# Supplementary material for: Structural insights into the pSer/pThr dependent regulation of the SHP2 tyrosine phosphatase in insulin and CD28 signaling
Source: Nat Commun. 2022 Sep 16;13:5439. doi: 10.1038/s41467-022-32918-5 (PMC9481563; doi:10.1038/s41467-022-32918-5)
Supplement: Supplementary file 3 — Supplementary dataset 1 [file 41467_2022_32918_MOESM3_ESM.zip]

Archive with 3 entries (3 files):
- ppIRS1-best-Haddock-models.pdb
- ppSRev-IRS1-best-Haddock-models.pdb
- ppCD28-best-Haddock-models.pdb
