# Supplementary material for: Structural insights into the pSer/pThr dependent regulation of the SHP2 tyrosine phosphatase in insulin and CD28 signaling
Source: Nat Commun. 2022 Sep 16;13:5439. doi: 10.1038/s41467-022-32918-5 (PMC9481563; doi:10.1038/s41467-022-32918-5)
Supplement: Supplementary file 3 — Supplementary dataset 1 [file 41467_2022_32918_MOESM3_ESM.zip › ppIRS1-best-Haddock-models.pdb]

NUMMDL    7   
MODEL        1
ATOM      1  N   SER A   4      28.702   7.840   4.355  1.00 10.00      A    N  
ATOM      2  CA  SER A   4      27.306   7.444   4.287  1.00 10.00      A    C  
ATOM      3  C   SER A   4      26.787   7.547   2.854  1.00 10.00      A    C  
ATOM      4  O   SER A   4      26.166   8.544   2.474  1.00 10.00      A    O  
ATOM      5  CB  SER A   4      26.463   8.315   5.224  1.00 10.00      A    C  
ATOM      6  OG  SER A   4      26.975   8.289   6.549  1.00 10.00      A    O  
ATOM      7  HN  SER A   4      28.964   8.718   3.998  1.00 10.00      A    H  
ATOM      8  HG  SER A   4      26.946   7.383   6.883  1.00 10.00      A    H  
ATOM      9  N   GLY A   5      27.059   6.517   2.060  1.00 10.00      A    N  
ATOM     10  CA  GLY A   5      26.618   6.501   0.679  1.00 10.00      A    C  
ATOM     11  C   GLY A   5      25.111   6.465   0.572  1.00 10.00      A    C  
ATOM     12  O   GLY A   5      24.520   7.206  -0.214  1.00 10.00      A    O  
ATOM     13  HN  GLY A   5      27.554   5.750   2.422  1.00 10.00      A    H  
ATOM     14  N   PHE A   6      24.488   5.621   1.391  1.00 10.00      A    N  
ATOM     15  CA  PHE A   6      23.035   5.486   1.398  1.00 10.00      A    C  
ATOM     16  C   PHE A   6      22.376   6.817   1.739  1.00 10.00      A    C  
ATOM     17  O   PHE A   6      21.314   7.153   1.211  1.00 10.00      A    O  
ATOM     18  CB  PHE A   6      22.592   4.409   2.396  1.00 10.00      A    C  
ATOM     19  CG  PHE A   6      23.127   3.035   2.098  1.00 10.00      A    C  
ATOM     20  CD1 PHE A   6      23.174   2.559   0.798  1.00 10.00      A    C  
ATOM     21  CD2 PHE A   6      23.581   2.219   3.119  1.00 10.00      A    C  
ATOM     22  CE1 PHE A   6      23.666   1.298   0.524  1.00 10.00      A    C  
ATOM     23  CE2 PHE A   6      24.074   0.956   2.852  1.00 10.00      A    C  
ATOM     24  CZ  PHE A   6      24.116   0.494   1.552  1.00 10.00      A    C  
ATOM     25  HN  PHE A   6      25.025   5.069   2.005  1.00 10.00      A    H  
ATOM     26  N   TRP A   7      23.024   7.577   2.612  1.00 10.00      A    N  
ATOM     27  CA  TRP A   7      22.512   8.876   3.018  1.00 10.00      A    C  
ATOM     28  C   TRP A   7      22.598   9.863   1.857  1.00 10.00      A    C  
ATOM     29  O   TRP A   7      21.644  10.593   1.577  1.00 10.00      A    O  
ATOM     30  CB  TRP A   7      23.291   9.405   4.230  1.00 10.00      A    C  
ATOM     31  CG  TRP A   7      22.815  10.739   4.722  1.00 10.00      A    C  
ATOM     32  CD1 TRP A   7      21.845  10.970   5.652  1.00 10.00      A    C  
ATOM     33  CD2 TRP A   7      23.288  12.026   4.307  1.00 10.00      A    C  
ATOM     34  CE2 TRP A   7      22.553  12.990   5.021  1.00 10.00      A    C  
ATOM     35  CE3 TRP A   7      24.258  12.458   3.397  1.00 10.00      A    C  
ATOM     36  NE1 TRP A   7      21.680  12.320   5.838  1.00 10.00      A    N  
ATOM     37  CZ2 TRP A   7      22.759  14.356   4.858  1.00 10.00      A    C  
ATOM     38  CZ3 TRP A   7      24.460  13.814   3.237  1.00 10.00      A    C  
ATOM     39  CH2 TRP A   7      23.712  14.748   3.961  1.00 10.00      A    C  
ATOM     40  HN  TRP A   7      23.870   7.257   2.986  1.00 10.00      A    H  
ATOM     41  HE1 TRP A   7      21.041  12.738   6.454  1.00 10.00      A    H  
ATOM     42  N   GLU A   8      23.749   9.870   1.186  1.00 10.00      A    N  
ATOM     43  CA  GLU A   8      23.979  10.760   0.052  1.00 10.00      A    C  
ATOM     44  C   GLU A   8      22.991  10.469  -1.069  1.00 10.00      A    C  
ATOM     45  O   GLU A   8      22.366  11.383  -1.606  1.00 10.00      A    O  
ATOM     46  CB  GLU A   8      25.414  10.613  -0.458  1.00 10.00      A    C  
ATOM     47  CG  GLU A   8      26.461  11.244   0.444  1.00 10.00      A    C  
ATOM     48  CD  GLU A   8      26.916  12.604  -0.045  1.00 10.00      A    C  
ATOM     49  OE1 GLU A   8      28.138  12.855  -0.048  1.00 10.00      A    O  
ATOM     50  OE2 GLU A   8      26.057  13.426  -0.432  1.00 10.00      A    O1-
ATOM     51  HN  GLU A   8      24.465   9.257   1.463  1.00 10.00      A    H  
ATOM     52  N   GLU A   9      22.848   9.189  -1.403  1.00 10.00      A    N  
ATOM     53  CA  GLU A   9      21.929   8.757  -2.448  1.00 10.00      A    C  
ATOM     54  C   GLU A   9      20.502   9.180  -2.120  1.00 10.00      A    C  
ATOM     55  O   GLU A   9      19.797   9.733  -2.966  1.00 10.00      A    O  
ATOM     56  CB  GLU A   9      22.004   7.237  -2.625  1.00 10.00      A    C  
ATOM     57  CG  GLU A   9      23.209   6.767  -3.425  1.00 10.00      A    C  
ATOM     58  CD  GLU A   9      23.763   5.440  -2.940  1.00 10.00      A    C  
ATOM     59  OE1 GLU A   9      24.978   5.373  -2.657  1.00 10.00      A    O  
ATOM     60  OE2 GLU A   9      22.992   4.459  -2.848  1.00 10.00      A    O1-
ATOM     61  HN  GLU A   9      23.385   8.510  -0.931  1.00 10.00      A    H  
ATOM     62  N   PHE A  10      20.093   8.939  -0.879  1.00 10.00      A    N  
ATOM     63  CA  PHE A  10      18.758   9.297  -0.428  1.00 10.00      A    C  
ATOM     64  C   PHE A  10      18.556  10.809  -0.479  1.00 10.00      A    C  
ATOM     65  O   PHE A  10      17.490  11.289  -0.867  1.00 10.00      A    O  
ATOM     66  CB  PHE A  10      18.527   8.774   0.993  1.00 10.00      A    C  
ATOM     67  CG  PHE A  10      17.129   8.969   1.507  1.00 10.00      A    C  
ATOM     68  CD1 PHE A  10      16.088   8.190   1.031  1.00 10.00      A    C  
ATOM     69  CD2 PHE A  10      16.857   9.931   2.466  1.00 10.00      A    C  
ATOM     70  CE1 PHE A  10      14.801   8.366   1.501  1.00 10.00      A    C  
ATOM     71  CE2 PHE A  10      15.574  10.112   2.942  1.00 10.00      A    C  
ATOM     72  CZ  PHE A  10      14.544   9.329   2.458  1.00 10.00      A    C  
ATOM     73  HN  PHE A  10      20.707   8.499  -0.250  1.00 10.00      A    H  
ATOM     74  N   GLU A  11      19.596  11.549  -0.113  1.00 10.00      A    N  
ATOM     75  CA  GLU A  11      19.547  13.006  -0.105  1.00 10.00      A    C  
ATOM     76  C   GLU A  11      19.317  13.556  -1.511  1.00 10.00      A    C  
ATOM     77  O   GLU A  11      18.447  14.401  -1.718  1.00 10.00      A    O  
ATOM     78  CB  GLU A  11      20.835  13.581   0.496  1.00 10.00      A    C  
ATOM     79  CG  GLU A  11      20.780  15.069   0.814  1.00 10.00      A    C  
ATOM     80  CD  GLU A  11      19.726  15.420   1.848  1.00 10.00      A    C  
ATOM     81  OE1 GLU A  11      19.475  14.602   2.760  1.00 10.00      A    O  
ATOM     82  OE2 GLU A  11      19.146  16.524   1.762  1.00 10.00      A    O1-
ATOM     83  HN  GLU A  11      20.429  11.099   0.161  1.00 10.00      A    H  
ATOM     84  N   THR A  12      20.083  13.056  -2.477  1.00 10.00      A    N  
ATOM     85  CA  THR A  12      19.962  13.500  -3.862  1.00 10.00      A    C  
ATOM     86  C   THR A  12      18.534  13.316  -4.383  1.00 10.00      A    C  
ATOM     87  O   THR A  12      17.990  14.180  -5.074  1.00 10.00      A    O  
ATOM     88  CB  THR A  12      20.936  12.727  -4.773  1.00 10.00      A    C  
ATOM     89  CG2 THR A  12      21.086  13.426  -6.116  1.00 10.00      A    C  
ATOM     90  OG1 THR A  12      22.222  12.645  -4.142  1.00 10.00      A    O  
ATOM     91  HN  THR A  12      20.755  12.372  -2.253  1.00 10.00      A    H  
ATOM     92  HG1 THR A  12      22.763  13.394  -4.424  1.00 10.00      A    H  
ATOM     93  N   LEU A  13      17.927  12.195  -4.027  1.00 10.00      A    N  
ATOM     94  CA  LEU A  13      16.569  11.892  -4.455  1.00 10.00      A    C  
ATOM     95  C   LEU A  13      15.555  12.784  -3.737  1.00 10.00      A    C  
ATOM     96  O   LEU A  13      14.556  13.206  -4.324  1.00 10.00      A    O  
ATOM     97  CB  LEU A  13      16.253  10.415  -4.211  1.00 10.00      A    C  
ATOM     98  CG  LEU A  13      17.220   9.407  -4.839  1.00 10.00      A    C  
ATOM     99  CD1 LEU A  13      17.062   8.041  -4.192  1.00 10.00      A    C  
ATOM    100  CD2 LEU A  13      17.005   9.315  -6.343  1.00 10.00      A    C  
ATOM    101  HN  LEU A  13      18.404  11.552  -3.460  1.00 10.00      A    H  
ATOM    102  N   GLN A  14      15.824  13.083  -2.470  1.00 10.00      A    N  
ATOM    103  CA  GLN A  14      14.941  13.930  -1.673  1.00 10.00      A    C  
ATOM    104  C   GLN A  14      14.895  15.342  -2.240  1.00 10.00      A    C  
ATOM    105  O   GLN A  14      13.853  15.999  -2.223  1.00 10.00      A    O  
ATOM    106  CB  GLN A  14      15.398  13.970  -0.213  1.00 10.00      A    C  
ATOM    107  CG  GLN A  14      14.996  12.751   0.600  1.00 10.00      A    C  
ATOM    108  CD  GLN A  14      13.492  12.587   0.685  1.00 10.00      A    C  
ATOM    109  NE2 GLN A  14      12.890  13.153   1.720  1.00 10.00      A    N  
ATOM    110  OE1 GLN A  14      12.877  11.957  -0.170  1.00 10.00      A    O  
ATOM    111  HN  GLN A  14      16.640  12.723  -2.057  1.00 10.00      A    H  
ATOM    112 HE21 GLN A  14      13.441  13.640   2.369  1.00 10.00      A    H  
ATOM    113 HE22 GLN A  14      11.916  13.069   1.791  1.00 10.00      A    H  
ATOM    114  N   GLN A  15      16.029  15.792  -2.755  1.00 10.00      A    N  
ATOM    115  CA  GLN A  15      16.138  17.123  -3.339  1.00 10.00      A    C  
ATOM    116  C   GLN A  15      15.268  17.252  -4.587  1.00 10.00      A    C  
ATOM    117  O   GLN A  15      14.892  18.357  -4.983  1.00 10.00      A    O  
ATOM    118  CB  GLN A  15      17.596  17.448  -3.672  1.00 10.00      A    C  
ATOM    119  CG  GLN A  15      18.525  17.409  -2.468  1.00 10.00      A    C  
ATOM    120  CD  GLN A  15      19.990  17.482  -2.850  1.00 10.00      A    C  
ATOM    121  NE2 GLN A  15      20.814  17.971  -1.938  1.00 10.00      A    N  
ATOM    122  OE1 GLN A  15      20.381  17.088  -3.949  1.00 10.00      A    O  
ATOM    123  HN  GLN A  15      16.826  15.214  -2.734  1.00 10.00      A    H  
ATOM    124 HE21 GLN A  15      20.440  18.258  -1.078  1.00 10.00      A    H  
ATOM    125 HE22 GLN A  15      21.767  18.026  -2.157  1.00 10.00      A    H  
ATOM    126  N   GLN A  16      14.941  16.120  -5.197  1.00 10.00      A    N  
ATOM    127  CA  GLN A  16      14.118  16.106  -6.399  1.00 10.00      A    C  
ATOM    128  C   GLN A  16      12.641  16.277  -6.066  1.00 10.00      A    C  
ATOM    129  O   GLN A  16      11.867  16.771  -6.884  1.00 10.00      A    O  
ATOM    130  CB  GLN A  16      14.334  14.816  -7.192  1.00 10.00      A    C  
ATOM    131  CG  GLN A  16      15.689  14.727  -7.870  1.00 10.00      A    C  
ATOM    132  CD  GLN A  16      15.758  13.608  -8.890  1.00 10.00      A    C  
ATOM    133  NE2 GLN A  16      16.494  13.838  -9.961  1.00 10.00      A    N  
ATOM    134  OE1 GLN A  16      15.148  12.550  -8.719  1.00 10.00      A    O  
ATOM    135  HN  GLN A  16      15.263  15.268  -4.828  1.00 10.00      A    H  
ATOM    136 HE21 GLN A  16      16.950  14.704 -10.034  1.00 10.00      A    H  
ATOM    137 HE22 GLN A  16      16.548  13.139 -10.645  1.00 10.00      A    H  
ATOM    138  N   GLU A  17      12.249  15.862  -4.869  1.00 10.00      A    N  
ATOM    139  CA  GLU A  17      10.858  15.979  -4.441  1.00 10.00      A    C  
ATOM    140  C   GLU A  17      10.575  17.374  -3.889  1.00 10.00      A    C  
ATOM    141  O   GLU A  17       9.423  17.800  -3.801  1.00 10.00      A    O  
ATOM    142  CB  GLU A  17      10.521  14.923  -3.384  1.00 10.00      A    C  
ATOM    143  CG  GLU A  17      10.545  13.491  -3.893  1.00 10.00      A    C  
ATOM    144  CD  GLU A  17       9.369  13.158  -4.793  1.00 10.00      A    C  
ATOM    145  OE1 GLU A  17       9.487  13.357  -6.025  1.00 10.00      A    O  
ATOM    146  OE2 GLU A  17       8.338  12.678  -4.276  1.00 10.00      A    O1-
ATOM    147  HN  GLU A  17      12.908  15.466  -4.261  1.00 10.00      A    H  
ATOM    148  N   CYS A  18      11.636  18.084  -3.527  1.00 10.00      A    N  
ATOM    149  CA  CYS A  18      11.512  19.425  -2.976  1.00 10.00      A    C  
ATOM    150  C   CYS A  18      11.458  20.478  -4.081  1.00 10.00      A    C  
ATOM    151  O   CYS A  18      12.313  21.362  -4.157  1.00 10.00      A    O  
ATOM    152  CB  CYS A  18      12.667  19.704  -2.013  1.00 10.00      A    C  
ATOM    153  SG  CYS A  18      12.860  18.452  -0.720  1.00 10.00      A    S  
ATOM    154  HN  CYS A  18      12.526  17.696  -3.637  1.00 10.00      A    H  
ATOM    155  HG  CYS A  18      13.268  17.328  -1.299  1.00 10.00      A    H  
ATOM    156  N   LYS A  19      10.446  20.375  -4.934  1.00 10.00      A    N  
ATOM    157  CA  LYS A  19      10.265  21.307  -6.034  1.00 10.00      A    C  
ATOM    158  C   LYS A  19       8.864  21.155  -6.608  1.00 10.00      A    C  
ATOM    159  O   LYS A  19       8.033  20.446  -6.040  1.00 10.00      A    O  
ATOM    160  CB  LYS A  19      11.317  21.073  -7.123  1.00 10.00      A    C  
ATOM    161  CG  LYS A  19      11.200  19.735  -7.829  1.00 10.00      A    C  
ATOM    162  CD  LYS A  19      12.213  19.619  -8.953  1.00 10.00      A    C  
ATOM    163  CE  LYS A  19      11.974  18.366  -9.771  1.00 10.00      A    C  
ATOM    164  NZ  LYS A  19      12.967  18.214 -10.864  1.00 10.00      A    N1+
ATOM    165  HN  LYS A  19       9.790  19.650  -4.815  1.00 10.00      A    H  
ATOM    166  HZ1 LYS A  19      12.735  17.382 -11.443  1.00 10.00      A    H  
ATOM    167  HZ2 LYS A  19      13.918  18.094 -10.469  1.00 10.00      A    H  
ATOM    168  HZ3 LYS A  19      12.964  19.058 -11.473  1.00 10.00      A    H  
ATOM    169  N   LEU A  20       8.604  21.809  -7.730  1.00 10.00      A    N  
ATOM    170  CA  LEU A  20       7.299  21.729  -8.363  1.00 10.00      A    C  
ATOM    171  C   LEU A  20       7.147  20.403  -9.094  1.00 10.00      A    C  
ATOM    172  O   LEU A  20       7.868  20.124 -10.052  1.00 10.00      A    O  
ATOM    173  CB  LEU A  20       7.094  22.895  -9.330  1.00 10.00      A    C  
ATOM    174  CG  LEU A  20       5.772  22.905 -10.100  1.00 10.00      A    C  
ATOM    175  CD1 LEU A  20       4.590  23.039  -9.151  1.00 10.00      A    C  
ATOM    176  CD2 LEU A  20       5.766  24.023 -11.125  1.00 10.00      A    C  
ATOM    177  HN  LEU A  20       9.310  22.346  -8.150  1.00 10.00      A    H  
ATOM    178  N   LEU A  21       6.221  19.587  -8.624  1.00 10.00      A    N  
ATOM    179  CA  LEU A  21       5.967  18.290  -9.230  1.00 10.00      A    C  
ATOM    180  C   LEU A  21       4.698  18.341 -10.076  1.00 10.00      A    C  
ATOM    181  O   LEU A  21       4.356  19.389 -10.625  1.00 10.00      A    O  
ATOM    182  CB  LEU A  21       5.854  17.219  -8.143  1.00 10.00      A    C  
ATOM    183  CG  LEU A  21       7.119  16.969  -7.319  1.00 10.00      A    C  
ATOM    184  CD1 LEU A  21       6.833  16.024  -6.162  1.00 10.00      A    C  
ATOM    185  CD2 LEU A  21       8.230  16.420  -8.200  1.00 10.00      A    C  
ATOM    186  HN  LEU A  21       5.693  19.863  -7.846  1.00 10.00      A    H  
ATOM    187  N   TYR A  22       4.006  17.214 -10.179  1.00 10.00      A    N  
ATOM    188  CA  TYR A  22       2.775  17.142 -10.955  1.00 10.00      A    C  
ATOM    189  C   TYR A  22       1.625  17.815 -10.212  1.00 10.00      A    C  
ATOM    190  O   TYR A  22       1.774  18.224  -9.057  1.00 10.00      A    O  
ATOM    191  CB  TYR A  22       2.420  15.689 -11.269  1.00 10.00      A    C  
ATOM    192  CG  TYR A  22       3.420  14.979 -12.156  1.00 10.00      A    C  
ATOM    193  CD1 TYR A  22       3.378  15.127 -13.535  1.00 10.00      A    C  
ATOM    194  CD2 TYR A  22       4.400  14.155 -11.615  1.00 10.00      A    C  
ATOM    195  CE1 TYR A  22       4.282  14.475 -14.351  1.00 10.00      A    C  
ATOM    196  CE2 TYR A  22       5.310  13.500 -12.423  1.00 10.00      A    C  
ATOM    197  CZ  TYR A  22       5.247  13.663 -13.790  1.00 10.00      A    C  
ATOM    198  OH  TYR A  22       6.149  13.010 -14.601  1.00 10.00      A    O  
ATOM    199  HN  TYR A  22       4.327  16.412  -9.720  1.00 10.00      A    H  
ATOM    200  HH  TYR A  22       5.964  12.063 -14.586  1.00 10.00      A    H  
ATOM    201  N   SER A  23       0.481  17.912 -10.868  1.00 10.00      A    N  
ATOM    202  CA  SER A  23      -0.684  18.549 -10.280  1.00 10.00      A    C  
ATOM    203  C   SER A  23      -1.491  17.593  -9.404  1.00 10.00      A    C  
ATOM    204  O   SER A  23      -1.560  16.390  -9.664  1.00 10.00      A    O  
ATOM    205  CB  SER A  23      -1.572  19.141 -11.376  1.00 10.00      A    C  
ATOM    206  OG  SER A  23      -0.862  20.108 -12.138  1.00 10.00      A    O  
ATOM    207  HN  SER A  23       0.414  17.534 -11.772  1.00 10.00      A    H  
ATOM    208  HG  SER A  23       0.088  19.954 -12.047  1.00 10.00      A    H  
ATOM    209  N   ARG A  24      -2.075  18.150  -8.353  1.00 10.00      A    N  
ATOM    210  CA  ARG A  24      -2.906  17.404  -7.420  1.00 10.00      A    C  
ATOM    211  C   ARG A  24      -4.066  18.306  -7.016  1.00 10.00      A    C  
ATOM    212  O   ARG A  24      -4.285  18.575  -5.833  1.00 10.00      A    O  
ATOM    213  CB  ARG A  24      -2.096  17.009  -6.179  1.00 10.00      A    C  
ATOM    214  CG  ARG A  24      -0.917  16.092  -6.463  1.00 10.00      A    C  
ATOM    215  CD  ARG A  24      -0.060  15.891  -5.225  1.00 10.00      A    C  
ATOM    216  NE  ARG A  24       0.326  17.163  -4.623  1.00 10.00      A    N  
ATOM    217  CZ  ARG A  24       0.951  17.284  -3.455  1.00 10.00      A    C  
ATOM    218  NH1 ARG A  24       1.277  16.208  -2.746  1.00 10.00      A    N1+
ATOM    219  NH2 ARG A  24       1.257  18.489  -3.002  1.00 10.00      A    N  
ATOM    220  HN  ARG A  24      -1.944  19.110  -8.194  1.00 10.00      A    H  
ATOM    221  HE  ARG A  24       0.110  17.980  -5.125  1.00 10.00      A    H  
ATOM    222 HH11 ARG A  24       1.059  15.291  -3.086  1.00 10.00      A    H  
ATOM    223 HH12 ARG A  24       1.748  16.311  -1.864  1.00 10.00      A    H  
ATOM    224 HH21 ARG A  24       1.020  19.305  -3.539  1.00 10.00      A    H  
ATOM    225 HH22 ARG A  24       1.726  18.594  -2.121  1.00 10.00      A    H  
ATOM    226  N   LYS A  25      -4.803  18.769  -8.020  1.00 10.00      A    N  
ATOM    227  CA  LYS A  25      -5.914  19.686  -7.809  1.00 10.00      A    C  
ATOM    228  C   LYS A  25      -7.118  19.008  -7.172  1.00 10.00      A    C  
ATOM    229  O   LYS A  25      -7.840  19.630  -6.390  1.00 10.00      A    O  
ATOM    230  CB  LYS A  25      -6.314  20.355  -9.126  1.00 10.00      A    C  
ATOM    231  CG  LYS A  25      -5.173  21.071  -9.831  1.00 10.00      A    C  
ATOM    232  CD  LYS A  25      -5.589  21.540 -11.214  1.00 10.00      A    C  
ATOM    233  CE  LYS A  25      -4.415  22.130 -11.977  1.00 10.00      A    C  
ATOM    234  NZ  LYS A  25      -4.780  22.493 -13.371  1.00 10.00      A    N1+
ATOM    235  HN  LYS A  25      -4.607  18.460  -8.935  1.00 10.00      A    H  
ATOM    236  HZ1 LYS A  25      -3.984  22.977 -13.835  1.00 10.00      A    H  
ATOM    237  HZ2 LYS A  25      -5.604  23.128 -13.373  1.00 10.00      A    H  
ATOM    238  HZ3 LYS A  25      -5.016  21.637 -13.914  1.00 10.00      A    H  
ATOM    239  N   GLU A  26      -7.330  17.739  -7.497  1.00 10.00      A    N  
ATOM    240  CA  GLU A  26      -8.463  16.999  -6.947  1.00 10.00      A    C  
ATOM    241  C   GLU A  26      -8.341  16.850  -5.434  1.00 10.00      A    C  
ATOM    242  O   GLU A  26      -9.324  16.979  -4.704  1.00 10.00      A    O  
ATOM    243  CB  GLU A  26      -8.620  15.631  -7.616  1.00 10.00      A    C  
ATOM    244  CG  GLU A  26      -8.917  15.694  -9.105  1.00 10.00      A    C  
ATOM    245  CD  GLU A  26     -10.031  16.662  -9.449  1.00 10.00      A    C  
ATOM    246  OE1 GLU A  26     -11.183  16.437  -9.023  1.00 10.00      A    O  
ATOM    247  OE2 GLU A  26      -9.762  17.642 -10.170  1.00 10.00      A    O1-
ATOM    248  HN  GLU A  26      -6.709  17.287  -8.113  1.00 10.00      A    H  
ATOM    249  N   GLY A  27      -7.125  16.604  -4.968  1.00 10.00      A    N  
ATOM    250  CA  GLY A  27      -6.886  16.447  -3.544  1.00 10.00      A    C  
ATOM    251  C   GLY A  27      -6.968  17.760  -2.785  1.00 10.00      A    C  
ATOM    252  O   GLY A  27      -7.135  17.770  -1.564  1.00 10.00      A    O  
ATOM    253  HN  GLY A  27      -6.379  16.513  -5.602  1.00 10.00      A    H  
ATOM    254  N   GLN A  28      -6.858  18.867  -3.509  1.00 10.00      A    N  
ATOM    255  CA  GLN A  28      -6.914  20.188  -2.903  1.00 10.00      A    C  
ATOM    256  C   GLN A  28      -8.348  20.699  -2.818  1.00 10.00      A    C  
ATOM    257  O   GLN A  28      -8.609  21.734  -2.204  1.00 10.00      A    O  
ATOM    258  CB  GLN A  28      -6.054  21.173  -3.696  1.00 10.00      A    C  
ATOM    259  CG  GLN A  28      -4.562  20.921  -3.572  1.00 10.00      A    C  
ATOM    260  CD  GLN A  28      -3.735  21.745  -4.538  1.00 10.00      A    C  
ATOM    261  NE2 GLN A  28      -2.527  22.091  -4.128  1.00 10.00      A    N  
ATOM    262  OE1 GLN A  28      -4.174  22.065  -5.645  1.00 10.00      A    O  
ATOM    263  HN  GLN A  28      -6.736  18.793  -4.477  1.00 10.00      A    H  
ATOM    264 HE21 GLN A  28      -2.243  21.800  -3.235  1.00 10.00      A    H  
ATOM    265 HE22 GLN A  28      -1.966  22.626  -4.728  1.00 10.00      A    H  
ATOM    266  N   ARG A  29      -9.271  19.973  -3.441  1.00 10.00      A    N  
ATOM    267  CA  ARG A  29     -10.679  20.357  -3.442  1.00 10.00      A    C  
ATOM    268  C   ARG A  29     -11.267  20.314  -2.037  1.00 10.00      A    C  
ATOM    269  O   ARG A  29     -10.949  19.424  -1.249  1.00 10.00      A    O  
ATOM    270  CB  ARG A  29     -11.484  19.465  -4.386  1.00 10.00      A    C  
ATOM    271  CG  ARG A  29     -11.120  19.632  -5.851  1.00 10.00      A    C  
ATOM    272  CD  ARG A  29     -11.886  18.654  -6.726  1.00 10.00      A    C  
ATOM    273  NE  ARG A  29     -13.302  18.996  -6.824  1.00 10.00      A    N  
ATOM    274  CZ  ARG A  29     -14.111  18.552  -7.784  1.00 10.00      A    C  
ATOM    275  NH1 ARG A  29     -13.652  17.739  -8.733  1.00 10.00      A    N1+
ATOM    276  NH2 ARG A  29     -15.387  18.914  -7.782  1.00 10.00      A    N  
ATOM    277  HN  ARG A  29      -8.998  19.154  -3.908  1.00 10.00      A    H  
ATOM    278  HE  ARG A  29     -13.677  19.586  -6.125  1.00 10.00      A    H  
ATOM    279 HH11 ARG A  29     -14.270  17.409  -9.453  1.00 10.00      A    H  
ATOM    280 HH12 ARG A  29     -12.684  17.446  -8.734  1.00 10.00      A    H  
ATOM    281 HH21 ARG A  29     -16.008  18.591  -8.501  1.00 10.00      A    H  
ATOM    282 HH22 ARG A  29     -15.738  19.515  -7.053  1.00 10.00      A    H  
ATOM    283  N   GLN A  30     -12.127  21.280  -1.736  1.00 10.00      A    N  
ATOM    284  CA  GLN A  30     -12.760  21.376  -0.426  1.00 10.00      A    C  
ATOM    285  C   GLN A  30     -13.608  20.146  -0.126  1.00 10.00      A    C  
ATOM    286  O   GLN A  30     -13.648  19.667   1.007  1.00 10.00      A    O  
ATOM    287  CB  GLN A  30     -13.624  22.637  -0.355  1.00 10.00      A    C  
ATOM    288  CG  GLN A  30     -14.121  22.973   1.042  1.00 10.00      A    C  
ATOM    289  CD  GLN A  30     -12.989  23.260   2.008  1.00 10.00      A    C  
ATOM    290  NE2 GLN A  30     -13.196  22.948   3.278  1.00 10.00      A    N  
ATOM    291  OE1 GLN A  30     -11.931  23.750   1.612  1.00 10.00      A    O  
ATOM    292  HN  GLN A  30     -12.347  21.950  -2.419  1.00 10.00      A    H  
ATOM    293 HE21 GLN A  30     -14.061  22.552   3.527  1.00 10.00      A    H  
ATOM    294 HE22 GLN A  30     -12.480  23.127   3.922  1.00 10.00      A    H  
ATOM    295  N   GLU A  31     -14.261  19.628  -1.156  1.00 10.00      A    N  
ATOM    296  CA  GLU A  31     -15.117  18.455  -1.019  1.00 10.00      A    C  
ATOM    297  C   GLU A  31     -14.304  17.169  -0.894  1.00 10.00      A    C  
ATOM    298  O   GLU A  31     -14.872  16.086  -0.782  1.00 10.00      A    O  
ATOM    299  CB  GLU A  31     -16.078  18.331  -2.210  1.00 10.00      A    C  
ATOM    300  CG  GLU A  31     -16.531  19.651  -2.822  1.00 10.00      A    C  
ATOM    301  CD  GLU A  31     -15.529  20.230  -3.802  1.00 10.00      A    C  
ATOM    302  OE1 GLU A  31     -15.367  19.668  -4.904  1.00 10.00      A    O  
ATOM    303  OE2 GLU A  31     -14.903  21.258  -3.470  1.00 10.00      A    O1-
ATOM    304  HN  GLU A  31     -14.172  20.053  -2.039  1.00 10.00      A    H  
ATOM    305  N   ASN A  32     -12.981  17.285  -0.931  1.00 10.00      A    N  
ATOM    306  CA  ASN A  32     -12.117  16.116  -0.826  1.00 10.00      A    C  
ATOM    307  C   ASN A  32     -11.179  16.203   0.372  1.00 10.00      A    C  
ATOM    308  O   ASN A  32     -10.533  15.218   0.735  1.00 10.00      A    O  
ATOM    309  CB  ASN A  32     -11.312  15.924  -2.111  1.00 10.00      A    C  
ATOM    310  CG  ASN A  32     -12.144  15.375  -3.253  1.00 10.00      A    C  
ATOM    311  ND2 ASN A  32     -11.714  15.642  -4.477  1.00 10.00      A    N  
ATOM    312  OD1 ASN A  32     -13.158  14.708  -3.036  1.00 10.00      A    O  
ATOM    313  HN  ASN A  32     -12.579  18.170  -1.046  1.00 10.00      A    H  
ATOM    314 HD21 ASN A  32     -10.893  16.175  -4.573  1.00 10.00      A    H  
ATOM    315 HD22 ASN A  32     -12.228  15.293  -5.238  1.00 10.00      A    H  
ATOM    316  N   LYS A  33     -11.115  17.372   0.996  1.00 10.00      A    N  
ATOM    317  CA  LYS A  33     -10.243  17.581   2.152  1.00 10.00      A    C  
ATOM    318  C   LYS A  33     -10.655  16.703   3.331  1.00 10.00      A    C  
ATOM    319  O   LYS A  33      -9.826  16.312   4.153  1.00 10.00      A    O  
ATOM    320  CB  LYS A  33     -10.238  19.054   2.570  1.00 10.00      A    C  
ATOM    321  CG  LYS A  33      -9.512  19.974   1.604  1.00 10.00      A    C  
ATOM    322  CD  LYS A  33      -9.570  21.414   2.074  1.00 10.00      A    C  
ATOM    323  CE  LYS A  33      -8.865  22.345   1.105  1.00 10.00      A    C  
ATOM    324  NZ  LYS A  33      -9.073  23.771   1.468  1.00 10.00      A    N1+
ATOM    325  HN  LYS A  33     -11.664  18.117   0.671  1.00 10.00      A    H  
ATOM    326  HZ1 LYS A  33     -10.092  23.971   1.566  1.00 10.00      A    H  
ATOM    327  HZ2 LYS A  33      -8.682  24.392   0.733  1.00 10.00      A    H  
ATOM    328  HZ3 LYS A  33      -8.606  23.986   2.373  1.00 10.00      A    H  
ATOM    329  N   ASN A  34     -11.938  16.380   3.397  1.00 10.00      A    N  
ATOM    330  CA  ASN A  34     -12.467  15.550   4.471  1.00 10.00      A    C  
ATOM    331  C   ASN A  34     -12.254  14.068   4.179  1.00 10.00      A    C  
ATOM    332  O   ASN A  34     -12.557  13.211   5.008  1.00 10.00      A    O  
ATOM    333  CB  ASN A  34     -13.954  15.840   4.712  1.00 10.00      A    C  
ATOM    334  CG  ASN A  34     -14.822  15.571   3.495  1.00 10.00      A    C  
ATOM    335  ND2 ASN A  34     -16.062  15.178   3.726  1.00 10.00      A    N  
ATOM    336  OD1 ASN A  34     -14.383  15.717   2.356  1.00 10.00      A    O  
ATOM    337  HN  ASN A  34     -12.549  16.705   2.698  1.00 10.00      A    H  
ATOM    338 HD21 ASN A  34     -16.353  15.081   4.656  1.00 10.00      A    H  
ATOM    339 HD22 ASN A  34     -16.642  15.007   2.952  1.00 10.00      A    H  
ATOM    340  N   LYS A  35     -11.729  13.769   2.998  1.00 10.00      A    N  
ATOM    341  CA  LYS A  35     -11.473  12.388   2.601  1.00 10.00      A    C  
ATOM    342  C   LYS A  35      -9.988  12.076   2.699  1.00 10.00      A    C  
ATOM    343  O   LYS A  35      -9.554  10.954   2.427  1.00 10.00      A    O  
ATOM    344  CB  LYS A  35     -11.966  12.143   1.173  1.00 10.00      A    C  
ATOM    345  CG  LYS A  35     -13.447  12.415   0.978  1.00 10.00      A    C  
ATOM    346  CD  LYS A  35     -13.795  12.558  -0.492  1.00 10.00      A    C  
ATOM    347  CE  LYS A  35     -15.227  13.025  -0.669  1.00 10.00      A    C  
ATOM    348  NZ  LYS A  35     -15.487  13.508  -2.051  1.00 10.00      A    N1+
ATOM    349  HN  LYS A  35     -11.506  14.497   2.373  1.00 10.00      A    H  
ATOM    350  HZ1 LYS A  35     -16.426  13.947  -2.104  1.00 10.00      A    H  
ATOM    351  HZ2 LYS A  35     -15.448  12.715  -2.722  1.00 10.00      A    H  
ATOM    352  HZ3 LYS A  35     -14.769  14.213  -2.325  1.00 10.00      A    H  
ATOM    353  N   ASN A  36      -9.216  13.075   3.095  1.00 10.00      A    N  
ATOM    354  CA  ASN A  36      -7.776  12.925   3.228  1.00 10.00      A    C  
ATOM    355  C   ASN A  36      -7.361  13.031   4.689  1.00 10.00      A    C  
ATOM    356  O   ASN A  36      -7.932  13.813   5.456  1.00 10.00      A    O  
ATOM    357  CB  ASN A  36      -7.041  13.985   2.397  1.00 10.00      A    C  
ATOM    358  CG  ASN A  36      -7.118  13.735   0.903  1.00 10.00      A    C  
ATOM    359  ND2 ASN A  36      -7.094  14.803   0.119  1.00 10.00      A    N  
ATOM    360  OD1 ASN A  36      -7.187  12.591   0.454  1.00 10.00      A    O  
ATOM    361  HN  ASN A  36      -9.626  13.936   3.318  1.00 10.00      A    H  
ATOM    362 HD21 ASN A  36      -7.026  15.685   0.539  1.00 10.00      A    H  
ATOM    363 HD22 ASN A  36      -7.155  14.668  -0.851  1.00 10.00      A    H  
ATOM    364  N   ARG A  37      -6.374  12.239   5.071  1.00 10.00      A    N  
ATOM    365  CA  ARG A  37      -5.872  12.238   6.439  1.00 10.00      A    C  
ATOM    366  C   ARG A  37      -4.880  13.378   6.642  1.00 10.00      A    C  
ATOM    367  O   ARG A  37      -5.031  14.193   7.555  1.00 10.00      A    O  
ATOM    368  CB  ARG A  37      -5.222  10.889   6.761  1.00 10.00      A    C  
ATOM    369  CG  ARG A  37      -4.545  10.811   8.119  1.00 10.00      A    C  
ATOM    370  CD  ARG A  37      -4.058   9.400   8.409  1.00 10.00      A    C  
ATOM    371  NE  ARG A  37      -5.146   8.515   8.829  1.00 10.00      A    N  
ATOM    372  CZ  ARG A  37      -5.779   7.668   8.017  1.00 10.00      A    C  
ATOM    373  NH1 ARG A  37      -5.439   7.582   6.736  1.00 10.00      A    N1+
ATOM    374  NH2 ARG A  37      -6.766   6.913   8.487  1.00 10.00      A    N  
ATOM    375  HN  ARG A  37      -5.967  11.635   4.412  1.00 10.00      A    H  
ATOM    376  HE  ARG A  37      -5.407   8.548   9.778  1.00 10.00      A    H  
ATOM    377 HH11 ARG A  37      -5.924   6.942   6.128  1.00 10.00      A    H  
ATOM    378 HH12 ARG A  37      -4.699   8.152   6.369  1.00 10.00      A    H  
ATOM    379 HH21 ARG A  37      -7.036   6.980   9.452  1.00 10.00      A    H  
ATOM    380 HH22 ARG A  37      -7.242   6.272   7.883  1.00 10.00      A    H  
ATOM    381  N   TYR A  38      -3.872  13.437   5.783  1.00 10.00      A    N  
ATOM    382  CA  TYR A  38      -2.861  14.475   5.861  1.00 10.00      A    C  
ATOM    383  C   TYR A  38      -3.140  15.561   4.829  1.00 10.00      A    C  
ATOM    384  O   TYR A  38      -3.760  15.302   3.799  1.00 10.00      A    O  
ATOM    385  CB  TYR A  38      -1.455  13.882   5.728  1.00 10.00      A    C  
ATOM    386  CG  TYR A  38      -1.125  12.920   6.854  1.00 10.00      A    C  
ATOM    387  CD1 TYR A  38      -1.001  13.378   8.160  1.00 10.00      A    C  
ATOM    388  CD2 TYR A  38      -0.964  11.561   6.622  1.00 10.00      A    C  
ATOM    389  CE1 TYR A  38      -0.724  12.511   9.199  1.00 10.00      A    C  
ATOM    390  CE2 TYR A  38      -0.683  10.686   7.656  1.00 10.00      A    C  
ATOM    391  CZ  TYR A  38      -0.565  11.168   8.942  1.00 10.00      A    C  
ATOM    392  OH  TYR A  38      -0.290  10.304   9.977  1.00 10.00      A    O  
ATOM    393  HN  TYR A  38      -3.814  12.770   5.065  1.00 10.00      A    H  
ATOM    394  HH  TYR A  38       0.563   9.881   9.823  1.00 10.00      A    H  
ATOM    395  N   LYS A  39      -2.684  16.770   5.115  1.00 10.00      A    N  
ATOM    396  CA  LYS A  39      -2.932  17.915   4.242  1.00 10.00      A    C  
ATOM    397  C   LYS A  39      -1.993  17.995   3.041  1.00 10.00      A    C  
ATOM    398  O   LYS A  39      -2.381  18.488   1.984  1.00 10.00      A    O  
ATOM    399  CB  LYS A  39      -2.876  19.216   5.047  1.00 10.00      A    C  
ATOM    400  CG  LYS A  39      -1.551  19.438   5.757  1.00 10.00      A    C  
ATOM    401  CD  LYS A  39      -1.688  20.415   6.910  1.00 10.00      A    C  
ATOM    402  CE  LYS A  39      -0.406  20.463   7.720  1.00 10.00      A    C  
ATOM    403  NZ  LYS A  39      -0.515  21.343   8.909  1.00 10.00      A    N1+
ATOM    404  HN  LYS A  39      -2.161  16.897   5.935  1.00 10.00      A    H  
ATOM    405  HZ1 LYS A  39      -1.115  20.898   9.638  1.00 10.00      A    H  
ATOM    406  HZ2 LYS A  39      -0.932  22.257   8.643  1.00 10.00      A    H  
ATOM    407  HZ3 LYS A  39       0.428  21.513   9.307  1.00 10.00      A    H  
ATOM    408  N   ASN A  40      -0.771  17.509   3.192  1.00 10.00      A    N  
ATOM    409  CA  ASN A  40       0.204  17.582   2.109  1.00 10.00      A    C  
ATOM    410  C   ASN A  40       0.303  16.294   1.299  1.00 10.00      A    C  
ATOM    411  O   ASN A  40       0.926  16.272   0.237  1.00 10.00      A    O  
ATOM    412  CB  ASN A  40       1.586  17.999   2.629  1.00 10.00      A    C  
ATOM    413  CG  ASN A  40       2.173  17.031   3.642  1.00 10.00      A    C  
ATOM    414  ND2 ASN A  40       3.490  16.904   3.639  1.00 10.00      A    N  
ATOM    415  OD1 ASN A  40       1.452  16.408   4.424  1.00 10.00      A    O  
ATOM    416  HN  ASN A  40      -0.515  17.091   4.041  1.00 10.00      A    H  
ATOM    417 HD21 ASN A  40       4.005  17.433   2.993  1.00 10.00      A    H  
ATOM    418 HD22 ASN A  40       3.898  16.286   4.282  1.00 10.00      A    H  
ATOM    419  N   ILE A  41      -0.305  15.223   1.782  1.00 10.00      A    N  
ATOM    420  CA  ILE A  41      -0.252  13.955   1.068  1.00 10.00      A    C  
ATOM    421  C   ILE A  41      -1.440  13.815   0.120  1.00 10.00      A    C  
ATOM    422  O   ILE A  41      -2.499  13.310   0.492  1.00 10.00      A    O  
ATOM    423  CB  ILE A  41      -0.182  12.743   2.016  1.00 10.00      A    C  
ATOM    424  CG1 ILE A  41       0.809  13.001   3.161  1.00 10.00      A    C  
ATOM    425  CG2 ILE A  41       0.209  11.490   1.244  1.00 10.00      A    C  
ATOM    426  CD1 ILE A  41       2.224  13.303   2.712  1.00 10.00      A    C  
ATOM    427  HN  ILE A  41      -0.799  15.284   2.624  1.00 10.00      A    H  
ATOM    428  N   LEU A  42      -1.257  14.279  -1.105  1.00 10.00      A    N  
ATOM    429  CA  LEU A  42      -2.304  14.224  -2.111  1.00 10.00      A    C  
ATOM    430  C   LEU A  42      -1.872  13.334  -3.273  1.00 10.00      A    C  
ATOM    431  O   LEU A  42      -0.679  13.223  -3.568  1.00 10.00      A    O  
ATOM    432  CB  LEU A  42      -2.613  15.636  -2.615  1.00 10.00      A    C  
ATOM    433  CG  LEU A  42      -2.806  16.710  -1.541  1.00 10.00      A    C  
ATOM    434  CD1 LEU A  42      -2.886  18.090  -2.172  1.00 10.00      A    C  
ATOM    435  CD2 LEU A  42      -4.048  16.428  -0.707  1.00 10.00      A    C  
ATOM    436  HN  LEU A  42      -0.389  14.664  -1.343  1.00 10.00      A    H  
ATOM    437  N   PRO A  43      -2.826  12.673  -3.937  1.00 10.00      A    N  
ATOM    438  CA  PRO A  43      -2.530  11.792  -5.063  1.00 10.00      A    C  
ATOM    439  C   PRO A  43      -2.353  12.560  -6.373  1.00 10.00      A    C  
ATOM    440  O   PRO A  43      -3.040  13.555  -6.619  1.00 10.00      A    O  
ATOM    441  CB  PRO A  43      -3.777  10.907  -5.129  1.00 10.00      A    C  
ATOM    442  CG  PRO A  43      -4.884  11.776  -4.633  1.00 10.00      A    C  
ATOM    443  CD  PRO A  43      -4.271  12.725  -3.636  1.00 10.00      A    C  
ATOM    444  N   PHE A  44      -1.424  12.100  -7.207  1.00 10.00      A    N  
ATOM    445  CA  PHE A  44      -1.170  12.735  -8.496  1.00 10.00      A    C  
ATOM    446  C   PHE A  44      -2.403  12.644  -9.386  1.00 10.00      A    C  
ATOM    447  O   PHE A  44      -3.010  11.579  -9.497  1.00 10.00      A    O  
ATOM    448  CB  PHE A  44       0.026  12.088  -9.191  1.00 10.00      A    C  
ATOM    449  CG  PHE A  44       1.358  12.645  -8.776  1.00 10.00      A    C  
ATOM    450  CD1 PHE A  44       1.468  13.942  -8.307  1.00 10.00      A    C  
ATOM    451  CD2 PHE A  44       2.502  11.873  -8.865  1.00 10.00      A    C  
ATOM    452  CE1 PHE A  44       2.693  14.457  -7.933  1.00 10.00      A    C  
ATOM    453  CE2 PHE A  44       3.731  12.381  -8.492  1.00 10.00      A    C  
ATOM    454  CZ  PHE A  44       3.827  13.676  -8.027  1.00 10.00      A    C  
ATOM    455  HN  PHE A  44      -0.891  11.318  -6.947  1.00 10.00      A    H  
ATOM    456  N   ASP A  45      -2.757  13.754 -10.024  1.00 10.00      A    N  
ATOM    457  CA  ASP A  45      -3.938  13.811 -10.885  1.00 10.00      A    C  
ATOM    458  C   ASP A  45      -3.819  12.936 -12.133  1.00 10.00      A    C  
ATOM    459  O   ASP A  45      -4.829  12.494 -12.684  1.00 10.00      A    O  
ATOM    460  CB  ASP A  45      -4.260  15.255 -11.287  1.00 10.00      A    C  
ATOM    461  CG  ASP A  45      -5.152  15.975 -10.291  1.00 10.00      A    C  
ATOM    462  OD1 ASP A  45      -5.762  15.306  -9.434  1.00 10.00      A    O  
ATOM    463  OD2 ASP A  45      -5.252  17.222 -10.371  1.00 10.00      A    O1-
ATOM    464  HN  ASP A  45      -2.211  14.567  -9.912  1.00 10.00      A    H  
ATOM    465  N   HIS A  46      -2.598  12.674 -12.577  1.00 10.00      A    N  
ATOM    466  CA  HIS A  46      -2.389  11.863 -13.775  1.00 10.00      A    C  
ATOM    467  C   HIS A  46      -2.426  10.360 -13.486  1.00 10.00      A    C  
ATOM    468  O   HIS A  46      -2.602   9.552 -14.399  1.00 10.00      A    O  
ATOM    469  CB  HIS A  46      -1.096  12.256 -14.509  1.00 10.00      A    C  
ATOM    470  CG  HIS A  46       0.171  11.861 -13.807  1.00 10.00      A    C  
ATOM    471  CD2 HIS A  46       1.058  10.879 -14.112  1.00 10.00      A    C  
ATOM    472  ND1 HIS A  46       0.593  12.514 -12.675  1.00 10.00      A    N  
ATOM    473  CE1 HIS A  46       1.718  11.922 -12.317  1.00 10.00      A    C  
ATOM    474  NE2 HIS A  46       2.038  10.931 -13.153  1.00 10.00      A    N  
ATOM    475  HN  HIS A  46      -1.821  13.032 -12.095  1.00 10.00      A    H  
ATOM    476  HE2 HIS A  46       2.829  10.350 -13.091  1.00 10.00      A    H  
ATOM    477  N   THR A  47      -2.261   9.987 -12.224  1.00 10.00      A    N  
ATOM    478  CA  THR A  47      -2.264   8.579 -11.841  1.00 10.00      A    C  
ATOM    479  C   THR A  47      -3.272   8.303 -10.728  1.00 10.00      A    C  
ATOM    480  O   THR A  47      -3.166   7.297 -10.018  1.00 10.00      A    O  
ATOM    481  CB  THR A  47      -0.864   8.142 -11.361  1.00 10.00      A    C  
ATOM    482  CG2 THR A  47      -0.076   7.508 -12.494  1.00 10.00      A    C  
ATOM    483  OG1 THR A  47      -0.153   9.284 -10.865  1.00 10.00      A    O  
ATOM    484  HN  THR A  47      -2.117  10.670 -11.535  1.00 10.00      A    H  
ATOM    485  HG1 THR A  47       0.365   9.030 -10.088  1.00 10.00      A    H  
ATOM    486  N   ARG A  48      -4.239   9.200 -10.565  1.00 10.00      A    N  
ATOM    487  CA  ARG A  48      -5.253   9.046  -9.526  1.00 10.00      A    C  
ATOM    488  C   ARG A  48      -6.332   8.054  -9.934  1.00 10.00      A    C  
ATOM    489  O   ARG A  48      -6.797   8.061 -11.074  1.00 10.00      A    O  
ATOM    490  CB  ARG A  48      -5.892  10.391  -9.155  1.00 10.00      A    C  
ATOM    491  CG  ARG A  48      -6.514  11.139 -10.324  1.00 10.00      A    C  
ATOM    492  CD  ARG A  48      -7.588  12.107  -9.861  1.00 10.00      A    C  
ATOM    493  NE  ARG A  48      -8.817  11.411  -9.474  1.00 10.00      A    N  
ATOM    494  CZ  ARG A  48     -10.040  11.802  -9.830  1.00 10.00      A    C  
ATOM    495  NH1 ARG A  48     -10.205  12.885 -10.579  1.00 10.00      A    N1+
ATOM    496  NH2 ARG A  48     -11.098  11.104  -9.441  1.00 10.00      A    N  
ATOM    497  HN  ARG A  48      -4.274   9.981 -11.159  1.00 10.00      A    H  
ATOM    498  HE  ARG A  48      -8.720  10.603  -8.921  1.00 10.00      A    H  
ATOM    499 HH11 ARG A  48     -11.130  13.178 -10.845  1.00 10.00      A    H  
ATOM    500 HH12 ARG A  48      -9.412  13.413 -10.884  1.00 10.00      A    H  
ATOM    501 HH21 ARG A  48     -10.987  10.282  -8.881  1.00 10.00      A    H  
ATOM    502 HH22 ARG A  48     -12.035  11.400  -9.710  1.00 10.00      A    H  
ATOM    503  N   VAL A  49      -6.727   7.208  -8.994  1.00 10.00      A    N  
ATOM    504  CA  VAL A  49      -7.762   6.220  -9.247  1.00 10.00      A    C  
ATOM    505  C   VAL A  49      -9.125   6.900  -9.287  1.00 10.00      A    C  
ATOM    506  O   VAL A  49      -9.463   7.698  -8.406  1.00 10.00      A    O  
ATOM    507  CB  VAL A  49      -7.770   5.114  -8.169  1.00 10.00      A    C  
ATOM    508  CG1 VAL A  49      -8.805   4.046  -8.497  1.00 10.00      A    C  
ATOM    509  CG2 VAL A  49      -6.388   4.491  -8.033  1.00 10.00      A    C  
ATOM    510  HN  VAL A  49      -6.312   7.251  -8.107  1.00 10.00      A    H  
ATOM    511  N   VAL A  50      -9.891   6.607 -10.323  1.00 10.00      A    N  
ATOM    512  CA  VAL A  50     -11.216   7.182 -10.472  1.00 10.00      A    C  
ATOM    513  C   VAL A  50     -12.264   6.161 -10.063  1.00 10.00      A    C  
ATOM    514  O   VAL A  50     -12.299   5.050 -10.600  1.00 10.00      A    O  
ATOM    515  CB  VAL A  50     -11.488   7.634 -11.922  1.00 10.00      A    C  
ATOM    516  CG1 VAL A  50     -12.804   8.398 -12.005  1.00 10.00      A    C  
ATOM    517  CG2 VAL A  50     -10.341   8.481 -12.451  1.00 10.00      A    C  
ATOM    518  HN  VAL A  50      -9.560   5.978 -11.002  1.00 10.00      A    H  
ATOM    519  N   LEU A  51     -13.098   6.534  -9.106  1.00 10.00      A    N  
ATOM    520  CA  LEU A  51     -14.144   5.650  -8.616  1.00 10.00      A    C  
ATOM    521  C   LEU A  51     -15.429   5.824  -9.417  1.00 10.00      A    C  
ATOM    522  O   LEU A  51     -16.246   6.697  -9.116  1.00 10.00      A    O  
ATOM    523  CB  LEU A  51     -14.413   5.907  -7.131  1.00 10.00      A    C  
ATOM    524  CG  LEU A  51     -13.229   5.712  -6.182  1.00 10.00      A    C  
ATOM    525  CD1 LEU A  51     -13.629   6.049  -4.756  1.00 10.00      A    C  
ATOM    526  CD2 LEU A  51     -12.705   4.287  -6.271  1.00 10.00      A    C  
ATOM    527  HN  LEU A  51     -13.008   7.432  -8.717  1.00 10.00      A    H  
ATOM    528  N   HIS A  52     -15.598   4.992 -10.433  1.00 10.00      A    N  
ATOM    529  CA  HIS A  52     -16.781   5.045 -11.284  1.00 10.00      A    C  
ATOM    530  C   HIS A  52     -17.975   4.423 -10.572  1.00 10.00      A    C  
ATOM    531  O   HIS A  52     -17.805   3.611  -9.659  1.00 10.00      A    O  
ATOM    532  CB  HIS A  52     -16.537   4.309 -12.607  1.00 10.00      A    C  
ATOM    533  CG  HIS A  52     -15.479   4.908 -13.480  1.00 10.00      A    C  
ATOM    534  CD2 HIS A  52     -14.132   4.783 -13.403  1.00 10.00      A    C  
ATOM    535  ND1 HIS A  52     -15.798   5.681 -14.573  1.00 10.00      A    N  
ATOM    536  CE1 HIS A  52     -14.647   6.005 -15.135  1.00 10.00      A    C  
ATOM    537  NE2 HIS A  52     -13.615   5.482 -14.462  1.00 10.00      A    N  
ATOM    538  HN  HIS A  52     -14.914   4.306 -10.608  1.00 10.00      A    H  
ATOM    539  HE2 HIS A  52     -12.665   5.571 -14.689  1.00 10.00      A    H  
ATOM    540  N   ASP A  53     -19.175   4.813 -10.994  1.00 10.00      A    N  
ATOM    541  CA  ASP A  53     -20.421   4.302 -10.415  1.00 10.00      A    C  
ATOM    542  C   ASP A  53     -20.554   4.658  -8.940  1.00 10.00      A    C  
ATOM    543  O   ASP A  53     -20.085   3.927  -8.064  1.00 10.00      A    O  
ATOM    544  CB  ASP A  53     -20.577   2.790 -10.625  1.00 10.00      A    C  
ATOM    545  CG  ASP A  53     -21.816   2.234  -9.949  1.00 10.00      A    C  
ATOM    546  OD1 ASP A  53     -22.933   2.695 -10.267  1.00 10.00      A    O  
ATOM    547  OD2 ASP A  53     -21.683   1.331  -9.097  1.00 10.00      A    O1-
ATOM    548  HN  ASP A  53     -19.227   5.476 -11.715  1.00 10.00      A    H  
ATOM    549  N   GLY A  54     -21.182   5.791  -8.672  1.00 10.00      A    N  
ATOM    550  CA  GLY A  54     -21.376   6.230  -7.307  1.00 10.00      A    C  
ATOM    551  C   GLY A  54     -22.833   6.510  -7.013  1.00 10.00      A    C  
ATOM    552  O   GLY A  54     -23.709   5.717  -7.368  1.00 10.00      A    O  
ATOM    553  HN  GLY A  54     -21.521   6.340  -9.415  1.00 10.00      A    H  
ATOM    554  N   ASP A  55     -23.096   7.637  -6.373  1.00 10.00      A    N  
ATOM    555  CA  ASP A  55     -24.457   8.027  -6.035  1.00 10.00      A    C  
ATOM    556  C   ASP A  55     -24.742   9.426  -6.570  1.00 10.00      A    C  
ATOM    557  O   ASP A  55     -23.924  10.332  -6.408  1.00 10.00      A    O  
ATOM    558  CB  ASP A  55     -24.670   7.983  -4.520  1.00 10.00      A    C  
ATOM    559  CG  ASP A  55     -26.132   8.087  -4.136  1.00 10.00      A    C  
ATOM    560  OD1 ASP A  55     -26.670   9.210  -4.131  1.00 10.00      A    O  
ATOM    561  OD2 ASP A  55     -26.754   7.044  -3.848  1.00 10.00      A    O1-
ATOM    562  HN  ASP A  55     -22.355   8.233  -6.129  1.00 10.00      A    H  
ATOM    563  N   PRO A  56     -25.896   9.617  -7.228  1.00 10.00      A    N  
ATOM    564  CA  PRO A  56     -26.289  10.912  -7.805  1.00 10.00      A    C  
ATOM    565  C   PRO A  56     -26.460  12.019  -6.764  1.00 10.00      A    C  
ATOM    566  O   PRO A  56     -26.429  13.205  -7.102  1.00 10.00      A    O  
ATOM    567  CB  PRO A  56     -27.627  10.618  -8.491  1.00 10.00      A    C  
ATOM    568  CG  PRO A  56     -28.127   9.367  -7.851  1.00 10.00      A    C  
ATOM    569  CD  PRO A  56     -26.907   8.576  -7.483  1.00 10.00      A    C  
ATOM    570  N   ASN A  57     -26.629  11.636  -5.503  1.00 10.00      A    N  
ATOM    571  CA  ASN A  57     -26.807  12.607  -4.428  1.00 10.00      A    C  
ATOM    572  C   ASN A  57     -25.463  13.094  -3.905  1.00 10.00      A    C  
ATOM    573  O   ASN A  57     -25.399  13.983  -3.052  1.00 10.00      A    O  
ATOM    574  CB  ASN A  57     -27.633  12.015  -3.281  1.00 10.00      A    C  
ATOM    575  CG  ASN A  57     -29.029  11.597  -3.703  1.00 10.00      A    C  
ATOM    576  ND2 ASN A  57     -29.162  10.354  -4.143  1.00 10.00      A    N  
ATOM    577  OD1 ASN A  57     -29.978  12.378  -3.623  1.00 10.00      A    O  
ATOM    578  HN  ASN A  57     -26.634  10.673  -5.287  1.00 10.00      A    H  
ATOM    579 HD21 ASN A  57     -28.356   9.782  -4.167  1.00 10.00      A    H  
ATOM    580 HD22 ASN A  57     -30.049  10.055  -4.429  1.00 10.00      A    H  
ATOM    581  N   GLU A  58     -24.391  12.503  -4.414  1.00 10.00      A    N  
ATOM    582  CA  GLU A  58     -23.048  12.875  -4.009  1.00 10.00      A    C  
ATOM    583  C   GLU A  58     -22.364  13.644  -5.136  1.00 10.00      A    C  
ATOM    584  O   GLU A  58     -22.140  13.095  -6.214  1.00 10.00      A    O  
ATOM    585  CB  GLU A  58     -22.235  11.627  -3.657  1.00 10.00      A    C  
ATOM    586  CG  GLU A  58     -20.916  11.920  -2.964  1.00 10.00      A    C  
ATOM    587  CD  GLU A  58     -21.108  12.478  -1.572  1.00 10.00      A    C  
ATOM    588  OE1 GLU A  58     -21.423  11.691  -0.653  1.00 10.00      A    O  
ATOM    589  OE2 GLU A  58     -20.940  13.700  -1.388  1.00 10.00      A    O1-
ATOM    590  HN  GLU A  58     -24.509  11.800  -5.088  1.00 10.00      A    H  
ATOM    591  N   PRO A  59     -22.040  14.925  -4.901  1.00 10.00      A    N  
ATOM    592  CA  PRO A  59     -21.382  15.785  -5.897  1.00 10.00      A    C  
ATOM    593  C   PRO A  59     -20.077  15.185  -6.420  1.00 10.00      A    C  
ATOM    594  O   PRO A  59     -19.841  15.137  -7.628  1.00 10.00      A    O  
ATOM    595  CB  PRO A  59     -21.099  17.086  -5.130  1.00 10.00      A    C  
ATOM    596  CG  PRO A  59     -21.283  16.747  -3.689  1.00 10.00      A    C  
ATOM    597  CD  PRO A  59     -22.300  15.647  -3.649  1.00 10.00      A    C  
ATOM    598  N   VAL A  60     -19.237  14.725  -5.508  1.00 10.00      A    N  
ATOM    599  CA  VAL A  60     -17.962  14.133  -5.879  1.00 10.00      A    C  
ATOM    600  C   VAL A  60     -17.791  12.783  -5.197  1.00 10.00      A    C  
ATOM    601  O   VAL A  60     -17.510  12.716  -4.001  1.00 10.00      A    O  
ATOM    602  CB  VAL A  60     -16.775  15.046  -5.504  1.00 10.00      A    C  
ATOM    603  CG1 VAL A  60     -15.465  14.440  -5.984  1.00 10.00      A    C  
ATOM    604  CG2 VAL A  60     -16.964  16.442  -6.081  1.00 10.00      A    C  
ATOM    605  HN  VAL A  60     -19.484  14.776  -4.561  1.00 10.00      A    H  
ATOM    606  N   SER A  61     -17.975  11.713  -5.955  1.00 10.00      A    N  
ATOM    607  CA  SER A  61     -17.839  10.370  -5.417  1.00 10.00      A    C  
ATOM    608  C   SER A  61     -16.861   9.533  -6.238  1.00 10.00      A    C  
ATOM    609  O   SER A  61     -16.854   8.307  -6.148  1.00 10.00      A    O  
ATOM    610  CB  SER A  61     -19.207   9.685  -5.364  1.00 10.00      A    C  
ATOM    611  OG  SER A  61     -20.120  10.298  -6.262  1.00 10.00      A    O  
ATOM    612  HN  SER A  61     -18.216  11.827  -6.902  1.00 10.00      A    H  
ATOM    613  HG  SER A  61     -20.317  11.189  -5.960  1.00 10.00      A    H  
ATOM    614  N   ASP A  62     -16.025  10.198  -7.024  1.00 10.00      A    N  
ATOM    615  CA  ASP A  62     -15.060   9.495  -7.866  1.00 10.00      A    C  
ATOM    616  C   ASP A  62     -13.624   9.707  -7.402  1.00 10.00      A    C  
ATOM    617  O   ASP A  62     -12.686   9.183  -8.007  1.00 10.00      A    O  
ATOM    618  CB  ASP A  62     -15.203   9.922  -9.329  1.00 10.00      A    C  
ATOM    619  CG  ASP A  62     -14.802  11.365  -9.567  1.00 10.00      A    C  
ATOM    620  OD1 ASP A  62     -15.666  12.257  -9.433  1.00 10.00      A    O  
ATOM    621  OD2 ASP A  62     -13.627  11.617  -9.896  1.00 10.00      A    O1-
ATOM    622  HN  ASP A  62     -16.059  11.178  -7.044  1.00 10.00      A    H  
ATOM    623  N   TYR A  63     -13.449  10.454  -6.322  1.00 10.00      A    N  
ATOM    624  CA  TYR A  63     -12.116  10.735  -5.810  1.00 10.00      A    C  
ATOM    625  C   TYR A  63     -11.719   9.800  -4.678  1.00 10.00      A    C  
ATOM    626  O   TYR A  63     -12.545   9.411  -3.851  1.00 10.00      A    O  
ATOM    627  CB  TYR A  63     -11.995  12.195  -5.355  1.00 10.00      A    C  
ATOM    628  CG  TYR A  63     -10.742  12.490  -4.551  1.00 10.00      A    C  
ATOM    629  CD1 TYR A  63      -9.548  12.823  -5.179  1.00 10.00      A    C  
ATOM    630  CD2 TYR A  63     -10.754  12.430  -3.161  1.00 10.00      A    C  
ATOM    631  CE1 TYR A  63      -8.405  13.086  -4.447  1.00 10.00      A    C  
ATOM    632  CE2 TYR A  63      -9.618  12.692  -2.422  1.00 10.00      A    C  
ATOM    633  CZ  TYR A  63      -8.447  13.019  -3.069  1.00 10.00      A    C  
ATOM    634  OH  TYR A  63      -7.313  13.279  -2.335  1.00 10.00      A    O  
ATOM    635  HN  TYR A  63     -14.229  10.815  -5.855  1.00 10.00      A    H  
ATOM    636  HH  TYR A  63      -7.342  12.776  -1.510  1.00 10.00      A    H  
ATOM    637  N   ILE A  64     -10.439   9.458  -4.661  1.00 10.00      A    N  
ATOM    638  CA  ILE A  64      -9.859   8.613  -3.636  1.00 10.00      A    C  
ATOM    639  C   ILE A  64      -8.354   8.867  -3.602  1.00 10.00      A    C  
ATOM    640  O   ILE A  64      -7.731   9.059  -4.650  1.00 10.00      A    O  
ATOM    641  CB  ILE A  64     -10.162   7.111  -3.866  1.00 10.00      A    C  
ATOM    642  CG1 ILE A  64      -9.688   6.269  -2.677  1.00 10.00      A    C  
ATOM    643  CG2 ILE A  64      -9.550   6.614  -5.168  1.00 10.00      A    C  
ATOM    644  CD1 ILE A  64     -10.268   4.871  -2.644  1.00 10.00      A    C  
ATOM    645  HN  ILE A  64      -9.855   9.787  -5.375  1.00 10.00      A    H  
ATOM    646  N   ASN A  65      -7.778   8.917  -2.410  1.00 10.00      A    N  
ATOM    647  CA  ASN A  65      -6.346   9.159  -2.264  1.00 10.00      A    C  
ATOM    648  C   ASN A  65      -5.557   7.891  -2.566  1.00 10.00      A    C  
ATOM    649  O   ASN A  65      -4.905   7.317  -1.692  1.00 10.00      A    O  
ATOM    650  CB  ASN A  65      -6.023   9.694  -0.864  1.00 10.00      A    C  
ATOM    651  CG  ASN A  65      -4.675  10.400  -0.785  1.00 10.00      A    C  
ATOM    652  ND2 ASN A  65      -4.652  11.550  -0.128  1.00 10.00      A    N  
ATOM    653  OD1 ASN A  65      -3.667   9.923  -1.313  1.00 10.00      A    O  
ATOM    654  HN  ASN A  65      -8.327   8.788  -1.607  1.00 10.00      A    H  
ATOM    655 HD21 ASN A  65      -5.494  11.878   0.266  1.00 10.00      A    H  
ATOM    656 HD22 ASN A  65      -3.797  12.036  -0.059  1.00 10.00      A    H  
ATOM    657  N   ALA A  66      -5.644   7.450  -3.810  1.00 10.00      A    N  
ATOM    658  CA  ALA A  66      -4.957   6.257  -4.257  1.00 10.00      A    C  
ATOM    659  C   ALA A  66      -4.352   6.493  -5.632  1.00 10.00      A    C  
ATOM    660  O   ALA A  66      -4.930   7.199  -6.463  1.00 10.00      A    O  
ATOM    661  CB  ALA A  66      -5.923   5.084  -4.300  1.00 10.00      A    C  
ATOM    662  HN  ALA A  66      -6.198   7.950  -4.453  1.00 10.00      A    H  
ATOM    663  N   ASN A  67      -3.186   5.916  -5.861  1.00 10.00      A    N  
ATOM    664  CA  ASN A  67      -2.498   6.065  -7.135  1.00 10.00      A    C  
ATOM    665  C   ASN A  67      -2.115   4.709  -7.705  1.00 10.00      A    C  
ATOM    666  O   ASN A  67      -1.719   3.804  -6.965  1.00 10.00      A    O  
ATOM    667  CB  ASN A  67      -1.240   6.929  -6.977  1.00 10.00      A    C  
ATOM    668  CG  ASN A  67      -1.535   8.417  -6.911  1.00 10.00      A    C  
ATOM    669  ND2 ASN A  67      -2.270   8.920  -7.889  1.00 10.00      A    N  
ATOM    670  OD1 ASN A  67      -1.099   9.110  -5.990  1.00 10.00      A    O  
ATOM    671  HN  ASN A  67      -2.776   5.365  -5.156  1.00 10.00      A    H  
ATOM    672 HD21 ASN A  67      -2.578   8.308  -8.596  1.00 10.00      A    H  
ATOM    673 HD22 ASN A  67      -2.484   9.877  -7.871  1.00 10.00      A    H  
ATOM    674  N   ILE A  68      -2.246   4.569  -9.016  1.00 10.00      A    N  
ATOM    675  CA  ILE A  68      -1.892   3.330  -9.692  1.00 10.00      A    C  
ATOM    676  C   ILE A  68      -0.381   3.279  -9.874  1.00 10.00      A    C  
ATOM    677  O   ILE A  68       0.190   4.099 -10.592  1.00 10.00      A    O  
ATOM    678  CB  ILE A  68      -2.579   3.224 -11.074  1.00 10.00      A    C  
ATOM    679  CG1 ILE A  68      -4.104   3.194 -10.918  1.00 10.00      A    C  
ATOM    680  CG2 ILE A  68      -2.094   1.996 -11.837  1.00 10.00      A    C  
ATOM    681  CD1 ILE A  68      -4.626   1.977 -10.179  1.00 10.00      A    C  
ATOM    682  HN  ILE A  68      -2.581   5.324  -9.546  1.00 10.00      A    H  
ATOM    683  N   ILE A  69       0.260   2.333  -9.206  1.00 10.00      A    N  
ATOM    684  CA  ILE A  69       1.704   2.189  -9.283  1.00 10.00      A    C  
ATOM    685  C   ILE A  69       2.082   0.973 -10.121  1.00 10.00      A    C  
ATOM    686  O   ILE A  69       1.874  -0.173  -9.708  1.00 10.00      A    O  
ATOM    687  CB  ILE A  69       2.339   2.057  -7.878  1.00 10.00      A    C  
ATOM    688  CG1 ILE A  69       1.766   3.106  -6.917  1.00 10.00      A    C  
ATOM    689  CG2 ILE A  69       3.854   2.173  -7.953  1.00 10.00      A    C  
ATOM    690  CD1 ILE A  69       2.057   4.540  -7.312  1.00 10.00      A    C  
ATOM    691  HN  ILE A  69      -0.254   1.707  -8.644  1.00 10.00      A    H  
ATOM    692  N   MET A  70       2.616   1.229 -11.302  1.00 10.00      A    N  
ATOM    693  CA  MET A  70       3.045   0.169 -12.200  1.00 10.00      A    C  
ATOM    694  C   MET A  70       4.564   0.058 -12.178  1.00 10.00      A    C  
ATOM    695  O   MET A  70       5.259   1.076 -12.162  1.00 10.00      A    O  
ATOM    696  CB  MET A  70       2.567   0.447 -13.627  1.00 10.00      A    C  
ATOM    697  CG  MET A  70       1.087   0.192 -13.852  1.00 10.00      A    C  
ATOM    698  SD  MET A  70       0.588   0.440 -15.568  1.00 10.00      A    S  
ATOM    699  CE  MET A  70       0.653   2.226 -15.680  1.00 10.00      A    C  
ATOM    700  HN  MET A  70       2.728   2.168 -11.583  1.00 10.00      A    H  
ATOM    701  N   PRO A  71       5.100  -1.175 -12.139  1.00 10.00      A    N  
ATOM    702  CA  PRO A  71       6.551  -1.409 -12.121  1.00 10.00      A    C  
ATOM    703  C   PRO A  71       7.230  -0.823 -13.356  1.00 10.00      A    C  
ATOM    704  O   PRO A  71       8.214  -0.093 -13.252  1.00 10.00      A    O  
ATOM    705  CB  PRO A  71       6.681  -2.939 -12.097  1.00 10.00      A    C  
ATOM    706  CG  PRO A  71       5.349  -3.457 -12.525  1.00 10.00      A    C  
ATOM    707  CD  PRO A  71       4.340  -2.434 -12.088  1.00 10.00      A    C  
ATOM    708  N   GLU A  72       6.682  -1.135 -14.520  1.00 10.00      A    N  
ATOM    709  CA  GLU A  72       7.208  -0.635 -15.778  1.00 10.00      A    C  
ATOM    710  C   GLU A  72       6.122   0.129 -16.523  1.00 10.00      A    C  
ATOM    711  O   GLU A  72       4.974   0.179 -16.073  1.00 10.00      A    O  
ATOM    712  CB  GLU A  72       7.742  -1.781 -16.640  1.00 10.00      A    C  
ATOM    713  CG  GLU A  72       9.208  -2.096 -16.400  1.00 10.00      A    C  
ATOM    714  CD  GLU A  72      10.099  -0.885 -16.600  1.00 10.00      A    C  
ATOM    715  OE1 GLU A  72      11.155  -0.799 -15.937  1.00 10.00      A    O  
ATOM    716  OE2 GLU A  72       9.749  -0.011 -17.424  1.00 10.00      A    O1-
ATOM    717  HN  GLU A  72       5.889  -1.714 -14.534  1.00 10.00      A    H  
ATOM    718  N   PHE A  73       6.478   0.712 -17.656  1.00 10.00      A    N  
ATOM    719  CA  PHE A  73       5.535   1.483 -18.456  1.00 10.00      A    C  
ATOM    720  C   PHE A  73       4.394   0.614 -18.978  1.00 10.00      A    C  
ATOM    721  O   PHE A  73       3.222   0.974 -18.857  1.00 10.00      A    O  
ATOM    722  CB  PHE A  73       6.254   2.175 -19.618  1.00 10.00      A    C  
ATOM    723  CG  PHE A  73       7.264   3.203 -19.187  1.00 10.00      A    C  
ATOM    724  CD1 PHE A  73       6.868   4.495 -18.882  1.00 10.00      A    C  
ATOM    725  CD2 PHE A  73       8.610   2.880 -19.086  1.00 10.00      A    C  
ATOM    726  CE1 PHE A  73       7.790   5.444 -18.485  1.00 10.00      A    C  
ATOM    727  CE2 PHE A  73       9.538   3.826 -18.689  1.00 10.00      A    C  
ATOM    728  CZ  PHE A  73       9.126   5.110 -18.388  1.00 10.00      A    C  
ATOM    729  HN  PHE A  73       7.405   0.619 -17.967  1.00 10.00      A    H  
ATOM    730  N   GLY A  74       4.739  -0.527 -19.552  1.00 10.00      A    N  
ATOM    731  CA  GLY A  74       3.731  -1.426 -20.080  1.00 10.00      A    C  
ATOM    732  C   GLY A  74       3.466  -2.586 -19.146  1.00 10.00      A    C  
ATOM    733  O   GLY A  74       3.742  -3.739 -19.478  1.00 10.00      A    O  
ATOM    734  HN  GLY A  74       5.691  -0.766 -19.619  1.00 10.00      A    H  
ATOM    735  N   SER A  75       2.932  -2.284 -17.974  1.00 10.00      A    N  
ATOM    736  CA  SER A  75       2.641  -3.310 -16.987  1.00 10.00      A    C  
ATOM    737  C   SER A  75       1.169  -3.689 -16.987  1.00 10.00      A    C  
ATOM    738  O   SER A  75       0.303  -2.883 -17.329  1.00 10.00      A    O  
ATOM    739  CB  SER A  75       3.056  -2.839 -15.594  1.00 10.00      A    C  
ATOM    740  OG  SER A  75       4.409  -2.428 -15.585  1.00 10.00      A    O  
ATOM    741  HN  SER A  75       2.719  -1.348 -17.772  1.00 10.00      A    H  
ATOM    742  HG  SER A  75       4.464  -1.517 -15.907  1.00 10.00      A    H  
ATOM    743  N   SER A  76       0.899  -4.926 -16.613  1.00 10.00      A    N  
ATOM    744  CA  SER A  76      -0.456  -5.433 -16.541  1.00 10.00      A    C  
ATOM    745  C   SER A  76      -1.077  -5.066 -15.193  1.00 10.00      A    C  
ATOM    746  O   SER A  76      -0.354  -4.777 -14.235  1.00 10.00      A    O  
ATOM    747  CB  SER A  76      -0.414  -6.949 -16.708  1.00 10.00      A    C  
ATOM    748  OG  SER A  76       0.834  -7.458 -16.260  1.00 10.00      A    O  
ATOM    749  HN  SER A  76       1.639  -5.529 -16.388  1.00 10.00      A    H  
ATOM    750  HG  SER A  76       0.851  -8.413 -16.388  1.00 10.00      A    H  
ATOM    751  N   GLY A  77      -2.407  -5.084 -15.118  1.00 10.00      A    N  
ATOM    752  CA  GLY A  77      -3.094  -4.743 -13.883  1.00 10.00      A    C  
ATOM    753  C   GLY A  77      -2.721  -5.662 -12.736  1.00 10.00      A    C  
ATOM    754  O   GLY A  77      -2.609  -5.225 -11.593  1.00 10.00      A    O  
ATOM    755  HN  GLY A  77      -2.931  -5.337 -15.910  1.00 10.00      A    H  
ATOM    756  N   LYS A  78      -2.496  -6.929 -13.053  1.00 10.00      A    N  
ATOM    757  CA  LYS A  78      -2.136  -7.928 -12.054  1.00 10.00      A    C  
ATOM    758  C   LYS A  78      -0.799  -7.605 -11.389  1.00 10.00      A    C  
ATOM    759  O   LYS A  78      -0.607  -7.862 -10.201  1.00 10.00      A    O  
ATOM    760  CB  LYS A  78      -2.071  -9.313 -12.704  1.00 10.00      A    C  
ATOM    761  CG  LYS A  78      -1.867 -10.453 -11.721  1.00 10.00      A    C  
ATOM    762  CD  LYS A  78      -1.572 -11.757 -12.445  1.00 10.00      A    C  
ATOM    763  CE  LYS A  78      -1.528 -12.924 -11.473  1.00 10.00      A    C  
ATOM    764  NZ  LYS A  78      -1.210 -14.212 -12.145  1.00 10.00      A    N1+
ATOM    765  HN  LYS A  78      -2.581  -7.205 -13.992  1.00 10.00      A    H  
ATOM    766  HZ1 LYS A  78      -1.580 -14.217 -13.118  1.00 10.00      A    H  
ATOM    767  HZ2 LYS A  78      -1.641 -15.004 -11.623  1.00 10.00      A    H  
ATOM    768  HZ3 LYS A  78      -0.175 -14.357 -12.174  1.00 10.00      A    H  
ATOM    769  N   LYS A  79       0.120  -7.035 -12.162  1.00 10.00      A    N  
ATOM    770  CA  LYS A  79       1.441  -6.689 -11.653  1.00 10.00      A    C  
ATOM    771  C   LYS A  79       1.490  -5.249 -11.152  1.00 10.00      A    C  
ATOM    772  O   LYS A  79       2.549  -4.750 -10.776  1.00 10.00      A    O  
ATOM    773  CB  LYS A  79       2.510  -6.906 -12.728  1.00 10.00      A    C  
ATOM    774  CG  LYS A  79       2.681  -8.356 -13.155  1.00 10.00      A    C  
ATOM    775  CD  LYS A  79       3.276  -9.206 -12.040  1.00 10.00      A    C  
ATOM    776  CE  LYS A  79       4.776  -8.981 -11.897  1.00 10.00      A    C  
ATOM    777  NZ  LYS A  79       5.385  -9.902 -10.898  1.00 10.00      A    N1+
ATOM    778  HN  LYS A  79      -0.099  -6.835 -13.095  1.00 10.00      A    H  
ATOM    779  HZ1 LYS A  79       4.958  -9.750  -9.964  1.00 10.00      A    H  
ATOM    780  HZ2 LYS A  79       6.415  -9.730 -10.827  1.00 10.00      A    H  
ATOM    781  HZ3 LYS A  79       5.231 -10.890 -11.179  1.00 10.00      A    H  
ATOM    782  N   SER A  80       0.344  -4.587 -11.149  1.00 10.00      A    N  
ATOM    783  CA  SER A  80       0.264  -3.213 -10.689  1.00 10.00      A    C  
ATOM    784  C   SER A  80      -0.210  -3.171  -9.244  1.00 10.00      A    C  
ATOM    785  O   SER A  80      -0.860  -4.103  -8.770  1.00 10.00      A    O  
ATOM    786  CB  SER A  80      -0.683  -2.413 -11.582  1.00 10.00      A    C  
ATOM    787  OG  SER A  80      -0.249  -2.447 -12.931  1.00 10.00      A    O  
ATOM    788  HN  SER A  80      -0.474  -5.041 -11.441  1.00 10.00      A    H  
ATOM    789  HG  SER A  80      -0.269  -3.358 -13.252  1.00 10.00      A    H  
ATOM    790  N   TYR A  81       0.117  -2.100  -8.542  1.00 10.00      A    N  
ATOM    791  CA  TYR A  81      -0.281  -1.959  -7.152  1.00 10.00      A    C  
ATOM    792  C   TYR A  81      -0.987  -0.630  -6.930  1.00 10.00      A    C  
ATOM    793  O   TYR A  81      -0.735   0.344  -7.641  1.00 10.00      A    O  
ATOM    794  CB  TYR A  81       0.937  -2.072  -6.226  1.00 10.00      A    C  
ATOM    795  CG  TYR A  81       1.813  -3.270  -6.511  1.00 10.00      A    C  
ATOM    796  CD1 TYR A  81       3.123  -3.107  -6.936  1.00 10.00      A    C  
ATOM    797  CD2 TYR A  81       1.327  -4.562  -6.367  1.00 10.00      A    C  
ATOM    798  CE1 TYR A  81       3.925  -4.197  -7.210  1.00 10.00      A    C  
ATOM    799  CE2 TYR A  81       2.122  -5.658  -6.636  1.00 10.00      A    C  
ATOM    800  CZ  TYR A  81       3.420  -5.469  -7.058  1.00 10.00      A    C  
ATOM    801  OH  TYR A  81       4.219  -6.559  -7.329  1.00 10.00      A    O  
ATOM    802  HN  TYR A  81       0.634  -1.382  -8.968  1.00 10.00      A    H  
ATOM    803  HH  TYR A  81       4.635  -6.859  -6.495  1.00 10.00      A    H  
ATOM    804  N   ILE A  82      -1.878  -0.598  -5.957  1.00 10.00      A    N  
ATOM    805  CA  ILE A  82      -2.613   0.611  -5.632  1.00 10.00      A    C  
ATOM    806  C   ILE A  82      -2.129   1.159  -4.300  1.00 10.00      A    C  
ATOM    807  O   ILE A  82      -2.371   0.565  -3.249  1.00 10.00      A    O  
ATOM    808  CB  ILE A  82      -4.132   0.358  -5.546  1.00 10.00      A    C  
ATOM    809  CG1 ILE A  82      -4.657  -0.230  -6.857  1.00 10.00      A    C  
ATOM    810  CG2 ILE A  82      -4.868   1.647  -5.203  1.00 10.00      A    C  
ATOM    811  CD1 ILE A  82      -6.122  -0.608  -6.813  1.00 10.00      A    C  
ATOM    812  HN  ILE A  82      -2.042  -1.415  -5.430  1.00 10.00      A    H  
ATOM    813  N   ALA A  83      -1.425   2.274  -4.350  1.00 10.00      A    N  
ATOM    814  CA  ALA A  83      -0.914   2.900  -3.143  1.00 10.00      A    C  
ATOM    815  C   ALA A  83      -1.931   3.900  -2.617  1.00 10.00      A    C  
ATOM    816  O   ALA A  83      -2.207   4.914  -3.262  1.00 10.00      A    O  
ATOM    817  CB  ALA A  83       0.417   3.581  -3.415  1.00 10.00      A    C  
ATOM    818  HN  ALA A  83      -1.255   2.695  -5.221  1.00 10.00      A    H  
ATOM    819  N   THR A  84      -2.499   3.606  -1.460  1.00 10.00      A    N  
ATOM    820  CA  THR A  84      -3.491   4.481  -0.863  1.00 10.00      A    C  
ATOM    821  C   THR A  84      -3.232   4.670   0.629  1.00 10.00      A    C  
ATOM    822  O   THR A  84      -2.369   4.011   1.210  1.00 10.00      A    O  
ATOM    823  CB  THR A  84      -4.932   3.967  -1.112  1.00 10.00      A    C  
ATOM    824  CG2 THR A  84      -5.237   2.725  -0.289  1.00 10.00      A    C  
ATOM    825  OG1 THR A  84      -5.883   4.996  -0.809  1.00 10.00      A    O  
ATOM    826  HN  THR A  84      -2.242   2.777  -0.992  1.00 10.00      A    H  
ATOM    827  HG1 THR A  84      -5.629   5.809  -1.273  1.00 10.00      A    H  
ATOM    828  N   GLN A  85      -3.972   5.584   1.233  1.00 10.00      A    N  
ATOM    829  CA  GLN A  85      -3.842   5.877   2.651  1.00 10.00      A    C  
ATOM    830  C   GLN A  85      -4.722   4.944   3.468  1.00 10.00      A    C  
ATOM    831  O   GLN A  85      -5.520   4.188   2.914  1.00 10.00      A    O  
ATOM    832  CB  GLN A  85      -4.255   7.326   2.924  1.00 10.00      A    C  
ATOM    833  CG  GLN A  85      -5.486   7.769   2.151  1.00 10.00      A    C  
ATOM    834  CD  GLN A  85      -6.346   8.758   2.911  1.00 10.00      A    C  
ATOM    835  NE2 GLN A  85      -7.631   8.772   2.605  1.00 10.00      A    N  
ATOM    836  OE1 GLN A  85      -5.860   9.501   3.764  1.00 10.00      A    O  
ATOM    837  HN  GLN A  85      -4.639   6.070   0.707  1.00 10.00      A    H  
ATOM    838 HE21 GLN A  85      -7.950   8.147   1.916  1.00 10.00      A    H  
ATOM    839 HE22 GLN A  85      -8.212   9.417   3.064  1.00 10.00      A    H  
ATOM    840  N   GLY A  86      -4.565   4.995   4.785  1.00 10.00      A    N  
ATOM    841  CA  GLY A  86      -5.373   4.169   5.652  1.00 10.00      A    C  
ATOM    842  C   GLY A  86      -6.825   4.585   5.575  1.00 10.00      A    C  
ATOM    843  O   GLY A  86      -7.130   5.780   5.609  1.00 10.00      A    O  
ATOM    844  HN  GLY A  86      -3.893   5.597   5.169  1.00 10.00      A    H  
ATOM    845  N   CYS A  87      -7.712   3.612   5.455  1.00 10.00      A    N  
ATOM    846  CA  CYS A  87      -9.137   3.876   5.351  1.00 10.00      A    C  
ATOM    847  C   CYS A  87      -9.656   4.637   6.566  1.00 10.00      A    C  
ATOM    848  O   CYS A  87      -9.566   4.156   7.699  1.00 10.00      A    O  
ATOM    849  CB  CYS A  87      -9.894   2.557   5.193  1.00 10.00      A    C  
ATOM    850  SG  CYS A  87      -8.946   1.264   4.353  1.00 10.00      A    S  
ATOM    851  HN  CYS A  87      -7.401   2.681   5.441  1.00 10.00      A    H  
ATOM    852  HG  CYS A  87      -8.542   1.745   3.186  1.00 10.00      A    H  
ATOM    853  N   LEU A  88     -10.169   5.839   6.327  1.00 10.00      A    N  
ATOM    854  CA  LEU A  88     -10.723   6.654   7.393  1.00 10.00      A    C  
ATOM    855  C   LEU A  88     -12.158   6.210   7.644  1.00 10.00      A    C  
ATOM    856  O   LEU A  88     -12.727   5.474   6.836  1.00 10.00      A    O  
ATOM    857  CB  LEU A  88     -10.694   8.139   7.013  1.00 10.00      A    C  
ATOM    858  CG  LEU A  88      -9.322   8.813   6.979  1.00 10.00      A    C  
ATOM    859  CD1 LEU A  88      -9.266   9.838   5.858  1.00 10.00      A    C  
ATOM    860  CD2 LEU A  88      -9.022   9.470   8.319  1.00 10.00      A    C  
ATOM    861  HN  LEU A  88     -10.186   6.181   5.409  1.00 10.00      A    H  
ATOM    862  N   GLN A  89     -12.745   6.668   8.741  1.00 10.00      A    N  
ATOM    863  CA  GLN A  89     -14.115   6.295   9.093  1.00 10.00      A    C  
ATOM    864  C   GLN A  89     -15.139   6.709   8.030  1.00 10.00      A    C  
ATOM    865  O   GLN A  89     -16.197   6.098   7.910  1.00 10.00      A    O  
ATOM    866  CB  GLN A  89     -14.502   6.833  10.475  1.00 10.00      A    C  
ATOM    867  CG  GLN A  89     -14.299   8.329  10.651  1.00 10.00      A    C  
ATOM    868  CD  GLN A  89     -14.620   8.795  12.057  1.00 10.00      A    C  
ATOM    869  NE2 GLN A  89     -13.979   9.873  12.485  1.00 10.00      A    N  
ATOM    870  OE1 GLN A  89     -15.442   8.192  12.752  1.00 10.00      A    O  
ATOM    871  HN  GLN A  89     -12.245   7.268   9.334  1.00 10.00      A    H  
ATOM    872 HE21 GLN A  89     -13.342  10.306  11.875  1.00 10.00      A    H  
ATOM    873 HE22 GLN A  89     -14.167  10.198  13.391  1.00 10.00      A    H  
ATOM    874  N   ASN A  90     -14.809   7.719   7.240  1.00 10.00      A    N  
ATOM    875  CA  ASN A  90     -15.716   8.200   6.201  1.00 10.00      A    C  
ATOM    876  C   ASN A  90     -15.269   7.791   4.798  1.00 10.00      A    C  
ATOM    877  O   ASN A  90     -15.804   8.280   3.805  1.00 10.00      A    O  
ATOM    878  CB  ASN A  90     -15.879   9.723   6.275  1.00 10.00      A    C  
ATOM    879  CG  ASN A  90     -14.628  10.485   5.879  1.00 10.00      A    C  
ATOM    880  ND2 ASN A  90     -14.813  11.606   5.198  1.00 10.00      A    N  
ATOM    881  OD1 ASN A  90     -13.506  10.069   6.177  1.00 10.00      A    O  
ATOM    882  HN  ASN A  90     -13.938   8.154   7.355  1.00 10.00      A    H  
ATOM    883 HD21 ASN A  90     -15.735  11.875   4.988  1.00 10.00      A    H  
ATOM    884 HD22 ASN A  90     -14.020  12.126   4.933  1.00 10.00      A    H  
ATOM    885  N   THR A  91     -14.299   6.893   4.704  1.00 10.00      A    N  
ATOM    886  CA  THR A  91     -13.812   6.456   3.398  1.00 10.00      A    C  
ATOM    887  C   THR A  91     -13.831   4.935   3.249  1.00 10.00      A    C  
ATOM    888  O   THR A  91     -13.284   4.392   2.288  1.00 10.00      A    O  
ATOM    889  CB  THR A  91     -12.396   6.988   3.112  1.00 10.00      A    C  
ATOM    890  CG2 THR A  91     -12.414   7.950   1.932  1.00 10.00      A    C  
ATOM    891  OG1 THR A  91     -11.901   7.670   4.271  1.00 10.00      A    O  
ATOM    892  HN  THR A  91     -13.897   6.521   5.520  1.00 10.00      A    H  
ATOM    893  HG1 THR A  91     -12.480   8.414   4.474  1.00 10.00      A    H  
ATOM    894  N   VAL A  92     -14.481   4.254   4.185  1.00 10.00      A    N  
ATOM    895  CA  VAL A  92     -14.564   2.796   4.152  1.00 10.00      A    C  
ATOM    896  C   VAL A  92     -15.381   2.342   2.946  1.00 10.00      A    C  
ATOM    897  O   VAL A  92     -14.964   1.458   2.198  1.00 10.00      A    O  
ATOM    898  CB  VAL A  92     -15.192   2.222   5.444  1.00 10.00      A    C  
ATOM    899  CG1 VAL A  92     -15.195   0.700   5.415  1.00 10.00      A    C  
ATOM    900  CG2 VAL A  92     -14.460   2.733   6.675  1.00 10.00      A    C  
ATOM    901  HN  VAL A  92     -14.932   4.743   4.907  1.00 10.00      A    H  
ATOM    902  N   ASN A  93     -16.529   2.978   2.753  1.00 10.00      A    N  
ATOM    903  CA  ASN A  93     -17.420   2.652   1.641  1.00 10.00      A    C  
ATOM    904  C   ASN A  93     -16.709   2.796   0.300  1.00 10.00      A    C  
ATOM    905  O   ASN A  93     -16.783   1.913  -0.555  1.00 10.00      A    O  
ATOM    906  CB  ASN A  93     -18.654   3.559   1.655  1.00 10.00      A    C  
ATOM    907  CG  ASN A  93     -19.749   3.085   2.595  1.00 10.00      A    C  
ATOM    908  ND2 ASN A  93     -20.992   3.377   2.244  1.00 10.00      A    N  
ATOM    909  OD1 ASN A  93     -19.483   2.465   3.624  1.00 10.00      A    O  
ATOM    910  HN  ASN A  93     -16.790   3.685   3.382  1.00 10.00      A    H  
ATOM    911 HD21 ASN A  93     -21.133   3.874   1.406  1.00 10.00      A    H  
ATOM    912 HD22 ASN A  93     -21.723   3.099   2.839  1.00 10.00      A    H  
ATOM    913  N   ASP A  94     -16.004   3.906   0.134  1.00 10.00      A    N  
ATOM    914  CA  ASP A  94     -15.288   4.183  -1.105  1.00 10.00      A    C  
ATOM    915  C   ASP A  94     -14.099   3.255  -1.301  1.00 10.00      A    C  
ATOM    916  O   ASP A  94     -13.746   2.922  -2.433  1.00 10.00      A    O  
ATOM    917  CB  ASP A  94     -14.850   5.645  -1.174  1.00 10.00      A    C  
ATOM    918  CG  ASP A  94     -16.009   6.578  -1.450  1.00 10.00      A    C  
ATOM    919  OD1 ASP A  94     -16.784   6.310  -2.395  1.00 10.00      A    O  
ATOM    920  OD2 ASP A  94     -16.156   7.583  -0.725  1.00 10.00      A    O1-
ATOM    921  HN  ASP A  94     -15.966   4.558   0.863  1.00 10.00      A    H  
ATOM    922  N   PHE A  95     -13.489   2.833  -0.198  1.00 10.00      A    N  
ATOM    923  CA  PHE A  95     -12.345   1.933  -0.257  1.00 10.00      A    C  
ATOM    924  C   PHE A  95     -12.747   0.612  -0.903  1.00 10.00      A    C  
ATOM    925  O   PHE A  95     -12.066   0.114  -1.802  1.00 10.00      A    O  
ATOM    926  CB  PHE A  95     -11.777   1.688   1.145  1.00 10.00      A    C  
ATOM    927  CG  PHE A  95     -10.623   0.726   1.175  1.00 10.00      A    C  
ATOM    928  CD1 PHE A  95      -9.357   1.133   0.790  1.00 10.00      A    C  
ATOM    929  CD2 PHE A  95     -10.803  -0.586   1.588  1.00 10.00      A    C  
ATOM    930  CE1 PHE A  95      -8.291   0.252   0.816  1.00 10.00      A    C  
ATOM    931  CE2 PHE A  95      -9.744  -1.471   1.615  1.00 10.00      A    C  
ATOM    932  CZ  PHE A  95      -8.486  -1.052   1.228  1.00 10.00      A    C  
ATOM    933  HN  PHE A  95     -13.816   3.135   0.676  1.00 10.00      A    H  
ATOM    934  N   TRP A  96     -13.871   0.063  -0.455  1.00 10.00      A    N  
ATOM    935  CA  TRP A  96     -14.372  -1.196  -0.989  1.00 10.00      A    C  
ATOM    936  C   TRP A  96     -14.787  -1.043  -2.448  1.00 10.00      A    C  
ATOM    937  O   TRP A  96     -14.655  -1.976  -3.243  1.00 10.00      A    O  
ATOM    938  CB  TRP A  96     -15.528  -1.730  -0.141  1.00 10.00      A    C  
ATOM    939  CG  TRP A  96     -15.088  -2.254   1.189  1.00 10.00      A    C  
ATOM    940  CD1 TRP A  96     -15.402  -1.750   2.417  1.00 10.00      A    C  
ATOM    941  CD2 TRP A  96     -14.241  -3.384   1.426  1.00 10.00      A    C  
ATOM    942  CE2 TRP A  96     -14.087  -3.506   2.819  1.00 10.00      A    C  
ATOM    943  CE3 TRP A  96     -13.600  -4.304   0.592  1.00 10.00      A    C  
ATOM    944  NE1 TRP A  96     -14.803  -2.496   3.403  1.00 10.00      A    N  
ATOM    945  CZ2 TRP A  96     -13.316  -4.510   3.398  1.00 10.00      A    C  
ATOM    946  CZ3 TRP A  96     -12.837  -5.300   1.169  1.00 10.00      A    C  
ATOM    947  CH2 TRP A  96     -12.702  -5.397   2.559  1.00 10.00      A    C  
ATOM    948  HN  TRP A  96     -14.374   0.517   0.258  1.00 10.00      A    H  
ATOM    949  HE1 TRP A  96     -14.877  -2.334   4.367  1.00 10.00      A    H  
ATOM    950  N   ARG A  97     -15.272   0.148  -2.795  1.00 10.00      A    N  
ATOM    951  CA  ARG A  97     -15.685   0.437  -4.164  1.00 10.00      A    C  
ATOM    952  C   ARG A  97     -14.494   0.287  -5.102  1.00 10.00      A    C  
ATOM    953  O   ARG A  97     -14.609  -0.273  -6.194  1.00 10.00      A    O  
ATOM    954  CB  ARG A  97     -16.244   1.858  -4.273  1.00 10.00      A    C  
ATOM    955  CG  ARG A  97     -17.616   2.049  -3.652  1.00 10.00      A    C  
ATOM    956  CD  ARG A  97     -18.114   3.470  -3.862  1.00 10.00      A    C  
ATOM    957  NE  ARG A  97     -18.170   3.821  -5.281  1.00 10.00      A    N  
ATOM    958  CZ  ARG A  97     -17.736   4.975  -5.787  1.00 10.00      A    C  
ATOM    959  NH1 ARG A  97     -17.213   5.903  -4.999  1.00 10.00      A    N1+
ATOM    960  NH2 ARG A  97     -17.826   5.201  -7.092  1.00 10.00      A    N  
ATOM    961  HN  ARG A  97     -15.357   0.847  -2.111  1.00 10.00      A    H  
ATOM    962  HE  ARG A  97     -18.554   3.153  -5.893  1.00 10.00      A    H  
ATOM    963 HH11 ARG A  97     -17.133   5.747  -4.002  1.00 10.00      A    H  
ATOM    964 HH12 ARG A  97     -16.893   6.772  -5.390  1.00 10.00      A    H  
ATOM    965 HH21 ARG A  97     -18.223   4.502  -7.701  1.00 10.00      A    H  
ATOM    966 HH22 ARG A  97     -17.498   6.068  -7.481  1.00 10.00      A    H  
ATOM    967  N   MET A  98     -13.347   0.786  -4.652  1.00 10.00      A    N  
ATOM    968  CA  MET A  98     -12.112   0.714  -5.421  1.00 10.00      A    C  
ATOM    969  C   MET A  98     -11.697  -0.737  -5.628  1.00 10.00      A    C  
ATOM    970  O   MET A  98     -11.404  -1.152  -6.749  1.00 10.00      A    O  
ATOM    971  CB  MET A  98     -10.996   1.481  -4.701  1.00 10.00      A    C  
ATOM    972  CG  MET A  98      -9.639   1.418  -5.388  1.00 10.00      A    C  
ATOM    973  SD  MET A  98      -8.352   2.269  -4.453  1.00 10.00      A    S  
ATOM    974  CE  MET A  98      -8.289   1.266  -2.970  1.00 10.00      A    C  
ATOM    975  HN  MET A  98     -13.333   1.219  -3.770  1.00 10.00      A    H  
ATOM    976  N   VAL A  99     -11.703  -1.503  -4.539  1.00 10.00      A    N  
ATOM    977  CA  VAL A  99     -11.326  -2.914  -4.581  1.00 10.00      A    C  
ATOM    978  C   VAL A  99     -12.219  -3.692  -5.546  1.00 10.00      A    C  
ATOM    979  O   VAL A  99     -11.740  -4.519  -6.323  1.00 10.00      A    O  
ATOM    980  CB  VAL A  99     -11.392  -3.561  -3.179  1.00 10.00      A    C  
ATOM    981  CG1 VAL A  99     -10.949  -5.017  -3.228  1.00 10.00      A    C  
ATOM    982  CG2 VAL A  99     -10.544  -2.779  -2.187  1.00 10.00      A    C  
ATOM    983  HN  VAL A  99     -11.967  -1.106  -3.680  1.00 10.00      A    H  
ATOM    984  N   PHE A 100     -13.516  -3.414  -5.499  1.00 10.00      A    N  
ATOM    985  CA  PHE A 100     -14.474  -4.083  -6.369  1.00 10.00      A    C  
ATOM    986  C   PHE A 100     -14.239  -3.701  -7.828  1.00 10.00      A    C  
ATOM    987  O   PHE A 100     -14.162  -4.567  -8.700  1.00 10.00      A    O  
ATOM    988  CB  PHE A 100     -15.908  -3.733  -5.957  1.00 10.00      A    C  
ATOM    989  CG  PHE A 100     -16.966  -4.561  -6.631  1.00 10.00      A    C  
ATOM    990  CD1 PHE A 100     -17.514  -4.167  -7.841  1.00 10.00      A    C  
ATOM    991  CD2 PHE A 100     -17.412  -5.736  -6.054  1.00 10.00      A    C  
ATOM    992  CE1 PHE A 100     -18.484  -4.929  -8.462  1.00 10.00      A    C  
ATOM    993  CE2 PHE A 100     -18.383  -6.503  -6.668  1.00 10.00      A    C  
ATOM    994  CZ  PHE A 100     -18.919  -6.099  -7.875  1.00 10.00      A    C  
ATOM    995  HN  PHE A 100     -13.839  -2.741  -4.858  1.00 10.00      A    H  
ATOM    996  N   GLN A 101     -14.103  -2.401  -8.076  1.00 10.00      A    N  
ATOM    997  CA  GLN A 101     -13.893  -1.886  -9.423  1.00 10.00      A    C  
ATOM    998  C   GLN A 101     -12.608  -2.422 -10.046  1.00 10.00      A    C  
ATOM    999  O   GLN A 101     -12.627  -2.967 -11.149  1.00 10.00      A    O  
ATOM   1000  CB  GLN A 101     -13.861  -0.357  -9.403  1.00 10.00      A    C  
ATOM   1001  CG  GLN A 101     -13.701   0.286 -10.771  1.00 10.00      A    C  
ATOM   1002  CD  GLN A 101     -13.337   1.751 -10.675  1.00 10.00      A    C  
ATOM   1003  NE2 GLN A 101     -12.049   2.050 -10.729  1.00 10.00      A    N  
ATOM   1004  OE1 GLN A 101     -14.207   2.610 -10.559  1.00 10.00      A    O  
ATOM   1005  HN  GLN A 101     -14.140  -1.763  -7.327  1.00 10.00      A    H  
ATOM   1006 HE21 GLN A 101     -11.395   1.313 -10.832  1.00 10.00      A    H  
ATOM   1007 HE22 GLN A 101     -11.795   2.993 -10.663  1.00 10.00      A    H  
ATOM   1008  N   GLU A 102     -11.499  -2.274  -9.327  1.00 10.00      A    N  
ATOM   1009  CA  GLU A 102     -10.198  -2.723  -9.815  1.00 10.00      A    C  
ATOM   1010  C   GLU A 102     -10.063  -4.240  -9.784  1.00 10.00      A    C  
ATOM   1011  O   GLU A 102      -9.116  -4.799 -10.340  1.00 10.00      A    O  
ATOM   1012  CB  GLU A 102      -9.070  -2.063  -9.023  1.00 10.00      A    C  
ATOM   1013  CG  GLU A 102      -8.951  -0.569  -9.273  1.00 10.00      A    C  
ATOM   1014  CD  GLU A 102      -8.927  -0.240 -10.750  1.00 10.00      A    C  
ATOM   1015  OE1 GLU A 102      -7.907  -0.524 -11.412  1.00 10.00      A    O  
ATOM   1016  OE2 GLU A 102      -9.934   0.295 -11.264  1.00 10.00      A    O1-
ATOM   1017  HN  GLU A 102     -11.555  -1.851  -8.440  1.00 10.00      A    H  
ATOM   1018  N   ASN A 103     -11.013  -4.894  -9.125  1.00 10.00      A    N  
ATOM   1019  CA  ASN A 103     -11.032  -6.350  -9.013  1.00 10.00      A    C  
ATOM   1020  C   ASN A 103      -9.819  -6.856  -8.238  1.00 10.00      A    C  
ATOM   1021  O   ASN A 103      -9.301  -7.948  -8.491  1.00 10.00      A    O  
ATOM   1022  CB  ASN A 103     -11.136  -7.009 -10.394  1.00 10.00      A    C  
ATOM   1023  CG  ASN A 103     -11.566  -8.463 -10.330  1.00 10.00      A    C  
ATOM   1024  ND2 ASN A 103     -11.277  -9.209 -11.383  1.00 10.00      A    N  
ATOM   1025  OD1 ASN A 103     -12.155  -8.909  -9.344  1.00 10.00      A    O  
ATOM   1026  HN  ASN A 103     -11.722  -4.379  -8.691  1.00 10.00      A    H  
ATOM   1027 HD21 ASN A 103     -10.805  -8.785 -12.132  1.00 10.00      A    H  
ATOM   1028 HD22 ASN A 103     -11.555 -10.149 -11.382  1.00 10.00      A    H  
ATOM   1029  N   SER A 104      -9.374  -6.047  -7.288  1.00 10.00      A    N  
ATOM   1030  CA  SER A 104      -8.236  -6.392  -6.453  1.00 10.00      A    C  
ATOM   1031  C   SER A 104      -8.555  -7.641  -5.640  1.00 10.00      A    C  
ATOM   1032  O   SER A 104      -9.620  -7.743  -5.030  1.00 10.00      A    O  
ATOM   1033  CB  SER A 104      -7.897  -5.226  -5.526  1.00 10.00      A    C  
ATOM   1034  OG  SER A 104      -7.759  -4.024  -6.264  1.00 10.00      A    O  
ATOM   1035  HN  SER A 104      -9.831  -5.191  -7.140  1.00 10.00      A    H  
ATOM   1036  HG  SER A 104      -6.831  -3.910  -6.513  1.00 10.00      A    H  
ATOM   1037  N   ARG A 105      -7.642  -8.597  -5.649  1.00 10.00      A    N  
ATOM   1038  CA  ARG A 105      -7.853  -9.839  -4.924  1.00 10.00      A    C  
ATOM   1039  C   ARG A 105      -6.953  -9.936  -3.700  1.00 10.00      A    C  
ATOM   1040  O   ARG A 105      -7.146 -10.798  -2.846  1.00 10.00      A    O  
ATOM   1041  CB  ARG A 105      -7.634 -11.036  -5.848  1.00 10.00      A    C  
ATOM   1042  CG  ARG A 105      -8.575 -11.074  -7.040  1.00 10.00      A    C  
ATOM   1043  CD  ARG A 105     -10.020 -11.211  -6.594  1.00 10.00      A    C  
ATOM   1044  NE  ARG A 105     -10.959 -10.989  -7.693  1.00 10.00      A    N  
ATOM   1045  CZ  ARG A 105     -11.654 -11.958  -8.291  1.00 10.00      A    C  
ATOM   1046  NH1 ARG A 105     -11.515 -13.217  -7.905  1.00 10.00      A    N1+
ATOM   1047  NH2 ARG A 105     -12.504 -11.661  -9.261  1.00 10.00      A    N  
ATOM   1048  HN  ARG A 105      -6.812  -8.468  -6.156  1.00 10.00      A    H  
ATOM   1049  HE  ARG A 105     -11.078 -10.060  -8.005  1.00 10.00      A    H  
ATOM   1050 HH11 ARG A 105     -10.885 -13.452  -7.161  1.00 10.00      A    H  
ATOM   1051 HH12 ARG A 105     -12.042 -13.944  -8.356  1.00 10.00      A    H  
ATOM   1052 HH21 ARG A 105     -13.032 -12.387  -9.713  1.00 10.00      A    H  
ATOM   1053 HH22 ARG A 105     -12.632 -10.705  -9.548  1.00 10.00      A    H  
ATOM   1054  N   VAL A 106      -5.970  -9.052  -3.613  1.00 10.00      A    N  
ATOM   1055  CA  VAL A 106      -5.047  -9.055  -2.486  1.00 10.00      A    C  
ATOM   1056  C   VAL A 106      -4.894  -7.651  -1.912  1.00 10.00      A    C  
ATOM   1057  O   VAL A 106      -4.721  -6.683  -2.655  1.00 10.00      A    O  
ATOM   1058  CB  VAL A 106      -3.651  -9.597  -2.877  1.00 10.00      A    C  
ATOM   1059  CG1 VAL A 106      -2.755  -9.700  -1.653  1.00 10.00      A    C  
ATOM   1060  CG2 VAL A 106      -3.757 -10.948  -3.571  1.00 10.00      A    C  
ATOM   1061  HN  VAL A 106      -5.866  -8.377  -4.310  1.00 10.00      A    H  
ATOM   1062  N   ILE A 107      -4.987  -7.545  -0.594  1.00 10.00      A    N  
ATOM   1063  CA  ILE A 107      -4.841  -6.265   0.088  1.00 10.00      A    C  
ATOM   1064  C   ILE A 107      -3.710  -6.359   1.105  1.00 10.00      A    C  
ATOM   1065  O   ILE A 107      -3.682  -7.278   1.923  1.00 10.00      A    O  
ATOM   1066  CB  ILE A 107      -6.145  -5.843   0.808  1.00 10.00      A    C  
ATOM   1067  CG1 ILE A 107      -7.295  -5.714  -0.197  1.00 10.00      A    C  
ATOM   1068  CG2 ILE A 107      -5.948  -4.539   1.573  1.00 10.00      A    C  
ATOM   1069  CD1 ILE A 107      -8.636  -5.407   0.438  1.00 10.00      A    C  
ATOM   1070  HN  ILE A 107      -5.153  -8.356  -0.060  1.00 10.00      A    H  
ATOM   1071  N   VAL A 108      -2.778  -5.423   1.041  1.00 10.00      A    N  
ATOM   1072  CA  VAL A 108      -1.647  -5.407   1.952  1.00 10.00      A    C  
ATOM   1073  C   VAL A 108      -1.784  -4.268   2.957  1.00 10.00      A    C  
ATOM   1074  O   VAL A 108      -1.832  -3.093   2.585  1.00 10.00      A    O  
ATOM   1075  CB  VAL A 108      -0.306  -5.266   1.196  1.00 10.00      A    C  
ATOM   1076  CG1 VAL A 108       0.863  -5.200   2.169  1.00 10.00      A    C  
ATOM   1077  CG2 VAL A 108      -0.118  -6.412   0.213  1.00 10.00      A    C  
ATOM   1078  HN  VAL A 108      -2.861  -4.708   0.367  1.00 10.00      A    H  
ATOM   1079  N   MET A 109      -1.859  -4.623   4.225  1.00 10.00      A    N  
ATOM   1080  CA  MET A 109      -1.978  -3.635   5.285  1.00 10.00      A    C  
ATOM   1081  C   MET A 109      -0.652  -3.523   6.026  1.00 10.00      A    C  
ATOM   1082  O   MET A 109      -0.283  -4.412   6.798  1.00 10.00      A    O  
ATOM   1083  CB  MET A 109      -3.109  -4.007   6.245  1.00 10.00      A    C  
ATOM   1084  CG  MET A 109      -3.504  -2.899   7.208  1.00 10.00      A    C  
ATOM   1085  SD  MET A 109      -5.051  -3.253   8.069  1.00 10.00      A    S  
ATOM   1086  CE  MET A 109      -5.131  -1.873   9.207  1.00 10.00      A    C  
ATOM   1087  HN  MET A 109      -1.822  -5.579   4.459  1.00 10.00      A    H  
ATOM   1088  N   THR A 110       0.071  -2.446   5.758  1.00 10.00      A    N  
ATOM   1089  CA  THR A 110       1.370  -2.218   6.376  1.00 10.00      A    C  
ATOM   1090  C   THR A 110       1.250  -1.633   7.780  1.00 10.00      A    C  
ATOM   1091  O   THR A 110       2.191  -1.710   8.574  1.00 10.00      A    O  
ATOM   1092  CB  THR A 110       2.213  -1.267   5.510  1.00 10.00      A    C  
ATOM   1093  CG2 THR A 110       3.531  -1.912   5.121  1.00 10.00      A    C  
ATOM   1094  OG1 THR A 110       1.482  -0.935   4.323  1.00 10.00      A    O  
ATOM   1095  HN  THR A 110      -0.268  -1.789   5.110  1.00 10.00      A    H  
ATOM   1096  HG1 THR A 110       1.305   0.017   4.319  1.00 10.00      A    H  
ATOM   1097  N   THR A 111       0.105  -1.048   8.088  1.00 10.00      A    N  
ATOM   1098  CA  THR A 111      -0.108  -0.446   9.392  1.00 10.00      A    C  
ATOM   1099  C   THR A 111      -1.152  -1.198  10.202  1.00 10.00      A    C  
ATOM   1100  O   THR A 111      -1.700  -2.211   9.764  1.00 10.00      A    O  
ATOM   1101  CB  THR A 111      -0.572   1.011   9.241  1.00 10.00      A    C  
ATOM   1102  CG2 THR A 111       0.610   1.925   8.964  1.00 10.00      A    C  
ATOM   1103  OG1 THR A 111      -1.512   1.094   8.161  1.00 10.00      A    O  
ATOM   1104  HN  THR A 111      -0.614  -1.015   7.423  1.00 10.00      A    H  
ATOM   1105  HG1 THR A 111      -1.941   1.956   8.176  1.00 10.00      A    H  
ATOM   1106  N   LYS A 112      -1.413  -0.691  11.390  1.00 10.00      A    N  
ATOM   1107  CA  LYS A 112      -2.399  -1.266  12.277  1.00 10.00      A    C  
ATOM   1108  C   LYS A 112      -3.484  -0.234  12.553  1.00 10.00      A    C  
ATOM   1109  O   LYS A 112      -3.397   0.903  12.081  1.00 10.00      A    O  
ATOM   1110  CB  LYS A 112      -1.736  -1.735  13.576  1.00 10.00      A    C  
ATOM   1111  CG  LYS A 112      -1.006  -3.064  13.442  1.00 10.00      A    C  
ATOM   1112  CD  LYS A 112       0.189  -3.149  14.379  1.00 10.00      A    C  
ATOM   1113  CE  LYS A 112       1.397  -2.425  13.804  1.00 10.00      A    C  
ATOM   1114  NZ  LYS A 112       2.625  -2.654  14.616  1.00 10.00      A    N1+
ATOM   1115  HN  LYS A 112      -0.919   0.117  11.684  1.00 10.00      A    H  
ATOM   1116  HZ1 LYS A 112       2.441  -2.434  15.614  1.00 10.00      A    H  
ATOM   1117  HZ2 LYS A 112       3.398  -2.043  14.278  1.00 10.00      A    H  
ATOM   1118  HZ3 LYS A 112       2.927  -3.649  14.542  1.00 10.00      A    H  
ATOM   1119  N   GLU A 113      -4.502  -0.626  13.299  1.00 10.00      A    N  
ATOM   1120  CA  GLU A 113      -5.601   0.273  13.617  1.00 10.00      A    C  
ATOM   1121  C   GLU A 113      -5.130   1.478  14.428  1.00 10.00      A    C  
ATOM   1122  O   GLU A 113      -5.085   2.602  13.924  1.00 10.00      A    O  
ATOM   1123  CB  GLU A 113      -6.713  -0.474  14.346  1.00 10.00      A    C  
ATOM   1124  CG  GLU A 113      -7.298  -1.627  13.550  1.00 10.00      A    C  
ATOM   1125  CD  GLU A 113      -8.161  -2.530  14.397  1.00 10.00      A    C  
ATOM   1126  OE1 GLU A 113      -9.346  -2.198  14.600  1.00 10.00      A    O  
ATOM   1127  OE2 GLU A 113      -7.655  -3.571  14.875  1.00 10.00      A    O1-
ATOM   1128  HN  GLU A 113      -4.519  -1.546  13.640  1.00 10.00      A    H  
ATOM   1129  N   VAL A 114      -4.765   1.240  15.677  1.00 10.00      A    N  
ATOM   1130  CA  VAL A 114      -4.299   2.311  16.545  1.00 10.00      A    C  
ATOM   1131  C   VAL A 114      -2.805   2.171  16.803  1.00 10.00      A    C  
ATOM   1132  O   VAL A 114      -2.361   1.209  17.429  1.00 10.00      A    O  
ATOM   1133  CB  VAL A 114      -5.051   2.323  17.894  1.00 10.00      A    C  
ATOM   1134  CG1 VAL A 114      -4.649   3.536  18.723  1.00 10.00      A    C  
ATOM   1135  CG2 VAL A 114      -6.557   2.295  17.677  1.00 10.00      A    C  
ATOM   1136  HN  VAL A 114      -4.808   0.324  16.026  1.00 10.00      A    H  
ATOM   1137  N   GLU A 115      -2.032   3.124  16.308  1.00 10.00      A    N  
ATOM   1138  CA  GLU A 115      -0.592   3.107  16.492  1.00 10.00      A    C  
ATOM   1139  C   GLU A 115      -0.140   4.316  17.288  1.00 10.00      A    C  
ATOM   1140  O   GLU A 115      -0.080   5.430  16.760  1.00 10.00      A    O  
ATOM   1141  CB  GLU A 115       0.131   3.060  15.151  1.00 10.00      A    C  
ATOM   1142  CG  GLU A 115       0.081   1.707  14.470  1.00 10.00      A    C  
ATOM   1143  CD  GLU A 115       0.824   1.699  13.155  1.00 10.00      A    C  
ATOM   1144  OE1 GLU A 115       1.999   2.124  13.127  1.00 10.00      A    O  
ATOM   1145  OE2 GLU A 115       0.240   1.266  12.149  1.00 10.00      A    O1-
ATOM   1146  HN  GLU A 115      -2.440   3.866  15.809  1.00 10.00      A    H  
ATOM   1147  N   ARG A 116       0.154   4.086  18.564  1.00 10.00      A    N  
ATOM   1148  CA  ARG A 116       0.606   5.138  19.468  1.00 10.00      A    C  
ATOM   1149  C   ARG A 116      -0.422   6.258  19.583  1.00 10.00      A    C  
ATOM   1150  O   ARG A 116      -0.092   7.441  19.485  1.00 10.00      A    O  
ATOM   1151  CB  ARG A 116       1.976   5.679  19.057  1.00 10.00      A    C  
ATOM   1152  CG  ARG A 116       3.114   4.698  19.283  1.00 10.00      A    C  
ATOM   1153  CD  ARG A 116       4.438   5.419  19.455  1.00 10.00      A    C  
ATOM   1154  NE  ARG A 116       4.377   6.418  20.521  1.00 10.00      A    N  
ATOM   1155  CZ  ARG A 116       5.023   6.317  21.683  1.00 10.00      A    C  
ATOM   1156  NH1 ARG A 116       5.786   5.259  21.938  1.00 10.00      A    N1+
ATOM   1157  NH2 ARG A 116       4.895   7.269  22.592  1.00 10.00      A    N  
ATOM   1158  HN  ARG A 116       0.056   3.174  18.915  1.00 10.00      A    H  
ATOM   1159  HE  ARG A 116       3.813   7.210  20.362  1.00 10.00      A    H  
ATOM   1160 HH11 ARG A 116       5.876   4.528  21.257  1.00 10.00      A    H  
ATOM   1161 HH12 ARG A 116       6.275   5.186  22.815  1.00 10.00      A    H  
ATOM   1162 HH21 ARG A 116       4.311   8.065  22.408  1.00 10.00      A    H  
ATOM   1163 HH22 ARG A 116       5.379   7.200  23.469  1.00 10.00      A    H  
ATOM   1164  N   GLY A 117      -1.675   5.871  19.771  1.00 10.00      A    N  
ATOM   1165  CA  GLY A 117      -2.743   6.844  19.901  1.00 10.00      A    C  
ATOM   1166  C   GLY A 117      -3.319   7.273  18.566  1.00 10.00      A    C  
ATOM   1167  O   GLY A 117      -4.527   7.444  18.432  1.00 10.00      A    O  
ATOM   1168  HN  GLY A 117      -1.877   4.912  19.828  1.00 10.00      A    H  
ATOM   1169  N   LYS A 118      -2.458   7.441  17.575  1.00 10.00      A    N  
ATOM   1170  CA  LYS A 118      -2.892   7.858  16.250  1.00 10.00      A    C  
ATOM   1171  C   LYS A 118      -3.459   6.682  15.466  1.00 10.00      A    C  
ATOM   1172  O   LYS A 118      -2.787   5.664  15.279  1.00 10.00      A    O  
ATOM   1173  CB  LYS A 118      -1.734   8.502  15.480  1.00 10.00      A    C  
ATOM   1174  CG  LYS A 118      -2.129   9.057  14.117  1.00 10.00      A    C  
ATOM   1175  CD  LYS A 118      -0.911   9.468  13.306  1.00 10.00      A    C  
ATOM   1176  CE  LYS A 118      -0.353  10.805  13.770  1.00 10.00      A    C  
ATOM   1177  NZ  LYS A 118       1.006  11.053  13.222  1.00 10.00      A    N1+
ATOM   1178  HN  LYS A 118      -1.503   7.274  17.736  1.00 10.00      A    H  
ATOM   1179  HZ1 LYS A 118       1.265  12.051  13.335  1.00 10.00      A    H  
ATOM   1180  HZ2 LYS A 118       1.039  10.809  12.213  1.00 10.00      A    H  
ATOM   1181  HZ3 LYS A 118       1.710  10.466  13.733  1.00 10.00      A    H  
ATOM   1182  N   SER A 119      -4.701   6.818  15.025  1.00 10.00      A    N  
ATOM   1183  CA  SER A 119      -5.354   5.778  14.248  1.00 10.00      A    C  
ATOM   1184  C   SER A 119      -4.886   5.844  12.799  1.00 10.00      A    C  
ATOM   1185  O   SER A 119      -5.290   6.736  12.048  1.00 10.00      A    O  
ATOM   1186  CB  SER A 119      -6.869   5.948  14.311  1.00 10.00      A    C  
ATOM   1187  OG  SER A 119      -7.303   6.168  15.646  1.00 10.00      A    O  
ATOM   1188  HN  SER A 119      -5.194   7.643  15.228  1.00 10.00      A    H  
ATOM   1189  HG  SER A 119      -7.880   5.438  15.911  1.00 10.00      A    H  
ATOM   1190  N   LYS A 120      -4.026   4.910  12.417  1.00 10.00      A    N  
ATOM   1191  CA  LYS A 120      -3.494   4.868  11.062  1.00 10.00      A    C  
ATOM   1192  C   LYS A 120      -4.548   4.368  10.080  1.00 10.00      A    C  
ATOM   1193  O   LYS A 120      -4.622   4.832   8.945  1.00 10.00      A    O  
ATOM   1194  CB  LYS A 120      -2.236   3.996  10.993  1.00 10.00      A    C  
ATOM   1195  CG  LYS A 120      -0.925   4.769  11.070  1.00 10.00      A    C  
ATOM   1196  CD  LYS A 120      -0.630   5.251  12.483  1.00 10.00      A    C  
ATOM   1197  CE  LYS A 120       0.695   5.997  12.544  1.00 10.00      A    C  
ATOM   1198  NZ  LYS A 120       1.123   6.277  13.943  1.00 10.00      A    N1+
ATOM   1199  HN  LYS A 120      -3.754   4.220  13.060  1.00 10.00      A    H  
ATOM   1200  HZ1 LYS A 120       1.650   5.469  14.327  1.00 10.00      A    H  
ATOM   1201  HZ2 LYS A 120       0.297   6.453  14.546  1.00 10.00      A    H  
ATOM   1202  HZ3 LYS A 120       1.742   7.123  13.969  1.00 10.00      A    H  
ATOM   1203  N   CYS A 121      -5.370   3.428  10.529  1.00 10.00      A    N  
ATOM   1204  CA  CYS A 121      -6.420   2.873   9.693  1.00 10.00      A    C  
ATOM   1205  C   CYS A 121      -7.562   2.346  10.550  1.00 10.00      A    C  
ATOM   1206  O   CYS A 121      -7.340   1.801  11.631  1.00 10.00      A    O  
ATOM   1207  CB  CYS A 121      -5.862   1.753   8.810  1.00 10.00      A    C  
ATOM   1208  SG  CYS A 121      -7.011   1.138   7.555  1.00 10.00      A    S  
ATOM   1209  HN  CYS A 121      -5.265   3.095  11.447  1.00 10.00      A    H  
ATOM   1210  HG  CYS A 121      -8.102   0.702   8.175  1.00 10.00      A    H  
ATOM   1211  N   VAL A 122      -8.784   2.525  10.073  1.00 10.00      A    N  
ATOM   1212  CA  VAL A 122      -9.958   2.050  10.789  1.00 10.00      A    C  
ATOM   1213  C   VAL A 122     -10.249   0.607  10.383  1.00 10.00      A    C  
ATOM   1214  O   VAL A 122      -9.888   0.187   9.281  1.00 10.00      A    O  
ATOM   1215  CB  VAL A 122     -11.191   2.940  10.502  1.00 10.00      A    C  
ATOM   1216  CG1 VAL A 122     -12.383   2.535  11.361  1.00 10.00      A    C  
ATOM   1217  CG2 VAL A 122     -10.851   4.406  10.727  1.00 10.00      A    C  
ATOM   1218  HN  VAL A 122      -8.901   2.987   9.213  1.00 10.00      A    H  
ATOM   1219  N   LYS A 123     -10.862  -0.151  11.284  1.00 10.00      A    N  
ATOM   1220  CA  LYS A 123     -11.206  -1.544  11.025  1.00 10.00      A    C  
ATOM   1221  C   LYS A 123     -12.278  -1.651   9.941  1.00 10.00      A    C  
ATOM   1222  O   LYS A 123     -13.477  -1.690  10.230  1.00 10.00      A    O  
ATOM   1223  CB  LYS A 123     -11.678  -2.217  12.316  1.00 10.00      A    C  
ATOM   1224  CG  LYS A 123     -11.954  -3.706  12.193  1.00 10.00      A    C  
ATOM   1225  CD  LYS A 123     -12.321  -4.310  13.538  1.00 10.00      A    C  
ATOM   1226  CE  LYS A 123     -12.938  -5.689  13.373  1.00 10.00      A    C  
ATOM   1227  NZ  LYS A 123     -14.237  -5.633  12.650  1.00 10.00      A    N1+
ATOM   1228  HN  LYS A 123     -11.089   0.239  12.156  1.00 10.00      A    H  
ATOM   1229  HZ1 LYS A 123     -14.090  -5.794  11.630  1.00 10.00      A    H  
ATOM   1230  HZ2 LYS A 123     -14.677  -4.701  12.780  1.00 10.00      A    H  
ATOM   1231  HZ3 LYS A 123     -14.885  -6.366  13.020  1.00 10.00      A    H  
ATOM   1232  N   TYR A 124     -11.839  -1.671   8.692  1.00 10.00      A    N  
ATOM   1233  CA  TYR A 124     -12.741  -1.768   7.556  1.00 10.00      A    C  
ATOM   1234  C   TYR A 124     -13.214  -3.202   7.347  1.00 10.00      A    C  
ATOM   1235  O   TYR A 124     -14.283  -3.440   6.782  1.00 10.00      A    O  
ATOM   1236  CB  TYR A 124     -12.067  -1.231   6.283  1.00 10.00      A    C  
ATOM   1237  CG  TYR A 124     -10.770  -1.926   5.917  1.00 10.00      A    C  
ATOM   1238  CD1 TYR A 124     -10.739  -2.918   4.944  1.00 10.00      A    C  
ATOM   1239  CD2 TYR A 124      -9.577  -1.590   6.543  1.00 10.00      A    C  
ATOM   1240  CE1 TYR A 124      -9.560  -3.555   4.608  1.00 10.00      A    C  
ATOM   1241  CE2 TYR A 124      -8.393  -2.221   6.212  1.00 10.00      A    C  
ATOM   1242  CZ  TYR A 124      -8.391  -3.203   5.244  1.00 10.00      A    C  
ATOM   1243  OH  TYR A 124      -7.215  -3.834   4.916  1.00 10.00      A    O  
ATOM   1244  HN  TYR A 124     -10.875  -1.592   8.526  1.00 10.00      A    H  
ATOM   1245  HH  TYR A 124      -6.745  -3.310   4.252  1.00 10.00      A    H  
ATOM   1246  N   TRP A 125     -12.423  -4.154   7.820  1.00 10.00      A    N  
ATOM   1247  CA  TRP A 125     -12.756  -5.560   7.673  1.00 10.00      A    C  
ATOM   1248  C   TRP A 125     -13.759  -6.011   8.731  1.00 10.00      A    C  
ATOM   1249  O   TRP A 125     -13.710  -5.569   9.883  1.00 10.00      A    O  
ATOM   1250  CB  TRP A 125     -11.493  -6.433   7.716  1.00 10.00      A    C  
ATOM   1251  CG  TRP A 125     -10.813  -6.481   9.056  1.00 10.00      A    C  
ATOM   1252  CD1 TRP A 125     -11.027  -7.390  10.055  1.00 10.00      A    C  
ATOM   1253  CD2 TRP A 125      -9.807  -5.583   9.544  1.00 10.00      A    C  
ATOM   1254  CE2 TRP A 125      -9.461  -6.007  10.843  1.00 10.00      A    C  
ATOM   1255  CE3 TRP A 125      -9.163  -4.461   9.008  1.00 10.00      A    C  
ATOM   1256  NE1 TRP A 125     -10.221  -7.111  11.132  1.00 10.00      A    N  
ATOM   1257  CZ2 TRP A 125      -8.505  -5.348  11.612  1.00 10.00      A    C  
ATOM   1258  CZ3 TRP A 125      -8.215  -3.811   9.773  1.00 10.00      A    C  
ATOM   1259  CH2 TRP A 125      -7.894  -4.256  11.060  1.00 10.00      A    C  
ATOM   1260  HN  TRP A 125     -11.600  -3.904   8.285  1.00 10.00      A    H  
ATOM   1261  HE1 TRP A 125     -10.191  -7.621  11.973  1.00 10.00      A    H  
ATOM   1262  N   PRO A 126     -14.701  -6.879   8.345  1.00 10.00      A    N  
ATOM   1263  CA  PRO A 126     -15.706  -7.411   9.259  1.00 10.00      A    C  
ATOM   1264  C   PRO A 126     -15.089  -8.448  10.188  1.00 10.00      A    C  
ATOM   1265  O   PRO A 126     -14.034  -9.013   9.887  1.00 10.00      A    O  
ATOM   1266  CB  PRO A 126     -16.727  -8.091   8.333  1.00 10.00      A    C  
ATOM   1267  CG  PRO A 126     -16.339  -7.704   6.944  1.00 10.00      A    C  
ATOM   1268  CD  PRO A 126     -14.873  -7.403   6.987  1.00 10.00      A    C  
ATOM   1269  N   ASP A 127     -15.739  -8.694  11.313  1.00 10.00      A    N  
ATOM   1270  CA  ASP A 127     -15.243  -9.671  12.272  1.00 10.00      A    C  
ATOM   1271  C   ASP A 127     -15.382 -11.068  11.695  1.00 10.00      A    C  
ATOM   1272  O   ASP A 127     -16.203 -11.289  10.806  1.00 10.00      A    O  
ATOM   1273  CB  ASP A 127     -15.992  -9.560  13.602  1.00 10.00      A    C  
ATOM   1274  CG  ASP A 127     -15.645  -8.292  14.357  1.00 10.00      A    C  
ATOM   1275  OD1 ASP A 127     -16.017  -7.197  13.881  1.00 10.00      A    O  
ATOM   1276  OD2 ASP A 127     -14.994  -8.379  15.419  1.00 10.00      A    O1-
ATOM   1277  HN  ASP A 127     -16.577  -8.222  11.498  1.00 10.00      A    H  
ATOM   1278  N   GLU A 128     -14.572 -11.998  12.179  1.00 10.00      A    N  
ATOM   1279  CA  GLU A 128     -14.602 -13.373  11.692  1.00 10.00      A    C  
ATOM   1280  C   GLU A 128     -16.002 -13.978  11.807  1.00 10.00      A    C  
ATOM   1281  O   GLU A 128     -16.655 -13.860  12.845  1.00 10.00      A    O  
ATOM   1282  CB  GLU A 128     -13.587 -14.221  12.453  1.00 10.00      A    C  
ATOM   1283  CG  GLU A 128     -13.162 -15.491  11.735  1.00 10.00      A    C  
ATOM   1284  CD  GLU A 128     -12.080 -16.239  12.483  1.00 10.00      A    C  
ATOM   1285  OE1 GLU A 128     -11.929 -16.011  13.702  1.00 10.00      A    O  
ATOM   1286  OE2 GLU A 128     -11.376 -17.060  11.859  1.00 10.00      A    O1-
ATOM   1287  HN  GLU A 128     -13.932 -11.756  12.880  1.00 10.00      A    H  
ATOM   1288  N   TYR A 129     -16.448 -14.606  10.719  1.00 10.00      A    N  
ATOM   1289  CA  TYR A 129     -17.767 -15.247  10.643  1.00 10.00      A    C  
ATOM   1290  C   TYR A 129     -18.901 -14.220  10.624  1.00 10.00      A    C  
ATOM   1291  O   TYR A 129     -20.078 -14.578  10.710  1.00 10.00      A    O  
ATOM   1292  CB  TYR A 129     -17.989 -16.270  11.769  1.00 10.00      A    C  
ATOM   1293  CG  TYR A 129     -16.804 -17.160  12.081  1.00 10.00      A    C  
ATOM   1294  CD1 TYR A 129     -16.211 -17.945  11.099  1.00 10.00      A    C  
ATOM   1295  CD2 TYR A 129     -16.282 -17.213  13.366  1.00 10.00      A    C  
ATOM   1296  CE1 TYR A 129     -15.129 -18.755  11.394  1.00 10.00      A    C  
ATOM   1297  CE2 TYR A 129     -15.204 -18.017  13.668  1.00 10.00      A    C  
ATOM   1298  CZ  TYR A 129     -14.630 -18.787  12.680  1.00 10.00      A    C  
ATOM   1299  OH  TYR A 129     -13.551 -19.586  12.983  1.00 10.00      A    O  
ATOM   1300  HN  TYR A 129     -15.868 -14.640   9.928  1.00 10.00      A    H  
ATOM   1301  HH  TYR A 129     -12.806 -19.028  13.246  1.00 10.00      A    H  
ATOM   1302  N   ALA A 130     -18.555 -12.945  10.502  1.00 10.00      A    N  
ATOM   1303  CA  ALA A 130     -19.556 -11.886  10.479  1.00 10.00      A    C  
ATOM   1304  C   ALA A 130     -19.705 -11.286   9.086  1.00 10.00      A    C  
ATOM   1305  O   ALA A 130     -18.832 -11.448   8.227  1.00 10.00      A    O  
ATOM   1306  CB  ALA A 130     -19.230 -10.808  11.501  1.00 10.00      A    C  
ATOM   1307  HN  ALA A 130     -17.603 -12.709  10.425  1.00 10.00      A    H  
ATOM   1308  N   LEU A 131     -20.820 -10.600   8.872  1.00 10.00      A    N  
ATOM   1309  CA  LEU A 131     -21.111  -9.971   7.593  1.00 10.00      A    C  
ATOM   1310  C   LEU A 131     -21.399  -8.484   7.784  1.00 10.00      A    C  
ATOM   1311  O   LEU A 131     -22.165  -8.099   8.673  1.00 10.00      A    O  
ATOM   1312  CB  LEU A 131     -22.321 -10.658   6.947  1.00 10.00      A    C  
ATOM   1313  CG  LEU A 131     -22.831 -10.058   5.635  1.00 10.00      A    C  
ATOM   1314  CD1 LEU A 131     -21.825 -10.272   4.519  1.00 10.00      A    C  
ATOM   1315  CD2 LEU A 131     -24.181 -10.650   5.264  1.00 10.00      A    C  
ATOM   1316  HN  LEU A 131     -21.474 -10.512   9.599  1.00 10.00      A    H  
ATOM   1317  N   LYS A 132     -20.778  -7.653   6.958  1.00 10.00      A    N  
ATOM   1318  CA  LYS A 132     -20.971  -6.212   7.030  1.00 10.00      A    C  
ATOM   1319  C   LYS A 132     -21.393  -5.670   5.672  1.00 10.00      A    C  
ATOM   1320  O   LYS A 132     -21.018  -6.219   4.633  1.00 10.00      A    O  
ATOM   1321  CB  LYS A 132     -19.685  -5.511   7.485  1.00 10.00      A    C  
ATOM   1322  CG  LYS A 132     -19.369  -5.659   8.965  1.00 10.00      A    C  
ATOM   1323  CD  LYS A 132     -20.244  -4.753   9.819  1.00 10.00      A    C  
ATOM   1324  CE  LYS A 132     -19.768  -3.307   9.782  1.00 10.00      A    C  
ATOM   1325  NZ  LYS A 132     -18.421  -3.140  10.394  1.00 10.00      A    N1+
ATOM   1326  HN  LYS A 132     -20.175  -8.020   6.269  1.00 10.00      A    H  
ATOM   1327  HZ1 LYS A 132     -18.257  -2.143  10.633  1.00 10.00      A    H  
ATOM   1328  HZ2 LYS A 132     -17.684  -3.446   9.728  1.00 10.00      A    H  
ATOM   1329  HZ3 LYS A 132     -18.346  -3.708  11.262  1.00 10.00      A    H  
ATOM   1330  N   GLU A 133     -22.184  -4.607   5.683  1.00 10.00      A    N  
ATOM   1331  CA  GLU A 133     -22.640  -3.979   4.452  1.00 10.00      A    C  
ATOM   1332  C   GLU A 133     -22.183  -2.529   4.413  1.00 10.00      A    C  
ATOM   1333  O   GLU A 133     -22.681  -1.692   5.164  1.00 10.00      A    O  
ATOM   1334  CB  GLU A 133     -24.166  -4.051   4.323  1.00 10.00      A    C  
ATOM   1335  CG  GLU A 133     -24.690  -3.623   2.956  1.00 10.00      A    C  
ATOM   1336  CD  GLU A 133     -26.198  -3.718   2.841  1.00 10.00      A    C  
ATOM   1337  OE1 GLU A 133     -26.858  -2.670   2.687  1.00 10.00      A    O  
ATOM   1338  OE2 GLU A 133     -26.734  -4.845   2.904  1.00 10.00      A    O1-
ATOM   1339  HN  GLU A 133     -22.461  -4.223   6.545  1.00 10.00      A    H  
ATOM   1340  N   TYR A 134     -21.225  -2.239   3.552  1.00 10.00      A    N  
ATOM   1341  CA  TYR A 134     -20.704  -0.890   3.422  1.00 10.00      A    C  
ATOM   1342  C   TYR A 134     -21.253  -0.249   2.155  1.00 10.00      A    C  
ATOM   1343  O   TYR A 134     -20.608  -0.265   1.104  1.00 10.00      A    O  
ATOM   1344  CB  TYR A 134     -19.175  -0.904   3.404  1.00 10.00      A    C  
ATOM   1345  CG  TYR A 134     -18.554  -1.529   4.633  1.00 10.00      A    C  
ATOM   1346  CD1 TYR A 134     -18.541  -0.857   5.849  1.00 10.00      A    C  
ATOM   1347  CD2 TYR A 134     -17.975  -2.789   4.575  1.00 10.00      A    C  
ATOM   1348  CE1 TYR A 134     -17.968  -1.426   6.973  1.00 10.00      A    C  
ATOM   1349  CE2 TYR A 134     -17.403  -3.365   5.691  1.00 10.00      A    C  
ATOM   1350  CZ  TYR A 134     -17.400  -2.681   6.887  1.00 10.00      A    C  
ATOM   1351  OH  TYR A 134     -16.820  -3.254   8.000  1.00 10.00      A    O  
ATOM   1352  HN  TYR A 134     -20.865  -2.951   2.972  1.00 10.00      A    H  
ATOM   1353  HH  TYR A 134     -15.912  -3.510   7.782  1.00 10.00      A    H  
ATOM   1354  N   GLY A 135     -22.458   0.297   2.256  1.00 10.00      A    N  
ATOM   1355  CA  GLY A 135     -23.089   0.916   1.110  1.00 10.00      A    C  
ATOM   1356  C   GLY A 135     -23.616  -0.127   0.151  1.00 10.00      A    C  
ATOM   1357  O   GLY A 135     -24.600  -0.810   0.441  1.00 10.00      A    O  
ATOM   1358  HN  GLY A 135     -22.927   0.276   3.118  1.00 10.00      A    H  
ATOM   1359  N   VAL A 136     -22.951  -0.267  -0.984  1.00 10.00      A    N  
ATOM   1360  CA  VAL A 136     -23.351  -1.244  -1.985  1.00 10.00      A    C  
ATOM   1361  C   VAL A 136     -22.385  -2.425  -1.991  1.00 10.00      A    C  
ATOM   1362  O   VAL A 136     -22.502  -3.336  -2.811  1.00 10.00      A    O  
ATOM   1363  CB  VAL A 136     -23.424  -0.625  -3.398  1.00 10.00      A    C  
ATOM   1364  CG1 VAL A 136     -24.559   0.385  -3.479  1.00 10.00      A    C  
ATOM   1365  CG2 VAL A 136     -22.098   0.022  -3.776  1.00 10.00      A    C  
ATOM   1366  HN  VAL A 136     -22.169   0.303  -1.156  1.00 10.00      A    H  
ATOM   1367  N   MET A 137     -21.445  -2.413  -1.057  1.00 10.00      A    N  
ATOM   1368  CA  MET A 137     -20.452  -3.475  -0.961  1.00 10.00      A    C  
ATOM   1369  C   MET A 137     -20.697  -4.362   0.254  1.00 10.00      A    C  
ATOM   1370  O   MET A 137     -20.681  -3.898   1.395  1.00 10.00      A    O  
ATOM   1371  CB  MET A 137     -19.038  -2.892  -0.918  1.00 10.00      A    C  
ATOM   1372  CG  MET A 137     -18.697  -2.003  -2.104  1.00 10.00      A    C  
ATOM   1373  SD  MET A 137     -18.807  -2.870  -3.683  1.00 10.00      A    S  
ATOM   1374  CE  MET A 137     -18.693  -1.499  -4.830  1.00 10.00      A    C  
ATOM   1375  HN  MET A 137     -21.421  -1.675  -0.408  1.00 10.00      A    H  
ATOM   1376  N   ARG A 138     -20.937  -5.638  -0.002  1.00 10.00      A    N  
ATOM   1377  CA  ARG A 138     -21.177  -6.604   1.059  1.00 10.00      A    C  
ATOM   1378  C   ARG A 138     -19.911  -7.418   1.294  1.00 10.00      A    C  
ATOM   1379  O   ARG A 138     -19.426  -8.093   0.384  1.00 10.00      A    O  
ATOM   1380  CB  ARG A 138     -22.335  -7.531   0.679  1.00 10.00      A    C  
ATOM   1381  CG  ARG A 138     -22.936  -8.280   1.855  1.00 10.00      A    C  
ATOM   1382  CD  ARG A 138     -24.002  -9.277   1.414  1.00 10.00      A    C  
ATOM   1383  NE  ARG A 138     -25.029  -8.684   0.551  1.00 10.00      A    N  
ATOM   1384  CZ  ARG A 138     -25.882  -7.729   0.934  1.00 10.00      A    C  
ATOM   1385  NH1 ARG A 138     -25.843  -7.242   2.170  1.00 10.00      A    N1+
ATOM   1386  NH2 ARG A 138     -26.785  -7.273   0.076  1.00 10.00      A    N  
ATOM   1387  HN  ARG A 138     -20.941  -5.946  -0.939  1.00 10.00      A    H  
ATOM   1388  HE  ARG A 138     -25.090  -9.029  -0.370  1.00 10.00      A    H  
ATOM   1389 HH11 ARG A 138     -26.484  -6.514   2.453  1.00 10.00      A    H  
ATOM   1390 HH12 ARG A 138     -25.174  -7.591   2.830  1.00 10.00      A    H  
ATOM   1391 HH21 ARG A 138     -27.431  -6.556   0.354  1.00 10.00      A    H  
ATOM   1392 HH22 ARG A 138     -26.829  -7.644  -0.857  1.00 10.00      A    H  
ATOM   1393  N   VAL A 139     -19.379  -7.349   2.509  1.00 10.00      A    N  
ATOM   1394  CA  VAL A 139     -18.154  -8.066   2.845  1.00 10.00      A    C  
ATOM   1395  C   VAL A 139     -18.394  -9.087   3.953  1.00 10.00      A    C  
ATOM   1396  O   VAL A 139     -18.910  -8.754   5.022  1.00 10.00      A    O  
ATOM   1397  CB  VAL A 139     -17.025  -7.104   3.279  1.00 10.00      A    C  
ATOM   1398  CG1 VAL A 139     -15.672  -7.797   3.206  1.00 10.00      A    C  
ATOM   1399  CG2 VAL A 139     -17.027  -5.838   2.434  1.00 10.00      A    C  
ATOM   1400  HN  VAL A 139     -19.824  -6.814   3.199  1.00 10.00      A    H  
ATOM   1401  N   ARG A 140     -18.023 -10.327   3.685  1.00 10.00      A    N  
ATOM   1402  CA  ARG A 140     -18.179 -11.405   4.650  1.00 10.00      A    C  
ATOM   1403  C   ARG A 140     -16.821 -11.989   5.020  1.00 10.00      A    C  
ATOM   1404  O   ARG A 140     -16.052 -12.375   4.144  1.00 10.00      A    O  
ATOM   1405  CB  ARG A 140     -19.070 -12.509   4.065  1.00 10.00      A    C  
ATOM   1406  CG  ARG A 140     -19.091 -13.801   4.874  1.00 10.00      A    C  
ATOM   1407  CD  ARG A 140     -20.086 -13.735   6.022  1.00 10.00      A    C  
ATOM   1408  NE  ARG A 140     -21.468 -13.872   5.556  1.00 10.00      A    N  
ATOM   1409  CZ  ARG A 140     -22.486 -14.250   6.332  1.00 10.00      A    C  
ATOM   1410  NH1 ARG A 140     -22.284 -14.533   7.613  1.00 10.00      A    N1+
ATOM   1411  NH2 ARG A 140     -23.703 -14.359   5.815  1.00 10.00      A    N  
ATOM   1412  HN  ARG A 140     -17.633 -10.525   2.804  1.00 10.00      A    H  
ATOM   1413  HE  ARG A 140     -21.644 -13.669   4.608  1.00 10.00      A    H  
ATOM   1414 HH11 ARG A 140     -21.365 -14.465   8.003  1.00 10.00      A    H  
ATOM   1415 HH12 ARG A 140     -23.051 -14.814   8.196  1.00 10.00      A    H  
ATOM   1416 HH21 ARG A 140     -23.856 -14.159   4.844  1.00 10.00      A    H  
ATOM   1417 HH22 ARG A 140     -24.476 -14.641   6.391  1.00 10.00      A    H  
ATOM   1418  N   ASN A 141     -16.528 -12.047   6.312  1.00 10.00      A    N  
ATOM   1419  CA  ASN A 141     -15.265 -12.612   6.776  1.00 10.00      A    C  
ATOM   1420  C   ASN A 141     -15.411 -14.121   6.893  1.00 10.00      A    C  
ATOM   1421  O   ASN A 141     -16.248 -14.615   7.652  1.00 10.00      A    O  
ATOM   1422  CB  ASN A 141     -14.850 -12.006   8.122  1.00 10.00      A    C  
ATOM   1423  CG  ASN A 141     -13.414 -12.333   8.517  1.00 10.00      A    C  
ATOM   1424  ND2 ASN A 141     -12.776 -11.419   9.231  1.00 10.00      A    N  
ATOM   1425  OD1 ASN A 141     -12.886 -13.393   8.186  1.00 10.00      A    O  
ATOM   1426  HN  ASN A 141     -17.176 -11.715   6.971  1.00 10.00      A    H  
ATOM   1427 HD21 ASN A 141     -13.257 -10.590   9.464  1.00 10.00      A    H  
ATOM   1428 HD22 ASN A 141     -11.852 -11.604   9.502  1.00 10.00      A    H  
ATOM   1429  N   VAL A 142     -14.613 -14.848   6.126  1.00 10.00      A    N  
ATOM   1430  CA  VAL A 142     -14.672 -16.301   6.128  1.00 10.00      A    C  
ATOM   1431  C   VAL A 142     -13.870 -16.890   7.282  1.00 10.00      A    C  
ATOM   1432  O   VAL A 142     -14.431 -17.508   8.188  1.00 10.00      A    O  
ATOM   1433  CB  VAL A 142     -14.164 -16.893   4.796  1.00 10.00      A    C  
ATOM   1434  CG1 VAL A 142     -14.516 -18.370   4.692  1.00 10.00      A    C  
ATOM   1435  CG2 VAL A 142     -14.732 -16.122   3.614  1.00 10.00      A    C  
ATOM   1436  HN  VAL A 142     -13.958 -14.393   5.547  1.00 10.00      A    H  
ATOM   1437  N   LYS A 143     -12.563 -16.683   7.255  1.00 10.00      A    N  
ATOM   1438  CA  LYS A 143     -11.690 -17.211   8.288  1.00 10.00      A    C  
ATOM   1439  C   LYS A 143     -10.421 -16.376   8.400  1.00 10.00      A    C  
ATOM   1440  O   LYS A 143      -9.883 -15.906   7.393  1.00 10.00      A    O  
ATOM   1441  CB  LYS A 143     -11.320 -18.662   7.957  1.00 10.00      A    C  
ATOM   1442  CG  LYS A 143     -10.516 -19.368   9.035  1.00 10.00      A    C  
ATOM   1443  CD  LYS A 143     -11.408 -19.837  10.172  1.00 10.00      A    C  
ATOM   1444  CE  LYS A 143     -10.588 -20.317  11.358  1.00 10.00      A    C  
ATOM   1445  NZ  LYS A 143      -9.841 -19.202  12.003  1.00 10.00      A    N1+
ATOM   1446  HN  LYS A 143     -12.176 -16.153   6.528  1.00 10.00      A    H  
ATOM   1447  HZ1 LYS A 143      -8.973 -18.990  11.470  1.00 10.00      A    H  
ATOM   1448  HZ2 LYS A 143      -9.582 -19.459  12.975  1.00 10.00      A    H  
ATOM   1449  HZ3 LYS A 143     -10.435 -18.341  12.032  1.00 10.00      A    H  
ATOM   1450  N   GLU A 144      -9.962 -16.180   9.627  1.00 10.00      A    N  
ATOM   1451  CA  GLU A 144      -8.744 -15.429   9.876  1.00 10.00      A    C  
ATOM   1452  C   GLU A 144      -7.615 -16.384  10.248  1.00 10.00      A    C  
ATOM   1453  O   GLU A 144      -7.730 -17.152  11.207  1.00 10.00      A    O  
ATOM   1454  CB  GLU A 144      -8.941 -14.423  11.013  1.00 10.00      A    C  
ATOM   1455  CG  GLU A 144     -10.003 -13.364  10.771  1.00 10.00      A    C  
ATOM   1456  CD  GLU A 144     -10.033 -12.337  11.885  1.00 10.00      A    C  
ATOM   1457  OE1 GLU A 144     -10.245 -12.727  13.052  1.00 10.00      A    O  
ATOM   1458  OE2 GLU A 144      -9.827 -11.139  11.602  1.00 10.00      A    O1-
ATOM   1459  HN  GLU A 144     -10.464 -16.546  10.392  1.00 10.00      A    H  
ATOM   1460  N   SER A 145      -6.546 -16.354   9.475  1.00 10.00      A    N  
ATOM   1461  CA  SER A 145      -5.393 -17.195   9.732  1.00 10.00      A    C  
ATOM   1462  C   SER A 145      -4.291 -16.368  10.387  1.00 10.00      A    C  
ATOM   1463  O   SER A 145      -3.540 -15.656   9.714  1.00 10.00      A    O  
ATOM   1464  CB  SER A 145      -4.899 -17.832   8.432  1.00 10.00      A    C  
ATOM   1465  OG  SER A 145      -5.946 -18.549   7.796  1.00 10.00      A    O  
ATOM   1466  HN  SER A 145      -6.531 -15.750   8.697  1.00 10.00      A    H  
ATOM   1467  HG  SER A 145      -5.652 -18.830   6.924  1.00 10.00      A    H  
ATOM   1468  N   ALA A 146      -4.226 -16.438  11.707  1.00 10.00      A    N  
ATOM   1469  CA  ALA A 146      -3.232 -15.694  12.463  1.00 10.00      A    C  
ATOM   1470  C   ALA A 146      -1.899 -16.432  12.493  1.00 10.00      A    C  
ATOM   1471  O   ALA A 146      -1.746 -17.438  13.186  1.00 10.00      A    O  
ATOM   1472  CB  ALA A 146      -3.729 -15.424  13.875  1.00 10.00      A    C  
ATOM   1473  HN  ALA A 146      -4.861 -17.013  12.189  1.00 10.00      A    H  
ATOM   1474  N   ALA A 147      -0.943 -15.934  11.724  1.00 10.00      A    N  
ATOM   1475  CA  ALA A 147       0.382 -16.531  11.664  1.00 10.00      A    C  
ATOM   1476  C   ALA A 147       1.290 -15.906  12.721  1.00 10.00      A    C  
ATOM   1477  O   ALA A 147       0.809 -15.359  13.714  1.00 10.00      A    O  
ATOM   1478  CB  ALA A 147       0.973 -16.380  10.269  1.00 10.00      A    C  
ATOM   1479  HN  ALA A 147      -1.131 -15.135  11.185  1.00 10.00      A    H  
ATOM   1480  N   HIS A 148       2.594 -15.974  12.507  1.00 10.00      A    N  
ATOM   1481  CA  HIS A 148       3.545 -15.421  13.460  1.00 10.00      A    C  
ATOM   1482  C   HIS A 148       3.723 -13.920  13.259  1.00 10.00      A    C  
ATOM   1483  O   HIS A 148       3.617 -13.137  14.206  1.00 10.00      A    O  
ATOM   1484  CB  HIS A 148       4.893 -16.146  13.360  1.00 10.00      A    C  
ATOM   1485  CG  HIS A 148       5.916 -15.691  14.358  1.00 10.00      A    C  
ATOM   1486  CD2 HIS A 148       7.096 -15.056  14.150  1.00 10.00      A    C  
ATOM   1487  ND1 HIS A 148       5.748 -15.899  15.708  1.00 10.00      A    N  
ATOM   1488  CE1 HIS A 148       6.822 -15.391  16.287  1.00 10.00      A    C  
ATOM   1489  NE2 HIS A 148       7.662 -14.873  15.383  1.00 10.00      A    N  
ATOM   1490  HN  HIS A 148       2.929 -16.403  11.690  1.00 10.00      A    H  
ATOM   1491  HE2 HIS A 148       8.527 -14.447  15.567  1.00 10.00      A    H  
ATOM   1492  N   ASP A 149       3.973 -13.517  12.024  1.00 10.00      A    N  
ATOM   1493  CA  ASP A 149       4.189 -12.108  11.720  1.00 10.00      A    C  
ATOM   1494  C   ASP A 149       2.995 -11.457  11.035  1.00 10.00      A    C  
ATOM   1495  O   ASP A 149       2.769 -10.252  11.175  1.00 10.00      A    O  
ATOM   1496  CB  ASP A 149       5.446 -11.924  10.867  1.00 10.00      A    C  
ATOM   1497  CG  ASP A 149       6.723 -12.237  11.620  1.00 10.00      A    C  
ATOM   1498  OD1 ASP A 149       7.015 -11.546  12.622  1.00 10.00      A    O  
ATOM   1499  OD2 ASP A 149       7.443 -13.173  11.211  1.00 10.00      A    O1-
ATOM   1500  HN  ASP A 149       4.024 -14.181  11.302  1.00 10.00      A    H  
ATOM   1501  N   TYR A 150       2.221 -12.242  10.304  1.00 10.00      A    N  
ATOM   1502  CA  TYR A 150       1.075 -11.700   9.584  1.00 10.00      A    C  
ATOM   1503  C   TYR A 150      -0.231 -12.403   9.936  1.00 10.00      A    C  
ATOM   1504  O   TYR A 150      -0.248 -13.393  10.669  1.00 10.00      A    O  
ATOM   1505  CB  TYR A 150       1.317 -11.754   8.068  1.00 10.00      A    C  
ATOM   1506  CG  TYR A 150       1.248 -13.143   7.461  1.00 10.00      A    C  
ATOM   1507  CD1 TYR A 150       2.311 -14.031   7.573  1.00 10.00      A    C  
ATOM   1508  CD2 TYR A 150       0.118 -13.561   6.768  1.00 10.00      A    C  
ATOM   1509  CE1 TYR A 150       2.251 -15.293   7.013  1.00 10.00      A    C  
ATOM   1510  CE2 TYR A 150       0.049 -14.822   6.207  1.00 10.00      A    C  
ATOM   1511  CZ  TYR A 150       1.117 -15.683   6.332  1.00 10.00      A    C  
ATOM   1512  OH  TYR A 150       1.052 -16.937   5.771  1.00 10.00      A    O  
ATOM   1513  HN  TYR A 150       2.417 -13.198  10.248  1.00 10.00      A    H  
ATOM   1514  HH  TYR A 150       1.235 -17.596   6.451  1.00 10.00      A    H  
ATOM   1515  N   THR A 151      -1.321 -11.856   9.420  1.00 10.00      A    N  
ATOM   1516  CA  THR A 151      -2.651 -12.407   9.618  1.00 10.00      A    C  
ATOM   1517  C   THR A 151      -3.378 -12.439   8.275  1.00 10.00      A    C  
ATOM   1518  O   THR A 151      -3.666 -11.391   7.693  1.00 10.00      A    O  
ATOM   1519  CB  THR A 151      -3.468 -11.549  10.605  1.00 10.00      A    C  
ATOM   1520  CG2 THR A 151      -4.722 -12.291  11.048  1.00 10.00      A    C  
ATOM   1521  OG1 THR A 151      -2.667 -11.242  11.755  1.00 10.00      A    O  
ATOM   1522  HN  THR A 151      -1.229 -11.029   8.895  1.00 10.00      A    H  
ATOM   1523  HG1 THR A 151      -3.211 -10.772  12.399  1.00 10.00      A    H  
ATOM   1524  N   LEU A 152      -3.651 -13.636   7.780  1.00 10.00      A    N  
ATOM   1525  CA  LEU A 152      -4.334 -13.799   6.503  1.00 10.00      A    C  
ATOM   1526  C   LEU A 152      -5.844 -13.819   6.700  1.00 10.00      A    C  
ATOM   1527  O   LEU A 152      -6.384 -14.730   7.323  1.00 10.00      A    O  
ATOM   1528  CB  LEU A 152      -3.872 -15.085   5.805  1.00 10.00      A    C  
ATOM   1529  CG  LEU A 152      -4.604 -15.460   4.512  1.00 10.00      A    C  
ATOM   1530  CD1 LEU A 152      -4.418 -14.386   3.451  1.00 10.00      A    C  
ATOM   1531  CD2 LEU A 152      -4.131 -16.811   4.000  1.00 10.00      A    C  
ATOM   1532  HN  LEU A 152      -3.398 -14.437   8.294  1.00 10.00      A    H  
ATOM   1533  N   ARG A 153      -6.522 -12.811   6.176  1.00 10.00      A    N  
ATOM   1534  CA  ARG A 153      -7.970 -12.731   6.300  1.00 10.00      A    C  
ATOM   1535  C   ARG A 153      -8.657 -12.986   4.967  1.00 10.00      A    C  
ATOM   1536  O   ARG A 153      -8.388 -12.303   3.977  1.00 10.00      A    O  
ATOM   1537  CB  ARG A 153      -8.396 -11.374   6.857  1.00 10.00      A    C  
ATOM   1538  CG  ARG A 153      -8.030 -11.166   8.314  1.00 10.00      A    C  
ATOM   1539  CD  ARG A 153      -8.506  -9.815   8.811  1.00 10.00      A    C  
ATOM   1540  NE  ARG A 153      -8.141  -9.591  10.206  1.00 10.00      A    N  
ATOM   1541  CZ  ARG A 153      -7.144  -8.795  10.590  1.00 10.00      A    C  
ATOM   1542  NH1 ARG A 153      -6.420  -8.152   9.683  1.00 10.00      A    N1+
ATOM   1543  NH2 ARG A 153      -6.863  -8.647  11.878  1.00 10.00      A    N  
ATOM   1544  HN  ARG A 153      -6.037 -12.102   5.691  1.00 10.00      A    H  
ATOM   1545  HE  ARG A 153      -8.677 -10.066  10.895  1.00 10.00      A    H  
ATOM   1546 HH11 ARG A 153      -6.622  -8.264   8.703  1.00 10.00      A    H  
ATOM   1547 HH12 ARG A 153      -5.663  -7.551   9.970  1.00 10.00      A    H  
ATOM   1548 HH21 ARG A 153      -7.402  -9.134  12.571  1.00 10.00      A    H  
ATOM   1549 HH22 ARG A 153      -6.111  -8.050  12.165  1.00 10.00      A    H  
ATOM   1550  N   GLU A 154      -9.532 -13.978   4.947  1.00 10.00      A    N  
ATOM   1551  CA  GLU A 154     -10.273 -14.320   3.743  1.00 10.00      A    C  
ATOM   1552  C   GLU A 154     -11.607 -13.584   3.751  1.00 10.00      A    C  
ATOM   1553  O   GLU A 154     -12.488 -13.894   4.554  1.00 10.00      A    O  
ATOM   1554  CB  GLU A 154     -10.507 -15.831   3.682  1.00 10.00      A    C  
ATOM   1555  CG  GLU A 154     -10.958 -16.333   2.322  1.00 10.00      A    C  
ATOM   1556  CD  GLU A 154     -11.129 -17.836   2.284  1.00 10.00      A    C  
ATOM   1557  OE1 GLU A 154     -10.393 -18.546   3.004  1.00 10.00      A    O  
ATOM   1558  OE2 GLU A 154     -11.996 -18.318   1.528  1.00 10.00      A    O1-
ATOM   1559  HN  GLU A 154      -9.693 -14.494   5.769  1.00 10.00      A    H  
ATOM   1560  N   LEU A 155     -11.751 -12.603   2.871  1.00 10.00      A    N  
ATOM   1561  CA  LEU A 155     -12.976 -11.821   2.807  1.00 10.00      A    C  
ATOM   1562  C   LEU A 155     -13.704 -12.019   1.485  1.00 10.00      A    C  
ATOM   1563  O   LEU A 155     -13.087 -12.122   0.426  1.00 10.00      A    O  
ATOM   1564  CB  LEU A 155     -12.678 -10.331   3.024  1.00 10.00      A    C  
ATOM   1565  CG  LEU A 155     -11.985  -9.956   4.337  1.00 10.00      A    C  
ATOM   1566  CD1 LEU A 155     -11.675  -8.468   4.373  1.00 10.00      A    C  
ATOM   1567  CD2 LEU A 155     -12.845 -10.347   5.527  1.00 10.00      A    C  
ATOM   1568  HN  LEU A 155     -11.019 -12.402   2.245  1.00 10.00      A    H  
ATOM   1569  N   LYS A 156     -15.023 -12.097   1.563  1.00 10.00      A    N  
ATOM   1570  CA  LYS A 156     -15.858 -12.258   0.381  1.00 10.00      A    C  
ATOM   1571  C   LYS A 156     -16.548 -10.938   0.066  1.00 10.00      A    C  
ATOM   1572  O   LYS A 156     -17.379 -10.467   0.843  1.00 10.00      A    O  
ATOM   1573  CB  LYS A 156     -16.910 -13.347   0.613  1.00 10.00      A    C  
ATOM   1574  CG  LYS A 156     -16.363 -14.765   0.632  1.00 10.00      A    C  
ATOM   1575  CD  LYS A 156     -17.448 -15.762   1.015  1.00 10.00      A    C  
ATOM   1576  CE  LYS A 156     -17.001 -17.196   0.778  1.00 10.00      A    C  
ATOM   1577  NZ  LYS A 156     -16.683 -17.447  -0.651  1.00 10.00      A    N1+
ATOM   1578  HN  LYS A 156     -15.451 -12.049   2.446  1.00 10.00      A    H  
ATOM   1579  HZ1 LYS A 156     -17.342 -16.919  -1.264  1.00 10.00      A    H  
ATOM   1580  HZ2 LYS A 156     -16.768 -18.461  -0.863  1.00 10.00      A    H  
ATOM   1581  HZ3 LYS A 156     -15.711 -17.143  -0.862  1.00 10.00      A    H  
ATOM   1582  N   LEU A 157     -16.193 -10.341  -1.059  1.00 10.00      A    N  
ATOM   1583  CA  LEU A 157     -16.773  -9.068  -1.465  1.00 10.00      A    C  
ATOM   1584  C   LEU A 157     -17.804  -9.260  -2.570  1.00 10.00      A    C  
ATOM   1585  O   LEU A 157     -17.492  -9.794  -3.636  1.00 10.00      A    O  
ATOM   1586  CB  LEU A 157     -15.675  -8.106  -1.929  1.00 10.00      A    C  
ATOM   1587  CG  LEU A 157     -16.129  -6.719  -2.392  1.00 10.00      A    C  
ATOM   1588  CD1 LEU A 157     -16.807  -5.966  -1.259  1.00 10.00      A    C  
ATOM   1589  CD2 LEU A 157     -14.949  -5.924  -2.930  1.00 10.00      A    C  
ATOM   1590  HN  LEU A 157     -15.521 -10.768  -1.636  1.00 10.00      A    H  
ATOM   1591  N   SER A 158     -19.028  -8.825  -2.306  1.00 10.00      A    N  
ATOM   1592  CA  SER A 158     -20.115  -8.935  -3.273  1.00 10.00      A    C  
ATOM   1593  C   SER A 158     -20.837  -7.595  -3.375  1.00 10.00      A    C  
ATOM   1594  O   SER A 158     -20.851  -6.831  -2.409  1.00 10.00      A    O  
ATOM   1595  CB  SER A 158     -21.096 -10.024  -2.832  1.00 10.00      A    C  
ATOM   1596  OG  SER A 158     -20.612 -10.709  -1.686  1.00 10.00      A    O  
ATOM   1597  HN  SER A 158     -19.207  -8.397  -1.435  1.00 10.00      A    H  
ATOM   1598  HG  SER A 158     -19.781 -10.306  -1.408  1.00 10.00      A    H  
ATOM   1599  N   LYS A 159     -21.428  -7.301  -4.526  1.00 10.00      A    N  
ATOM   1600  CA  LYS A 159     -22.135  -6.040  -4.693  1.00 10.00      A    C  
ATOM   1601  C   LYS A 159     -23.634  -6.215  -4.495  1.00 10.00      A    C  
ATOM   1602  O   LYS A 159     -24.237  -7.167  -4.996  1.00 10.00      A    O  
ATOM   1603  CB  LYS A 159     -21.842  -5.394  -6.049  1.00 10.00      A    C  
ATOM   1604  CG  LYS A 159     -22.075  -3.889  -6.065  1.00 10.00      A    C  
ATOM   1605  CD  LYS A 159     -22.035  -3.317  -7.473  1.00 10.00      A    C  
ATOM   1606  CE  LYS A 159     -22.146  -1.800  -7.441  1.00 10.00      A    C  
ATOM   1607  NZ  LYS A 159     -22.405  -1.224  -8.786  1.00 10.00      A    N1+
ATOM   1608  HN  LYS A 159     -21.400  -7.942  -5.272  1.00 10.00      A    H  
ATOM   1609  HZ1 LYS A 159     -21.794  -1.673  -9.495  1.00 10.00      A    H  
ATOM   1610  HZ2 LYS A 159     -22.211  -0.193  -8.780  1.00 10.00      A    H  
ATOM   1611  HZ3 LYS A 159     -23.396  -1.371  -9.055  1.00 10.00      A    H  
ATOM   1612  N   VAL A 160     -24.224  -5.294  -3.749  1.00 10.00      A    N  
ATOM   1613  CA  VAL A 160     -25.652  -5.319  -3.476  1.00 10.00      A    C  
ATOM   1614  C   VAL A 160     -26.438  -5.038  -4.751  1.00 10.00      A    C  
ATOM   1615  O   VAL A 160     -26.214  -4.028  -5.419  1.00 10.00      A    O  
ATOM   1616  CB  VAL A 160     -26.037  -4.278  -2.399  1.00 10.00      A    C  
ATOM   1617  CG1 VAL A 160     -27.531  -4.322  -2.106  1.00 10.00      A    C  
ATOM   1618  CG2 VAL A 160     -25.239  -4.506  -1.124  1.00 10.00      A    C  
ATOM   1619  HN  VAL A 160     -23.677  -4.568  -3.371  1.00 10.00      A    H  
ATOM   1620  N   GLY A 161     -27.346  -5.943  -5.090  1.00 10.00      A    N  
ATOM   1621  CA  GLY A 161     -28.157  -5.774  -6.279  1.00 10.00      A    C  
ATOM   1622  C   GLY A 161     -27.530  -6.384  -7.517  1.00 10.00      A    C  
ATOM   1623  O   GLY A 161     -28.081  -6.274  -8.618  1.00 10.00      A    O  
ATOM   1624  HN  GLY A 161     -27.471  -6.734  -4.519  1.00 10.00      A    H  
ATOM   1625  N   GLN A 162     -26.386  -7.034  -7.351  1.00 10.00      A    N  
ATOM   1626  CA  GLN A 162     -25.704  -7.654  -8.474  1.00 10.00      A    C  
ATOM   1627  C   GLN A 162     -25.304  -9.088  -8.156  1.00 10.00      A    C  
ATOM   1628  O   GLN A 162     -24.497  -9.339  -7.260  1.00 10.00      A    O  
ATOM   1629  CB  GLN A 162     -24.491  -6.832  -8.908  1.00 10.00      A    C  
ATOM   1630  CG  GLN A 162     -24.702  -6.081 -10.212  1.00 10.00      A    C  
ATOM   1631  CD  GLN A 162     -23.470  -5.321 -10.657  1.00 10.00      A    C  
ATOM   1632  NE2 GLN A 162     -22.608  -5.985 -11.409  1.00 10.00      A    N  
ATOM   1633  OE1 GLN A 162     -23.298  -4.146 -10.333  1.00 10.00      A    O  
ATOM   1634  HN  GLN A 162     -25.994  -7.105  -6.451  1.00 10.00      A    H  
ATOM   1635 HE21 GLN A 162     -22.811  -6.923 -11.633  1.00 10.00      A    H  
ATOM   1636 HE22 GLN A 162     -21.802  -5.516 -11.714  1.00 10.00      A    H  
ATOM   1637  N   GLY A 163     -25.882 -10.024  -8.891  1.00 10.00      A    N  
ATOM   1638  CA  GLY A 163     -25.584 -11.423  -8.678  1.00 10.00      A    C  
ATOM   1639  C   GLY A 163     -24.304 -11.848  -9.364  1.00 10.00      A    C  
ATOM   1640  O   GLY A 163     -23.903 -11.246 -10.363  1.00 10.00      A    O  
ATOM   1641  HN  GLY A 163     -26.515  -9.763  -9.593  1.00 10.00      A    H  
ATOM   1642  N   ASN A 164     -23.667 -12.878  -8.815  1.00 10.00      A    N  
ATOM   1643  CA  ASN A 164     -22.419 -13.416  -9.357  1.00 10.00      A    C  
ATOM   1644  C   ASN A 164     -21.295 -12.388  -9.340  1.00 10.00      A    C  
ATOM   1645  O   ASN A 164     -20.494 -12.313 -10.273  1.00 10.00      A    O  
ATOM   1646  CB  ASN A 164     -22.616 -13.980 -10.766  1.00 10.00      A    C  
ATOM   1647  CG  ASN A 164     -22.779 -15.485 -10.770  1.00 10.00      A    C  
ATOM   1648  ND2 ASN A 164     -21.682 -16.198 -10.946  1.00 10.00      A    N  
ATOM   1649  OD1 ASN A 164     -23.883 -16.004 -10.604  1.00 10.00      A    O  
ATOM   1650  HN  ASN A 164     -24.048 -13.293  -8.011  1.00 10.00      A    H  
ATOM   1651 HD21 ASN A 164     -20.831 -15.722 -11.066  1.00 10.00      A    H  
ATOM   1652 HD22 ASN A 164     -21.763 -17.174 -10.959  1.00 10.00      A    H  
ATOM   1653  N   THR A 165     -21.229 -11.602  -8.272  1.00 10.00      A    N  
ATOM   1654  CA  THR A 165     -20.199 -10.583  -8.147  1.00 10.00      A    C  
ATOM   1655  C   THR A 165     -19.265 -10.880  -6.981  1.00 10.00      A    C  
ATOM   1656  O   THR A 165     -18.262 -10.190  -6.789  1.00 10.00      A    O  
ATOM   1657  CB  THR A 165     -20.808  -9.180  -7.958  1.00 10.00      A    C  
ATOM   1658  CG2 THR A 165     -21.489  -8.714  -9.235  1.00 10.00      A    C  
ATOM   1659  OG1 THR A 165     -21.762  -9.203  -6.885  1.00 10.00      A    O  
ATOM   1660  HN  THR A 165     -21.891 -11.708  -7.551  1.00 10.00      A    H  
ATOM   1661  HG1 THR A 165     -22.655  -9.276  -7.245  1.00 10.00      A    H  
ATOM   1662  N   GLU A 166     -19.597 -11.913  -6.211  1.00 10.00      A    N  
ATOM   1663  CA  GLU A 166     -18.796 -12.289  -5.055  1.00 10.00      A    C  
ATOM   1664  C   GLU A 166     -17.391 -12.720  -5.461  1.00 10.00      A    C  
ATOM   1665  O   GLU A 166     -17.209 -13.696  -6.194  1.00 10.00      A    O  
ATOM   1666  CB  GLU A 166     -19.479 -13.393  -4.244  1.00 10.00      A    C  
ATOM   1667  CG  GLU A 166     -18.818 -13.683  -2.905  1.00 10.00      A    C  
ATOM   1668  CD  GLU A 166     -19.355 -14.939  -2.248  1.00 10.00      A    C  
ATOM   1669  OE1 GLU A 166     -18.579 -15.906  -2.072  1.00 10.00      A    O  
ATOM   1670  OE2 GLU A 166     -20.553 -14.965  -1.901  1.00 10.00      A    O1-
ATOM   1671  HN  GLU A 166     -20.396 -12.437  -6.431  1.00 10.00      A    H  
ATOM   1672  N   ARG A 167     -16.411 -11.971  -4.991  1.00 10.00      A    N  
ATOM   1673  CA  ARG A 167     -15.017 -12.260  -5.270  1.00 10.00      A    C  
ATOM   1674  C   ARG A 167     -14.264 -12.460  -3.959  1.00 10.00      A    C  
ATOM   1675  O   ARG A 167     -14.532 -11.769  -2.972  1.00 10.00      A    O  
ATOM   1676  CB  ARG A 167     -14.379 -11.132  -6.095  1.00 10.00      A    C  
ATOM   1677  CG  ARG A 167     -14.321  -9.781  -5.392  1.00 10.00      A    C  
ATOM   1678  CD  ARG A 167     -15.373  -8.821  -5.924  1.00 10.00      A    C  
ATOM   1679  NE  ARG A 167     -14.880  -8.029  -7.052  1.00 10.00      A    N  
ATOM   1680  CZ  ARG A 167     -15.410  -8.059  -8.276  1.00 10.00      A    C  
ATOM   1681  NH1 ARG A 167     -16.449  -8.841  -8.536  1.00 10.00      A    N1+
ATOM   1682  NH2 ARG A 167     -14.926  -7.273  -9.230  1.00 10.00      A    N  
ATOM   1683  HN  ARG A 167     -16.635 -11.193  -4.432  1.00 10.00      A    H  
ATOM   1684  HE  ARG A 167     -14.108  -7.446  -6.886  1.00 10.00      A    H  
ATOM   1685 HH11 ARG A 167     -16.848  -9.414  -7.813  1.00 10.00      A    H  
ATOM   1686 HH12 ARG A 167     -16.840  -8.867  -9.461  1.00 10.00      A    H  
ATOM   1687 HH21 ARG A 167     -15.324  -7.299 -10.154  1.00 10.00      A    H  
ATOM   1688 HH22 ARG A 167     -14.166  -6.646  -9.038  1.00 10.00      A    H  
ATOM   1689  N   THR A 168     -13.348 -13.416  -3.944  1.00 10.00      A    N  
ATOM   1690  CA  THR A 168     -12.563 -13.706  -2.753  1.00 10.00      A    C  
ATOM   1691  C   THR A 168     -11.352 -12.777  -2.670  1.00 10.00      A    C  
ATOM   1692  O   THR A 168     -10.454 -12.835  -3.511  1.00 10.00      A    O  
ATOM   1693  CB  THR A 168     -12.086 -15.171  -2.760  1.00 10.00      A    C  
ATOM   1694  CG2 THR A 168     -11.704 -15.625  -1.359  1.00 10.00      A    C  
ATOM   1695  OG1 THR A 168     -13.140 -16.008  -3.260  1.00 10.00      A    O  
ATOM   1696  HN  THR A 168     -13.190 -13.944  -4.757  1.00 10.00      A    H  
ATOM   1697  HG1 THR A 168     -13.990 -15.564  -3.135  1.00 10.00      A    H  
ATOM   1698  N   VAL A 169     -11.341 -11.909  -1.672  1.00 10.00      A    N  
ATOM   1699  CA  VAL A 169     -10.242 -10.975  -1.488  1.00 10.00      A    C  
ATOM   1700  C   VAL A 169      -9.444 -11.352  -0.245  1.00 10.00      A    C  
ATOM   1701  O   VAL A 169      -9.991 -11.434   0.859  1.00 10.00      A    O  
ATOM   1702  CB  VAL A 169     -10.736  -9.518  -1.368  1.00 10.00      A    C  
ATOM   1703  CG1 VAL A 169      -9.563  -8.548  -1.400  1.00 10.00      A    C  
ATOM   1704  CG2 VAL A 169     -11.726  -9.192  -2.477  1.00 10.00      A    C  
ATOM   1705  HN  VAL A 169     -12.089 -11.900  -1.031  1.00 10.00      A    H  
ATOM   1706  N   TRP A 170      -8.158 -11.584  -0.429  1.00 10.00      A    N  
ATOM   1707  CA  TRP A 170      -7.282 -11.970   0.664  1.00 10.00      A    C  
ATOM   1708  C   TRP A 170      -6.582 -10.753   1.254  1.00 10.00      A    C  
ATOM   1709  O   TRP A 170      -5.882 -10.023   0.548  1.00 10.00      A    O  
ATOM   1710  CB  TRP A 170      -6.243 -12.984   0.177  1.00 10.00      A    C  
ATOM   1711  CG  TRP A 170      -6.836 -14.179  -0.511  1.00 10.00      A    C  
ATOM   1712  CD1 TRP A 170      -7.203 -14.273  -1.823  1.00 10.00      A    C  
ATOM   1713  CD2 TRP A 170      -7.129 -15.451   0.078  1.00 10.00      A    C  
ATOM   1714  CE2 TRP A 170      -7.667 -16.266  -0.936  1.00 10.00      A    C  
ATOM   1715  CE3 TRP A 170      -6.979 -15.981   1.363  1.00 10.00      A    C  
ATOM   1716  NE1 TRP A 170      -7.705 -15.523  -2.087  1.00 10.00      A    N  
ATOM   1717  CZ2 TRP A 170      -8.067 -17.579  -0.702  1.00 10.00      A    C  
ATOM   1718  CZ3 TRP A 170      -7.375 -17.285   1.592  1.00 10.00      A    C  
ATOM   1719  CH2 TRP A 170      -7.908 -18.070   0.564  1.00 10.00      A    C  
ATOM   1720  HN  TRP A 170      -7.778 -11.484  -1.333  1.00 10.00      A    H  
ATOM   1721  HE1 TRP A 170      -8.034 -15.834  -2.959  1.00 10.00      A    H  
ATOM   1722  N   GLN A 171      -6.786 -10.529   2.540  1.00 10.00      A    N  
ATOM   1723  CA  GLN A 171      -6.165  -9.408   3.221  1.00 10.00      A    C  
ATOM   1724  C   GLN A 171      -4.959  -9.884   4.016  1.00 10.00      A    C  
ATOM   1725  O   GLN A 171      -5.066 -10.779   4.857  1.00 10.00      A    O  
ATOM   1726  CB  GLN A 171      -7.156  -8.694   4.142  1.00 10.00      A    C  
ATOM   1727  CG  GLN A 171      -6.653  -7.352   4.653  1.00 10.00      A    C  
ATOM   1728  CD  GLN A 171      -6.728  -7.221   6.163  1.00 10.00      A    C  
ATOM   1729  NE2 GLN A 171      -6.877  -5.996   6.642  1.00 10.00      A    N  
ATOM   1730  OE1 GLN A 171      -6.643  -8.209   6.894  1.00 10.00      A    O  
ATOM   1731  HN  GLN A 171      -7.365 -11.141   3.050  1.00 10.00      A    H  
ATOM   1732 HE21 GLN A 171      -6.932  -5.245   5.999  1.00 10.00      A    H  
ATOM   1733 HE22 GLN A 171      -6.921  -5.880   7.612  1.00 10.00      A    H  
ATOM   1734  N   TYR A 172      -3.814  -9.297   3.725  1.00 10.00      A    N  
ATOM   1735  CA  TYR A 172      -2.583  -9.639   4.406  1.00 10.00      A    C  
ATOM   1736  C   TYR A 172      -2.219  -8.538   5.387  1.00 10.00      A    C  
ATOM   1737  O   TYR A 172      -1.723  -7.481   4.996  1.00 10.00      A    O  
ATOM   1738  CB  TYR A 172      -1.456  -9.842   3.395  1.00 10.00      A    C  
ATOM   1739  CG  TYR A 172      -1.416 -11.216   2.766  1.00 10.00      A    C  
ATOM   1740  CD1 TYR A 172      -2.211 -11.527   1.671  1.00 10.00      A    C  
ATOM   1741  CD2 TYR A 172      -0.572 -12.200   3.264  1.00 10.00      A    C  
ATOM   1742  CE1 TYR A 172      -2.166 -12.782   1.092  1.00 10.00      A    C  
ATOM   1743  CE2 TYR A 172      -0.522 -13.455   2.693  1.00 10.00      A    C  
ATOM   1744  CZ  TYR A 172      -1.320 -13.741   1.607  1.00 10.00      A    C  
ATOM   1745  OH  TYR A 172      -1.269 -14.989   1.031  1.00 10.00      A    O  
ATOM   1746  HN  TYR A 172      -3.796  -8.600   3.029  1.00 10.00      A    H  
ATOM   1747  HH  TYR A 172      -1.001 -15.638   1.693  1.00 10.00      A    H  
ATOM   1748  N   HIS A 173      -2.502  -8.775   6.655  1.00 10.00      A    N  
ATOM   1749  CA  HIS A 173      -2.212  -7.800   7.695  1.00 10.00      A    C  
ATOM   1750  C   HIS A 173      -0.889  -8.122   8.379  1.00 10.00      A    C  
ATOM   1751  O   HIS A 173      -0.722  -9.204   8.939  1.00 10.00      A    O  
ATOM   1752  CB  HIS A 173      -3.345  -7.780   8.728  1.00 10.00      A    C  
ATOM   1753  CG  HIS A 173      -3.341  -6.587   9.638  1.00 10.00      A    C  
ATOM   1754  CD2 HIS A 173      -2.590  -5.460   9.581  1.00 10.00      A    C  
ATOM   1755  ND1 HIS A 173      -4.202  -6.501  10.710  1.00 10.00      A    N  
ATOM   1756  CE1 HIS A 173      -3.957  -5.331  11.277  1.00 10.00      A    C  
ATOM   1757  NE2 HIS A 173      -2.993  -4.668  10.625  1.00 10.00      A    N  
ATOM   1758  HN  HIS A 173      -2.921  -9.629   6.900  1.00 10.00      A    H  
ATOM   1759  HE2 HIS A 173      -2.652  -3.769  10.836  1.00 10.00      A    H  
ATOM   1760  N   PHE A 174       0.047  -7.188   8.319  1.00 10.00      A    N  
ATOM   1761  CA  PHE A 174       1.344  -7.375   8.947  1.00 10.00      A    C  
ATOM   1762  C   PHE A 174       1.346  -6.725  10.320  1.00 10.00      A    C  
ATOM   1763  O   PHE A 174       1.256  -5.503  10.442  1.00 10.00      A    O  
ATOM   1764  CB  PHE A 174       2.454  -6.784   8.077  1.00 10.00      A    C  
ATOM   1765  CG  PHE A 174       3.779  -7.477   8.226  1.00 10.00      A    C  
ATOM   1766  CD1 PHE A 174       3.860  -8.860   8.196  1.00 10.00      A    C  
ATOM   1767  CD2 PHE A 174       4.944  -6.748   8.385  1.00 10.00      A    C  
ATOM   1768  CE1 PHE A 174       5.076  -9.503   8.324  1.00 10.00      A    C  
ATOM   1769  CE2 PHE A 174       6.165  -7.382   8.516  1.00 10.00      A    C  
ATOM   1770  CZ  PHE A 174       6.230  -8.762   8.485  1.00 10.00      A    C  
ATOM   1771  HN  PHE A 174      -0.137  -6.349   7.843  1.00 10.00      A    H  
ATOM   1772  N   ARG A 175       1.435  -7.543  11.352  1.00 10.00      A    N  
ATOM   1773  CA  ARG A 175       1.426  -7.044  12.714  1.00 10.00      A    C  
ATOM   1774  C   ARG A 175       2.808  -6.587  13.155  1.00 10.00      A    C  
ATOM   1775  O   ARG A 175       2.937  -5.609  13.895  1.00 10.00      A    O  
ATOM   1776  CB  ARG A 175       0.890  -8.106  13.670  1.00 10.00      A    C  
ATOM   1777  CG  ARG A 175      -0.624  -8.177  13.727  1.00 10.00      A    C  
ATOM   1778  CD  ARG A 175      -1.086  -9.341  14.585  1.00 10.00      A    C  
ATOM   1779  NE  ARG A 175      -0.929 -10.623  13.898  1.00 10.00      A    N  
ATOM   1780  CZ  ARG A 175      -0.287 -11.671  14.409  1.00 10.00      A    C  
ATOM   1781  NH1 ARG A 175       0.261 -11.595  15.616  1.00 10.00      A    N1+
ATOM   1782  NH2 ARG A 175      -0.192 -12.792  13.704  1.00 10.00      A    N  
ATOM   1783  HN  ARG A 175       1.519  -8.509  11.192  1.00 10.00      A    H  
ATOM   1784  HE  ARG A 175      -1.338 -10.708  13.002  1.00 10.00      A    H  
ATOM   1785 HH11 ARG A 175       0.195 -10.744  16.148  1.00 10.00      A    H  
ATOM   1786 HH12 ARG A 175       0.740 -12.385  16.007  1.00 10.00      A    H  
ATOM   1787 HH21 ARG A 175      -0.599 -12.848  12.790  1.00 10.00      A    H  
ATOM   1788 HH22 ARG A 175       0.287 -13.593  14.084  1.00 10.00      A    H  
ATOM   1789  N   THR A 176       3.833  -7.293  12.701  1.00 10.00      A    N  
ATOM   1790  CA  THR A 176       5.205  -6.968  13.059  1.00 10.00      A    C  
ATOM   1791  C   THR A 176       5.686  -5.694  12.364  1.00 10.00      A    C  
ATOM   1792  O   THR A 176       6.127  -5.728  11.217  1.00 10.00      A    O  
ATOM   1793  CB  THR A 176       6.152  -8.128  12.712  1.00 10.00      A    C  
ATOM   1794  CG2 THR A 176       7.440  -8.026  13.520  1.00 10.00      A    C  
ATOM   1795  OG1 THR A 176       5.504  -9.371  13.016  1.00 10.00      A    O  
ATOM   1796  HN  THR A 176       3.667  -8.056  12.108  1.00 10.00      A    H  
ATOM   1797  HG1 THR A 176       6.112 -10.104  12.818  1.00 10.00      A    H  
ATOM   1798  N   TRP A 177       5.584  -4.573  13.066  1.00 10.00      A    N  
ATOM   1799  CA  TRP A 177       6.012  -3.288  12.532  1.00 10.00      A    C  
ATOM   1800  C   TRP A 177       6.254  -2.299  13.666  1.00 10.00      A    C  
ATOM   1801  O   TRP A 177       5.351  -2.024  14.461  1.00 10.00      A    O  
ATOM   1802  CB  TRP A 177       4.976  -2.729  11.546  1.00 10.00      A    C  
ATOM   1803  CG  TRP A 177       5.431  -1.483  10.850  1.00 10.00      A    C  
ATOM   1804  CD1 TRP A 177       5.057  -0.201  11.134  1.00 10.00      A    C  
ATOM   1805  CD2 TRP A 177       6.354  -1.398   9.759  1.00 10.00      A    C  
ATOM   1806  CE2 TRP A 177       6.494  -0.036   9.433  1.00 10.00      A    C  
ATOM   1807  CE3 TRP A 177       7.078  -2.345   9.028  1.00 10.00      A    C  
ATOM   1808  NE1 TRP A 177       5.690   0.675  10.287  1.00 10.00      A    N  
ATOM   1809  CZ2 TRP A 177       7.326   0.403   8.406  1.00 10.00      A    C  
ATOM   1810  CZ3 TRP A 177       7.903  -1.907   8.011  1.00 10.00      A    C  
ATOM   1811  CH2 TRP A 177       8.021  -0.547   7.709  1.00 10.00      A    C  
ATOM   1812  HN  TRP A 177       5.212  -4.610  13.976  1.00 10.00      A    H  
ATOM   1813  HE1 TRP A 177       5.585   1.649  10.296  1.00 10.00      A    H  
ATOM   1814  N   PRO A 178       7.486  -1.779  13.774  1.00 10.00      A    N  
ATOM   1815  CA  PRO A 178       7.854  -0.813  14.810  1.00 10.00      A    C  
ATOM   1816  C   PRO A 178       7.193   0.542  14.570  1.00 10.00      A    C  
ATOM   1817  O   PRO A 178       7.032   0.976  13.429  1.00 10.00      A    O  
ATOM   1818  CB  PRO A 178       9.379  -0.690  14.675  1.00 10.00      A    C  
ATOM   1819  CG  PRO A 178       9.787  -1.832  13.807  1.00 10.00      A    C  
ATOM   1820  CD  PRO A 178       8.621  -2.095  12.904  1.00 10.00      A    C  
ATOM   1821  N   ASP A 179       6.821   1.208  15.651  1.00 10.00      A    N  
ATOM   1822  CA  ASP A 179       6.170   2.507  15.563  1.00 10.00      A    C  
ATOM   1823  C   ASP A 179       7.191   3.594  15.273  1.00 10.00      A    C  
ATOM   1824  O   ASP A 179       6.949   4.496  14.468  1.00 10.00      A    O  
ATOM   1825  CB  ASP A 179       5.446   2.835  16.876  1.00 10.00      A    C  
ATOM   1826  CG  ASP A 179       4.612   1.686  17.406  1.00 10.00      A    C  
ATOM   1827  OD1 ASP A 179       3.478   1.493  16.925  1.00 10.00      A    O  
ATOM   1828  OD2 ASP A 179       5.089   0.971  18.315  1.00 10.00      A    O1-
ATOM   1829  HN  ASP A 179       6.992   0.817  16.535  1.00 10.00      A    H  
ATOM   1830  N   HIS A 180       8.340   3.494  15.926  1.00 10.00      A    N  
ATOM   1831  CA  HIS A 180       9.400   4.478  15.766  1.00 10.00      A    C  
ATOM   1832  C   HIS A 180      10.565   3.940  14.938  1.00 10.00      A    C  
ATOM   1833  O   HIS A 180      11.721   4.027  15.356  1.00 10.00      A    O  
ATOM   1834  CB  HIS A 180       9.909   4.948  17.132  1.00 10.00      A    C  
ATOM   1835  CG  HIS A 180       8.950   5.809  17.898  1.00 10.00      A    C  
ATOM   1836  CD2 HIS A 180       7.850   6.477  17.470  1.00 10.00      A    C  
ATOM   1837  ND1 HIS A 180       9.120   6.036  19.244  1.00 10.00      A    N  
ATOM   1838  CE1 HIS A 180       8.130   6.833  19.606  1.00 10.00      A    C  
ATOM   1839  NE2 HIS A 180       7.338   7.123  18.568  1.00 10.00      A    N  
ATOM   1840  HN  HIS A 180       8.475   2.739  16.536  1.00 10.00      A    H  
ATOM   1841  HE2 HIS A 180       6.538   7.691  18.587  1.00 10.00      A    H  
ATOM   1842  N   GLY A 181      10.272   3.377  13.773  1.00 10.00      A    N  
ATOM   1843  CA  GLY A 181      11.334   2.869  12.923  1.00 10.00      A    C  
ATOM   1844  C   GLY A 181      10.928   1.656  12.117  1.00 10.00      A    C  
ATOM   1845  O   GLY A 181       9.748   1.318  12.037  1.00 10.00      A    O  
ATOM   1846  HN  GLY A 181       9.334   3.292  13.492  1.00 10.00      A    H  
ATOM   1847  N   VAL A 182      11.914   1.005  11.519  1.00 10.00      A    N  
ATOM   1848  CA  VAL A 182      11.682  -0.179  10.710  1.00 10.00      A    C  
ATOM   1849  C   VAL A 182      12.308  -1.392  11.391  1.00 10.00      A    C  
ATOM   1850  O   VAL A 182      13.151  -1.237  12.275  1.00 10.00      A    O  
ATOM   1851  CB  VAL A 182      12.274  -0.011   9.292  1.00 10.00      A    C  
ATOM   1852  CG1 VAL A 182      11.532   1.077   8.532  1.00 10.00      A    C  
ATOM   1853  CG2 VAL A 182      13.760   0.306   9.362  1.00 10.00      A    C  
ATOM   1854  HN  VAL A 182      12.834   1.324  11.637  1.00 10.00      A    H  
ATOM   1855  N   PRO A 183      11.896  -2.611  11.008  1.00 10.00      A    N  
ATOM   1856  CA  PRO A 183      12.428  -3.850  11.597  1.00 10.00      A    C  
ATOM   1857  C   PRO A 183      13.942  -3.990  11.411  1.00 10.00      A    C  
ATOM   1858  O   PRO A 183      14.519  -3.468  10.452  1.00 10.00      A    O  
ATOM   1859  CB  PRO A 183      11.699  -4.959  10.829  1.00 10.00      A    C  
ATOM   1860  CG  PRO A 183      10.480  -4.304  10.280  1.00 10.00      A    C  
ATOM   1861  CD  PRO A 183      10.875  -2.886   9.983  1.00 10.00      A    C  
ATOM   1862  N   SER A 184      14.580  -4.689  12.342  1.00 10.00      A    N  
ATOM   1863  CA  SER A 184      16.018  -4.909  12.290  1.00 10.00      A    C  
ATOM   1864  C   SER A 184      16.360  -6.064  11.352  1.00 10.00      A    C  
ATOM   1865  O   SER A 184      17.505  -6.222  10.925  1.00 10.00      A    O  
ATOM   1866  CB  SER A 184      16.545  -5.194  13.697  1.00 10.00      A    C  
ATOM   1867  OG  SER A 184      15.473  -5.434  14.601  1.00 10.00      A    O  
ATOM   1868  HN  SER A 184      14.070  -5.057  13.099  1.00 10.00      A    H  
ATOM   1869  HG  SER A 184      15.075  -6.291  14.408  1.00 10.00      A    H  
ATOM   1870  N   ASP A 185      15.358  -6.880  11.060  1.00 10.00      A    N  
ATOM   1871  CA  ASP A 185      15.519  -8.023  10.170  1.00 10.00      A    C  
ATOM   1872  C   ASP A 185      14.299  -8.137   9.257  1.00 10.00      A    C  
ATOM   1873  O   ASP A 185      13.164  -8.114   9.731  1.00 10.00      A    O  
ATOM   1874  CB  ASP A 185      15.698  -9.312  10.977  1.00 10.00      A    C  
ATOM   1875  CG  ASP A 185      15.769 -10.545  10.102  1.00 10.00      A    C  
ATOM   1876  OD1 ASP A 185      16.872 -10.872   9.618  1.00 10.00      A    O  
ATOM   1877  OD2 ASP A 185      14.719 -11.187   9.895  1.00 10.00      A    O1-
ATOM   1878  HN  ASP A 185      14.478  -6.711  11.459  1.00 10.00      A    H  
ATOM   1879  N   PRO A 186      14.524  -8.247   7.939  1.00 10.00      A    N  
ATOM   1880  CA  PRO A 186      13.447  -8.345   6.954  1.00 10.00      A    C  
ATOM   1881  C   PRO A 186      13.013  -9.784   6.658  1.00 10.00      A    C  
ATOM   1882  O   PRO A 186      12.340 -10.032   5.657  1.00 10.00      A    O  
ATOM   1883  CB  PRO A 186      14.096  -7.725   5.718  1.00 10.00      A    C  
ATOM   1884  CG  PRO A 186      15.539  -8.098   5.824  1.00 10.00      A    C  
ATOM   1885  CD  PRO A 186      15.847  -8.258   7.293  1.00 10.00      A    C  
ATOM   1886  N   GLY A 187      13.383 -10.716   7.530  1.00 10.00      A    N  
ATOM   1887  CA  GLY A 187      13.021 -12.113   7.338  1.00 10.00      A    C  
ATOM   1888  C   GLY A 187      11.523 -12.311   7.224  1.00 10.00      A    C  
ATOM   1889  O   GLY A 187      11.043 -12.949   6.283  1.00 10.00      A    O  
ATOM   1890  HN  GLY A 187      13.915 -10.459   8.315  1.00 10.00      A    H  
ATOM   1891  N   GLY A 188      10.781 -11.754   8.172  1.00 10.00      A    N  
ATOM   1892  CA  GLY A 188       9.337 -11.879   8.151  1.00 10.00      A    C  
ATOM   1893  C   GLY A 188       8.739 -11.158   6.960  1.00 10.00      A    C  
ATOM   1894  O   GLY A 188       7.817 -11.663   6.318  1.00 10.00      A    O  
ATOM   1895  HN  GLY A 188      11.218 -11.247   8.892  1.00 10.00      A    H  
ATOM   1896  N   VAL A 189       9.286  -9.983   6.663  1.00 10.00      A    N  
ATOM   1897  CA  VAL A 189       8.830  -9.169   5.540  1.00 10.00      A    C  
ATOM   1898  C   VAL A 189       8.979  -9.922   4.217  1.00 10.00      A    C  
ATOM   1899  O   VAL A 189       8.070  -9.916   3.388  1.00 10.00      A    O  
ATOM   1900  CB  VAL A 189       9.604  -7.834   5.465  1.00 10.00      A    C  
ATOM   1901  CG1 VAL A 189       9.180  -7.020   4.249  1.00 10.00      A    C  
ATOM   1902  CG2 VAL A 189       9.399  -7.032   6.740  1.00 10.00      A    C  
ATOM   1903  HN  VAL A 189      10.012  -9.645   7.228  1.00 10.00      A    H  
ATOM   1904  N   LEU A 190      10.122 -10.577   4.036  1.00 10.00      A    N  
ATOM   1905  CA  LEU A 190      10.388 -11.331   2.816  1.00 10.00      A    C  
ATOM   1906  C   LEU A 190       9.377 -12.452   2.622  1.00 10.00      A    C  
ATOM   1907  O   LEU A 190       8.794 -12.589   1.549  1.00 10.00      A    O  
ATOM   1908  CB  LEU A 190      11.805 -11.901   2.818  1.00 10.00      A    C  
ATOM   1909  CG  LEU A 190      12.937 -10.896   2.609  1.00 10.00      A    C  
ATOM   1910  CD1 LEU A 190      14.280 -11.605   2.628  1.00 10.00      A    C  
ATOM   1911  CD2 LEU A 190      12.748 -10.137   1.303  1.00 10.00      A    C  
ATOM   1912  HN  LEU A 190      10.806 -10.549   4.742  1.00 10.00      A    H  
ATOM   1913  N   ASP A 191       9.167 -13.246   3.667  1.00 10.00      A    N  
ATOM   1914  CA  ASP A 191       8.217 -14.354   3.602  1.00 10.00      A    C  
ATOM   1915  C   ASP A 191       6.806 -13.828   3.365  1.00 10.00      A    C  
ATOM   1916  O   ASP A 191       6.023 -14.413   2.613  1.00 10.00      A    O  
ATOM   1917  CB  ASP A 191       8.266 -15.191   4.882  1.00 10.00      A    C  
ATOM   1918  CG  ASP A 191       7.372 -16.413   4.811  1.00 10.00      A    C  
ATOM   1919  OD1 ASP A 191       7.735 -17.377   4.104  1.00 10.00      A    O  
ATOM   1920  OD2 ASP A 191       6.308 -16.417   5.464  1.00 10.00      A    O1-
ATOM   1921  HN  ASP A 191       9.657 -13.080   4.503  1.00 10.00      A    H  
ATOM   1922  N   PHE A 192       6.504 -12.708   4.008  1.00 10.00      A    N  
ATOM   1923  CA  PHE A 192       5.207 -12.062   3.878  1.00 10.00      A    C  
ATOM   1924  C   PHE A 192       4.934 -11.690   2.424  1.00 10.00      A    C  
ATOM   1925  O   PHE A 192       3.946 -12.131   1.835  1.00 10.00      A    O  
ATOM   1926  CB  PHE A 192       5.157 -10.812   4.765  1.00 10.00      A    C  
ATOM   1927  CG  PHE A 192       3.925  -9.970   4.601  1.00 10.00      A    C  
ATOM   1928  CD1 PHE A 192       2.719 -10.379   5.141  1.00 10.00      A    C  
ATOM   1929  CD2 PHE A 192       3.979  -8.766   3.918  1.00 10.00      A    C  
ATOM   1930  CE1 PHE A 192       1.586  -9.602   5.004  1.00 10.00      A    C  
ATOM   1931  CE2 PHE A 192       2.849  -7.985   3.774  1.00 10.00      A    C  
ATOM   1932  CZ  PHE A 192       1.651  -8.404   4.320  1.00 10.00      A    C  
ATOM   1933  HN  PHE A 192       7.178 -12.305   4.601  1.00 10.00      A    H  
ATOM   1934  N   LEU A 193       5.833 -10.899   1.846  1.00 10.00      A    N  
ATOM   1935  CA  LEU A 193       5.696 -10.455   0.462  1.00 10.00      A    C  
ATOM   1936  C   LEU A 193       5.677 -11.626  -0.516  1.00 10.00      A    C  
ATOM   1937  O   LEU A 193       4.920 -11.615  -1.488  1.00 10.00      A    O  
ATOM   1938  CB  LEU A 193       6.796  -9.460   0.092  1.00 10.00      A    C  
ATOM   1939  CG  LEU A 193       6.662  -8.065   0.705  1.00 10.00      A    C  
ATOM   1940  CD1 LEU A 193       7.886  -7.224   0.395  1.00 10.00      A    C  
ATOM   1941  CD2 LEU A 193       5.400  -7.380   0.205  1.00 10.00      A    C  
ATOM   1942  HN  LEU A 193       6.612 -10.602   2.370  1.00 10.00      A    H  
ATOM   1943  N   GLU A 194       6.504 -12.632  -0.249  1.00 10.00      A    N  
ATOM   1944  CA  GLU A 194       6.572 -13.814  -1.101  1.00 10.00      A    C  
ATOM   1945  C   GLU A 194       5.204 -14.489  -1.177  1.00 10.00      A    C  
ATOM   1946  O   GLU A 194       4.723 -14.819  -2.262  1.00 10.00      A    O  
ATOM   1947  CB  GLU A 194       7.621 -14.801  -0.572  1.00 10.00      A    C  
ATOM   1948  CG  GLU A 194       7.833 -16.021  -1.456  1.00 10.00      A    C  
ATOM   1949  CD  GLU A 194       9.053 -15.906  -2.350  1.00 10.00      A    C  
ATOM   1950  OE1 GLU A 194       9.132 -14.949  -3.151  1.00 10.00      A    O  
ATOM   1951  OE2 GLU A 194       9.936 -16.785  -2.264  1.00 10.00      A    O1-
ATOM   1952  HN  GLU A 194       7.088 -12.575   0.539  1.00 10.00      A    H  
ATOM   1953  N   GLU A 195       4.569 -14.655  -0.018  1.00 10.00      A    N  
ATOM   1954  CA  GLU A 195       3.253 -15.279   0.057  1.00 10.00      A    C  
ATOM   1955  C   GLU A 195       2.214 -14.447  -0.681  1.00 10.00      A    C  
ATOM   1956  O   GLU A 195       1.347 -14.989  -1.367  1.00 10.00      A    O  
ATOM   1957  CB  GLU A 195       2.832 -15.480   1.511  1.00 10.00      A    C  
ATOM   1958  CG  GLU A 195       3.375 -16.750   2.141  1.00 10.00      A    C  
ATOM   1959  CD  GLU A 195       2.833 -17.997   1.476  1.00 10.00      A    C  
ATOM   1960  OE1 GLU A 195       3.637 -18.874   1.097  1.00 10.00      A    O  
ATOM   1961  OE2 GLU A 195       1.599 -18.106   1.330  1.00 10.00      A    O1-
ATOM   1962  HN  GLU A 195       4.998 -14.344   0.809  1.00 10.00      A    H  
ATOM   1963  N   VAL A 196       2.312 -13.128  -0.538  1.00 10.00      A    N  
ATOM   1964  CA  VAL A 196       1.392 -12.216  -1.209  1.00 10.00      A    C  
ATOM   1965  C   VAL A 196       1.472 -12.416  -2.720  1.00 10.00      A    C  
ATOM   1966  O   VAL A 196       0.447 -12.494  -3.403  1.00 10.00      A    O  
ATOM   1967  CB  VAL A 196       1.696 -10.740  -0.866  1.00 10.00      A    C  
ATOM   1968  CG1 VAL A 196       0.786  -9.799  -1.643  1.00 10.00      A    C  
ATOM   1969  CG2 VAL A 196       1.561 -10.496   0.627  1.00 10.00      A    C  
ATOM   1970  HN  VAL A 196       3.020 -12.761   0.036  1.00 10.00      A    H  
ATOM   1971  N   HIS A 197       2.696 -12.521  -3.230  1.00 10.00      A    N  
ATOM   1972  CA  HIS A 197       2.914 -12.728  -4.654  1.00 10.00      A    C  
ATOM   1973  C   HIS A 197       2.345 -14.076  -5.080  1.00 10.00      A    C  
ATOM   1974  O   HIS A 197       1.679 -14.176  -6.109  1.00 10.00      A    O  
ATOM   1975  CB  HIS A 197       4.410 -12.636  -4.991  1.00 10.00      A    C  
ATOM   1976  CG  HIS A 197       4.749 -12.979  -6.411  1.00 10.00      A    C  
ATOM   1977  CD2 HIS A 197       5.140 -14.168  -6.937  1.00 10.00      A    C  
ATOM   1978  ND1 HIS A 197       4.689 -12.041  -7.416  1.00 10.00      A    N  
ATOM   1979  CE1 HIS A 197       5.043 -12.671  -8.520  1.00 10.00      A    C  
ATOM   1980  NE2 HIS A 197       5.322 -13.957  -8.280  1.00 10.00      A    N  
ATOM   1981  HN  HIS A 197       3.474 -12.455  -2.631  1.00 10.00      A    H  
ATOM   1982  HE2 HIS A 197       5.605 -14.626  -8.940  1.00 10.00      A    H  
ATOM   1983  N   HIS A 198       2.605 -15.104  -4.274  1.00 10.00      A    N  
ATOM   1984  CA  HIS A 198       2.111 -16.448  -4.559  1.00 10.00      A    C  
ATOM   1985  C   HIS A 198       0.595 -16.440  -4.704  1.00 10.00      A    C  
ATOM   1986  O   HIS A 198       0.048 -17.011  -5.650  1.00 10.00      A    O  
ATOM   1987  CB  HIS A 198       2.512 -17.424  -3.448  1.00 10.00      A    C  
ATOM   1988  CG  HIS A 198       3.951 -17.842  -3.470  1.00 10.00      A    C  
ATOM   1989  CD2 HIS A 198       4.752 -18.214  -2.442  1.00 10.00      A    C  
ATOM   1990  ND1 HIS A 198       4.662 -17.910  -4.645  1.00 10.00      A    N  
ATOM   1991  CE1 HIS A 198       5.874 -18.319  -4.311  1.00 10.00      A    C  
ATOM   1992  NE2 HIS A 198       5.971 -18.518  -2.992  1.00 10.00      A    N  
ATOM   1993  HN  HIS A 198       3.152 -14.955  -3.471  1.00 10.00      A    H  
ATOM   1994  HE2 HIS A 198       6.767 -18.827  -2.505  1.00 10.00      A    H  
ATOM   1995  N   LYS A 199      -0.073 -15.774  -3.769  1.00 10.00      A    N  
ATOM   1996  CA  LYS A 199      -1.524 -15.680  -3.782  1.00 10.00      A    C  
ATOM   1997  C   LYS A 199      -2.006 -14.963  -5.039  1.00 10.00      A    C  
ATOM   1998  O   LYS A 199      -2.868 -15.469  -5.760  1.00 10.00      A    O  
ATOM   1999  CB  LYS A 199      -2.024 -14.956  -2.530  1.00 10.00      A    C  
ATOM   2000  CG  LYS A 199      -3.520 -15.092  -2.285  1.00 10.00      A    C  
ATOM   2001  CD  LYS A 199      -3.924 -16.546  -2.093  1.00 10.00      A    C  
ATOM   2002  CE  LYS A 199      -3.350 -17.120  -0.807  1.00 10.00      A    C  
ATOM   2003  NZ  LYS A 199      -3.363 -18.606  -0.809  1.00 10.00      A    N1+
ATOM   2004  HN  LYS A 199       0.428 -15.338  -3.045  1.00 10.00      A    H  
ATOM   2005  HZ1 LYS A 199      -3.062 -18.968   0.117  1.00 10.00      A    H  
ATOM   2006  HZ2 LYS A 199      -2.712 -18.967  -1.535  1.00 10.00      A    H  
ATOM   2007  HZ3 LYS A 199      -4.320 -18.959  -1.014  1.00 10.00      A    H  
ATOM   2008  N   GLN A 200      -1.426 -13.798  -5.303  1.00 10.00      A    N  
ATOM   2009  CA  GLN A 200      -1.787 -13.005  -6.471  1.00 10.00      A    C  
ATOM   2010  C   GLN A 200      -1.550 -13.794  -7.756  1.00 10.00      A    C  
ATOM   2011  O   GLN A 200      -2.392 -13.802  -8.654  1.00 10.00      A    O  
ATOM   2012  CB  GLN A 200      -0.986 -11.696  -6.493  1.00 10.00      A    C  
ATOM   2013  CG  GLN A 200      -1.218 -10.831  -7.725  1.00 10.00      A    C  
ATOM   2014  CD  GLN A 200      -2.505 -10.027  -7.662  1.00 10.00      A    C  
ATOM   2015  NE2 GLN A 200      -2.515  -8.881  -8.324  1.00 10.00      A    N  
ATOM   2016  OE1 GLN A 200      -3.482 -10.428  -7.029  1.00 10.00      A    O  
ATOM   2017  HN  GLN A 200      -0.733 -13.460  -4.695  1.00 10.00      A    H  
ATOM   2018 HE21 GLN A 200      -1.701  -8.617  -8.810  1.00 10.00      A    H  
ATOM   2019 HE22 GLN A 200      -3.337  -8.341  -8.308  1.00 10.00      A    H  
ATOM   2020  N   GLU A 201      -0.411 -14.477  -7.819  1.00 10.00      A    N  
ATOM   2021  CA  GLU A 201      -0.042 -15.268  -8.986  1.00 10.00      A    C  
ATOM   2022  C   GLU A 201      -1.066 -16.359  -9.293  1.00 10.00      A    C  
ATOM   2023  O   GLU A 201      -1.417 -16.572 -10.455  1.00 10.00      A    O  
ATOM   2024  CB  GLU A 201       1.352 -15.877  -8.810  1.00 10.00      A    C  
ATOM   2025  CG  GLU A 201       1.955 -16.447 -10.085  1.00 10.00      A    C  
ATOM   2026  CD  GLU A 201       2.241 -15.385 -11.124  1.00 10.00      A    C  
ATOM   2027  OE1 GLU A 201       3.412 -14.971 -11.250  1.00 10.00      A    O  
ATOM   2028  OE2 GLU A 201       1.299 -14.963 -11.826  1.00 10.00      A    O1-
ATOM   2029  HN  GLU A 201       0.210 -14.441  -7.054  1.00 10.00      A    H  
ATOM   2030  N   SER A 202      -1.555 -17.037  -8.258  1.00 10.00      A    N  
ATOM   2031  CA  SER A 202      -2.533 -18.108  -8.443  1.00 10.00      A    C  
ATOM   2032  C   SER A 202      -3.880 -17.599  -8.966  1.00 10.00      A    C  
ATOM   2033  O   SER A 202      -4.663 -18.363  -9.537  1.00 10.00      A    O  
ATOM   2034  CB  SER A 202      -2.706 -18.937  -7.166  1.00 10.00      A    C  
ATOM   2035  OG  SER A 202      -2.658 -18.128  -6.001  1.00 10.00      A    O  
ATOM   2036  HN  SER A 202      -1.239 -16.824  -7.350  1.00 10.00      A    H  
ATOM   2037  HG  SER A 202      -2.869 -17.212  -6.230  1.00 10.00      A    H  
ATOM   2038  N   ILE A 203      -4.144 -16.313  -8.785  1.00 10.00      A    N  
ATOM   2039  CA  ILE A 203      -5.394 -15.726  -9.247  1.00 10.00      A    C  
ATOM   2040  C   ILE A 203      -5.249 -15.241 -10.687  1.00 10.00      A    C  
ATOM   2041  O   ILE A 203      -4.437 -14.360 -10.984  1.00 10.00      A    O  
ATOM   2042  CB  ILE A 203      -5.866 -14.579  -8.332  1.00 10.00      A    C  
ATOM   2043  CG1 ILE A 203      -5.888 -15.056  -6.876  1.00 10.00      A    C  
ATOM   2044  CG2 ILE A 203      -7.252 -14.106  -8.752  1.00 10.00      A    C  
ATOM   2045  CD1 ILE A 203      -5.843 -13.939  -5.859  1.00 10.00      A    C  
ATOM   2046  HN  ILE A 203      -3.478 -15.741  -8.345  1.00 10.00      A    H  
ATOM   2047  N   MET A 204      -6.033 -15.836 -11.578  1.00 10.00      A    N  
ATOM   2048  CA  MET A 204      -5.992 -15.497 -12.995  1.00 10.00      A    C  
ATOM   2049  C   MET A 204      -6.675 -14.163 -13.281  1.00 10.00      A    C  
ATOM   2050  O   MET A 204      -7.829 -13.951 -12.898  1.00 10.00      A    O  
ATOM   2051  CB  MET A 204      -6.643 -16.608 -13.823  1.00 10.00      A    C  
ATOM   2052  CG  MET A 204      -6.451 -16.466 -15.325  1.00 10.00      A    C  
ATOM   2053  SD  MET A 204      -4.778 -16.884 -15.861  1.00 10.00      A    S  
ATOM   2054  CE  MET A 204      -4.651 -18.582 -15.301  1.00 10.00      A    C  
ATOM   2055  HN  MET A 204      -6.662 -16.522 -11.272  1.00 10.00      A    H  
ATOM   2056  N   ASP A 205      -5.939 -13.272 -13.948  1.00 10.00      A    N  
ATOM   2057  CA  ASP A 205      -6.437 -11.944 -14.324  1.00 10.00      A    C  
ATOM   2058  C   ASP A 205      -6.863 -11.128 -13.103  1.00 10.00      A    C  
ATOM   2059  O   ASP A 205      -7.862 -10.409 -13.132  1.00 10.00      A    O  
ATOM   2060  CB  ASP A 205      -7.581 -12.055 -15.341  1.00 10.00      A    C  
ATOM   2061  CG  ASP A 205      -7.436 -11.095 -16.510  1.00 10.00      A    C  
ATOM   2062  OD1 ASP A 205      -6.493 -11.266 -17.315  1.00 10.00      A    O  
ATOM   2063  OD2 ASP A 205      -8.271 -10.173 -16.638  1.00 10.00      A    O1-
ATOM   2064  HN  ASP A 205      -5.020 -13.516 -14.198  1.00 10.00      A    H  
ATOM   2065  N   ALA A 206      -6.086 -11.241 -12.034  1.00 10.00      A    N  
ATOM   2066  CA  ALA A 206      -6.367 -10.525 -10.797  1.00 10.00      A    C  
ATOM   2067  C   ALA A 206      -6.148  -9.024 -10.962  1.00 10.00      A    C  
ATOM   2068  O   ALA A 206      -5.495  -8.582 -11.910  1.00 10.00      A    O  
ATOM   2069  CB  ALA A 206      -5.499 -11.065  -9.671  1.00 10.00      A    C  
ATOM   2070  HN  ALA A 206      -5.304 -11.825 -12.079  1.00 10.00      A    H  
ATOM   2071  N   GLY A 207      -6.709  -8.246 -10.045  1.00 10.00      A    N  
ATOM   2072  CA  GLY A 207      -6.557  -6.810 -10.100  1.00 10.00      A    C  
ATOM   2073  C   GLY A 207      -5.352  -6.338  -9.317  1.00 10.00      A    C  
ATOM   2074  O   GLY A 207      -4.725  -7.132  -8.609  1.00 10.00      A    O  
ATOM   2075  HN  GLY A 207      -7.236  -8.651  -9.324  1.00 10.00      A    H  
ATOM   2076  N   PRO A 208      -5.012  -5.047  -9.422  1.00 10.00      A    N  
ATOM   2077  CA  PRO A 208      -3.862  -4.461  -8.723  1.00 10.00      A    C  
ATOM   2078  C   PRO A 208      -3.951  -4.622  -7.206  1.00 10.00      A    C  
ATOM   2079  O   PRO A 208      -5.004  -4.400  -6.607  1.00 10.00      A    O  
ATOM   2080  CB  PRO A 208      -3.908  -2.978  -9.117  1.00 10.00      A    C  
ATOM   2081  CG  PRO A 208      -5.282  -2.749  -9.645  1.00 10.00      A    C  
ATOM   2082  CD  PRO A 208      -5.724  -4.053 -10.239  1.00 10.00      A    C  
ATOM   2083  N   VAL A 209      -2.837  -5.015  -6.594  1.00 10.00      A    N  
ATOM   2084  CA  VAL A 209      -2.778  -5.215  -5.149  1.00 10.00      A    C  
ATOM   2085  C   VAL A 209      -2.890  -3.879  -4.420  1.00 10.00      A    C  
ATOM   2086  O   VAL A 209      -2.137  -2.948  -4.695  1.00 10.00      A    O  
ATOM   2087  CB  VAL A 209      -1.469  -5.921  -4.727  1.00 10.00      A    C  
ATOM   2088  CG1 VAL A 209      -1.404  -6.096  -3.217  1.00 10.00      A    C  
ATOM   2089  CG2 VAL A 209      -1.338  -7.266  -5.425  1.00 10.00      A    C  
ATOM   2090  HN  VAL A 209      -2.028  -5.162  -7.128  1.00 10.00      A    H  
ATOM   2091  N   VAL A 210      -3.838  -3.793  -3.501  1.00 10.00      A    N  
ATOM   2092  CA  VAL A 210      -4.053  -2.574  -2.737  1.00 10.00      A    C  
ATOM   2093  C   VAL A 210      -3.166  -2.557  -1.499  1.00 10.00      A    C  
ATOM   2094  O   VAL A 210      -3.278  -3.424  -0.637  1.00 10.00      A    O  
ATOM   2095  CB  VAL A 210      -5.527  -2.426  -2.305  1.00 10.00      A    C  
ATOM   2096  CG1 VAL A 210      -5.738  -1.127  -1.537  1.00 10.00      A    C  
ATOM   2097  CG2 VAL A 210      -6.446  -2.483  -3.514  1.00 10.00      A    C  
ATOM   2098  HN  VAL A 210      -4.401  -4.575  -3.323  1.00 10.00      A    H  
ATOM   2099  N   VAL A 211      -2.280  -1.578  -1.427  1.00 10.00      A    N  
ATOM   2100  CA  VAL A 211      -1.382  -1.437  -0.292  1.00 10.00      A    C  
ATOM   2101  C   VAL A 211      -1.668  -0.111   0.398  1.00 10.00      A    C  
ATOM   2102  O   VAL A 211      -1.705   0.936  -0.254  1.00 10.00      A    O  
ATOM   2103  CB  VAL A 211       0.102  -1.481  -0.722  1.00 10.00      A    C  
ATOM   2104  CG1 VAL A 211       1.008  -1.649   0.493  1.00 10.00      A    C  
ATOM   2105  CG2 VAL A 211       0.342  -2.596  -1.731  1.00 10.00      A    C  
ATOM   2106  HN  VAL A 211      -2.233  -0.916  -2.156  1.00 10.00      A    H  
ATOM   2107  N   HIS A 212      -1.888  -0.149   1.705  1.00 10.00      A    N  
ATOM   2108  CA  HIS A 212      -2.190   1.066   2.448  1.00 10.00      A    C  
ATOM   2109  C   HIS A 212      -1.587   1.069   3.846  1.00 10.00      A    C  
ATOM   2110  O   HIS A 212      -1.440   0.023   4.479  1.00 10.00      A    O  
ATOM   2111  CB  HIS A 212      -3.705   1.297   2.528  1.00 10.00      A    C  
ATOM   2112  CG  HIS A 212      -4.473   0.208   3.218  1.00 10.00      A    C  
ATOM   2113  CD2 HIS A 212      -5.014  -0.930   2.718  1.00 10.00      A    C  
ATOM   2114  ND1 HIS A 212      -4.780   0.213   4.562  1.00 10.00      A    N  
ATOM   2115  CE1 HIS A 212      -5.478  -0.897   4.828  1.00 10.00      A    C  
ATOM   2116  NE2 HIS A 212      -5.651  -1.624   3.741  1.00 10.00      A    N  
ATOM   2117  HN  HIS A 212      -1.842  -1.009   2.181  1.00 10.00      A    H  
ATOM   2118  HD1 HIS A 212      -4.521   0.898   5.211  1.00 10.00      A    H  
ATOM   2119  N   SER A 213      -1.233   2.259   4.310  1.00 10.00      A    N  
ATOM   2120  CA  SER A 213      -0.671   2.436   5.638  1.00 10.00      A    C  
ATOM   2121  C   SER A 213      -1.347   3.619   6.340  1.00 10.00      A    C  
ATOM   2122  O   SER A 213      -2.461   3.491   6.846  1.00 10.00      A    O  
ATOM   2123  CB  SER A 213       0.844   2.628   5.570  1.00 10.00      A    C  
ATOM   2124  OG  SER A 213       1.434   1.689   4.691  1.00 10.00      A    O  
ATOM   2125  HN  SER A 213      -1.347   3.044   3.735  1.00 10.00      A    H  
ATOM   2126  HG  SER A 213       1.629   2.128   3.849  1.00 10.00      A    H  
ATOM   2127  N   SER A 214      -0.680   4.760   6.363  1.00 10.00      A    N  
ATOM   2128  CA  SER A 214      -1.230   5.958   6.980  1.00 10.00      A    C  
ATOM   2129  C   SER A 214      -1.565   6.967   5.889  1.00 10.00      A    C  
ATOM   2130  O   SER A 214      -2.692   7.466   5.803  1.00 10.00      A    O  
ATOM   2131  CB  SER A 214      -0.223   6.557   7.966  1.00 10.00      A    C  
ATOM   2132  OG  SER A 214       0.897   5.701   8.132  1.00 10.00      A    O  
ATOM   2133  HN  SER A 214       0.221   4.803   5.960  1.00 10.00      A    H  
ATOM   2134  HG  SER A 214       1.406   5.677   7.302  1.00 10.00      A    H  
ATOM   2135  N   ALA A 215      -0.576   7.248   5.050  1.00 10.00      A    N  
ATOM   2136  CA  ALA A 215      -0.735   8.167   3.938  1.00 10.00      A    C  
ATOM   2137  C   ALA A 215      -0.647   7.392   2.627  1.00 10.00      A    C  
ATOM   2138  O   ALA A 215      -1.309   7.723   1.642  1.00 10.00      A    O  
ATOM   2139  CB  ALA A 215       0.325   9.255   3.994  1.00 10.00      A    C  
ATOM   2140  HN  ALA A 215       0.305   6.818   5.189  1.00 10.00      A    H  
ATOM   2141  N   GLY A 216       0.183   6.364   2.622  1.00 10.00      A    N  
ATOM   2142  CA  GLY A 216       0.331   5.533   1.452  1.00 10.00      A    C  
ATOM   2143  C   GLY A 216       1.515   5.926   0.596  1.00 10.00      A    C  
ATOM   2144  O   GLY A 216       1.415   5.917  -0.634  1.00 10.00      A    O  
ATOM   2145  HN  GLY A 216       0.741   6.189   3.417  1.00 10.00      A    H  
ATOM   2146  N   ILE A 217       2.632   6.275   1.230  1.00 10.00      A    N  
ATOM   2147  CA  ILE A 217       3.829   6.674   0.493  1.00 10.00      A    C  
ATOM   2148  C   ILE A 217       5.129   6.242   1.177  1.00 10.00      A    C  
ATOM   2149  O   ILE A 217       6.022   5.691   0.532  1.00 10.00      A    O  
ATOM   2150  CB  ILE A 217       3.880   8.199   0.245  1.00 10.00      A    C  
ATOM   2151  CG1 ILE A 217       3.496   8.979   1.504  1.00 10.00      A    C  
ATOM   2152  CG2 ILE A 217       3.009   8.599  -0.935  1.00 10.00      A    C  
ATOM   2153  CD1 ILE A 217       3.932  10.427   1.486  1.00 10.00      A    C  
ATOM   2154  HN  ILE A 217       2.646   6.285   2.222  1.00 10.00      A    H  
ATOM   2155  N   GLY A 218       5.231   6.467   2.479  1.00 10.00      A    N  
ATOM   2156  CA  GLY A 218       6.449   6.131   3.195  1.00 10.00      A    C  
ATOM   2157  C   GLY A 218       6.602   4.648   3.461  1.00 10.00      A    C  
ATOM   2158  O   GLY A 218       7.344   3.955   2.758  1.00 10.00      A    O  
ATOM   2159  HN  GLY A 218       4.460   6.843   2.970  1.00 10.00      A    H  
ATOM   2160  N   ARG A 219       5.895   4.163   4.470  1.00 10.00      A    N  
ATOM   2161  CA  ARG A 219       5.939   2.753   4.848  1.00 10.00      A    C  
ATOM   2162  C   ARG A 219       5.371   1.916   3.711  1.00 10.00      A    C  
ATOM   2163  O   ARG A 219       5.838   0.812   3.428  1.00 10.00      A    O  
ATOM   2164  CB  ARG A 219       5.101   2.524   6.113  1.00 10.00      A    C  
ATOM   2165  CG  ARG A 219       5.453   3.436   7.280  1.00 10.00      A    C  
ATOM   2166  CD  ARG A 219       4.379   3.389   8.359  1.00 10.00      A    C  
ATOM   2167  NE  ARG A 219       4.810   4.022   9.608  1.00 10.00      A    N  
ATOM   2168  CZ  ARG A 219       4.245   3.782  10.798  1.00 10.00      A    C  
ATOM   2169  NH1 ARG A 219       3.228   2.930  10.898  1.00 10.00      A    N1+
ATOM   2170  NH2 ARG A 219       4.703   4.387  11.887  1.00 10.00      A    N  
ATOM   2171  HN  ARG A 219       5.286   4.768   4.952  1.00 10.00      A    H  
ATOM   2172  HE  ARG A 219       5.558   4.663   9.554  1.00 10.00      A    H  
ATOM   2173 HH11 ARG A 219       2.879   2.465  10.085  1.00 10.00      A    H  
ATOM   2174 HH12 ARG A 219       2.798   2.742  11.802  1.00 10.00      A    H  
ATOM   2175 HH21 ARG A 219       4.276   4.206  12.781  1.00 10.00      A    H  
ATOM   2176 HH22 ARG A 219       5.473   5.022  11.825  1.00 10.00      A    H  
ATOM   2177  N   THR A 220       4.361   2.474   3.063  1.00 10.00      A    N  
ATOM   2178  CA  THR A 220       3.693   1.834   1.946  1.00 10.00      A    C  
ATOM   2179  C   THR A 220       4.660   1.621   0.784  1.00 10.00      A    C  
ATOM   2180  O   THR A 220       4.773   0.513   0.251  1.00 10.00      A    O  
ATOM   2181  CB  THR A 220       2.522   2.710   1.472  1.00 10.00      A    C  
ATOM   2182  CG2 THR A 220       1.549   1.902   0.632  1.00 10.00      A    C  
ATOM   2183  OG1 THR A 220       1.835   3.242   2.613  1.00 10.00      A    O  
ATOM   2184  HN  THR A 220       4.043   3.359   3.362  1.00 10.00      A    H  
ATOM   2185  HG1 THR A 220       2.399   3.903   3.058  1.00 10.00      A    H  
ATOM   2186  N   GLY A 221       5.371   2.682   0.412  1.00 10.00      A    N  
ATOM   2187  CA  GLY A 221       6.315   2.603  -0.684  1.00 10.00      A    C  
ATOM   2188  C   GLY A 221       7.431   1.625  -0.399  1.00 10.00      A    C  
ATOM   2189  O   GLY A 221       7.935   0.967  -1.310  1.00 10.00      A    O  
ATOM   2190  HN  GLY A 221       5.256   3.531   0.890  1.00 10.00      A    H  
ATOM   2191  N   THR A 222       7.799   1.520   0.873  1.00 10.00      A    N  
ATOM   2192  CA  THR A 222       8.860   0.616   1.300  1.00 10.00      A    C  
ATOM   2193  C   THR A 222       8.571  -0.820   0.856  1.00 10.00      A    C  
ATOM   2194  O   THR A 222       9.403  -1.461   0.215  1.00 10.00      A    O  
ATOM   2195  CB  THR A 222       9.038   0.650   2.835  1.00 10.00      A    C  
ATOM   2196  CG2 THR A 222      10.236  -0.183   3.264  1.00 10.00      A    C  
ATOM   2197  OG1 THR A 222       9.220   2.005   3.275  1.00 10.00      A    O  
ATOM   2198  HN  THR A 222       7.337   2.064   1.545  1.00 10.00      A    H  
ATOM   2199  HG1 THR A 222       8.624   2.589   2.792  1.00 10.00      A    H  
ATOM   2200  N   PHE A 223       7.378  -1.307   1.176  1.00 10.00      A    N  
ATOM   2201  CA  PHE A 223       6.986  -2.666   0.820  1.00 10.00      A    C  
ATOM   2202  C   PHE A 223       6.825  -2.834  -0.686  1.00 10.00      A    C  
ATOM   2203  O   PHE A 223       7.249  -3.843  -1.251  1.00 10.00      A    O  
ATOM   2204  CB  PHE A 223       5.703  -3.071   1.550  1.00 10.00      A    C  
ATOM   2205  CG  PHE A 223       5.947  -3.695   2.895  1.00 10.00      A    C  
ATOM   2206  CD1 PHE A 223       6.741  -3.066   3.838  1.00 10.00      A    C  
ATOM   2207  CD2 PHE A 223       5.382  -4.917   3.215  1.00 10.00      A    C  
ATOM   2208  CE1 PHE A 223       6.967  -3.641   5.074  1.00 10.00      A    C  
ATOM   2209  CE2 PHE A 223       5.603  -5.500   4.450  1.00 10.00      A    C  
ATOM   2210  CZ  PHE A 223       6.397  -4.861   5.382  1.00 10.00      A    C  
ATOM   2211  HN  PHE A 223       6.743  -0.738   1.662  1.00 10.00      A    H  
ATOM   2212  N   ILE A 224       6.231  -1.833  -1.329  1.00 10.00      A    N  
ATOM   2213  CA  ILE A 224       6.011  -1.868  -2.771  1.00 10.00      A    C  
ATOM   2214  C   ILE A 224       7.329  -2.023  -3.527  1.00 10.00      A    C  
ATOM   2215  O   ILE A 224       7.465  -2.901  -4.379  1.00 10.00      A    O  
ATOM   2216  CB  ILE A 224       5.260  -0.608  -3.265  1.00 10.00      A    C  
ATOM   2217  CG1 ILE A 224       3.861  -0.539  -2.643  1.00 10.00      A    C  
ATOM   2218  CG2 ILE A 224       5.166  -0.589  -4.786  1.00 10.00      A    C  
ATOM   2219  CD1 ILE A 224       3.126   0.754  -2.928  1.00 10.00      A    C  
ATOM   2220  HN  ILE A 224       5.931  -1.050  -0.819  1.00 10.00      A    H  
ATOM   2221  N   VAL A 225       8.303  -1.183  -3.196  1.00 10.00      A    N  
ATOM   2222  CA  VAL A 225       9.605  -1.226  -3.850  1.00 10.00      A    C  
ATOM   2223  C   VAL A 225      10.303  -2.570  -3.629  1.00 10.00      A    C  
ATOM   2224  O   VAL A 225      10.845  -3.153  -4.569  1.00 10.00      A    O  
ATOM   2225  CB  VAL A 225      10.519  -0.069  -3.398  1.00 10.00      A    C  
ATOM   2226  CG1 VAL A 225      11.903  -0.202  -4.016  1.00 10.00      A    C  
ATOM   2227  CG2 VAL A 225       9.898   1.264  -3.783  1.00 10.00      A    C  
ATOM   2228  HN  VAL A 225       8.138  -0.511  -2.495  1.00 10.00      A    H  
ATOM   2229  N   ILE A 226      10.277  -3.065  -2.395  1.00 10.00      A    N  
ATOM   2230  CA  ILE A 226      10.908  -4.345  -2.075  1.00 10.00      A    C  
ATOM   2231  C   ILE A 226      10.286  -5.470  -2.898  1.00 10.00      A    C  
ATOM   2232  O   ILE A 226      10.998  -6.271  -3.505  1.00 10.00      A    O  
ATOM   2233  CB  ILE A 226      10.791  -4.695  -0.572  1.00 10.00      A    C  
ATOM   2234  CG1 ILE A 226      11.545  -3.671   0.276  1.00 10.00      A    C  
ATOM   2235  CG2 ILE A 226      11.322  -6.098  -0.304  1.00 10.00      A    C  
ATOM   2236  CD1 ILE A 226      11.348  -3.839   1.768  1.00 10.00      A    C  
ATOM   2237  HN  ILE A 226       9.824  -2.559  -1.685  1.00 10.00      A    H  
ATOM   2238  N   ASP A 227       8.958  -5.503  -2.934  1.00 10.00      A    N  
ATOM   2239  CA  ASP A 227       8.230  -6.530  -3.674  1.00 10.00      A    C  
ATOM   2240  C   ASP A 227       8.615  -6.534  -5.150  1.00 10.00      A    C  
ATOM   2241  O   ASP A 227       8.785  -7.593  -5.757  1.00 10.00      A    O  
ATOM   2242  CB  ASP A 227       6.722  -6.339  -3.511  1.00 10.00      A    C  
ATOM   2243  CG  ASP A 227       5.922  -7.452  -4.152  1.00 10.00      A    C  
ATOM   2244  OD1 ASP A 227       6.164  -8.629  -3.822  1.00 10.00      A    O  
ATOM   2245  OD2 ASP A 227       5.038  -7.153  -4.976  1.00 10.00      A    O1-
ATOM   2246  HN  ASP A 227       8.450  -4.815  -2.449  1.00 10.00      A    H  
ATOM   2247  N   ILE A 228       8.765  -5.346  -5.721  1.00 10.00      A    N  
ATOM   2248  CA  ILE A 228       9.146  -5.220  -7.123  1.00 10.00      A    C  
ATOM   2249  C   ILE A 228      10.590  -5.665  -7.325  1.00 10.00      A    C  
ATOM   2250  O   ILE A 228      10.889  -6.447  -8.228  1.00 10.00      A    O  
ATOM   2251  CB  ILE A 228       8.995  -3.769  -7.623  1.00 10.00      A    C  
ATOM   2252  CG1 ILE A 228       7.547  -3.298  -7.482  1.00 10.00      A    C  
ATOM   2253  CG2 ILE A 228       9.459  -3.645  -9.069  1.00 10.00      A    C  
ATOM   2254  CD1 ILE A 228       7.380  -1.803  -7.630  1.00 10.00      A    C  
ATOM   2255  HN  ILE A 228       8.604  -4.534  -5.189  1.00 10.00      A    H  
ATOM   2256  N   LEU A 229      11.478  -5.181  -6.460  1.00 10.00      A    N  
ATOM   2257  CA  LEU A 229      12.895  -5.510  -6.550  1.00 10.00      A    C  
ATOM   2258  C   LEU A 229      13.156  -7.009  -6.424  1.00 10.00      A    C  
ATOM   2259  O   LEU A 229      13.968  -7.564  -7.166  1.00 10.00      A    O  
ATOM   2260  CB  LEU A 229      13.717  -4.726  -5.525  1.00 10.00      A    C  
ATOM   2261  CG  LEU A 229      13.786  -3.212  -5.730  1.00 10.00      A    C  
ATOM   2262  CD1 LEU A 229      14.790  -2.587  -4.774  1.00 10.00      A    C  
ATOM   2263  CD2 LEU A 229      14.135  -2.875  -7.171  1.00 10.00      A    C  
ATOM   2264  HN  LEU A 229      11.169  -4.582  -5.740  1.00 10.00      A    H  
ATOM   2265  N   ILE A 230      12.473  -7.666  -5.494  1.00 10.00      A    N  
ATOM   2266  CA  ILE A 230      12.657  -9.101  -5.301  1.00 10.00      A    C  
ATOM   2267  C   ILE A 230      12.042  -9.900  -6.450  1.00 10.00      A    C  
ATOM   2268  O   ILE A 230      12.518 -10.983  -6.790  1.00 10.00      A    O  
ATOM   2269  CB  ILE A 230      12.124  -9.606  -3.940  1.00 10.00      A    C  
ATOM   2270  CG1 ILE A 230      10.606  -9.429  -3.830  1.00 10.00      A    C  
ATOM   2271  CG2 ILE A 230      12.838  -8.896  -2.797  1.00 10.00      A    C  
ATOM   2272  CD1 ILE A 230      10.001 -10.067  -2.596  1.00 10.00      A    C  
ATOM   2273  HN  ILE A 230      11.837  -7.177  -4.922  1.00 10.00      A    H  
ATOM   2274  N   ASP A 231      10.996  -9.346  -7.058  1.00 10.00      A    N  
ATOM   2275  CA  ASP A 231      10.324 -10.001  -8.178  1.00 10.00      A    C  
ATOM   2276  C   ASP A 231      11.260 -10.085  -9.375  1.00 10.00      A    C  
ATOM   2277  O   ASP A 231      11.305 -11.098 -10.073  1.00 10.00      A    O  
ATOM   2278  CB  ASP A 231       9.038  -9.259  -8.557  1.00 10.00      A    C  
ATOM   2279  CG  ASP A 231       8.295  -9.906  -9.714  1.00 10.00      A    C  
ATOM   2280  OD1 ASP A 231       7.937 -11.096  -9.611  1.00 10.00      A    O  
ATOM   2281  OD2 ASP A 231       8.041  -9.214 -10.726  1.00 10.00      A    O1-
ATOM   2282  HN  ASP A 231      10.663  -8.479  -6.743  1.00 10.00      A    H  
ATOM   2283  N   ILE A 232      12.029  -9.023  -9.594  1.00 10.00      A    N  
ATOM   2284  CA  ILE A 232      12.976  -8.984 -10.699  1.00 10.00      A    C  
ATOM   2285  C   ILE A 232      14.070 -10.031 -10.489  1.00 10.00      A    C  
ATOM   2286  O   ILE A 232      14.506 -10.686 -11.435  1.00 10.00      A    O  
ATOM   2287  CB  ILE A 232      13.611  -7.587 -10.866  1.00 10.00      A    C  
ATOM   2288  CG1 ILE A 232      12.518  -6.518 -10.953  1.00 10.00      A    C  
ATOM   2289  CG2 ILE A 232      14.489  -7.549 -12.108  1.00 10.00      A    C  
ATOM   2290  CD1 ILE A 232      13.038  -5.096 -10.945  1.00 10.00      A    C  
ATOM   2291  HN  ILE A 232      11.952  -8.244  -9.000  1.00 10.00      A    H  
ATOM   2292  N   ILE A 233      14.490 -10.201  -9.239  1.00 10.00      A    N  
ATOM   2293  CA  ILE A 233      15.516 -11.185  -8.900  1.00 10.00      A    C  
ATOM   2294  C   ILE A 233      14.961 -12.590  -9.113  1.00 10.00      A    C  
ATOM   2295  O   ILE A 233      15.662 -13.490  -9.566  1.00 10.00      A    O  
ATOM   2296  CB  ILE A 233      15.977 -11.050  -7.430  1.00 10.00      A    C  
ATOM   2297  CG1 ILE A 233      16.417  -9.617  -7.127  1.00 10.00      A    C  
ATOM   2298  CG2 ILE A 233      17.107 -12.026  -7.123  1.00 10.00      A    C  
ATOM   2299  CD1 ILE A 233      16.690  -9.364  -5.659  1.00 10.00      A    C  
ATOM   2300  HN  ILE A 233      14.100  -9.653  -8.525  1.00 10.00      A    H  
ATOM   2301  N   ARG A 234      13.685 -12.755  -8.791  1.00 10.00      A    N  
ATOM   2302  CA  ARG A 234      12.999 -14.031  -8.947  1.00 10.00      A    C  
ATOM   2303  C   ARG A 234      12.852 -14.383 -10.429  1.00 10.00      A    C  
ATOM   2304  O   ARG A 234      12.942 -15.549 -10.818  1.00 10.00      A    O  
ATOM   2305  CB  ARG A 234      11.617 -13.941  -8.287  1.00 10.00      A    C  
ATOM   2306  CG  ARG A 234      10.723 -15.152  -8.493  1.00 10.00      A    C  
ATOM   2307  CD  ARG A 234       9.275 -14.823  -8.158  1.00 10.00      A    C  
ATOM   2308  NE  ARG A 234       9.093 -14.505  -6.742  1.00 10.00      A    N  
ATOM   2309  CZ  ARG A 234       8.541 -13.374  -6.293  1.00 10.00      A    C  
ATOM   2310  NH1 ARG A 234       8.118 -12.441  -7.142  1.00 10.00      A    N1+
ATOM   2311  NH2 ARG A 234       8.398 -13.177  -4.986  1.00 10.00      A    N  
ATOM   2312  HN  ARG A 234      13.187 -11.991  -8.428  1.00 10.00      A    H  
ATOM   2313  HE  ARG A 234       9.398 -15.177  -6.089  1.00 10.00      A    H  
ATOM   2314 HH11 ARG A 234       7.702 -11.593  -6.794  1.00 10.00      A    H  
ATOM   2315 HH12 ARG A 234       8.205 -12.574  -8.133  1.00 10.00      A    H  
ATOM   2316 HH21 ARG A 234       7.985 -12.328  -4.647  1.00 10.00      A    H  
ATOM   2317 HH22 ARG A 234       8.702 -13.885  -4.324  1.00 10.00      A    H  
ATOM   2318  N   GLU A 235      12.643 -13.362 -11.250  1.00 10.00      A    N  
ATOM   2319  CA  GLU A 235      12.466 -13.548 -12.681  1.00 10.00      A    C  
ATOM   2320  C   GLU A 235      13.795 -13.626 -13.434  1.00 10.00      A    C  
ATOM   2321  O   GLU A 235      14.104 -14.645 -14.050  1.00 10.00      A    O  
ATOM   2322  CB  GLU A 235      11.596 -12.426 -13.260  1.00 10.00      A    C  
ATOM   2323  CG  GLU A 235      10.374 -12.921 -14.020  1.00 10.00      A    C  
ATOM   2324  CD  GLU A 235      10.740 -13.846 -15.160  1.00 10.00      A    C  
ATOM   2325  OE1 GLU A 235      10.803 -15.074 -14.940  1.00 10.00      A    O  
ATOM   2326  OE2 GLU A 235      10.965 -13.348 -16.284  1.00 10.00      A    O1-
ATOM   2327  HN  GLU A 235      12.596 -12.455 -10.878  1.00 10.00      A    H  
ATOM   2328  N   LYS A 236      14.580 -12.558 -13.377  1.00 10.00      A    N  
ATOM   2329  CA  LYS A 236      15.855 -12.511 -14.086  1.00 10.00      A    C  
ATOM   2330  C   LYS A 236      16.896 -13.433 -13.465  1.00 10.00      A    C  
ATOM   2331  O   LYS A 236      17.585 -14.169 -14.174  1.00 10.00      A    O  
ATOM   2332  CB  LYS A 236      16.387 -11.079 -14.170  1.00 10.00      A    C  
ATOM   2333  CG  LYS A 236      15.473 -10.121 -14.915  1.00 10.00      A    C  
ATOM   2334  CD  LYS A 236      16.218  -8.863 -15.326  1.00 10.00      A    C  
ATOM   2335  CE  LYS A 236      15.289  -7.840 -15.961  1.00 10.00      A    C  
ATOM   2336  NZ  LYS A 236      14.650  -8.345 -17.205  1.00 10.00      A    N1+
ATOM   2337  HN  LYS A 236      14.305 -11.785 -12.836  1.00 10.00      A    H  
ATOM   2338  HZ1 LYS A 236      14.091  -7.587 -17.652  1.00 10.00      A    H  
ATOM   2339  HZ2 LYS A 236      14.018  -9.142 -16.988  1.00 10.00      A    H  
ATOM   2340  HZ3 LYS A 236      15.375  -8.666 -17.877  1.00 10.00      A    H  
ATOM   2341  N   GLY A 237      17.007 -13.391 -12.147  1.00 10.00      A    N  
ATOM   2342  CA  GLY A 237      17.971 -14.219 -11.457  1.00 10.00      A    C  
ATOM   2343  C   GLY A 237      18.831 -13.400 -10.513  1.00 10.00      A    C  
ATOM   2344  O   GLY A 237      18.599 -12.202 -10.334  1.00 10.00      A    O  
ATOM   2345  HN  GLY A 237      16.431 -12.787 -11.632  1.00 10.00      A    H  
ATOM   2346  N   VAL A 238      19.836 -14.034  -9.924  1.00 10.00      A    N  
ATOM   2347  CA  VAL A 238      20.737 -13.357  -8.992  1.00 10.00      A    C  
ATOM   2348  C   VAL A 238      21.903 -12.708  -9.736  1.00 10.00      A    C  
ATOM   2349  O   VAL A 238      22.927 -12.366  -9.144  1.00 10.00      A    O  
ATOM   2350  CB  VAL A 238      21.283 -14.319  -7.911  1.00 10.00      A    C  
ATOM   2351  CG1 VAL A 238      20.152 -14.837  -7.034  1.00 10.00      A    C  
ATOM   2352  CG2 VAL A 238      22.046 -15.476  -8.544  1.00 10.00      A    C  
ATOM   2353  HN  VAL A 238      19.981 -14.984 -10.124  1.00 10.00      A    H  
ATOM   2354  N   ASP A 239      21.727 -12.537 -11.035  1.00 10.00      A    N  
ATOM   2355  CA  ASP A 239      22.744 -11.938 -11.887  1.00 10.00      A    C  
ATOM   2356  C   ASP A 239      22.116 -10.840 -12.744  1.00 10.00      A    C  
ATOM   2357  O   ASP A 239      22.278 -10.815 -13.962  1.00 10.00      A    O  
ATOM   2358  CB  ASP A 239      23.366 -13.024 -12.780  1.00 10.00      A    C  
ATOM   2359  CG  ASP A 239      24.658 -12.598 -13.447  1.00 10.00      A    C  
ATOM   2360  OD1 ASP A 239      24.693 -12.511 -14.695  1.00 10.00      A    O  
ATOM   2361  OD2 ASP A 239      25.652 -12.366 -12.729  1.00 10.00      A    O1-
ATOM   2362  HN  ASP A 239      20.882 -12.823 -11.436  1.00 10.00      A    H  
ATOM   2363  N   CYS A 240      21.393  -9.934 -12.095  1.00 10.00      A    N  
ATOM   2364  CA  CYS A 240      20.720  -8.849 -12.798  1.00 10.00      A    C  
ATOM   2365  C   CYS A 240      21.125  -7.485 -12.248  1.00 10.00      A    C  
ATOM   2366  O   CYS A 240      21.375  -7.331 -11.048  1.00 10.00      A    O  
ATOM   2367  CB  CYS A 240      19.202  -9.025 -12.715  1.00 10.00      A    C  
ATOM   2368  SG  CYS A 240      18.575  -9.305 -11.041  1.00 10.00      A    S  
ATOM   2369  HN  CYS A 240      21.322  -9.984 -11.118  1.00 10.00      A    H  
ATOM   2370  HG  CYS A 240      18.627 -10.609 -10.795  1.00 10.00      A    H  
ATOM   2371  N   ASP A 241      21.184  -6.499 -13.132  1.00 10.00      A    N  
ATOM   2372  CA  ASP A 241      21.559  -5.142 -12.749  1.00 10.00      A    C  
ATOM   2373  C   ASP A 241      20.341  -4.394 -12.232  1.00 10.00      A    C  
ATOM   2374  O   ASP A 241      19.459  -4.022 -13.003  1.00 10.00      A    O  
ATOM   2375  CB  ASP A 241      22.162  -4.386 -13.938  1.00 10.00      A    C  
ATOM   2376  CG  ASP A 241      23.218  -5.181 -14.673  1.00 10.00      A    C  
ATOM   2377  OD1 ASP A 241      24.336  -5.347 -14.134  1.00 10.00      A    O  
ATOM   2378  OD2 ASP A 241      22.936  -5.649 -15.795  1.00 10.00      A    O1-
ATOM   2379  HN  ASP A 241      20.958  -6.686 -14.068  1.00 10.00      A    H  
ATOM   2380  N   ILE A 242      20.289  -4.190 -10.928  1.00 10.00      A    N  
ATOM   2381  CA  ILE A 242      19.166  -3.501 -10.310  1.00 10.00      A    C  
ATOM   2382  C   ILE A 242      19.563  -2.104  -9.850  1.00 10.00      A    C  
ATOM   2383  O   ILE A 242      20.538  -1.938  -9.116  1.00 10.00      A    O  
ATOM   2384  CB  ILE A 242      18.619  -4.294  -9.105  1.00 10.00      A    C  
ATOM   2385  CG1 ILE A 242      18.182  -5.698  -9.534  1.00 10.00      A    C  
ATOM   2386  CG2 ILE A 242      17.471  -3.551  -8.436  1.00 10.00      A    C  
ATOM   2387  CD1 ILE A 242      17.092  -5.712 -10.583  1.00 10.00      A    C  
ATOM   2388  HN  ILE A 242      21.027  -4.505 -10.365  1.00 10.00      A    H  
ATOM   2389  N   ASP A 243      18.802  -1.108 -10.283  1.00 10.00      A    N  
ATOM   2390  CA  ASP A 243      19.064   0.271  -9.905  1.00 10.00      A    C  
ATOM   2391  C   ASP A 243      18.042   0.729  -8.875  1.00 10.00      A    C  
ATOM   2392  O   ASP A 243      16.871   0.940  -9.198  1.00 10.00      A    O  
ATOM   2393  CB  ASP A 243      19.025   1.186 -11.129  1.00 10.00      A    C  
ATOM   2394  CG  ASP A 243      19.669   2.530 -10.864  1.00 10.00      A    C  
ATOM   2395  OD1 ASP A 243      19.073   3.355 -10.145  1.00 10.00      A    O  
ATOM   2396  OD2 ASP A 243      20.781   2.772 -11.383  1.00 10.00      A    O1-
ATOM   2397  HN  ASP A 243      18.038  -1.308 -10.870  1.00 10.00      A    H  
ATOM   2398  N   VAL A 244      18.486   0.860  -7.636  1.00 10.00      A    N  
ATOM   2399  CA  VAL A 244      17.614   1.280  -6.547  1.00 10.00      A    C  
ATOM   2400  C   VAL A 244      17.021   2.679  -6.773  1.00 10.00      A    C  
ATOM   2401  O   VAL A 244      15.800   2.824  -6.819  1.00 10.00      A    O  
ATOM   2402  CB  VAL A 244      18.302   1.195  -5.167  1.00 10.00      A    C  
ATOM   2403  CG1 VAL A 244      17.344   1.616  -4.065  1.00 10.00      A    C  
ATOM   2404  CG2 VAL A 244      18.819  -0.215  -4.916  1.00 10.00      A    C  
ATOM   2405  HN  VAL A 244      19.430   0.673  -7.445  1.00 10.00      A    H  
ATOM   2406  N   PRO A 245      17.864   3.724  -6.936  1.00 10.00      A    N  
ATOM   2407  CA  PRO A 245      17.382   5.097  -7.147  1.00 10.00      A    C  
ATOM   2408  C   PRO A 245      16.394   5.214  -8.310  1.00 10.00      A    C  
ATOM   2409  O   PRO A 245      15.388   5.918  -8.206  1.00 10.00      A    O  
ATOM   2410  CB  PRO A 245      18.657   5.886  -7.445  1.00 10.00      A    C  
ATOM   2411  CG  PRO A 245      19.740   5.106  -6.788  1.00 10.00      A    C  
ATOM   2412  CD  PRO A 245      19.340   3.665  -6.918  1.00 10.00      A    C  
ATOM   2413  N   LYS A 246      16.675   4.525  -9.414  1.00 10.00      A    N  
ATOM   2414  CA  LYS A 246      15.793   4.558 -10.576  1.00 10.00      A    C  
ATOM   2415  C   LYS A 246      14.418   4.000 -10.225  1.00 10.00      A    C  
ATOM   2416  O   LYS A 246      13.394   4.538 -10.644  1.00 10.00      A    O  
ATOM   2417  CB  LYS A 246      16.400   3.787 -11.748  1.00 10.00      A    C  
ATOM   2418  CG  LYS A 246      15.699   4.022 -13.074  1.00 10.00      A    C  
ATOM   2419  CD  LYS A 246      16.528   3.508 -14.237  1.00 10.00      A    C  
ATOM   2420  CE  LYS A 246      15.950   3.956 -15.569  1.00 10.00      A    C  
ATOM   2421  NZ  LYS A 246      16.839   3.605 -16.708  1.00 10.00      A    N1+
ATOM   2422  HN  LYS A 246      17.505   3.991  -9.455  1.00 10.00      A    H  
ATOM   2423  HZ1 LYS A 246      16.459   3.998 -17.594  1.00 10.00      A    H  
ATOM   2424  HZ2 LYS A 246      16.909   2.570 -16.803  1.00 10.00      A    H  
ATOM   2425  HZ3 LYS A 246      17.792   3.991 -16.551  1.00 10.00      A    H  
ATOM   2426  N   THR A 247      14.404   2.927  -9.443  1.00 10.00      A    N  
ATOM   2427  CA  THR A 247      13.157   2.308  -9.019  1.00 10.00      A    C  
ATOM   2428  C   THR A 247      12.372   3.281  -8.142  1.00 10.00      A    C  
ATOM   2429  O   THR A 247      11.150   3.398  -8.259  1.00 10.00      A    O  
ATOM   2430  CB  THR A 247      13.425   1.003  -8.244  1.00 10.00      A    C  
ATOM   2431  CG2 THR A 247      12.125   0.263  -7.966  1.00 10.00      A    C  
ATOM   2432  OG1 THR A 247      14.290   0.159  -9.021  1.00 10.00      A    O  
ATOM   2433  HN  THR A 247      15.256   2.543  -9.141  1.00 10.00      A    H  
ATOM   2434  HG1 THR A 247      15.196   0.500  -8.983  1.00 10.00      A    H  
ATOM   2435  N   ILE A 248      13.097   3.995  -7.281  1.00 10.00      A    N  
ATOM   2436  CA  ILE A 248      12.496   4.982  -6.392  1.00 10.00      A    C  
ATOM   2437  C   ILE A 248      11.848   6.089  -7.217  1.00 10.00      A    C  
ATOM   2438  O   ILE A 248      10.740   6.537  -6.923  1.00 10.00      A    O  
ATOM   2439  CB  ILE A 248      13.550   5.596  -5.445  1.00 10.00      A    C  
ATOM   2440  CG1 ILE A 248      14.220   4.494  -4.621  1.00 10.00      A    C  
ATOM   2441  CG2 ILE A 248      12.917   6.637  -4.530  1.00 10.00      A    C  
ATOM   2442  CD1 ILE A 248      15.344   4.981  -3.734  1.00 10.00      A    C  
ATOM   2443  HN  ILE A 248      14.069   3.850  -7.242  1.00 10.00      A    H  
ATOM   2444  N   GLN A 249      12.540   6.509  -8.266  1.00 10.00      A    N  
ATOM   2445  CA  GLN A 249      12.035   7.550  -9.146  1.00 10.00      A    C  
ATOM   2446  C   GLN A 249      10.803   7.060  -9.897  1.00 10.00      A    C  
ATOM   2447  O   GLN A 249       9.823   7.789 -10.032  1.00 10.00      A    O  
ATOM   2448  CB  GLN A 249      13.118   7.993 -10.133  1.00 10.00      A    C  
ATOM   2449  CG  GLN A 249      14.173   8.900  -9.522  1.00 10.00      A    C  
ATOM   2450  CD  GLN A 249      15.357   9.129 -10.438  1.00 10.00      A    C  
ATOM   2451  NE2 GLN A 249      15.963  10.301 -10.341  1.00 10.00      A    N  
ATOM   2452  OE1 GLN A 249      15.727   8.260 -11.229  1.00 10.00      A    O  
ATOM   2453  HN  GLN A 249      13.416   6.106  -8.453  1.00 10.00      A    H  
ATOM   2454 HE21 GLN A 249      15.615  10.954  -9.689  1.00 10.00      A    H  
ATOM   2455 HE22 GLN A 249      16.735  10.471 -10.918  1.00 10.00      A    H  
ATOM   2456  N   MET A 250      10.852   5.810 -10.353  1.00 10.00      A    N  
ATOM   2457  CA  MET A 250       9.745   5.208 -11.095  1.00 10.00      A    C  
ATOM   2458  C   MET A 250       8.444   5.226 -10.294  1.00 10.00      A    C  
ATOM   2459  O   MET A 250       7.381   5.550 -10.826  1.00 10.00      A    O  
ATOM   2460  CB  MET A 250      10.091   3.778 -11.528  1.00 10.00      A    C  
ATOM   2461  CG  MET A 250       8.995   3.084 -12.323  1.00 10.00      A    C  
ATOM   2462  SD  MET A 250       8.556   3.975 -13.829  1.00 10.00      A    S  
ATOM   2463  CE  MET A 250       7.199   2.970 -14.427  1.00 10.00      A    C  
ATOM   2464  HN  MET A 250      11.662   5.276 -10.192  1.00 10.00      A    H  
ATOM   2465  N   VAL A 251       8.522   4.890  -9.014  1.00 10.00      A    N  
ATOM   2466  CA  VAL A 251       7.334   4.882  -8.169  1.00 10.00      A    C  
ATOM   2467  C   VAL A 251       6.946   6.299  -7.744  1.00 10.00      A    C  
ATOM   2468  O   VAL A 251       5.774   6.585  -7.507  1.00 10.00      A    O  
ATOM   2469  CB  VAL A 251       7.491   3.977  -6.925  1.00 10.00      A    C  
ATOM   2470  CG1 VAL A 251       7.635   2.520  -7.336  1.00 10.00      A    C  
ATOM   2471  CG2 VAL A 251       8.676   4.407  -6.079  1.00 10.00      A    C  
ATOM   2472  HN  VAL A 251       9.393   4.643  -8.629  1.00 10.00      A    H  
ATOM   2473  N   ARG A 252       7.932   7.190  -7.679  1.00 10.00      A    N  
ATOM   2474  CA  ARG A 252       7.692   8.572  -7.275  1.00 10.00      A    C  
ATOM   2475  C   ARG A 252       7.042   9.404  -8.377  1.00 10.00      A    C  
ATOM   2476  O   ARG A 252       6.381  10.402  -8.095  1.00 10.00      A    O  
ATOM   2477  CB  ARG A 252       8.971   9.235  -6.769  1.00 10.00      A    C  
ATOM   2478  CG  ARG A 252       9.270   8.932  -5.311  1.00 10.00      A    C  
ATOM   2479  CD  ARG A 252      10.581   9.557  -4.862  1.00 10.00      A    C  
ATOM   2480  NE  ARG A 252      10.819   9.337  -3.436  1.00 10.00      A    N  
ATOM   2481  CZ  ARG A 252      11.730   9.993  -2.719  1.00 10.00      A    C  
ATOM   2482  NH1 ARG A 252      12.502  10.911  -3.289  1.00 10.00      A    N1+
ATOM   2483  NH2 ARG A 252      11.866   9.733  -1.426  1.00 10.00      A    N  
ATOM   2484  HN  ARG A 252       8.848   6.909  -7.902  1.00 10.00      A    H  
ATOM   2485  HE  ARG A 252      10.269   8.654  -2.986  1.00 10.00      A    H  
ATOM   2486 HH11 ARG A 252      12.406  11.119  -4.264  1.00 10.00      A    H  
ATOM   2487 HH12 ARG A 252      13.187  11.401  -2.742  1.00 10.00      A    H  
ATOM   2488 HH21 ARG A 252      12.552  10.229  -0.879  1.00 10.00      A    H  
ATOM   2489 HH22 ARG A 252      11.282   9.043  -0.981  1.00 10.00      A    H  
ATOM   2490  N   SER A 253       7.233   9.006  -9.629  1.00 10.00      A    N  
ATOM   2491  CA  SER A 253       6.636   9.725 -10.749  1.00 10.00      A    C  
ATOM   2492  C   SER A 253       5.148   9.392 -10.867  1.00 10.00      A    C  
ATOM   2493  O   SER A 253       4.412  10.008 -11.640  1.00 10.00      A    O  
ATOM   2494  CB  SER A 253       7.372   9.401 -12.051  1.00 10.00      A    C  
ATOM   2495  OG  SER A 253       7.920   8.093 -12.015  1.00 10.00      A    O  
ATOM   2496  HN  SER A 253       7.802   8.223  -9.809  1.00 10.00      A    H  
ATOM   2497  HG  SER A 253       7.268   7.461 -12.345  1.00 10.00      A    H  
ATOM   2498  N   GLN A 254       4.726   8.393 -10.098  1.00 10.00      A    N  
ATOM   2499  CA  GLN A 254       3.337   7.960 -10.076  1.00 10.00      A    C  
ATOM   2500  C   GLN A 254       2.683   8.375  -8.760  1.00 10.00      A    C  
ATOM   2501  O   GLN A 254       1.462   8.513  -8.671  1.00 10.00      A    O  
ATOM   2502  CB  GLN A 254       3.254   6.445 -10.279  1.00 10.00      A    C  
ATOM   2503  CG  GLN A 254       3.813   5.988 -11.618  1.00 10.00      A    C  
ATOM   2504  CD  GLN A 254       3.913   4.482 -11.750  1.00 10.00      A    C  
ATOM   2505  NE2 GLN A 254       5.071   3.932 -11.417  1.00 10.00      A    N  
ATOM   2506  OE1 GLN A 254       2.966   3.818 -12.168  1.00 10.00      A    O  
ATOM   2507  HN  GLN A 254       5.375   7.932  -9.529  1.00 10.00      A    H  
ATOM   2508 HE21 GLN A 254       5.793   4.521 -11.100  1.00 10.00      A    H  
ATOM   2509 HE22 GLN A 254       5.166   2.958 -11.514  1.00 10.00      A    H  
ATOM   2510  N   ARG A 255       3.519   8.576  -7.743  1.00 10.00      A    N  
ATOM   2511  CA  ARG A 255       3.066   8.996  -6.422  1.00 10.00      A    C  
ATOM   2512  C   ARG A 255       4.244   9.580  -5.641  1.00 10.00      A    C  
ATOM   2513  O   ARG A 255       5.200   8.871  -5.317  1.00 10.00      A    O  
ATOM   2514  CB  ARG A 255       2.447   7.824  -5.659  1.00 10.00      A    C  
ATOM   2515  CG  ARG A 255       1.796   8.208  -4.337  1.00 10.00      A    C  
ATOM   2516  CD  ARG A 255       0.691   7.229  -3.967  1.00 10.00      A    C  
ATOM   2517  NE  ARG A 255       0.172   7.443  -2.613  1.00 10.00      A    N  
ATOM   2518  CZ  ARG A 255      -0.909   8.176  -2.330  1.00 10.00      A    C  
ATOM   2519  NH1 ARG A 255      -1.588   8.776  -3.296  1.00 10.00      A    N1+
ATOM   2520  NH2 ARG A 255      -1.324   8.295  -1.080  1.00 10.00      A    N  
ATOM   2521  HN  ARG A 255       4.478   8.430  -7.883  1.00 10.00      A    H  
ATOM   2522  HE  ARG A 255       0.662   7.009  -1.870  1.00 10.00      A    H  
ATOM   2523 HH11 ARG A 255      -2.401   9.323  -3.074  1.00 10.00      A    H  
ATOM   2524 HH12 ARG A 255      -1.292   8.690  -4.253  1.00 10.00      A    H  
ATOM   2525 HH21 ARG A 255      -2.139   8.845  -0.873  1.00 10.00      A    H  
ATOM   2526 HH22 ARG A 255      -0.831   7.836  -0.334  1.00 10.00      A    H  
ATOM   2527  N   SER A 256       4.174  10.873  -5.354  1.00 10.00      A    N  
ATOM   2528  CA  SER A 256       5.238  11.558  -4.632  1.00 10.00      A    C  
ATOM   2529  C   SER A 256       5.210  11.234  -3.142  1.00 10.00      A    C  
ATOM   2530  O   SER A 256       4.138  11.187  -2.531  1.00 10.00      A    O  
ATOM   2531  CB  SER A 256       5.127  13.069  -4.849  1.00 10.00      A    C  
ATOM   2532  OG  SER A 256       3.774  13.503  -4.777  1.00 10.00      A    O  
ATOM   2533  HN  SER A 256       3.383  11.382  -5.629  1.00 10.00      A    H  
ATOM   2534  HG  SER A 256       3.517  13.583  -3.849  1.00 10.00      A    H  
ATOM   2535  N   GLY A 257       6.389  11.017  -2.565  1.00 10.00      A    N  
ATOM   2536  CA  GLY A 257       6.476  10.705  -1.149  1.00 10.00      A    C  
ATOM   2537  C   GLY A 257       6.910   9.276  -0.866  1.00 10.00      A    C  
ATOM   2538  O   GLY A 257       7.003   8.876   0.295  1.00 10.00      A    O  
ATOM   2539  HN  GLY A 257       7.209  11.090  -3.104  1.00 10.00      A    H  
ATOM   2540  N   MET A 258       7.158   8.502  -1.917  1.00 10.00      A    N  
ATOM   2541  CA  MET A 258       7.590   7.111  -1.759  1.00 10.00      A    C  
ATOM   2542  C   MET A 258       8.900   7.043  -0.979  1.00 10.00      A    C  
ATOM   2543  O   MET A 258       9.935   7.509  -1.460  1.00 10.00      A    O  
ATOM   2544  CB  MET A 258       7.745   6.430  -3.119  1.00 10.00      A    C  
ATOM   2545  CG  MET A 258       6.432   6.139  -3.831  1.00 10.00      A    C  
ATOM   2546  SD  MET A 258       5.344   5.066  -2.876  1.00 10.00      A    S  
ATOM   2547  CE  MET A 258       4.074   4.707  -4.086  1.00 10.00      A    C  
ATOM   2548  HN  MET A 258       7.042   8.868  -2.814  1.00 10.00      A    H  
ATOM   2549  N   VAL A 259       8.837   6.458   0.220  1.00 10.00      A    N  
ATOM   2550  CA  VAL A 259       9.999   6.342   1.111  1.00 10.00      A    C  
ATOM   2551  C   VAL A 259      10.367   7.718   1.665  1.00 10.00      A    C  
ATOM   2552  O   VAL A 259      10.893   8.572   0.951  1.00 10.00      A    O  
ATOM   2553  CB  VAL A 259      11.218   5.658   0.444  1.00 10.00      A    C  
ATOM   2554  CG1 VAL A 259      12.418   5.654   1.383  1.00 10.00      A    C  
ATOM   2555  CG2 VAL A 259      10.862   4.236   0.040  1.00 10.00      A    C  
ATOM   2556  HN  VAL A 259       7.969   6.102   0.522  1.00 10.00      A    H  
ATOM   2557  N   GLN A 260      10.092   7.921   2.948  1.00 10.00      A    N  
ATOM   2558  CA  GLN A 260      10.332   9.209   3.588  1.00 10.00      A    C  
ATOM   2559  C   GLN A 260      11.473   9.188   4.600  1.00 10.00      A    C  
ATOM   2560  O   GLN A 260      11.753  10.204   5.233  1.00 10.00      A    O  
ATOM   2561  CB  GLN A 260       9.052   9.692   4.277  1.00 10.00      A    C  
ATOM   2562  CG  GLN A 260       7.887   9.938   3.335  1.00 10.00      A    C  
ATOM   2563  CD  GLN A 260       8.046  11.216   2.539  1.00 10.00      A    C  
ATOM   2564  NE2 GLN A 260       7.520  12.311   3.067  1.00 10.00      A    N  
ATOM   2565  OE1 GLN A 260       8.641  11.224   1.463  1.00 10.00      A    O  
ATOM   2566  HN  GLN A 260       9.731   7.179   3.479  1.00 10.00      A    H  
ATOM   2567 HE21 GLN A 260       7.064  12.238   3.935  1.00 10.00      A    H  
ATOM   2568 HE22 GLN A 260       7.600  13.151   2.568  1.00 10.00      A    H  
ATOM   2569  N   THR A 261      12.135   8.054   4.769  1.00 10.00      A    N  
ATOM   2570  CA  THR A 261      13.225   7.980   5.738  1.00 10.00      A    C  
ATOM   2571  C   THR A 261      14.385   7.120   5.255  1.00 10.00      A    C  
ATOM   2572  O   THR A 261      14.194   6.182   4.479  1.00 10.00      A    O  
ATOM   2573  CB  THR A 261      12.735   7.470   7.105  1.00 10.00      A    C  
ATOM   2574  CG2 THR A 261      12.967   8.523   8.178  1.00 10.00      A    C  
ATOM   2575  OG1 THR A 261      11.334   7.172   7.033  1.00 10.00      A    O  
ATOM   2576  HN  THR A 261      11.901   7.265   4.233  1.00 10.00      A    H  
ATOM   2577  HG1 THR A 261      11.056   7.164   6.108  1.00 10.00      A    H  
ATOM   2578  N   GLU A 262      15.586   7.450   5.723  1.00 10.00      A    N  
ATOM   2579  CA  GLU A 262      16.793   6.717   5.358  1.00 10.00      A    C  
ATOM   2580  C   GLU A 262      16.722   5.282   5.863  1.00 10.00      A    C  
ATOM   2581  O   GLU A 262      17.235   4.363   5.224  1.00 10.00      A    O  
ATOM   2582  CB  GLU A 262      18.022   7.412   5.939  1.00 10.00      A    C  
ATOM   2583  CG  GLU A 262      19.354   6.823   5.499  1.00 10.00      A    C  
ATOM   2584  CD  GLU A 262      20.441   7.044   6.528  1.00 10.00      A    C  
ATOM   2585  OE1 GLU A 262      21.100   6.061   6.927  1.00 10.00      A    O  
ATOM   2586  OE2 GLU A 262      20.626   8.198   6.965  1.00 10.00      A    O1-
ATOM   2587  HN  GLU A 262      15.663   8.218   6.334  1.00 10.00      A    H  
ATOM   2588  N   ALA A 263      16.087   5.101   7.018  1.00 10.00      A    N  
ATOM   2589  CA  ALA A 263      15.924   3.776   7.606  1.00 10.00      A    C  
ATOM   2590  C   ALA A 263      15.231   2.849   6.615  1.00 10.00      A    C  
ATOM   2591  O   ALA A 263      15.627   1.698   6.438  1.00 10.00      A    O  
ATOM   2592  CB  ALA A 263      15.130   3.863   8.900  1.00 10.00      A    C  
ATOM   2593  HN  ALA A 263      15.736   5.881   7.495  1.00 10.00      A    H  
ATOM   2594  N   GLN A 264      14.218   3.379   5.940  1.00 10.00      A    N  
ATOM   2595  CA  GLN A 264      13.470   2.617   4.950  1.00 10.00      A    C  
ATOM   2596  C   GLN A 264      14.357   2.298   3.748  1.00 10.00      A    C  
ATOM   2597  O   GLN A 264      14.292   1.208   3.185  1.00 10.00      A    O  
ATOM   2598  CB  GLN A 264      12.219   3.388   4.519  1.00 10.00      A    C  
ATOM   2599  CG  GLN A 264      11.257   3.673   5.665  1.00 10.00      A    C  
ATOM   2600  CD  GLN A 264      10.189   4.699   5.328  1.00 10.00      A    C  
ATOM   2601  NE2 GLN A 264       9.032   4.567   5.959  1.00 10.00      A    N  
ATOM   2602  OE1 GLN A 264      10.404   5.607   4.522  1.00 10.00      A    O  
ATOM   2603  HN  GLN A 264      13.969   4.310   6.112  1.00 10.00      A    H  
ATOM   2604 HE21 GLN A 264       8.936   3.826   6.593  1.00 10.00      A    H  
ATOM   2605 HE22 GLN A 264       8.321   5.217   5.773  1.00 10.00      A    H  
ATOM   2606  N   TYR A 265      15.207   3.251   3.381  1.00 10.00      A    N  
ATOM   2607  CA  TYR A 265      16.127   3.076   2.258  1.00 10.00      A    C  
ATOM   2608  C   TYR A 265      17.104   1.937   2.549  1.00 10.00      A    C  
ATOM   2609  O   TYR A 265      17.386   1.105   1.684  1.00 10.00      A    O  
ATOM   2610  CB  TYR A 265      16.891   4.381   1.988  1.00 10.00      A    C  
ATOM   2611  CG  TYR A 265      17.786   4.355   0.760  1.00 10.00      A    C  
ATOM   2612  CD1 TYR A 265      17.246   4.427  -0.516  1.00 10.00      A    C  
ATOM   2613  CD2 TYR A 265      19.170   4.268   0.877  1.00 10.00      A    C  
ATOM   2614  CE1 TYR A 265      18.055   4.408  -1.639  1.00 10.00      A    C  
ATOM   2615  CE2 TYR A 265      19.987   4.250  -0.243  1.00 10.00      A    C  
ATOM   2616  CZ  TYR A 265      19.422   4.320  -1.499  1.00 10.00      A    C  
ATOM   2617  OH  TYR A 265      20.225   4.305  -2.620  1.00 10.00      A    O  
ATOM   2618  HN  TYR A 265      15.217   4.093   3.880  1.00 10.00      A    H  
ATOM   2619  HH  TYR A 265      21.159   4.246  -2.359  1.00 10.00      A    H  
ATOM   2620  N   ARG A 266      17.610   1.899   3.776  1.00 10.00      A    N  
ATOM   2621  CA  ARG A 266      18.546   0.858   4.187  1.00 10.00      A    C  
ATOM   2622  C   ARG A 266      17.832  -0.481   4.319  1.00 10.00      A    C  
ATOM   2623  O   ARG A 266      18.380  -1.523   3.958  1.00 10.00      A    O  
ATOM   2624  CB  ARG A 266      19.222   1.223   5.510  1.00 10.00      A    C  
ATOM   2625  CG  ARG A 266      19.952   2.555   5.490  1.00 10.00      A    C  
ATOM   2626  CD  ARG A 266      20.628   2.831   6.823  1.00 10.00      A    C  
ATOM   2627  NE  ARG A 266      19.755   2.514   7.956  1.00 10.00      A    N  
ATOM   2628  CZ  ARG A 266      19.324   3.409   8.845  1.00 10.00      A    C  
ATOM   2629  NH1 ARG A 266      19.675   4.686   8.741  1.00 10.00      A    N1+
ATOM   2630  NH2 ARG A 266      18.532   3.026   9.832  1.00 10.00      A    N  
ATOM   2631  HN  ARG A 266      17.352   2.595   4.422  1.00 10.00      A    H  
ATOM   2632  HE  ARG A 266      19.478   1.571   8.061  1.00 10.00      A    H  
ATOM   2633 HH11 ARG A 266      20.270   4.991   7.983  1.00 10.00      A    H  
ATOM   2634 HH12 ARG A 266      19.350   5.355   9.415  1.00 10.00      A    H  
ATOM   2635 HH21 ARG A 266      18.205   3.693  10.508  1.00 10.00      A    H  
ATOM   2636 HH22 ARG A 266      18.252   2.064   9.912  1.00 10.00      A    H  
ATOM   2637  N   PHE A 267      16.603  -0.438   4.828  1.00 10.00      A    N  
ATOM   2638  CA  PHE A 267      15.794  -1.638   5.008  1.00 10.00      A    C  
ATOM   2639  C   PHE A 267      15.557  -2.337   3.672  1.00 10.00      A    C  
ATOM   2640  O   PHE A 267      15.712  -3.553   3.562  1.00 10.00      A    O  
ATOM   2641  CB  PHE A 267      14.458  -1.284   5.668  1.00 10.00      A    C  
ATOM   2642  CG  PHE A 267      13.614  -2.472   6.033  1.00 10.00      A    C  
ATOM   2643  CD1 PHE A 267      14.033  -3.364   7.005  1.00 10.00      A    C  
ATOM   2644  CD2 PHE A 267      12.399  -2.694   5.405  1.00 10.00      A    C  
ATOM   2645  CE1 PHE A 267      13.258  -4.455   7.344  1.00 10.00      A    C  
ATOM   2646  CE2 PHE A 267      11.618  -3.783   5.738  1.00 10.00      A    C  
ATOM   2647  CZ  PHE A 267      12.049  -4.665   6.710  1.00 10.00      A    C  
ATOM   2648  HN  PHE A 267      16.232   0.431   5.103  1.00 10.00      A    H  
ATOM   2649  N   ILE A 268      15.188  -1.558   2.662  1.00 10.00      A    N  
ATOM   2650  CA  ILE A 268      14.946  -2.097   1.329  1.00 10.00      A    C  
ATOM   2651  C   ILE A 268      16.225  -2.716   0.769  1.00 10.00      A    C  
ATOM   2652  O   ILE A 268      16.210  -3.825   0.237  1.00 10.00      A    O  
ATOM   2653  CB  ILE A 268      14.419  -1.011   0.364  1.00 10.00      A    C  
ATOM   2654  CG1 ILE A 268      13.064  -0.487   0.851  1.00 10.00      A    C  
ATOM   2655  CG2 ILE A 268      14.301  -1.557  -1.052  1.00 10.00      A    C  
ATOM   2656  CD1 ILE A 268      12.541   0.696   0.067  1.00 10.00      A    C  
ATOM   2657  HN  ILE A 268      15.062  -0.596   2.821  1.00 10.00      A    H  
ATOM   2658  N   TYR A 269      17.333  -2.002   0.928  1.00 10.00      A    N  
ATOM   2659  CA  TYR A 269      18.630  -2.465   0.448  1.00 10.00      A    C  
ATOM   2660  C   TYR A 269      19.019  -3.769   1.141  1.00 10.00      A    C  
ATOM   2661  O   TYR A 269      19.619  -4.661   0.536  1.00 10.00      A    O  
ATOM   2662  CB  TYR A 269      19.690  -1.394   0.717  1.00 10.00      A    C  
ATOM   2663  CG  TYR A 269      20.810  -1.357  -0.296  1.00 10.00      A    C  
ATOM   2664  CD1 TYR A 269      21.948  -2.133  -0.133  1.00 10.00      A    C  
ATOM   2665  CD2 TYR A 269      20.730  -0.536  -1.412  1.00 10.00      A    C  
ATOM   2666  CE1 TYR A 269      22.977  -2.094  -1.052  1.00 10.00      A    C  
ATOM   2667  CE2 TYR A 269      21.753  -0.491  -2.338  1.00 10.00      A    C  
ATOM   2668  CZ  TYR A 269      22.874  -1.271  -2.153  1.00 10.00      A    C  
ATOM   2669  OH  TYR A 269      23.896  -1.225  -3.074  1.00 10.00      A    O  
ATOM   2670  HN  TYR A 269      17.274  -1.135   1.380  1.00 10.00      A    H  
ATOM   2671  HH  TYR A 269      24.181  -2.129  -3.278  1.00 10.00      A    H  
ATOM   2672  N   MET A 270      18.668  -3.866   2.415  1.00 10.00      A    N  
ATOM   2673  CA  MET A 270      18.955  -5.048   3.214  1.00 10.00      A    C  
ATOM   2674  C   MET A 270      18.089  -6.220   2.765  1.00 10.00      A    C  
ATOM   2675  O   MET A 270      18.571  -7.344   2.626  1.00 10.00      A    O  
ATOM   2676  CB  MET A 270      18.693  -4.743   4.691  1.00 10.00      A    C  
ATOM   2677  CG  MET A 270      19.073  -5.858   5.649  1.00 10.00      A    C  
ATOM   2678  SD  MET A 270      18.694  -5.441   7.361  1.00 10.00      A    S  
ATOM   2679  CE  MET A 270      19.395  -6.854   8.206  1.00 10.00      A    C  
ATOM   2680  HN  MET A 270      18.204  -3.109   2.837  1.00 10.00      A    H  
ATOM   2681  N   ALA A 271      16.811  -5.940   2.522  1.00 10.00      A    N  
ATOM   2682  CA  ALA A 271      15.863  -6.961   2.088  1.00 10.00      A    C  
ATOM   2683  C   ALA A 271      16.263  -7.558   0.744  1.00 10.00      A    C  
ATOM   2684  O   ALA A 271      16.091  -8.755   0.511  1.00 10.00      A    O  
ATOM   2685  CB  ALA A 271      14.454  -6.392   2.022  1.00 10.00      A    C  
ATOM   2686  HN  ALA A 271      16.495  -5.015   2.640  1.00 10.00      A    H  
ATOM   2687  N   VAL A 272      16.792  -6.716  -0.139  1.00 10.00      A    N  
ATOM   2688  CA  VAL A 272      17.230  -7.166  -1.456  1.00 10.00      A    C  
ATOM   2689  C   VAL A 272      18.339  -8.203  -1.316  1.00 10.00      A    C  
ATOM   2690  O   VAL A 272      18.250  -9.300  -1.870  1.00 10.00      A    O  
ATOM   2691  CB  VAL A 272      17.724  -5.991  -2.330  1.00 10.00      A    C  
ATOM   2692  CG1 VAL A 272      18.328  -6.496  -3.634  1.00 10.00      A    C  
ATOM   2693  CG2 VAL A 272      16.581  -5.034  -2.620  1.00 10.00      A    C  
ATOM   2694  HN  VAL A 272      16.879  -5.767   0.098  1.00 10.00      A    H  
ATOM   2695  N   GLN A 273      19.367  -7.859  -0.548  1.00 10.00      A    N  
ATOM   2696  CA  GLN A 273      20.490  -8.760  -0.331  1.00 10.00      A    C  
ATOM   2697  C   GLN A 273      20.028 -10.031   0.376  1.00 10.00      A    C  
ATOM   2698  O   GLN A 273      20.464 -11.131   0.040  1.00 10.00      A    O  
ATOM   2699  CB  GLN A 273      21.590  -8.068   0.477  1.00 10.00      A    C  
ATOM   2700  CG  GLN A 273      22.881  -8.867   0.571  1.00 10.00      A    C  
ATOM   2701  CD  GLN A 273      23.518  -9.102  -0.785  1.00 10.00      A    C  
ATOM   2702  NE2 GLN A 273      24.164 -10.247  -0.948  1.00 10.00      A    N  
ATOM   2703  OE1 GLN A 273      23.420  -8.266  -1.685  1.00 10.00      A    O  
ATOM   2704  HN  GLN A 273      19.370  -6.976  -0.117  1.00 10.00      A    H  
ATOM   2705 HE21 GLN A 273      24.194 -10.875  -0.195  1.00 10.00      A    H  
ATOM   2706 HE22 GLN A 273      24.593 -10.419  -1.815  1.00 10.00      A    H  
ATOM   2707  N   HIS A 274      19.130  -9.865   1.343  1.00 10.00      A    N  
ATOM   2708  CA  HIS A 274      18.585 -10.984   2.102  1.00 10.00      A    C  
ATOM   2709  C   HIS A 274      17.933 -11.998   1.169  1.00 10.00      A    C  
ATOM   2710  O   HIS A 274      18.182 -13.201   1.273  1.00 10.00      A    O  
ATOM   2711  CB  HIS A 274      17.560 -10.482   3.121  1.00 10.00      A    C  
ATOM   2712  CG  HIS A 274      18.034 -10.514   4.542  1.00 10.00      A    C  
ATOM   2713  CD2 HIS A 274      17.702 -11.370   5.539  1.00 10.00      A    C  
ATOM   2714  ND1 HIS A 274      18.920  -9.579   5.024  1.00 10.00      A    N  
ATOM   2715  CE1 HIS A 274      19.106  -9.882   6.296  1.00 10.00      A    C  
ATOM   2716  NE2 HIS A 274      18.391 -10.955   6.651  1.00 10.00      A    N  
ATOM   2717  HN  HIS A 274      18.830  -8.956   1.558  1.00 10.00      A    H  
ATOM   2718  HE2 HIS A 274      18.347 -11.358   7.548  1.00 10.00      A    H  
ATOM   2719  N   TYR A 275      17.107 -11.503   0.250  1.00 10.00      A    N  
ATOM   2720  CA  TYR A 275      16.418 -12.363  -0.705  1.00 10.00      A    C  
ATOM   2721  C   TYR A 275      17.415 -13.076  -1.614  1.00 10.00      A    C  
ATOM   2722  O   TYR A 275      17.252 -14.259  -1.921  1.00 10.00      A    O  
ATOM   2723  CB  TYR A 275      15.415 -11.558  -1.537  1.00 10.00      A    C  
ATOM   2724  CG  TYR A 275      14.388 -12.405  -2.262  1.00 10.00      A    C  
ATOM   2725  CD1 TYR A 275      13.451 -13.147  -1.554  1.00 10.00      A    C  
ATOM   2726  CD2 TYR A 275      14.355 -12.464  -3.650  1.00 10.00      A    C  
ATOM   2727  CE1 TYR A 275      12.511 -13.923  -2.206  1.00 10.00      A    C  
ATOM   2728  CE2 TYR A 275      13.418 -13.237  -4.311  1.00 10.00      A    C  
ATOM   2729  CZ  TYR A 275      12.499 -13.965  -3.584  1.00 10.00      A    C  
ATOM   2730  OH  TYR A 275      11.564 -14.735  -4.237  1.00 10.00      A    O  
ATOM   2731  HN  TYR A 275      16.955 -10.532   0.218  1.00 10.00      A    H  
ATOM   2732  HH  TYR A 275      10.733 -14.737  -3.726  1.00 10.00      A    H  
ATOM   2733  N   ILE A 276      18.449 -12.353  -2.038  1.00 10.00      A    N  
ATOM   2734  CA  ILE A 276      19.477 -12.926  -2.896  1.00 10.00      A    C  
ATOM   2735  C   ILE A 276      20.150 -14.100  -2.186  1.00 10.00      A    C  
ATOM   2736  O   ILE A 276      20.327 -15.173  -2.767  1.00 10.00      A    O  
ATOM   2737  CB  ILE A 276      20.543 -11.878  -3.284  1.00 10.00      A    C  
ATOM   2738  CG1 ILE A 276      19.911 -10.741  -4.096  1.00 10.00      A    C  
ATOM   2739  CG2 ILE A 276      21.675 -12.525  -4.071  1.00 10.00      A    C  
ATOM   2740  CD1 ILE A 276      20.826  -9.551  -4.304  1.00 10.00      A    C  
ATOM   2741  HN  ILE A 276      18.524 -11.412  -1.762  1.00 10.00      A    H  
ATOM   2742  N   GLU A 277      20.491 -13.891  -0.916  1.00 10.00      A    N  
ATOM   2743  CA  GLU A 277      21.132 -14.919  -0.105  1.00 10.00      A    C  
ATOM   2744  C   GLU A 277      20.257 -16.166  -0.037  1.00 10.00      A    C  
ATOM   2745  O   GLU A 277      20.737 -17.284  -0.214  1.00 10.00      A    O  
ATOM   2746  CB  GLU A 277      21.394 -14.394   1.310  1.00 10.00      A    C  
ATOM   2747  CG  GLU A 277      22.423 -13.277   1.391  1.00 10.00      A    C  
ATOM   2748  CD  GLU A 277      23.811 -13.781   1.724  1.00 10.00      A    C  
ATOM   2749  OE1 GLU A 277      24.002 -14.306   2.843  1.00 10.00      A    O  
ATOM   2750  OE2 GLU A 277      24.719 -13.648   0.876  1.00 10.00      A    O1-
ATOM   2751  HN  GLU A 277      20.302 -13.014  -0.511  1.00 10.00      A    H  
ATOM   2752  N   THR A 278      18.967 -15.962   0.188  1.00 10.00      A    N  
ATOM   2753  CA  THR A 278      18.021 -17.065   0.277  1.00 10.00      A    C  
ATOM   2754  C   THR A 278      17.988 -17.881  -1.017  1.00 10.00      A    C  
ATOM   2755  O   THR A 278      18.041 -19.112  -0.986  1.00 10.00      A    O  
ATOM   2756  CB  THR A 278      16.606 -16.555   0.592  1.00 10.00      A    C  
ATOM   2757  CG2 THR A 278      15.698 -17.710   0.979  1.00 10.00      A    C  
ATOM   2758  OG1 THR A 278      16.668 -15.611   1.671  1.00 10.00      A    O  
ATOM   2759  HN  THR A 278      18.641 -15.042   0.300  1.00 10.00      A    H  
ATOM   2760  HG1 THR A 278      17.579 -15.551   1.992  1.00 10.00      A    H  
ATOM   2761  N   LEU A 279      17.927 -17.187  -2.149  1.00 10.00      A    N  
ATOM   2762  CA  LEU A 279      17.883 -17.848  -3.452  1.00 10.00      A    C  
ATOM   2763  C   LEU A 279      19.180 -18.598  -3.736  1.00 10.00      A    C  
ATOM   2764  O   LEU A 279      19.179 -19.628  -4.415  1.00 10.00      A    O  
ATOM   2765  CB  LEU A 279      17.594 -16.845  -4.572  1.00 10.00      A    C  
ATOM   2766  CG  LEU A 279      16.209 -16.193  -4.562  1.00 10.00      A    C  
ATOM   2767  CD1 LEU A 279      16.023 -15.323  -5.793  1.00 10.00      A    C  
ATOM   2768  CD2 LEU A 279      15.116 -17.248  -4.487  1.00 10.00      A    C  
ATOM   2769  HN  LEU A 279      17.912 -16.204  -2.107  1.00 10.00      A    H  
ATOM   2770  N   GLN A 280      20.282 -18.074  -3.214  1.00 10.00      A    N  
ATOM   2771  CA  GLN A 280      21.585 -18.696  -3.397  1.00 10.00      A    C  
ATOM   2772  C   GLN A 280      21.723 -19.926  -2.508  1.00 10.00      A    C  
ATOM   2773  O   GLN A 280      22.462 -20.857  -2.829  1.00 10.00      A    O  
ATOM   2774  CB  GLN A 280      22.704 -17.700  -3.084  1.00 10.00      A    C  
ATOM   2775  CG  GLN A 280      22.881 -16.607  -4.125  1.00 10.00      A    C  
ATOM   2776  CD  GLN A 280      23.887 -15.559  -3.694  1.00 10.00      A    C  
ATOM   2777  NE2 GLN A 280      24.561 -14.951  -4.656  1.00 10.00      A    N  
ATOM   2778  OE1 GLN A 280      24.057 -15.298  -2.507  1.00 10.00      A    O  
ATOM   2779  HN  GLN A 280      20.218 -17.241  -2.697  1.00 10.00      A    H  
ATOM   2780 HE21 GLN A 280      24.378 -15.209  -5.583  1.00 10.00      A    H  
ATOM   2781 HE22 GLN A 280      25.215 -14.266  -4.402  1.00 10.00      A    H  
ATOM   2782  N   ARG A 281      21.009 -19.925  -1.388  1.00 10.00      A    N  
ATOM   2783  CA  ARG A 281      21.057 -21.042  -0.459  1.00 10.00      A    C  
ATOM   2784  C   ARG A 281      20.128 -22.165  -0.904  1.00 10.00      A    C  
ATOM   2785  O   ARG A 281      20.575 -23.293  -1.124  1.00 10.00      A    O  
ATOM   2786  CB  ARG A 281      20.711 -20.598   0.967  1.00 10.00      A    C  
ATOM   2787  CG  ARG A 281      21.665 -19.571   1.560  1.00 10.00      A    C  
ATOM   2788  CD  ARG A 281      23.113 -20.009   1.440  1.00 10.00      A    C  
ATOM   2789  NE  ARG A 281      24.040 -18.908   1.690  1.00 10.00      A    N  
ATOM   2790  CZ  ARG A 281      25.259 -18.826   1.159  1.00 10.00      A    C  
ATOM   2791  NH1 ARG A 281      25.696 -19.780   0.346  1.00 10.00      A    N1+
ATOM   2792  NH2 ARG A 281      26.035 -17.788   1.437  1.00 10.00      A    N  
ATOM   2793  HN  ARG A 281      20.435 -19.154  -1.185  1.00 10.00      A    H  
ATOM   2794  HE  ARG A 281      23.731 -18.190   2.289  1.00 10.00      A    H  
ATOM   2795 HH11 ARG A 281      26.616 -19.721  -0.051  1.00 10.00      A    H  
ATOM   2796 HH12 ARG A 281      25.112 -20.566   0.130  1.00 10.00      A    H  
ATOM   2797 HH21 ARG A 281      26.956 -17.724   1.039  1.00 10.00      A    H  
ATOM   2798 HH22 ARG A 281      25.708 -17.060   2.047  1.00 10.00      A    H  
ATOM   2799  N   ARG A 282      18.843 -21.855  -1.044  1.00 10.00      A    N  
ATOM   2800  CA  ARG A 282      17.852 -22.843  -1.462  1.00 10.00      A    C  
ATOM   2801  C   ARG A 282      16.875 -22.243  -2.470  1.00 10.00      A    C  
ATOM   2802  O   ARG A 282      16.212 -21.243  -2.186  1.00 10.00      A    O  
ATOM   2803  CB  ARG A 282      17.086 -23.392  -0.251  1.00 10.00      A    C  
ATOM   2804  CG  ARG A 282      17.896 -24.333   0.626  1.00 10.00      A    C  
ATOM   2805  CD  ARG A 282      17.121 -24.745   1.863  1.00 10.00      A    C  
ATOM   2806  NE  ARG A 282      17.822 -25.768   2.630  1.00 10.00      A    N  
ATOM   2807  CZ  ARG A 282      17.666 -25.957   3.938  1.00 10.00      A    C  
ATOM   2808  NH1 ARG A 282      16.833 -25.186   4.632  1.00 10.00      A    N1+
ATOM   2809  NH2 ARG A 282      18.338 -26.921   4.556  1.00 10.00      A    N  
ATOM   2810  HN  ARG A 282      18.548 -20.928  -0.871  1.00 10.00      A    H  
ATOM   2811  HE  ARG A 282      18.446 -26.351   2.137  1.00 10.00      A    H  
ATOM   2812 HH11 ARG A 282      16.319 -24.456   4.171  1.00 10.00      A    H  
ATOM   2813 HH12 ARG A 282      16.715 -25.330   5.618  1.00 10.00      A    H  
ATOM   2814 HH21 ARG A 282      18.223 -27.066   5.541  1.00 10.00      A    H  
ATOM   2815 HH22 ARG A 282      18.967 -27.511   4.038  1.00 10.00      A    H  
TER    2816      ARG A 282 
ATOM   2817  N   GLY B   1       6.002  18.116  12.962  1.00 10.00      B    N  
ATOM   2818  CA  GLY B   1       6.882  18.371  14.090  1.00 10.00      B    C  
ATOM   2819  C   GLY B   1       6.157  18.239  15.414  1.00 10.00      B    C  
ATOM   2820  O   GLY B   1       6.704  18.558  16.472  1.00 10.00      B    O  
ATOM   2821  HN  GLY B   1       5.951  18.771  12.233  1.00 10.00      B    H  
ATOM   2822  N   ARG B   2       4.914  17.787  15.342  1.00 10.00      B    N  
ATOM   2823  CA  ARG B   2       4.087  17.598  16.522  1.00 10.00      B    C  
ATOM   2824  C   ARG B   2       2.940  16.653  16.195  1.00 10.00      B    C  
ATOM   2825  O   ARG B   2       2.355  16.734  15.115  1.00 10.00      B    O  
ATOM   2826  CB  ARG B   2       3.520  18.943  16.989  1.00 10.00      B    C  
ATOM   2827  CG  ARG B   2       3.134  18.982  18.460  1.00 10.00      B    C  
ATOM   2828  CD  ARG B   2       4.324  19.340  19.336  1.00 10.00      B    C  
ATOM   2829  NE  ARG B   2       4.768  20.715  19.114  1.00 10.00      B    N  
ATOM   2830  CZ  ARG B   2       5.827  21.262  19.702  1.00 10.00      B    C  
ATOM   2831  NH1 ARG B   2       6.564  20.549  20.547  1.00 10.00      B    N1+
ATOM   2832  NH2 ARG B   2       6.150  22.516  19.433  1.00 10.00      B    N  
ATOM   2833  HN  ARG B   2       4.536  17.581  14.460  1.00 10.00      B    H  
ATOM   2834  HE  ARG B   2       4.240  21.266  18.490  1.00 10.00      B    H  
ATOM   2835 HH11 ARG B   2       7.365  20.960  20.991  1.00 10.00      B    H  
ATOM   2836 HH12 ARG B   2       6.325  19.596  20.744  1.00 10.00      B    H  
ATOM   2837 HH21 ARG B   2       6.950  22.938  19.871  1.00 10.00      B    H  
ATOM   2838 HH22 ARG B   2       5.595  23.051  18.789  1.00 10.00      B    H  
ATOM   2839  N   LYS B   3       2.629  15.754  17.110  1.00 10.00      B    N  
ATOM   2840  CA  LYS B   3       1.542  14.808  16.908  1.00 10.00      B    C  
ATOM   2841  C   LYS B   3       0.198  15.531  16.814  1.00 10.00      B    C  
ATOM   2842  O   LYS B   3      -0.276  16.114  17.790  1.00 10.00      B    O  
ATOM   2843  CB  LYS B   3       1.516  13.777  18.036  1.00 10.00      B    C  
ATOM   2844  CG  LYS B   3       2.461  12.605  17.833  1.00 10.00      B    C  
ATOM   2845  CD  LYS B   3       2.440  11.670  19.031  1.00 10.00      B    C  
ATOM   2846  CE  LYS B   3       2.986  10.297  18.676  1.00 10.00      B    C  
ATOM   2847  NZ  LYS B   3       2.105   9.586  17.716  1.00 10.00      B    N1+
ATOM   2848  HN  LYS B   3       3.145  15.722  17.947  1.00 10.00      B    H  
ATOM   2849  HZ1 LYS B   3       2.407   8.595  17.610  1.00 10.00      B    H  
ATOM   2850  HZ2 LYS B   3       2.156  10.041  16.777  1.00 10.00      B    H  
ATOM   2851  HZ3 LYS B   3       1.120   9.605  18.045  1.00 10.00      B    H  
ATOM   2852  N   GLY B   4      -0.398  15.508  15.628  1.00 10.00      B    N  
ATOM   2853  CA  GLY B   4      -1.677  16.161  15.429  1.00 10.00      B    C  
ATOM   2854  C   GLY B   4      -1.544  17.515  14.765  1.00 10.00      B    C  
ATOM   2855  O   GLY B   4      -2.425  18.368  14.892  1.00 10.00      B    O  
ATOM   2856  HN  GLY B   4       0.036  15.048  14.879  1.00 10.00      B    H  
ATOM   2857  N   SER B   5      -0.445  17.715  14.053  1.00 10.00      B    N  
ATOM   2858  CA  SER B   5      -0.207  18.976  13.370  1.00 10.00      B    C  
ATOM   2859  C   SER B   5      -0.641  18.902  11.909  1.00 10.00      B    C  
ATOM   2860  O   SER B   5      -0.738  19.923  11.229  1.00 10.00      B    O  
ATOM   2861  CB  SER B   5       1.265  19.373  13.472  1.00 10.00      B    C  
ATOM   2862  OG  SER B   5       2.115  18.313  13.059  1.00 10.00      B    O  
ATOM   2863  HN  SER B   5       0.220  16.998  13.986  1.00 10.00      B    H  
ATOM   2864  HG  SER B   5       2.173  17.655  13.766  1.00 10.00      B    H  
ATOM   2865  N   GLY B   6      -0.891  17.691  11.433  1.00 10.00      B    N  
ATOM   2866  CA  GLY B   6      -1.311  17.506  10.059  1.00 10.00      B    C  
ATOM   2867  C   GLY B   6      -0.188  16.998   9.178  1.00 10.00      B    C  
ATOM   2868  O   GLY B   6      -0.374  16.796   7.975  1.00 10.00      B    O  
ATOM   2869  HN  GLY B   6      -0.786  16.912  12.021  1.00 10.00      B    H  
ATOM   2870  N   ASP B   7       0.983  16.803   9.777  1.00 10.00      B    N  
ATOM   2871  CA  ASP B   7       2.149  16.311   9.048  1.00 10.00      B    C  
ATOM   2872  C   ASP B   7       2.214  14.793   9.115  1.00 10.00      B    C  
ATOM   2873  O   ASP B   7       1.731  14.188  10.074  1.00 10.00      B    O  
ATOM   2874  CB  ASP B   7       3.440  16.909   9.619  1.00 10.00      B    C  
ATOM   2875  CG  ASP B   7       3.945  18.104   8.833  1.00 10.00      B    C  
ATOM   2876  OD1 ASP B   7       4.078  18.001   7.596  1.00 10.00      B    O  
ATOM   2877  OD2 ASP B   7       4.219  19.156   9.454  1.00 10.00      B    O1-
ATOM   2878  HN  ASP B   7       1.063  16.988  10.736  1.00 10.00      B    H  
ATOM   2879  N   PTR B   8       2.811  14.180   8.103  1.00 10.00      B    N  
ATOM   2880  CA  PTR B   8       2.929  12.731   8.051  1.00 10.00      B    C  
ATOM   2881  C   PTR B   8       4.245  12.261   8.661  1.00 10.00      B    C  
ATOM   2882  O   PTR B   8       5.314  12.421   8.065  1.00 10.00      B    O  
ATOM   2883  CB  PTR B   8       2.791  12.232   6.607  1.00 10.00      B    C  
ATOM   2884  CG  PTR B   8       3.129  10.767   6.398  1.00 10.00      B    C  
ATOM   2885  CD1 PTR B   8       2.434   9.764   7.065  1.00 10.00      B    C  
ATOM   2886  CD2 PTR B   8       4.131  10.386   5.513  1.00 10.00      B    C  
ATOM   2887  CE1 PTR B   8       2.722   8.428   6.852  1.00 10.00      B    C  
ATOM   2888  CE2 PTR B   8       4.432   9.052   5.301  1.00 10.00      B    C  
ATOM   2889  CZ  PTR B   8       3.723   8.075   5.970  1.00 10.00      B    C  
ATOM   2890  OH  PTR B   8       3.990   6.738   5.726  1.00 10.00      B    O  
ATOM   2891  P   PTR B   8       2.910   5.903   4.884  1.00 10.00      B    P  
ATOM   2892  O1P PTR B   8       3.428   4.749   4.137  1.00 10.00      B    O  
ATOM   2893  O2P PTR B   8       1.668   5.619   5.610  1.00 10.00      B    O  
ATOM   2894  O3P PTR B   8       2.481   6.908   3.738  1.00 10.00      B    O  
ATOM   2895  HN  PTR B   8       3.189  14.717   7.376  1.00 10.00      B    H  
ATOM   2896  N   MET B   9       4.161  11.701   9.860  1.00 10.00      B    N  
ATOM   2897  CA  MET B   9       5.336  11.188  10.546  1.00 10.00      B    C  
ATOM   2898  C   MET B   9       5.605   9.756  10.094  1.00 10.00      B    C  
ATOM   2899  O   MET B   9       4.768   8.875  10.274  1.00 10.00      B    O  
ATOM   2900  CB  MET B   9       5.144  11.225  12.064  1.00 10.00      B    C  
ATOM   2901  CG  MET B   9       5.121  12.620  12.670  1.00 10.00      B    C  
ATOM   2902  SD  MET B   9       3.489  13.383  12.614  1.00 10.00      B    S  
ATOM   2903  CE  MET B   9       3.925  15.098  12.873  1.00 10.00      B    C  
ATOM   2904  HN  MET B   9       3.286  11.635  10.297  1.00 10.00      B    H  
ATOM   2905  N   PRO B  10       6.768   9.512   9.483  1.00 10.00      B    N  
ATOM   2906  CA  PRO B  10       7.135   8.179   8.996  1.00 10.00      B    C  
ATOM   2907  C   PRO B  10       7.364   7.190  10.137  1.00 10.00      B    C  
ATOM   2908  O   PRO B  10       6.971   6.024  10.055  1.00 10.00      B    O  
ATOM   2909  CB  PRO B  10       8.452   8.418   8.241  1.00 10.00      B    C  
ATOM   2910  CG  PRO B  10       8.536   9.895   8.043  1.00 10.00      B    C  
ATOM   2911  CD  PRO B  10       7.813  10.508   9.203  1.00 10.00      B    C  
ATOM   2912  N   MET B  11       7.974   7.679  11.207  1.00 10.00      B    N  
ATOM   2913  CA  MET B  11       8.290   6.851  12.364  1.00 10.00      B    C  
ATOM   2914  C   MET B  11       8.223   7.677  13.641  1.00 10.00      B    C  
ATOM   2915  O   MET B  11       9.151   7.660  14.448  1.00 10.00      B    O  
ATOM   2916  CB  MET B  11       9.698   6.260  12.200  1.00 10.00      B    C  
ATOM   2917  CG  MET B  11      10.765   7.286  11.835  1.00 10.00      B    C  
ATOM   2918  SD  MET B  11      12.403   6.563  11.610  1.00 10.00      B    S  
ATOM   2919  CE  MET B  11      12.924   6.349  13.310  1.00 10.00      B    C  
ATOM   2920  HN  MET B  11       8.209   8.629  11.226  1.00 10.00      B    H  
ATOM   2921  N   SEP B  12       7.120   8.387  13.824  1.00 10.00      B    N  
ATOM   2922  CA  SEP B  12       6.954   9.234  14.993  1.00 10.00      B    C  
ATOM   2923  C   SEP B  12       7.925  10.413  14.913  1.00 10.00      B    C  
ATOM   2924  O   SEP B  12       8.187  10.941  13.826  1.00 10.00      B    O  
ATOM   2925  CB  SEP B  12       5.506   9.721  15.085  1.00 10.00      B    C  
ATOM   2926  OG  SEP B  12       4.611   8.710  14.633  1.00 10.00      B    O  
ATOM   2927  P   SEP B  12       3.026   8.950  14.664  1.00 10.00      B    P  
ATOM   2928  O1P SEP B  12       2.610  10.256  15.213  1.00 10.00      B    O  
ATOM   2929  O2P SEP B  12       2.338   8.595  13.410  1.00 10.00      B    O  
ATOM   2930  O3P SEP B  12       2.470   7.885  15.722  1.00 10.00      B    O  
ATOM   2931  HN  SEP B  12       6.392   8.331  13.170  1.00 10.00      B    H  
ATOM   2932  N   PRO B  13       8.486  10.834  16.053  1.00 10.00      B    N  
ATOM   2933  CA  PRO B  13       9.441  11.935  16.097  1.00 10.00      B    C  
ATOM   2934  C   PRO B  13      10.865  11.426  15.880  1.00 10.00      B    C  
ATOM   2935  O   PRO B  13      11.071  10.276  15.477  1.00 10.00      B    O  
ATOM   2936  CB  PRO B  13       9.282  12.430  17.532  1.00 10.00      B    C  
ATOM   2937  CG  PRO B  13       9.002  11.191  18.312  1.00 10.00      B    C  
ATOM   2938  CD  PRO B  13       8.229  10.278  17.396  1.00 10.00      B    C  
ATOM   2939  N   LYS B  14      11.844  12.275  16.140  1.00 10.00      B    N  
ATOM   2940  CA  LYS B  14      13.234  11.888  15.990  1.00 10.00      B    C  
ATOM   2941  C   LYS B  14      13.858  11.690  17.367  1.00 10.00      B    C  
ATOM   2942  O   LYS B  14      14.309  12.642  17.999  1.00 10.00      B    O  
ATOM   2943  CB  LYS B  14      14.002  12.948  15.191  1.00 10.00      B    C  
ATOM   2944  CG  LYS B  14      14.960  12.381  14.155  1.00 10.00      B    C  
ATOM   2945  CD  LYS B  14      16.287  11.978  14.775  1.00 10.00      B    C  
ATOM   2946  CE  LYS B  14      17.232  11.415  13.729  1.00 10.00      B    C  
ATOM   2947  NZ  LYS B  14      18.611  11.246  14.255  1.00 10.00      B    N1+
ATOM   2948  HN  LYS B  14      11.628  13.187  16.438  1.00 10.00      B    H  
ATOM   2949  HZ1 LYS B  14      19.245  10.926  13.496  1.00 10.00      B    H  
ATOM   2950  HZ2 LYS B  14      18.622  10.541  15.019  1.00 10.00      B    H  
ATOM   2951  HZ3 LYS B  14      18.965  12.149  14.628  1.00 10.00      B    H  
ATOM   2952  N   SER B  15      13.851  10.453  17.841  1.00 10.00      B    N  
ATOM   2953  CA  SER B  15      14.402  10.133  19.153  1.00 10.00      B    C  
ATOM   2954  C   SER B  15      15.563   9.152  19.033  1.00 10.00      B    C  
ATOM   2955  O   SER B  15      16.486   9.369  18.247  1.00 10.00      B    O  
ATOM   2956  CB  SER B  15      13.311   9.552  20.058  1.00 10.00      B    C  
ATOM   2957  OG  SER B  15      12.053  10.150  19.788  1.00 10.00      B    O  
ATOM   2958  HN  SER B  15      13.472   9.729  17.292  1.00 10.00      B    H  
ATOM   2959  HG  SER B  15      11.737   9.831  18.934  1.00 10.00      B    H  
ENDMDL
MODEL        2
ATOM      1  N   SER A   4      28.352   8.881   3.873  1.00 10.00      A    N  
ATOM      2  CA  SER A   4      27.646   7.612   3.785  1.00 10.00      A    C  
ATOM      3  C   SER A   4      26.880   7.527   2.473  1.00 10.00      A    C  
ATOM      4  O   SER A   4      26.126   8.439   2.132  1.00 10.00      A    O  
ATOM      5  CB  SER A   4      26.696   7.465   4.973  1.00 10.00      A    C  
ATOM      6  OG  SER A   4      27.278   8.016   6.144  1.00 10.00      A    O  
ATOM      7  HN  SER A   4      27.937   9.683   3.483  1.00 10.00      A    H  
ATOM      8  HG  SER A   4      27.428   8.963   6.004  1.00 10.00      A    H  
ATOM      9  N   GLY A   5      27.078   6.430   1.751  1.00 10.00      A    N  
ATOM     10  CA  GLY A   5      26.424   6.235   0.467  1.00 10.00      A    C  
ATOM     11  C   GLY A   5      24.918   6.328   0.555  1.00 10.00      A    C  
ATOM     12  O   GLY A   5      24.287   7.005  -0.258  1.00 10.00      A    O  
ATOM     13  HN  GLY A   5      27.671   5.731   2.101  1.00 10.00      A    H  
ATOM     14  N   PHE A   6      24.345   5.657   1.551  1.00 10.00      A    N  
ATOM     15  CA  PHE A   6      22.900   5.667   1.755  1.00 10.00      A    C  
ATOM     16  C   PHE A   6      22.390   7.096   1.901  1.00 10.00      A    C  
ATOM     17  O   PHE A   6      21.424   7.488   1.249  1.00 10.00      A    O  
ATOM     18  CB  PHE A   6      22.519   4.849   2.992  1.00 10.00      A    C  
ATOM     19  CG  PHE A   6      22.902   3.399   2.919  1.00 10.00      A    C  
ATOM     20  CD1 PHE A   6      22.095   2.492   2.256  1.00 10.00      A    C  
ATOM     21  CD2 PHE A   6      24.063   2.944   3.520  1.00 10.00      A    C  
ATOM     22  CE1 PHE A   6      22.439   1.157   2.188  1.00 10.00      A    C  
ATOM     23  CE2 PHE A   6      24.415   1.609   3.456  1.00 10.00      A    C  
ATOM     24  CZ  PHE A   6      23.601   0.714   2.790  1.00 10.00      A    C  
ATOM     25  HN  PHE A   6      24.911   5.137   2.161  1.00 10.00      A    H  
ATOM     26  N   TRP A   7      23.059   7.868   2.748  1.00 10.00      A    N  
ATOM     27  CA  TRP A   7      22.685   9.258   2.984  1.00 10.00      A    C  
ATOM     28  C   TRP A   7      22.839  10.091   1.716  1.00 10.00      A    C  
ATOM     29  O   TRP A   7      21.918  10.800   1.323  1.00 10.00      A    O  
ATOM     30  CB  TRP A   7      23.537   9.860   4.109  1.00 10.00      A    C  
ATOM     31  CG  TRP A   7      23.006  11.160   4.640  1.00 10.00      A    C  
ATOM     32  CD1 TRP A   7      22.185  11.326   5.715  1.00 10.00      A    C  
ATOM     33  CD2 TRP A   7      23.259  12.477   4.126  1.00 10.00      A    C  
ATOM     34  CE2 TRP A   7      22.552  13.385   4.938  1.00 10.00      A    C  
ATOM     35  CE3 TRP A   7      24.013  12.977   3.060  1.00 10.00      A    C  
ATOM     36  NE1 TRP A   7      21.902  12.659   5.897  1.00 10.00      A    N  
ATOM     37  CZ2 TRP A   7      22.575  14.759   4.717  1.00 10.00      A    C  
ATOM     38  CZ3 TRP A   7      24.036  14.340   2.842  1.00 10.00      A    C  
ATOM     39  CH2 TRP A   7      23.322  15.216   3.667  1.00 10.00      A    C  
ATOM     40  HN  TRP A   7      23.822   7.491   3.235  1.00 10.00      A    H  
ATOM     41  HE1 TRP A   7      21.328  13.030   6.606  1.00 10.00      A    H  
ATOM     42  N   GLU A   8      24.003   9.990   1.078  1.00 10.00      A    N  
ATOM     43  CA  GLU A   8      24.292  10.751  -0.137  1.00 10.00      A    C  
ATOM     44  C   GLU A   8      23.245  10.517  -1.223  1.00 10.00      A    C  
ATOM     45  O   GLU A   8      22.705  11.467  -1.800  1.00 10.00      A    O  
ATOM     46  CB  GLU A   8      25.685  10.407  -0.674  1.00 10.00      A    C  
ATOM     47  CG  GLU A   8      26.833  10.820   0.233  1.00 10.00      A    C  
ATOM     48  CD  GLU A   8      26.948  12.321   0.398  1.00 10.00      A    C  
ATOM     49  OE1 GLU A   8      27.297  12.780   1.511  1.00 10.00      A    O  
ATOM     50  OE2 GLU A   8      26.709  13.049  -0.582  1.00 10.00      A    O1-
ATOM     51  HN  GLU A   8      24.690   9.380   1.433  1.00 10.00      A    H  
ATOM     52  N   GLU A   9      22.960   9.251  -1.498  1.00 10.00      A    N  
ATOM     53  CA  GLU A   9      21.987   8.895  -2.516  1.00 10.00      A    C  
ATOM     54  C   GLU A   9      20.566   9.280  -2.109  1.00 10.00      A    C  
ATOM     55  O   GLU A   9      19.801   9.794  -2.926  1.00 10.00      A    O  
ATOM     56  CB  GLU A   9      22.095   7.415  -2.891  1.00 10.00      A    C  
ATOM     57  CG  GLU A   9      23.316   7.100  -3.743  1.00 10.00      A    C  
ATOM     58  CD  GLU A   9      23.571   5.615  -3.913  1.00 10.00      A    C  
ATOM     59  OE1 GLU A   9      22.925   4.987  -4.779  1.00 10.00      A    O  
ATOM     60  OE2 GLU A   9      24.452   5.078  -3.209  1.00 10.00      A    O1-
ATOM     61  HN  GLU A   9      23.422   8.534  -1.005  1.00 10.00      A    H  
ATOM     62  N   PHE A  10      20.221   9.063  -0.844  1.00 10.00      A    N  
ATOM     63  CA  PHE A  10      18.889   9.399  -0.356  1.00 10.00      A    C  
ATOM     64  C   PHE A  10      18.669  10.913  -0.332  1.00 10.00      A    C  
ATOM     65  O   PHE A  10      17.612  11.396  -0.735  1.00 10.00      A    O  
ATOM     66  CB  PHE A  10      18.634   8.791   1.025  1.00 10.00      A    C  
ATOM     67  CG  PHE A  10      17.180   8.724   1.397  1.00 10.00      A    C  
ATOM     68  CD1 PHE A  10      16.259   8.141   0.540  1.00 10.00      A    C  
ATOM     69  CD2 PHE A  10      16.735   9.241   2.604  1.00 10.00      A    C  
ATOM     70  CE1 PHE A  10      14.920   8.077   0.878  1.00 10.00      A    C  
ATOM     71  CE2 PHE A  10      15.398   9.180   2.948  1.00 10.00      A    C  
ATOM     72  CZ  PHE A  10      14.490   8.597   2.085  1.00 10.00      A    C  
ATOM     73  HN  PHE A  10      20.873   8.662  -0.226  1.00 10.00      A    H  
ATOM     74  N   GLU A  11      19.673  11.652   0.133  1.00 10.00      A    N  
ATOM     75  CA  GLU A  11      19.596  13.109   0.198  1.00 10.00      A    C  
ATOM     76  C   GLU A  11      19.303  13.681  -1.183  1.00 10.00      A    C  
ATOM     77  O   GLU A  11      18.419  14.524  -1.348  1.00 10.00      A    O  
ATOM     78  CB  GLU A  11      20.907  13.686   0.744  1.00 10.00      A    C  
ATOM     79  CG  GLU A  11      21.076  15.185   0.544  1.00 10.00      A    C  
ATOM     80  CD  GLU A  11      20.410  16.014   1.622  1.00 10.00      A    C  
ATOM     81  OE1 GLU A  11      19.271  15.689   2.015  1.00 10.00      A    O  
ATOM     82  OE2 GLU A  11      21.019  17.009   2.071  1.00 10.00      A    O1-
ATOM     83  HN  GLU A  11      20.493  11.203   0.446  1.00 10.00      A    H  
ATOM     84  N   THR A  12      20.041  13.196  -2.175  1.00 10.00      A    N  
ATOM     85  CA  THR A  12      19.865  13.638  -3.553  1.00 10.00      A    C  
ATOM     86  C   THR A  12      18.428  13.377  -4.023  1.00 10.00      A    C  
ATOM     87  O   THR A  12      17.801  14.233  -4.647  1.00 10.00      A    O  
ATOM     88  CB  THR A  12      20.869  12.932  -4.493  1.00 10.00      A    C  
ATOM     89  CG2 THR A  12      20.823  13.542  -5.888  1.00 10.00      A    C  
ATOM     90  OG1 THR A  12      22.198  13.079  -3.967  1.00 10.00      A    O  
ATOM     91  HN  THR A  12      20.728  12.524  -1.972  1.00 10.00      A    H  
ATOM     92  HG1 THR A  12      22.329  12.457  -3.234  1.00 10.00      A    H  
ATOM     93  N   LEU A  13      17.904  12.203  -3.682  1.00 10.00      A    N  
ATOM     94  CA  LEU A  13      16.544  11.832  -4.060  1.00 10.00      A    C  
ATOM     95  C   LEU A  13      15.523  12.722  -3.350  1.00 10.00      A    C  
ATOM     96  O   LEU A  13      14.502  13.097  -3.930  1.00 10.00      A    O  
ATOM     97  CB  LEU A  13      16.277  10.357  -3.737  1.00 10.00      A    C  
ATOM     98  CG  LEU A  13      17.070   9.331  -4.554  1.00 10.00      A    C  
ATOM     99  CD1 LEU A  13      16.850   7.928  -4.014  1.00 10.00      A    C  
ATOM    100  CD2 LEU A  13      16.694   9.404  -6.027  1.00 10.00      A    C  
ATOM    101  HN  LEU A  13      18.447  11.568  -3.165  1.00 10.00      A    H  
ATOM    102  N   GLN A  14      15.811  13.060  -2.097  1.00 10.00      A    N  
ATOM    103  CA  GLN A  14      14.924  13.911  -1.305  1.00 10.00      A    C  
ATOM    104  C   GLN A  14      14.853  15.316  -1.888  1.00 10.00      A    C  
ATOM    105  O   GLN A  14      13.779  15.914  -1.964  1.00 10.00      A    O  
ATOM    106  CB  GLN A  14      15.381  13.973   0.155  1.00 10.00      A    C  
ATOM    107  CG  GLN A  14      15.090  12.714   0.955  1.00 10.00      A    C  
ATOM    108  CD  GLN A  14      13.695  12.181   0.708  1.00 10.00      A    C  
ATOM    109  NE2 GLN A  14      12.725  12.688   1.451  1.00 10.00      A    N  
ATOM    110  OE1 GLN A  14      13.488  11.335  -0.159  1.00 10.00      A    O  
ATOM    111  HN  GLN A  14      16.641  12.722  -1.690  1.00 10.00      A    H  
ATOM    112 HE21 GLN A  14      12.959  13.378   2.109  1.00 10.00      A    H  
ATOM    113 HE22 GLN A  14      11.812  12.354   1.313  1.00 10.00      A    H  
ATOM    114  N   GLN A  15      16.002  15.829  -2.313  1.00 10.00      A    N  
ATOM    115  CA  GLN A  15      16.083  17.163  -2.897  1.00 10.00      A    C  
ATOM    116  C   GLN A  15      15.246  17.259  -4.169  1.00 10.00      A    C  
ATOM    117  O   GLN A  15      14.761  18.333  -4.525  1.00 10.00      A    O  
ATOM    118  CB  GLN A  15      17.536  17.545  -3.179  1.00 10.00      A    C  
ATOM    119  CG  GLN A  15      18.396  17.654  -1.931  1.00 10.00      A    C  
ATOM    120  CD  GLN A  15      19.830  18.026  -2.238  1.00 10.00      A    C  
ATOM    121  NE2 GLN A  15      20.474  18.700  -1.300  1.00 10.00      A    N  
ATOM    122  OE1 GLN A  15      20.356  17.707  -3.306  1.00 10.00      A    O  
ATOM    123  HN  GLN A  15      16.825  15.297  -2.221  1.00 10.00      A    H  
ATOM    124 HE21 GLN A  15      19.991  18.919  -0.474  1.00 10.00      A    H  
ATOM    125 HE22 GLN A  15      21.406  18.953  -1.467  1.00 10.00      A    H  
ATOM    126  N   GLN A  16      15.057  16.126  -4.839  1.00 10.00      A    N  
ATOM    127  CA  GLN A  16      14.269  16.083  -6.065  1.00 10.00      A    C  
ATOM    128  C   GLN A  16      12.780  16.247  -5.772  1.00 10.00      A    C  
ATOM    129  O   GLN A  16      11.993  16.541  -6.669  1.00 10.00      A    O  
ATOM    130  CB  GLN A  16      14.524  14.792  -6.839  1.00 10.00      A    C  
ATOM    131  CG  GLN A  16      15.961  14.626  -7.301  1.00 10.00      A    C  
ATOM    132  CD  GLN A  16      16.109  13.587  -8.392  1.00 10.00      A    C  
ATOM    133  NE2 GLN A  16      17.093  13.783  -9.254  1.00 10.00      A    N  
ATOM    134  OE1 GLN A  16      15.347  12.619  -8.460  1.00 10.00      A    O  
ATOM    135  HN  GLN A  16      15.461  15.297  -4.501  1.00 10.00      A    H  
ATOM    136 HE21 GLN A  16      17.662  14.574  -9.133  1.00 10.00      A    H  
ATOM    137 HE22 GLN A  16      17.209  13.137  -9.985  1.00 10.00      A    H  
ATOM    138  N   GLU A  17      12.394  16.046  -4.516  1.00 10.00      A    N  
ATOM    139  CA  GLU A  17      10.999  16.193  -4.114  1.00 10.00      A    C  
ATOM    140  C   GLU A  17      10.735  17.614  -3.631  1.00 10.00      A    C  
ATOM    141  O   GLU A  17       9.591  18.016  -3.418  1.00 10.00      A    O  
ATOM    142  CB  GLU A  17      10.623  15.187  -3.024  1.00 10.00      A    C  
ATOM    143  CG  GLU A  17      10.420  13.769  -3.529  1.00 10.00      A    C  
ATOM    144  CD  GLU A  17       9.191  13.104  -2.938  1.00 10.00      A    C  
ATOM    145  OE1 GLU A  17       8.499  12.368  -3.670  1.00 10.00      A    O  
ATOM    146  OE2 GLU A  17       8.910  13.319  -1.738  1.00 10.00      A    O1-
ATOM    147  HN  GLU A  17      13.063  15.793  -3.842  1.00 10.00      A    H  
ATOM    148  N   CYS A  18      11.809  18.370  -3.461  1.00 10.00      A    N  
ATOM    149  CA  CYS A  18      11.711  19.748  -3.013  1.00 10.00      A    C  
ATOM    150  C   CYS A  18      11.669  20.688  -4.207  1.00 10.00      A    C  
ATOM    151  O   CYS A  18      12.633  21.400  -4.499  1.00 10.00      A    O  
ATOM    152  CB  CYS A  18      12.865  20.099  -2.071  1.00 10.00      A    C  
ATOM    153  SG  CYS A  18      12.958  19.041  -0.606  1.00 10.00      A    S  
ATOM    154  HN  CYS A  18      12.692  17.990  -3.646  1.00 10.00      A    H  
ATOM    155  HG  CYS A  18      14.212  18.627  -0.479  1.00 10.00      A    H  
ATOM    156  N   LYS A  19      10.552  20.652  -4.911  1.00 10.00      A    N  
ATOM    157  CA  LYS A  19      10.332  21.479  -6.086  1.00 10.00      A    C  
ATOM    158  C   LYS A  19       8.852  21.439  -6.431  1.00 10.00      A    C  
ATOM    159  O   LYS A  19       8.052  20.928  -5.647  1.00 10.00      A    O  
ATOM    160  CB  LYS A  19      11.165  20.963  -7.269  1.00 10.00      A    C  
ATOM    161  CG  LYS A  19      10.796  19.561  -7.732  1.00 10.00      A    C  
ATOM    162  CD  LYS A  19      11.556  19.174  -8.990  1.00 10.00      A    C  
ATOM    163  CE  LYS A  19      11.042  17.863  -9.564  1.00 10.00      A    C  
ATOM    164  NZ  LYS A  19      11.719  17.505 -10.839  1.00 10.00      A    N1+
ATOM    165  HN  LYS A  19       9.830  20.049  -4.622  1.00 10.00      A    H  
ATOM    166  HZ1 LYS A  19      11.307  16.639 -11.236  1.00 10.00      A    H  
ATOM    167  HZ2 LYS A  19      12.732  17.347 -10.678  1.00 10.00      A    H  
ATOM    168  HZ3 LYS A  19      11.607  18.274 -11.532  1.00 10.00      A    H  
ATOM    169  N   LEU A  20       8.487  21.974  -7.584  1.00 10.00      A    N  
ATOM    170  CA  LEU A  20       7.096  21.966  -8.008  1.00 10.00      A    C  
ATOM    171  C   LEU A  20       6.677  20.551  -8.392  1.00 10.00      A    C  
ATOM    172  O   LEU A  20       7.175  19.988  -9.368  1.00 10.00      A    O  
ATOM    173  CB  LEU A  20       6.866  22.929  -9.178  1.00 10.00      A    C  
ATOM    174  CG  LEU A  20       5.464  22.909  -9.801  1.00 10.00      A    C  
ATOM    175  CD1 LEU A  20       4.414  23.330  -8.785  1.00 10.00      A    C  
ATOM    176  CD2 LEU A  20       5.409  23.796 -11.030  1.00 10.00      A    C  
ATOM    177  HN  LEU A  20       9.166  22.378  -8.165  1.00 10.00      A    H  
ATOM    178  N   LEU A  21       5.783  19.978  -7.605  1.00 10.00      A    N  
ATOM    179  CA  LEU A  21       5.293  18.633  -7.858  1.00 10.00      A    C  
ATOM    180  C   LEU A  21       4.290  18.636  -9.004  1.00 10.00      A    C  
ATOM    181  O   LEU A  21       3.948  19.693  -9.541  1.00 10.00      A    O  
ATOM    182  CB  LEU A  21       4.644  18.055  -6.596  1.00 10.00      A    C  
ATOM    183  CG  LEU A  21       5.523  17.143  -5.735  1.00 10.00      A    C  
ATOM    184  CD1 LEU A  21       6.695  17.909  -5.141  1.00 10.00      A    C  
ATOM    185  CD2 LEU A  21       4.700  16.489  -4.637  1.00 10.00      A    C  
ATOM    186  HN  LEU A  21       5.441  20.474  -6.830  1.00 10.00      A    H  
ATOM    187  N   TYR A  22       3.820  17.455  -9.374  1.00 10.00      A    N  
ATOM    188  CA  TYR A  22       2.850  17.330 -10.447  1.00 10.00      A    C  
ATOM    189  C   TYR A  22       1.470  17.812 -10.006  1.00 10.00      A    C  
ATOM    190  O   TYR A  22       1.295  18.283  -8.879  1.00 10.00      A    O  
ATOM    191  CB  TYR A  22       2.789  15.897 -10.976  1.00 10.00      A    C  
ATOM    192  CG  TYR A  22       4.023  15.474 -11.746  1.00 10.00      A    C  
ATOM    193  CD1 TYR A  22       4.424  16.158 -12.885  1.00 10.00      A    C  
ATOM    194  CD2 TYR A  22       4.789  14.390 -11.333  1.00 10.00      A    C  
ATOM    195  CE1 TYR A  22       5.550  15.776 -13.590  1.00 10.00      A    C  
ATOM    196  CE2 TYR A  22       5.915  14.001 -12.029  1.00 10.00      A    C  
ATOM    197  CZ  TYR A  22       6.290  14.696 -13.158  1.00 10.00      A    C  
ATOM    198  OH  TYR A  22       7.416  14.317 -13.852  1.00 10.00      A    O  
ATOM    199  HN  TYR A  22       4.143  16.646  -8.921  1.00 10.00      A    H  
ATOM    200  HH  TYR A  22       7.655  13.413 -13.607  1.00 10.00      A    H  
ATOM    201  N   SER A  23       0.499  17.685 -10.895  1.00 10.00      A    N  
ATOM    202  CA  SER A  23      -0.862  18.122 -10.629  1.00 10.00      A    C  
ATOM    203  C   SER A  23      -1.507  17.363  -9.474  1.00 10.00      A    C  
ATOM    204  O   SER A  23      -1.540  16.132  -9.459  1.00 10.00      A    O  
ATOM    205  CB  SER A  23      -1.723  17.997 -11.886  1.00 10.00      A    C  
ATOM    206  OG  SER A  23      -2.903  18.782 -11.788  1.00 10.00      A    O  
ATOM    207  HN  SER A  23       0.703  17.280 -11.766  1.00 10.00      A    H  
ATOM    208  HG  SER A  23      -3.585  18.282 -11.302  1.00 10.00      A    H  
ATOM    209  N   ARG A  24      -2.000  18.124  -8.508  1.00 10.00      A    N  
ATOM    210  CA  ARG A  24      -2.686  17.581  -7.344  1.00 10.00      A    C  
ATOM    211  C   ARG A  24      -3.841  18.518  -7.015  1.00 10.00      A    C  
ATOM    212  O   ARG A  24      -3.900  19.092  -5.926  1.00 10.00      A    O  
ATOM    213  CB  ARG A  24      -1.743  17.509  -6.135  1.00 10.00      A    C  
ATOM    214  CG  ARG A  24      -0.474  16.699  -6.342  1.00 10.00      A    C  
ATOM    215  CD  ARG A  24       0.494  16.922  -5.191  1.00 10.00      A    C  
ATOM    216  NE  ARG A  24       0.631  18.346  -4.872  1.00 10.00      A    N  
ATOM    217  CZ  ARG A  24       1.362  18.825  -3.865  1.00 10.00      A    C  
ATOM    218  NH1 ARG A  24       2.026  18.001  -3.064  1.00 10.00      A    N1+
ATOM    219  NH2 ARG A  24       1.414  20.134  -3.651  1.00 10.00      A    N  
ATOM    220  HN  ARG A  24      -1.899  19.097  -8.580  1.00 10.00      A    H  
ATOM    221  HE  ARG A  24       0.140  18.982  -5.442  1.00 10.00      A    H  
ATOM    222 HH11 ARG A  24       1.982  17.008  -3.214  1.00 10.00      A    H  
ATOM    223 HH12 ARG A  24       2.572  18.365  -2.305  1.00 10.00      A    H  
ATOM    224 HH21 ARG A  24       0.899  20.762  -4.241  1.00 10.00      A    H  
ATOM    225 HH22 ARG A  24       1.970  20.502  -2.899  1.00 10.00      A    H  
ATOM    226  N   LYS A  25      -4.747  18.689  -7.971  1.00 10.00      A    N  
ATOM    227  CA  LYS A  25      -5.876  19.596  -7.798  1.00 10.00      A    C  
ATOM    228  C   LYS A  25      -7.116  18.888  -7.272  1.00 10.00      A    C  
ATOM    229  O   LYS A  25      -7.885  19.471  -6.506  1.00 10.00      A    O  
ATOM    230  CB  LYS A  25      -6.197  20.316  -9.107  1.00 10.00      A    C  
ATOM    231  CG  LYS A  25      -5.040  21.123  -9.673  1.00 10.00      A    C  
ATOM    232  CD  LYS A  25      -5.427  21.788 -10.982  1.00 10.00      A    C  
ATOM    233  CE  LYS A  25      -4.222  22.413 -11.667  1.00 10.00      A    C  
ATOM    234  NZ  LYS A  25      -4.557  22.904 -13.030  1.00 10.00      A    N1+
ATOM    235  HN  LYS A  25      -4.664  18.179  -8.813  1.00 10.00      A    H  
ATOM    236  HZ1 LYS A  25      -4.841  22.108 -13.633  1.00 10.00      A    H  
ATOM    237  HZ2 LYS A  25      -3.730  23.370 -13.458  1.00 10.00      A    H  
ATOM    238  HZ3 LYS A  25      -5.342  23.589 -12.986  1.00 10.00      A    H  
ATOM    239  N   GLU A  26      -7.309  17.638  -7.674  1.00 10.00      A    N  
ATOM    240  CA  GLU A  26      -8.473  16.876  -7.237  1.00 10.00      A    C  
ATOM    241  C   GLU A  26      -8.474  16.687  -5.723  1.00 10.00      A    C  
ATOM    242  O   GLU A  26      -9.528  16.700  -5.082  1.00 10.00      A    O  
ATOM    243  CB  GLU A  26      -8.542  15.522  -7.945  1.00 10.00      A    C  
ATOM    244  CG  GLU A  26      -8.502  15.608  -9.464  1.00 10.00      A    C  
ATOM    245  CD  GLU A  26      -9.504  16.592 -10.036  1.00 10.00      A    C  
ATOM    246  OE1 GLU A  26     -10.654  16.633  -9.549  1.00 10.00      A    O  
ATOM    247  OE2 GLU A  26      -9.147  17.324 -10.984  1.00 10.00      A    O1-
ATOM    248  HN  GLU A  26      -6.656  17.216  -8.278  1.00 10.00      A    H  
ATOM    249  N   GLY A  27      -7.284  16.531  -5.156  1.00 10.00      A    N  
ATOM    250  CA  GLY A  27      -7.158  16.344  -3.723  1.00 10.00      A    C  
ATOM    251  C   GLY A  27      -7.195  17.652  -2.960  1.00 10.00      A    C  
ATOM    252  O   GLY A  27      -7.304  17.662  -1.733  1.00 10.00      A    O  
ATOM    253  HN  GLY A  27      -6.480  16.528  -5.721  1.00 10.00      A    H  
ATOM    254  N   GLN A  28      -7.108  18.762  -3.683  1.00 10.00      A    N  
ATOM    255  CA  GLN A  28      -7.136  20.080  -3.067  1.00 10.00      A    C  
ATOM    256  C   GLN A  28      -8.555  20.616  -2.987  1.00 10.00      A    C  
ATOM    257  O   GLN A  28      -8.804  21.660  -2.379  1.00 10.00      A    O  
ATOM    258  CB  GLN A  28      -6.256  21.061  -3.836  1.00 10.00      A    C  
ATOM    259  CG  GLN A  28      -4.789  21.003  -3.453  1.00 10.00      A    C  
ATOM    260  CD  GLN A  28      -4.052  22.269  -3.823  1.00 10.00      A    C  
ATOM    261  NE2 GLN A  28      -4.088  23.249  -2.938  1.00 10.00      A    N  
ATOM    262  OE1 GLN A  28      -3.463  22.368  -4.896  1.00 10.00      A    O  
ATOM    263  HN  GLN A  28      -7.029  18.692  -4.661  1.00 10.00      A    H  
ATOM    264 HE21 GLN A  28      -4.582  23.101  -2.104  1.00 10.00      A    H  
ATOM    265 HE22 GLN A  28      -3.622  24.085  -3.153  1.00 10.00      A    H  
ATOM    266  N   ARG A  29      -9.483  19.898  -3.607  1.00 10.00      A    N  
ATOM    267  CA  ARG A  29     -10.884  20.295  -3.610  1.00 10.00      A    C  
ATOM    268  C   ARG A  29     -11.441  20.361  -2.194  1.00 10.00      A    C  
ATOM    269  O   ARG A  29     -11.161  19.494  -1.364  1.00 10.00      A    O  
ATOM    270  CB  ARG A  29     -11.722  19.337  -4.452  1.00 10.00      A    C  
ATOM    271  CG  ARG A  29     -11.504  19.468  -5.950  1.00 10.00      A    C  
ATOM    272  CD  ARG A  29     -12.620  18.786  -6.722  1.00 10.00      A    C  
ATOM    273  NE  ARG A  29     -13.921  19.402  -6.456  1.00 10.00      A    N  
ATOM    274  CZ  ARG A  29     -14.814  19.680  -7.402  1.00 10.00      A    C  
ATOM    275  NH1 ARG A  29     -14.555  19.391  -8.667  1.00 10.00      A    N1+
ATOM    276  NH2 ARG A  29     -15.965  20.252  -7.080  1.00 10.00      A    N  
ATOM    277  HN  ARG A  29      -9.216  19.079  -4.075  1.00 10.00      A    H  
ATOM    278  HE  ARG A  29     -14.139  19.622  -5.517  1.00 10.00      A    H  
ATOM    279 HH11 ARG A  29     -15.228  19.603  -9.382  1.00 10.00      A    H  
ATOM    280 HH12 ARG A  29     -13.684  18.961  -8.920  1.00 10.00      A    H  
ATOM    281 HH21 ARG A  29     -16.639  20.461  -7.793  1.00 10.00      A    H  
ATOM    282 HH22 ARG A  29     -16.169  20.481  -6.116  1.00 10.00      A    H  
ATOM    283  N   GLN A  30     -12.236  21.391  -1.935  1.00 10.00      A    N  
ATOM    284  CA  GLN A  30     -12.844  21.598  -0.626  1.00 10.00      A    C  
ATOM    285  C   GLN A  30     -13.729  20.418  -0.233  1.00 10.00      A    C  
ATOM    286  O   GLN A  30     -13.787  20.040   0.936  1.00 10.00      A    O  
ATOM    287  CB  GLN A  30     -13.657  22.897  -0.623  1.00 10.00      A    C  
ATOM    288  CG  GLN A  30     -14.222  23.286   0.735  1.00 10.00      A    C  
ATOM    289  CD  GLN A  30     -13.147  23.537   1.777  1.00 10.00      A    C  
ATOM    290  NE2 GLN A  30     -13.470  23.268   3.029  1.00 10.00      A    N  
ATOM    291  OE1 GLN A  30     -12.036  23.966   1.460  1.00 10.00      A    O  
ATOM    292  HN  GLN A  30     -12.423  22.035  -2.650  1.00 10.00      A    H  
ATOM    293 HE21 GLN A  30     -14.373  22.923   3.212  1.00 10.00      A    H  
ATOM    294 HE22 GLN A  30     -12.798  23.427   3.726  1.00 10.00      A    H  
ATOM    295  N   GLU A  31     -14.386  19.818  -1.222  1.00 10.00      A    N  
ATOM    296  CA  GLU A  31     -15.275  18.687  -0.986  1.00 10.00      A    C  
ATOM    297  C   GLU A  31     -14.499  17.375  -0.907  1.00 10.00      A    C  
ATOM    298  O   GLU A  31     -15.081  16.303  -0.739  1.00 10.00      A    O  
ATOM    299  CB  GLU A  31     -16.322  18.594  -2.103  1.00 10.00      A    C  
ATOM    300  CG  GLU A  31     -16.843  19.940  -2.591  1.00 10.00      A    C  
ATOM    301  CD  GLU A  31     -16.067  20.480  -3.782  1.00 10.00      A    C  
ATOM    302  OE1 GLU A  31     -14.836  20.271  -3.855  1.00 10.00      A    O  
ATOM    303  OE2 GLU A  31     -16.685  21.116  -4.656  1.00 10.00      A    O1-
ATOM    304  HN  GLU A  31     -14.274  20.148  -2.144  1.00 10.00      A    H  
ATOM    305  N   ASN A  32     -13.184  17.457  -1.040  1.00 10.00      A    N  
ATOM    306  CA  ASN A  32     -12.341  16.271  -0.985  1.00 10.00      A    C  
ATOM    307  C   ASN A  32     -11.323  16.366   0.143  1.00 10.00      A    C  
ATOM    308  O   ASN A  32     -10.541  15.444   0.362  1.00 10.00      A    O  
ATOM    309  CB  ASN A  32     -11.623  16.058  -2.322  1.00 10.00      A    C  
ATOM    310  CG  ASN A  32     -12.568  15.681  -3.447  1.00 10.00      A    C  
ATOM    311  ND2 ASN A  32     -12.175  15.975  -4.682  1.00 10.00      A    N  
ATOM    312  OD1 ASN A  32     -13.637  15.115  -3.212  1.00 10.00      A    O  
ATOM    313  HN  ASN A  32     -12.769  18.337  -1.181  1.00 10.00      A    H  
ATOM    314 HD21 ASN A  32     -11.299  16.415  -4.801  1.00 10.00      A    H  
ATOM    315 HD22 ASN A  32     -12.769  15.740  -5.424  1.00 10.00      A    H  
ATOM    316  N   LYS A  33     -11.345  17.477   0.867  1.00 10.00      A    N  
ATOM    317  CA  LYS A  33     -10.411  17.691   1.967  1.00 10.00      A    C  
ATOM    318  C   LYS A  33     -10.693  16.759   3.137  1.00 10.00      A    C  
ATOM    319  O   LYS A  33      -9.777  16.340   3.843  1.00 10.00      A    O  
ATOM    320  CB  LYS A  33     -10.438  19.149   2.424  1.00 10.00      A    C  
ATOM    321  CG  LYS A  33      -9.705  20.103   1.497  1.00 10.00      A    C  
ATOM    322  CD  LYS A  33      -9.817  21.533   1.988  1.00 10.00      A    C  
ATOM    323  CE  LYS A  33      -9.048  22.489   1.090  1.00 10.00      A    C  
ATOM    324  NZ  LYS A  33      -9.234  23.901   1.508  1.00 10.00      A    N1+
ATOM    325  HN  LYS A  33     -12.004  18.170   0.658  1.00 10.00      A    H  
ATOM    326  HZ1 LYS A  33      -8.748  24.540   0.847  1.00 10.00      A    H  
ATOM    327  HZ2 LYS A  33      -8.841  24.052   2.459  1.00 10.00      A    H  
ATOM    328  HZ3 LYS A  33     -10.248  24.142   1.522  1.00 10.00      A    H  
ATOM    329  N   ASN A  34     -11.961  16.423   3.338  1.00 10.00      A    N  
ATOM    330  CA  ASN A  34     -12.352  15.536   4.432  1.00 10.00      A    C  
ATOM    331  C   ASN A  34     -11.960  14.089   4.133  1.00 10.00      A    C  
ATOM    332  O   ASN A  34     -11.939  13.240   5.025  1.00 10.00      A    O  
ATOM    333  CB  ASN A  34     -13.862  15.631   4.716  1.00 10.00      A    C  
ATOM    334  CG  ASN A  34     -14.723  14.892   3.703  1.00 10.00      A    C  
ATOM    335  ND2 ASN A  34     -15.783  14.259   4.178  1.00 10.00      A    N  
ATOM    336  OD1 ASN A  34     -14.438  14.888   2.509  1.00 10.00      A    O  
ATOM    337  HN  ASN A  34     -12.653  16.780   2.740  1.00 10.00      A    H  
ATOM    338 HD21 ASN A  34     -15.953  14.301   5.144  1.00 10.00      A    H  
ATOM    339 HD22 ASN A  34     -16.351  13.768   3.544  1.00 10.00      A    H  
ATOM    340  N   LYS A  35     -11.629  13.824   2.877  1.00 10.00      A    N  
ATOM    341  CA  LYS A  35     -11.244  12.487   2.443  1.00 10.00      A    C  
ATOM    342  C   LYS A  35      -9.728  12.314   2.473  1.00 10.00      A    C  
ATOM    343  O   LYS A  35      -9.184  11.405   1.848  1.00 10.00      A    O  
ATOM    344  CB  LYS A  35     -11.786  12.218   1.034  1.00 10.00      A    C  
ATOM    345  CG  LYS A  35     -13.306  12.174   0.958  1.00 10.00      A    C  
ATOM    346  CD  LYS A  35     -13.820  12.767  -0.345  1.00 10.00      A    C  
ATOM    347  CE  LYS A  35     -15.338  12.872  -0.335  1.00 10.00      A    C  
ATOM    348  NZ  LYS A  35     -15.850  13.671  -1.477  1.00 10.00      A    N1+
ATOM    349  HN  LYS A  35     -11.639  14.553   2.221  1.00 10.00      A    H  
ATOM    350  HZ1 LYS A  35     -15.689  13.164  -2.371  1.00 10.00      A    H  
ATOM    351  HZ2 LYS A  35     -15.365  14.593  -1.517  1.00 10.00      A    H  
ATOM    352  HZ3 LYS A  35     -16.873  13.836  -1.364  1.00 10.00      A    H  
ATOM    353  N   ASN A  36      -9.051  13.182   3.209  1.00 10.00      A    N  
ATOM    354  CA  ASN A  36      -7.602  13.125   3.320  1.00 10.00      A    C  
ATOM    355  C   ASN A  36      -7.179  13.136   4.781  1.00 10.00      A    C  
ATOM    356  O   ASN A  36      -7.753  13.862   5.594  1.00 10.00      A    O  
ATOM    357  CB  ASN A  36      -6.960  14.301   2.581  1.00 10.00      A    C  
ATOM    358  CG  ASN A  36      -6.974  14.123   1.076  1.00 10.00      A    C  
ATOM    359  ND2 ASN A  36      -7.172  15.214   0.354  1.00 10.00      A    N  
ATOM    360  OD1 ASN A  36      -6.814  13.010   0.566  1.00 10.00      A    O  
ATOM    361  HN  ASN A  36      -9.541  13.875   3.699  1.00 10.00      A    H  
ATOM    362 HD21 ASN A  36      -7.298  16.064   0.824  1.00 10.00      A    H  
ATOM    363 HD22 ASN A  36      -7.196  15.127  -0.624  1.00 10.00      A    H  
ATOM    364  N   ARG A  37      -6.182  12.330   5.115  1.00 10.00      A    N  
ATOM    365  CA  ARG A  37      -5.692  12.256   6.486  1.00 10.00      A    C  
ATOM    366  C   ARG A  37      -4.677  13.357   6.767  1.00 10.00      A    C  
ATOM    367  O   ARG A  37      -4.630  13.902   7.870  1.00 10.00      A    O  
ATOM    368  CB  ARG A  37      -5.090  10.877   6.783  1.00 10.00      A    C  
ATOM    369  CG  ARG A  37      -4.553  10.721   8.199  1.00 10.00      A    C  
ATOM    370  CD  ARG A  37      -4.184   9.278   8.504  1.00 10.00      A    C  
ATOM    371  NE  ARG A  37      -5.352   8.475   8.865  1.00 10.00      A    N  
ATOM    372  CZ  ARG A  37      -5.927   7.584   8.061  1.00 10.00      A    C  
ATOM    373  NH1 ARG A  37      -5.442   7.376   6.843  1.00 10.00      A    N1+
ATOM    374  NH2 ARG A  37      -6.987   6.899   8.478  1.00 10.00      A    N  
ATOM    375  HN  ARG A  37      -5.763  11.772   4.422  1.00 10.00      A    H  
ATOM    376  HE  ARG A  37      -5.724   8.609   9.765  1.00 10.00      A    H  
ATOM    377 HH11 ARG A  37      -5.881   6.705   6.234  1.00 10.00      A    H  
ATOM    378 HH12 ARG A  37      -4.640   7.885   6.523  1.00 10.00      A    H  
ATOM    379 HH21 ARG A  37      -7.358   7.056   9.398  1.00 10.00      A    H  
ATOM    380 HH22 ARG A  37      -7.420   6.223   7.876  1.00 10.00      A    H  
ATOM    381  N   TYR A  38      -3.876  13.689   5.761  1.00 10.00      A    N  
ATOM    382  CA  TYR A  38      -2.857  14.720   5.898  1.00 10.00      A    C  
ATOM    383  C   TYR A  38      -2.991  15.749   4.778  1.00 10.00      A    C  
ATOM    384  O   TYR A  38      -3.387  15.418   3.661  1.00 10.00      A    O  
ATOM    385  CB  TYR A  38      -1.455  14.102   5.890  1.00 10.00      A    C  
ATOM    386  CG  TYR A  38      -1.243  13.034   6.943  1.00 10.00      A    C  
ATOM    387  CD1 TYR A  38      -1.245  13.353   8.294  1.00 10.00      A    C  
ATOM    388  CD2 TYR A  38      -1.052  11.706   6.586  1.00 10.00      A    C  
ATOM    389  CE1 TYR A  38      -1.061  12.383   9.261  1.00 10.00      A    C  
ATOM    390  CE2 TYR A  38      -0.866  10.728   7.545  1.00 10.00      A    C  
ATOM    391  CZ  TYR A  38      -0.873  11.071   8.881  1.00 10.00      A    C  
ATOM    392  OH  TYR A  38      -0.691  10.100   9.839  1.00 10.00      A    O  
ATOM    393  HN  TYR A  38      -3.983  13.240   4.895  1.00 10.00      A    H  
ATOM    394  HH  TYR A  38       0.200   9.745   9.774  1.00 10.00      A    H  
ATOM    395  N   LYS A  39      -2.643  16.994   5.078  1.00 10.00      A    N  
ATOM    396  CA  LYS A  39      -2.744  18.075   4.101  1.00 10.00      A    C  
ATOM    397  C   LYS A  39      -1.542  18.111   3.156  1.00 10.00      A    C  
ATOM    398  O   LYS A  39      -1.509  18.901   2.210  1.00 10.00      A    O  
ATOM    399  CB  LYS A  39      -2.939  19.429   4.794  1.00 10.00      A    C  
ATOM    400  CG  LYS A  39      -1.711  19.965   5.520  1.00 10.00      A    C  
ATOM    401  CD  LYS A  39      -2.015  21.280   6.225  1.00 10.00      A    C  
ATOM    402  CE  LYS A  39      -0.751  22.089   6.491  1.00 10.00      A    C  
ATOM    403  NZ  LYS A  39       0.165  21.421   7.458  1.00 10.00      A    N1+
ATOM    404  HN  LYS A  39      -2.302  17.194   5.980  1.00 10.00      A    H  
ATOM    405  HZ1 LYS A  39       0.931  22.068   7.729  1.00 10.00      A    H  
ATOM    406  HZ2 LYS A  39       0.590  20.574   7.028  1.00 10.00      A    H  
ATOM    407  HZ3 LYS A  39      -0.352  21.136   8.317  1.00 10.00      A    H  
ATOM    408  N   ASN A  40      -0.560  17.259   3.409  1.00 10.00      A    N  
ATOM    409  CA  ASN A  40       0.633  17.199   2.566  1.00 10.00      A    C  
ATOM    410  C   ASN A  40       0.648  15.930   1.718  1.00 10.00      A    C  
ATOM    411  O   ASN A  40       1.575  15.703   0.943  1.00 10.00      A    O  
ATOM    412  CB  ASN A  40       1.919  17.308   3.397  1.00 10.00      A    C  
ATOM    413  CG  ASN A  40       2.207  16.078   4.239  1.00 10.00      A    C  
ATOM    414  ND2 ASN A  40       3.474  15.699   4.317  1.00 10.00      A    N  
ATOM    415  OD1 ASN A  40       1.306  15.475   4.818  1.00 10.00      A    O  
ATOM    416  HN  ASN A  40      -0.631  16.659   4.182  1.00 10.00      A    H  
ATOM    417 HD21 ASN A  40       4.144  16.228   3.830  1.00 10.00      A    H  
ATOM    418 HD22 ASN A  40       3.691  14.914   4.856  1.00 10.00      A    H  
ATOM    419  N   ILE A  41      -0.387  15.110   1.864  1.00 10.00      A    N  
ATOM    420  CA  ILE A  41      -0.481  13.863   1.112  1.00 10.00      A    C  
ATOM    421  C   ILE A  41      -1.605  13.934   0.088  1.00 10.00      A    C  
ATOM    422  O   ILE A  41      -2.763  13.638   0.395  1.00 10.00      A    O  
ATOM    423  CB  ILE A  41      -0.705  12.639   2.030  1.00 10.00      A    C  
ATOM    424  CG1 ILE A  41       0.314  12.626   3.177  1.00 10.00      A    C  
ATOM    425  CG2 ILE A  41      -0.631  11.341   1.232  1.00 10.00      A    C  
ATOM    426  CD1 ILE A  41       1.757  12.631   2.725  1.00 10.00      A    C  
ATOM    427  HN  ILE A  41      -1.109  15.355   2.478  1.00 10.00      A    H  
ATOM    428  N   LEU A  42      -1.258  14.330  -1.128  1.00 10.00      A    N  
ATOM    429  CA  LEU A  42      -2.228  14.448  -2.205  1.00 10.00      A    C  
ATOM    430  C   LEU A  42      -1.881  13.488  -3.339  1.00 10.00      A    C  
ATOM    431  O   LEU A  42      -0.706  13.306  -3.665  1.00 10.00      A    O  
ATOM    432  CB  LEU A  42      -2.270  15.891  -2.720  1.00 10.00      A    C  
ATOM    433  CG  LEU A  42      -2.564  16.972  -1.675  1.00 10.00      A    C  
ATOM    434  CD1 LEU A  42      -2.436  18.360  -2.286  1.00 10.00      A    C  
ATOM    435  CD2 LEU A  42      -3.945  16.776  -1.067  1.00 10.00      A    C  
ATOM    436  HN  LEU A  42      -0.316  14.541  -1.312  1.00 10.00      A    H  
ATOM    437  N   PRO A  43      -2.891  12.849  -3.944  1.00 10.00      A    N  
ATOM    438  CA  PRO A  43      -2.674  11.910  -5.044  1.00 10.00      A    C  
ATOM    439  C   PRO A  43      -2.429  12.631  -6.367  1.00 10.00      A    C  
ATOM    440  O   PRO A  43      -3.033  13.671  -6.634  1.00 10.00      A    O  
ATOM    441  CB  PRO A  43      -3.994  11.137  -5.098  1.00 10.00      A    C  
ATOM    442  CG  PRO A  43      -5.017  12.105  -4.607  1.00 10.00      A    C  
ATOM    443  CD  PRO A  43      -4.321  12.990  -3.606  1.00 10.00      A    C  
ATOM    444  N   PHE A  44      -1.528  12.093  -7.181  1.00 10.00      A    N  
ATOM    445  CA  PHE A  44      -1.231  12.686  -8.480  1.00 10.00      A    C  
ATOM    446  C   PHE A  44      -2.442  12.588  -9.397  1.00 10.00      A    C  
ATOM    447  O   PHE A  44      -3.033  11.518  -9.537  1.00 10.00      A    O  
ATOM    448  CB  PHE A  44      -0.017  12.019  -9.125  1.00 10.00      A    C  
ATOM    449  CG  PHE A  44       1.299  12.590  -8.678  1.00 10.00      A    C  
ATOM    450  CD1 PHE A  44       1.379  13.884  -8.187  1.00 10.00      A    C  
ATOM    451  CD2 PHE A  44       2.456  11.836  -8.760  1.00 10.00      A    C  
ATOM    452  CE1 PHE A  44       2.589  14.414  -7.785  1.00 10.00      A    C  
ATOM    453  CE2 PHE A  44       3.668  12.359  -8.360  1.00 10.00      A    C  
ATOM    454  CZ  PHE A  44       3.735  13.650  -7.873  1.00 10.00      A    C  
ATOM    455  HN  PHE A  44      -1.046  11.286  -6.899  1.00 10.00      A    H  
ATOM    456  N   ASP A  45      -2.801  13.705 -10.019  1.00 10.00      A    N  
ATOM    457  CA  ASP A  45      -3.964  13.768 -10.907  1.00 10.00      A    C  
ATOM    458  C   ASP A  45      -3.856  12.850 -12.125  1.00 10.00      A    C  
ATOM    459  O   ASP A  45      -4.870  12.451 -12.693  1.00 10.00      A    O  
ATOM    460  CB  ASP A  45      -4.231  15.207 -11.369  1.00 10.00      A    C  
ATOM    461  CG  ASP A  45      -4.797  16.101 -10.282  1.00 10.00      A    C  
ATOM    462  OD1 ASP A  45      -5.256  15.580  -9.247  1.00 10.00      A    O  
ATOM    463  OD2 ASP A  45      -4.778  17.342 -10.463  1.00 10.00      A    O1-
ATOM    464  HN  ASP A  45      -2.277  14.525  -9.863  1.00 10.00      A    H  
ATOM    465  N   HIS A  46      -2.639  12.514 -12.531  1.00 10.00      A    N  
ATOM    466  CA  HIS A  46      -2.442  11.660 -13.701  1.00 10.00      A    C  
ATOM    467  C   HIS A  46      -2.544  10.170 -13.383  1.00 10.00      A    C  
ATOM    468  O   HIS A  46      -2.971   9.378 -14.223  1.00 10.00      A    O  
ATOM    469  CB  HIS A  46      -1.131  11.981 -14.433  1.00 10.00      A    C  
ATOM    470  CG  HIS A  46       0.106  11.892 -13.593  1.00 10.00      A    C  
ATOM    471  CD2 HIS A  46       0.975  10.862 -13.446  1.00 10.00      A    C  
ATOM    472  ND1 HIS A  46       0.535  12.958 -12.837  1.00 10.00      A    N  
ATOM    473  CE1 HIS A  46       1.647  12.558 -12.249  1.00 10.00      A    C  
ATOM    474  NE2 HIS A  46       1.951  11.299 -12.588  1.00 10.00      A    N  
ATOM    475  HN  HIS A  46      -1.859  12.851 -12.042  1.00 10.00      A    H  
ATOM    476  HE2 HIS A  46       2.727  10.780 -12.272  1.00 10.00      A    H  
ATOM    477  N   THR A  47      -2.166   9.793 -12.174  1.00 10.00      A    N  
ATOM    478  CA  THR A  47      -2.201   8.394 -11.770  1.00 10.00      A    C  
ATOM    479  C   THR A  47      -3.246   8.147 -10.692  1.00 10.00      A    C  
ATOM    480  O   THR A  47      -3.193   7.149  -9.973  1.00 10.00      A    O  
ATOM    481  CB  THR A  47      -0.821   7.951 -11.251  1.00 10.00      A    C  
ATOM    482  CG2 THR A  47       0.024   7.415 -12.394  1.00 10.00      A    C  
ATOM    483  OG1 THR A  47      -0.156   9.078 -10.654  1.00 10.00      A    O  
ATOM    484  HN  THR A  47      -1.846  10.465 -11.538  1.00 10.00      A    H  
ATOM    485  HG1 THR A  47       0.312   8.792  -9.857  1.00 10.00      A    H  
ATOM    486  N   ARG A  48      -4.194   9.063 -10.573  1.00 10.00      A    N  
ATOM    487  CA  ARG A  48      -5.242   8.944  -9.571  1.00 10.00      A    C  
ATOM    488  C   ARG A  48      -6.296   7.927  -9.985  1.00 10.00      A    C  
ATOM    489  O   ARG A  48      -6.616   7.791 -11.167  1.00 10.00      A    O  
ATOM    490  CB  ARG A  48      -5.907  10.300  -9.316  1.00 10.00      A    C  
ATOM    491  CG  ARG A  48      -6.532  10.924 -10.555  1.00 10.00      A    C  
ATOM    492  CD  ARG A  48      -7.537  12.008 -10.199  1.00 10.00      A    C  
ATOM    493  NE  ARG A  48      -8.786  11.444  -9.680  1.00 10.00      A    N  
ATOM    494  CZ  ARG A  48     -10.002  11.875 -10.028  1.00 10.00      A    C  
ATOM    495  NH1 ARG A  48     -10.132  12.870 -10.897  1.00 10.00      A    N1+
ATOM    496  NH2 ARG A  48     -11.086  11.303  -9.512  1.00 10.00      A    N  
ATOM    497  HN  ARG A  48      -4.188   9.837 -11.174  1.00 10.00      A    H  
ATOM    498  HE  ARG A  48      -8.712  10.703  -9.039  1.00 10.00      A    H  
ATOM    499 HH11 ARG A  48     -11.046  13.198 -11.159  1.00 10.00      A    H  
ATOM    500 HH12 ARG A  48      -9.320  13.299 -11.301  1.00 10.00      A    H  
ATOM    501 HH21 ARG A  48     -10.997  10.544  -8.863  1.00 10.00      A    H  
ATOM    502 HH22 ARG A  48     -12.012  11.630  -9.770  1.00 10.00      A    H  
ATOM    503  N   VAL A  49      -6.813   7.200  -9.011  1.00 10.00      A    N  
ATOM    504  CA  VAL A  49      -7.849   6.218  -9.274  1.00 10.00      A    C  
ATOM    505  C   VAL A  49      -9.205   6.914  -9.310  1.00 10.00      A    C  
ATOM    506  O   VAL A  49      -9.621   7.532  -8.330  1.00 10.00      A    O  
ATOM    507  CB  VAL A  49      -7.871   5.102  -8.208  1.00 10.00      A    C  
ATOM    508  CG1 VAL A  49      -8.911   4.047  -8.558  1.00 10.00      A    C  
ATOM    509  CG2 VAL A  49      -6.496   4.469  -8.069  1.00 10.00      A    C  
ATOM    510  HN  VAL A  49      -6.480   7.313  -8.096  1.00 10.00      A    H  
ATOM    511  N   VAL A  50      -9.867   6.849 -10.451  1.00 10.00      A    N  
ATOM    512  CA  VAL A  50     -11.176   7.465 -10.604  1.00 10.00      A    C  
ATOM    513  C   VAL A  50     -12.259   6.479 -10.187  1.00 10.00      A    C  
ATOM    514  O   VAL A  50     -12.351   5.381 -10.733  1.00 10.00      A    O  
ATOM    515  CB  VAL A  50     -11.431   7.939 -12.053  1.00 10.00      A    C  
ATOM    516  CG1 VAL A  50     -12.698   8.780 -12.129  1.00 10.00      A    C  
ATOM    517  CG2 VAL A  50     -10.239   8.721 -12.581  1.00 10.00      A    C  
ATOM    518  HN  VAL A  50      -9.469   6.375 -11.208  1.00 10.00      A    H  
ATOM    519  N   LEU A  51     -13.060   6.863  -9.205  1.00 10.00      A    N  
ATOM    520  CA  LEU A  51     -14.125   6.001  -8.721  1.00 10.00      A    C  
ATOM    521  C   LEU A  51     -15.421   6.221  -9.491  1.00 10.00      A    C  
ATOM    522  O   LEU A  51     -16.208   7.112  -9.165  1.00 10.00      A    O  
ATOM    523  CB  LEU A  51     -14.359   6.215  -7.225  1.00 10.00      A    C  
ATOM    524  CG  LEU A  51     -13.243   5.744  -6.296  1.00 10.00      A    C  
ATOM    525  CD1 LEU A  51     -13.651   5.915  -4.843  1.00 10.00      A    C  
ATOM    526  CD2 LEU A  51     -12.886   4.296  -6.585  1.00 10.00      A    C  
ATOM    527  HN  LEU A  51     -12.931   7.748  -8.795  1.00 10.00      A    H  
ATOM    528  N   HIS A  52     -15.641   5.395 -10.501  1.00 10.00      A    N  
ATOM    529  CA  HIS A  52     -16.840   5.482 -11.321  1.00 10.00      A    C  
ATOM    530  C   HIS A  52     -17.981   4.728 -10.654  1.00 10.00      A    C  
ATOM    531  O   HIS A  52     -17.761   4.009  -9.678  1.00 10.00      A    O  
ATOM    532  CB  HIS A  52     -16.579   4.905 -12.717  1.00 10.00      A    C  
ATOM    533  CG  HIS A  52     -15.666   5.736 -13.562  1.00 10.00      A    C  
ATOM    534  CD2 HIS A  52     -14.344   5.576 -13.810  1.00 10.00      A    C  
ATOM    535  ND1 HIS A  52     -16.120   6.853 -14.228  1.00 10.00      A    N  
ATOM    536  CE1 HIS A  52     -15.069   7.345 -14.862  1.00 10.00      A    C  
ATOM    537  NE2 HIS A  52     -13.977   6.606 -14.636  1.00 10.00      A    N  
ATOM    538  HN  HIS A  52     -14.984   4.689 -10.691  1.00 10.00      A    H  
ATOM    539  HE2 HIS A  52     -13.079   6.767 -15.001  1.00 10.00      A    H  
ATOM    540  N   ASP A  53     -19.191   4.893 -11.186  1.00 10.00      A    N  
ATOM    541  CA  ASP A  53     -20.382   4.231 -10.649  1.00 10.00      A    C  
ATOM    542  C   ASP A  53     -20.568   4.561  -9.171  1.00 10.00      A    C  
ATOM    543  O   ASP A  53     -20.214   3.771  -8.291  1.00 10.00      A    O  
ATOM    544  CB  ASP A  53     -20.321   2.713 -10.867  1.00 10.00      A    C  
ATOM    545  CG  ASP A  53     -21.644   2.018 -10.603  1.00 10.00      A    C  
ATOM    546  OD1 ASP A  53     -22.547   2.110 -11.458  1.00 10.00      A    O  
ATOM    547  OD2 ASP A  53     -21.776   1.354  -9.553  1.00 10.00      A    O1-
ATOM    548  HN  ASP A  53     -19.288   5.483 -11.966  1.00 10.00      A    H  
ATOM    549  N   GLY A  54     -21.083   5.750  -8.903  1.00 10.00      A    N  
ATOM    550  CA  GLY A  54     -21.300   6.173  -7.536  1.00 10.00      A    C  
ATOM    551  C   GLY A  54     -22.683   6.750  -7.329  1.00 10.00      A    C  
ATOM    552  O   GLY A  54     -23.601   6.476  -8.105  1.00 10.00      A    O  
ATOM    553  HN  GLY A  54     -21.321   6.349  -9.643  1.00 10.00      A    H  
ATOM    554  N   ASP A  55     -22.833   7.552  -6.283  1.00 10.00      A    N  
ATOM    555  CA  ASP A  55     -24.112   8.175  -5.968  1.00 10.00      A    C  
ATOM    556  C   ASP A  55     -24.339   9.394  -6.853  1.00 10.00      A    C  
ATOM    557  O   ASP A  55     -23.497  10.293  -6.902  1.00 10.00      A    O  
ATOM    558  CB  ASP A  55     -24.152   8.595  -4.496  1.00 10.00      A    C  
ATOM    559  CG  ASP A  55     -25.561   8.771  -3.971  1.00 10.00      A    C  
ATOM    560  OD1 ASP A  55     -26.307   9.612  -4.507  1.00 10.00      A    O  
ATOM    561  OD2 ASP A  55     -25.929   8.061  -3.009  1.00 10.00      A    O1-
ATOM    562  HN  ASP A  55     -22.060   7.734  -5.706  1.00 10.00      A    H  
ATOM    563  N   PRO A  56     -25.477   9.443  -7.561  1.00 10.00      A    N  
ATOM    564  CA  PRO A  56     -25.814  10.560  -8.452  1.00 10.00      A    C  
ATOM    565  C   PRO A  56     -26.106  11.857  -7.696  1.00 10.00      A    C  
ATOM    566  O   PRO A  56     -26.231  12.920  -8.302  1.00 10.00      A    O  
ATOM    567  CB  PRO A  56     -27.071  10.074  -9.178  1.00 10.00      A    C  
ATOM    568  CG  PRO A  56     -27.671   9.064  -8.260  1.00 10.00      A    C  
ATOM    569  CD  PRO A  56     -26.520   8.400  -7.563  1.00 10.00      A    C  
ATOM    570  N   ASN A  57     -26.219  11.767  -6.375  1.00 10.00      A    N  
ATOM    571  CA  ASN A  57     -26.493  12.941  -5.550  1.00 10.00      A    C  
ATOM    572  C   ASN A  57     -25.201  13.474  -4.949  1.00 10.00      A    C  
ATOM    573  O   ASN A  57     -25.180  14.540  -4.331  1.00 10.00      A    O  
ATOM    574  CB  ASN A  57     -27.473  12.605  -4.421  1.00 10.00      A    C  
ATOM    575  CG  ASN A  57     -28.770  11.995  -4.908  1.00 10.00      A    C  
ATOM    576  ND2 ASN A  57     -28.793  10.675  -5.021  1.00 10.00      A    N  
ATOM    577  OD1 ASN A  57     -29.745  12.699  -5.172  1.00 10.00      A    O  
ATOM    578  HN  ASN A  57     -26.112  10.888  -5.942  1.00 10.00      A    H  
ATOM    579 HD21 ASN A  57     -27.972  10.176  -4.783  1.00 10.00      A    H  
ATOM    580 HD22 ASN A  57     -29.618  10.247  -5.336  1.00 10.00      A    H  
ATOM    581  N   GLU A  58     -24.125  12.724  -5.127  1.00 10.00      A    N  
ATOM    582  CA  GLU A  58     -22.827  13.108  -4.597  1.00 10.00      A    C  
ATOM    583  C   GLU A  58     -22.045  13.908  -5.638  1.00 10.00      A    C  
ATOM    584  O   GLU A  58     -21.766  13.409  -6.731  1.00 10.00      A    O  
ATOM    585  CB  GLU A  58     -22.038  11.860  -4.189  1.00 10.00      A    C  
ATOM    586  CG  GLU A  58     -20.820  12.138  -3.323  1.00 10.00      A    C  
ATOM    587  CD  GLU A  58     -21.192  12.579  -1.926  1.00 10.00      A    C  
ATOM    588  OE1 GLU A  58     -21.817  11.787  -1.196  1.00 10.00      A    O  
ATOM    589  OE2 GLU A  58     -20.853  13.722  -1.544  1.00 10.00      A    O1-
ATOM    590  HN  GLU A  58     -24.202  11.895  -5.644  1.00 10.00      A    H  
ATOM    591  N   PRO A  59     -21.709  15.169  -5.314  1.00 10.00      A    N  
ATOM    592  CA  PRO A  59     -20.953  16.054  -6.211  1.00 10.00      A    C  
ATOM    593  C   PRO A  59     -19.636  15.426  -6.661  1.00 10.00      A    C  
ATOM    594  O   PRO A  59     -19.358  15.329  -7.858  1.00 10.00      A    O  
ATOM    595  CB  PRO A  59     -20.686  17.294  -5.350  1.00 10.00      A    C  
ATOM    596  CG  PRO A  59     -21.769  17.283  -4.330  1.00 10.00      A    C  
ATOM    597  CD  PRO A  59     -22.053  15.837  -4.045  1.00 10.00      A    C  
ATOM    598  N   VAL A  60     -18.826  14.998  -5.701  1.00 10.00      A    N  
ATOM    599  CA  VAL A  60     -17.544  14.378  -6.009  1.00 10.00      A    C  
ATOM    600  C   VAL A  60     -17.465  12.986  -5.393  1.00 10.00      A    C  
ATOM    601  O   VAL A  60     -16.947  12.810  -4.289  1.00 10.00      A    O  
ATOM    602  CB  VAL A  60     -16.343  15.225  -5.529  1.00 10.00      A    C  
ATOM    603  CG1 VAL A  60     -15.067  14.780  -6.227  1.00 10.00      A    C  
ATOM    604  CG2 VAL A  60     -16.591  16.710  -5.761  1.00 10.00      A    C  
ATOM    605  HN  VAL A  60     -19.098  15.098  -4.760  1.00 10.00      A    H  
ATOM    606  N   SER A  61     -17.990  12.005  -6.114  1.00 10.00      A    N  
ATOM    607  CA  SER A  61     -17.997  10.626  -5.653  1.00 10.00      A    C  
ATOM    608  C   SER A  61     -16.950   9.798  -6.390  1.00 10.00      A    C  
ATOM    609  O   SER A  61     -16.882   8.575  -6.238  1.00 10.00      A    O  
ATOM    610  CB  SER A  61     -19.389  10.030  -5.871  1.00 10.00      A    C  
ATOM    611  OG  SER A  61     -20.039  10.656  -6.972  1.00 10.00      A    O  
ATOM    612  HN  SER A  61     -18.395  12.214  -6.986  1.00 10.00      A    H  
ATOM    613  HG  SER A  61     -20.829  11.118  -6.661  1.00 10.00      A    H  
ATOM    614  N   ASP A  62     -16.133  10.474  -7.184  1.00 10.00      A    N  
ATOM    615  CA  ASP A  62     -15.096   9.812  -7.968  1.00 10.00      A    C  
ATOM    616  C   ASP A  62     -13.703  10.024  -7.385  1.00 10.00      A    C  
ATOM    617  O   ASP A  62     -12.708   9.564  -7.953  1.00 10.00      A    O  
ATOM    618  CB  ASP A  62     -15.123  10.318  -9.415  1.00 10.00      A    C  
ATOM    619  CG  ASP A  62     -14.702  11.771  -9.539  1.00 10.00      A    C  
ATOM    620  OD1 ASP A  62     -15.501  12.660  -9.175  1.00 10.00      A    O  
ATOM    621  OD2 ASP A  62     -13.572  12.031 -10.009  1.00 10.00      A    O1-
ATOM    622  HN  ASP A  62     -16.236  11.448  -7.257  1.00 10.00      A    H  
ATOM    623  N   TYR A  63     -13.625  10.699  -6.250  1.00 10.00      A    N  
ATOM    624  CA  TYR A  63     -12.336  10.978  -5.632  1.00 10.00      A    C  
ATOM    625  C   TYR A  63     -11.945   9.965  -4.563  1.00 10.00      A    C  
ATOM    626  O   TYR A  63     -12.784   9.473  -3.808  1.00 10.00      A    O  
ATOM    627  CB  TYR A  63     -12.284  12.396  -5.057  1.00 10.00      A    C  
ATOM    628  CG  TYR A  63     -11.017  12.691  -4.275  1.00 10.00      A    C  
ATOM    629  CD1 TYR A  63      -9.826  12.986  -4.927  1.00 10.00      A    C  
ATOM    630  CD2 TYR A  63     -11.011  12.664  -2.884  1.00 10.00      A    C  
ATOM    631  CE1 TYR A  63      -8.669  13.245  -4.219  1.00 10.00      A    C  
ATOM    632  CE2 TYR A  63      -9.856  12.924  -2.168  1.00 10.00      A    C  
ATOM    633  CZ  TYR A  63      -8.689  13.215  -2.840  1.00 10.00      A    C  
ATOM    634  OH  TYR A  63      -7.535  13.478  -2.134  1.00 10.00      A    O  
ATOM    635  HN  TYR A  63     -14.447  11.004  -5.813  1.00 10.00      A    H  
ATOM    636  HH  TYR A  63      -7.573  13.036  -1.275  1.00 10.00      A    H  
ATOM    637  N   ILE A  64     -10.652   9.675  -4.527  1.00 10.00      A    N  
ATOM    638  CA  ILE A  64     -10.058   8.770  -3.559  1.00 10.00      A    C  
ATOM    639  C   ILE A  64      -8.548   9.005  -3.561  1.00 10.00      A    C  
ATOM    640  O   ILE A  64      -7.963   9.272  -4.615  1.00 10.00      A    O  
ATOM    641  CB  ILE A  64     -10.386   7.287  -3.856  1.00 10.00      A    C  
ATOM    642  CG1 ILE A  64      -9.957   6.392  -2.689  1.00 10.00      A    C  
ATOM    643  CG2 ILE A  64      -9.752   6.824  -5.162  1.00 10.00      A    C  
ATOM    644  CD1 ILE A  64     -10.540   4.995  -2.733  1.00 10.00      A    C  
ATOM    645  HN  ILE A  64     -10.064  10.089  -5.191  1.00 10.00      A    H  
ATOM    646  N   ASN A  65      -7.918   8.952  -2.398  1.00 10.00      A    N  
ATOM    647  CA  ASN A  65      -6.480   9.177  -2.317  1.00 10.00      A    C  
ATOM    648  C   ASN A  65      -5.720   7.895  -2.618  1.00 10.00      A    C  
ATOM    649  O   ASN A  65      -5.124   7.281  -1.732  1.00 10.00      A    O  
ATOM    650  CB  ASN A  65      -6.079   9.754  -0.957  1.00 10.00      A    C  
ATOM    651  CG  ASN A  65      -4.711  10.425  -0.963  1.00 10.00      A    C  
ATOM    652  ND2 ASN A  65      -4.624  11.586  -0.329  1.00 10.00      A    N  
ATOM    653  OD1 ASN A  65      -3.745   9.915  -1.539  1.00 10.00      A    O  
ATOM    654  HN  ASN A  65      -8.425   8.741  -1.581  1.00 10.00      A    H  
ATOM    655 HD21 ASN A  65      -5.438  11.944   0.101  1.00 10.00      A    H  
ATOM    656 HD22 ASN A  65      -3.758  12.049  -0.314  1.00 10.00      A    H  
ATOM    657  N   ALA A  66      -5.770   7.487  -3.876  1.00 10.00      A    N  
ATOM    658  CA  ALA A  66      -5.096   6.282  -4.328  1.00 10.00      A    C  
ATOM    659  C   ALA A  66      -4.443   6.519  -5.681  1.00 10.00      A    C  
ATOM    660  O   ALA A  66      -5.018   7.185  -6.549  1.00 10.00      A    O  
ATOM    661  CB  ALA A  66      -6.084   5.130  -4.409  1.00 10.00      A    C  
ATOM    662  HN  ALA A  66      -6.285   8.014  -4.527  1.00 10.00      A    H  
ATOM    663  N   ASN A  67      -3.243   5.983  -5.851  1.00 10.00      A    N  
ATOM    664  CA  ASN A  67      -2.503   6.134  -7.095  1.00 10.00      A    C  
ATOM    665  C   ASN A  67      -2.064   4.777  -7.631  1.00 10.00      A    C  
ATOM    666  O   ASN A  67      -1.613   3.918  -6.870  1.00 10.00      A    O  
ATOM    667  CB  ASN A  67      -1.280   7.034  -6.889  1.00 10.00      A    C  
ATOM    668  CG  ASN A  67      -1.630   8.512  -6.845  1.00 10.00      A    C  
ATOM    669  ND2 ASN A  67      -2.369   8.977  -7.842  1.00 10.00      A    N  
ATOM    670  OD1 ASN A  67      -1.242   9.229  -5.920  1.00 10.00      A    O  
ATOM    671  HN  ASN A  67      -2.841   5.469  -5.116  1.00 10.00      A    H  
ATOM    672 HD21 ASN A  67      -2.651   8.347  -8.541  1.00 10.00      A    H  
ATOM    673 HD22 ASN A  67      -2.603   9.931  -7.845  1.00 10.00      A    H  
ATOM    674  N   ILE A  68      -2.209   4.589  -8.936  1.00 10.00      A    N  
ATOM    675  CA  ILE A  68      -1.820   3.338  -9.581  1.00 10.00      A    C  
ATOM    676  C   ILE A  68      -0.305   3.289  -9.751  1.00 10.00      A    C  
ATOM    677  O   ILE A  68       0.291   4.191 -10.341  1.00 10.00      A    O  
ATOM    678  CB  ILE A  68      -2.500   3.170 -10.961  1.00 10.00      A    C  
ATOM    679  CG1 ILE A  68      -4.027   3.198 -10.828  1.00 10.00      A    C  
ATOM    680  CG2 ILE A  68      -2.043   1.887 -11.641  1.00 10.00      A    C  
ATOM    681  CD1 ILE A  68      -4.607   2.030 -10.058  1.00 10.00      A    C  
ATOM    682  HN  ILE A  68      -2.586   5.312  -9.484  1.00 10.00      A    H  
ATOM    683  N   ILE A  69       0.311   2.242  -9.226  1.00 10.00      A    N  
ATOM    684  CA  ILE A  69       1.754   2.081  -9.306  1.00 10.00      A    C  
ATOM    685  C   ILE A  69       2.124   0.933 -10.237  1.00 10.00      A    C  
ATOM    686  O   ILE A  69       1.721  -0.211 -10.021  1.00 10.00      A    O  
ATOM    687  CB  ILE A  69       2.366   1.806  -7.915  1.00 10.00      A    C  
ATOM    688  CG1 ILE A  69       1.970   2.899  -6.918  1.00 10.00      A    C  
ATOM    689  CG2 ILE A  69       3.880   1.675  -8.003  1.00 10.00      A    C  
ATOM    690  CD1 ILE A  69       2.408   4.293  -7.320  1.00 10.00      A    C  
ATOM    691  HN  ILE A  69      -0.222   1.548  -8.773  1.00 10.00      A    H  
ATOM    692  N   MET A  70       2.869   1.251 -11.282  1.00 10.00      A    N  
ATOM    693  CA  MET A  70       3.323   0.254 -12.238  1.00 10.00      A    C  
ATOM    694  C   MET A  70       4.844   0.152 -12.202  1.00 10.00      A    C  
ATOM    695  O   MET A  70       5.540   1.164 -12.281  1.00 10.00      A    O  
ATOM    696  CB  MET A  70       2.867   0.614 -13.654  1.00 10.00      A    C  
ATOM    697  CG  MET A  70       1.419   0.266 -13.954  1.00 10.00      A    C  
ATOM    698  SD  MET A  70       1.032   0.351 -15.714  1.00 10.00      A    S  
ATOM    699  CE  MET A  70       1.186   2.111 -16.010  1.00 10.00      A    C  
ATOM    700  HN  MET A  70       3.114   2.192 -11.424  1.00 10.00      A    H  
ATOM    701  N   PRO A  71       5.378  -1.072 -12.058  1.00 10.00      A    N  
ATOM    702  CA  PRO A  71       6.830  -1.301 -12.023  1.00 10.00      A    C  
ATOM    703  C   PRO A  71       7.494  -0.938 -13.350  1.00 10.00      A    C  
ATOM    704  O   PRO A  71       8.586  -0.364 -13.381  1.00 10.00      A    O  
ATOM    705  CB  PRO A  71       6.953  -2.808 -11.764  1.00 10.00      A    C  
ATOM    706  CG  PRO A  71       5.640  -3.382 -12.176  1.00 10.00      A    C  
ATOM    707  CD  PRO A  71       4.615  -2.321 -11.902  1.00 10.00      A    C  
ATOM    708  N   GLU A  72       6.821  -1.273 -14.439  1.00 10.00      A    N  
ATOM    709  CA  GLU A  72       7.316  -0.992 -15.776  1.00 10.00      A    C  
ATOM    710  C   GLU A  72       6.335  -0.084 -16.502  1.00 10.00      A    C  
ATOM    711  O   GLU A  72       5.228   0.155 -16.014  1.00 10.00      A    O  
ATOM    712  CB  GLU A  72       7.497  -2.297 -16.551  1.00 10.00      A    C  
ATOM    713  CG  GLU A  72       8.726  -3.090 -16.151  1.00 10.00      A    C  
ATOM    714  CD  GLU A  72      10.009  -2.423 -16.592  1.00 10.00      A    C  
ATOM    715  OE1 GLU A  72      10.652  -1.746 -15.762  1.00 10.00      A    O  
ATOM    716  OE2 GLU A  72      10.380  -2.573 -17.773  1.00 10.00      A    O1-
ATOM    717  HN  GLU A  72       5.952  -1.718 -14.341  1.00 10.00      A    H  
ATOM    718  N   PHE A  73       6.733   0.403 -17.668  1.00 10.00      A    N  
ATOM    719  CA  PHE A  73       5.886   1.294 -18.454  1.00 10.00      A    C  
ATOM    720  C   PHE A  73       4.665   0.554 -18.989  1.00 10.00      A    C  
ATOM    721  O   PHE A  73       3.558   1.097 -19.023  1.00 10.00      A    O  
ATOM    722  CB  PHE A  73       6.680   1.913 -19.604  1.00 10.00      A    C  
ATOM    723  CG  PHE A  73       7.846   2.742 -19.152  1.00 10.00      A    C  
ATOM    724  CD1 PHE A  73       7.649   4.008 -18.625  1.00 10.00      A    C  
ATOM    725  CD2 PHE A  73       9.140   2.256 -19.248  1.00 10.00      A    C  
ATOM    726  CE1 PHE A  73       8.719   4.773 -18.204  1.00 10.00      A    C  
ATOM    727  CE2 PHE A  73      10.214   3.016 -18.831  1.00 10.00      A    C  
ATOM    728  CZ  PHE A  73      10.004   4.277 -18.307  1.00 10.00      A    C  
ATOM    729  HN  PHE A  73       7.616   0.152 -18.015  1.00 10.00      A    H  
ATOM    730  N   GLY A  74       4.873  -0.693 -19.391  1.00 10.00      A    N  
ATOM    731  CA  GLY A  74       3.787  -1.493 -19.914  1.00 10.00      A    C  
ATOM    732  C   GLY A  74       3.473  -2.680 -19.028  1.00 10.00      A    C  
ATOM    733  O   GLY A  74       3.539  -3.826 -19.469  1.00 10.00      A    O  
ATOM    734  HN  GLY A  74       5.776  -1.073 -19.335  1.00 10.00      A    H  
ATOM    735  N   SER A  75       3.115  -2.408 -17.781  1.00 10.00      A    N  
ATOM    736  CA  SER A  75       2.798  -3.466 -16.832  1.00 10.00      A    C  
ATOM    737  C   SER A  75       1.325  -3.842 -16.910  1.00 10.00      A    C  
ATOM    738  O   SER A  75       0.479  -3.002 -17.227  1.00 10.00      A    O  
ATOM    739  CB  SER A  75       3.135  -3.016 -15.413  1.00 10.00      A    C  
ATOM    740  OG  SER A  75       4.433  -2.452 -15.356  1.00 10.00      A    O  
ATOM    741  HN  SER A  75       3.042  -1.474 -17.498  1.00 10.00      A    H  
ATOM    742  HG  SER A  75       4.429  -1.598 -15.808  1.00 10.00      A    H  
ATOM    743  N   SER A  76       1.022  -5.103 -16.639  1.00 10.00      A    N  
ATOM    744  CA  SER A  76      -0.349  -5.577 -16.656  1.00 10.00      A    C  
ATOM    745  C   SER A  76      -1.040  -5.197 -15.349  1.00 10.00      A    C  
ATOM    746  O   SER A  76      -0.369  -4.908 -14.355  1.00 10.00      A    O  
ATOM    747  CB  SER A  76      -0.362  -7.093 -16.838  1.00 10.00      A    C  
ATOM    748  OG  SER A  76       0.653  -7.699 -16.054  1.00 10.00      A    O  
ATOM    749  HN  SER A  76       1.743  -5.738 -16.427  1.00 10.00      A    H  
ATOM    750  HG  SER A  76       0.802  -8.599 -16.365  1.00 10.00      A    H  
ATOM    751  N   GLY A  77      -2.367  -5.203 -15.349  1.00 10.00      A    N  
ATOM    752  CA  GLY A  77      -3.119  -4.846 -14.158  1.00 10.00      A    C  
ATOM    753  C   GLY A  77      -2.774  -5.706 -12.957  1.00 10.00      A    C  
ATOM    754  O   GLY A  77      -2.623  -5.198 -11.849  1.00 10.00      A    O  
ATOM    755  HN  GLY A  77      -2.847  -5.452 -16.168  1.00 10.00      A    H  
ATOM    756  N   LYS A  78      -2.621  -7.005 -13.184  1.00 10.00      A    N  
ATOM    757  CA  LYS A  78      -2.301  -7.943 -12.112  1.00 10.00      A    C  
ATOM    758  C   LYS A  78      -0.935  -7.654 -11.486  1.00 10.00      A    C  
ATOM    759  O   LYS A  78      -0.718  -7.908 -10.303  1.00 10.00      A    O  
ATOM    760  CB  LYS A  78      -2.362  -9.386 -12.622  1.00 10.00      A    C  
ATOM    761  CG  LYS A  78      -2.758 -10.400 -11.559  1.00 10.00      A    C  
ATOM    762  CD  LYS A  78      -2.687 -11.826 -12.082  1.00 10.00      A    C  
ATOM    763  CE  LYS A  78      -1.265 -12.361 -12.053  1.00 10.00      A    C  
ATOM    764  NZ  LYS A  78      -1.221 -13.814 -12.359  1.00 10.00      A    N1+
ATOM    765  HN  LYS A  78      -2.734  -7.345 -14.097  1.00 10.00      A    H  
ATOM    766  HZ1 LYS A  78      -1.497 -13.980 -13.345  1.00 10.00      A    H  
ATOM    767  HZ2 LYS A  78      -1.876 -14.331 -11.737  1.00 10.00      A    H  
ATOM    768  HZ3 LYS A  78      -0.253 -14.186 -12.214  1.00 10.00      A    H  
ATOM    769  N   LYS A  79      -0.020  -7.112 -12.284  1.00 10.00      A    N  
ATOM    770  CA  LYS A  79       1.321  -6.797 -11.801  1.00 10.00      A    C  
ATOM    771  C   LYS A  79       1.415  -5.356 -11.300  1.00 10.00      A    C  
ATOM    772  O   LYS A  79       2.492  -4.896 -10.915  1.00 10.00      A    O  
ATOM    773  CB  LYS A  79       2.369  -7.056 -12.889  1.00 10.00      A    C  
ATOM    774  CG  LYS A  79       2.967  -8.458 -12.867  1.00 10.00      A    C  
ATOM    775  CD  LYS A  79       3.633  -8.757 -11.531  1.00 10.00      A    C  
ATOM    776  CE  LYS A  79       4.920  -9.554 -11.714  1.00 10.00      A    C  
ATOM    777  NZ  LYS A  79       5.627  -9.771 -10.424  1.00 10.00      A    N1+
ATOM    778  HN  LYS A  79      -0.252  -6.912 -13.214  1.00 10.00      A    H  
ATOM    779  HZ1 LYS A  79       5.755  -8.869  -9.928  1.00 10.00      A    H  
ATOM    780  HZ2 LYS A  79       6.569 -10.189 -10.594  1.00 10.00      A    H  
ATOM    781  HZ3 LYS A  79       5.082 -10.416  -9.817  1.00 10.00      A    H  
ATOM    782  N   SER A  80       0.289  -4.653 -11.304  1.00 10.00      A    N  
ATOM    783  CA  SER A  80       0.250  -3.273 -10.849  1.00 10.00      A    C  
ATOM    784  C   SER A  80      -0.163  -3.206  -9.381  1.00 10.00      A    C  
ATOM    785  O   SER A  80      -0.754  -4.146  -8.846  1.00 10.00      A    O  
ATOM    786  CB  SER A  80      -0.716  -2.455 -11.712  1.00 10.00      A    C  
ATOM    787  OG  SER A  80      -0.389  -2.564 -13.089  1.00 10.00      A    O  
ATOM    788  HN  SER A  80      -0.541  -5.082 -11.602  1.00 10.00      A    H  
ATOM    789  HG  SER A  80      -0.287  -3.499 -13.321  1.00 10.00      A    H  
ATOM    790  N   TYR A  81       0.157  -2.096  -8.734  1.00 10.00      A    N  
ATOM    791  CA  TYR A  81      -0.170  -1.901  -7.329  1.00 10.00      A    C  
ATOM    792  C   TYR A  81      -0.978  -0.625  -7.147  1.00 10.00      A    C  
ATOM    793  O   TYR A  81      -0.993   0.239  -8.019  1.00 10.00      A    O  
ATOM    794  CB  TYR A  81       1.108  -1.797  -6.488  1.00 10.00      A    C  
ATOM    795  CG  TYR A  81       2.188  -2.793  -6.845  1.00 10.00      A    C  
ATOM    796  CD1 TYR A  81       3.164  -2.475  -7.780  1.00 10.00      A    C  
ATOM    797  CD2 TYR A  81       2.236  -4.045  -6.245  1.00 10.00      A    C  
ATOM    798  CE1 TYR A  81       4.157  -3.370  -8.107  1.00 10.00      A    C  
ATOM    799  CE2 TYR A  81       3.229  -4.950  -6.569  1.00 10.00      A    C  
ATOM    800  CZ  TYR A  81       4.185  -4.606  -7.500  1.00 10.00      A    C  
ATOM    801  OH  TYR A  81       5.179  -5.498  -7.823  1.00 10.00      A    O  
ATOM    802  HN  TYR A  81       0.632  -1.381  -9.217  1.00 10.00      A    H  
ATOM    803  HH  TYR A  81       5.320  -6.106  -7.075  1.00 10.00      A    H  
ATOM    804  N   ILE A  82      -1.656  -0.519  -6.018  1.00 10.00      A    N  
ATOM    805  CA  ILE A  82      -2.443   0.661  -5.708  1.00 10.00      A    C  
ATOM    806  C   ILE A  82      -1.966   1.252  -4.388  1.00 10.00      A    C  
ATOM    807  O   ILE A  82      -2.134   0.642  -3.331  1.00 10.00      A    O  
ATOM    808  CB  ILE A  82      -3.952   0.344  -5.612  1.00 10.00      A    C  
ATOM    809  CG1 ILE A  82      -4.469  -0.228  -6.936  1.00 10.00      A    C  
ATOM    810  CG2 ILE A  82      -4.735   1.598  -5.235  1.00 10.00      A    C  
ATOM    811  CD1 ILE A  82      -5.931  -0.624  -6.908  1.00 10.00      A    C  
ATOM    812  HN  ILE A  82      -1.632  -1.263  -5.373  1.00 10.00      A    H  
ATOM    813  N   ALA A  83      -1.349   2.421  -4.458  1.00 10.00      A    N  
ATOM    814  CA  ALA A  83      -0.853   3.093  -3.268  1.00 10.00      A    C  
ATOM    815  C   ALA A  83      -1.919   4.031  -2.737  1.00 10.00      A    C  
ATOM    816  O   ALA A  83      -2.248   5.035  -3.375  1.00 10.00      A    O  
ATOM    817  CB  ALA A  83       0.420   3.861  -3.585  1.00 10.00      A    C  
ATOM    818  HN  ALA A  83      -1.239   2.852  -5.335  1.00 10.00      A    H  
ATOM    819  N   THR A  84      -2.468   3.703  -1.583  1.00 10.00      A    N  
ATOM    820  CA  THR A  84      -3.512   4.514  -0.991  1.00 10.00      A    C  
ATOM    821  C   THR A  84      -3.285   4.700   0.508  1.00 10.00      A    C  
ATOM    822  O   THR A  84      -2.449   4.024   1.107  1.00 10.00      A    O  
ATOM    823  CB  THR A  84      -4.909   3.904  -1.255  1.00 10.00      A    C  
ATOM    824  CG2 THR A  84      -5.128   2.640  -0.437  1.00 10.00      A    C  
ATOM    825  OG1 THR A  84      -5.930   4.859  -0.944  1.00 10.00      A    O  
ATOM    826  HN  THR A  84      -2.159   2.896  -1.112  1.00 10.00      A    H  
ATOM    827  HG1 THR A  84      -5.746   5.684  -1.414  1.00 10.00      A    H  
ATOM    828  N   GLN A  85      -4.021   5.629   1.101  1.00 10.00      A    N  
ATOM    829  CA  GLN A  85      -3.912   5.908   2.526  1.00 10.00      A    C  
ATOM    830  C   GLN A  85      -4.820   4.971   3.314  1.00 10.00      A    C  
ATOM    831  O   GLN A  85      -5.705   4.329   2.740  1.00 10.00      A    O  
ATOM    832  CB  GLN A  85      -4.314   7.362   2.801  1.00 10.00      A    C  
ATOM    833  CG  GLN A  85      -5.807   7.625   2.657  1.00 10.00      A    C  
ATOM    834  CD  GLN A  85      -6.172   9.094   2.740  1.00 10.00      A    C  
ATOM    835  NE2 GLN A  85      -7.267   9.454   2.095  1.00 10.00      A    N  
ATOM    836  OE1 GLN A  85      -5.483   9.893   3.376  1.00 10.00      A    O  
ATOM    837  HN  GLN A  85      -4.667   6.137   0.564  1.00 10.00      A    H  
ATOM    838 HE21 GLN A  85      -7.767   8.764   1.607  1.00 10.00      A    H  
ATOM    839 HE22 GLN A  85      -7.547  10.396   2.133  1.00 10.00      A    H  
ATOM    840  N   GLY A  86      -4.603   4.893   4.623  1.00 10.00      A    N  
ATOM    841  CA  GLY A  86      -5.433   4.047   5.455  1.00 10.00      A    C  
ATOM    842  C   GLY A  86      -6.866   4.535   5.460  1.00 10.00      A    C  
ATOM    843  O   GLY A  86      -7.107   5.742   5.524  1.00 10.00      A    O  
ATOM    844  HN  GLY A  86      -3.874   5.410   5.024  1.00 10.00      A    H  
ATOM    845  N   CYS A  87      -7.807   3.611   5.384  1.00 10.00      A    N  
ATOM    846  CA  CYS A  87      -9.223   3.949   5.362  1.00 10.00      A    C  
ATOM    847  C   CYS A  87      -9.627   4.762   6.589  1.00 10.00      A    C  
ATOM    848  O   CYS A  87      -9.267   4.423   7.720  1.00 10.00      A    O  
ATOM    849  CB  CYS A  87     -10.053   2.667   5.290  1.00 10.00      A    C  
ATOM    850  SG  CYS A  87      -9.228   1.308   4.430  1.00 10.00      A    S  
ATOM    851  HN  CYS A  87      -7.546   2.666   5.345  1.00 10.00      A    H  
ATOM    852  HG  CYS A  87      -9.196   1.603   3.138  1.00 10.00      A    H  
ATOM    853  N   LEU A  88     -10.350   5.851   6.354  1.00 10.00      A    N  
ATOM    854  CA  LEU A  88     -10.820   6.703   7.432  1.00 10.00      A    C  
ATOM    855  C   LEU A  88     -12.274   6.365   7.737  1.00 10.00      A    C  
ATOM    856  O   LEU A  88     -12.878   5.548   7.047  1.00 10.00      A    O  
ATOM    857  CB  LEU A  88     -10.683   8.189   7.069  1.00 10.00      A    C  
ATOM    858  CG  LEU A  88      -9.262   8.715   6.849  1.00 10.00      A    C  
ATOM    859  CD1 LEU A  88      -8.927   8.766   5.365  1.00 10.00      A    C  
ATOM    860  CD2 LEU A  88      -9.088  10.084   7.490  1.00 10.00      A    C  
ATOM    861  HN  LEU A  88     -10.586   6.080   5.428  1.00 10.00      A    H  
ATOM    862  N   GLN A  89     -12.836   7.013   8.745  1.00 10.00      A    N  
ATOM    863  CA  GLN A  89     -14.219   6.763   9.153  1.00 10.00      A    C  
ATOM    864  C   GLN A  89     -15.243   7.248   8.121  1.00 10.00      A    C  
ATOM    865  O   GLN A  89     -16.433   6.946   8.227  1.00 10.00      A    O  
ATOM    866  CB  GLN A  89     -14.500   7.384  10.525  1.00 10.00      A    C  
ATOM    867  CG  GLN A  89     -13.808   8.717  10.761  1.00 10.00      A    C  
ATOM    868  CD  GLN A  89     -14.144   9.318  12.111  1.00 10.00      A    C  
ATOM    869  NE2 GLN A  89     -14.067  10.634  12.206  1.00 10.00      A    N  
ATOM    870  OE1 GLN A  89     -14.460   8.604  13.065  1.00 10.00      A    O  
ATOM    871  HN  GLN A  89     -12.310   7.680   9.236  1.00 10.00      A    H  
ATOM    872 HE21 GLN A  89     -13.800  11.145  11.408  1.00 10.00      A    H  
ATOM    873 HE22 GLN A  89     -14.279  11.048  13.069  1.00 10.00      A    H  
ATOM    874  N   ASN A  90     -14.782   7.984   7.122  1.00 10.00      A    N  
ATOM    875  CA  ASN A  90     -15.670   8.510   6.089  1.00 10.00      A    C  
ATOM    876  C   ASN A  90     -15.318   7.986   4.698  1.00 10.00      A    C  
ATOM    877  O   ASN A  90     -15.976   8.331   3.715  1.00 10.00      A    O  
ATOM    878  CB  ASN A  90     -15.652  10.044   6.086  1.00 10.00      A    C  
ATOM    879  CG  ASN A  90     -14.292  10.623   5.735  1.00 10.00      A    C  
ATOM    880  ND2 ASN A  90     -14.289  11.771   5.079  1.00 10.00      A    N  
ATOM    881  OD1 ASN A  90     -13.252  10.039   6.045  1.00 10.00      A    O  
ATOM    882  HN  ASN A  90     -13.825   8.189   7.081  1.00 10.00      A    H  
ATOM    883 HD21 ASN A  90     -15.153  12.177   4.849  1.00 10.00      A    H  
ATOM    884 HD22 ASN A  90     -13.420  12.181   4.864  1.00 10.00      A    H  
ATOM    885  N   THR A  91     -14.295   7.146   4.614  1.00 10.00      A    N  
ATOM    886  CA  THR A  91     -13.865   6.601   3.330  1.00 10.00      A    C  
ATOM    887  C   THR A  91     -13.936   5.076   3.291  1.00 10.00      A    C  
ATOM    888  O   THR A  91     -13.276   4.434   2.471  1.00 10.00      A    O  
ATOM    889  CB  THR A  91     -12.432   7.055   3.001  1.00 10.00      A    C  
ATOM    890  CG2 THR A  91     -12.457   8.332   2.176  1.00 10.00      A    C  
ATOM    891  OG1 THR A  91     -11.721   7.295   4.223  1.00 10.00      A    O  
ATOM    892  HN  THR A  91     -13.813   6.891   5.429  1.00 10.00      A    H  
ATOM    893  HG1 THR A  91     -11.679   8.245   4.384  1.00 10.00      A    H  
ATOM    894  N   VAL A  92     -14.754   4.498   4.158  1.00 10.00      A    N  
ATOM    895  CA  VAL A  92     -14.897   3.048   4.222  1.00 10.00      A    C  
ATOM    896  C   VAL A  92     -15.603   2.526   2.975  1.00 10.00      A    C  
ATOM    897  O   VAL A  92     -15.157   1.562   2.350  1.00 10.00      A    O  
ATOM    898  CB  VAL A  92     -15.682   2.603   5.475  1.00 10.00      A    C  
ATOM    899  CG1 VAL A  92     -15.738   1.087   5.570  1.00 10.00      A    C  
ATOM    900  CG2 VAL A  92     -15.071   3.195   6.735  1.00 10.00      A    C  
ATOM    901  HN  VAL A  92     -15.288   5.061   4.758  1.00 10.00      A    H  
ATOM    902  N   ASN A  93     -16.684   3.194   2.600  1.00 10.00      A    N  
ATOM    903  CA  ASN A  93     -17.474   2.800   1.438  1.00 10.00      A    C  
ATOM    904  C   ASN A  93     -16.684   2.979   0.150  1.00 10.00      A    C  
ATOM    905  O   ASN A  93     -16.665   2.094  -0.707  1.00 10.00      A    O  
ATOM    906  CB  ASN A  93     -18.765   3.621   1.364  1.00 10.00      A    C  
ATOM    907  CG  ASN A  93     -19.740   3.322   2.487  1.00 10.00      A    C  
ATOM    908  ND2 ASN A  93     -21.017   3.526   2.223  1.00 10.00      A    N  
ATOM    909  OD1 ASN A  93     -19.350   2.923   3.586  1.00 10.00      A    O  
ATOM    910  HN  ASN A  93     -16.957   3.984   3.116  1.00 10.00      A    H  
ATOM    911 HD21 ASN A  93     -21.260   3.854   1.327  1.00 10.00      A    H  
ATOM    912 HD22 ASN A  93     -21.673   3.345   2.929  1.00 10.00      A    H  
ATOM    913  N   ASP A  94     -16.024   4.124   0.027  1.00 10.00      A    N  
ATOM    914  CA  ASP A  94     -15.239   4.439  -1.162  1.00 10.00      A    C  
ATOM    915  C   ASP A  94     -14.084   3.468  -1.353  1.00 10.00      A    C  
ATOM    916  O   ASP A  94     -13.777   3.075  -2.479  1.00 10.00      A    O  
ATOM    917  CB  ASP A  94     -14.724   5.878  -1.115  1.00 10.00      A    C  
ATOM    918  CG  ASP A  94     -15.742   6.882  -1.622  1.00 10.00      A    C  
ATOM    919  OD1 ASP A  94     -16.718   6.472  -2.291  1.00 10.00      A    O  
ATOM    920  OD2 ASP A  94     -15.570   8.091  -1.353  1.00 10.00      A    O1-
ATOM    921  HN  ASP A  94     -16.066   4.777   0.757  1.00 10.00      A    H  
ATOM    922  N   PHE A  95     -13.454   3.074  -0.252  1.00 10.00      A    N  
ATOM    923  CA  PHE A  95     -12.338   2.136  -0.306  1.00 10.00      A    C  
ATOM    924  C   PHE A  95     -12.794   0.812  -0.907  1.00 10.00      A    C  
ATOM    925  O   PHE A  95     -12.134   0.255  -1.786  1.00 10.00      A    O  
ATOM    926  CB  PHE A  95     -11.741   1.911   1.087  1.00 10.00      A    C  
ATOM    927  CG  PHE A  95     -10.472   1.102   1.083  1.00 10.00      A    C  
ATOM    928  CD1 PHE A  95      -9.249   1.712   0.853  1.00 10.00      A    C  
ATOM    929  CD2 PHE A  95     -10.500  -0.267   1.311  1.00 10.00      A    C  
ATOM    930  CE1 PHE A  95      -8.080   0.974   0.850  1.00 10.00      A    C  
ATOM    931  CE2 PHE A  95      -9.336  -1.010   1.307  1.00 10.00      A    C  
ATOM    932  CZ  PHE A  95      -8.123  -0.389   1.078  1.00 10.00      A    C  
ATOM    933  HN  PHE A  95     -13.743   3.426   0.617  1.00 10.00      A    H  
ATOM    934  N   TRP A  96     -13.934   0.319  -0.432  1.00 10.00      A    N  
ATOM    935  CA  TRP A  96     -14.489  -0.933  -0.929  1.00 10.00      A    C  
ATOM    936  C   TRP A  96     -14.894  -0.805  -2.396  1.00 10.00      A    C  
ATOM    937  O   TRP A  96     -14.797  -1.763  -3.162  1.00 10.00      A    O  
ATOM    938  CB  TRP A  96     -15.660  -1.408  -0.065  1.00 10.00      A    C  
ATOM    939  CG  TRP A  96     -15.230  -2.077   1.209  1.00 10.00      A    C  
ATOM    940  CD1 TRP A  96     -15.442  -1.635   2.483  1.00 10.00      A    C  
ATOM    941  CD2 TRP A  96     -14.502  -3.307   1.330  1.00 10.00      A    C  
ATOM    942  CE2 TRP A  96     -14.318  -3.552   2.704  1.00 10.00      A    C  
ATOM    943  CE3 TRP A  96     -13.995  -4.232   0.410  1.00 10.00      A    C  
ATOM    944  NE1 TRP A  96     -14.900  -2.517   3.388  1.00 10.00      A    N  
ATOM    945  CZ2 TRP A  96     -13.641  -4.674   3.180  1.00 10.00      A    C  
ATOM    946  CZ3 TRP A  96     -13.326  -5.344   0.883  1.00 10.00      A    C  
ATOM    947  CH2 TRP A  96     -13.158  -5.560   2.256  1.00 10.00      A    C  
ATOM    948  HN  TRP A  96     -14.410   0.810   0.273  1.00 10.00      A    H  
ATOM    949  HE1 TRP A  96     -14.923  -2.422   4.367  1.00 10.00      A    H  
ATOM    950  N   ARG A  97     -15.343   0.384  -2.781  1.00 10.00      A    N  
ATOM    951  CA  ARG A  97     -15.733   0.640  -4.162  1.00 10.00      A    C  
ATOM    952  C   ARG A  97     -14.525   0.492  -5.076  1.00 10.00      A    C  
ATOM    953  O   ARG A  97     -14.609  -0.124  -6.139  1.00 10.00      A    O  
ATOM    954  CB  ARG A  97     -16.308   2.049  -4.309  1.00 10.00      A    C  
ATOM    955  CG  ARG A  97     -17.726   2.216  -3.790  1.00 10.00      A    C  
ATOM    956  CD  ARG A  97     -18.204   3.647  -3.972  1.00 10.00      A    C  
ATOM    957  NE  ARG A  97     -18.188   4.049  -5.379  1.00 10.00      A    N  
ATOM    958  CZ  ARG A  97     -17.754   5.232  -5.817  1.00 10.00      A    C  
ATOM    959  NH1 ARG A  97     -17.301   6.140  -4.962  1.00 10.00      A    N1+
ATOM    960  NH2 ARG A  97     -17.770   5.504  -7.119  1.00 10.00      A    N  
ATOM    961  HN  ARG A  97     -15.418   1.107  -2.117  1.00 10.00      A    H  
ATOM    962  HE  ARG A  97     -18.524   3.396  -6.034  1.00 10.00      A    H  
ATOM    963 HH11 ARG A  97     -17.276   5.946  -3.972  1.00 10.00      A    H  
ATOM    964 HH12 ARG A  97     -16.978   7.032  -5.299  1.00 10.00      A    H  
ATOM    965 HH21 ARG A  97     -18.110   4.822  -7.776  1.00 10.00      A    H  
ATOM    966 HH22 ARG A  97     -17.439   6.391  -7.454  1.00 10.00      A    H  
ATOM    967  N   MET A  98     -13.396   1.047  -4.640  1.00 10.00      A    N  
ATOM    968  CA  MET A  98     -12.157   0.990  -5.407  1.00 10.00      A    C  
ATOM    969  C   MET A  98     -11.706  -0.450  -5.607  1.00 10.00      A    C  
ATOM    970  O   MET A  98     -11.410  -0.862  -6.728  1.00 10.00      A    O  
ATOM    971  CB  MET A  98     -11.055   1.790  -4.708  1.00 10.00      A    C  
ATOM    972  CG  MET A  98      -9.703   1.737  -5.405  1.00 10.00      A    C  
ATOM    973  SD  MET A  98      -8.386   2.502  -4.437  1.00 10.00      A    S  
ATOM    974  CE  MET A  98      -8.347   1.425  -3.005  1.00 10.00      A    C  
ATOM    975  HN  MET A  98     -13.399   1.511  -3.772  1.00 10.00      A    H  
ATOM    976  N   VAL A  99     -11.671  -1.211  -4.516  1.00 10.00      A    N  
ATOM    977  CA  VAL A  99     -11.255  -2.610  -4.559  1.00 10.00      A    C  
ATOM    978  C   VAL A  99     -12.121  -3.410  -5.534  1.00 10.00      A    C  
ATOM    979  O   VAL A  99     -11.618  -4.228  -6.307  1.00 10.00      A    O  
ATOM    980  CB  VAL A  99     -11.315  -3.254  -3.155  1.00 10.00      A    C  
ATOM    981  CG1 VAL A  99     -10.924  -4.724  -3.210  1.00 10.00      A    C  
ATOM    982  CG2 VAL A  99     -10.415  -2.504  -2.188  1.00 10.00      A    C  
ATOM    983  HN  VAL A  99     -11.930  -0.817  -3.654  1.00 10.00      A    H  
ATOM    984  N   PHE A 100     -13.422  -3.158  -5.501  1.00 10.00      A    N  
ATOM    985  CA  PHE A 100     -14.355  -3.847  -6.376  1.00 10.00      A    C  
ATOM    986  C   PHE A 100     -14.143  -3.438  -7.830  1.00 10.00      A    C  
ATOM    987  O   PHE A 100     -13.962  -4.292  -8.701  1.00 10.00      A    O  
ATOM    988  CB  PHE A 100     -15.798  -3.563  -5.950  1.00 10.00      A    C  
ATOM    989  CG  PHE A 100     -16.821  -4.428  -6.637  1.00 10.00      A    C  
ATOM    990  CD1 PHE A 100     -17.499  -3.969  -7.756  1.00 10.00      A    C  
ATOM    991  CD2 PHE A 100     -17.105  -5.700  -6.164  1.00 10.00      A    C  
ATOM    992  CE1 PHE A 100     -18.440  -4.761  -8.389  1.00 10.00      A    C  
ATOM    993  CE2 PHE A 100     -18.044  -6.495  -6.792  1.00 10.00      A    C  
ATOM    994  CZ  PHE A 100     -18.713  -6.025  -7.905  1.00 10.00      A    C  
ATOM    995  HN  PHE A 100     -13.764  -2.492  -4.865  1.00 10.00      A    H  
ATOM    996  N   GLN A 101     -14.131  -2.130  -8.070  1.00 10.00      A    N  
ATOM    997  CA  GLN A 101     -13.960  -1.578  -9.409  1.00 10.00      A    C  
ATOM    998  C   GLN A 101     -12.647  -2.000 -10.052  1.00 10.00      A    C  
ATOM    999  O   GLN A 101     -12.623  -2.422 -11.205  1.00 10.00      A    O  
ATOM   1000  CB  GLN A 101     -14.028  -0.051  -9.362  1.00 10.00      A    C  
ATOM   1001  CG  GLN A 101     -13.888   0.620 -10.717  1.00 10.00      A    C  
ATOM   1002  CD  GLN A 101     -13.624   2.106 -10.596  1.00 10.00      A    C  
ATOM   1003  NE2 GLN A 101     -12.361   2.499 -10.664  1.00 10.00      A    N  
ATOM   1004  OE1 GLN A 101     -14.552   2.896 -10.449  1.00 10.00      A    O  
ATOM   1005  HN  GLN A 101     -14.241  -1.510  -7.314  1.00 10.00      A    H  
ATOM   1006 HE21 GLN A 101     -11.660   1.812 -10.789  1.00 10.00      A    H  
ATOM   1007 HE22 GLN A 101     -12.171   3.461 -10.593  1.00 10.00      A    H  
ATOM   1008  N   GLU A 102     -11.561  -1.899  -9.301  1.00 10.00      A    N  
ATOM   1009  CA  GLU A 102     -10.245  -2.246  -9.822  1.00 10.00      A    C  
ATOM   1010  C   GLU A 102     -10.012  -3.752  -9.895  1.00 10.00      A    C  
ATOM   1011  O   GLU A 102      -8.948  -4.194 -10.327  1.00 10.00      A    O  
ATOM   1012  CB  GLU A 102      -9.131  -1.542  -9.049  1.00 10.00      A    C  
ATOM   1013  CG  GLU A 102      -9.081  -0.041  -9.293  1.00 10.00      A    C  
ATOM   1014  CD  GLU A 102      -9.169   0.308 -10.765  1.00 10.00      A    C  
ATOM   1015  OE1 GLU A 102      -8.301  -0.149 -11.541  1.00 10.00      A    O  
ATOM   1016  OE2 GLU A 102     -10.103   1.040 -11.156  1.00 10.00      A    O1-
ATOM   1017  HN  GLU A 102     -11.643  -1.580  -8.373  1.00 10.00      A    H  
ATOM   1018  N   ASN A 103     -11.010  -4.528  -9.470  1.00 10.00      A    N  
ATOM   1019  CA  ASN A 103     -10.940  -5.989  -9.503  1.00 10.00      A    C  
ATOM   1020  C   ASN A 103      -9.805  -6.522  -8.622  1.00 10.00      A    C  
ATOM   1021  O   ASN A 103      -9.301  -7.628  -8.830  1.00 10.00      A    O  
ATOM   1022  CB  ASN A 103     -10.799  -6.481 -10.953  1.00 10.00      A    C  
ATOM   1023  CG  ASN A 103     -10.996  -7.974 -11.118  1.00 10.00      A    C  
ATOM   1024  ND2 ASN A 103     -10.329  -8.547 -12.106  1.00 10.00      A    N  
ATOM   1025  OD1 ASN A 103     -11.743  -8.608 -10.367  1.00 10.00      A    O  
ATOM   1026  HN  ASN A 103     -11.823  -4.102  -9.125  1.00 10.00      A    H  
ATOM   1027 HD21 ASN A 103      -9.752  -7.979 -12.667  1.00 10.00      A    H  
ATOM   1028 HD22 ASN A 103     -10.439  -9.512 -12.243  1.00 10.00      A    H  
ATOM   1029  N   SER A 104      -9.426  -5.739  -7.620  1.00 10.00      A    N  
ATOM   1030  CA  SER A 104      -8.360  -6.122  -6.711  1.00 10.00      A    C  
ATOM   1031  C   SER A 104      -8.724  -7.387  -5.940  1.00 10.00      A    C  
ATOM   1032  O   SER A 104      -9.890  -7.600  -5.586  1.00 10.00      A    O  
ATOM   1033  CB  SER A 104      -8.057  -4.969  -5.755  1.00 10.00      A    C  
ATOM   1034  OG  SER A 104      -7.724  -3.800  -6.486  1.00 10.00      A    O  
ATOM   1035  HN  SER A 104      -9.881  -4.882  -7.484  1.00 10.00      A    H  
ATOM   1036  HG  SER A 104      -6.812  -3.870  -6.799  1.00 10.00      A    H  
ATOM   1037  N   ARG A 105      -7.729  -8.236  -5.711  1.00 10.00      A    N  
ATOM   1038  CA  ARG A 105      -7.944  -9.488  -4.996  1.00 10.00      A    C  
ATOM   1039  C   ARG A 105      -7.075  -9.584  -3.748  1.00 10.00      A    C  
ATOM   1040  O   ARG A 105      -7.440 -10.257  -2.781  1.00 10.00      A    O  
ATOM   1041  CB  ARG A 105      -7.664 -10.680  -5.913  1.00 10.00      A    C  
ATOM   1042  CG  ARG A 105      -8.418 -10.645  -7.232  1.00 10.00      A    C  
ATOM   1043  CD  ARG A 105      -9.920 -10.619  -7.013  1.00 10.00      A    C  
ATOM   1044  NE  ARG A 105     -10.655 -10.513  -8.272  1.00 10.00      A    N  
ATOM   1045  CZ  ARG A 105     -11.199 -11.551  -8.906  1.00 10.00      A    C  
ATOM   1046  NH1 ARG A 105     -11.090 -12.774  -8.407  1.00 10.00      A    N1+
ATOM   1047  NH2 ARG A 105     -11.852 -11.362 -10.043  1.00 10.00      A    N  
ATOM   1048  HN  ARG A 105      -6.832  -8.016  -6.032  1.00 10.00      A    H  
ATOM   1049  HE  ARG A 105     -10.741  -9.615  -8.667  1.00 10.00      A    H  
ATOM   1050 HH11 ARG A 105     -10.596 -12.929  -7.547  1.00 10.00      A    H  
ATOM   1051 HH12 ARG A 105     -11.500 -13.556  -8.891  1.00 10.00      A    H  
ATOM   1052 HH21 ARG A 105     -12.268 -12.143 -10.520  1.00 10.00      A    H  
ATOM   1053 HH22 ARG A 105     -11.936 -10.439 -10.430  1.00 10.00      A    H  
ATOM   1054  N   VAL A 106      -5.937  -8.899  -3.763  1.00 10.00      A    N  
ATOM   1055  CA  VAL A 106      -5.016  -8.929  -2.634  1.00 10.00      A    C  
ATOM   1056  C   VAL A 106      -4.802  -7.528  -2.057  1.00 10.00      A    C  
ATOM   1057  O   VAL A 106      -4.597  -6.562  -2.796  1.00 10.00      A    O  
ATOM   1058  CB  VAL A 106      -3.650  -9.539  -3.032  1.00 10.00      A    C  
ATOM   1059  CG1 VAL A 106      -2.809  -9.831  -1.800  1.00 10.00      A    C  
ATOM   1060  CG2 VAL A 106      -3.839 -10.805  -3.857  1.00 10.00      A    C  
ATOM   1061  HN  VAL A 106      -5.715  -8.352  -4.542  1.00 10.00      A    H  
ATOM   1062  N   ILE A 107      -4.868  -7.427  -0.736  1.00 10.00      A    N  
ATOM   1063  CA  ILE A 107      -4.672  -6.159  -0.044  1.00 10.00      A    C  
ATOM   1064  C   ILE A 107      -3.581  -6.304   1.013  1.00 10.00      A    C  
ATOM   1065  O   ILE A 107      -3.581  -7.257   1.797  1.00 10.00      A    O  
ATOM   1066  CB  ILE A 107      -5.976  -5.638   0.613  1.00 10.00      A    C  
ATOM   1067  CG1 ILE A 107      -6.963  -5.171  -0.461  1.00 10.00      A    C  
ATOM   1068  CG2 ILE A 107      -5.683  -4.501   1.585  1.00 10.00      A    C  
ATOM   1069  CD1 ILE A 107      -8.326  -4.783   0.076  1.00 10.00      A    C  
ATOM   1070  HN  ILE A 107      -5.053  -8.234  -0.207  1.00 10.00      A    H  
ATOM   1071  N   VAL A 108      -2.649  -5.365   1.015  1.00 10.00      A    N  
ATOM   1072  CA  VAL A 108      -1.545  -5.378   1.959  1.00 10.00      A    C  
ATOM   1073  C   VAL A 108      -1.725  -4.292   3.015  1.00 10.00      A    C  
ATOM   1074  O   VAL A 108      -1.606  -3.101   2.722  1.00 10.00      A    O  
ATOM   1075  CB  VAL A 108      -0.193  -5.160   1.243  1.00 10.00      A    C  
ATOM   1076  CG1 VAL A 108       0.961  -5.249   2.228  1.00 10.00      A    C  
ATOM   1077  CG2 VAL A 108      -0.013  -6.157   0.109  1.00 10.00      A    C  
ATOM   1078  HN  VAL A 108      -2.711  -4.631   0.358  1.00 10.00      A    H  
ATOM   1079  N   MET A 109      -2.019  -4.709   4.236  1.00 10.00      A    N  
ATOM   1080  CA  MET A 109      -2.195  -3.774   5.340  1.00 10.00      A    C  
ATOM   1081  C   MET A 109      -0.898  -3.705   6.134  1.00 10.00      A    C  
ATOM   1082  O   MET A 109      -0.551  -4.643   6.855  1.00 10.00      A    O  
ATOM   1083  CB  MET A 109      -3.356  -4.211   6.236  1.00 10.00      A    C  
ATOM   1084  CG  MET A 109      -3.807  -3.149   7.227  1.00 10.00      A    C  
ATOM   1085  SD  MET A 109      -5.324  -3.597   8.096  1.00 10.00      A    S  
ATOM   1086  CE  MET A 109      -5.536  -2.164   9.152  1.00 10.00      A    C  
ATOM   1087  HN  MET A 109      -2.109  -5.673   4.408  1.00 10.00      A    H  
ATOM   1088  N   THR A 110      -0.183  -2.598   5.992  1.00 10.00      A    N  
ATOM   1089  CA  THR A 110       1.103  -2.429   6.656  1.00 10.00      A    C  
ATOM   1090  C   THR A 110       1.005  -1.599   7.933  1.00 10.00      A    C  
ATOM   1091  O   THR A 110       2.015  -1.349   8.602  1.00 10.00      A    O  
ATOM   1092  CB  THR A 110       2.129  -1.785   5.703  1.00 10.00      A    C  
ATOM   1093  CG2 THR A 110       2.409  -2.701   4.523  1.00 10.00      A    C  
ATOM   1094  OG1 THR A 110       1.621  -0.534   5.215  1.00 10.00      A    O  
ATOM   1095  HN  THR A 110      -0.528  -1.873   5.425  1.00 10.00      A    H  
ATOM   1096  HG1 THR A 110       0.840  -0.689   4.669  1.00 10.00      A    H  
ATOM   1097  N   THR A 111      -0.196  -1.175   8.275  1.00 10.00      A    N  
ATOM   1098  CA  THR A 111      -0.405  -0.366   9.460  1.00 10.00      A    C  
ATOM   1099  C   THR A 111      -1.416  -0.999  10.396  1.00 10.00      A    C  
ATOM   1100  O   THR A 111      -2.263  -1.786   9.976  1.00 10.00      A    O  
ATOM   1101  CB  THR A 111      -0.920   1.028   9.073  1.00 10.00      A    C  
ATOM   1102  CG2 THR A 111       0.237   1.998   8.919  1.00 10.00      A    C  
ATOM   1103  OG1 THR A 111      -1.645   0.934   7.838  1.00 10.00      A    O  
ATOM   1104  HN  THR A 111      -0.965  -1.405   7.717  1.00 10.00      A    H  
ATOM   1105  HG1 THR A 111      -1.984   1.804   7.591  1.00 10.00      A    H  
ATOM   1106  N   LYS A 112      -1.306  -0.670  11.671  1.00 10.00      A    N  
ATOM   1107  CA  LYS A 112      -2.237  -1.167  12.665  1.00 10.00      A    C  
ATOM   1108  C   LYS A 112      -3.372  -0.161  12.806  1.00 10.00      A    C  
ATOM   1109  O   LYS A 112      -3.272   0.965  12.306  1.00 10.00      A    O  
ATOM   1110  CB  LYS A 112      -1.532  -1.360  14.012  1.00 10.00      A    C  
ATOM   1111  CG  LYS A 112      -0.241  -2.157  13.933  1.00 10.00      A    C  
ATOM   1112  CD  LYS A 112       0.508  -2.128  15.255  1.00 10.00      A    C  
ATOM   1113  CE  LYS A 112       1.994  -2.368  15.044  1.00 10.00      A    C  
ATOM   1114  NZ  LYS A 112       2.664  -1.210  14.390  1.00 10.00      A    N1+
ATOM   1115  HN  LYS A 112      -0.575  -0.076  11.951  1.00 10.00      A    H  
ATOM   1116  HZ1 LYS A 112       3.572  -1.505  13.979  1.00 10.00      A    H  
ATOM   1117  HZ2 LYS A 112       2.848  -0.455  15.093  1.00 10.00      A    H  
ATOM   1118  HZ3 LYS A 112       2.060  -0.818  13.635  1.00 10.00      A    H  
ATOM   1119  N   GLU A 113      -4.444  -0.560  13.467  1.00 10.00      A    N  
ATOM   1120  CA  GLU A 113      -5.587   0.323  13.654  1.00 10.00      A    C  
ATOM   1121  C   GLU A 113      -5.192   1.565  14.449  1.00 10.00      A    C  
ATOM   1122  O   GLU A 113      -5.431   2.697  14.021  1.00 10.00      A    O  
ATOM   1123  CB  GLU A 113      -6.732  -0.427  14.340  1.00 10.00      A    C  
ATOM   1124  CG  GLU A 113      -7.209  -1.652  13.568  1.00 10.00      A    C  
ATOM   1125  CD  GLU A 113      -8.356  -2.366  14.255  1.00 10.00      A    C  
ATOM   1126  OE1 GLU A 113      -9.451  -1.776  14.350  1.00 10.00      A    O  
ATOM   1127  OE2 GLU A 113      -8.166  -3.519  14.706  1.00 10.00      A    O1-
ATOM   1128  HN  GLU A 113      -4.473  -1.470  13.837  1.00 10.00      A    H  
ATOM   1129  N   VAL A 114      -4.561   1.346  15.594  1.00 10.00      A    N  
ATOM   1130  CA  VAL A 114      -4.123   2.440  16.449  1.00 10.00      A    C  
ATOM   1131  C   VAL A 114      -2.621   2.349  16.703  1.00 10.00      A    C  
ATOM   1132  O   VAL A 114      -2.153   1.447  17.399  1.00 10.00      A    O  
ATOM   1133  CB  VAL A 114      -4.866   2.444  17.806  1.00 10.00      A    C  
ATOM   1134  CG1 VAL A 114      -4.503   3.681  18.615  1.00 10.00      A    C  
ATOM   1135  CG2 VAL A 114      -6.372   2.364  17.603  1.00 10.00      A    C  
ATOM   1136  HN  VAL A 114      -4.379   0.425  15.869  1.00 10.00      A    H  
ATOM   1137  N   GLU A 115      -1.871   3.270  16.125  1.00 10.00      A    N  
ATOM   1138  CA  GLU A 115      -0.426   3.298  16.294  1.00 10.00      A    C  
ATOM   1139  C   GLU A 115      -0.012   4.590  16.980  1.00 10.00      A    C  
ATOM   1140  O   GLU A 115      -0.270   5.683  16.467  1.00 10.00      A    O  
ATOM   1141  CB  GLU A 115       0.291   3.160  14.949  1.00 10.00      A    C  
ATOM   1142  CG  GLU A 115       0.168   1.785  14.312  1.00 10.00      A    C  
ATOM   1143  CD  GLU A 115       1.043   1.627  13.084  1.00 10.00      A    C  
ATOM   1144  OE1 GLU A 115       1.458   2.650  12.506  1.00 10.00      A    O  
ATOM   1145  OE2 GLU A 115       1.317   0.471  12.687  1.00 10.00      A    O1-
ATOM   1146  HN  GLU A 115      -2.302   3.969  15.580  1.00 10.00      A    H  
ATOM   1147  N   ARG A 116       0.602   4.459  18.152  1.00 10.00      A    N  
ATOM   1148  CA  ARG A 116       1.059   5.603  18.934  1.00 10.00      A    C  
ATOM   1149  C   ARG A 116      -0.082   6.561  19.276  1.00 10.00      A    C  
ATOM   1150  O   ARG A 116       0.101   7.782  19.304  1.00 10.00      A    O  
ATOM   1151  CB  ARG A 116       2.200   6.335  18.229  1.00 10.00      A    C  
ATOM   1152  CG  ARG A 116       3.579   5.819  18.603  1.00 10.00      A    C  
ATOM   1153  CD  ARG A 116       4.005   6.326  19.971  1.00 10.00      A    C  
ATOM   1154  NE  ARG A 116       4.133   7.784  19.994  1.00 10.00      A    N  
ATOM   1155  CZ  ARG A 116       4.175   8.516  21.109  1.00 10.00      A    C  
ATOM   1156  NH1 ARG A 116       4.101   7.932  22.300  1.00 10.00      A    N1+
ATOM   1157  NH2 ARG A 116       4.272   9.839  21.033  1.00 10.00      A    N  
ATOM   1158  HN  ARG A 116       0.765   3.555  18.501  1.00 10.00      A    H  
ATOM   1159  HE  ARG A 116       4.195   8.245  19.114  1.00 10.00      A    H  
ATOM   1160 HH11 ARG A 116       4.010   6.936  22.366  1.00 10.00      A    H  
ATOM   1161 HH12 ARG A 116       4.134   8.485  23.137  1.00 10.00      A    H  
ATOM   1162 HH21 ARG A 116       4.310  10.293  20.127  1.00 10.00      A    H  
ATOM   1163 HH22 ARG A 116       4.305  10.393  21.868  1.00 10.00      A    H  
ATOM   1164  N   GLY A 117      -1.260   5.997  19.530  1.00 10.00      A    N  
ATOM   1165  CA  GLY A 117      -2.419   6.800  19.879  1.00 10.00      A    C  
ATOM   1166  C   GLY A 117      -3.105   7.433  18.679  1.00 10.00      A    C  
ATOM   1167  O   GLY A 117      -4.096   8.146  18.833  1.00 10.00      A    O  
ATOM   1168  HN  GLY A 117      -1.340   5.018  19.487  1.00 10.00      A    H  
ATOM   1169  N   LYS A 118      -2.590   7.169  17.485  1.00 10.00      A    N  
ATOM   1170  CA  LYS A 118      -3.162   7.729  16.268  1.00 10.00      A    C  
ATOM   1171  C   LYS A 118      -3.799   6.642  15.414  1.00 10.00      A    C  
ATOM   1172  O   LYS A 118      -3.308   5.517  15.356  1.00 10.00      A    O  
ATOM   1173  CB  LYS A 118      -2.084   8.458  15.461  1.00 10.00      A    C  
ATOM   1174  CG  LYS A 118      -1.221   9.397  16.285  1.00 10.00      A    C  
ATOM   1175  CD  LYS A 118      -0.096   9.984  15.452  1.00 10.00      A    C  
ATOM   1176  CE  LYS A 118       0.937  10.671  16.329  1.00 10.00      A    C  
ATOM   1177  NZ  LYS A 118       1.678   9.702  17.183  1.00 10.00      A    N1+
ATOM   1178  HN  LYS A 118      -1.808   6.579  17.416  1.00 10.00      A    H  
ATOM   1179  HZ1 LYS A 118       2.516  10.166  17.605  1.00 10.00      A    H  
ATOM   1180  HZ2 LYS A 118       2.007   8.900  16.611  1.00 10.00      A    H  
ATOM   1181  HZ3 LYS A 118       1.068   9.347  17.947  1.00 10.00      A    H  
ATOM   1182  N   SER A 119      -4.901   6.981  14.761  1.00 10.00      A    N  
ATOM   1183  CA  SER A 119      -5.598   6.037  13.902  1.00 10.00      A    C  
ATOM   1184  C   SER A 119      -4.969   6.021  12.516  1.00 10.00      A    C  
ATOM   1185  O   SER A 119      -5.049   7.002  11.775  1.00 10.00      A    O  
ATOM   1186  CB  SER A 119      -7.078   6.402  13.798  1.00 10.00      A    C  
ATOM   1187  OG  SER A 119      -7.693   6.398  15.072  1.00 10.00      A    O  
ATOM   1188  HN  SER A 119      -5.251   7.892  14.852  1.00 10.00      A    H  
ATOM   1189  HG  SER A 119      -7.026   6.225  15.748  1.00 10.00      A    H  
ATOM   1190  N   LYS A 120      -4.342   4.908  12.173  1.00 10.00      A    N  
ATOM   1191  CA  LYS A 120      -3.698   4.773  10.874  1.00 10.00      A    C  
ATOM   1192  C   LYS A 120      -4.683   4.227   9.853  1.00 10.00      A    C  
ATOM   1193  O   LYS A 120      -4.649   4.601   8.680  1.00 10.00      A    O  
ATOM   1194  CB  LYS A 120      -2.472   3.863  10.965  1.00 10.00      A    C  
ATOM   1195  CG  LYS A 120      -1.427   4.310  11.975  1.00 10.00      A    C  
ATOM   1196  CD  LYS A 120      -0.951   5.727  11.698  1.00 10.00      A    C  
ATOM   1197  CE  LYS A 120       0.477   5.940  12.176  1.00 10.00      A    C  
ATOM   1198  NZ  LYS A 120       1.447   5.096  11.426  1.00 10.00      A    N1+
ATOM   1199  HN  LYS A 120      -4.321   4.156  12.803  1.00 10.00      A    H  
ATOM   1200  HZ1 LYS A 120       1.229   5.120  10.406  1.00 10.00      A    H  
ATOM   1201  HZ2 LYS A 120       1.401   4.105  11.760  1.00 10.00      A    H  
ATOM   1202  HZ3 LYS A 120       2.414   5.452  11.569  1.00 10.00      A    H  
ATOM   1203  N   CYS A 121      -5.558   3.339  10.313  1.00 10.00      A    N  
ATOM   1204  CA  CYS A 121      -6.564   2.737   9.457  1.00 10.00      A    C  
ATOM   1205  C   CYS A 121      -7.731   2.232  10.293  1.00 10.00      A    C  
ATOM   1206  O   CYS A 121      -7.548   1.469  11.241  1.00 10.00      A    O  
ATOM   1207  CB  CYS A 121      -5.966   1.587   8.643  1.00 10.00      A    C  
ATOM   1208  SG  CYS A 121      -7.071   0.901   7.387  1.00 10.00      A    S  
ATOM   1209  HN  CYS A 121      -5.526   3.081  11.260  1.00 10.00      A    H  
ATOM   1210  HG  CYS A 121      -8.221   0.594   7.978  1.00 10.00      A    H  
ATOM   1211  N   VAL A 122      -8.929   2.676   9.945  1.00 10.00      A    N  
ATOM   1212  CA  VAL A 122     -10.133   2.264  10.654  1.00 10.00      A    C  
ATOM   1213  C   VAL A 122     -10.514   0.845  10.235  1.00 10.00      A    C  
ATOM   1214  O   VAL A 122     -10.235   0.432   9.105  1.00 10.00      A    O  
ATOM   1215  CB  VAL A 122     -11.304   3.233  10.364  1.00 10.00      A    C  
ATOM   1216  CG1 VAL A 122     -12.554   2.844  11.141  1.00 10.00      A    C  
ATOM   1217  CG2 VAL A 122     -10.899   4.662  10.685  1.00 10.00      A    C  
ATOM   1218  HN  VAL A 122      -9.007   3.296   9.186  1.00 10.00      A    H  
ATOM   1219  N   LYS A 123     -11.122   0.098  11.154  1.00 10.00      A    N  
ATOM   1220  CA  LYS A 123     -11.537  -1.271  10.880  1.00 10.00      A    C  
ATOM   1221  C   LYS A 123     -12.604  -1.317   9.789  1.00 10.00      A    C  
ATOM   1222  O   LYS A 123     -13.790  -1.111  10.048  1.00 10.00      A    O  
ATOM   1223  CB  LYS A 123     -12.055  -1.938  12.154  1.00 10.00      A    C  
ATOM   1224  CG  LYS A 123     -12.158  -3.451  12.060  1.00 10.00      A    C  
ATOM   1225  CD  LYS A 123     -12.492  -4.068  13.408  1.00 10.00      A    C  
ATOM   1226  CE  LYS A 123     -12.170  -5.554  13.427  1.00 10.00      A    C  
ATOM   1227  NZ  LYS A 123     -13.117  -6.345  12.597  1.00 10.00      A    N1+
ATOM   1228  HN  LYS A 123     -11.297   0.479  12.040  1.00 10.00      A    H  
ATOM   1229  HZ1 LYS A 123     -13.472  -5.770  11.803  1.00 10.00      A    H  
ATOM   1230  HZ2 LYS A 123     -13.927  -6.656  13.179  1.00 10.00      A    H  
ATOM   1231  HZ3 LYS A 123     -12.641  -7.188  12.216  1.00 10.00      A    H  
ATOM   1232  N   TYR A 124     -12.168  -1.583   8.570  1.00 10.00      A    N  
ATOM   1233  CA  TYR A 124     -13.065  -1.657   7.424  1.00 10.00      A    C  
ATOM   1234  C   TYR A 124     -13.479  -3.095   7.135  1.00 10.00      A    C  
ATOM   1235  O   TYR A 124     -14.235  -3.355   6.200  1.00 10.00      A    O  
ATOM   1236  CB  TYR A 124     -12.417  -1.023   6.184  1.00 10.00      A    C  
ATOM   1237  CG  TYR A 124     -11.126  -1.685   5.727  1.00 10.00      A    C  
ATOM   1238  CD1 TYR A 124     -11.086  -2.440   4.562  1.00 10.00      A    C  
ATOM   1239  CD2 TYR A 124      -9.949  -1.547   6.453  1.00 10.00      A    C  
ATOM   1240  CE1 TYR A 124      -9.913  -3.038   4.137  1.00 10.00      A    C  
ATOM   1241  CE2 TYR A 124      -8.773  -2.141   6.038  1.00 10.00      A    C  
ATOM   1242  CZ  TYR A 124      -8.759  -2.887   4.878  1.00 10.00      A    C  
ATOM   1243  OH  TYR A 124      -7.586  -3.482   4.457  1.00 10.00      A    O  
ATOM   1244  HN  TYR A 124     -11.208  -1.713   8.429  1.00 10.00      A    H  
ATOM   1245  HH  TYR A 124      -7.021  -2.817   4.036  1.00 10.00      A    H  
ATOM   1246  N   TRP A 125     -12.995  -4.021   7.953  1.00 10.00      A    N  
ATOM   1247  CA  TRP A 125     -13.304  -5.435   7.780  1.00 10.00      A    C  
ATOM   1248  C   TRP A 125     -14.126  -5.970   8.952  1.00 10.00      A    C  
ATOM   1249  O   TRP A 125     -13.956  -5.528  10.092  1.00 10.00      A    O  
ATOM   1250  CB  TRP A 125     -12.017  -6.255   7.615  1.00 10.00      A    C  
ATOM   1251  CG  TRP A 125     -11.189  -6.372   8.866  1.00 10.00      A    C  
ATOM   1252  CD1 TRP A 125     -11.186  -7.411   9.749  1.00 10.00      A    C  
ATOM   1253  CD2 TRP A 125     -10.242  -5.419   9.367  1.00 10.00      A    C  
ATOM   1254  CE2 TRP A 125      -9.714  -5.946  10.562  1.00 10.00      A    C  
ATOM   1255  CE3 TRP A 125      -9.795  -4.173   8.924  1.00 10.00      A    C  
ATOM   1256  NE1 TRP A 125     -10.309  -7.161  10.773  1.00 10.00      A    N  
ATOM   1257  CZ2 TRP A 125      -8.759  -5.269  11.317  1.00 10.00      A    C  
ATOM   1258  CZ3 TRP A 125      -8.849  -3.502   9.675  1.00 10.00      A    C  
ATOM   1259  CH2 TRP A 125      -8.341  -4.051  10.858  1.00 10.00      A    C  
ATOM   1260  HN  TRP A 125     -12.419  -3.747   8.694  1.00 10.00      A    H  
ATOM   1261  HE1 TRP A 125     -10.134  -7.761  11.534  1.00 10.00      A    H  
ATOM   1262  N   PRO A 126     -15.035  -6.919   8.682  1.00 10.00      A    N  
ATOM   1263  CA  PRO A 126     -15.882  -7.532   9.710  1.00 10.00      A    C  
ATOM   1264  C   PRO A 126     -15.090  -8.499  10.581  1.00 10.00      A    C  
ATOM   1265  O   PRO A 126     -13.967  -8.874  10.245  1.00 10.00      A    O  
ATOM   1266  CB  PRO A 126     -16.929  -8.315   8.899  1.00 10.00      A    C  
ATOM   1267  CG  PRO A 126     -16.755  -7.875   7.483  1.00 10.00      A    C  
ATOM   1268  CD  PRO A 126     -15.322  -7.465   7.353  1.00 10.00      A    C  
ATOM   1269  N   ASP A 127     -15.678  -8.899  11.699  1.00 10.00      A    N  
ATOM   1270  CA  ASP A 127     -15.029  -9.830  12.617  1.00 10.00      A    C  
ATOM   1271  C   ASP A 127     -15.184 -11.255  12.105  1.00 10.00      A    C  
ATOM   1272  O   ASP A 127     -15.864 -11.481  11.104  1.00 10.00      A    O  
ATOM   1273  CB  ASP A 127     -15.622  -9.708  14.026  1.00 10.00      A    C  
ATOM   1274  CG  ASP A 127     -15.693  -8.274  14.515  1.00 10.00      A    C  
ATOM   1275  OD1 ASP A 127     -14.705  -7.529  14.339  1.00 10.00      A    O  
ATOM   1276  OD2 ASP A 127     -16.739  -7.881  15.071  1.00 10.00      A    O1-
ATOM   1277  HN  ASP A 127     -16.574  -8.567  11.912  1.00 10.00      A    H  
ATOM   1278  N   GLU A 128     -14.566 -12.210  12.788  1.00 10.00      A    N  
ATOM   1279  CA  GLU A 128     -14.645 -13.610  12.379  1.00 10.00      A    C  
ATOM   1280  C   GLU A 128     -16.087 -14.101  12.378  1.00 10.00      A    C  
ATOM   1281  O   GLU A 128     -16.805 -13.943  13.369  1.00 10.00      A    O  
ATOM   1282  CB  GLU A 128     -13.787 -14.501  13.279  1.00 10.00      A    C  
ATOM   1283  CG  GLU A 128     -12.290 -14.279  13.142  1.00 10.00      A    C  
ATOM   1284  CD  GLU A 128     -11.482 -15.438  13.689  1.00 10.00      A    C  
ATOM   1285  OE1 GLU A 128     -11.784 -15.907  14.807  1.00 10.00      A    O  
ATOM   1286  OE2 GLU A 128     -10.540 -15.889  13.002  1.00 10.00      A    O1-
ATOM   1287  HN  GLU A 128     -14.054 -11.972  13.590  1.00 10.00      A    H  
ATOM   1288  N   TYR A 129     -16.502 -14.673  11.245  1.00 10.00      A    N  
ATOM   1289  CA  TYR A 129     -17.854 -15.208  11.071  1.00 10.00      A    C  
ATOM   1290  C   TYR A 129     -18.914 -14.107  11.093  1.00 10.00      A    C  
ATOM   1291  O   TYR A 129     -20.100 -14.377  11.300  1.00 10.00      A    O  
ATOM   1292  CB  TYR A 129     -18.172 -16.287  12.119  1.00 10.00      A    C  
ATOM   1293  CG  TYR A 129     -17.233 -17.475  12.098  1.00 10.00      A    C  
ATOM   1294  CD1 TYR A 129     -17.336 -18.449  11.114  1.00 10.00      A    C  
ATOM   1295  CD2 TYR A 129     -16.246 -17.626  13.067  1.00 10.00      A    C  
ATOM   1296  CE1 TYR A 129     -16.488 -19.540  11.093  1.00 10.00      A    C  
ATOM   1297  CE2 TYR A 129     -15.390 -18.714  13.051  1.00 10.00      A    C  
ATOM   1298  CZ  TYR A 129     -15.516 -19.667  12.063  1.00 10.00      A    C  
ATOM   1299  OH  TYR A 129     -14.671 -20.754  12.049  1.00 10.00      A    O  
ATOM   1300  HN  TYR A 129     -15.873 -14.733  10.494  1.00 10.00      A    H  
ATOM   1301  HH  TYR A 129     -14.627 -21.137  12.935  1.00 10.00      A    H  
ATOM   1302  N   ALA A 130     -18.491 -12.871  10.861  1.00 10.00      A    N  
ATOM   1303  CA  ALA A 130     -19.405 -11.738  10.867  1.00 10.00      A    C  
ATOM   1304  C   ALA A 130     -19.689 -11.239   9.458  1.00 10.00      A    C  
ATOM   1305  O   ALA A 130     -18.847 -11.346   8.560  1.00 10.00      A    O  
ATOM   1306  CB  ALA A 130     -18.852 -10.609  11.725  1.00 10.00      A    C  
ATOM   1307  HN  ALA A 130     -17.536 -12.715  10.683  1.00 10.00      A    H  
ATOM   1308  N   LEU A 131     -20.889 -10.701   9.275  1.00 10.00      A    N  
ATOM   1309  CA  LEU A 131     -21.317 -10.164   7.993  1.00 10.00      A    C  
ATOM   1310  C   LEU A 131     -21.565  -8.665   8.117  1.00 10.00      A    C  
ATOM   1311  O   LEU A 131     -22.369  -8.227   8.944  1.00 10.00      A    O  
ATOM   1312  CB  LEU A 131     -22.594 -10.871   7.520  1.00 10.00      A    C  
ATOM   1313  CG  LEU A 131     -23.199 -10.380   6.202  1.00 10.00      A    C  
ATOM   1314  CD1 LEU A 131     -22.274 -10.686   5.034  1.00 10.00      A    C  
ATOM   1315  CD2 LEU A 131     -24.570 -11.004   5.980  1.00 10.00      A    C  
ATOM   1316  HN  LEU A 131     -21.511 -10.664  10.034  1.00 10.00      A    H  
ATOM   1317  N   LYS A 132     -20.870  -7.882   7.304  1.00 10.00      A    N  
ATOM   1318  CA  LYS A 132     -21.014  -6.431   7.330  1.00 10.00      A    C  
ATOM   1319  C   LYS A 132     -21.126  -5.879   5.918  1.00 10.00      A    C  
ATOM   1320  O   LYS A 132     -20.320  -6.207   5.049  1.00 10.00      A    O  
ATOM   1321  CB  LYS A 132     -19.822  -5.788   8.043  1.00 10.00      A    C  
ATOM   1322  CG  LYS A 132     -19.739  -6.083   9.534  1.00 10.00      A    C  
ATOM   1323  CD  LYS A 132     -20.508  -5.063  10.357  1.00 10.00      A    C  
ATOM   1324  CE  LYS A 132     -19.797  -3.718  10.382  1.00 10.00      A    C  
ATOM   1325  NZ  LYS A 132     -20.361  -2.807  11.413  1.00 10.00      A    N1+
ATOM   1326  HN  LYS A 132     -20.248  -8.289   6.656  1.00 10.00      A    H  
ATOM   1327  HZ1 LYS A 132     -21.391  -2.730  11.303  1.00 10.00      A    H  
ATOM   1328  HZ2 LYS A 132     -19.946  -1.856  11.317  1.00 10.00      A    H  
ATOM   1329  HZ3 LYS A 132     -20.151  -3.166  12.364  1.00 10.00      A    H  
ATOM   1330  N   GLU A 133     -22.129  -5.052   5.692  1.00 10.00      A    N  
ATOM   1331  CA  GLU A 133     -22.335  -4.454   4.384  1.00 10.00      A    C  
ATOM   1332  C   GLU A 133     -22.052  -2.958   4.428  1.00 10.00      A    C  
ATOM   1333  O   GLU A 133     -22.844  -2.181   4.965  1.00 10.00      A    O  
ATOM   1334  CB  GLU A 133     -23.758  -4.714   3.881  1.00 10.00      A    C  
ATOM   1335  CG  GLU A 133     -24.144  -6.183   3.826  1.00 10.00      A    C  
ATOM   1336  CD  GLU A 133     -25.119  -6.570   4.916  1.00 10.00      A    C  
ATOM   1337  OE1 GLU A 133     -26.206  -7.082   4.582  1.00 10.00      A    O  
ATOM   1338  OE2 GLU A 133     -24.807  -6.351   6.107  1.00 10.00      A    O1-
ATOM   1339  HN  GLU A 133     -22.751  -4.839   6.420  1.00 10.00      A    H  
ATOM   1340  N   TYR A 134     -20.917  -2.558   3.880  1.00 10.00      A    N  
ATOM   1341  CA  TYR A 134     -20.541  -1.153   3.859  1.00 10.00      A    C  
ATOM   1342  C   TYR A 134     -20.964  -0.532   2.537  1.00 10.00      A    C  
ATOM   1343  O   TYR A 134     -20.290  -0.696   1.516  1.00 10.00      A    O  
ATOM   1344  CB  TYR A 134     -19.033  -0.981   4.069  1.00 10.00      A    C  
ATOM   1345  CG  TYR A 134     -18.479  -1.749   5.251  1.00 10.00      A    C  
ATOM   1346  CD1 TYR A 134     -18.538  -1.225   6.537  1.00 10.00      A    C  
ATOM   1347  CD2 TYR A 134     -17.896  -2.998   5.079  1.00 10.00      A    C  
ATOM   1348  CE1 TYR A 134     -18.032  -1.926   7.616  1.00 10.00      A    C  
ATOM   1349  CE2 TYR A 134     -17.391  -3.705   6.151  1.00 10.00      A    C  
ATOM   1350  CZ  TYR A 134     -17.460  -3.166   7.417  1.00 10.00      A    C  
ATOM   1351  OH  TYR A 134     -16.952  -3.866   8.487  1.00 10.00      A    O  
ATOM   1352  HN  TYR A 134     -20.322  -3.222   3.463  1.00 10.00      A    H  
ATOM   1353  HH  TYR A 134     -16.028  -4.072   8.321  1.00 10.00      A    H  
ATOM   1354  N   GLY A 135     -22.100   0.148   2.552  1.00 10.00      A    N  
ATOM   1355  CA  GLY A 135     -22.604   0.774   1.351  1.00 10.00      A    C  
ATOM   1356  C   GLY A 135     -23.405  -0.206   0.523  1.00 10.00      A    C  
ATOM   1357  O   GLY A 135     -24.407  -0.743   0.991  1.00 10.00      A    O  
ATOM   1358  HN  GLY A 135     -22.607   0.212   3.385  1.00 10.00      A    H  
ATOM   1359  N   VAL A 136     -22.959  -0.450  -0.699  1.00 10.00      A    N  
ATOM   1360  CA  VAL A 136     -23.638  -1.388  -1.587  1.00 10.00      A    C  
ATOM   1361  C   VAL A 136     -22.835  -2.678  -1.725  1.00 10.00      A    C  
ATOM   1362  O   VAL A 136     -23.151  -3.540  -2.548  1.00 10.00      A    O  
ATOM   1363  CB  VAL A 136     -23.883  -0.781  -2.988  1.00 10.00      A    C  
ATOM   1364  CG1 VAL A 136     -24.800   0.429  -2.894  1.00 10.00      A    C  
ATOM   1365  CG2 VAL A 136     -22.570  -0.409  -3.667  1.00 10.00      A    C  
ATOM   1366  HN  VAL A 136     -22.155   0.019  -1.017  1.00 10.00      A    H  
ATOM   1367  N   MET A 137     -21.803  -2.808  -0.906  1.00 10.00      A    N  
ATOM   1368  CA  MET A 137     -20.948  -3.985  -0.937  1.00 10.00      A    C  
ATOM   1369  C   MET A 137     -21.208  -4.866   0.281  1.00 10.00      A    C  
ATOM   1370  O   MET A 137     -21.399  -4.368   1.387  1.00 10.00      A    O  
ATOM   1371  CB  MET A 137     -19.472  -3.581  -0.987  1.00 10.00      A    C  
ATOM   1372  CG  MET A 137     -19.135  -2.533  -2.036  1.00 10.00      A    C  
ATOM   1373  SD  MET A 137     -19.330  -3.130  -3.727  1.00 10.00      A    S  
ATOM   1374  CE  MET A 137     -18.881  -1.664  -4.649  1.00 10.00      A    C  
ATOM   1375  HN  MET A 137     -21.621  -2.101  -0.253  1.00 10.00      A    H  
ATOM   1376  N   ARG A 138     -21.223  -6.172   0.064  1.00 10.00      A    N  
ATOM   1377  CA  ARG A 138     -21.451  -7.133   1.133  1.00 10.00      A    C  
ATOM   1378  C   ARG A 138     -20.167  -7.905   1.417  1.00 10.00      A    C  
ATOM   1379  O   ARG A 138     -19.651  -8.610   0.545  1.00 10.00      A    O  
ATOM   1380  CB  ARG A 138     -22.576  -8.101   0.748  1.00 10.00      A    C  
ATOM   1381  CG  ARG A 138     -23.011  -9.030   1.872  1.00 10.00      A    C  
ATOM   1382  CD  ARG A 138     -23.980 -10.096   1.380  1.00 10.00      A    C  
ATOM   1383  NE  ARG A 138     -25.175  -9.523   0.756  1.00 10.00      A    N  
ATOM   1384  CZ  ARG A 138     -26.301  -9.232   1.413  1.00 10.00      A    C  
ATOM   1385  NH1 ARG A 138     -26.398  -9.465   2.720  1.00 10.00      A    N1+
ATOM   1386  NH2 ARG A 138     -27.326  -8.714   0.754  1.00 10.00      A    N  
ATOM   1387  HN  ARG A 138     -21.066  -6.503  -0.848  1.00 10.00      A    H  
ATOM   1388  HE  ARG A 138     -25.139  -9.358  -0.213  1.00 10.00      A    H  
ATOM   1389 HH11 ARG A 138     -27.243  -9.246   3.211  1.00 10.00      A    H  
ATOM   1390 HH12 ARG A 138     -25.626  -9.858   3.219  1.00 10.00      A    H  
ATOM   1391 HH21 ARG A 138     -28.179  -8.493   1.231  1.00 10.00      A    H  
ATOM   1392 HH22 ARG A 138     -27.252  -8.544  -0.233  1.00 10.00      A    H  
ATOM   1393  N   VAL A 139     -19.648  -7.761   2.630  1.00 10.00      A    N  
ATOM   1394  CA  VAL A 139     -18.420  -8.437   3.018  1.00 10.00      A    C  
ATOM   1395  C   VAL A 139     -18.647  -9.387   4.192  1.00 10.00      A    C  
ATOM   1396  O   VAL A 139     -19.133  -8.987   5.250  1.00 10.00      A    O  
ATOM   1397  CB  VAL A 139     -17.311  -7.428   3.386  1.00 10.00      A    C  
ATOM   1398  CG1 VAL A 139     -16.022  -8.152   3.742  1.00 10.00      A    C  
ATOM   1399  CG2 VAL A 139     -17.080  -6.449   2.246  1.00 10.00      A    C  
ATOM   1400  HN  VAL A 139     -20.100  -7.180   3.285  1.00 10.00      A    H  
ATOM   1401  N   ARG A 140     -18.299 -10.648   3.994  1.00 10.00      A    N  
ATOM   1402  CA  ARG A 140     -18.437 -11.660   5.031  1.00 10.00      A    C  
ATOM   1403  C   ARG A 140     -17.068 -12.223   5.391  1.00 10.00      A    C  
ATOM   1404  O   ARG A 140     -16.358 -12.740   4.527  1.00 10.00      A    O  
ATOM   1405  CB  ARG A 140     -19.365 -12.790   4.560  1.00 10.00      A    C  
ATOM   1406  CG  ARG A 140     -19.328 -14.047   5.425  1.00 10.00      A    C  
ATOM   1407  CD  ARG A 140     -20.168 -13.905   6.688  1.00 10.00      A    C  
ATOM   1408  NE  ARG A 140     -21.578 -14.243   6.460  1.00 10.00      A    N  
ATOM   1409  CZ  ARG A 140     -22.427 -14.618   7.421  1.00 10.00      A    C  
ATOM   1410  NH1 ARG A 140     -22.024 -14.711   8.684  1.00 10.00      A    N1+
ATOM   1411  NH2 ARG A 140     -23.690 -14.902   7.114  1.00 10.00      A    N  
ATOM   1412  HN  ARG A 140     -17.935 -10.907   3.118  1.00 10.00      A    H  
ATOM   1413  HE  ARG A 140     -21.905 -14.196   5.532  1.00 10.00      A    H  
ATOM   1414 HH11 ARG A 140     -21.077 -14.504   8.928  1.00 10.00      A    H  
ATOM   1415 HH12 ARG A 140     -22.670 -14.994   9.401  1.00 10.00      A    H  
ATOM   1416 HH21 ARG A 140     -24.003 -14.836   6.159  1.00 10.00      A    H  
ATOM   1417 HH22 ARG A 140     -24.337 -15.184   7.831  1.00 10.00      A    H  
ATOM   1418  N   ASN A 141     -16.691 -12.110   6.654  1.00 10.00      A    N  
ATOM   1419  CA  ASN A 141     -15.407 -12.626   7.107  1.00 10.00      A    C  
ATOM   1420  C   ASN A 141     -15.575 -14.079   7.518  1.00 10.00      A    C  
ATOM   1421  O   ASN A 141     -16.458 -14.406   8.314  1.00 10.00      A    O  
ATOM   1422  CB  ASN A 141     -14.877 -11.802   8.284  1.00 10.00      A    C  
ATOM   1423  CG  ASN A 141     -13.438 -12.136   8.665  1.00 10.00      A    C  
ATOM   1424  ND2 ASN A 141     -12.802 -11.247   9.413  1.00 10.00      A    N  
ATOM   1425  OD1 ASN A 141     -12.899 -13.174   8.291  1.00 10.00      A    O  
ATOM   1426  HN  ASN A 141     -17.297 -11.687   7.301  1.00 10.00      A    H  
ATOM   1427 HD21 ASN A 141     -13.285 -10.432   9.684  1.00 10.00      A    H  
ATOM   1428 HD22 ASN A 141     -11.880 -11.441   9.674  1.00 10.00      A    H  
ATOM   1429  N   VAL A 142     -14.755 -14.951   6.953  1.00 10.00      A    N  
ATOM   1430  CA  VAL A 142     -14.827 -16.368   7.271  1.00 10.00      A    C  
ATOM   1431  C   VAL A 142     -13.968 -16.690   8.487  1.00 10.00      A    C  
ATOM   1432  O   VAL A 142     -14.484 -17.024   9.555  1.00 10.00      A    O  
ATOM   1433  CB  VAL A 142     -14.391 -17.248   6.081  1.00 10.00      A    C  
ATOM   1434  CG1 VAL A 142     -14.599 -18.723   6.398  1.00 10.00      A    C  
ATOM   1435  CG2 VAL A 142     -15.148 -16.855   4.823  1.00 10.00      A    C  
ATOM   1436  HN  VAL A 142     -14.076 -14.633   6.318  1.00 10.00      A    H  
ATOM   1437  N   LYS A 143     -12.661 -16.561   8.335  1.00 10.00      A    N  
ATOM   1438  CA  LYS A 143     -11.738 -16.857   9.417  1.00 10.00      A    C  
ATOM   1439  C   LYS A 143     -10.431 -16.096   9.234  1.00 10.00      A    C  
ATOM   1440  O   LYS A 143      -9.964 -15.906   8.109  1.00 10.00      A    O  
ATOM   1441  CB  LYS A 143     -11.458 -18.368   9.457  1.00 10.00      A    C  
ATOM   1442  CG  LYS A 143     -10.682 -18.843  10.678  1.00 10.00      A    C  
ATOM   1443  CD  LYS A 143     -11.554 -18.857  11.923  1.00 10.00      A    C  
ATOM   1444  CE  LYS A 143     -10.760 -19.264  13.157  1.00 10.00      A    C  
ATOM   1445  NZ  LYS A 143      -9.646 -18.322  13.443  1.00 10.00      A    N1+
ATOM   1446  HN  LYS A 143     -12.308 -16.254   7.473  1.00 10.00      A    H  
ATOM   1447  HZ1 LYS A 143      -8.840 -18.518  12.819  1.00 10.00      A    H  
ATOM   1448  HZ2 LYS A 143      -9.337 -18.420  14.431  1.00 10.00      A    H  
ATOM   1449  HZ3 LYS A 143      -9.960 -17.336  13.287  1.00 10.00      A    H  
ATOM   1450  N   GLU A 144      -9.857 -15.650  10.341  1.00 10.00      A    N  
ATOM   1451  CA  GLU A 144      -8.594 -14.935  10.315  1.00 10.00      A    C  
ATOM   1452  C   GLU A 144      -7.469 -15.885  10.702  1.00 10.00      A    C  
ATOM   1453  O   GLU A 144      -7.398 -16.349  11.840  1.00 10.00      A    O  
ATOM   1454  CB  GLU A 144      -8.622 -13.739  11.274  1.00 10.00      A    C  
ATOM   1455  CG  GLU A 144      -9.656 -12.679  10.930  1.00 10.00      A    C  
ATOM   1456  CD  GLU A 144      -9.673 -11.539  11.930  1.00 10.00      A    C  
ATOM   1457  OE1 GLU A 144     -10.615 -11.465  12.740  1.00 10.00      A    O  
ATOM   1458  OE2 GLU A 144      -8.745 -10.710  11.908  1.00 10.00      A    O1-
ATOM   1459  HN  GLU A 144     -10.299 -15.804  11.210  1.00 10.00      A    H  
ATOM   1460  N   SER A 145      -6.613 -16.195   9.748  1.00 10.00      A    N  
ATOM   1461  CA  SER A 145      -5.494 -17.086   9.988  1.00 10.00      A    C  
ATOM   1462  C   SER A 145      -4.322 -16.326  10.591  1.00 10.00      A    C  
ATOM   1463  O   SER A 145      -3.573 -15.648   9.883  1.00 10.00      A    O  
ATOM   1464  CB  SER A 145      -5.086 -17.786   8.689  1.00 10.00      A    C  
ATOM   1465  OG  SER A 145      -6.198 -18.462   8.118  1.00 10.00      A    O  
ATOM   1466  HN  SER A 145      -6.735 -15.811   8.850  1.00 10.00      A    H  
ATOM   1467  HG  SER A 145      -5.976 -18.738   7.221  1.00 10.00      A    H  
ATOM   1468  N   ALA A 146      -4.190 -16.417  11.907  1.00 10.00      A    N  
ATOM   1469  CA  ALA A 146      -3.117 -15.746  12.617  1.00 10.00      A    C  
ATOM   1470  C   ALA A 146      -1.798 -16.470  12.390  1.00 10.00      A    C  
ATOM   1471  O   ALA A 146      -1.719 -17.695  12.519  1.00 10.00      A    O  
ATOM   1472  CB  ALA A 146      -3.432 -15.677  14.102  1.00 10.00      A    C  
ATOM   1473  HN  ALA A 146      -4.830 -16.961  12.414  1.00 10.00      A    H  
ATOM   1474  N   ALA A 147      -0.774 -15.718  12.025  1.00 10.00      A    N  
ATOM   1475  CA  ALA A 147       0.543 -16.280  11.784  1.00 10.00      A    C  
ATOM   1476  C   ALA A 147       1.559 -15.681  12.752  1.00 10.00      A    C  
ATOM   1477  O   ALA A 147       1.186 -15.053  13.747  1.00 10.00      A    O  
ATOM   1478  CB  ALA A 147       0.966 -16.040  10.343  1.00 10.00      A    C  
ATOM   1479  HN  ALA A 147      -0.907 -14.752  11.908  1.00 10.00      A    H  
ATOM   1480  N   HIS A 148       2.834 -15.875  12.455  1.00 10.00      A    N  
ATOM   1481  CA  HIS A 148       3.910 -15.366  13.293  1.00 10.00      A    C  
ATOM   1482  C   HIS A 148       4.053 -13.849  13.165  1.00 10.00      A    C  
ATOM   1483  O   HIS A 148       4.014 -13.129  14.164  1.00 10.00      A    O  
ATOM   1484  CB  HIS A 148       5.229 -16.066  12.934  1.00 10.00      A    C  
ATOM   1485  CG  HIS A 148       6.389 -15.720  13.818  1.00 10.00      A    C  
ATOM   1486  CD2 HIS A 148       7.565 -15.123  13.502  1.00 10.00      A    C  
ATOM   1487  ND1 HIS A 148       6.378 -16.014  15.162  1.00 10.00      A    N  
ATOM   1488  CE1 HIS A 148       7.541 -15.598  15.631  1.00 10.00      A    C  
ATOM   1489  NE2 HIS A 148       8.287 -15.051  14.664  1.00 10.00      A    N  
ATOM   1490  HN  HIS A 148       3.062 -16.385  11.648  1.00 10.00      A    H  
ATOM   1491  HE2 HIS A 148       9.190 -14.674  14.767  1.00 10.00      A    H  
ATOM   1492  N   ASP A 149       4.200 -13.367  11.937  1.00 10.00      A    N  
ATOM   1493  CA  ASP A 149       4.375 -11.935  11.698  1.00 10.00      A    C  
ATOM   1494  C   ASP A 149       3.133 -11.271  11.113  1.00 10.00      A    C  
ATOM   1495  O   ASP A 149       2.911 -10.074  11.303  1.00 10.00      A    O  
ATOM   1496  CB  ASP A 149       5.574 -11.681  10.780  1.00 10.00      A    C  
ATOM   1497  CG  ASP A 149       6.904 -11.902  11.470  1.00 10.00      A    C  
ATOM   1498  OD1 ASP A 149       7.183 -11.206  12.468  1.00 10.00      A    O  
ATOM   1499  OD2 ASP A 149       7.676 -12.773  11.017  1.00 10.00      A    O1-
ATOM   1500  HN  ASP A 149       4.207 -13.986  11.177  1.00 10.00      A    H  
ATOM   1501  N   TYR A 150       2.313 -12.040  10.414  1.00 10.00      A    N  
ATOM   1502  CA  TYR A 150       1.124 -11.483   9.789  1.00 10.00      A    C  
ATOM   1503  C   TYR A 150      -0.140 -12.260  10.131  1.00 10.00      A    C  
ATOM   1504  O   TYR A 150      -0.132 -13.140  10.990  1.00 10.00      A    O  
ATOM   1505  CB  TYR A 150       1.315 -11.394   8.267  1.00 10.00      A    C  
ATOM   1506  CG  TYR A 150       1.959 -12.616   7.641  1.00 10.00      A    C  
ATOM   1507  CD1 TYR A 150       3.321 -12.641   7.358  1.00 10.00      A    C  
ATOM   1508  CD2 TYR A 150       1.206 -13.740   7.329  1.00 10.00      A    C  
ATOM   1509  CE1 TYR A 150       3.912 -13.750   6.782  1.00 10.00      A    C  
ATOM   1510  CE2 TYR A 150       1.790 -14.853   6.754  1.00 10.00      A    C  
ATOM   1511  CZ  TYR A 150       3.142 -14.852   6.483  1.00 10.00      A    C  
ATOM   1512  OH  TYR A 150       3.723 -15.959   5.912  1.00 10.00      A    O  
ATOM   1513  HN  TYR A 150       2.503 -12.996  10.322  1.00 10.00      A    H  
ATOM   1514  HH  TYR A 150       4.675 -15.796   5.774  1.00 10.00      A    H  
ATOM   1515  N   THR A 151      -1.227 -11.890   9.472  1.00 10.00      A    N  
ATOM   1516  CA  THR A 151      -2.521 -12.530   9.651  1.00 10.00      A    C  
ATOM   1517  C   THR A 151      -3.271 -12.508   8.320  1.00 10.00      A    C  
ATOM   1518  O   THR A 151      -3.419 -11.451   7.706  1.00 10.00      A    O  
ATOM   1519  CB  THR A 151      -3.365 -11.798  10.719  1.00 10.00      A    C  
ATOM   1520  CG2 THR A 151      -4.755 -12.407  10.824  1.00 10.00      A    C  
ATOM   1521  OG1 THR A 151      -2.717 -11.880  11.998  1.00 10.00      A    O  
ATOM   1522  HN  THR A 151      -1.161 -11.141   8.844  1.00 10.00      A    H  
ATOM   1523  HG1 THR A 151      -3.368 -12.143  12.666  1.00 10.00      A    H  
ATOM   1524  N   LEU A 152      -3.717 -13.671   7.869  1.00 10.00      A    N  
ATOM   1525  CA  LEU A 152      -4.445 -13.777   6.611  1.00 10.00      A    C  
ATOM   1526  C   LEU A 152      -5.945 -13.852   6.865  1.00 10.00      A    C  
ATOM   1527  O   LEU A 152      -6.435 -14.797   7.480  1.00 10.00      A    O  
ATOM   1528  CB  LEU A 152      -3.979 -14.999   5.817  1.00 10.00      A    C  
ATOM   1529  CG  LEU A 152      -4.779 -15.344   4.557  1.00 10.00      A    C  
ATOM   1530  CD1 LEU A 152      -4.765 -14.189   3.568  1.00 10.00      A    C  
ATOM   1531  CD2 LEU A 152      -4.236 -16.610   3.911  1.00 10.00      A    C  
ATOM   1532  HN  LEU A 152      -3.565 -14.483   8.403  1.00 10.00      A    H  
ATOM   1533  N   ARG A 153      -6.667 -12.858   6.385  1.00 10.00      A    N  
ATOM   1534  CA  ARG A 153      -8.108 -12.809   6.572  1.00 10.00      A    C  
ATOM   1535  C   ARG A 153      -8.846 -13.204   5.302  1.00 10.00      A    C  
ATOM   1536  O   ARG A 153      -8.671 -12.578   4.254  1.00 10.00      A    O  
ATOM   1537  CB  ARG A 153      -8.530 -11.410   7.019  1.00 10.00      A    C  
ATOM   1538  CG  ARG A 153      -7.891 -10.977   8.325  1.00 10.00      A    C  
ATOM   1539  CD  ARG A 153      -8.237  -9.542   8.675  1.00 10.00      A    C  
ATOM   1540  NE  ARG A 153      -7.776  -9.204  10.020  1.00 10.00      A    N  
ATOM   1541  CZ  ARG A 153      -6.903  -8.240  10.293  1.00 10.00      A    C  
ATOM   1542  NH1 ARG A 153      -6.388  -7.510   9.316  1.00 10.00      A    N1+
ATOM   1543  NH2 ARG A 153      -6.531  -8.015  11.546  1.00 10.00      A    N  
ATOM   1544  HN  ARG A 153      -6.220 -12.136   5.885  1.00 10.00      A    H  
ATOM   1545  HE  ARG A 153      -8.146  -9.743  10.773  1.00 10.00      A    H  
ATOM   1546 HH11 ARG A 153      -6.653  -7.682   8.360  1.00 10.00      A    H  
ATOM   1547 HH12 ARG A 153      -5.726  -6.784   9.526  1.00 10.00      A    H  
ATOM   1548 HH21 ARG A 153      -6.909  -8.570  12.293  1.00 10.00      A    H  
ATOM   1549 HH22 ARG A 153      -5.867  -7.290  11.752  1.00 10.00      A    H  
ATOM   1550  N   GLU A 154      -9.655 -14.252   5.400  1.00 10.00      A    N  
ATOM   1551  CA  GLU A 154     -10.435 -14.728   4.268  1.00 10.00      A    C  
ATOM   1552  C   GLU A 154     -11.771 -13.998   4.231  1.00 10.00      A    C  
ATOM   1553  O   GLU A 154     -12.725 -14.379   4.915  1.00 10.00      A    O  
ATOM   1554  CB  GLU A 154     -10.645 -16.246   4.342  1.00 10.00      A    C  
ATOM   1555  CG  GLU A 154     -11.174 -16.861   3.052  1.00 10.00      A    C  
ATOM   1556  CD  GLU A 154     -11.417 -18.355   3.157  1.00 10.00      A    C  
ATOM   1557  OE1 GLU A 154     -10.484 -19.093   3.536  1.00 10.00      A    O  
ATOM   1558  OE2 GLU A 154     -12.543 -18.801   2.842  1.00 10.00      A    O1-
ATOM   1559  HN  GLU A 154      -9.732 -14.718   6.260  1.00 10.00      A    H  
ATOM   1560  N   LEU A 155     -11.821 -12.929   3.454  1.00 10.00      A    N  
ATOM   1561  CA  LEU A 155     -13.025 -12.129   3.331  1.00 10.00      A    C  
ATOM   1562  C   LEU A 155     -13.764 -12.455   2.040  1.00 10.00      A    C  
ATOM   1563  O   LEU A 155     -13.148 -12.680   1.001  1.00 10.00      A    O  
ATOM   1564  CB  LEU A 155     -12.667 -10.639   3.353  1.00 10.00      A    C  
ATOM   1565  CG  LEU A 155     -11.837 -10.153   4.544  1.00 10.00      A    C  
ATOM   1566  CD1 LEU A 155     -11.233  -8.791   4.243  1.00 10.00      A    C  
ATOM   1567  CD2 LEU A 155     -12.690 -10.086   5.800  1.00 10.00      A    C  
ATOM   1568  HN  LEU A 155     -11.019 -12.668   2.944  1.00 10.00      A    H  
ATOM   1569  N   LYS A 156     -15.078 -12.503   2.113  1.00 10.00      A    N  
ATOM   1570  CA  LYS A 156     -15.897 -12.777   0.946  1.00 10.00      A    C  
ATOM   1571  C   LYS A 156     -16.587 -11.494   0.502  1.00 10.00      A    C  
ATOM   1572  O   LYS A 156     -17.390 -10.922   1.243  1.00 10.00      A    O  
ATOM   1573  CB  LYS A 156     -16.925 -13.873   1.244  1.00 10.00      A    C  
ATOM   1574  CG  LYS A 156     -16.308 -15.217   1.606  1.00 10.00      A    C  
ATOM   1575  CD  LYS A 156     -15.525 -15.800   0.439  1.00 10.00      A    C  
ATOM   1576  CE  LYS A 156     -14.807 -17.084   0.835  1.00 10.00      A    C  
ATOM   1577  NZ  LYS A 156     -14.340 -17.850  -0.351  1.00 10.00      A    N1+
ATOM   1578  HN  LYS A 156     -15.517 -12.352   2.980  1.00 10.00      A    H  
ATOM   1579  HZ1 LYS A 156     -15.157 -18.214  -0.883  1.00 10.00      A    H  
ATOM   1580  HZ2 LYS A 156     -13.750 -18.653  -0.055  1.00 10.00      A    H  
ATOM   1581  HZ3 LYS A 156     -13.778 -17.236  -0.982  1.00 10.00      A    H  
ATOM   1582  N   LEU A 157     -16.256 -11.044  -0.695  1.00 10.00      A    N  
ATOM   1583  CA  LEU A 157     -16.817  -9.820  -1.240  1.00 10.00      A    C  
ATOM   1584  C   LEU A 157     -17.930 -10.120  -2.237  1.00 10.00      A    C  
ATOM   1585  O   LEU A 157     -17.889 -11.124  -2.939  1.00 10.00      A    O  
ATOM   1586  CB  LEU A 157     -15.717  -9.012  -1.929  1.00 10.00      A    C  
ATOM   1587  CG  LEU A 157     -16.160  -7.755  -2.675  1.00 10.00      A    C  
ATOM   1588  CD1 LEU A 157     -16.521  -6.641  -1.704  1.00 10.00      A    C  
ATOM   1589  CD2 LEU A 157     -15.084  -7.303  -3.650  1.00 10.00      A    C  
ATOM   1590  HN  LEU A 157     -15.615 -11.555  -1.237  1.00 10.00      A    H  
ATOM   1591  N   SER A 158     -18.919  -9.241  -2.285  1.00 10.00      A    N  
ATOM   1592  CA  SER A 158     -20.044  -9.375  -3.196  1.00 10.00      A    C  
ATOM   1593  C   SER A 158     -20.798  -8.051  -3.245  1.00 10.00      A    C  
ATOM   1594  O   SER A 158     -20.650  -7.224  -2.342  1.00 10.00      A    O  
ATOM   1595  CB  SER A 158     -20.971 -10.501  -2.730  1.00 10.00      A    C  
ATOM   1596  OG  SER A 158     -21.109 -10.488  -1.316  1.00 10.00      A    O  
ATOM   1597  HN  SER A 158     -18.893  -8.464  -1.685  1.00 10.00      A    H  
ATOM   1598  HG  SER A 158     -20.501  -9.833  -0.943  1.00 10.00      A    H  
ATOM   1599  N   LYS A 159     -21.592  -7.834  -4.282  1.00 10.00      A    N  
ATOM   1600  CA  LYS A 159     -22.340  -6.590  -4.399  1.00 10.00      A    C  
ATOM   1601  C   LYS A 159     -23.815  -6.806  -4.074  1.00 10.00      A    C  
ATOM   1602  O   LYS A 159     -24.429  -7.770  -4.536  1.00 10.00      A    O  
ATOM   1603  CB  LYS A 159     -22.172  -5.984  -5.797  1.00 10.00      A    C  
ATOM   1604  CG  LYS A 159     -22.498  -4.497  -5.877  1.00 10.00      A    C  
ATOM   1605  CD  LYS A 159     -21.797  -3.843  -7.057  1.00 10.00      A    C  
ATOM   1606  CE  LYS A 159     -22.006  -2.333  -7.068  1.00 10.00      A    C  
ATOM   1607  NZ  LYS A 159     -23.356  -1.952  -7.568  1.00 10.00      A    N1+
ATOM   1608  HN  LYS A 159     -21.678  -8.522  -4.984  1.00 10.00      A    H  
ATOM   1609  HZ1 LYS A 159     -24.075  -2.146  -6.844  1.00 10.00      A    H  
ATOM   1610  HZ2 LYS A 159     -23.590  -2.498  -8.426  1.00 10.00      A    H  
ATOM   1611  HZ3 LYS A 159     -23.378  -0.938  -7.800  1.00 10.00      A    H  
ATOM   1612  N   VAL A 160     -24.373  -5.912  -3.271  1.00 10.00      A    N  
ATOM   1613  CA  VAL A 160     -25.774  -5.996  -2.884  1.00 10.00      A    C  
ATOM   1614  C   VAL A 160     -26.656  -5.466  -4.009  1.00 10.00      A    C  
ATOM   1615  O   VAL A 160     -26.792  -4.254  -4.189  1.00 10.00      A    O  
ATOM   1616  CB  VAL A 160     -26.057  -5.199  -1.592  1.00 10.00      A    C  
ATOM   1617  CG1 VAL A 160     -27.499  -5.386  -1.147  1.00 10.00      A    C  
ATOM   1618  CG2 VAL A 160     -25.097  -5.614  -0.488  1.00 10.00      A    C  
ATOM   1619  HN  VAL A 160     -23.830  -5.160  -2.936  1.00 10.00      A    H  
ATOM   1620  N   GLY A 161     -27.243  -6.376  -4.768  1.00 10.00      A    N  
ATOM   1621  CA  GLY A 161     -28.090  -5.985  -5.875  1.00 10.00      A    C  
ATOM   1622  C   GLY A 161     -27.582  -6.550  -7.180  1.00 10.00      A    C  
ATOM   1623  O   GLY A 161     -28.193  -6.361  -8.229  1.00 10.00      A    O  
ATOM   1624  HN  GLY A 161     -27.108  -7.330  -4.571  1.00 10.00      A    H  
ATOM   1625  N   GLN A 162     -26.459  -7.248  -7.110  1.00 10.00      A    N  
ATOM   1626  CA  GLN A 162     -25.858  -7.854  -8.285  1.00 10.00      A    C  
ATOM   1627  C   GLN A 162     -25.430  -9.280  -7.978  1.00 10.00      A    C  
ATOM   1628  O   GLN A 162     -24.519  -9.506  -7.183  1.00 10.00      A    O  
ATOM   1629  CB  GLN A 162     -24.663  -7.028  -8.759  1.00 10.00      A    C  
ATOM   1630  CG  GLN A 162     -24.995  -6.044  -9.866  1.00 10.00      A    C  
ATOM   1631  CD  GLN A 162     -23.982  -4.926  -9.971  1.00 10.00      A    C  
ATOM   1632  NE2 GLN A 162     -22.920  -5.159 -10.722  1.00 10.00      A    N  
ATOM   1633  OE1 GLN A 162     -24.154  -3.861  -9.379  1.00 10.00      A    O  
ATOM   1634  HN  GLN A 162     -26.023  -7.364  -6.241  1.00 10.00      A    H  
ATOM   1635 HE21 GLN A 162     -22.846  -6.031 -11.168  1.00 10.00      A    H  
ATOM   1636 HE22 GLN A 162     -22.242  -4.452 -10.799  1.00 10.00      A    H  
ATOM   1637  N   GLY A 163     -26.098 -10.235  -8.601  1.00 10.00      A    N  
ATOM   1638  CA  GLY A 163     -25.783 -11.627  -8.370  1.00 10.00      A    C  
ATOM   1639  C   GLY A 163     -24.531 -12.072  -9.095  1.00 10.00      A    C  
ATOM   1640  O   GLY A 163     -24.176 -11.510 -10.135  1.00 10.00      A    O  
ATOM   1641  HN  GLY A 163     -26.810  -9.993  -9.234  1.00 10.00      A    H  
ATOM   1642  N   ASN A 164     -23.858 -13.065  -8.523  1.00 10.00      A    N  
ATOM   1643  CA  ASN A 164     -22.637 -13.633  -9.092  1.00 10.00      A    C  
ATOM   1644  C   ASN A 164     -21.458 -12.666  -9.040  1.00 10.00      A    C  
ATOM   1645  O   ASN A 164     -20.601 -12.668  -9.922  1.00 10.00      A    O  
ATOM   1646  CB  ASN A 164     -22.861 -14.177 -10.509  1.00 10.00      A    C  
ATOM   1647  CG  ASN A 164     -23.717 -15.430 -10.530  1.00 10.00      A    C  
ATOM   1648  ND2 ASN A 164     -23.477 -16.300 -11.497  1.00 10.00      A    N  
ATOM   1649  OD1 ASN A 164     -24.586 -15.615  -9.679  1.00 10.00      A    O  
ATOM   1650  HN  ASN A 164     -24.196 -13.436  -7.682  1.00 10.00      A    H  
ATOM   1651 HD21 ASN A 164     -22.766 -16.095 -12.142  1.00 10.00      A    H  
ATOM   1652 HD22 ASN A 164     -24.018 -17.117 -11.530  1.00 10.00      A    H  
ATOM   1653  N   THR A 165     -21.419 -11.846  -8.001  1.00 10.00      A    N  
ATOM   1654  CA  THR A 165     -20.334 -10.891  -7.820  1.00 10.00      A    C  
ATOM   1655  C   THR A 165     -19.487 -11.299  -6.621  1.00 10.00      A    C  
ATOM   1656  O   THR A 165     -18.567 -10.586  -6.218  1.00 10.00      A    O  
ATOM   1657  CB  THR A 165     -20.879  -9.468  -7.584  1.00 10.00      A    C  
ATOM   1658  CG2 THR A 165     -21.454  -8.891  -8.869  1.00 10.00      A    C  
ATOM   1659  OG1 THR A 165     -21.900  -9.498  -6.573  1.00 10.00      A    O  
ATOM   1660  HN  THR A 165     -22.140 -11.880  -7.334  1.00 10.00      A    H  
ATOM   1661  HG1 THR A 165     -22.772  -9.522  -6.995  1.00 10.00      A    H  
ATOM   1662  N   GLU A 166     -19.815 -12.456  -6.059  1.00 10.00      A    N  
ATOM   1663  CA  GLU A 166     -19.120 -12.980  -4.899  1.00 10.00      A    C  
ATOM   1664  C   GLU A 166     -17.739 -13.511  -5.265  1.00 10.00      A    C  
ATOM   1665  O   GLU A 166     -17.604 -14.384  -6.123  1.00 10.00      A    O  
ATOM   1666  CB  GLU A 166     -19.952 -14.086  -4.249  1.00 10.00      A    C  
ATOM   1667  CG  GLU A 166     -19.444 -14.545  -2.896  1.00 10.00      A    C  
ATOM   1668  CD  GLU A 166     -20.196 -15.751  -2.385  1.00 10.00      A    C  
ATOM   1669  OE1 GLU A 166     -20.001 -16.855  -2.939  1.00 10.00      A    O  
ATOM   1670  OE2 GLU A 166     -20.983 -15.606  -1.426  1.00 10.00      A    O1-
ATOM   1671  HN  GLU A 166     -20.552 -12.975  -6.441  1.00 10.00      A    H  
ATOM   1672  N   ARG A 167     -16.726 -12.976  -4.606  1.00 10.00      A    N  
ATOM   1673  CA  ARG A 167     -15.351 -13.388  -4.824  1.00 10.00      A    C  
ATOM   1674  C   ARG A 167     -14.583 -13.316  -3.509  1.00 10.00      A    C  
ATOM   1675  O   ARG A 167     -15.006 -12.629  -2.580  1.00 10.00      A    O  
ATOM   1676  CB  ARG A 167     -14.681 -12.529  -5.905  1.00 10.00      A    C  
ATOM   1677  CG  ARG A 167     -14.450 -11.074  -5.524  1.00 10.00      A    C  
ATOM   1678  CD  ARG A 167     -14.052 -10.251  -6.739  1.00 10.00      A    C  
ATOM   1679  NE  ARG A 167     -13.395  -8.993  -6.378  1.00 10.00      A    N  
ATOM   1680  CZ  ARG A 167     -13.454  -7.886  -7.120  1.00 10.00      A    C  
ATOM   1681  NH1 ARG A 167     -14.141  -7.886  -8.254  1.00 10.00      A    N1+
ATOM   1682  NH2 ARG A 167     -12.812  -6.789  -6.734  1.00 10.00      A    N  
ATOM   1683  HN  ARG A 167     -16.912 -12.280  -3.934  1.00 10.00      A    H  
ATOM   1684  HE  ARG A 167     -12.883  -8.979  -5.543  1.00 10.00      A    H  
ATOM   1685 HH11 ARG A 167     -14.618  -8.720  -8.557  1.00 10.00      A    H  
ATOM   1686 HH12 ARG A 167     -14.190  -7.058  -8.820  1.00 10.00      A    H  
ATOM   1687 HH21 ARG A 167     -12.858  -5.955  -7.292  1.00 10.00      A    H  
ATOM   1688 HH22 ARG A 167     -12.273  -6.788  -5.888  1.00 10.00      A    H  
ATOM   1689  N   THR A 168     -13.472 -14.026  -3.424  1.00 10.00      A    N  
ATOM   1690  CA  THR A 168     -12.679 -14.039  -2.204  1.00 10.00      A    C  
ATOM   1691  C   THR A 168     -11.630 -12.928  -2.182  1.00 10.00      A    C  
ATOM   1692  O   THR A 168     -10.866 -12.748  -3.132  1.00 10.00      A    O  
ATOM   1693  CB  THR A 168     -12.004 -15.403  -1.989  1.00 10.00      A    C  
ATOM   1694  CG2 THR A 168     -11.508 -15.543  -0.556  1.00 10.00      A    C  
ATOM   1695  OG1 THR A 168     -12.958 -16.439  -2.255  1.00 10.00      A    O  
ATOM   1696  HN  THR A 168     -13.177 -14.556  -4.197  1.00 10.00      A    H  
ATOM   1697  HG1 THR A 168     -13.049 -16.549  -3.213  1.00 10.00      A    H  
ATOM   1698  N   VAL A 169     -11.619 -12.187  -1.088  1.00 10.00      A    N  
ATOM   1699  CA  VAL A 169     -10.686 -11.099  -0.883  1.00 10.00      A    C  
ATOM   1700  C   VAL A 169      -9.658 -11.516   0.169  1.00 10.00      A    C  
ATOM   1701  O   VAL A 169      -9.996 -11.741   1.332  1.00 10.00      A    O  
ATOM   1702  CB  VAL A 169     -11.434  -9.821  -0.426  1.00 10.00      A    C  
ATOM   1703  CG1 VAL A 169     -10.488  -8.805   0.191  1.00 10.00      A    C  
ATOM   1704  CG2 VAL A 169     -12.176  -9.199  -1.598  1.00 10.00      A    C  
ATOM   1705  HN  VAL A 169     -12.268 -12.388  -0.375  1.00 10.00      A    H  
ATOM   1706  N   TRP A 170      -8.412 -11.646  -0.257  1.00 10.00      A    N  
ATOM   1707  CA  TRP A 170      -7.334 -12.054   0.631  1.00 10.00      A    C  
ATOM   1708  C   TRP A 170      -6.609 -10.841   1.199  1.00 10.00      A    C  
ATOM   1709  O   TRP A 170      -5.970 -10.089   0.462  1.00 10.00      A    O  
ATOM   1710  CB  TRP A 170      -6.343 -12.948  -0.120  1.00 10.00      A    C  
ATOM   1711  CG  TRP A 170      -6.972 -14.165  -0.731  1.00 10.00      A    C  
ATOM   1712  CD1 TRP A 170      -7.369 -14.321  -2.028  1.00 10.00      A    C  
ATOM   1713  CD2 TRP A 170      -7.277 -15.397  -0.066  1.00 10.00      A    C  
ATOM   1714  CE2 TRP A 170      -7.856 -16.254  -1.022  1.00 10.00      A    C  
ATOM   1715  CE3 TRP A 170      -7.120 -15.856   1.244  1.00 10.00      A    C  
ATOM   1716  NE1 TRP A 170      -7.898 -15.577  -2.213  1.00 10.00      A    N  
ATOM   1717  CZ2 TRP A 170      -8.276 -17.546  -0.706  1.00 10.00      A    C  
ATOM   1718  CZ3 TRP A 170      -7.535 -17.137   1.555  1.00 10.00      A    C  
ATOM   1719  CH2 TRP A 170      -8.107 -17.967   0.585  1.00 10.00      A    C  
ATOM   1720  HN  TRP A 170      -8.208 -11.453  -1.198  1.00 10.00      A    H  
ATOM   1721  HE1 TRP A 170      -8.252 -15.929  -3.059  1.00 10.00      A    H  
ATOM   1722  N   GLN A 171      -6.726 -10.637   2.500  1.00 10.00      A    N  
ATOM   1723  CA  GLN A 171      -6.064  -9.517   3.145  1.00 10.00      A    C  
ATOM   1724  C   GLN A 171      -4.991  -9.998   4.112  1.00 10.00      A    C  
ATOM   1725  O   GLN A 171      -5.253 -10.824   4.989  1.00 10.00      A    O  
ATOM   1726  CB  GLN A 171      -7.069  -8.617   3.870  1.00 10.00      A    C  
ATOM   1727  CG  GLN A 171      -6.525  -7.233   4.199  1.00 10.00      A    C  
ATOM   1728  CD  GLN A 171      -6.525  -6.916   5.684  1.00 10.00      A    C  
ATOM   1729  NE2 GLN A 171      -6.680  -5.642   6.014  1.00 10.00      A    N  
ATOM   1730  OE1 GLN A 171      -6.401  -7.803   6.527  1.00 10.00      A    O  
ATOM   1731  HN  GLN A 171      -7.273 -11.252   3.040  1.00 10.00      A    H  
ATOM   1732 HE21 GLN A 171      -6.792  -4.981   5.290  1.00 10.00      A    H  
ATOM   1733 HE22 GLN A 171      -6.657  -5.401   6.965  1.00 10.00      A    H  
ATOM   1734  N   TYR A 172      -3.784  -9.493   3.926  1.00 10.00      A    N  
ATOM   1735  CA  TYR A 172      -2.662  -9.834   4.784  1.00 10.00      A    C  
ATOM   1736  C   TYR A 172      -2.338  -8.642   5.673  1.00 10.00      A    C  
ATOM   1737  O   TYR A 172      -2.030  -7.554   5.177  1.00 10.00      A    O  
ATOM   1738  CB  TYR A 172      -1.432 -10.187   3.946  1.00 10.00      A    C  
ATOM   1739  CG  TYR A 172      -1.379 -11.606   3.422  1.00 10.00      A    C  
ATOM   1740  CD1 TYR A 172      -1.932 -11.937   2.191  1.00 10.00      A    C  
ATOM   1741  CD2 TYR A 172      -0.752 -12.611   4.148  1.00 10.00      A    C  
ATOM   1742  CE1 TYR A 172      -1.864 -13.228   1.700  1.00 10.00      A    C  
ATOM   1743  CE2 TYR A 172      -0.682 -13.906   3.668  1.00 10.00      A    C  
ATOM   1744  CZ  TYR A 172      -1.240 -14.209   2.443  1.00 10.00      A    C  
ATOM   1745  OH  TYR A 172      -1.163 -15.496   1.957  1.00 10.00      A    O  
ATOM   1746  HN  TYR A 172      -3.642  -8.863   3.189  1.00 10.00      A    H  
ATOM   1747  HH  TYR A 172      -0.634 -16.030   2.558  1.00 10.00      A    H  
ATOM   1748  N   HIS A 173      -2.426  -8.838   6.977  1.00 10.00      A    N  
ATOM   1749  CA  HIS A 173      -2.144  -7.772   7.924  1.00 10.00      A    C  
ATOM   1750  C   HIS A 173      -0.804  -7.987   8.618  1.00 10.00      A    C  
ATOM   1751  O   HIS A 173      -0.596  -9.010   9.273  1.00 10.00      A    O  
ATOM   1752  CB  HIS A 173      -3.262  -7.685   8.969  1.00 10.00      A    C  
ATOM   1753  CG  HIS A 173      -3.266  -6.415   9.771  1.00 10.00      A    C  
ATOM   1754  CD2 HIS A 173      -2.480  -5.315   9.651  1.00 10.00      A    C  
ATOM   1755  ND1 HIS A 173      -4.166  -6.213  10.792  1.00 10.00      A    N  
ATOM   1756  CE1 HIS A 173      -3.912  -5.004  11.266  1.00 10.00      A    C  
ATOM   1757  NE2 HIS A 173      -2.904  -4.427  10.603  1.00 10.00      A    N  
ATOM   1758  HN  HIS A 173      -2.696  -9.725   7.312  1.00 10.00      A    H  
ATOM   1759  HE2 HIS A 173      -2.548  -3.522  10.751  1.00 10.00      A    H  
ATOM   1760  N   PHE A 174       0.099  -7.026   8.467  1.00 10.00      A    N  
ATOM   1761  CA  PHE A 174       1.408  -7.098   9.097  1.00 10.00      A    C  
ATOM   1762  C   PHE A 174       1.325  -6.473  10.486  1.00 10.00      A    C  
ATOM   1763  O   PHE A 174       1.169  -5.260  10.621  1.00 10.00      A    O  
ATOM   1764  CB  PHE A 174       2.454  -6.367   8.249  1.00 10.00      A    C  
ATOM   1765  CG  PHE A 174       3.823  -6.981   8.317  1.00 10.00      A    C  
ATOM   1766  CD1 PHE A 174       4.306  -7.741   7.263  1.00 10.00      A    C  
ATOM   1767  CD2 PHE A 174       4.625  -6.806   9.432  1.00 10.00      A    C  
ATOM   1768  CE1 PHE A 174       5.561  -8.316   7.320  1.00 10.00      A    C  
ATOM   1769  CE2 PHE A 174       5.882  -7.378   9.496  1.00 10.00      A    C  
ATOM   1770  CZ  PHE A 174       6.351  -8.135   8.438  1.00 10.00      A    C  
ATOM   1771  HN  PHE A 174      -0.124  -6.240   7.918  1.00 10.00      A    H  
ATOM   1772  N   ARG A 175       1.418  -7.304  11.511  1.00 10.00      A    N  
ATOM   1773  CA  ARG A 175       1.320  -6.829  12.886  1.00 10.00      A    C  
ATOM   1774  C   ARG A 175       2.688  -6.544  13.503  1.00 10.00      A    C  
ATOM   1775  O   ARG A 175       2.870  -5.531  14.183  1.00 10.00      A    O  
ATOM   1776  CB  ARG A 175       0.546  -7.828  13.750  1.00 10.00      A    C  
ATOM   1777  CG  ARG A 175      -0.940  -7.920  13.427  1.00 10.00      A    C  
ATOM   1778  CD  ARG A 175      -1.620  -9.018  14.232  1.00 10.00      A    C  
ATOM   1779  NE  ARG A 175      -1.229 -10.354  13.781  1.00 10.00      A    N  
ATOM   1780  CZ  ARG A 175      -0.444 -11.180  14.475  1.00 10.00      A    C  
ATOM   1781  NH1 ARG A 175       0.033 -10.813  15.658  1.00 10.00      A    N1+
ATOM   1782  NH2 ARG A 175      -0.134 -12.369  13.975  1.00 10.00      A    N  
ATOM   1783  HN  ARG A 175       1.561  -8.260  11.341  1.00 10.00      A    H  
ATOM   1784  HE  ARG A 175      -1.590 -10.657  12.912  1.00 10.00      A    H  
ATOM   1785 HH11 ARG A 175      -0.198  -9.915  16.040  1.00 10.00      A    H  
ATOM   1786 HH12 ARG A 175       0.631 -11.431  16.178  1.00 10.00      A    H  
ATOM   1787 HH21 ARG A 175      -0.489 -12.646  13.079  1.00 10.00      A    H  
ATOM   1788 HH22 ARG A 175       0.458 -12.998  14.490  1.00 10.00      A    H  
ATOM   1789  N   THR A 176       3.647  -7.432  13.259  1.00 10.00      A    N  
ATOM   1790  CA  THR A 176       4.988  -7.281  13.813  1.00 10.00      A    C  
ATOM   1791  C   THR A 176       5.805  -6.211  13.089  1.00 10.00      A    C  
ATOM   1792  O   THR A 176       6.772  -6.510  12.386  1.00 10.00      A    O  
ATOM   1793  CB  THR A 176       5.749  -8.616  13.804  1.00 10.00      A    C  
ATOM   1794  CG2 THR A 176       6.691  -8.692  14.996  1.00 10.00      A    C  
ATOM   1795  OG1 THR A 176       4.806  -9.693  13.884  1.00 10.00      A    O  
ATOM   1796  HN  THR A 176       3.450  -8.214  12.703  1.00 10.00      A    H  
ATOM   1797  HG1 THR A 176       5.245 -10.515  13.645  1.00 10.00      A    H  
ATOM   1798  N   TRP A 177       5.409  -4.967  13.269  1.00 10.00      A    N  
ATOM   1799  CA  TRP A 177       6.098  -3.846  12.661  1.00 10.00      A    C  
ATOM   1800  C   TRP A 177       6.220  -2.715  13.676  1.00 10.00      A    C  
ATOM   1801  O   TRP A 177       5.208  -2.185  14.142  1.00 10.00      A    O  
ATOM   1802  CB  TRP A 177       5.349  -3.360  11.415  1.00 10.00      A    C  
ATOM   1803  CG  TRP A 177       6.171  -2.463  10.538  1.00 10.00      A    C  
ATOM   1804  CD1 TRP A 177       6.325  -1.111  10.659  1.00 10.00      A    C  
ATOM   1805  CD2 TRP A 177       6.957  -2.853   9.405  1.00 10.00      A    C  
ATOM   1806  CE2 TRP A 177       7.558  -1.689   8.891  1.00 10.00      A    C  
ATOM   1807  CE3 TRP A 177       7.207  -4.076   8.772  1.00 10.00      A    C  
ATOM   1808  NE1 TRP A 177       7.162  -0.640   9.676  1.00 10.00      A    N  
ATOM   1809  CZ2 TRP A 177       8.399  -1.710   7.780  1.00 10.00      A    C  
ATOM   1810  CZ3 TRP A 177       8.040  -4.094   7.671  1.00 10.00      A    C  
ATOM   1811  CH2 TRP A 177       8.626  -2.920   7.184  1.00 10.00      A    C  
ATOM   1812  HN  TRP A 177       4.622  -4.797  13.831  1.00 10.00      A    H  
ATOM   1813  HE1 TRP A 177       7.431   0.299   9.553  1.00 10.00      A    H  
ATOM   1814  N   PRO A 178       7.456  -2.350  14.051  1.00 10.00      A    N  
ATOM   1815  CA  PRO A 178       7.708  -1.278  15.017  1.00 10.00      A    C  
ATOM   1816  C   PRO A 178       7.095   0.045  14.574  1.00 10.00      A    C  
ATOM   1817  O   PRO A 178       7.198   0.436  13.409  1.00 10.00      A    O  
ATOM   1818  CB  PRO A 178       9.238  -1.171  15.068  1.00 10.00      A    C  
ATOM   1819  CG  PRO A 178       9.719  -1.880  13.847  1.00 10.00      A    C  
ATOM   1820  CD  PRO A 178       8.707  -2.951  13.565  1.00 10.00      A    C  
ATOM   1821  N   ASP A 179       6.451   0.727  15.509  1.00 10.00      A    N  
ATOM   1822  CA  ASP A 179       5.813   2.006  15.229  1.00 10.00      A    C  
ATOM   1823  C   ASP A 179       6.865   3.056  14.908  1.00 10.00      A    C  
ATOM   1824  O   ASP A 179       6.643   3.953  14.089  1.00 10.00      A    O  
ATOM   1825  CB  ASP A 179       4.962   2.465  16.421  1.00 10.00      A    C  
ATOM   1826  CG  ASP A 179       3.640   1.726  16.536  1.00 10.00      A    C  
ATOM   1827  OD1 ASP A 179       2.685   2.293  17.103  1.00 10.00      A    O  
ATOM   1828  OD2 ASP A 179       3.549   0.570  16.065  1.00 10.00      A    O1-
ATOM   1829  HN  ASP A 179       6.411   0.361  16.419  1.00 10.00      A    H  
ATOM   1830  N   HIS A 180       8.015   2.929  15.557  1.00 10.00      A    N  
ATOM   1831  CA  HIS A 180       9.122   3.853  15.350  1.00 10.00      A    C  
ATOM   1832  C   HIS A 180      10.343   3.126  14.789  1.00 10.00      A    C  
ATOM   1833  O   HIS A 180      11.094   2.487  15.533  1.00 10.00      A    O  
ATOM   1834  CB  HIS A 180       9.493   4.563  16.656  1.00 10.00      A    C  
ATOM   1835  CG  HIS A 180       8.420   5.448  17.217  1.00 10.00      A    C  
ATOM   1836  CD2 HIS A 180       7.481   6.187  16.572  1.00 10.00      A    C  
ATOM   1837  ND1 HIS A 180       8.272   5.615  18.573  1.00 10.00      A    N  
ATOM   1838  CE1 HIS A 180       7.256   6.445  18.727  1.00 10.00      A    C  
ATOM   1839  NE2 HIS A 180       6.746   6.815  17.547  1.00 10.00      A    N  
ATOM   1840  HN  HIS A 180       8.123   2.190  16.196  1.00 10.00      A    H  
ATOM   1841  HE2 HIS A 180       5.980   7.422  17.403  1.00 10.00      A    H  
ATOM   1842  N   GLY A 181      10.532   3.216  13.477  1.00 10.00      A    N  
ATOM   1843  CA  GLY A 181      11.667   2.575  12.839  1.00 10.00      A    C  
ATOM   1844  C   GLY A 181      11.264   1.354  12.039  1.00 10.00      A    C  
ATOM   1845  O   GLY A 181      10.076   1.055  11.906  1.00 10.00      A    O  
ATOM   1846  HN  GLY A 181       9.885   3.716  12.931  1.00 10.00      A    H  
ATOM   1847  N   VAL A 182      12.249   0.650  11.500  1.00 10.00      A    N  
ATOM   1848  CA  VAL A 182      11.993  -0.547  10.714  1.00 10.00      A    C  
ATOM   1849  C   VAL A 182      12.503  -1.781  11.458  1.00 10.00      A    C  
ATOM   1850  O   VAL A 182      13.358  -1.664  12.340  1.00 10.00      A    O  
ATOM   1851  CB  VAL A 182      12.649  -0.471   9.315  1.00 10.00      A    C  
ATOM   1852  CG1 VAL A 182      12.006   0.625   8.480  1.00 10.00      A    C  
ATOM   1853  CG2 VAL A 182      14.151  -0.250   9.427  1.00 10.00      A    C  
ATOM   1854  HN  VAL A 182      13.178   0.936  11.644  1.00 10.00      A    H  
ATOM   1855  N   PRO A 183      11.974  -2.972  11.127  1.00 10.00      A    N  
ATOM   1856  CA  PRO A 183      12.368  -4.236  11.768  1.00 10.00      A    C  
ATOM   1857  C   PRO A 183      13.868  -4.499  11.678  1.00 10.00      A    C  
ATOM   1858  O   PRO A 183      14.547  -4.005  10.773  1.00 10.00      A    O  
ATOM   1859  CB  PRO A 183      11.610  -5.295  10.965  1.00 10.00      A    C  
ATOM   1860  CG  PRO A 183      10.444  -4.567  10.401  1.00 10.00      A    C  
ATOM   1861  CD  PRO A 183      10.936  -3.181  10.103  1.00 10.00      A    C  
ATOM   1862  N   SER A 184      14.375  -5.277  12.623  1.00 10.00      A    N  
ATOM   1863  CA  SER A 184      15.789  -5.612  12.668  1.00 10.00      A    C  
ATOM   1864  C   SER A 184      16.200  -6.434  11.449  1.00 10.00      A    C  
ATOM   1865  O   SER A 184      17.262  -6.208  10.866  1.00 10.00      A    O  
ATOM   1866  CB  SER A 184      16.091  -6.385  13.949  1.00 10.00      A    C  
ATOM   1867  OG  SER A 184      15.475  -5.761  15.064  1.00 10.00      A    O  
ATOM   1868  HN  SER A 184      13.781  -5.629  13.322  1.00 10.00      A    H  
ATOM   1869  HG  SER A 184      14.653  -6.223  15.274  1.00 10.00      A    H  
ATOM   1870  N   ASP A 185      15.353  -7.377  11.066  1.00 10.00      A    N  
ATOM   1871  CA  ASP A 185      15.621  -8.232   9.919  1.00 10.00      A    C  
ATOM   1872  C   ASP A 185      14.411  -8.275   8.994  1.00 10.00      A    C  
ATOM   1873  O   ASP A 185      13.278  -8.070   9.433  1.00 10.00      A    O  
ATOM   1874  CB  ASP A 185      16.005  -9.652  10.360  1.00 10.00      A    C  
ATOM   1875  CG  ASP A 185      14.859 -10.429  10.990  1.00 10.00      A    C  
ATOM   1876  OD1 ASP A 185      13.992 -10.942  10.247  1.00 10.00      A    O  
ATOM   1877  OD2 ASP A 185      14.830 -10.542  12.233  1.00 10.00      A    O1-
ATOM   1878  HN  ASP A 185      14.517  -7.498  11.562  1.00 10.00      A    H  
ATOM   1879  N   PRO A 186      14.639  -8.515   7.694  1.00 10.00      A    N  
ATOM   1880  CA  PRO A 186      13.574  -8.593   6.705  1.00 10.00      A    C  
ATOM   1881  C   PRO A 186      13.091 -10.027   6.477  1.00 10.00      A    C  
ATOM   1882  O   PRO A 186      12.477 -10.319   5.452  1.00 10.00      A    O  
ATOM   1883  CB  PRO A 186      14.274  -8.076   5.449  1.00 10.00      A    C  
ATOM   1884  CG  PRO A 186      15.699  -8.509   5.596  1.00 10.00      A    C  
ATOM   1885  CD  PRO A 186      15.964  -8.694   7.072  1.00 10.00      A    C  
ATOM   1886  N   GLY A 187      13.354 -10.908   7.441  1.00 10.00      A    N  
ATOM   1887  CA  GLY A 187      12.951 -12.301   7.320  1.00 10.00      A    C  
ATOM   1888  C   GLY A 187      11.456 -12.458   7.116  1.00 10.00      A    C  
ATOM   1889  O   GLY A 187      11.016 -13.041   6.124  1.00 10.00      A    O  
ATOM   1890  HN  GLY A 187      13.820 -10.607   8.252  1.00 10.00      A    H  
ATOM   1891  N   GLY A 188      10.676 -11.918   8.043  1.00 10.00      A    N  
ATOM   1892  CA  GLY A 188       9.235 -12.007   7.942  1.00 10.00      A    C  
ATOM   1893  C   GLY A 188       8.698 -11.198   6.777  1.00 10.00      A    C  
ATOM   1894  O   GLY A 188       7.661 -11.531   6.206  1.00 10.00      A    O  
ATOM   1895  HN  GLY A 188      11.084 -11.458   8.809  1.00 10.00      A    H  
ATOM   1896  N   VAL A 189       9.423 -10.146   6.414  1.00 10.00      A    N  
ATOM   1897  CA  VAL A 189       9.029  -9.281   5.309  1.00 10.00      A    C  
ATOM   1898  C   VAL A 189       9.138 -10.019   3.974  1.00 10.00      A    C  
ATOM   1899  O   VAL A 189       8.216  -9.985   3.164  1.00 10.00      A    O  
ATOM   1900  CB  VAL A 189       9.877  -7.993   5.261  1.00 10.00      A    C  
ATOM   1901  CG1 VAL A 189       9.352  -7.040   4.194  1.00 10.00      A    C  
ATOM   1902  CG2 VAL A 189       9.895  -7.315   6.624  1.00 10.00      A    C  
ATOM   1903  HN  VAL A 189      10.249  -9.952   6.901  1.00 10.00      A    H  
ATOM   1904  N   LEU A 190      10.266 -10.692   3.758  1.00 10.00      A    N  
ATOM   1905  CA  LEU A 190      10.484 -11.449   2.528  1.00 10.00      A    C  
ATOM   1906  C   LEU A 190       9.474 -12.582   2.420  1.00 10.00      A    C  
ATOM   1907  O   LEU A 190       8.914 -12.834   1.350  1.00 10.00      A    O  
ATOM   1908  CB  LEU A 190      11.912 -11.996   2.479  1.00 10.00      A    C  
ATOM   1909  CG  LEU A 190      13.024 -10.951   2.358  1.00 10.00      A    C  
ATOM   1910  CD1 LEU A 190      14.389 -11.600   2.517  1.00 10.00      A    C  
ATOM   1911  CD2 LEU A 190      12.926 -10.221   1.026  1.00 10.00      A    C  
ATOM   1912  HN  LEU A 190      10.970 -10.680   4.442  1.00 10.00      A    H  
ATOM   1913  N   ASP A 191       9.237 -13.250   3.544  1.00 10.00      A    N  
ATOM   1914  CA  ASP A 191       8.276 -14.346   3.605  1.00 10.00      A    C  
ATOM   1915  C   ASP A 191       6.891 -13.826   3.235  1.00 10.00      A    C  
ATOM   1916  O   ASP A 191       6.161 -14.452   2.463  1.00 10.00      A    O  
ATOM   1917  CB  ASP A 191       8.255 -14.932   5.020  1.00 10.00      A    C  
ATOM   1918  CG  ASP A 191       7.445 -16.207   5.133  1.00 10.00      A    C  
ATOM   1919  OD1 ASP A 191       8.000 -17.292   4.865  1.00 10.00      A    O  
ATOM   1920  OD2 ASP A 191       6.262 -16.135   5.516  1.00 10.00      A    O1-
ATOM   1921  HN  ASP A 191       9.729 -13.004   4.356  1.00 10.00      A    H  
ATOM   1922  N   PHE A 192       6.562 -12.657   3.778  1.00 10.00      A    N  
ATOM   1923  CA  PHE A 192       5.286 -11.997   3.530  1.00 10.00      A    C  
ATOM   1924  C   PHE A 192       5.139 -11.631   2.053  1.00 10.00      A    C  
ATOM   1925  O   PHE A 192       4.100 -11.887   1.442  1.00 10.00      A    O  
ATOM   1926  CB  PHE A 192       5.200 -10.734   4.398  1.00 10.00      A    C  
ATOM   1927  CG  PHE A 192       3.957  -9.913   4.225  1.00 10.00      A    C  
ATOM   1928  CD1 PHE A 192       2.821 -10.197   4.960  1.00 10.00      A    C  
ATOM   1929  CD2 PHE A 192       3.932  -8.846   3.341  1.00 10.00      A    C  
ATOM   1930  CE1 PHE A 192       1.681  -9.434   4.820  1.00 10.00      A    C  
ATOM   1931  CE2 PHE A 192       2.795  -8.080   3.193  1.00 10.00      A    C  
ATOM   1932  CZ  PHE A 192       1.666  -8.375   3.934  1.00 10.00      A    C  
ATOM   1933  HN  PHE A 192       7.203 -12.221   4.379  1.00 10.00      A    H  
ATOM   1934  N   LEU A 193       6.190 -11.040   1.487  1.00 10.00      A    N  
ATOM   1935  CA  LEU A 193       6.186 -10.629   0.084  1.00 10.00      A    C  
ATOM   1936  C   LEU A 193       5.953 -11.817  -0.844  1.00 10.00      A    C  
ATOM   1937  O   LEU A 193       5.233 -11.711  -1.840  1.00 10.00      A    O  
ATOM   1938  CB  LEU A 193       7.496  -9.926  -0.276  1.00 10.00      A    C  
ATOM   1939  CG  LEU A 193       7.713  -8.546   0.348  1.00 10.00      A    C  
ATOM   1940  CD1 LEU A 193       9.145  -8.085   0.132  1.00 10.00      A    C  
ATOM   1941  CD2 LEU A 193       6.736  -7.539  -0.235  1.00 10.00      A    C  
ATOM   1942  HN  LEU A 193       6.991 -10.866   2.031  1.00 10.00      A    H  
ATOM   1943  N   GLU A 194       6.559 -12.951  -0.510  1.00 10.00      A    N  
ATOM   1944  CA  GLU A 194       6.406 -14.157  -1.308  1.00 10.00      A    C  
ATOM   1945  C   GLU A 194       4.973 -14.678  -1.199  1.00 10.00      A    C  
ATOM   1946  O   GLU A 194       4.406 -15.176  -2.172  1.00 10.00      A    O  
ATOM   1947  CB  GLU A 194       7.405 -15.225  -0.864  1.00 10.00      A    C  
ATOM   1948  CG  GLU A 194       7.742 -16.246  -1.937  1.00 10.00      A    C  
ATOM   1949  CD  GLU A 194       8.626 -15.682  -3.035  1.00 10.00      A    C  
ATOM   1950  OE1 GLU A 194       9.784 -15.326  -2.745  1.00 10.00      A    O  
ATOM   1951  OE2 GLU A 194       8.172 -15.616  -4.195  1.00 10.00      A    O1-
ATOM   1952  HN  GLU A 194       7.131 -12.973   0.293  1.00 10.00      A    H  
ATOM   1953  N   GLU A 195       4.389 -14.542  -0.010  1.00 10.00      A    N  
ATOM   1954  CA  GLU A 195       3.016 -14.973   0.227  1.00 10.00      A    C  
ATOM   1955  C   GLU A 195       2.064 -14.222  -0.694  1.00 10.00      A    C  
ATOM   1956  O   GLU A 195       1.181 -14.817  -1.317  1.00 10.00      A    O  
ATOM   1957  CB  GLU A 195       2.615 -14.728   1.684  1.00 10.00      A    C  
ATOM   1958  CG  GLU A 195       3.230 -15.698   2.675  1.00 10.00      A    C  
ATOM   1959  CD  GLU A 195       2.824 -17.130   2.412  1.00 10.00      A    C  
ATOM   1960  OE1 GLU A 195       3.716 -17.963   2.141  1.00 10.00      A    O  
ATOM   1961  OE2 GLU A 195       1.611 -17.431   2.459  1.00 10.00      A    O1-
ATOM   1962  HN  GLU A 195       4.898 -14.143   0.729  1.00 10.00      A    H  
ATOM   1963  N   VAL A 196       2.259 -12.910  -0.776  1.00 10.00      A    N  
ATOM   1964  CA  VAL A 196       1.431 -12.059  -1.621  1.00 10.00      A    C  
ATOM   1965  C   VAL A 196       1.582 -12.451  -3.090  1.00 10.00      A    C  
ATOM   1966  O   VAL A 196       0.590 -12.582  -3.808  1.00 10.00      A    O  
ATOM   1967  CB  VAL A 196       1.783 -10.565  -1.440  1.00 10.00      A    C  
ATOM   1968  CG1 VAL A 196       0.886  -9.691  -2.305  1.00 10.00      A    C  
ATOM   1969  CG2 VAL A 196       1.665 -10.162   0.021  1.00 10.00      A    C  
ATOM   1970  HN  VAL A 196       2.981 -12.502  -0.247  1.00 10.00      A    H  
ATOM   1971  N   HIS A 197       2.822 -12.657  -3.522  1.00 10.00      A    N  
ATOM   1972  CA  HIS A 197       3.095 -13.039  -4.905  1.00 10.00      A    C  
ATOM   1973  C   HIS A 197       2.398 -14.349  -5.259  1.00 10.00      A    C  
ATOM   1974  O   HIS A 197       1.708 -14.439  -6.270  1.00 10.00      A    O  
ATOM   1975  CB  HIS A 197       4.602 -13.158  -5.154  1.00 10.00      A    C  
ATOM   1976  CG  HIS A 197       4.955 -13.755  -6.487  1.00 10.00      A    C  
ATOM   1977  CD2 HIS A 197       5.432 -14.994  -6.776  1.00 10.00      A    C  
ATOM   1978  ND1 HIS A 197       4.799 -13.047  -7.655  1.00 10.00      A    N  
ATOM   1979  CE1 HIS A 197       5.177 -13.862  -8.624  1.00 10.00      A    C
[truncated: 1,277,579 more chars]
