# Supplementary material for: Structural insights into the pSer/pThr dependent regulation of the SHP2 tyrosine phosphatase in insulin and CD28 signaling
Source: Nat Commun. 2022 Sep 16;13:5439. doi: 10.1038/s41467-022-32918-5 (PMC9481563; doi:10.1038/s41467-022-32918-5)
Supplement: Supplementary file 3 — Supplementary dataset 1 [file 41467_2022_32918_MOESM3_ESM.zip › ppSRev-IRS1-best-Haddock-models.pdb]

NUMMDL    7   
MODEL        1
ATOM      1  N   GLY A   5      27.178   8.515   1.435  1.00 10.00      A    N  
ATOM      2  CA  GLY A   5      26.533   7.963   2.608  1.00 10.00      A    C  
ATOM      3  C   GLY A   5      25.027   7.983   2.478  1.00 10.00      A    C  
ATOM      4  O   GLY A   5      24.479   8.771   1.700  1.00 10.00      A    O  
ATOM      5  HN  GLY A   5      26.642   8.689   0.627  1.00 10.00      A    H  
ATOM      6  N   PHE A   6      24.358   7.127   3.242  1.00 10.00      A    N  
ATOM      7  CA  PHE A   6      22.905   7.042   3.207  1.00 10.00      A    C  
ATOM      8  C   PHE A   6      22.275   8.372   3.594  1.00 10.00      A    C  
ATOM      9  O   PHE A   6      21.256   8.770   3.032  1.00 10.00      A    O  
ATOM     10  CB  PHE A   6      22.399   5.922   4.121  1.00 10.00      A    C  
ATOM     11  CG  PHE A   6      22.862   4.549   3.723  1.00 10.00      A    C  
ATOM     12  CD1 PHE A   6      22.929   4.181   2.386  1.00 10.00      A    C  
ATOM     13  CD2 PHE A   6      23.229   3.627   4.687  1.00 10.00      A    C  
ATOM     14  CE1 PHE A   6      23.354   2.920   2.021  1.00 10.00      A    C  
ATOM     15  CE2 PHE A   6      23.655   2.362   4.330  1.00 10.00      A    C  
ATOM     16  CZ  PHE A   6      23.718   2.010   2.994  1.00 10.00      A    C  
ATOM     17  HN  PHE A   6      24.857   6.539   3.847  1.00 10.00      A    H  
ATOM     18  N   TRP A   7      22.899   9.064   4.540  1.00 10.00      A    N  
ATOM     19  CA  TRP A   7      22.407  10.358   4.992  1.00 10.00      A    C  
ATOM     20  C   TRP A   7      22.461  11.364   3.847  1.00 10.00      A    C  
ATOM     21  O   TRP A   7      21.494  12.082   3.584  1.00 10.00      A    O  
ATOM     22  CB  TRP A   7      23.252  10.861   6.166  1.00 10.00      A    C  
ATOM     23  CG  TRP A   7      22.450  11.322   7.347  1.00 10.00      A    C  
ATOM     24  CD1 TRP A   7      22.372  10.720   8.571  1.00 10.00      A    C  
ATOM     25  CD2 TRP A   7      21.612  12.482   7.420  1.00 10.00      A    C  
ATOM     26  CE2 TRP A   7      21.066  12.523   8.718  1.00 10.00      A    C  
ATOM     27  CE3 TRP A   7      21.276  13.495   6.517  1.00 10.00      A    C  
ATOM     28  NE1 TRP A   7      21.545  11.437   9.401  1.00 10.00      A    N  
ATOM     29  CZ2 TRP A   7      20.199  13.532   9.131  1.00 10.00      A    C  
ATOM     30  CZ3 TRP A   7      20.416  14.494   6.929  1.00 10.00      A    C  
ATOM     31  CH2 TRP A   7      19.889  14.506   8.224  1.00 10.00      A    C  
ATOM     32  HN  TRP A   7      23.713   8.692   4.945  1.00 10.00      A    H  
ATOM     33  HE1 TRP A   7      21.333  11.209  10.334  1.00 10.00      A    H  
ATOM     34  N   GLU A   8      23.591  11.387   3.149  1.00 10.00      A    N  
ATOM     35  CA  GLU A   8      23.787  12.294   2.025  1.00 10.00      A    C  
ATOM     36  C   GLU A   8      22.805  11.982   0.901  1.00 10.00      A    C  
ATOM     37  O   GLU A   8      22.202  12.886   0.319  1.00 10.00      A    O  
ATOM     38  CB  GLU A   8      25.221  12.213   1.505  1.00 10.00      A    C  
ATOM     39  CG  GLU A   8      26.244  12.895   2.396  1.00 10.00      A    C  
ATOM     40  CD  GLU A   8      27.389  13.490   1.604  1.00 10.00      A    C  
ATOM     41  OE1 GLU A   8      28.527  12.995   1.732  1.00 10.00      A    O  
ATOM     42  OE2 GLU A   8      27.152  14.449   0.842  1.00 10.00      A    O1-
ATOM     43  HN  GLU A   8      24.313  10.773   3.397  1.00 10.00      A    H  
ATOM     44  N   GLU A   9      22.652  10.699   0.600  1.00 10.00      A    N  
ATOM     45  CA  GLU A   9      21.733  10.261  -0.444  1.00 10.00      A    C  
ATOM     46  C   GLU A   9      20.305  10.659  -0.091  1.00 10.00      A    C  
ATOM     47  O   GLU A   9      19.570  11.196  -0.926  1.00 10.00      A    O  
ATOM     48  CB  GLU A   9      21.825   8.747  -0.628  1.00 10.00      A    C  
ATOM     49  CG  GLU A   9      23.111   8.287  -1.290  1.00 10.00      A    C  
ATOM     50  CD  GLU A   9      23.244   6.779  -1.342  1.00 10.00      A    C  
ATOM     51  OE1 GLU A   9      24.365   6.277  -1.121  1.00 10.00      A    O  
ATOM     52  OE2 GLU A   9      22.239   6.091  -1.623  1.00 10.00      A    O1-
ATOM     53  HN  GLU A   9      23.178  10.025   1.090  1.00 10.00      A    H  
ATOM     54  N   PHE A  10      19.930  10.415   1.161  1.00 10.00      A    N  
ATOM     55  CA  PHE A  10      18.599  10.748   1.645  1.00 10.00      A    C  
ATOM     56  C   PHE A  10      18.346  12.249   1.547  1.00 10.00      A    C  
ATOM     57  O   PHE A  10      17.306  12.677   1.048  1.00 10.00      A    O  
ATOM     58  CB  PHE A  10      18.414  10.266   3.086  1.00 10.00      A    C  
ATOM     59  CG  PHE A  10      17.045  10.521   3.639  1.00 10.00      A    C  
ATOM     60  CD1 PHE A  10      15.960   9.780   3.202  1.00 10.00      A    C  
ATOM     61  CD2 PHE A  10      16.841  11.505   4.591  1.00 10.00      A    C  
ATOM     62  CE1 PHE A  10      14.696  10.014   3.705  1.00 10.00      A    C  
ATOM     63  CE2 PHE A  10      15.582  11.744   5.100  1.00 10.00      A    C  
ATOM     64  CZ  PHE A  10      14.507  10.999   4.656  1.00 10.00      A    C  
ATOM     65  HN  PHE A  10      20.571   9.990   1.777  1.00 10.00      A    H  
ATOM     66  N   GLU A  11      19.309  13.045   2.016  1.00 10.00      A    N  
ATOM     67  CA  GLU A  11      19.183  14.495   1.967  1.00 10.00      A    C  
ATOM     68  C   GLU A  11      19.035  14.976   0.529  1.00 10.00      A    C  
ATOM     69  O   GLU A  11      18.203  15.835   0.239  1.00 10.00      A    O  
ATOM     70  CB  GLU A  11      20.365  15.185   2.649  1.00 10.00      A    C  
ATOM     71  CG  GLU A  11      20.325  16.701   2.547  1.00 10.00      A    C  
ATOM     72  CD  GLU A  11      20.812  17.386   3.802  1.00 10.00      A    C  
ATOM     73  OE1 GLU A  11      22.036  17.600   3.930  1.00 10.00      A    O  
ATOM     74  OE2 GLU A  11      19.973  17.727   4.660  1.00 10.00      A    O1-
ATOM     75  HN  GLU A  11      20.115  12.645   2.413  1.00 10.00      A    H  
ATOM     76  N   THR A  12      19.834  14.406  -0.366  1.00 10.00      A    N  
ATOM     77  CA  THR A  12      19.779  14.759  -1.776  1.00 10.00      A    C  
ATOM     78  C   THR A  12      18.381  14.492  -2.339  1.00 10.00      A    C  
ATOM     79  O   THR A  12      17.797  15.341  -3.014  1.00 10.00      A    O  
ATOM     80  CB  THR A  12      20.826  13.972  -2.587  1.00 10.00      A    C  
ATOM     81  CG2 THR A  12      20.808  14.404  -4.045  1.00 10.00      A    C  
ATOM     82  OG1 THR A  12      22.130  14.208  -2.038  1.00 10.00      A    O  
ATOM     83  HN  THR A  12      20.486  13.734  -0.066  1.00 10.00      A    H  
ATOM     84  HG1 THR A  12      22.285  13.601  -1.299  1.00 10.00      A    H  
ATOM     85  N   LEU A  13      17.833  13.320  -2.027  1.00 10.00      A    N  
ATOM     86  CA  LEU A  13      16.500  12.954  -2.490  1.00 10.00      A    C  
ATOM     87  C   LEU A  13      15.449  13.877  -1.879  1.00 10.00      A    C  
ATOM     88  O   LEU A  13      14.425  14.170  -2.493  1.00 10.00      A    O  
ATOM     89  CB  LEU A  13      16.184  11.496  -2.149  1.00 10.00      A    C  
ATOM     90  CG  LEU A  13      17.037  10.435  -2.849  1.00 10.00      A    C  
ATOM     91  CD1 LEU A  13      16.644   9.045  -2.373  1.00 10.00      A    C  
ATOM     92  CD2 LEU A  13      16.892  10.540  -4.360  1.00 10.00      A    C  
ATOM     93  HN  LEU A  13      18.340  12.687  -1.469  1.00 10.00      A    H  
ATOM     94  N   GLN A  14      15.718  14.340  -0.667  1.00 10.00      A    N  
ATOM     95  CA  GLN A  14      14.807  15.235   0.031  1.00 10.00      A    C  
ATOM     96  C   GLN A  14      14.805  16.633  -0.584  1.00 10.00      A    C  
ATOM     97  O   GLN A  14      13.876  17.405  -0.373  1.00 10.00      A    O  
ATOM     98  CB  GLN A  14      15.153  15.307   1.519  1.00 10.00      A    C  
ATOM     99  CG  GLN A  14      14.605  14.152   2.337  1.00 10.00      A    C  
ATOM    100  CD  GLN A  14      13.089  14.092   2.313  1.00 10.00      A    C  
ATOM    101  NE2 GLN A  14      12.459  14.769   3.260  1.00 10.00      A    N  
ATOM    102  OE1 GLN A  14      12.493  13.446   1.448  1.00 10.00      A    O  
ATOM    103  HN  GLN A  14      16.549  14.061  -0.223  1.00 10.00      A    H  
ATOM    104 HE21 GLN A  14      13.001  15.265   3.916  1.00 10.00      A    H  
ATOM    105 HE22 GLN A  14      11.479  14.755   3.270  1.00 10.00      A    H  
ATOM    106  N   GLN A  15      15.848  16.954  -1.341  1.00 10.00      A    N  
ATOM    107  CA  GLN A  15      15.949  18.260  -1.982  1.00 10.00      A    C  
ATOM    108  C   GLN A  15      15.258  18.236  -3.341  1.00 10.00      A    C  
ATOM    109  O   GLN A  15      14.956  19.278  -3.923  1.00 10.00      A    O  
ATOM    110  CB  GLN A  15      17.416  18.673  -2.158  1.00 10.00      A    C  
ATOM    111  CG  GLN A  15      18.217  18.834  -0.870  1.00 10.00      A    C  
ATOM    112  CD  GLN A  15      17.394  19.354   0.291  1.00 10.00      A    C  
ATOM    113  NE2 GLN A  15      17.020  18.460   1.191  1.00 10.00      A    N  
ATOM    114  OE1 GLN A  15      17.122  20.550   0.392  1.00 10.00      A    O  
ATOM    115  HN  GLN A  15      16.567  16.298  -1.473  1.00 10.00      A    H  
ATOM    116 HE21 GLN A  15      17.299  17.527   1.058  1.00 10.00      A    H  
ATOM    117 HE22 GLN A  15      16.478  18.760   1.953  1.00 10.00      A    H  
ATOM    118  N   GLN A  16      14.991  17.034  -3.835  1.00 10.00      A    N  
ATOM    119  CA  GLN A  16      14.356  16.863  -5.135  1.00 10.00      A    C  
ATOM    120  C   GLN A  16      12.841  17.037  -5.076  1.00 10.00      A    C  
ATOM    121  O   GLN A  16      12.168  16.977  -6.105  1.00 10.00      A    O  
ATOM    122  CB  GLN A  16      14.717  15.504  -5.726  1.00 10.00      A    C  
ATOM    123  CG  GLN A  16      16.102  15.446  -6.348  1.00 10.00      A    C  
ATOM    124  CD  GLN A  16      16.650  14.037  -6.408  1.00 10.00      A    C  
ATOM    125  NE2 GLN A  16      17.964  13.916  -6.480  1.00 10.00      A    N  
ATOM    126  OE1 GLN A  16      15.895  13.062  -6.400  1.00 10.00      A    O  
ATOM    127  HN  GLN A  16      15.232  16.239  -3.313  1.00 10.00      A    H  
ATOM    128 HE21 GLN A  16      18.507  14.736  -6.491  1.00 10.00      A    H  
ATOM    129 HE22 GLN A  16      18.343  13.016  -6.530  1.00 10.00      A    H  
ATOM    130  N   GLU A  17      12.305  17.272  -3.882  1.00 10.00      A    N  
ATOM    131  CA  GLU A  17      10.865  17.457  -3.723  1.00 10.00      A    C  
ATOM    132  C   GLU A  17      10.401  18.748  -4.388  1.00 10.00      A    C  
ATOM    133  O   GLU A  17       9.229  18.897  -4.735  1.00 10.00      A    O  
ATOM    134  CB  GLU A  17      10.451  17.412  -2.247  1.00 10.00      A    C  
ATOM    135  CG  GLU A  17      11.176  18.404  -1.350  1.00 10.00      A    C  
ATOM    136  CD  GLU A  17      10.366  19.654  -1.073  1.00 10.00      A    C  
ATOM    137  OE1 GLU A  17       9.239  19.531  -0.550  1.00 10.00      A    O  
ATOM    138  OE2 GLU A  17      10.865  20.765  -1.356  1.00 10.00      A    O1-
ATOM    139  HN  GLU A  17      12.887  17.325  -3.094  1.00 10.00      A    H  
ATOM    140  N   CYS A  18      11.338  19.667  -4.589  1.00 10.00      A    N  
ATOM    141  CA  CYS A  18      11.041  20.947  -5.222  1.00 10.00      A    C  
ATOM    142  C   CYS A  18      10.760  20.769  -6.712  1.00 10.00      A    C  
ATOM    143  O   CYS A  18      10.279  21.679  -7.380  1.00 10.00      A    O  
ATOM    144  CB  CYS A  18      12.201  21.918  -5.001  1.00 10.00      A    C  
ATOM    145  SG  CYS A  18      12.836  21.909  -3.311  1.00 10.00      A    S  
ATOM    146  HN  CYS A  18      12.255  19.482  -4.298  1.00 10.00      A    H  
ATOM    147  HG  CYS A  18      11.849  21.514  -2.508  1.00 10.00      A    H  
ATOM    148  N   LYS A  19      11.073  19.588  -7.227  1.00 10.00      A    N  
ATOM    149  CA  LYS A  19      10.832  19.272  -8.628  1.00 10.00      A    C  
ATOM    150  C   LYS A  19       9.738  18.215  -8.713  1.00 10.00      A    C  
ATOM    151  O   LYS A  19       9.435  17.690  -9.784  1.00 10.00      A    O  
ATOM    152  CB  LYS A  19      12.111  18.743  -9.285  1.00 10.00      A    C  
ATOM    153  CG  LYS A  19      13.260  19.738  -9.333  1.00 10.00      A    C  
ATOM    154  CD  LYS A  19      13.000  20.844 -10.345  1.00 10.00      A    C  
ATOM    155  CE  LYS A  19      14.246  21.685 -10.571  1.00 10.00      A    C  
ATOM    156  NZ  LYS A  19      14.033  22.732 -11.605  1.00 10.00      A    N1+
ATOM    157  HN  LYS A  19      11.476  18.904  -6.647  1.00 10.00      A    H  
ATOM    158  HZ1 LYS A  19      14.942  23.163 -11.865  1.00 10.00      A    H  
ATOM    159  HZ2 LYS A  19      13.405  23.477 -11.239  1.00 10.00      A    H  
ATOM    160  HZ3 LYS A  19      13.603  22.319 -12.455  1.00 10.00      A    H  
ATOM    161  N   LEU A  20       9.140  17.922  -7.562  1.00 10.00      A    N  
ATOM    162  CA  LEU A  20       8.091  16.919  -7.468  1.00 10.00      A    C  
ATOM    163  C   LEU A  20       6.752  17.552  -7.094  1.00 10.00      A    C  
ATOM    164  O   LEU A  20       5.779  16.854  -6.806  1.00 10.00      A    O  
ATOM    165  CB  LEU A  20       8.480  15.859  -6.432  1.00 10.00      A    C  
ATOM    166  CG  LEU A  20       7.827  14.486  -6.586  1.00 10.00      A    C  
ATOM    167  CD1 LEU A  20       8.379  13.768  -7.808  1.00 10.00      A    C  
ATOM    168  CD2 LEU A  20       8.038  13.656  -5.329  1.00 10.00      A    C  
ATOM    169  HN  LEU A  20       9.410  18.403  -6.749  1.00 10.00      A    H  
ATOM    170  N   LEU A  21       6.704  18.879  -7.093  1.00 10.00      A    N  
ATOM    171  CA  LEU A  21       5.474  19.590  -6.761  1.00 10.00      A    C  
ATOM    172  C   LEU A  21       4.498  19.565  -7.931  1.00 10.00      A    C  
ATOM    173  O   LEU A  21       4.502  20.454  -8.783  1.00 10.00      A    O  
ATOM    174  CB  LEU A  21       5.747  21.025  -6.285  1.00 10.00      A    C  
ATOM    175  CG  LEU A  21       7.079  21.663  -6.701  1.00 10.00      A    C  
ATOM    176  CD1 LEU A  21       7.025  22.173  -8.134  1.00 10.00      A    C  
ATOM    177  CD2 LEU A  21       7.457  22.785  -5.745  1.00 10.00      A    C  
ATOM    178  HN  LEU A  21       7.505  19.390  -7.328  1.00 10.00      A    H  
ATOM    179  N   TYR A  22       3.678  18.527  -7.980  1.00 10.00      A    N  
ATOM    180  CA  TYR A  22       2.710  18.382  -9.051  1.00 10.00      A    C  
ATOM    181  C   TYR A  22       1.296  18.659  -8.562  1.00 10.00      A    C  
ATOM    182  O   TYR A  22       1.090  19.020  -7.400  1.00 10.00      A    O  
ATOM    183  CB  TYR A  22       2.822  17.003  -9.710  1.00 10.00      A    C  
ATOM    184  CG  TYR A  22       4.218  16.701 -10.215  1.00 10.00      A    C  
ATOM    185  CD1 TYR A  22       4.911  17.625 -10.990  1.00 10.00      A    C  
ATOM    186  CD2 TYR A  22       4.849  15.505  -9.903  1.00 10.00      A    C  
ATOM    187  CE1 TYR A  22       6.191  17.366 -11.439  1.00 10.00      A    C  
ATOM    188  CE2 TYR A  22       6.130  15.237 -10.351  1.00 10.00      A    C  
ATOM    189  CZ  TYR A  22       6.796  16.171 -11.116  1.00 10.00      A    C  
ATOM    190  OH  TYR A  22       8.076  15.913 -11.556  1.00 10.00      A    O  
ATOM    191  HN  TYR A  22       3.723  17.849  -7.276  1.00 10.00      A    H  
ATOM    192  HH  TYR A  22       8.690  16.531 -11.130  1.00 10.00      A    H  
ATOM    193  N   SER A  23       0.331  18.472  -9.445  1.00 10.00      A    N  
ATOM    194  CA  SER A  23      -1.061  18.734  -9.127  1.00 10.00      A    C  
ATOM    195  C   SER A  23      -1.653  17.693  -8.182  1.00 10.00      A    C  
ATOM    196  O   SER A  23      -1.398  16.493  -8.305  1.00 10.00      A    O  
ATOM    197  CB  SER A  23      -1.892  18.833 -10.410  1.00 10.00      A    C  
ATOM    198  OG  SER A  23      -3.213  19.265 -10.136  1.00 10.00      A    O  
ATOM    199  HN  SER A  23       0.560  18.134 -10.337  1.00 10.00      A    H  
ATOM    200  HG  SER A  23      -3.744  19.192 -10.936  1.00 10.00      A    H  
ATOM    201  N   ARG A  24      -2.427  18.184  -7.224  1.00 10.00      A    N  
ATOM    202  CA  ARG A  24      -3.110  17.352  -6.243  1.00 10.00      A    C  
ATOM    203  C   ARG A  24      -4.446  18.018  -5.936  1.00 10.00      A    C  
ATOM    204  O   ARG A  24      -4.995  17.878  -4.842  1.00 10.00      A    O  
ATOM    205  CB  ARG A  24      -2.281  17.252  -4.954  1.00 10.00      A    C  
ATOM    206  CG  ARG A  24      -0.948  16.534  -5.106  1.00 10.00      A    C  
ATOM    207  CD  ARG A  24      -0.123  16.619  -3.832  1.00 10.00      A    C  
ATOM    208  NE  ARG A  24       0.009  17.997  -3.357  1.00 10.00      A    N  
ATOM    209  CZ  ARG A  24       0.394  18.331  -2.127  1.00 10.00      A    C  
ATOM    210  NH1 ARG A  24       0.697  17.390  -1.244  1.00 10.00      A    N1+
ATOM    211  NH2 ARG A  24       0.478  19.611  -1.784  1.00 10.00      A    N  
ATOM    212  HN  ARG A  24      -2.546  19.157  -7.172  1.00 10.00      A    H  
ATOM    213  HE  ARG A  24      -0.203  18.717  -3.997  1.00 10.00      A    H  
ATOM    214 HH11 ARG A  24       0.984  17.643  -0.314  1.00 10.00      A    H  
ATOM    215 HH12 ARG A  24       0.641  16.424  -1.497  1.00 10.00      A    H  
ATOM    216 HH21 ARG A  24       0.769  19.869  -0.856  1.00 10.00      A    H  
ATOM    217 HH22 ARG A  24       0.250  20.328  -2.450  1.00 10.00      A    H  
ATOM    218  N   LYS A  25      -4.956  18.737  -6.935  1.00 10.00      A    N  
ATOM    219  CA  LYS A  25      -6.204  19.487  -6.823  1.00 10.00      A    C  
ATOM    220  C   LYS A  25      -7.379  18.641  -6.349  1.00 10.00      A    C  
ATOM    221  O   LYS A  25      -8.159  19.084  -5.505  1.00 10.00      A    O  
ATOM    222  CB  LYS A  25      -6.541  20.157  -8.152  1.00 10.00      A    C  
ATOM    223  CG  LYS A  25      -5.516  21.180  -8.608  1.00 10.00      A    C  
ATOM    224  CD  LYS A  25      -5.643  21.468 -10.094  1.00 10.00      A    C  
ATOM    225  CE  LYS A  25      -4.548  22.405 -10.575  1.00 10.00      A    C  
ATOM    226  NZ  LYS A  25      -4.586  22.589 -12.048  1.00 10.00      A    N1+
ATOM    227  HN  LYS A  25      -4.476  18.752  -7.790  1.00 10.00      A    H  
ATOM    228  HZ1 LYS A  25      -4.330  21.704 -12.528  1.00 10.00      A    H  
ATOM    229  HZ2 LYS A  25      -3.910  23.326 -12.332  1.00 10.00      A    H  
ATOM    230  HZ3 LYS A  25      -5.540  22.874 -12.354  1.00 10.00      A    H  
ATOM    231  N   GLU A  26      -7.506  17.429  -6.879  1.00 10.00      A    N  
ATOM    232  CA  GLU A  26      -8.600  16.550  -6.488  1.00 10.00      A    C  
ATOM    233  C   GLU A  26      -8.548  16.221  -5.002  1.00 10.00      A    C  
ATOM    234  O   GLU A  26      -9.581  16.010  -4.365  1.00 10.00      A    O  
ATOM    235  CB  GLU A  26      -8.631  15.279  -7.335  1.00 10.00      A    C  
ATOM    236  CG  GLU A  26      -8.940  15.532  -8.802  1.00 10.00      A    C  
ATOM    237  CD  GLU A  26     -10.150  16.423  -9.002  1.00 10.00      A    C  
ATOM    238  OE1 GLU A  26     -11.282  15.894  -9.045  1.00 10.00      A    O  
ATOM    239  OE2 GLU A  26      -9.977  17.655  -9.117  1.00 10.00      A    O1-
ATOM    240  HN  GLU A  26      -6.852  17.122  -7.555  1.00 10.00      A    H  
ATOM    241  N   GLY A  27      -7.343  16.208  -4.446  1.00 10.00      A    N  
ATOM    242  CA  GLY A  27      -7.180  15.916  -3.037  1.00 10.00      A    C  
ATOM    243  C   GLY A  27      -7.417  17.143  -2.181  1.00 10.00      A    C  
ATOM    244  O   GLY A  27      -7.535  17.048  -0.961  1.00 10.00      A    O  
ATOM    245  HN  GLY A  27      -6.556  16.407  -4.996  1.00 10.00      A    H  
ATOM    246  N   GLN A  28      -7.499  18.297  -2.827  1.00 10.00      A    N  
ATOM    247  CA  GLN A  28      -7.723  19.553  -2.128  1.00 10.00      A    C  
ATOM    248  C   GLN A  28      -9.184  19.978  -2.235  1.00 10.00      A    C  
ATOM    249  O   GLN A  28      -9.581  21.020  -1.707  1.00 10.00      A    O  
ATOM    250  CB  GLN A  28      -6.803  20.642  -2.688  1.00 10.00      A    C  
ATOM    251  CG  GLN A  28      -5.331  20.423  -2.364  1.00 10.00      A    C  
ATOM    252  CD  GLN A  28      -4.400  21.266  -3.212  1.00 10.00      A    C  
ATOM    253  NE2 GLN A  28      -3.260  21.633  -2.649  1.00 10.00      A    N  
ATOM    254  OE1 GLN A  28      -4.698  21.584  -4.361  1.00 10.00      A    O  
ATOM    255  HN  GLN A  28      -7.406  18.307  -3.806  1.00 10.00      A    H  
ATOM    256 HE21 GLN A  28      -3.085  21.348  -1.728  1.00 10.00      A    H  
ATOM    257 HE22 GLN A  28      -2.635  22.176  -3.175  1.00 10.00      A    H  
ATOM    258  N   ARG A  29      -9.975  19.168  -2.926  1.00 10.00      A    N  
ATOM    259  CA  ARG A  29     -11.393  19.448  -3.105  1.00 10.00      A    C  
ATOM    260  C   ARG A  29     -12.126  19.345  -1.778  1.00 10.00      A    C  
ATOM    261  O   ARG A  29     -11.903  18.408  -1.012  1.00 10.00      A    O  
ATOM    262  CB  ARG A  29     -12.011  18.486  -4.120  1.00 10.00      A    C  
ATOM    263  CG  ARG A  29     -11.577  18.728  -5.555  1.00 10.00      A    C  
ATOM    264  CD  ARG A  29     -12.227  17.736  -6.507  1.00 10.00      A    C  
ATOM    265  NE  ARG A  29     -13.657  17.984  -6.672  1.00 10.00      A    N  
ATOM    266  CZ  ARG A  29     -14.372  17.573  -7.721  1.00 10.00      A    C  
ATOM    267  NH1 ARG A  29     -13.795  16.886  -8.704  1.00 10.00      A    N1+
ATOM    268  NH2 ARG A  29     -15.669  17.855  -7.784  1.00 10.00      A    N  
ATOM    269  HN  ARG A  29      -9.596  18.356  -3.322  1.00 10.00      A    H  
ATOM    270  HE  ARG A  29     -14.111  18.495  -5.961  1.00 10.00      A    H  
ATOM    271 HH11 ARG A  29     -12.807  16.671  -8.666  1.00 10.00      A    H  
ATOM    272 HH12 ARG A  29     -14.337  16.579  -9.492  1.00 10.00      A    H  
ATOM    273 HH21 ARG A  29     -16.217  17.549  -8.569  1.00 10.00      A    H  
ATOM    274 HH22 ARG A  29     -16.114  18.378  -7.040  1.00 10.00      A    H  
ATOM    275  N   GLN A  30     -13.003  20.303  -1.519  1.00 10.00      A    N  
ATOM    276  CA  GLN A  30     -13.770  20.336  -0.280  1.00 10.00      A    C  
ATOM    277  C   GLN A  30     -14.626  19.084  -0.122  1.00 10.00      A    C  
ATOM    278  O   GLN A  30     -14.804  18.581   0.987  1.00 10.00      A    O  
ATOM    279  CB  GLN A  30     -14.660  21.579  -0.248  1.00 10.00      A    C  
ATOM    280  CG  GLN A  30     -15.221  21.900   1.126  1.00 10.00      A    C  
ATOM    281  CD  GLN A  30     -14.132  22.230   2.127  1.00 10.00      A    C  
ATOM    282  NE2 GLN A  30     -14.355  21.878   3.383  1.00 10.00      A    N  
ATOM    283  OE1 GLN A  30     -13.091  22.786   1.771  1.00 10.00      A    O  
ATOM    284  HN  GLN A  30     -13.142  21.013  -2.184  1.00 10.00      A    H  
ATOM    285 HE21 GLN A  30     -15.201  21.425   3.598  1.00 10.00      A    H  
ATOM    286 HE22 GLN A  30     -13.670  22.089   4.050  1.00 10.00      A    H  
ATOM    287  N   GLU A  31     -15.133  18.578  -1.237  1.00 10.00      A    N  
ATOM    288  CA  GLU A  31     -15.979  17.392  -1.236  1.00 10.00      A    C  
ATOM    289  C   GLU A  31     -15.164  16.125  -0.981  1.00 10.00      A    C  
ATOM    290  O   GLU A  31     -15.724  15.059  -0.713  1.00 10.00      A    O  
ATOM    291  CB  GLU A  31     -16.719  17.259  -2.574  1.00 10.00      A    C  
ATOM    292  CG  GLU A  31     -17.166  18.577  -3.192  1.00 10.00      A    C  
ATOM    293  CD  GLU A  31     -16.148  19.149  -4.163  1.00 10.00      A    C  
ATOM    294  OE1 GLU A  31     -15.097  19.638  -3.705  1.00 10.00      A    O  
ATOM    295  OE2 GLU A  31     -16.402  19.124  -5.386  1.00 10.00      A    O1-
ATOM    296  HN  GLU A  31     -14.936  19.021  -2.098  1.00 10.00      A    H  
ATOM    297  N   ASN A  32     -13.844  16.246  -1.049  1.00 10.00      A    N  
ATOM    298  CA  ASN A  32     -12.961  15.103  -0.856  1.00 10.00      A    C  
ATOM    299  C   ASN A  32     -12.126  15.238   0.413  1.00 10.00      A    C  
ATOM    300  O   ASN A  32     -11.339  14.351   0.741  1.00 10.00      A    O  
ATOM    301  CB  ASN A  32     -12.030  14.953  -2.063  1.00 10.00      A    C  
ATOM    302  CG  ASN A  32     -12.772  14.693  -3.360  1.00 10.00      A    C  
ATOM    303  ND2 ASN A  32     -12.146  15.032  -4.476  1.00 10.00      A    N  
ATOM    304  OD1 ASN A  32     -13.889  14.181  -3.361  1.00 10.00      A    O  
ATOM    305  HN  ASN A  32     -13.451  17.127  -1.231  1.00 10.00      A    H  
ATOM    306 HD21 ASN A  32     -11.247  15.426  -4.404  1.00 10.00      A    H  
ATOM    307 HD22 ASN A  32     -12.598  14.864  -5.332  1.00 10.00      A    H  
ATOM    308  N   LYS A  33     -12.318  16.337   1.133  1.00 10.00      A    N  
ATOM    309  CA  LYS A  33     -11.565  16.604   2.356  1.00 10.00      A    C  
ATOM    310  C   LYS A  33     -11.783  15.535   3.427  1.00 10.00      A    C  
ATOM    311  O   LYS A  33     -10.829  15.071   4.056  1.00 10.00      A    O  
ATOM    312  CB  LYS A  33     -11.922  17.986   2.912  1.00 10.00      A    C  
ATOM    313  CG  LYS A  33     -11.186  18.349   4.191  1.00 10.00      A    C  
ATOM    314  CD  LYS A  33     -11.695  19.653   4.780  1.00 10.00      A    C  
ATOM    315  CE  LYS A  33     -11.093  19.908   6.151  1.00 10.00      A    C  
ATOM    316  NZ  LYS A  33     -11.581  21.178   6.749  1.00 10.00      A    N1+
ATOM    317  HN  LYS A  33     -12.986  16.989   0.835  1.00 10.00      A    H  
ATOM    318  HZ1 LYS A  33     -11.344  21.979   6.131  1.00 10.00      A    H  
ATOM    319  HZ2 LYS A  33     -11.135  21.332   7.676  1.00 10.00      A    H  
ATOM    320  HZ3 LYS A  33     -12.614  21.147   6.876  1.00 10.00      A    H  
ATOM    321  N   ASN A  34     -13.033  15.129   3.615  1.00 10.00      A    N  
ATOM    322  CA  ASN A  34     -13.375  14.138   4.635  1.00 10.00      A    C  
ATOM    323  C   ASN A  34     -12.904  12.727   4.292  1.00 10.00      A    C  
ATOM    324  O   ASN A  34     -12.978  11.825   5.126  1.00 10.00      A    O  
ATOM    325  CB  ASN A  34     -14.877  14.141   4.931  1.00 10.00      A    C  
ATOM    326  CG  ASN A  34     -15.239  15.017   6.114  1.00 10.00      A    C  
ATOM    327  ND2 ASN A  34     -16.439  15.573   6.091  1.00 10.00      A    N  
ATOM    328  OD1 ASN A  34     -14.453  15.188   7.045  1.00 10.00      A    O  
ATOM    329  HN  ASN A  34     -13.744  15.502   3.051  1.00 10.00      A    H  
ATOM    330 HD21 ASN A  34     -17.020  15.387   5.321  1.00 10.00      A    H  
ATOM    331 HD22 ASN A  34     -16.696  16.151   6.838  1.00 10.00      A    H  
ATOM    332  N   LYS A  35     -12.422  12.527   3.077  1.00 10.00      A    N  
ATOM    333  CA  LYS A  35     -11.953  11.210   2.660  1.00 10.00      A    C  
ATOM    334  C   LYS A  35     -10.438  11.079   2.819  1.00 10.00      A    C  
ATOM    335  O   LYS A  35      -9.843  10.086   2.399  1.00 10.00      A    O  
ATOM    336  CB  LYS A  35     -12.399  10.883   1.230  1.00 10.00      A    C  
ATOM    337  CG  LYS A  35     -13.896  10.634   1.100  1.00 10.00      A    C  
ATOM    338  CD  LYS A  35     -14.257  10.056  -0.259  1.00 10.00      A    C  
ATOM    339  CE  LYS A  35     -15.766   9.920  -0.414  1.00 10.00      A    C  
ATOM    340  NZ  LYS A  35     -16.146   9.322  -1.722  1.00 10.00      A    N1+
ATOM    341  HN  LYS A  35     -12.373  13.280   2.447  1.00 10.00      A    H  
ATOM    342  HZ1 LYS A  35     -15.998   8.284  -1.703  1.00 10.00      A    H  
ATOM    343  HZ2 LYS A  35     -15.568   9.729  -2.480  1.00 10.00      A    H  
ATOM    344  HZ3 LYS A  35     -17.155   9.513  -1.928  1.00 10.00      A    H  
ATOM    345  N   ASN A  36      -9.827  12.081   3.441  1.00 10.00      A    N  
ATOM    346  CA  ASN A  36      -8.386  12.087   3.667  1.00 10.00      A    C  
ATOM    347  C   ASN A  36      -8.086  12.106   5.160  1.00 10.00      A    C  
ATOM    348  O   ASN A  36      -8.688  12.878   5.905  1.00 10.00      A    O  
ATOM    349  CB  ASN A  36      -7.747  13.316   3.010  1.00 10.00      A    C  
ATOM    350  CG  ASN A  36      -7.627  13.196   1.503  1.00 10.00      A    C  
ATOM    351  ND2 ASN A  36      -7.720  14.322   0.812  1.00 10.00      A    N  
ATOM    352  OD1 ASN A  36      -7.448  12.103   0.963  1.00 10.00      A    O  
ATOM    353  HN  ASN A  36     -10.362  12.839   3.763  1.00 10.00      A    H  
ATOM    354 HD21 ASN A  36      -7.860  15.160   1.305  1.00 10.00      A    H  
ATOM    355 HD22 ASN A  36      -7.651  14.272  -0.165  1.00 10.00      A    H  
ATOM    356  N   ARG A  37      -7.166  11.253   5.599  1.00 10.00      A    N  
ATOM    357  CA  ARG A  37      -6.797  11.191   7.010  1.00 10.00      A    C  
ATOM    358  C   ARG A  37      -5.653  12.157   7.306  1.00 10.00      A    C  
ATOM    359  O   ARG A  37      -5.455  12.569   8.447  1.00 10.00      A    O  
ATOM    360  CB  ARG A  37      -6.409   9.765   7.418  1.00 10.00      A    C  
ATOM    361  CG  ARG A  37      -6.141   9.586   8.907  1.00 10.00      A    C  
ATOM    362  CD  ARG A  37      -5.432   8.267   9.191  1.00 10.00      A    C  
ATOM    363  NE  ARG A  37      -6.361   7.183   9.509  1.00 10.00      A    N  
ATOM    364  CZ  ARG A  37      -6.936   6.401   8.595  1.00 10.00      A    C  
ATOM    365  NH1 ARG A  37      -6.677   6.583   7.303  1.00 10.00      A    N1+
ATOM    366  NH2 ARG A  37      -7.766   5.435   8.976  1.00 10.00      A    N  
ATOM    367  HN  ARG A  37      -6.723  10.652   4.959  1.00 10.00      A    H  
ATOM    368  HE  ARG A  37      -6.556   7.025  10.461  1.00 10.00      A    H  
ATOM    369 HH11 ARG A  37      -6.055   7.309   7.010  1.00 10.00      A    H  
ATOM    370 HH12 ARG A  37      -7.108   5.991   6.608  1.00 10.00      A    H  
ATOM    371 HH21 ARG A  37      -7.959   5.293   9.950  1.00 10.00      A    H  
ATOM    372 HH22 ARG A  37      -8.198   4.840   8.293  1.00 10.00      A    H  
ATOM    373  N   TYR A  38      -4.901  12.505   6.277  1.00 10.00      A    N  
ATOM    374  CA  TYR A  38      -3.777  13.416   6.429  1.00 10.00      A    C  
ATOM    375  C   TYR A  38      -3.843  14.519   5.384  1.00 10.00      A    C  
ATOM    376  O   TYR A  38      -4.168  14.262   4.225  1.00 10.00      A    O  
ATOM    377  CB  TYR A  38      -2.454  12.653   6.324  1.00 10.00      A    C  
ATOM    378  CG  TYR A  38      -2.286  11.591   7.386  1.00 10.00      A    C  
ATOM    379  CD1 TYR A  38      -2.090  11.939   8.715  1.00 10.00      A    C  
ATOM    380  CD2 TYR A  38      -2.330  10.242   7.063  1.00 10.00      A    C  
ATOM    381  CE1 TYR A  38      -1.941  10.975   9.692  1.00 10.00      A    C  
ATOM    382  CE2 TYR A  38      -2.182   9.268   8.033  1.00 10.00      A    C  
ATOM    383  CZ  TYR A  38      -1.987   9.643   9.347  1.00 10.00      A    C  
ATOM    384  OH  TYR A  38      -1.841   8.679  10.322  1.00 10.00      A    O  
ATOM    385  HN  TYR A  38      -5.108  12.146   5.387  1.00 10.00      A    H  
ATOM    386  HH  TYR A  38      -1.270   7.979   9.995  1.00 10.00      A    H  
ATOM    387  N   LYS A  39      -3.536  15.742   5.793  1.00 10.00      A    N  
ATOM    388  CA  LYS A  39      -3.584  16.878   4.881  1.00 10.00      A    C  
ATOM    389  C   LYS A  39      -2.261  17.064   4.147  1.00 10.00      A    C  
ATOM    390  O   LYS A  39      -2.225  17.596   3.036  1.00 10.00      A    O  
ATOM    391  CB  LYS A  39      -3.946  18.163   5.628  1.00 10.00      A    C  
ATOM    392  CG  LYS A  39      -5.143  18.041   6.555  1.00 10.00      A    C  
ATOM    393  CD  LYS A  39      -5.570  19.403   7.074  1.00 10.00      A    C  
ATOM    394  CE  LYS A  39      -6.137  19.315   8.479  1.00 10.00      A    C  
ATOM    395  NZ  LYS A  39      -5.108  18.912   9.474  1.00 10.00      A    N1+
ATOM    396  HN  LYS A  39      -3.268  15.884   6.730  1.00 10.00      A    H  
ATOM    397  HZ1 LYS A  39      -4.170  18.827   9.018  1.00 10.00      A    H  
ATOM    398  HZ2 LYS A  39      -5.361  17.994   9.896  1.00 10.00      A    H  
ATOM    399  HZ3 LYS A  39      -5.049  19.621  10.232  1.00 10.00      A    H  
ATOM    400  N   ASN A  40      -1.178  16.622   4.770  1.00 10.00      A    N  
ATOM    401  CA  ASN A  40       0.151  16.752   4.182  1.00 10.00      A    C  
ATOM    402  C   ASN A  40       0.394  15.736   3.069  1.00 10.00      A    C  
ATOM    403  O   ASN A  40       1.375  15.841   2.332  1.00 10.00      A    O  
ATOM    404  CB  ASN A  40       1.244  16.645   5.254  1.00 10.00      A    C  
ATOM    405  CG  ASN A  40       1.435  15.235   5.797  1.00 10.00      A    C  
ATOM    406  ND2 ASN A  40       2.685  14.843   5.984  1.00 10.00      A    N  
ATOM    407  OD1 ASN A  40       0.474  14.504   6.043  1.00 10.00      A    O  
ATOM    408  HN  ASN A  40      -1.269  16.214   5.660  1.00 10.00      A    H  
ATOM    409 HD21 ASN A  40       3.405  15.474   5.764  1.00 10.00      A    H  
ATOM    410 HD22 ASN A  40       2.845  13.940   6.329  1.00 10.00      A    H  
ATOM    411  N   ILE A  41      -0.503  14.768   2.938  1.00 10.00      A    N  
ATOM    412  CA  ILE A  41      -0.363  13.742   1.919  1.00 10.00      A    C  
ATOM    413  C   ILE A  41      -1.591  13.659   1.023  1.00 10.00      A    C  
ATOM    414  O   ILE A  41      -2.666  13.222   1.446  1.00 10.00      A    O  
ATOM    415  CB  ILE A  41      -0.049  12.367   2.542  1.00 10.00      A    C  
ATOM    416  CG1 ILE A  41       1.334  12.407   3.190  1.00 10.00      A    C  
ATOM    417  CG2 ILE A  41      -0.114  11.260   1.497  1.00 10.00      A    C  
ATOM    418  CD1 ILE A  41       1.611  11.241   4.101  1.00 10.00      A    C  
ATOM    419  HN  ILE A  41      -1.279  14.749   3.532  1.00 10.00      A    H  
ATOM    420  N   LEU A  42      -1.414  14.079  -0.219  1.00 10.00      A    N  
ATOM    421  CA  LEU A  42      -2.483  14.066  -1.205  1.00 10.00      A    C  
ATOM    422  C   LEU A  42      -2.034  13.284  -2.434  1.00 10.00      A    C  
ATOM    423  O   LEU A  42      -0.855  13.319  -2.795  1.00 10.00      A    O  
ATOM    424  CB  LEU A  42      -2.859  15.499  -1.594  1.00 10.00      A    C  
ATOM    425  CG  LEU A  42      -3.219  16.438  -0.437  1.00 10.00      A    C  
ATOM    426  CD1 LEU A  42      -3.329  17.874  -0.924  1.00 10.00      A    C  
ATOM    427  CD2 LEU A  42      -4.508  15.998   0.242  1.00 10.00      A    C  
ATOM    428  HN  LEU A  42      -0.528  14.400  -0.488  1.00 10.00      A    H  
ATOM    429  N   PRO A  43      -2.955  12.569  -3.089  1.00 10.00      A    N  
ATOM    430  CA  PRO A  43      -2.633  11.767  -4.270  1.00 10.00      A    C  
ATOM    431  C   PRO A  43      -2.363  12.632  -5.499  1.00 10.00      A    C  
ATOM    432  O   PRO A  43      -3.091  13.591  -5.765  1.00 10.00      A    O  
ATOM    433  CB  PRO A  43      -3.899  10.933  -4.485  1.00 10.00      A    C  
ATOM    434  CG  PRO A  43      -4.992  11.763  -3.905  1.00 10.00      A    C  
ATOM    435  CD  PRO A  43      -4.387  12.496  -2.740  1.00 10.00      A    C  
ATOM    436  N   PHE A  44      -1.307  12.294  -6.235  1.00 10.00      A    N  
ATOM    437  CA  PHE A  44      -0.958  13.022  -7.447  1.00 10.00      A    C  
ATOM    438  C   PHE A  44      -2.101  12.934  -8.448  1.00 10.00      A    C  
ATOM    439  O   PHE A  44      -2.528  11.842  -8.816  1.00 10.00      A    O  
ATOM    440  CB  PHE A  44       0.328  12.464  -8.061  1.00 10.00      A    C  
ATOM    441  CG  PHE A  44       1.589  13.092  -7.537  1.00 10.00      A    C  
ATOM    442  CD1 PHE A  44       1.598  14.408  -7.101  1.00 10.00      A    C  
ATOM    443  CD2 PHE A  44       2.770  12.368  -7.491  1.00 10.00      A    C  
ATOM    444  CE1 PHE A  44       2.758  14.991  -6.630  1.00 10.00      A    C  
ATOM    445  CE2 PHE A  44       3.934  12.942  -7.020  1.00 10.00      A    C  
ATOM    446  CZ  PHE A  44       3.927  14.255  -6.589  1.00 10.00      A    C  
ATOM    447  HN  PHE A  44      -0.744  11.540  -5.950  1.00 10.00      A    H  
ATOM    448  N   ASP A  45      -2.575  14.089  -8.889  1.00 10.00      A    N  
ATOM    449  CA  ASP A  45      -3.698  14.184  -9.821  1.00 10.00      A    C  
ATOM    450  C   ASP A  45      -3.457  13.434 -11.129  1.00 10.00      A    C  
ATOM    451  O   ASP A  45      -4.406  13.028 -11.797  1.00 10.00      A    O  
ATOM    452  CB  ASP A  45      -4.005  15.653 -10.118  1.00 10.00      A    C  
ATOM    453  CG  ASP A  45      -5.486  15.973 -10.095  1.00 10.00      A    C  
ATOM    454  OD1 ASP A  45      -6.192  15.629 -11.070  1.00 10.00      A    O  
ATOM    455  OD2 ASP A  45      -5.948  16.590  -9.113  1.00 10.00      A    O1-
ATOM    456  HN  ASP A  45      -2.152  14.923  -8.579  1.00 10.00      A    H  
ATOM    457  N   HIS A  46      -2.197  13.237 -11.489  1.00 10.00      A    N  
ATOM    458  CA  HIS A  46      -1.863  12.555 -12.734  1.00 10.00      A    C  
ATOM    459  C   HIS A  46      -1.746  11.034 -12.587  1.00 10.00      A    C  
ATOM    460  O   HIS A  46      -1.796  10.309 -13.583  1.00 10.00      A    O  
ATOM    461  CB  HIS A  46      -0.599  13.144 -13.373  1.00 10.00      A    C  
ATOM    462  CG  HIS A  46       0.638  13.039 -12.529  1.00 10.00      A    C  
ATOM    463  CD2 HIS A  46       1.671  12.159 -12.617  1.00 10.00      A    C  
ATOM    464  ND1 HIS A  46       0.877  13.911 -11.493  1.00 10.00      A    N  
ATOM    465  CE1 HIS A  46       2.039  13.550 -10.977  1.00 10.00      A    C  
ATOM    466  NE2 HIS A  46       2.553  12.497 -11.623  1.00 10.00      A    N  
ATOM    467  HN  HIS A  46      -1.474  13.561 -10.911  1.00 10.00      A    H  
ATOM    468  HE2 HIS A  46       3.407  12.047 -11.425  1.00 10.00      A    H  
ATOM    469  N   THR A  47      -1.596  10.545 -11.363  1.00 10.00      A    N  
ATOM    470  CA  THR A  47      -1.454   9.107 -11.141  1.00 10.00      A    C  
ATOM    471  C   THR A  47      -2.474   8.574 -10.138  1.00 10.00      A    C  
ATOM    472  O   THR A  47      -2.339   7.457  -9.641  1.00 10.00      A    O  
ATOM    473  CB  THR A  47      -0.036   8.761 -10.646  1.00 10.00      A    C  
ATOM    474  CG2 THR A  47       0.929   8.628 -11.815  1.00 10.00      A    C  
ATOM    475  OG1 THR A  47       0.419   9.799  -9.766  1.00 10.00      A    O  
ATOM    476  HN  THR A  47      -1.574  11.155 -10.596  1.00 10.00      A    H  
ATOM    477  HG1 THR A  47       1.002   9.421  -9.092  1.00 10.00      A    H  
ATOM    478  N   ARG A  48      -3.491   9.370  -9.840  1.00 10.00      A    N  
ATOM    479  CA  ARG A  48      -4.519   8.963  -8.886  1.00 10.00      A    C  
ATOM    480  C   ARG A  48      -5.528   8.021  -9.531  1.00 10.00      A    C  
ATOM    481  O   ARG A  48      -5.793   8.106 -10.729  1.00 10.00      A    O  
ATOM    482  CB  ARG A  48      -5.232  10.179  -8.290  1.00 10.00      A    C  
ATOM    483  CG  ARG A  48      -5.759  11.161  -9.323  1.00 10.00      A    C  
ATOM    484  CD  ARG A  48      -7.070  11.782  -8.879  1.00 10.00      A    C  
ATOM    485  NE  ARG A  48      -8.148  10.794  -8.840  1.00 10.00      A    N  
ATOM    486  CZ  ARG A  48      -9.380  11.012  -9.302  1.00 10.00      A    C  
ATOM    487  NH1 ARG A  48      -9.707  12.181  -9.839  1.00 10.00      A    N1+
ATOM    488  NH2 ARG A  48     -10.284  10.053  -9.234  1.00 10.00      A    N  
ATOM    489  HN  ARG A  48      -3.558  10.247 -10.274  1.00 10.00      A    H  
ATOM    490  HE  ARG A  48      -7.935   9.913  -8.456  1.00 10.00      A    H  
ATOM    491 HH11 ARG A  48     -10.639  12.333 -10.184  1.00 10.00      A    H  
ATOM    492 HH12 ARG A  48      -9.029  12.916  -9.908  1.00 10.00      A    H  
ATOM    493 HH21 ARG A  48     -11.224  10.217  -9.577  1.00 10.00      A    H  
ATOM    494 HH22 ARG A  48     -10.044   9.156  -8.844  1.00 10.00      A    H  
ATOM    495  N   VAL A  49      -6.082   7.122  -8.733  1.00 10.00      A    N  
ATOM    496  CA  VAL A  49      -7.063   6.165  -9.224  1.00 10.00      A    C  
ATOM    497  C   VAL A  49      -8.425   6.838  -9.380  1.00 10.00      A    C  
ATOM    498  O   VAL A  49      -8.783   7.724  -8.597  1.00 10.00      A    O  
ATOM    499  CB  VAL A  49      -7.196   4.958  -8.267  1.00 10.00      A    C  
ATOM    500  CG1 VAL A  49      -8.089   3.878  -8.861  1.00 10.00      A    C  
ATOM    501  CG2 VAL A  49      -5.827   4.385  -7.930  1.00 10.00      A    C  
ATOM    502  HN  VAL A  49      -5.824   7.098  -7.785  1.00 10.00      A    H  
ATOM    503  N   VAL A  50      -9.167   6.432 -10.402  1.00 10.00      A    N  
ATOM    504  CA  VAL A  50     -10.494   6.975 -10.661  1.00 10.00      A    C  
ATOM    505  C   VAL A  50     -11.540   5.905 -10.368  1.00 10.00      A    C  
ATOM    506  O   VAL A  50     -11.499   4.815 -10.937  1.00 10.00      A    O  
ATOM    507  CB  VAL A  50     -10.646   7.451 -12.124  1.00 10.00      A    C  
ATOM    508  CG1 VAL A  50     -11.965   8.190 -12.319  1.00 10.00      A    C  
ATOM    509  CG2 VAL A  50      -9.474   8.333 -12.528  1.00 10.00      A    C  
ATOM    510  HN  VAL A  50      -8.816   5.735 -10.998  1.00 10.00      A    H  
ATOM    511  N   LEU A  51     -12.459   6.207  -9.467  1.00 10.00      A    N  
ATOM    512  CA  LEU A  51     -13.497   5.258  -9.096  1.00 10.00      A    C  
ATOM    513  C   LEU A  51     -14.727   5.377  -9.989  1.00 10.00      A    C  
ATOM    514  O   LEU A  51     -15.601   6.214  -9.755  1.00 10.00      A    O  
ATOM    515  CB  LEU A  51     -13.887   5.433  -7.628  1.00 10.00      A    C  
ATOM    516  CG  LEU A  51     -12.791   5.154  -6.602  1.00 10.00      A    C  
ATOM    517  CD1 LEU A  51     -13.316   5.362  -5.192  1.00 10.00      A    C  
ATOM    518  CD2 LEU A  51     -12.249   3.744  -6.770  1.00 10.00      A    C  
ATOM    519  HN  LEU A  51     -12.438   7.088  -9.035  1.00 10.00      A    H  
ATOM    520  N   HIS A  52     -14.790   4.531 -11.005  1.00 10.00      A    N  
ATOM    521  CA  HIS A  52     -15.913   4.522 -11.932  1.00 10.00      A    C  
ATOM    522  C   HIS A  52     -17.053   3.699 -11.349  1.00 10.00      A    C  
ATOM    523  O   HIS A  52     -16.835   2.906 -10.428  1.00 10.00      A    O  
ATOM    524  CB  HIS A  52     -15.491   3.917 -13.276  1.00 10.00      A    C  
ATOM    525  CG  HIS A  52     -14.657   4.820 -14.128  1.00 10.00      A    C  
ATOM    526  CD2 HIS A  52     -13.369   5.213 -13.965  1.00 10.00      A    C  
ATOM    527  ND1 HIS A  52     -15.157   5.377 -15.283  1.00 10.00      A    N  
ATOM    528  CE1 HIS A  52     -14.169   6.091 -15.796  1.00 10.00      A    C  
ATOM    529  NE2 HIS A  52     -13.073   6.019 -15.032  1.00 10.00      A    N  
ATOM    530  HN  HIS A  52     -14.061   3.881 -11.132  1.00 10.00      A    H  
ATOM    531  HE2 HIS A  52     -12.213   6.466 -15.202  1.00 10.00      A    H  
ATOM    532  N   ASP A  53     -18.253   3.885 -11.892  1.00 10.00      A    N  
ATOM    533  CA  ASP A  53     -19.444   3.162 -11.439  1.00 10.00      A    C  
ATOM    534  C   ASP A  53     -19.644   3.310  -9.933  1.00 10.00      A    C  
ATOM    535  O   ASP A  53     -19.262   2.436  -9.152  1.00 10.00      A    O  
ATOM    536  CB  ASP A  53     -19.367   1.683 -11.847  1.00 10.00      A    C  
ATOM    537  CG  ASP A  53     -20.557   0.864 -11.382  1.00 10.00      A    C  
ATOM    538  OD1 ASP A  53     -21.706   1.319 -11.550  1.00 10.00      A    O  
ATOM    539  OD2 ASP A  53     -20.344  -0.254 -10.859  1.00 10.00      A    O1-
ATOM    540  HN  ASP A  53     -18.344   4.530 -12.627  1.00 10.00      A    H  
ATOM    541  N   GLY A  54     -20.223   4.429  -9.526  1.00 10.00      A    N  
ATOM    542  CA  GLY A  54     -20.437   4.667  -8.116  1.00 10.00      A    C  
ATOM    543  C   GLY A  54     -21.861   5.032  -7.771  1.00 10.00      A    C  
ATOM    544  O   GLY A  54     -22.808   4.351  -8.173  1.00 10.00      A    O  
ATOM    545  HN  GLY A  54     -20.509   5.098 -10.186  1.00 10.00      A    H  
ATOM    546  N   ASP A  55     -22.008   6.116  -7.029  1.00 10.00      A    N  
ATOM    547  CA  ASP A  55     -23.315   6.578  -6.593  1.00 10.00      A    C  
ATOM    548  C   ASP A  55     -23.722   7.838  -7.346  1.00 10.00      A    C  
ATOM    549  O   ASP A  55     -23.012   8.844  -7.310  1.00 10.00      A    O  
ATOM    550  CB  ASP A  55     -23.297   6.853  -5.087  1.00 10.00      A    C  
ATOM    551  CG  ASP A  55     -24.676   6.814  -4.469  1.00 10.00      A    C  
ATOM    552  OD1 ASP A  55     -25.475   7.738  -4.717  1.00 10.00      A    O  
ATOM    553  OD2 ASP A  55     -24.970   5.854  -3.727  1.00 10.00      A    O1-
ATOM    554  HN  ASP A  55     -21.216   6.631  -6.779  1.00 10.00      A    H  
ATOM    555  N   PRO A  56     -24.874   7.796  -8.035  1.00 10.00      A    N  
ATOM    556  CA  PRO A  56     -25.391   8.931  -8.809  1.00 10.00      A    C  
ATOM    557  C   PRO A  56     -25.816  10.106  -7.930  1.00 10.00      A    C  
ATOM    558  O   PRO A  56     -26.053  11.208  -8.426  1.00 10.00      A    O  
ATOM    559  CB  PRO A  56     -26.612   8.354  -9.537  1.00 10.00      A    C  
ATOM    560  CG  PRO A  56     -26.463   6.874  -9.439  1.00 10.00      A    C  
ATOM    561  CD  PRO A  56     -25.757   6.624  -8.141  1.00 10.00      A    C  
ATOM    562  N   ASN A  57     -25.918   9.870  -6.630  1.00 10.00      A    N  
ATOM    563  CA  ASN A  57     -26.312  10.915  -5.697  1.00 10.00      A    C  
ATOM    564  C   ASN A  57     -25.090  11.656  -5.179  1.00 10.00      A    C  
ATOM    565  O   ASN A  57     -25.186  12.798  -4.733  1.00 10.00      A    O  
ATOM    566  CB  ASN A  57     -27.107  10.335  -4.525  1.00 10.00      A    C  
ATOM    567  CG  ASN A  57     -28.319   9.541  -4.968  1.00 10.00      A    C  
ATOM    568  ND2 ASN A  57     -28.141   8.241  -5.139  1.00 10.00      A    N  
ATOM    569  OD1 ASN A  57     -29.404  10.092  -5.161  1.00 10.00      A    O  
ATOM    570  HN  ASN A  57     -25.725   8.968  -6.289  1.00 10.00      A    H  
ATOM    571 HD21 ASN A  57     -27.239   7.867  -4.973  1.00 10.00      A    H  
ATOM    572 HD22 ASN A  57     -28.910   7.701  -5.414  1.00 10.00      A    H  
ATOM    573  N   GLU A  58     -23.943  10.998  -5.239  1.00 10.00      A    N  
ATOM    574  CA  GLU A  58     -22.698  11.596  -4.787  1.00 10.00      A    C  
ATOM    575  C   GLU A  58     -22.018  12.304  -5.951  1.00 10.00      A    C  
ATOM    576  O   GLU A  58     -21.664  11.669  -6.949  1.00 10.00      A    O  
ATOM    577  CB  GLU A  58     -21.773  10.535  -4.184  1.00 10.00      A    C  
ATOM    578  CG  GLU A  58     -20.566  11.105  -3.452  1.00 10.00      A    C  
ATOM    579  CD  GLU A  58     -19.795  10.054  -2.680  1.00 10.00      A    C  
ATOM    580  OE1 GLU A  58     -20.434   9.212  -2.019  1.00 10.00      A    O  
ATOM    581  OE2 GLU A  58     -18.547  10.075  -2.717  1.00 10.00      A    O1-
ATOM    582  HN  GLU A  58     -23.932  10.091  -5.608  1.00 10.00      A    H  
ATOM    583  N   PRO A  59     -21.848  13.633  -5.845  1.00 10.00      A    N  
ATOM    584  CA  PRO A  59     -21.218  14.446  -6.893  1.00 10.00      A    C  
ATOM    585  C   PRO A  59     -19.820  13.952  -7.247  1.00 10.00      A    C  
ATOM    586  O   PRO A  59     -19.493  13.777  -8.419  1.00 10.00      A    O  
ATOM    587  CB  PRO A  59     -21.138  15.844  -6.269  1.00 10.00      A    C  
ATOM    588  CG  PRO A  59     -22.201  15.853  -5.227  1.00 10.00      A    C  
ATOM    589  CD  PRO A  59     -22.271  14.451  -4.692  1.00 10.00      A    C  
ATOM    590  N   VAL A  60     -18.998  13.724  -6.232  1.00 10.00      A    N  
ATOM    591  CA  VAL A  60     -17.637  13.251  -6.446  1.00 10.00      A    C  
ATOM    592  C   VAL A  60     -17.469  11.849  -5.881  1.00 10.00      A    C  
ATOM    593  O   VAL A  60     -16.960  11.668  -4.778  1.00 10.00      A    O  
ATOM    594  CB  VAL A  60     -16.592  14.184  -5.802  1.00 10.00      A    C  
ATOM    595  CG1 VAL A  60     -15.235  13.995  -6.460  1.00 10.00      A    C  
ATOM    596  CG2 VAL A  60     -17.036  15.635  -5.885  1.00 10.00      A    C  
ATOM    597  HN  VAL A  60     -19.314  13.878  -5.314  1.00 10.00      A    H  
ATOM    598  N   SER A  61     -17.898  10.858  -6.640  1.00 10.00      A    N  
ATOM    599  CA  SER A  61     -17.810   9.473  -6.205  1.00 10.00      A    C  
ATOM    600  C   SER A  61     -16.658   8.741  -6.891  1.00 10.00      A    C  
ATOM    601  O   SER A  61     -16.596   7.511  -6.877  1.00 10.00      A    O  
ATOM    602  CB  SER A  61     -19.136   8.765  -6.490  1.00 10.00      A    C  
ATOM    603  OG  SER A  61     -19.906   9.498  -7.434  1.00 10.00      A    O  
ATOM    604  HN  SER A  61     -18.283  11.060  -7.522  1.00 10.00      A    H  
ATOM    605  HG  SER A  61     -20.587  10.005  -6.970  1.00 10.00      A    H  
ATOM    606  N   ASP A  62     -15.735   9.501  -7.469  1.00 10.00      A    N  
ATOM    607  CA  ASP A  62     -14.596   8.916  -8.174  1.00 10.00      A    C  
ATOM    608  C   ASP A  62     -13.273   9.147  -7.450  1.00 10.00      A    C  
ATOM    609  O   ASP A  62     -12.243   8.598  -7.847  1.00 10.00      A    O  
ATOM    610  CB  ASP A  62     -14.503   9.472  -9.603  1.00 10.00      A    C  
ATOM    611  CG  ASP A  62     -13.782  10.809  -9.679  1.00 10.00      A    C  
ATOM    612  OD1 ASP A  62     -14.370  11.831  -9.267  1.00 10.00      A    O  
ATOM    613  OD2 ASP A  62     -12.626  10.844 -10.159  1.00 10.00      A    O1-
ATOM    614  HN  ASP A  62     -15.827  10.479  -7.429  1.00 10.00      A    H  
ATOM    615  N   TYR A  63     -13.297   9.937  -6.388  1.00 10.00      A    N  
ATOM    616  CA  TYR A  63     -12.075  10.248  -5.652  1.00 10.00      A    C  
ATOM    617  C   TYR A  63     -11.657   9.158  -4.672  1.00 10.00      A    C  
ATOM    618  O   TYR A  63     -12.487   8.540  -4.008  1.00 10.00      A    O  
ATOM    619  CB  TYR A  63     -12.187  11.586  -4.922  1.00 10.00      A    C  
ATOM    620  CG  TYR A  63     -10.978  11.915  -4.064  1.00 10.00      A    C  
ATOM    621  CD1 TYR A  63      -9.805  12.395  -4.632  1.00 10.00      A    C  
ATOM    622  CD2 TYR A  63     -11.012  11.740  -2.684  1.00 10.00      A    C  
ATOM    623  CE1 TYR A  63      -8.703  12.692  -3.852  1.00 10.00      A    C  
ATOM    624  CE2 TYR A  63      -9.914  12.036  -1.897  1.00 10.00      A    C  
ATOM    625  CZ  TYR A  63      -8.762  12.511  -2.486  1.00 10.00      A    C  
ATOM    626  OH  TYR A  63      -7.668  12.812  -1.709  1.00 10.00      A    O  
ATOM    627  HN  TYR A  63     -14.149  10.309  -6.086  1.00 10.00      A    H  
ATOM    628  HH  TYR A  63      -7.721  12.324  -0.877  1.00 10.00      A    H  
ATOM    629  N   ILE A  64     -10.346   8.959  -4.591  1.00 10.00      A    N  
ATOM    630  CA  ILE A  64      -9.735   7.993  -3.690  1.00 10.00      A    C  
ATOM    631  C   ILE A  64      -8.256   8.349  -3.525  1.00 10.00      A    C  
ATOM    632  O   ILE A  64      -7.575   8.660  -4.508  1.00 10.00      A    O  
ATOM    633  CB  ILE A  64      -9.893   6.534  -4.191  1.00 10.00      A    C  
ATOM    634  CG1 ILE A  64      -9.311   5.534  -3.187  1.00 10.00      A    C  
ATOM    635  CG2 ILE A  64      -9.271   6.342  -5.569  1.00 10.00      A    C  
ATOM    636  CD1 ILE A  64     -10.113   5.402  -1.910  1.00 10.00      A    C  
ATOM    637  HN  ILE A  64      -9.757   9.490  -5.165  1.00 10.00      A    H  
ATOM    638  N   ASN A  65      -7.769   8.352  -2.291  1.00 10.00      A    N  
ATOM    639  CA  ASN A  65      -6.371   8.689  -2.025  1.00 10.00      A    C  
ATOM    640  C   ASN A  65      -5.459   7.500  -2.316  1.00 10.00      A    C  
ATOM    641  O   ASN A  65      -4.864   6.915  -1.411  1.00 10.00      A    O  
ATOM    642  CB  ASN A  65      -6.180   9.197  -0.588  1.00 10.00      A    C  
ATOM    643  CG  ASN A  65      -4.863   9.937  -0.380  1.00 10.00      A    C  
ATOM    644  ND2 ASN A  65      -4.905  11.011   0.395  1.00 10.00      A    N  
ATOM    645  OD1 ASN A  65      -3.821   9.558  -0.919  1.00 10.00      A    O  
ATOM    646  HN  ASN A  65      -8.361   8.126  -1.540  1.00 10.00      A    H  
ATOM    647 HD21 ASN A  65      -5.774  11.271   0.783  1.00 10.00      A    H  
ATOM    648 HD22 ASN A  65      -4.074  11.507   0.550  1.00 10.00      A    H  
ATOM    649  N   ALA A  66      -5.378   7.139  -3.588  1.00 10.00      A    N  
ATOM    650  CA  ALA A  66      -4.550   6.031  -4.031  1.00 10.00      A    C  
ATOM    651  C   ALA A  66      -3.875   6.390  -5.344  1.00 10.00      A    C  
ATOM    652  O   ALA A  66      -4.476   7.048  -6.196  1.00 10.00      A    O  
ATOM    653  CB  ALA A  66      -5.401   4.785  -4.206  1.00 10.00      A    C  
ATOM    654  HN  ALA A  66      -5.899   7.636  -4.257  1.00 10.00      A    H  
ATOM    655  N   ASN A  67      -2.636   5.961  -5.509  1.00 10.00      A    N  
ATOM    656  CA  ASN A  67      -1.891   6.256  -6.723  1.00 10.00      A    C  
ATOM    657  C   ASN A  67      -1.386   4.988  -7.394  1.00 10.00      A    C  
ATOM    658  O   ASN A  67      -1.037   4.010  -6.725  1.00 10.00      A    O  
ATOM    659  CB  ASN A  67      -0.720   7.199  -6.434  1.00 10.00      A    C  
ATOM    660  CG  ASN A  67      -1.159   8.631  -6.185  1.00 10.00      A    C  
ATOM    661  ND2 ASN A  67      -1.312   9.399  -7.252  1.00 10.00      A    N  
ATOM    662  OD1 ASN A  67      -1.351   9.044  -5.042  1.00 10.00      A    O  
ATOM    663  HN  ASN A  67      -2.212   5.425  -4.799  1.00 10.00      A    H  
ATOM    664 HD21 ASN A  67      -1.131   9.006  -8.132  1.00 10.00      A    H  
ATOM    665 HD22 ASN A  67      -1.605  10.324  -7.123  1.00 10.00      A    H  
ATOM    666  N   ILE A  68      -1.358   5.017  -8.719  1.00 10.00      A    N  
ATOM    667  CA  ILE A  68      -0.887   3.891  -9.510  1.00 10.00      A    C  
ATOM    668  C   ILE A  68       0.638   3.883  -9.514  1.00 10.00      A    C  
ATOM    669  O   ILE A  68       1.268   4.809 -10.027  1.00 10.00      A    O  
ATOM    670  CB  ILE A  68      -1.403   3.988 -10.964  1.00 10.00      A    C  
ATOM    671  CG1 ILE A  68      -2.936   3.960 -11.003  1.00 10.00      A    C  
ATOM    672  CG2 ILE A  68      -0.817   2.885 -11.836  1.00 10.00      A    C  
ATOM    673  CD1 ILE A  68      -3.553   2.746 -10.339  1.00 10.00      A    C  
ATOM    674  HN  ILE A  68      -1.664   5.829  -9.182  1.00 10.00      A    H  
ATOM    675  N   ILE A  69       1.226   2.848  -8.926  1.00 10.00      A    N  
ATOM    676  CA  ILE A  69       2.675   2.730  -8.849  1.00 10.00      A    C  
ATOM    677  C   ILE A  69       3.191   1.630  -9.769  1.00 10.00      A    C  
ATOM    678  O   ILE A  69       2.845   0.457  -9.613  1.00 10.00      A    O  
ATOM    679  CB  ILE A  69       3.138   2.439  -7.405  1.00 10.00      A    C  
ATOM    680  CG1 ILE A  69       2.539   3.453  -6.426  1.00 10.00      A    C  
ATOM    681  CG2 ILE A  69       4.658   2.431  -7.311  1.00 10.00      A    C  
ATOM    682  CD1 ILE A  69       2.912   4.890  -6.722  1.00 10.00      A    C  
ATOM    683  HN  ILE A  69       0.669   2.138  -8.534  1.00 10.00      A    H  
ATOM    684  N   MET A  70       4.001   2.020 -10.736  1.00 10.00      A    N  
ATOM    685  CA  MET A  70       4.585   1.080 -11.677  1.00 10.00      A    C  
ATOM    686  C   MET A  70       6.106   1.164 -11.627  1.00 10.00      A    C  
ATOM    687  O   MET A  70       6.670   2.262 -11.614  1.00 10.00      A    O  
ATOM    688  CB  MET A  70       4.097   1.360 -13.103  1.00 10.00      A    C  
ATOM    689  CG  MET A  70       2.648   0.980 -13.358  1.00 10.00      A    C  
ATOM    690  SD  MET A  70       2.183   1.142 -15.097  1.00 10.00      A    S  
ATOM    691  CE  MET A  70       2.388   2.905 -15.348  1.00 10.00      A    C  
ATOM    692  HN  MET A  70       4.208   2.978 -10.828  1.00 10.00      A    H  
ATOM    693  N   PRO A  71       6.786   0.007 -11.559  1.00 10.00      A    N  
ATOM    694  CA  PRO A  71       8.253  -0.053 -11.515  1.00 10.00      A    C  
ATOM    695  C   PRO A  71       8.881   0.430 -12.822  1.00 10.00      A    C  
ATOM    696  O   PRO A  71       9.964   1.019 -12.824  1.00 10.00      A    O  
ATOM    697  CB  PRO A  71       8.550  -1.541 -11.298  1.00 10.00      A    C  
ATOM    698  CG  PRO A  71       7.328  -2.251 -11.771  1.00 10.00      A    C  
ATOM    699  CD  PRO A  71       6.174  -1.332 -11.491  1.00 10.00      A    C  
ATOM    700  N   GLU A  72       8.193   0.173 -13.924  1.00 10.00      A    N  
ATOM    701  CA  GLU A  72       8.650   0.579 -15.241  1.00 10.00      A    C  
ATOM    702  C   GLU A  72       7.582   1.444 -15.897  1.00 10.00      A    C  
ATOM    703  O   GLU A  72       6.584   1.789 -15.262  1.00 10.00      A    O  
ATOM    704  CB  GLU A  72       8.948  -0.647 -16.109  1.00 10.00      A    C  
ATOM    705  CG  GLU A  72      10.325  -1.252 -15.891  1.00 10.00      A    C  
ATOM    706  CD  GLU A  72      11.423  -0.447 -16.555  1.00 10.00      A    C  
ATOM    707  OE1 GLU A  72      11.312  -0.176 -17.770  1.00 10.00      A    O  
ATOM    708  OE2 GLU A  72      12.403  -0.090 -15.869  1.00 10.00      A    O1-
ATOM    709  HN  GLU A  72       7.335  -0.297 -13.847  1.00 10.00      A    H  
ATOM    710  N   PHE A  73       7.787   1.792 -17.155  1.00 10.00      A    N  
ATOM    711  CA  PHE A  73       6.832   2.622 -17.874  1.00 10.00      A    C  
ATOM    712  C   PHE A  73       5.708   1.783 -18.468  1.00 10.00      A    C  
ATOM    713  O   PHE A  73       4.556   2.214 -18.516  1.00 10.00      A    O  
ATOM    714  CB  PHE A  73       7.535   3.431 -18.965  1.00 10.00      A    C  
ATOM    715  CG  PHE A  73       8.451   4.495 -18.433  1.00 10.00      A    C  
ATOM    716  CD1 PHE A  73       7.968   5.760 -18.146  1.00 10.00      A    C  
ATOM    717  CD2 PHE A  73       9.795   4.230 -18.220  1.00 10.00      A    C  
ATOM    718  CE1 PHE A  73       8.806   6.742 -17.657  1.00 10.00      A    C  
ATOM    719  CE2 PHE A  73      10.640   5.208 -17.731  1.00 10.00      A    C  
ATOM    720  CZ  PHE A  73      10.144   6.467 -17.448  1.00 10.00      A    C  
ATOM    721  HN  PHE A  73       8.597   1.485 -17.616  1.00 10.00      A    H  
ATOM    722  N   GLY A  74       6.043   0.577 -18.908  1.00 10.00      A    N  
ATOM    723  CA  GLY A  74       5.049  -0.302 -19.496  1.00 10.00      A    C  
ATOM    724  C   GLY A  74       4.817  -1.552 -18.674  1.00 10.00      A    C  
ATOM    725  O   GLY A  74       4.633  -2.640 -19.221  1.00 10.00      A    O  
ATOM    726  HN  GLY A  74       6.978   0.283 -18.839  1.00 10.00      A    H  
ATOM    727  N   SER A  75       4.811  -1.401 -17.359  1.00 10.00      A    N  
ATOM    728  CA  SER A  75       4.599  -2.528 -16.465  1.00 10.00      A    C  
ATOM    729  C   SER A  75       3.182  -3.073 -16.582  1.00 10.00      A    C  
ATOM    730  O   SER A  75       2.220  -2.311 -16.692  1.00 10.00      A    O  
ATOM    731  CB  SER A  75       4.876  -2.115 -15.020  1.00 10.00      A    C  
ATOM    732  OG  SER A  75       6.194  -1.623 -14.883  1.00 10.00      A    O  
ATOM    733  HN  SER A  75       4.948  -0.508 -16.979  1.00 10.00      A    H  
ATOM    734  HG  SER A  75       6.819  -2.311 -15.149  1.00 10.00      A    H  
ATOM    735  N   SER A  76       3.064  -4.392 -16.568  1.00 10.00      A    N  
ATOM    736  CA  SER A  76       1.771  -5.048 -16.655  1.00 10.00      A    C  
ATOM    737  C   SER A  76       0.986  -4.803 -15.372  1.00 10.00      A    C  
ATOM    738  O   SER A  76       1.581  -4.545 -14.322  1.00 10.00      A    O  
ATOM    739  CB  SER A  76       1.993  -6.546 -16.857  1.00 10.00      A    C  
ATOM    740  OG  SER A  76       3.354  -6.876 -16.621  1.00 10.00      A    O  
ATOM    741  HN  SER A  76       3.870  -4.946 -16.493  1.00 10.00      A    H  
ATOM    742  HG  SER A  76       3.790  -7.062 -17.463  1.00 10.00      A    H  
ATOM    743  N   GLY A  77      -0.338  -4.885 -15.455  1.00 10.00      A    N  
ATOM    744  CA  GLY A  77      -1.181  -4.664 -14.291  1.00 10.00      A    C  
ATOM    745  C   GLY A  77      -0.816  -5.568 -13.132  1.00 10.00      A    C  
ATOM    746  O   GLY A  77      -0.784  -5.134 -11.983  1.00 10.00      A    O  
ATOM    747  HN  GLY A  77      -0.752  -5.096 -16.320  1.00 10.00      A    H  
ATOM    748  N   LYS A  78      -0.506  -6.819 -13.445  1.00 10.00      A    N  
ATOM    749  CA  LYS A  78      -0.132  -7.804 -12.437  1.00 10.00      A    C  
ATOM    750  C   LYS A  78       1.160  -7.404 -11.717  1.00 10.00      A    C  
ATOM    751  O   LYS A  78       1.417  -7.826 -10.588  1.00 10.00      A    O  
ATOM    752  CB  LYS A  78       0.020  -9.183 -13.093  1.00 10.00      A    C  
ATOM    753  CG  LYS A  78       0.378 -10.304 -12.135  1.00 10.00      A    C  
ATOM    754  CD  LYS A  78       0.411 -11.646 -12.847  1.00 10.00      A    C  
ATOM    755  CE  LYS A  78       1.179 -12.672 -12.034  1.00 10.00      A    C  
ATOM    756  NZ  LYS A  78       1.098 -14.029 -12.628  1.00 10.00      A    N1+
ATOM    757  HN  LYS A  78      -0.540  -7.094 -14.388  1.00 10.00      A    H  
ATOM    758  HZ1 LYS A  78       1.025 -13.964 -13.662  1.00 10.00      A    H  
ATOM    759  HZ2 LYS A  78       0.263 -14.535 -12.262  1.00 10.00      A    H  
ATOM    760  HZ3 LYS A  78       1.957 -14.576 -12.387  1.00 10.00      A    H  
ATOM    761  N   LYS A  79       1.966  -6.574 -12.369  1.00 10.00      A    N  
ATOM    762  CA  LYS A  79       3.227  -6.123 -11.793  1.00 10.00      A    C  
ATOM    763  C   LYS A  79       3.129  -4.685 -11.300  1.00 10.00      A    C  
ATOM    764  O   LYS A  79       4.134  -4.066 -10.950  1.00 10.00      A    O  
ATOM    765  CB  LYS A  79       4.367  -6.266 -12.804  1.00 10.00      A    C  
ATOM    766  CG  LYS A  79       4.618  -7.699 -13.250  1.00 10.00      A    C  
ATOM    767  CD  LYS A  79       6.076  -7.924 -13.601  1.00 10.00      A    C  
ATOM    768  CE  LYS A  79       6.967  -7.831 -12.370  1.00 10.00      A    C  
ATOM    769  NZ  LYS A  79       6.683  -8.914 -11.390  1.00 10.00      A    N1+
ATOM    770  HN  LYS A  79       1.703  -6.248 -13.258  1.00 10.00      A    H  
ATOM    771  HZ1 LYS A  79       7.548  -9.149 -10.849  1.00 10.00      A    H  
ATOM    772  HZ2 LYS A  79       6.354  -9.766 -11.881  1.00 10.00      A    H  
ATOM    773  HZ3 LYS A  79       5.949  -8.608 -10.720  1.00 10.00      A    H  
ATOM    774  N   SER A  80       1.916  -4.157 -11.276  1.00 10.00      A    N  
ATOM    775  CA  SER A  80       1.686  -2.801 -10.818  1.00 10.00      A    C  
ATOM    776  C   SER A  80       1.216  -2.817  -9.367  1.00 10.00      A    C  
ATOM    777  O   SER A  80       0.677  -3.819  -8.890  1.00 10.00      A    O  
ATOM    778  CB  SER A  80       0.651  -2.110 -11.709  1.00 10.00      A    C  
ATOM    779  OG  SER A  80       1.015  -2.201 -13.077  1.00 10.00      A    O  
ATOM    780  HN  SER A  80       1.150  -4.701 -11.561  1.00 10.00      A    H  
ATOM    781  HG  SER A  80       1.383  -3.077 -13.254  1.00 10.00      A    H  
ATOM    782  N   TYR A  81       1.436  -1.719  -8.659  1.00 10.00      A    N  
ATOM    783  CA  TYR A  81       1.036  -1.625  -7.266  1.00 10.00      A    C  
ATOM    784  C   TYR A  81       0.189  -0.383  -7.036  1.00 10.00      A    C  
ATOM    785  O   TYR A  81       0.225   0.559  -7.828  1.00 10.00      A    O  
ATOM    786  CB  TYR A  81       2.269  -1.595  -6.355  1.00 10.00      A    C  
ATOM    787  CG  TYR A  81       3.308  -2.635  -6.704  1.00 10.00      A    C  
ATOM    788  CD1 TYR A  81       4.480  -2.276  -7.357  1.00 10.00      A    C  
ATOM    789  CD2 TYR A  81       3.116  -3.973  -6.388  1.00 10.00      A    C  
ATOM    790  CE1 TYR A  81       5.430  -3.222  -7.689  1.00 10.00      A    C  
ATOM    791  CE2 TYR A  81       4.061  -4.925  -6.713  1.00 10.00      A    C  
ATOM    792  CZ  TYR A  81       5.215  -4.544  -7.363  1.00 10.00      A    C  
ATOM    793  OH  TYR A  81       6.156  -5.490  -7.693  1.00 10.00      A    O  
ATOM    794  HN  TYR A  81       1.878  -0.948  -9.086  1.00 10.00      A    H  
ATOM    795  HH  TYR A  81       6.626  -5.766  -6.881  1.00 10.00      A    H  
ATOM    796  N   ILE A  82      -0.592  -0.395  -5.972  1.00 10.00      A    N  
ATOM    797  CA  ILE A  82      -1.441   0.734  -5.631  1.00 10.00      A    C  
ATOM    798  C   ILE A  82      -1.118   1.214  -4.224  1.00 10.00      A    C  
ATOM    799  O   ILE A  82      -1.341   0.498  -3.248  1.00 10.00      A    O  
ATOM    800  CB  ILE A  82      -2.942   0.379  -5.731  1.00 10.00      A    C  
ATOM    801  CG1 ILE A  82      -3.297  -0.025  -7.165  1.00 10.00      A    C  
ATOM    802  CG2 ILE A  82      -3.804   1.551  -5.280  1.00 10.00      A    C  
ATOM    803  CD1 ILE A  82      -4.723  -0.503  -7.336  1.00 10.00      A    C  
ATOM    804  HN  ILE A  82      -0.603  -1.194  -5.396  1.00 10.00      A    H  
ATOM    805  N   ALA A  83      -0.566   2.413  -4.136  1.00 10.00      A    N  
ATOM    806  CA  ALA A  83      -0.215   2.998  -2.855  1.00 10.00      A    C  
ATOM    807  C   ALA A  83      -1.354   3.877  -2.370  1.00 10.00      A    C  
ATOM    808  O   ALA A  83      -1.726   4.846  -3.033  1.00 10.00      A    O  
ATOM    809  CB  ALA A  83       1.069   3.806  -2.968  1.00 10.00      A    C  
ATOM    810  HN  ALA A  83      -0.403   2.924  -4.960  1.00 10.00      A    H  
ATOM    811  N   THR A  84      -1.916   3.526  -1.227  1.00 10.00      A    N  
ATOM    812  CA  THR A  84      -3.022   4.278  -0.659  1.00 10.00      A    C  
ATOM    813  C   THR A  84      -2.863   4.410   0.857  1.00 10.00      A    C  
ATOM    814  O   THR A  84      -1.927   3.863   1.438  1.00 10.00      A    O  
ATOM    815  CB  THR A  84      -4.382   3.627  -1.020  1.00 10.00      A    C  
ATOM    816  CG2 THR A  84      -4.531   2.253  -0.388  1.00 10.00      A    C  
ATOM    817  OG1 THR A  84      -5.470   4.471  -0.615  1.00 10.00      A    O  
ATOM    818  HN  THR A  84      -1.574   2.740  -0.746  1.00 10.00      A    H  
ATOM    819  HG1 THR A  84      -5.384   5.333  -1.050  1.00 10.00      A    H  
ATOM    820  N   GLN A  85      -3.770   5.147   1.484  1.00 10.00      A    N  
ATOM    821  CA  GLN A  85      -3.730   5.356   2.921  1.00 10.00      A    C  
ATOM    822  C   GLN A  85      -4.630   4.355   3.634  1.00 10.00      A    C  
ATOM    823  O   GLN A  85      -5.307   3.544   2.993  1.00 10.00      A    O  
ATOM    824  CB  GLN A  85      -4.167   6.786   3.259  1.00 10.00      A    C  
ATOM    825  CG  GLN A  85      -5.441   7.230   2.558  1.00 10.00      A    C  
ATOM    826  CD  GLN A  85      -6.471   7.809   3.510  1.00 10.00      A    C  
ATOM    827  NE2 GLN A  85      -7.739   7.629   3.178  1.00 10.00      A    N  
ATOM    828  OE1 GLN A  85      -6.130   8.405   4.533  1.00 10.00      A    O  
ATOM    829  HN  GLN A  85      -4.500   5.546   0.964  1.00 10.00      A    H  
ATOM    830 HE21 GLN A  85      -7.935   7.135   2.353  1.00 10.00      A    H  
ATOM    831 HE22 GLN A  85      -8.429   7.997   3.766  1.00 10.00      A    H  
ATOM    832  N   GLY A  86      -4.627   4.409   4.958  1.00 10.00      A    N  
ATOM    833  CA  GLY A  86      -5.463   3.521   5.737  1.00 10.00      A    C  
ATOM    834  C   GLY A  86      -6.930   3.820   5.506  1.00 10.00      A    C  
ATOM    835  O   GLY A  86      -7.309   4.973   5.294  1.00 10.00      A    O  
ATOM    836  HN  GLY A  86      -4.045   5.055   5.413  1.00 10.00      A    H  
ATOM    837  N   CYS A  87      -7.757   2.795   5.547  1.00 10.00      A    N  
ATOM    838  CA  CYS A  87      -9.181   2.964   5.321  1.00 10.00      A    C  
ATOM    839  C   CYS A  87      -9.864   3.662   6.489  1.00 10.00      A    C  
ATOM    840  O   CYS A  87      -9.576   3.384   7.657  1.00 10.00      A    O  
ATOM    841  CB  CYS A  87      -9.837   1.610   5.058  1.00 10.00      A    C  
ATOM    842  SG  CYS A  87      -8.947   0.588   3.864  1.00 10.00      A    S  
ATOM    843  HN  CYS A  87      -7.406   1.900   5.744  1.00 10.00      A    H  
ATOM    844  HG  CYS A  87      -8.711   1.326   2.787  1.00 10.00      A    H  
ATOM    845  N   LEU A  88     -10.738   4.601   6.162  1.00 10.00      A    N  
ATOM    846  CA  LEU A  88     -11.501   5.331   7.163  1.00 10.00      A    C  
ATOM    847  C   LEU A  88     -12.929   4.802   7.151  1.00 10.00      A    C  
ATOM    848  O   LEU A  88     -13.311   4.090   6.224  1.00 10.00      A    O  
ATOM    849  CB  LEU A  88     -11.496   6.829   6.855  1.00 10.00      A    C  
ATOM    850  CG  LEU A  88     -10.176   7.569   7.073  1.00 10.00      A    C  
ATOM    851  CD1 LEU A  88     -10.086   8.774   6.148  1.00 10.00      A    C  
ATOM    852  CD2 LEU A  88     -10.051   8.005   8.525  1.00 10.00      A    C  
ATOM    853  HN  LEU A  88     -10.884   4.809   5.215  1.00 10.00      A    H  
ATOM    854  N   GLN A  89     -13.718   5.159   8.154  1.00 10.00      A    N  
ATOM    855  CA  GLN A  89     -15.100   4.684   8.243  1.00 10.00      A    C  
ATOM    856  C   GLN A  89     -15.958   5.176   7.080  1.00 10.00      A    C  
ATOM    857  O   GLN A  89     -16.992   4.588   6.771  1.00 10.00      A    O  
ATOM    858  CB  GLN A  89     -15.734   5.042   9.594  1.00 10.00      A    C  
ATOM    859  CG  GLN A  89     -15.771   6.530   9.907  1.00 10.00      A    C  
ATOM    860  CD  GLN A  89     -17.035   7.213   9.419  1.00 10.00      A    C  
ATOM    861  NE2 GLN A  89     -16.916   8.477   9.049  1.00 10.00      A    N  
ATOM    862  OE1 GLN A  89     -18.108   6.610   9.371  1.00 10.00      A    O  
ATOM    863  HN  GLN A  89     -13.370   5.755   8.849  1.00 10.00      A    H  
ATOM    864 HE21 GLN A  89     -16.030   8.896   9.107  1.00 10.00      A    H  
ATOM    865 HE22 GLN A  89     -17.721   8.949   8.739  1.00 10.00      A    H  
ATOM    866  N   ASN A  90     -15.525   6.252   6.437  1.00 10.00      A    N  
ATOM    867  CA  ASN A  90     -16.264   6.808   5.311  1.00 10.00      A    C  
ATOM    868  C   ASN A  90     -15.601   6.473   3.976  1.00 10.00      A    C  
ATOM    869  O   ASN A  90     -15.946   7.044   2.939  1.00 10.00      A    O  
ATOM    870  CB  ASN A  90     -16.440   8.325   5.456  1.00 10.00      A    C  
ATOM    871  CG  ASN A  90     -15.166   9.108   5.191  1.00 10.00      A    C  
ATOM    872  ND2 ASN A  90     -15.305  10.289   4.609  1.00 10.00      A    N  
ATOM    873  OD1 ASN A  90     -14.064   8.651   5.500  1.00 10.00      A    O  
ATOM    874  HN  ASN A  90     -14.697   6.686   6.731  1.00 10.00      A    H  
ATOM    875 HD21 ASN A  90     -16.210  10.593   4.380  1.00 10.00      A    H  
ATOM    876 HD22 ASN A  90     -14.494  10.816   4.437  1.00 10.00      A    H  
ATOM    877  N   THR A  91     -14.647   5.552   4.001  1.00 10.00      A    N  
ATOM    878  CA  THR A  91     -13.950   5.159   2.783  1.00 10.00      A    C  
ATOM    879  C   THR A  91     -13.861   3.641   2.644  1.00 10.00      A    C  
ATOM    880  O   THR A  91     -13.125   3.135   1.802  1.00 10.00      A    O  
ATOM    881  CB  THR A  91     -12.533   5.761   2.734  1.00 10.00      A    C  
ATOM    882  CG2 THR A  91     -12.380   6.664   1.522  1.00 10.00      A    C  
ATOM    883  OG1 THR A  91     -12.296   6.520   3.925  1.00 10.00      A    O  
ATOM    884  HN  THR A  91     -14.402   5.133   4.855  1.00 10.00      A    H  
ATOM    885  HG1 THR A  91     -13.019   7.143   4.056  1.00 10.00      A    H  
ATOM    886  N   VAL A  92     -14.621   2.918   3.457  1.00 10.00      A    N  
ATOM    887  CA  VAL A  92     -14.605   1.460   3.403  1.00 10.00      A    C  
ATOM    888  C   VAL A  92     -15.202   0.976   2.088  1.00 10.00      A    C  
ATOM    889  O   VAL A  92     -14.612   0.154   1.384  1.00 10.00      A    O  
ATOM    890  CB  VAL A  92     -15.394   0.832   4.571  1.00 10.00      A    C  
ATOM    891  CG1 VAL A  92     -15.104  -0.656   4.670  1.00 10.00      A    C  
ATOM    892  CG2 VAL A  92     -15.067   1.527   5.883  1.00 10.00      A    C  
ATOM    893  HN  VAL A  92     -15.213   3.371   4.095  1.00 10.00      A    H  
ATOM    894  N   ASN A  93     -16.363   1.522   1.758  1.00 10.00      A    N  
ATOM    895  CA  ASN A  93     -17.077   1.166   0.539  1.00 10.00      A    C  
ATOM    896  C   ASN A  93     -16.259   1.528  -0.692  1.00 10.00      A    C  
ATOM    897  O   ASN A  93     -16.110   0.722  -1.610  1.00 10.00      A    O  
ATOM    898  CB  ASN A  93     -18.432   1.881   0.486  1.00 10.00      A    C  
ATOM    899  CG  ASN A  93     -19.405   1.422   1.560  1.00 10.00      A    C  
ATOM    900  ND2 ASN A  93     -20.690   1.569   1.289  1.00 10.00      A    N  
ATOM    901  OD1 ASN A  93     -19.010   0.952   2.627  1.00 10.00      A    O  
ATOM    902  HN  ASN A  93     -16.756   2.191   2.359  1.00 10.00      A    H  
ATOM    903 HD21 ASN A  93     -20.940   1.959   0.423  1.00 10.00      A    H  
ATOM    904 HD22 ASN A  93     -21.342   1.288   1.965  1.00 10.00      A    H  
ATOM    905  N   ASP A  94     -15.713   2.739  -0.694  1.00 10.00      A    N  
ATOM    906  CA  ASP A  94     -14.911   3.221  -1.815  1.00 10.00      A    C  
ATOM    907  C   ASP A  94     -13.643   2.404  -1.997  1.00 10.00      A    C  
ATOM    908  O   ASP A  94     -13.233   2.124  -3.123  1.00 10.00      A    O  
ATOM    909  CB  ASP A  94     -14.585   4.708  -1.674  1.00 10.00      A    C  
ATOM    910  CG  ASP A  94     -15.737   5.593  -2.097  1.00 10.00      A    C  
ATOM    911  OD1 ASP A  94     -16.558   5.152  -2.931  1.00 10.00      A    O  
ATOM    912  OD2 ASP A  94     -15.839   6.725  -1.587  1.00 10.00      A    O1-
ATOM    913  HN  ASP A  94     -15.854   3.323   0.077  1.00 10.00      A    H  
ATOM    914  N   PHE A  95     -13.031   2.005  -0.887  1.00 10.00      A    N  
ATOM    915  CA  PHE A  95     -11.815   1.207  -0.935  1.00 10.00      A    C  
ATOM    916  C   PHE A  95     -12.093  -0.126  -1.621  1.00 10.00      A    C  
ATOM    917  O   PHE A  95     -11.338  -0.558  -2.491  1.00 10.00      A    O  
ATOM    918  CB  PHE A  95     -11.263   0.976   0.473  1.00 10.00      A    C  
ATOM    919  CG  PHE A  95      -9.894   0.363   0.497  1.00 10.00      A    C  
ATOM    920  CD1 PHE A  95      -9.729  -0.988   0.758  1.00 10.00      A    C  
ATOM    921  CD2 PHE A  95      -8.770   1.137   0.261  1.00 10.00      A    C  
ATOM    922  CE1 PHE A  95      -8.470  -1.556   0.783  1.00 10.00      A    C  
ATOM    923  CE2 PHE A  95      -7.507   0.576   0.284  1.00 10.00      A    C  
ATOM    924  CZ  PHE A  95      -7.358  -0.773   0.544  1.00 10.00      A    C  
ATOM    925  HN  PHE A  95     -13.403   2.258  -0.014  1.00 10.00      A    H  
ATOM    926  N   TRP A  96     -13.197  -0.760  -1.238  1.00 10.00      A    N  
ATOM    927  CA  TRP A  96     -13.587  -2.033  -1.825  1.00 10.00      A    C  
ATOM    928  C   TRP A  96     -13.930  -1.857  -3.300  1.00 10.00      A    C  
ATOM    929  O   TRP A  96     -13.687  -2.747  -4.114  1.00 10.00      A    O  
ATOM    930  CB  TRP A  96     -14.755  -2.657  -1.062  1.00 10.00      A    C  
ATOM    931  CG  TRP A  96     -14.330  -3.406   0.166  1.00 10.00      A    C  
ATOM    932  CD1 TRP A  96     -14.576  -3.065   1.464  1.00 10.00      A    C  
ATOM    933  CD2 TRP A  96     -13.576  -4.624   0.208  1.00 10.00      A    C  
ATOM    934  CE2 TRP A  96     -13.408  -4.965   1.565  1.00 10.00      A    C  
ATOM    935  CE3 TRP A  96     -13.028  -5.460  -0.769  1.00 10.00      A    C  
ATOM    936  NE1 TRP A  96     -14.027  -4.000   2.312  1.00 10.00      A    N  
ATOM    937  CZ2 TRP A  96     -12.718  -6.107   1.967  1.00 10.00      A    C  
ATOM    938  CZ3 TRP A  96     -12.343  -6.590  -0.369  1.00 10.00      A    C  
ATOM    939  CH2 TRP A  96     -12.194  -6.905   0.988  1.00 10.00      A    C  
ATOM    940  HN  TRP A  96     -13.763  -0.360  -0.542  1.00 10.00      A    H  
ATOM    941  HE1 TRP A  96     -14.073  -3.979   3.293  1.00 10.00      A    H  
ATOM    942  N   ARG A  97     -14.491  -0.698  -3.639  1.00 10.00      A    N  
ATOM    943  CA  ARG A  97     -14.836  -0.393  -5.023  1.00 10.00      A    C  
ATOM    944  C   ARG A  97     -13.577  -0.400  -5.880  1.00 10.00      A    C  
ATOM    945  O   ARG A  97     -13.560  -0.959  -6.975  1.00 10.00      A    O  
ATOM    946  CB  ARG A  97     -15.507   0.978  -5.128  1.00 10.00      A    C  
ATOM    947  CG  ARG A  97     -16.928   1.041  -4.599  1.00 10.00      A    C  
ATOM    948  CD  ARG A  97     -17.494   2.445  -4.743  1.00 10.00      A    C  
ATOM    949  NE  ARG A  97     -17.454   2.907  -6.130  1.00 10.00      A    N  
ATOM    950  CZ  ARG A  97     -17.136   4.150  -6.501  1.00 10.00      A    C  
ATOM    951  NH1 ARG A  97     -16.828   5.071  -5.594  1.00 10.00      A    N1+
ATOM    952  NH2 ARG A  97     -17.104   4.471  -7.793  1.00 10.00      A    N  
ATOM    953  HN  ARG A  97     -14.682  -0.036  -2.938  1.00 10.00      A    H  
ATOM    954  HE  ARG A  97     -17.679   2.249  -6.826  1.00 10.00      A    H  
ATOM    955 HH11 ARG A  97     -16.592   6.003  -5.888  1.00 10.00      A    H  
ATOM    956 HH12 ARG A  97     -16.824   4.844  -4.604  1.00 10.00      A    H  
ATOM    957 HH21 ARG A  97     -16.866   5.407  -8.074  1.00 10.00      A    H  
ATOM    958 HH22 ARG A  97     -17.313   3.781  -8.494  1.00 10.00      A    H  
ATOM    959  N   MET A  98     -12.520   0.217  -5.353  1.00 10.00      A    N  
ATOM    960  CA  MET A  98     -11.237   0.294  -6.042  1.00 10.00      A    C  
ATOM    961  C   MET A  98     -10.642  -1.095  -6.240  1.00 10.00      A    C  
ATOM    962  O   MET A  98     -10.197  -1.437  -7.336  1.00 10.00      A    O  
ATOM    963  CB  MET A  98     -10.260   1.170  -5.250  1.00 10.00      A    C  
ATOM    964  CG  MET A  98      -8.902   1.353  -5.907  1.00 10.00      A    C  
ATOM    965  SD  MET A  98      -7.704   2.148  -4.817  1.00 10.00      A    S  
ATOM    966  CE  MET A  98      -7.471   0.870  -3.583  1.00 10.00      A    C  
ATOM    967  HN  MET A  98     -12.609   0.640  -4.471  1.00 10.00      A    H  
ATOM    968  N   VAL A  99     -10.654  -1.894  -5.176  1.00 10.00      A    N  
ATOM    969  CA  VAL A  99     -10.115  -3.253  -5.220  1.00 10.00      A    C  
ATOM    970  C   VAL A  99     -10.812  -4.084  -6.292  1.00 10.00      A    C  
ATOM    971  O   VAL A  99     -10.165  -4.795  -7.064  1.00 10.00      A    O  
ATOM    972  CB  VAL A  99     -10.240  -3.963  -3.853  1.00 10.00      A    C  
ATOM    973  CG1 VAL A  99      -9.723  -5.394  -3.933  1.00 10.00      A    C  
ATOM    974  CG2 VAL A  99      -9.493  -3.186  -2.780  1.00 10.00      A    C  
ATOM    975  HN  VAL A  99     -11.033  -1.556  -4.334  1.00 10.00      A    H  
ATOM    976  N   PHE A 100     -12.132  -3.981  -6.339  1.00 10.00      A    N  
ATOM    977  CA  PHE A 100     -12.920  -4.716  -7.315  1.00 10.00      A    C  
ATOM    978  C   PHE A 100     -12.643  -4.216  -8.728  1.00 10.00      A    C  
ATOM    979  O   PHE A 100     -12.378  -5.007  -9.635  1.00 10.00      A    O  
ATOM    980  CB  PHE A 100     -14.413  -4.587  -6.999  1.00 10.00      A    C  
ATOM    981  CG  PHE A 100     -15.286  -5.550  -7.755  1.00 10.00      A    C  
ATOM    982  CD1 PHE A 100     -15.751  -6.704  -7.150  1.00 10.00      A    C  
ATOM    983  CD2 PHE A 100     -15.642  -5.300  -9.073  1.00 10.00      A    C  
ATOM    984  CE1 PHE A 100     -16.552  -7.592  -7.840  1.00 10.00      A    C  
ATOM    985  CE2 PHE A 100     -16.443  -6.183  -9.769  1.00 10.00      A    C  
ATOM    986  CZ  PHE A 100     -16.899  -7.330  -9.152  1.00 10.00      A    C  
ATOM    987  HN  PHE A 100     -12.590  -3.398  -5.693  1.00 10.00      A    H  
ATOM    988  N   GLN A 101     -12.692  -2.902  -8.900  1.00 10.00      A    N  
ATOM    989  CA  GLN A 101     -12.476  -2.272 -10.199  1.00 10.00      A    C  
ATOM    990  C   GLN A 101     -11.106  -2.599 -10.782  1.00 10.00      A    C  
ATOM    991  O   GLN A 101     -11.002  -3.065 -11.917  1.00 10.00      A    O  
ATOM    992  CB  GLN A 101     -12.640  -0.756 -10.087  1.00 10.00      A    C  
ATOM    993  CG  GLN A 101     -12.496  -0.013 -11.404  1.00 10.00      A    C  
ATOM    994  CD  GLN A 101     -12.464   1.489 -11.219  1.00 10.00      A    C  
ATOM    995  NE2 GLN A 101     -11.271   2.042 -11.077  1.00 10.00      A    N  
ATOM    996  OE1 GLN A 101     -13.505   2.146 -11.201  1.00 10.00      A    O  
ATOM    997  HN  GLN A 101     -12.886  -2.331  -8.122  1.00 10.00      A    H  
ATOM    998 HE21 GLN A 101     -10.474   1.450 -11.100  1.00 10.00      A    H  
ATOM    999 HE22 GLN A 101     -11.218   3.018 -10.964  1.00 10.00      A    H  
ATOM   1000  N   GLU A 102     -10.059  -2.371  -9.999  1.00 10.00      A    N  
ATOM   1001  CA  GLU A 102      -8.695  -2.618 -10.454  1.00 10.00      A    C  
ATOM   1002  C   GLU A 102      -8.362  -4.106 -10.513  1.00 10.00      A    C  
ATOM   1003  O   GLU A 102      -7.290  -4.488 -10.982  1.00 10.00      A    O  
ATOM   1004  CB  GLU A 102      -7.682  -1.854  -9.602  1.00 10.00      A    C  
ATOM   1005  CG  GLU A 102      -7.842  -0.342  -9.675  1.00 10.00      A    C  
ATOM   1006  CD  GLU A 102      -7.977   0.161 -11.101  1.00 10.00      A    C  
ATOM   1007  OE1 GLU A 102      -6.963   0.178 -11.828  1.00 10.00      A    O  
ATOM   1008  OE2 GLU A 102      -9.096   0.539 -11.501  1.00 10.00      A    O1-
ATOM   1009  HN  GLU A 102     -10.206  -2.022  -9.089  1.00 10.00      A    H  
ATOM   1010  N   ASN A 103      -9.292  -4.932 -10.038  1.00 10.00      A    N  
ATOM   1011  CA  ASN A 103      -9.132  -6.386 -10.045  1.00 10.00      A    C  
ATOM   1012  C   ASN A 103      -7.945  -6.823  -9.182  1.00 10.00      A    C  
ATOM   1013  O   ASN A 103      -7.197  -7.738  -9.530  1.00 10.00      A    O  
ATOM   1014  CB  ASN A 103      -9.003  -6.905 -11.486  1.00 10.00      A    C  
ATOM   1015  CG  ASN A 103      -9.096  -8.413 -11.598  1.00 10.00      A    C  
ATOM   1016  ND2 ASN A 103      -8.430  -8.968 -12.600  1.00 10.00      A    N  
ATOM   1017  OD1 ASN A 103      -9.761  -9.072 -10.796  1.00 10.00      A    O  
ATOM   1018  HN  ASN A 103     -10.115  -4.549  -9.669  1.00 10.00      A    H  
ATOM   1019 HD21 ASN A 103      -7.928  -8.379 -13.206  1.00 10.00      A    H  
ATOM   1020 HD22 ASN A 103      -8.452  -9.945 -12.691  1.00 10.00      A    H  
ATOM   1021  N   SER A 104      -7.793  -6.173  -8.037  1.00 10.00      A    N  
ATOM   1022  CA  SER A 104      -6.710  -6.485  -7.121  1.00 10.00      A    C  
ATOM   1023  C   SER A 104      -6.954  -7.831  -6.447  1.00 10.00      A    C  
ATOM   1024  O   SER A 104      -8.033  -8.082  -5.907  1.00 10.00      A    O  
ATOM   1025  CB  SER A 104      -6.570  -5.374  -6.083  1.00 10.00      A    C  
ATOM   1026  OG  SER A 104      -6.314  -4.132  -6.718  1.00 10.00      A    O  
ATOM   1027  HN  SER A 104      -8.438  -5.474  -7.793  1.00 10.00      A    H  
ATOM   1028  HG  SER A 104      -5.416  -4.138  -7.080  1.00 10.00      A    H  
ATOM   1029  N   ARG A 105      -5.958  -8.700  -6.495  1.00 10.00      A    N  
ATOM   1030  CA  ARG A 105      -6.082 -10.023  -5.898  1.00 10.00      A    C  
ATOM   1031  C   ARG A 105      -5.306 -10.125  -4.593  1.00 10.00      A    C  
ATOM   1032  O   ARG A 105      -5.620 -10.952  -3.740  1.00 10.00      A    O  
ATOM   1033  CB  ARG A 105      -5.601 -11.096  -6.875  1.00 10.00      A    C  
ATOM   1034  CG  ARG A 105      -6.373 -11.139  -8.182  1.00 10.00      A    C  
ATOM   1035  CD  ARG A 105      -7.770 -11.706  -7.991  1.00 10.00      A    C  
ATOM   1036  NE  ARG A 105      -8.635 -11.372  -9.120  1.00 10.00      A    N  
ATOM   1037  CZ  ARG A 105      -8.846 -12.169 -10.167  1.00 10.00      A    C  
ATOM   1038  NH1 ARG A 105      -8.259 -13.360 -10.248  1.00 10.00      A    N1+
ATOM   1039  NH2 ARG A 105      -9.640 -11.764 -11.147  1.00 10.00      A    N  
ATOM   1040  HN  ARG A 105      -5.124  -8.450  -6.943  1.00 10.00      A    H  
ATOM   1041  HE  ARG A 105      -9.081 -10.495  -9.098  1.00 10.00      A    H  
ATOM   1042 HH11 ARG A 105      -7.653 -13.678  -9.518  1.00 10.00      A    H  
ATOM   1043 HH12 ARG A 105      -8.422 -13.949 -11.050  1.00 10.00      A    H  
ATOM   1044 HH21 ARG A 105     -10.084 -10.862 -11.099  1.00 10.00      A    H  
ATOM   1045 HH22 ARG A 105      -9.794 -12.357 -11.950  1.00 10.00      A    H  
ATOM   1046  N   VAL A 106      -4.295  -9.283  -4.438  1.00 10.00      A    N  
ATOM   1047  CA  VAL A 106      -3.475  -9.299  -3.235  1.00 10.00      A    C  
ATOM   1048  C   VAL A 106      -3.449  -7.921  -2.578  1.00 10.00      A    C  
ATOM   1049  O   VAL A 106      -3.300  -6.905  -3.259  1.00 10.00      A    O  
ATOM   1050  CB  VAL A 106      -2.028  -9.750  -3.538  1.00 10.00      A    C  
ATOM   1051  CG1 VAL A 106      -1.202  -9.815  -2.261  1.00 10.00      A    C  
ATOM   1052  CG2 VAL A 106      -2.016 -11.096  -4.249  1.00 10.00      A    C  
ATOM   1053  HN  VAL A 106      -4.103  -8.629  -5.140  1.00 10.00      A    H  
ATOM   1054  N   ILE A 107      -3.619  -7.896  -1.262  1.00 10.00      A    N  
ATOM   1055  CA  ILE A 107      -3.600  -6.652  -0.501  1.00 10.00      A    C  
ATOM   1056  C   ILE A 107      -2.595  -6.766   0.642  1.00 10.00      A    C  
ATOM   1057  O   ILE A 107      -2.617  -7.735   1.397  1.00 10.00      A    O  
ATOM   1058  CB  ILE A 107      -5.000  -6.303   0.056  1.00 10.00      A    C  
ATOM   1059  CG1 ILE A 107      -5.984  -6.073  -1.096  1.00 10.00      A    C  
ATOM   1060  CG2 ILE A 107      -4.936  -5.075   0.959  1.00 10.00      A    C  
ATOM   1061  CD1 ILE A 107      -7.402  -5.791  -0.650  1.00 10.00      A    C  
ATOM   1062  HN  ILE A 107      -3.758  -8.744  -0.782  1.00 10.00      A    H  
ATOM   1063  N   VAL A 108      -1.709  -5.788   0.753  1.00 10.00      A    N  
ATOM   1064  CA  VAL A 108      -0.690  -5.791   1.792  1.00 10.00      A    C  
ATOM   1065  C   VAL A 108      -0.949  -4.694   2.822  1.00 10.00      A    C  
ATOM   1066  O   VAL A 108      -0.986  -3.508   2.491  1.00 10.00      A    O  
ATOM   1067  CB  VAL A 108       0.722  -5.613   1.193  1.00 10.00      A    C  
ATOM   1068  CG1 VAL A 108       1.778  -5.569   2.287  1.00 10.00      A    C  
ATOM   1069  CG2 VAL A 108       1.031  -6.725   0.201  1.00 10.00      A    C  
ATOM   1070  HN  VAL A 108      -1.742  -5.034   0.116  1.00 10.00      A    H  
ATOM   1071  N   MET A 109      -1.125  -5.104   4.069  1.00 10.00      A    N  
ATOM   1072  CA  MET A 109      -1.369  -4.173   5.162  1.00 10.00      A    C  
ATOM   1073  C   MET A 109      -0.240  -4.297   6.180  1.00 10.00      A    C  
ATOM   1074  O   MET A 109      -0.100  -5.325   6.840  1.00 10.00      A    O  
ATOM   1075  CB  MET A 109      -2.722  -4.471   5.817  1.00 10.00      A    C  
ATOM   1076  CG  MET A 109      -3.164  -3.449   6.853  1.00 10.00      A    C  
ATOM   1077  SD  MET A 109      -4.828  -3.779   7.470  1.00 10.00      A    S  
ATOM   1078  CE  MET A 109      -4.916  -2.627   8.837  1.00 10.00      A    C  
ATOM   1079  HN  MET A 109      -1.080  -6.067   4.265  1.00 10.00      A    H  
ATOM   1080  N   THR A 110       0.579  -3.259   6.285  1.00 10.00      A    N  
ATOM   1081  CA  THR A 110       1.717  -3.275   7.199  1.00 10.00      A    C  
ATOM   1082  C   THR A 110       1.378  -2.706   8.575  1.00 10.00      A    C  
ATOM   1083  O   THR A 110       2.021  -3.042   9.571  1.00 10.00      A    O  
ATOM   1084  CB  THR A 110       2.898  -2.491   6.604  1.00 10.00      A    C  
ATOM   1085  CG2 THR A 110       4.209  -2.950   7.221  1.00 10.00      A    C  
ATOM   1086  OG1 THR A 110       2.937  -2.708   5.188  1.00 10.00      A    O  
ATOM   1087  HN  THR A 110       0.419  -2.462   5.733  1.00 10.00      A    H  
ATOM   1088  HG1 THR A 110       2.358  -3.442   4.961  1.00 10.00      A    H  
ATOM   1089  N   THR A 111       0.376  -1.850   8.633  1.00 10.00      A    N  
ATOM   1090  CA  THR A 111      -0.016  -1.237   9.887  1.00 10.00      A    C  
ATOM   1091  C   THR A 111      -1.152  -2.000  10.550  1.00 10.00      A    C  
ATOM   1092  O   THR A 111      -1.872  -2.756   9.897  1.00 10.00      A    O  
ATOM   1093  CB  THR A 111      -0.464   0.212   9.653  1.00 10.00      A    C  
ATOM   1094  CG2 THR A 111       0.735   1.145   9.668  1.00 10.00      A    C  
ATOM   1095  OG1 THR A 111      -1.113   0.295   8.378  1.00 10.00      A    O  
ATOM   1096  HN  THR A 111      -0.120  -1.626   7.818  1.00 10.00      A    H  
ATOM   1097  HG1 THR A 111      -2.056   0.136   8.489  1.00 10.00      A    H  
ATOM   1098  N   LYS A 112      -1.286  -1.815  11.851  1.00 10.00      A    N  
ATOM   1099  CA  LYS A 112      -2.345  -2.448  12.617  1.00 10.00      A    C  
ATOM   1100  C   LYS A 112      -3.583  -1.554  12.576  1.00 10.00      A    C  
ATOM   1101  O   LYS A 112      -3.590  -0.528  11.889  1.00 10.00      A    O  
ATOM   1102  CB  LYS A 112      -1.892  -2.663  14.068  1.00 10.00      A    C  
ATOM   1103  CG  LYS A 112      -0.472  -3.199  14.202  1.00 10.00      A    C  
ATOM   1104  CD  LYS A 112       0.167  -2.772  15.516  1.00 10.00      A    C  
ATOM   1105  CE  LYS A 112       1.686  -2.860  15.454  1.00 10.00      A    C  
ATOM   1106  NZ  LYS A 112       2.293  -1.690  14.761  1.00 10.00      A    N1+
ATOM   1107  HN  LYS A 112      -0.640  -1.234  12.318  1.00 10.00      A    H  
ATOM   1108  HZ1 LYS A 112       1.694  -1.399  13.954  1.00 10.00      A    H  
ATOM   1109  HZ2 LYS A 112       3.240  -1.934  14.407  1.00 10.00      A    H  
ATOM   1110  HZ3 LYS A 112       2.378  -0.881  15.418  1.00 10.00      A    H  
ATOM   1111  N   GLU A 113      -4.622  -1.933  13.303  1.00 10.00      A    N  
ATOM   1112  CA  GLU A 113      -5.852  -1.148  13.336  1.00 10.00      A    C  
ATOM   1113  C   GLU A 113      -5.642   0.125  14.148  1.00 10.00      A    C  
ATOM   1114  O   GLU A 113      -5.697   1.233  13.615  1.00 10.00      A    O  
ATOM   1115  CB  GLU A 113      -7.020  -1.958  13.920  1.00 10.00      A    C  
ATOM   1116  CG  GLU A 113      -6.729  -3.436  14.143  1.00 10.00      A    C  
ATOM   1117  CD  GLU A 113      -5.961  -3.702  15.424  1.00 10.00      A    C  
ATOM   1118  OE1 GLU A 113      -5.843  -4.882  15.813  1.00 10.00      A    O  
ATOM   1119  OE2 GLU A 113      -5.466  -2.737  16.044  1.00 10.00      A    O1-
ATOM   1120  HN  GLU A 113      -4.560  -2.748  13.842  1.00 10.00      A    H  
ATOM   1121  N   VAL A 114      -5.387  -0.045  15.437  1.00 10.00      A    N  
ATOM   1122  CA  VAL A 114      -5.157   1.083  16.330  1.00 10.00      A    C  
ATOM   1123  C   VAL A 114      -3.726   1.043  16.859  1.00 10.00      A    C  
ATOM   1124  O   VAL A 114      -3.389   0.210  17.703  1.00 10.00      A    O  
ATOM   1125  CB  VAL A 114      -6.146   1.087  17.519  1.00 10.00      A    C  
ATOM   1126  CG1 VAL A 114      -5.971   2.343  18.364  1.00 10.00      A    C  
ATOM   1127  CG2 VAL A 114      -7.582   0.970  17.030  1.00 10.00      A    C  
ATOM   1128  HN  VAL A 114      -5.349  -0.962  15.801  1.00 10.00      A    H  
ATOM   1129  N   GLU A 115      -2.890   1.943  16.360  1.00 10.00      A    N  
ATOM   1130  CA  GLU A 115      -1.498   2.005  16.774  1.00 10.00      A    C  
ATOM   1131  C   GLU A 115      -1.220   3.296  17.528  1.00 10.00      A    C  
ATOM   1132  O   GLU A 115      -1.544   4.383  17.051  1.00 10.00      A    O  
ATOM   1133  CB  GLU A 115      -0.567   1.908  15.562  1.00 10.00      A    C  
ATOM   1134  CG  GLU A 115      -0.807   0.694  14.681  1.00 10.00      A    C  
ATOM   1135  CD  GLU A 115       0.125   0.647  13.489  1.00 10.00      A    C  
ATOM   1136  OE1 GLU A 115       0.363   1.703  12.877  1.00 10.00      A    O  
ATOM   1137  OE2 GLU A 115       0.619  -0.447  13.154  1.00 10.00      A    O1-
ATOM   1138  HN  GLU A 115      -3.224   2.597  15.705  1.00 10.00      A    H  
ATOM   1139  N   ARG A 116      -0.647   3.162  18.720  1.00 10.00      A    N  
ATOM   1140  CA  ARG A 116      -0.293   4.310  19.558  1.00 10.00      A    C  
ATOM   1141  C   ARG A 116      -1.493   5.198  19.892  1.00 10.00      A    C  
ATOM   1142  O   ARG A 116      -1.346   6.404  20.103  1.00 10.00      A    O  
ATOM   1143  CB  ARG A 116       0.835   5.132  18.923  1.00 10.00      A    C  
ATOM   1144  CG  ARG A 116       2.157   4.389  18.832  1.00 10.00      A    C  
ATOM   1145  CD  ARG A 116       3.187   5.166  18.027  1.00 10.00      A    C  
ATOM   1146  NE  ARG A 116       3.628   6.385  18.705  1.00 10.00      A    N  
ATOM   1147  CZ  ARG A 116       4.520   6.414  19.699  1.00 10.00      A    C  
ATOM   1148  NH1 ARG A 116       5.072   5.287  20.143  1.00 10.00      A    N1+
ATOM   1149  NH2 ARG A 116       4.875   7.571  20.236  1.00 10.00      A    N  
ATOM   1150  HN  ARG A 116      -0.452   2.256  19.051  1.00 10.00      A    H  
ATOM   1151  HE  ARG A 116       3.233   7.235  18.399  1.00 10.00      A    H  
ATOM   1152 HH11 ARG A 116       4.821   4.407  19.733  1.00 10.00      A    H  
ATOM   1153 HH12 ARG A 116       5.744   5.313  20.889  1.00 10.00      A    H  
ATOM   1154 HH21 ARG A 116       5.544   7.599  20.980  1.00 10.00      A    H  
ATOM   1155 HH22 ARG A 116       4.476   8.437  19.895  1.00 10.00      A    H  
ATOM   1156  N   GLY A 117      -2.672   4.598  19.945  1.00 10.00      A    N  
ATOM   1157  CA  GLY A 117      -3.871   5.349  20.264  1.00 10.00      A    C  
ATOM   1158  C   GLY A 117      -4.501   6.009  19.053  1.00 10.00      A    C  
ATOM   1159  O   GLY A 117      -5.397   6.840  19.192  1.00 10.00      A    O  
ATOM   1160  HN  GLY A 117      -2.730   3.636  19.779  1.00 10.00      A    H  
ATOM   1161  N   LYS A 118      -4.029   5.657  17.866  1.00 10.00      A    N  
ATOM   1162  CA  LYS A 118      -4.568   6.222  16.637  1.00 10.00      A    C  
ATOM   1163  C   LYS A 118      -4.963   5.126  15.660  1.00 10.00      A    C  
ATOM   1164  O   LYS A 118      -4.165   4.237  15.352  1.00 10.00      A    O  
ATOM   1165  CB  LYS A 118      -3.558   7.169  15.985  1.00 10.00      A    C  
ATOM   1166  CG  LYS A 118      -3.429   8.523  16.667  1.00 10.00      A    C  
ATOM   1167  CD  LYS A 118      -4.572   9.451  16.283  1.00 10.00      A    C  
ATOM   1168  CE  LYS A 118      -4.372  10.844  16.862  1.00 10.00      A    C  
ATOM   1169  NZ  LYS A 118      -5.212  11.860  16.172  1.00 10.00      A    N1+
ATOM   1170  HN  LYS A 118      -3.295   5.007  17.812  1.00 10.00      A    H  
ATOM   1171  HZ1 LYS A 118      -5.155  11.735  15.143  1.00 10.00      A    H  
ATOM   1172  HZ2 LYS A 118      -4.887  12.816  16.409  1.00 10.00      A    H  
ATOM   1173  HZ3 LYS A 118      -6.212  11.771  16.464  1.00 10.00      A    H  
ATOM   1174  N   SER A 119      -6.197   5.186  15.185  1.00 10.00      A    N  
ATOM   1175  CA  SER A 119      -6.703   4.207  14.239  1.00 10.00      A    C  
ATOM   1176  C   SER A 119      -6.150   4.469  12.839  1.00 10.00      A    C  
ATOM   1177  O   SER A 119      -6.641   5.341  12.111  1.00 10.00      A    O  
ATOM   1178  CB  SER A 119      -8.230   4.246  14.228  1.00 10.00      A    C  
ATOM   1179  OG  SER A 119      -8.722   4.918  15.378  1.00 10.00      A    O  
ATOM   1180  HN  SER A 119      -6.793   5.902  15.484  1.00 10.00      A    H  
ATOM   1181  HG  SER A 119      -9.317   4.330  15.863  1.00 10.00      A    H  
ATOM   1182  N   LYS A 120      -5.134   3.699  12.474  1.00 10.00      A    N  
ATOM   1183  CA  LYS A 120      -4.482   3.829  11.179  1.00 10.00      A    C  
ATOM   1184  C   LYS A 120      -5.357   3.258  10.079  1.00 10.00      A    C  
ATOM   1185  O   LYS A 120      -5.320   3.716   8.938  1.00 10.00      A    O  
ATOM   1186  CB  LYS A 120      -3.141   3.094  11.188  1.00 10.00      A    C  
ATOM   1187  CG  LYS A 120      -2.268   3.400  12.393  1.00 10.00      A    C  
ATOM   1188  CD  LYS A 120      -1.807   4.847  12.395  1.00 10.00      A    C  
ATOM   1189  CE  LYS A 120      -0.403   4.969  12.963  1.00 10.00      A    C  
ATOM   1190  NZ  LYS A 120       0.574   4.161  12.184  1.00 10.00      A    N1+
ATOM   1191  HN  LYS A 120      -4.817   3.007  13.097  1.00 10.00      A    H  
ATOM   1192  HZ1 LYS A 120       0.444   3.144  12.397  1.00 10.00      A    H  
ATOM   1193  HZ2 LYS A 120       1.546   4.430  12.426  1.00 10.00      A    H  
ATOM   1194  HZ3 LYS A 120       0.426   4.306  11.161  1.00 10.00      A    H  
ATOM   1195  N   CYS A 121      -6.140   2.255  10.429  1.00 10.00      A    N  
ATOM   1196  CA  CYS A 121      -7.017   1.612   9.476  1.00 10.00      A    C  
ATOM   1197  C   CYS A 121      -8.165   0.934  10.204  1.00 10.00      A    C  
ATOM   1198  O   CYS A 121      -7.955   0.256  11.210  1.00 10.00      A    O  
ATOM   1199  CB  CYS A 121      -6.227   0.583   8.667  1.00 10.00      A    C  
ATOM   1200  SG  CYS A 121      -6.899   0.226   7.029  1.00 10.00      A    S  
ATOM   1201  HN  CYS A 121      -6.123   1.931  11.356  1.00 10.00      A    H  
ATOM   1202  HG  CYS A 121      -6.044  -0.573   6.403  1.00 10.00      A    H  
ATOM   1203  N   VAL A 122      -9.379   1.140   9.712  1.00 10.00      A    N  
ATOM   1204  CA  VAL A 122     -10.555   0.534  10.316  1.00 10.00      A    C  
ATOM   1205  C   VAL A 122     -10.675  -0.922   9.876  1.00 10.00      A    C  
ATOM   1206  O   VAL A 122      -9.981  -1.360   8.955  1.00 10.00      A    O  
ATOM   1207  CB  VAL A 122     -11.853   1.294   9.954  1.00 10.00      A    C  
ATOM   1208  CG1 VAL A 122     -11.812   2.720  10.483  1.00 10.00      A    C  
ATOM   1209  CG2 VAL A 122     -12.095   1.283   8.452  1.00 10.00      A    C  
ATOM   1210  HN  VAL A 122      -9.485   1.703   8.917  1.00 10.00      A    H  
ATOM   1211  N   LYS A 123     -11.551  -1.668  10.528  1.00 10.00      A    N  
ATOM   1212  CA  LYS A 123     -11.746  -3.067  10.190  1.00 10.00      A    C  
ATOM   1213  C   LYS A 123     -12.592  -3.203   8.931  1.00 10.00      A    C  
ATOM   1214  O   LYS A 123     -13.812  -3.358   8.997  1.00 10.00      A    O  
ATOM   1215  CB  LYS A 123     -12.370  -3.843  11.353  1.00 10.00      A    C  
ATOM   1216  CG  LYS A 123     -12.239  -5.352  11.217  1.00 10.00      A    C  
ATOM   1217  CD  LYS A 123     -12.710  -6.071  12.470  1.00 10.00      A    C  
ATOM   1218  CE  LYS A 123     -12.327  -7.544  12.441  1.00 10.00      A    C  
ATOM   1219  NZ  LYS A 123     -13.150  -8.327  11.480  1.00 10.00      A    N1+
ATOM   1220  HN  LYS A 123     -12.085  -1.266  11.248  1.00 10.00      A    H  
ATOM   1221  HZ1 LYS A 123     -13.188  -7.845  10.556  1.00 10.00      A    H  
ATOM   1222  HZ2 LYS A 123     -14.120  -8.432  11.842  1.00 10.00      A    H  
ATOM   1223  HZ3 LYS A 123     -12.741  -9.275  11.348  1.00 10.00      A    H  
ATOM   1224  N   TYR A 124     -11.934  -3.116   7.785  1.00 10.00      A    N  
ATOM   1225  CA  TYR A 124     -12.605  -3.235   6.498  1.00 10.00      A    C  
ATOM   1226  C   TYR A 124     -12.843  -4.698   6.136  1.00 10.00      A    C  
ATOM   1227  O   TYR A 124     -13.542  -5.007   5.168  1.00 10.00      A    O  
ATOM   1228  CB  TYR A 124     -11.797  -2.535   5.394  1.00 10.00      A    C  
ATOM   1229  CG  TYR A 124     -10.372  -3.027   5.243  1.00 10.00      A    C  
ATOM   1230  CD1 TYR A 124     -10.086  -4.187   4.531  1.00 10.00      A    C  
ATOM   1231  CD2 TYR A 124      -9.311  -2.334   5.811  1.00 10.00      A    C  
ATOM   1232  CE1 TYR A 124      -8.788  -4.637   4.389  1.00 10.00      A    C  
ATOM   1233  CE2 TYR A 124      -8.010  -2.779   5.673  1.00 10.00      A    C  
ATOM   1234  CZ  TYR A 124      -7.755  -3.932   4.963  1.00 10.00      A    C  
ATOM   1235  OH  TYR A 124      -6.461  -4.382   4.828  1.00 10.00      A    O  
ATOM   1236  HN  TYR A 124     -10.970  -2.941   7.806  1.00 10.00      A    H  
ATOM   1237  HH  TYR A 124      -5.895  -3.919   5.459  1.00 10.00      A    H  
ATOM   1238  N   TRP A 125     -12.264  -5.593   6.922  1.00 10.00      A    N  
ATOM   1239  CA  TRP A 125     -12.403  -7.019   6.682  1.00 10.00      A    C  
ATOM   1240  C   TRP A 125     -13.389  -7.654   7.658  1.00 10.00      A    C  
ATOM   1241  O   TRP A 125     -13.361  -7.367   8.858  1.00 10.00      A    O  
ATOM   1242  CB  TRP A 125     -11.039  -7.720   6.756  1.00 10.00      A    C  
ATOM   1243  CG  TRP A 125     -10.368  -7.660   8.100  1.00 10.00      A    C  
ATOM   1244  CD1 TRP A 125     -10.424  -8.605   9.084  1.00 10.00      A    C  
ATOM   1245  CD2 TRP A 125      -9.530  -6.610   8.602  1.00 10.00      A    C  
ATOM   1246  CE2 TRP A 125      -9.124  -6.983   9.898  1.00 10.00      A    C  
ATOM   1247  CE3 TRP A 125      -9.091  -5.390   8.086  1.00 10.00      A    C  
ATOM   1248  NE1 TRP A 125      -9.683  -8.203  10.169  1.00 10.00      A    N  
ATOM   1249  CZ2 TRP A 125      -8.293  -6.183  10.679  1.00 10.00      A    C  
ATOM   1250  CZ3 TRP A 125      -8.267  -4.597   8.862  1.00 10.00      A    C  
ATOM   1251  CH2 TRP A 125      -7.879  -4.996  10.146  1.00 10.00      A    C  
ATOM   1252  HN  TRP A 125     -11.736  -5.287   7.685  1.00 10.00      A    H  
ATOM   1253  HE1 TRP A 125      -9.570  -8.712  11.004  1.00 10.00      A    H  
ATOM   1254  N   PRO A 126     -14.297  -8.499   7.148  1.00 10.00      A    N  
ATOM   1255  CA  PRO A 126     -15.280  -9.195   7.977  1.00 10.00      A    C  
ATOM   1256  C   PRO A 126     -14.596 -10.264   8.823  1.00 10.00      A    C  
ATOM   1257  O   PRO A 126     -13.455 -10.645   8.549  1.00 10.00      A    O  
ATOM   1258  CB  PRO A 126     -16.221  -9.860   6.960  1.00 10.00      A    C  
ATOM   1259  CG  PRO A 126     -15.891  -9.235   5.645  1.00 10.00      A    C  
ATOM   1260  CD  PRO A 126     -14.447  -8.836   5.728  1.00 10.00      A    C  
ATOM   1261  N   ASP A 127     -15.279 -10.737   9.853  1.00 10.00      A    N  
ATOM   1262  CA  ASP A 127     -14.715 -11.762  10.725  1.00 10.00      A    C  
ATOM   1263  C   ASP A 127     -14.666 -13.106  10.012  1.00 10.00      A    C  
ATOM   1264  O   ASP A 127     -15.305 -13.286   8.976  1.00 10.00      A    O  
ATOM   1265  CB  ASP A 127     -15.508 -11.877  12.026  1.00 10.00      A    C  
ATOM   1266  CG  ASP A 127     -15.448 -10.609  12.851  1.00 10.00      A    C  
ATOM   1267  OD1 ASP A 127     -14.361 -10.278  13.372  1.00 10.00      A    O  
ATOM   1268  OD2 ASP A 127     -16.485  -9.923  12.964  1.00 10.00      A    O1-
ATOM   1269  HN  ASP A 127     -16.184 -10.397  10.028  1.00 10.00      A    H  
ATOM   1270  N   GLU A 128     -13.901 -14.035  10.565  1.00 10.00      A    N  
ATOM   1271  CA  GLU A 128     -13.759 -15.364   9.983  1.00 10.00      A    C  
ATOM   1272  C   GLU A 128     -15.117 -16.041   9.799  1.00 10.00      A    C  
ATOM   1273  O   GLU A 128     -15.916 -16.115  10.739  1.00 10.00      A    O  
ATOM   1274  CB  GLU A 128     -12.846 -16.218  10.864  1.00 10.00      A    C  
ATOM   1275  CG  GLU A 128     -12.226 -17.408  10.153  1.00 10.00      A    C  
ATOM   1276  CD  GLU A 128     -10.942 -17.869  10.813  1.00 10.00      A    C  
ATOM   1277  OE1 GLU A 128     -10.777 -17.651  12.030  1.00 10.00      A    O  
ATOM   1278  OE2 GLU A 128     -10.087 -18.450  10.116  1.00 10.00      A    O1-
ATOM   1279  HN  GLU A 128     -13.408 -13.820  11.382  1.00 10.00      A    H  
ATOM   1280  N   TYR A 129     -15.372 -16.504   8.573  1.00 10.00      A    N  
ATOM   1281  CA  TYR A 129     -16.621 -17.186   8.217  1.00 10.00      A    C  
ATOM   1282  C   TYR A 129     -17.825 -16.245   8.217  1.00 10.00      A    C  
ATOM   1283  O   TYR A 129     -18.972 -16.693   8.186  1.00 10.00      A    O  
ATOM   1284  CB  TYR A 129     -16.882 -18.402   9.112  1.00 10.00      A    C  
ATOM   1285  CG  TYR A 129     -15.943 -19.562   8.878  1.00 10.00      A    C  
ATOM   1286  CD1 TYR A 129     -16.086 -20.386   7.768  1.00 10.00      A    C  
ATOM   1287  CD2 TYR A 129     -14.916 -19.839   9.770  1.00 10.00      A    C  
ATOM   1288  CE1 TYR A 129     -15.235 -21.452   7.555  1.00 10.00      A    C  
ATOM   1289  CE2 TYR A 129     -14.059 -20.902   9.563  1.00 10.00      A    C  
ATOM   1290  CZ  TYR A 129     -14.223 -21.706   8.453  1.00 10.00      A    C  
ATOM   1291  OH  TYR A 129     -13.374 -22.772   8.246  1.00 10.00      A    O  
ATOM   1292  HN  TYR A 129     -14.692 -16.382   7.876  1.00 10.00      A    H  
ATOM   1293  HH  TYR A 129     -13.291 -23.273   9.067  1.00 10.00      A    H  
ATOM   1294  N   ALA A 130     -17.569 -14.945   8.237  1.00 10.00      A    N  
ATOM   1295  CA  ALA A 130     -18.642 -13.960   8.246  1.00 10.00      A    C  
ATOM   1296  C   ALA A 130     -18.737 -13.231   6.913  1.00 10.00      A    C  
ATOM   1297  O   ALA A 130     -17.772 -13.183   6.143  1.00 10.00      A    O  
ATOM   1298  CB  ALA A 130     -18.458 -12.971   9.387  1.00 10.00      A    C  
ATOM   1299  HN  ALA A 130     -16.635 -14.636   8.243  1.00 10.00      A    H  
ATOM   1300  N   LEU A 131     -19.908 -12.673   6.645  1.00 10.00      A    N  
ATOM   1301  CA  LEU A 131     -20.153 -11.940   5.414  1.00 10.00      A    C  
ATOM   1302  C   LEU A 131     -20.640 -10.540   5.745  1.00 10.00      A    C  
ATOM   1303  O   LEU A 131     -21.520 -10.365   6.591  1.00 10.00      A    O  
ATOM   1304  CB  LEU A 131     -21.199 -12.666   4.563  1.00 10.00      A    C  
ATOM   1305  CG  LEU A 131     -21.530 -12.030   3.211  1.00 10.00      A    C  
ATOM   1306  CD1 LEU A 131     -21.189 -12.985   2.080  1.00 10.00      A    C  
ATOM   1307  CD2 LEU A 131     -22.998 -11.631   3.151  1.00 10.00      A    C  
ATOM   1308  HN  LEU A 131     -20.633 -12.747   7.306  1.00 10.00      A    H  
ATOM   1309  N   LYS A 132     -20.072  -9.548   5.083  1.00 10.00      A    N  
ATOM   1310  CA  LYS A 132     -20.454  -8.167   5.320  1.00 10.00      A    C  
ATOM   1311  C   LYS A 132     -20.753  -7.459   4.007  1.00 10.00      A    C  
ATOM   1312  O   LYS A 132     -20.032  -7.624   3.019  1.00 10.00      A    O  
ATOM   1313  CB  LYS A 132     -19.355  -7.437   6.093  1.00 10.00      A    C  
ATOM   1314  CG  LYS A 132     -19.847  -6.267   6.927  1.00 10.00      A    C  
ATOM   1315  CD  LYS A 132     -18.908  -5.996   8.089  1.00 10.00      A    C  
ATOM   1316  CE  LYS A 132     -19.445  -4.904   9.002  1.00 10.00      A    C  
ATOM   1317  NZ  LYS A 132     -19.310  -3.553   8.401  1.00 10.00      A    N1+
ATOM   1318  HN  LYS A 132     -19.385  -9.749   4.411  1.00 10.00      A    H  
ATOM   1319  HZ1 LYS A 132     -18.311  -3.345   8.205  1.00 10.00      A    H  
ATOM   1320  HZ2 LYS A 132     -19.679  -2.832   9.054  1.00 10.00      A    H  
ATOM   1321  HZ3 LYS A 132     -19.843  -3.503   7.513  1.00 10.00      A    H  
ATOM   1322  N   GLU A 133     -21.827  -6.682   4.002  1.00 10.00      A    N  
ATOM   1323  CA  GLU A 133     -22.229  -5.944   2.818  1.00 10.00      A    C  
ATOM   1324  C   GLU A 133     -21.666  -4.531   2.875  1.00 10.00      A    C  
ATOM   1325  O   GLU A 133     -22.017  -3.750   3.761  1.00 10.00      A    O  
ATOM   1326  CB  GLU A 133     -23.755  -5.890   2.721  1.00 10.00      A    C  
ATOM   1327  CG  GLU A 133     -24.277  -5.758   1.302  1.00 10.00      A    C  
ATOM   1328  CD  GLU A 133     -24.716  -7.087   0.725  1.00 10.00      A    C  
ATOM   1329  OE1 GLU A 133     -23.968  -8.076   0.852  1.00 10.00      A    O  
ATOM   1330  OE2 GLU A 133     -25.822  -7.152   0.149  1.00 10.00      A    O1-
ATOM   1331  HN  GLU A 133     -22.358  -6.596   4.821  1.00 10.00      A    H  
ATOM   1332  N   TYR A 134     -20.792  -4.209   1.938  1.00 10.00      A    N  
ATOM   1333  CA  TYR A 134     -20.176  -2.894   1.887  1.00 10.00      A    C  
ATOM   1334  C   TYR A 134     -20.787  -2.056   0.774  1.00 10.00      A    C  
ATOM   1335  O   TYR A 134     -20.155  -1.809  -0.258  1.00 10.00      A    O  
ATOM   1336  CB  TYR A 134     -18.663  -3.012   1.702  1.00 10.00      A    C  
ATOM   1337  CG  TYR A 134     -17.964  -3.701   2.849  1.00 10.00      A    C  
ATOM   1338  CD1 TYR A 134     -17.751  -3.044   4.052  1.00 10.00      A    C  
ATOM   1339  CD2 TYR A 134     -17.521  -5.012   2.731  1.00 10.00      A    C  
ATOM   1340  CE1 TYR A 134     -17.117  -3.669   5.106  1.00 10.00      A    C  
ATOM   1341  CE2 TYR A 134     -16.885  -5.646   3.782  1.00 10.00      A    C  
ATOM   1342  CZ  TYR A 134     -16.686  -4.970   4.967  1.00 10.00      A    C  
ATOM   1343  OH  TYR A 134     -16.050  -5.597   6.016  1.00 10.00      A    O  
ATOM   1344  HN  TYR A 134     -20.563  -4.873   1.245  1.00 10.00      A    H  
ATOM   1345  HH  TYR A 134     -15.140  -5.800   5.761  1.00 10.00      A    H  
ATOM   1346  N   GLY A 135     -22.031  -1.642   0.984  1.00 10.00      A    N  
ATOM   1347  CA  GLY A 135     -22.732  -0.835   0.006  1.00 10.00      A    C  
ATOM   1348  C   GLY A 135     -23.118  -1.618  -1.232  1.00 10.00      A    C  
ATOM   1349  O   GLY A 135     -24.226  -2.145  -1.327  1.00 10.00      A    O  
ATOM   1350  HN  GLY A 135     -22.481  -1.886   1.823  1.00 10.00      A    H  
ATOM   1351  N   VAL A 136     -22.202  -1.694  -2.184  1.00 10.00      A    N  
ATOM   1352  CA  VAL A 136     -22.448  -2.411  -3.427  1.00 10.00      A    C  
ATOM   1353  C   VAL A 136     -21.501  -3.596  -3.574  1.00 10.00      A    C  
ATOM   1354  O   VAL A 136     -21.540  -4.314  -4.578  1.00 10.00      A    O  
ATOM   1355  CB  VAL A 136     -22.308  -1.490  -4.655  1.00 10.00      A    C  
ATOM   1356  CG1 VAL A 136     -23.480  -0.524  -4.735  1.00 10.00      A    C  
ATOM   1357  CG2 VAL A 136     -20.987  -0.733  -4.616  1.00 10.00      A    C  
ATOM   1358  HN  VAL A 136     -21.333  -1.261  -2.043  1.00 10.00      A    H  
ATOM   1359  N   MET A 137     -20.658  -3.804  -2.570  1.00 10.00      A    N  
ATOM   1360  CA  MET A 137     -19.697  -4.901  -2.596  1.00 10.00      A    C  
ATOM   1361  C   MET A 137     -19.995  -5.913  -1.497  1.00 10.00      A    C  
ATOM   1362  O   MET A 137     -20.337  -5.540  -0.377  1.00 10.00      A    O  
ATOM   1363  CB  MET A 137     -18.267  -4.372  -2.447  1.00 10.00      A    C  
ATOM   1364  CG  MET A 137     -17.843  -3.394  -3.534  1.00 10.00      A    C  
ATOM   1365  SD  MET A 137     -17.969  -4.097  -5.189  1.00 10.00      A    S  
ATOM   1366  CE  MET A 137     -17.622  -2.656  -6.195  1.00 10.00      A    C  
ATOM   1367  HN  MET A 137     -20.687  -3.213  -1.787  1.00 10.00      A    H  
ATOM   1368  N   ARG A 138     -19.869  -7.188  -1.823  1.00 10.00      A    N  
ATOM   1369  CA  ARG A 138     -20.116  -8.254  -0.862  1.00 10.00      A    C  
ATOM   1370  C   ARG A 138     -18.833  -9.032  -0.613  1.00 10.00      A    C  
ATOM   1371  O   ARG A 138     -18.256  -9.602  -1.542  1.00 10.00      A    O  
ATOM   1372  CB  ARG A 138     -21.213  -9.193  -1.368  1.00 10.00      A    C  
ATOM   1373  CG  ARG A 138     -21.468 -10.386  -0.461  1.00 10.00      A    C  
ATOM   1374  CD  ARG A 138     -22.745 -11.110  -0.846  1.00 10.00      A    C  
ATOM   1375  NE  ARG A 138     -23.925 -10.280  -0.621  1.00 10.00      A    N  
ATOM   1376  CZ  ARG A 138     -25.160 -10.624  -0.971  1.00 10.00      A    C  
ATOM   1377  NH1 ARG A 138     -25.389 -11.793  -1.562  1.00 10.00      A    N1+
ATOM   1378  NH2 ARG A 138     -26.163  -9.785  -0.745  1.00 10.00      A    N  
ATOM   1379  HN  ARG A 138     -19.595  -7.424  -2.740  1.00 10.00      A    H  
ATOM   1380  HE  ARG A 138     -23.787  -9.405  -0.164  1.00 10.00      A    H  
ATOM   1381 HH11 ARG A 138     -24.629 -12.423  -1.744  1.00 10.00      A    H  
ATOM   1382 HH12 ARG A 138     -26.322 -12.050  -1.826  1.00 10.00      A    H  
ATOM   1383 HH21 ARG A 138     -27.099 -10.034  -1.003  1.00 10.00      A    H  
ATOM   1384 HH22 ARG A 138     -25.983  -8.889  -0.313  1.00 10.00      A    H  
ATOM   1385  N   VAL A 139     -18.382  -9.048   0.634  1.00 10.00      A    N  
ATOM   1386  CA  VAL A 139     -17.152  -9.745   0.987  1.00 10.00      A    C  
ATOM   1387  C   VAL A 139     -17.416 -10.888   1.961  1.00 10.00      A    C  
ATOM   1388  O   VAL A 139     -18.085 -10.709   2.982  1.00 10.00      A    O  
ATOM   1389  CB  VAL A 139     -16.114  -8.782   1.602  1.00 10.00      A    C  
ATOM   1390  CG1 VAL A 139     -14.787  -9.490   1.829  1.00 10.00      A    C  
ATOM   1391  CG2 VAL A 139     -15.923  -7.566   0.710  1.00 10.00      A    C  
ATOM   1392  HN  VAL A 139     -18.889  -8.583   1.338  1.00 10.00      A    H  
ATOM   1393  N   ARG A 140     -16.891 -12.059   1.632  1.00 10.00      A    N  
ATOM   1394  CA  ARG A 140     -17.042 -13.241   2.466  1.00 10.00      A    C  
ATOM   1395  C   ARG A 140     -15.678 -13.732   2.941  1.00 10.00      A    C  
ATOM   1396  O   ARG A 140     -14.845 -14.143   2.131  1.00 10.00      A    O  
ATOM   1397  CB  ARG A 140     -17.753 -14.354   1.681  1.00 10.00      A    C  
ATOM   1398  CG  ARG A 140     -17.586 -15.754   2.261  1.00 10.00      A    C  
ATOM   1399  CD  ARG A 140     -18.552 -16.010   3.406  1.00 10.00      A    C  
ATOM   1400  NE  ARG A 140     -19.893 -16.338   2.923  1.00 10.00      A    N  
ATOM   1401  CZ  ARG A 140     -20.987 -16.322   3.682  1.00 10.00      A    C  
ATOM   1402  NH1 ARG A 140     -20.906 -15.994   4.966  1.00 10.00      A    N1+
ATOM   1403  NH2 ARG A 140     -22.162 -16.632   3.152  1.00 10.00      A    N  
ATOM   1404  HN  ARG A 140     -16.385 -12.131   0.790  1.00 10.00      A    H  
ATOM   1405  HE  ARG A 140     -19.981 -16.600   1.977  1.00 10.00      A    H  
ATOM   1406 HH11 ARG A 140     -21.735 -15.982   5.538  1.00 10.00      A    H  
ATOM   1407 HH12 ARG A 140     -20.022 -15.760   5.371  1.00 10.00      A    H  
ATOM   1408 HH21 ARG A 140     -22.994 -16.620   3.718  1.00 10.00      A    H  
ATOM   1409 HH22 ARG A 140     -22.225 -16.883   2.180  1.00 10.00      A    H  
ATOM   1410  N   ASN A 141     -15.445 -13.674   4.244  1.00 10.00      A    N  
ATOM   1411  CA  ASN A 141     -14.184 -14.145   4.803  1.00 10.00      A    C  
ATOM   1412  C   ASN A 141     -14.237 -15.661   4.937  1.00 10.00      A    C  
ATOM   1413  O   ASN A 141     -15.127 -16.202   5.592  1.00 10.00      A    O  
ATOM   1414  CB  ASN A 141     -13.908 -13.498   6.164  1.00 10.00      A    C  
ATOM   1415  CG  ASN A 141     -12.476 -13.698   6.642  1.00 10.00      A    C  
ATOM   1416  ND2 ASN A 141     -12.002 -12.800   7.488  1.00 10.00      A    N  
ATOM   1417  OD1 ASN A 141     -11.802 -14.653   6.259  1.00 10.00      A    O  
ATOM   1418  HN  ASN A 141     -16.138 -13.315   4.843  1.00 10.00      A    H  
ATOM   1419 HD21 ASN A 141     -12.590 -12.058   7.763  1.00 10.00      A    H  
ATOM   1420 HD22 ASN A 141     -11.087 -12.914   7.818  1.00 10.00      A    H  
ATOM   1421  N   VAL A 142     -13.296 -16.341   4.307  1.00 10.00      A    N  
ATOM   1422  CA  VAL A 142     -13.255 -17.792   4.340  1.00 10.00      A    C  
ATOM   1423  C   VAL A 142     -12.450 -18.302   5.527  1.00 10.00      A    C  
ATOM   1424  O   VAL A 142     -12.970 -19.027   6.375  1.00 10.00      A    O  
ATOM   1425  CB  VAL A 142     -12.660 -18.363   3.037  1.00 10.00      A    C  
ATOM   1426  CG1 VAL A 142     -12.688 -19.883   3.049  1.00 10.00      A    C  
ATOM   1427  CG2 VAL A 142     -13.411 -17.823   1.830  1.00 10.00      A    C  
ATOM   1428  HN  VAL A 142     -12.599 -15.851   3.812  1.00 10.00      A    H  
ATOM   1429  N   LYS A 143     -11.185 -17.914   5.588  1.00 10.00      A    N  
ATOM   1430  CA  LYS A 143     -10.310 -18.354   6.660  1.00 10.00      A    C  
ATOM   1431  C   LYS A 143      -9.169 -17.366   6.871  1.00 10.00      A    C  
ATOM   1432  O   LYS A 143      -8.635 -16.800   5.911  1.00 10.00      A    O  
ATOM   1433  CB  LYS A 143      -9.740 -19.740   6.323  1.00 10.00      A    C  
ATOM   1434  CG  LYS A 143      -9.132 -20.481   7.504  1.00 10.00      A    C  
ATOM   1435  CD  LYS A 143     -10.205 -21.113   8.376  1.00 10.00      A    C  
ATOM   1436  CE  LYS A 143      -9.605 -21.759   9.614  1.00 10.00      A    C  
ATOM   1437  NZ  LYS A 143      -8.884 -20.770  10.458  1.00 10.00      A    N1+
ATOM   1438  HN  LYS A 143     -10.835 -17.305   4.905  1.00 10.00      A    H  
ATOM   1439  HZ1 LYS A 143      -7.894 -20.697  10.160  1.00 10.00      A    H  
ATOM   1440  HZ2 LYS A 143      -8.913 -21.059  11.455  1.00 10.00      A    H  
ATOM   1441  HZ3 LYS A 143      -9.333 -19.826  10.370  1.00 10.00      A    H  
ATOM   1442  N   GLU A 144      -8.812 -17.156   8.130  1.00 10.00      A    N  
ATOM   1443  CA  GLU A 144      -7.724 -16.263   8.495  1.00 10.00      A    C  
ATOM   1444  C   GLU A 144      -6.546 -17.090   9.000  1.00 10.00      A    C  
ATOM   1445  O   GLU A 144      -6.514 -17.505  10.158  1.00 10.00      A    O  
ATOM   1446  CB  GLU A 144      -8.179 -15.278   9.580  1.00 10.00      A    C  
ATOM   1447  CG  GLU A 144      -9.303 -14.350   9.149  1.00 10.00      A    C  
ATOM   1448  CD  GLU A 144      -9.772 -13.436  10.260  1.00 10.00      A    C  
ATOM   1449  OE1 GLU A 144     -10.646 -13.848  11.042  1.00 10.00      A    O  
ATOM   1450  OE2 GLU A 144      -9.272 -12.295  10.355  1.00 10.00      A    O1-
ATOM   1451  HN  GLU A 144      -9.305 -17.624   8.848  1.00 10.00      A    H  
ATOM   1452  N   SER A 145      -5.598 -17.352   8.117  1.00 10.00      A    N  
ATOM   1453  CA  SER A 145      -4.422 -18.136   8.459  1.00 10.00      A    C  
ATOM   1454  C   SER A 145      -3.371 -17.261   9.132  1.00 10.00      A    C  
ATOM   1455  O   SER A 145      -2.604 -16.563   8.465  1.00 10.00      A    O  
ATOM   1456  CB  SER A 145      -3.852 -18.791   7.199  1.00 10.00      A    C  
ATOM   1457  OG  SER A 145      -4.892 -19.357   6.413  1.00 10.00      A    O  
ATOM   1458  HN  SER A 145      -5.684 -16.997   7.204  1.00 10.00      A    H  
ATOM   1459  HG  SER A 145      -4.771 -20.312   6.368  1.00 10.00      A    H  
ATOM   1460  N   ALA A 146      -3.354 -17.281  10.455  1.00 10.00      A    N  
ATOM   1461  CA  ALA A 146      -2.404 -16.484  11.212  1.00 10.00      A    C  
ATOM   1462  C   ALA A 146      -1.054 -17.177  11.324  1.00 10.00      A    C  
ATOM   1463  O   ALA A 146      -0.975 -18.382  11.565  1.00 10.00      A    O  
ATOM   1464  CB  ALA A 146      -2.953 -16.165  12.591  1.00 10.00      A    C  
ATOM   1465  HN  ALA A 146      -3.999 -17.847  10.937  1.00 10.00      A    H  
ATOM   1466  N   ALA A 147       0.003 -16.412  11.117  1.00 10.00      A    N  
ATOM   1467  CA  ALA A 147       1.358 -16.921  11.217  1.00 10.00      A    C  
ATOM   1468  C   ALA A 147       2.090 -16.165  12.317  1.00 10.00      A    C  
ATOM   1469  O   ALA A 147       1.464 -15.441  13.093  1.00 10.00      A    O  
ATOM   1470  CB  ALA A 147       2.078 -16.772   9.884  1.00 10.00      A    C  
ATOM   1471  HN  ALA A 147      -0.131 -15.467  10.880  1.00 10.00      A    H  
ATOM   1472  N   HIS A 148       3.403 -16.320  12.380  1.00 10.00      A    N  
ATOM   1473  CA  HIS A 148       4.197 -15.650  13.399  1.00 10.00      A    C  
ATOM   1474  C   HIS A 148       4.380 -14.166  13.088  1.00 10.00      A    C  
ATOM   1475  O   HIS A 148       4.303 -13.322  13.984  1.00 10.00      A    O  
ATOM   1476  CB  HIS A 148       5.562 -16.336  13.558  1.00 10.00      A    C  
ATOM   1477  CG  HIS A 148       6.447 -15.725  14.605  1.00 10.00      A    C  
ATOM   1478  CD2 HIS A 148       7.481 -14.857  14.457  1.00 10.00      A    C  
ATOM   1479  ND1 HIS A 148       6.278 -16.003  15.943  1.00 10.00      A    N  
ATOM   1480  CE1 HIS A 148       7.204 -15.304  16.577  1.00 10.00      A    C  
ATOM   1481  NE2 HIS A 148       7.952 -14.597  15.719  1.00 10.00      A    N  
ATOM   1482  HN  HIS A 148       3.851 -16.899  11.725  1.00 10.00      A    H  
ATOM   1483  HE2 HIS A 148       8.706 -14.011  15.947  1.00 10.00      A    H  
ATOM   1484  N   ASP A 149       4.607 -13.850  11.818  1.00 10.00      A    N  
ATOM   1485  CA  ASP A 149       4.834 -12.468  11.410  1.00 10.00      A    C  
ATOM   1486  C   ASP A 149       3.619 -11.833  10.748  1.00 10.00      A    C  
ATOM   1487  O   ASP A 149       3.305 -10.667  10.997  1.00 10.00      A    O  
ATOM   1488  CB  ASP A 149       6.045 -12.366  10.481  1.00 10.00      A    C  
ATOM   1489  CG  ASP A 149       7.354 -12.624  11.193  1.00 10.00      A    C  
ATOM   1490  OD1 ASP A 149       7.778 -11.760  11.989  1.00 10.00      A    O  
ATOM   1491  OD2 ASP A 149       7.962 -13.693  10.960  1.00 10.00      A    O1-
ATOM   1492  HN  ASP A 149       4.626 -14.559  11.139  1.00 10.00      A    H  
ATOM   1493  N   TYR A 150       2.930 -12.591   9.911  1.00 10.00      A    N  
ATOM   1494  CA  TYR A 150       1.768 -12.063   9.207  1.00 10.00      A    C  
ATOM   1495  C   TYR A 150       0.527 -12.931   9.392  1.00 10.00      A    C  
ATOM   1496  O   TYR A 150       0.565 -13.963  10.054  1.00 10.00      A    O  
ATOM   1497  CB  TYR A 150       2.072 -11.896   7.713  1.00 10.00      A    C  
ATOM   1498  CG  TYR A 150       2.209 -13.200   6.954  1.00 10.00      A    C  
ATOM   1499  CD1 TYR A 150       1.105 -13.809   6.371  1.00 10.00      A    C  
ATOM   1500  CD2 TYR A 150       3.441 -13.824   6.828  1.00 10.00      A    C  
ATOM   1501  CE1 TYR A 150       1.223 -15.004   5.689  1.00 10.00      A    C  
ATOM   1502  CE2 TYR A 150       3.571 -15.018   6.145  1.00 10.00      A    C  
ATOM   1503  CZ  TYR A 150       2.459 -15.605   5.579  1.00 10.00      A    C  
ATOM   1504  OH  TYR A 150       2.578 -16.800   4.909  1.00 10.00      A    O  
ATOM   1505  HN  TYR A 150       3.202 -13.522   9.765  1.00 10.00      A    H  
ATOM   1506  HH  TYR A 150       3.229 -17.357   5.359  1.00 10.00      A    H  
ATOM   1507  N   THR A 151      -0.570 -12.479   8.806  1.00 10.00      A    N  
ATOM   1508  CA  THR A 151      -1.833 -13.188   8.843  1.00 10.00      A    C  
ATOM   1509  C   THR A 151      -2.449 -13.147   7.446  1.00 10.00      A    C  
ATOM   1510  O   THR A 151      -2.738 -12.070   6.919  1.00 10.00      A    O  
ATOM   1511  CB  THR A 151      -2.803 -12.546   9.858  1.00 10.00      A    C  
ATOM   1512  CG2 THR A 151      -4.086 -13.359   9.969  1.00 10.00      A    C  
ATOM   1513  OG1 THR A 151      -2.167 -12.478  11.145  1.00 10.00      A    O  
ATOM   1514  HN  THR A 151      -0.530 -11.617   8.336  1.00 10.00      A    H  
ATOM   1515  HG1 THR A 151      -2.832 -12.589  11.839  1.00 10.00      A    H  
ATOM   1516  N   LEU A 152      -2.612 -14.315   6.841  1.00 10.00      A    N  
ATOM   1517  CA  LEU A 152      -3.171 -14.415   5.499  1.00 10.00      A    C  
ATOM   1518  C   LEU A 152      -4.680 -14.596   5.558  1.00 10.00      A    C  
ATOM   1519  O   LEU A 152      -5.178 -15.615   6.034  1.00 10.00      A    O  
ATOM   1520  CB  LEU A 152      -2.521 -15.575   4.733  1.00 10.00      A    C  
ATOM   1521  CG  LEU A 152      -3.061 -15.852   3.325  1.00 10.00      A    C  
ATOM   1522  CD1 LEU A 152      -2.882 -14.639   2.423  1.00 10.00      A    C  
ATOM   1523  CD2 LEU A 152      -2.389 -17.078   2.723  1.00 10.00      A    C  
ATOM   1524  HN  LEU A 152      -2.365 -15.139   7.317  1.00 10.00      A    H  
ATOM   1525  N   ARG A 153      -5.405 -13.601   5.080  1.00 10.00      A    N  
ATOM   1526  CA  ARG A 153      -6.854 -13.657   5.087  1.00 10.00      A    C  
ATOM   1527  C   ARG A 153      -7.410 -13.962   3.705  1.00 10.00      A    C  
ATOM   1528  O   ARG A 153      -7.136 -13.251   2.736  1.00 10.00      A    O  
ATOM   1529  CB  ARG A 153      -7.446 -12.365   5.645  1.00 10.00      A    C  
ATOM   1530  CG  ARG A 153      -7.167 -12.169   7.123  1.00 10.00      A    C  
ATOM   1531  CD  ARG A 153      -7.762 -10.874   7.636  1.00 10.00      A    C  
ATOM   1532  NE  ARG A 153      -7.562 -10.731   9.074  1.00 10.00      A    N  
ATOM   1533  CZ  ARG A 153      -6.668  -9.913   9.623  1.00 10.00      A    C  
ATOM   1534  NH1 ARG A 153      -5.891  -9.161   8.853  1.00 10.00      A    N1+
ATOM   1535  NH2 ARG A 153      -6.541  -9.859  10.941  1.00 10.00      A    N  
ATOM   1536  HN  ARG A 153      -4.952 -12.811   4.702  1.00 10.00      A    H  
ATOM   1537  HE  ARG A 153      -8.134 -11.288   9.667  1.00 10.00      A    H  
ATOM   1538 HH11 ARG A 153      -5.972  -9.209   7.851  1.00 10.00      A    H  
ATOM   1539 HH12 ARG A 153      -5.213  -8.542   9.270  1.00 10.00      A    H  
ATOM   1540 HH21 ARG A 153      -7.115 -10.438  11.526  1.00 10.00      A    H  
ATOM   1541 HH22 ARG A 153      -5.870  -9.242  11.357  1.00 10.00      A    H  
ATOM   1542  N   GLU A 154      -8.174 -15.040   3.625  1.00 10.00      A    N  
ATOM   1543  CA  GLU A 154      -8.793 -15.466   2.381  1.00 10.00      A    C  
ATOM   1544  C   GLU A 154     -10.214 -14.922   2.318  1.00 10.00      A    C  
ATOM   1545  O   GLU A 154     -11.111 -15.437   2.986  1.00 10.00      A    O  
ATOM   1546  CB  GLU A 154      -8.820 -16.995   2.337  1.00 10.00      A    C  
ATOM   1547  CG  GLU A 154      -9.239 -17.591   1.005  1.00 10.00      A    C  
ATOM   1548  CD  GLU A 154      -9.296 -19.104   1.051  1.00 10.00      A    C  
ATOM   1549  OE1 GLU A 154      -8.398 -19.724   1.666  1.00 10.00      A    O  
ATOM   1550  OE2 GLU A 154     -10.233 -19.686   0.472  1.00 10.00      A    O1-
ATOM   1551  HN  GLU A 154      -8.328 -15.574   4.438  1.00 10.00      A    H  
ATOM   1552  N   LEU A 155     -10.421 -13.875   1.537  1.00 10.00      A    N  
ATOM   1553  CA  LEU A 155     -11.742 -13.272   1.428  1.00 10.00      A    C  
ATOM   1554  C   LEU A 155     -12.233 -13.242  -0.012  1.00 10.00      A    C  
ATOM   1555  O   LEU A 155     -11.497 -12.877  -0.928  1.00 10.00      A    O  
ATOM   1556  CB  LEU A 155     -11.749 -11.854   2.010  1.00 10.00      A    C  
ATOM   1557  CG  LEU A 155     -10.877 -11.611   3.242  1.00 10.00      A    C  
ATOM   1558  CD1 LEU A 155      -9.579 -10.921   2.849  1.00 10.00      A    C  
ATOM   1559  CD2 LEU A 155     -11.627 -10.787   4.276  1.00 10.00      A    C  
ATOM   1560  HN  LEU A 155      -9.673 -13.501   1.019  1.00 10.00      A    H  
ATOM   1561  N   LYS A 156     -13.482 -13.624  -0.205  1.00 10.00      A    N  
ATOM   1562  CA  LYS A 156     -14.087 -13.627  -1.525  1.00 10.00      A    C  
ATOM   1563  C   LYS A 156     -14.857 -12.331  -1.736  1.00 10.00      A    C  
ATOM   1564  O   LYS A 156     -15.804 -12.040  -1.004  1.00 10.00      A    O  
ATOM   1565  CB  LYS A 156     -15.028 -14.826  -1.681  1.00 10.00      A    C  
ATOM   1566  CG  LYS A 156     -14.353 -16.181  -1.536  1.00 10.00      A    C  
ATOM   1567  CD  LYS A 156     -15.367 -17.313  -1.633  1.00 10.00      A    C  
ATOM   1568  CE  LYS A 156     -14.711 -18.670  -1.421  1.00 10.00      A    C  
ATOM   1569  NZ  LYS A 156     -15.708 -19.774  -1.386  1.00 10.00      A    N1+
ATOM   1570  HN  LYS A 156     -14.021 -13.902   0.570  1.00 10.00      A    H  
ATOM   1571  HZ1 LYS A 156     -16.078 -19.957  -2.342  1.00 10.00      A    H  
ATOM   1572  HZ2 LYS A 156     -16.504 -19.522  -0.768  1.00 10.00      A    H  
ATOM   1573  HZ3 LYS A 156     -15.268 -20.645  -1.027  1.00 10.00      A    H  
ATOM   1574  N   LEU A 157     -14.439 -11.552  -2.720  1.00 10.00      A    N  
ATOM   1575  CA  LEU A 157     -15.084 -10.282  -3.026  1.00 10.00      A    C  
ATOM   1576  C   LEU A 157     -15.993 -10.426  -4.237  1.00 10.00      A    C  
ATOM   1577  O   LEU A 157     -15.595 -10.995  -5.253  1.00 10.00      A    O  
ATOM   1578  CB  LEU A 157     -14.030  -9.196  -3.284  1.00 10.00      A    C  
ATOM   1579  CG  LEU A 157     -14.529  -7.875  -3.882  1.00 10.00      A    C  
ATOM   1580  CD1 LEU A 157     -15.462  -7.154  -2.921  1.00 10.00      A    C  
ATOM   1581  CD2 LEU A 157     -13.358  -6.983  -4.264  1.00 10.00      A    C  
ATOM   1582  HN  LEU A 157     -13.678 -11.845  -3.270  1.00 10.00      A    H  
ATOM   1583  N   SER A 158     -17.212  -9.922  -4.119  1.00 10.00      A    N  
ATOM   1584  CA  SER A 158     -18.178  -9.985  -5.205  1.00 10.00      A    C  
ATOM   1585  C   SER A 158     -19.018  -8.711  -5.258  1.00 10.00      A    C  
ATOM   1586  O   SER A 158     -19.027  -7.925  -4.308  1.00 10.00      A    O  
ATOM   1587  CB  SER A 158     -19.069 -11.215  -5.041  1.00 10.00      A    C  
ATOM   1588  OG  SER A 158     -19.182 -11.574  -3.672  1.00 10.00      A    O  
ATOM   1589  HN  SER A 158     -17.472  -9.489  -3.273  1.00 10.00      A    H  
ATOM   1590  HG  SER A 158     -18.589 -11.018  -3.147  1.00 10.00      A    H  
ATOM   1591  N   LYS A 159     -19.720  -8.510  -6.361  1.00 10.00      A    N  
ATOM   1592  CA  LYS A 159     -20.555  -7.329  -6.524  1.00 10.00      A    C  
ATOM   1593  C   LYS A 159     -22.001  -7.662  -6.178  1.00 10.00      A    C  
ATOM   1594  O   LYS A 159     -22.573  -8.609  -6.721  1.00 10.00      A    O  
ATOM   1595  CB  LYS A 159     -20.452  -6.804  -7.959  1.00 10.00      A    C  
ATOM   1596  CG  LYS A 159     -20.336  -5.293  -8.067  1.00 10.00      A    C  
ATOM   1597  CD  LYS A 159     -19.675  -4.887  -9.374  1.00 10.00      A    C  
ATOM   1598  CE  LYS A 159     -19.545  -3.377  -9.490  1.00 10.00      A    C  
ATOM   1599  NZ  LYS A 159     -20.816  -2.739  -9.928  1.00 10.00      A    N1+
ATOM   1600  HN  LYS A 159     -19.690  -9.179  -7.081  1.00 10.00      A    H  
ATOM   1601  HZ1 LYS A 159     -21.460  -2.629  -9.120  1.00 10.00      A    H  
ATOM   1602  HZ2 LYS A 159     -21.280  -3.326 -10.652  1.00 10.00      A    H  
ATOM   1603  HZ3 LYS A 159     -20.623  -1.796 -10.334  1.00 10.00      A    H  
ATOM   1604  N   VAL A 160     -22.583  -6.889  -5.271  1.00 10.00      A    N  
ATOM   1605  CA  VAL A 160     -23.961  -7.107  -4.840  1.00 10.00      A    C  
ATOM   1606  C   VAL A 160     -24.941  -6.933  -6.000  1.00 10.00      A    C  
ATOM   1607  O   VAL A 160     -24.997  -5.869  -6.626  1.00 10.00      A    O  
ATOM   1608  CB  VAL A 160     -24.348  -6.160  -3.683  1.00 10.00      A    C  
ATOM   1609  CG1 VAL A 160     -25.803  -6.354  -3.277  1.00 10.00      A    C  
ATOM   1610  CG2 VAL A 160     -23.432  -6.380  -2.489  1.00 10.00      A    C  
ATOM   1611  HN  VAL A 160     -22.074  -6.143  -4.883  1.00 10.00      A    H  
ATOM   1612  N   GLY A 161     -25.696  -7.988  -6.290  1.00 10.00      A    N  
ATOM   1613  CA  GLY A 161     -26.669  -7.936  -7.361  1.00 10.00      A    C  
ATOM   1614  C   GLY A 161     -26.080  -8.290  -8.712  1.00 10.00      A    C  
ATOM   1615  O   GLY A 161     -26.749  -8.155  -9.737  1.00 10.00      A    O  
ATOM   1616  HN  GLY A 161     -25.594  -8.810  -5.763  1.00 10.00      A    H  
ATOM   1617  N   GLN A 162     -24.832  -8.741  -8.721  1.00 10.00      A    N  
ATOM   1618  CA  GLN A 162     -24.165  -9.115  -9.963  1.00 10.00      A    C  
ATOM   1619  C   GLN A 162     -23.514 -10.488  -9.837  1.00 10.00      A    C  
ATOM   1620  O   GLN A 162     -22.847 -10.780  -8.845  1.00 10.00      A    O  
ATOM   1621  CB  GLN A 162     -23.122  -8.068 -10.350  1.00 10.00      A    C  
ATOM   1622  CG  GLN A 162     -23.703  -6.702 -10.684  1.00 10.00      A    C  
ATOM   1623  CD  GLN A 162     -22.683  -5.756 -11.291  1.00 10.00      A    C  
ATOM   1624  NE2 GLN A 162     -21.774  -6.288 -12.095  1.00 10.00      A    N  
ATOM   1625  OE1 GLN A 162     -22.721  -4.548 -11.046  1.00 10.00      A    O  
ATOM   1626  HN  GLN A 162     -24.345  -8.826  -7.871  1.00 10.00      A    H  
ATOM   1627 HE21 GLN A 162     -21.805  -7.257 -12.262  1.00 10.00      A    H  
ATOM   1628 HE22 GLN A 162     -21.106  -5.689 -12.500  1.00 10.00      A    H  
ATOM   1629  N   GLY A 163     -23.712 -11.325 -10.843  1.00 10.00      A    N  
ATOM   1630  CA  GLY A 163     -23.145 -12.657 -10.828  1.00 10.00      A    C  
ATOM   1631  C   GLY A 163     -21.797 -12.712 -11.514  1.00 10.00      A    C  
ATOM   1632  O   GLY A 163     -21.440 -11.799 -12.263  1.00 10.00      A    O  
ATOM   1633  HN  GLY A 163     -24.249 -11.036 -11.611  1.00 10.00      A    H  
ATOM   1634  N   ASN A 164     -21.050 -13.782 -11.250  1.00 10.00      A    N  
ATOM   1635  CA  ASN A 164     -19.720 -13.976 -11.831  1.00 10.00      A    C  
ATOM   1636  C   ASN A 164     -18.796 -12.818 -11.473  1.00 10.00      A    C  
ATOM   1637  O   ASN A 164     -17.962 -12.394 -12.276  1.00 10.00      A    O  
ATOM   1638  CB  ASN A 164     -19.784 -14.165 -13.352  1.00 10.00      A    C  
ATOM   1639  CG  ASN A 164     -20.613 -15.364 -13.768  1.00 10.00      A    C  
ATOM   1640  ND2 ASN A 164     -20.001 -16.541 -13.766  1.00 10.00      A    N  
ATOM   1641  OD1 ASN A 164     -21.796 -15.234 -14.086  1.00 10.00      A    O  
ATOM   1642  HN  ASN A 164     -21.408 -14.471 -10.650  1.00 10.00      A    H  
ATOM   1643 HD21 ASN A 164     -19.056 -16.575 -13.497  1.00 10.00      A    H  
ATOM   1644 HD22 ASN A 164     -20.517 -17.330 -14.033  1.00 10.00      A    H  
ATOM   1645  N   THR A 165     -18.955 -12.306 -10.264  1.00 10.00      A    N  
ATOM   1646  CA  THR A 165     -18.146 -11.194  -9.791  1.00 10.00      A    C  
ATOM   1647  C   THR A 165     -17.360 -11.589  -8.550  1.00 10.00      A    C  
ATOM   1648  O   THR A 165     -16.713 -10.753  -7.923  1.00 10.00      A    O  
ATOM   1649  CB  THR A 165     -19.043  -9.995  -9.435  1.00 10.00      A    C  
ATOM   1650  CG2 THR A 165     -19.627  -9.368 -10.691  1.00 10.00      A    C  
ATOM   1651  OG1 THR A 165     -20.111 -10.435  -8.576  1.00 10.00      A    O  
ATOM   1652  HN  THR A 165     -19.638 -12.684  -9.669  1.00 10.00      A    H  
ATOM   1653  HG1 THR A 165     -20.963 -10.284  -9.012  1.00 10.00      A    H  
ATOM   1654  N   GLU A 166     -17.417 -12.865  -8.204  1.00 10.00      A    N  
ATOM   1655  CA  GLU A 166     -16.732 -13.368  -7.023  1.00 10.00      A    C  
ATOM   1656  C   GLU A 166     -15.280 -13.718  -7.325  1.00 10.00      A    C  
ATOM   1657  O   GLU A 166     -15.000 -14.626  -8.109  1.00 10.00      A    O  
ATOM   1658  CB  GLU A 166     -17.469 -14.585  -6.453  1.00 10.00      A    C  
ATOM   1659  CG  GLU A 166     -17.039 -14.982  -5.049  1.00 10.00      A    C  
ATOM   1660  CD  GLU A 166     -17.687 -16.268  -4.579  1.00 10.00      A    C  
ATOM   1661  OE1 GLU A 166     -18.798 -16.211  -4.012  1.00 10.00      A    O  
ATOM   1662  OE2 GLU A 166     -17.086 -17.347  -4.779  1.00 10.00      A    O1-
ATOM   1663  HN  GLU A 166     -17.920 -13.489  -8.765  1.00 10.00      A    H  
ATOM   1664  N   ARG A 167     -14.367 -12.975  -6.717  1.00 10.00      A    N  
ATOM   1665  CA  ARG A 167     -12.941 -13.208  -6.890  1.00 10.00      A    C  
ATOM   1666  C   ARG A 167     -12.271 -13.350  -5.531  1.00 10.00      A    C  
ATOM   1667  O   ARG A 167     -12.580 -12.604  -4.598  1.00 10.00      A    O  
ATOM   1668  CB  ARG A 167     -12.270 -12.103  -7.725  1.00 10.00      A    C  
ATOM   1669  CG  ARG A 167     -12.577 -10.674  -7.293  1.00 10.00      A    C  
ATOM   1670  CD  ARG A 167     -13.689 -10.072  -8.138  1.00 10.00      A    C  
ATOM   1671  NE  ARG A 167     -13.276  -8.843  -8.823  1.00 10.00      A    N  
ATOM   1672  CZ  ARG A 167     -13.246  -8.707 -10.153  1.00 10.00      A    C  
ATOM   1673  NH1 ARG A 167     -13.596  -9.723 -10.936  1.00 10.00      A    N1+
ATOM   1674  NH2 ARG A 167     -12.874  -7.551 -10.700  1.00 10.00      A    N  
ATOM   1675  HN  ARG A 167     -14.664 -12.245  -6.125  1.00 10.00      A    H  
ATOM   1676  HE  ARG A 167     -13.013  -8.083  -8.261  1.00 10.00      A    H  
ATOM   1677 HH11 ARG A 167     -13.882 -10.596 -10.532  1.00 10.00      A    H  
ATOM   1678 HH12 ARG A 167     -13.574  -9.622 -11.934  1.00 10.00      A    H  
ATOM   1679 HH21 ARG A 167     -12.852  -7.447 -11.702  1.00 10.00      A    H  
ATOM   1680 HH22 ARG A 167     -12.614  -6.771 -10.120  1.00 10.00      A    H  
ATOM   1681  N   THR A 168     -11.367 -14.311  -5.413  1.00 10.00      A    N  
ATOM   1682  CA  THR A 168     -10.677 -14.552  -4.158  1.00 10.00      A    C  
ATOM   1683  C   THR A 168      -9.522 -13.578  -3.959  1.00 10.00      A    C  
ATOM   1684  O   THR A 168      -8.540 -13.600  -4.707  1.00 10.00      A    O  
ATOM   1685  CB  THR A 168     -10.156 -15.997  -4.081  1.00 10.00      A    C  
ATOM   1686  CG2 THR A 168      -9.836 -16.366  -2.641  1.00 10.00      A    C  
ATOM   1687  OG1 THR A 168     -11.164 -16.887  -4.581  1.00 10.00      A    O  
ATOM   1688  HN  THR A 168     -11.146 -14.866  -6.196  1.00 10.00      A    H  
ATOM   1689  HG1 THR A 168     -11.976 -16.387  -4.743  1.00 10.00      A    H  
ATOM   1690  N   VAL A 169      -9.652 -12.720  -2.954  1.00 10.00      A    N  
ATOM   1691  CA  VAL A 169      -8.628 -11.735  -2.639  1.00 10.00      A    C  
ATOM   1692  C   VAL A 169      -7.862 -12.170  -1.391  1.00 10.00      A    C  
ATOM   1693  O   VAL A 169      -8.462 -12.486  -0.361  1.00 10.00      A    O  
ATOM   1694  CB  VAL A 169      -9.246 -10.339  -2.400  1.00 10.00      A    C  
ATOM   1695  CG1 VAL A 169      -8.164  -9.301  -2.143  1.00 10.00      A    C  
ATOM   1696  CG2 VAL A 169     -10.115  -9.926  -3.578  1.00 10.00      A    C  
ATOM   1697  HN  VAL A 169     -10.462 -12.759  -2.393  1.00 10.00      A    H  
ATOM   1698  N   TRP A 170      -6.545 -12.189  -1.491  1.00 10.00      A    N  
ATOM   1699  CA  TRP A 170      -5.698 -12.595  -0.384  1.00 10.00      A    C  
ATOM   1700  C   TRP A 170      -5.113 -11.375   0.315  1.00 10.00      A    C  
ATOM   1701  O   TRP A 170      -4.386 -10.587  -0.296  1.00 10.00      A    O  
ATOM   1702  CB  TRP A 170      -4.565 -13.490  -0.890  1.00 10.00      A    C  
ATOM   1703  CG  TRP A 170      -5.025 -14.603  -1.783  1.00 10.00      A    C  
ATOM   1704  CD1 TRP A 170      -5.205 -14.547  -3.136  1.00 10.00      A    C  
ATOM   1705  CD2 TRP A 170      -5.361 -15.935  -1.390  1.00 10.00      A    C  
ATOM   1706  CE2 TRP A 170      -5.741 -16.633  -2.554  1.00 10.00      A    C  
ATOM   1707  CE3 TRP A 170      -5.384 -16.606  -0.165  1.00 10.00      A    C  
ATOM   1708  NE1 TRP A 170      -5.635 -15.762  -3.608  1.00 10.00      A    N  
ATOM   1709  CZ2 TRP A 170      -6.130 -17.968  -2.529  1.00 10.00      A    C  
ATOM   1710  CZ3 TRP A 170      -5.770 -17.931  -0.140  1.00 10.00      A    C  
ATOM   1711  CH2 TRP A 170      -6.140 -18.598  -1.314  1.00 10.00      A    C  
ATOM   1712  HN  TRP A 170      -6.124 -11.908  -2.337  1.00 10.00      A    H  
ATOM   1713  HE1 TRP A 170      -5.833 -15.971  -4.546  1.00 10.00      A    H  
ATOM   1714  N   GLN A 171      -5.447 -11.212   1.586  1.00 10.00      A    N  
ATOM   1715  CA  GLN A 171      -4.945 -10.090   2.363  1.00 10.00      A    C  
ATOM   1716  C   GLN A 171      -3.784 -10.520   3.248  1.00 10.00      A    C  
ATOM   1717  O   GLN A 171      -3.891 -11.475   4.016  1.00 10.00      A    O  
ATOM   1718  CB  GLN A 171      -6.053  -9.458   3.211  1.00 10.00      A    C  
ATOM   1719  CG  GLN A 171      -5.663  -8.125   3.837  1.00 10.00      A    C  
ATOM   1720  CD  GLN A 171      -5.790  -8.112   5.348  1.00 10.00      A    C  
ATOM   1721  NE2 GLN A 171      -6.058  -6.943   5.908  1.00 10.00      A    N  
ATOM   1722  OE1 GLN A 171      -5.645  -9.137   6.011  1.00 10.00      A    O  
ATOM   1723  HN  GLN A 171      -6.047 -11.864   2.014  1.00 10.00      A    H  
ATOM   1724 HE21 GLN A 171      -6.158  -6.155   5.320  1.00 10.00      A    H  
ATOM   1725 HE22 GLN A 171      -6.143  -6.905   6.882  1.00 10.00      A    H  
ATOM   1726  N   TYR A 172      -2.680  -9.811   3.122  1.00 10.00      A    N  
ATOM   1727  CA  TYR A 172      -1.491 -10.085   3.903  1.00 10.00      A    C  
ATOM   1728  C   TYR A 172      -1.320  -9.010   4.966  1.00 10.00      A    C  
ATOM   1729  O   TYR A 172      -0.886  -7.894   4.670  1.00 10.00      A    O  
ATOM   1730  CB  TYR A 172      -0.267 -10.107   2.990  1.00 10.00      A    C  
ATOM   1731  CG  TYR A 172      -0.042 -11.415   2.265  1.00 10.00      A    C  
ATOM   1732  CD1 TYR A 172      -0.459 -11.586   0.950  1.00 10.00      A    C  
ATOM   1733  CD2 TYR A 172       0.598 -12.474   2.891  1.00 10.00      A    C  
ATOM   1734  CE1 TYR A 172      -0.240 -12.777   0.281  1.00 10.00      A    C  
ATOM   1735  CE2 TYR A 172       0.819 -13.669   2.231  1.00 10.00      A    C  
ATOM   1736  CZ  TYR A 172       0.400 -13.815   0.925  1.00 10.00      A    C  
ATOM   1737  OH  TYR A 172       0.621 -15.002   0.262  1.00 10.00      A    O  
ATOM   1738  HN  TYR A 172      -2.664  -9.066   2.478  1.00 10.00      A    H  
ATOM   1739  HH  TYR A 172       1.211 -14.843  -0.491  1.00 10.00      A    H  
ATOM   1740  N   HIS A 173      -1.683  -9.337   6.195  1.00 10.00      A    N  
ATOM   1741  CA  HIS A 173      -1.572  -8.394   7.299  1.00 10.00      A    C  
ATOM   1742  C   HIS A 173      -0.316  -8.668   8.115  1.00 10.00      A    C  
ATOM   1743  O   HIS A 173      -0.145  -9.758   8.654  1.00 10.00      A    O  
ATOM   1744  CB  HIS A 173      -2.809  -8.485   8.198  1.00 10.00      A    C  
ATOM   1745  CG  HIS A 173      -3.008  -7.303   9.102  1.00 10.00      A    C  
ATOM   1746  CD2 HIS A 173      -2.341  -6.123   9.139  1.00 10.00      A    C  
ATOM   1747  ND1 HIS A 173      -3.990  -7.297  10.069  1.00 10.00      A    N  
ATOM   1748  CE1 HIS A 173      -3.898  -6.121  10.666  1.00 10.00      A    C  
ATOM   1749  NE2 HIS A 173      -2.916  -5.381  10.135  1.00 10.00      A    N  
ATOM   1750  HN  HIS A 173      -2.037 -10.238   6.366  1.00 10.00      A    H  
ATOM   1751  HE2 HIS A 173      -2.662  -4.467  10.397  1.00 10.00      A    H  
ATOM   1752  N   PHE A 174       0.562  -7.678   8.196  1.00 10.00      A    N  
ATOM   1753  CA  PHE A 174       1.798  -7.812   8.957  1.00 10.00      A    C  
ATOM   1754  C   PHE A 174       1.576  -7.344  10.392  1.00 10.00      A    C  
ATOM   1755  O   PHE A 174       0.939  -6.315  10.623  1.00 10.00      A    O  
ATOM   1756  CB  PHE A 174       2.922  -7.008   8.302  1.00 10.00      A    C  
ATOM   1757  CG  PHE A 174       4.300  -7.521   8.612  1.00 10.00      A    C  
ATOM   1758  CD1 PHE A 174       4.730  -8.734   8.099  1.00 10.00      A    C  
ATOM   1759  CD2 PHE A 174       5.165  -6.792   9.410  1.00 10.00      A    C  
ATOM   1760  CE1 PHE A 174       5.995  -9.213   8.375  1.00 10.00      A    C  
ATOM   1761  CE2 PHE A 174       6.433  -7.264   9.691  1.00 10.00      A    C  
ATOM   1762  CZ  PHE A 174       6.849  -8.476   9.173  1.00 10.00      A    C  
ATOM   1763  HN  PHE A 174       0.371  -6.828   7.736  1.00 10.00      A    H  
ATOM   1764  N   ARG A 175       2.095  -8.097  11.354  1.00 10.00      A    N  
ATOM   1765  CA  ARG A 175       1.921  -7.747  12.760  1.00 10.00      A    C  
ATOM   1766  C   ARG A 175       3.242  -7.464  13.476  1.00 10.00      A    C  
ATOM   1767  O   ARG A 175       3.256  -6.826  14.531  1.00 10.00      A    O  
ATOM   1768  CB  ARG A 175       1.166  -8.858  13.487  1.00 10.00      A    C  
ATOM   1769  CG  ARG A 175      -0.315  -8.934  13.151  1.00 10.00      A    C  
ATOM   1770  CD  ARG A 175      -0.806 -10.372  13.147  1.00 10.00      A    C  
ATOM   1771  NE  ARG A 175      -0.351 -11.112  14.322  1.00 10.00      A    N  
ATOM   1772  CZ  ARG A 175      -0.036 -12.409  14.313  1.00 10.00      A    C  
ATOM   1773  NH1 ARG A 175      -0.131 -13.115  13.191  1.00 10.00      A    N1+
ATOM   1774  NH2 ARG A 175       0.374 -12.998  15.427  1.00 10.00      A    N  
ATOM   1775  HN  ARG A 175       2.596  -8.911  11.114  1.00 10.00      A    H  
ATOM   1776  HE  ARG A 175      -0.278 -10.608  15.168  1.00 10.00      A    H  
ATOM   1777 HH11 ARG A 175       0.115 -14.093  13.188  1.00 10.00      A    H  
ATOM   1778 HH12 ARG A 175      -0.448 -12.679  12.343  1.00 10.00      A    H  
ATOM   1779 HH21 ARG A 175       0.451 -12.475  16.280  1.00 10.00      A    H  
ATOM   1780 HH22 ARG A 175       0.608 -13.975  15.424  1.00 10.00      A    H  
ATOM   1781  N   THR A 176       4.349  -7.919  12.906  1.00 10.00      A    N  
ATOM   1782  CA  THR A 176       5.659  -7.725  13.524  1.00 10.00      A    C  
ATOM   1783  C   THR A 176       6.311  -6.399  13.122  1.00 10.00      A    C  
ATOM   1784  O   THR A 176       7.536  -6.307  13.020  1.00 10.00      A    O  
ATOM   1785  CB  THR A 176       6.615  -8.883  13.174  1.00 10.00      A    C  
ATOM   1786  CG2 THR A 176       7.543  -9.183  14.343  1.00 10.00      A    C  
ATOM   1787  OG1 THR A 176       5.853 -10.057  12.873  1.00 10.00      A    O  
ATOM   1788  HN  THR A 176       4.291  -8.405  12.059  1.00 10.00      A    H  
ATOM   1789  HG1 THR A 176       6.458 -10.746  12.542  1.00 10.00      A    H  
ATOM   1790  N   TRP A 177       5.509  -5.368  12.900  1.00 10.00      A    N  
ATOM   1791  CA  TRP A 177       6.057  -4.074  12.531  1.00 10.00      A    C  
ATOM   1792  C   TRP A 177       5.949  -3.081  13.683  1.00 10.00      A    C  
ATOM   1793  O   TRP A 177       4.847  -2.773  14.146  1.00 10.00      A    O  
ATOM   1794  CB  TRP A 177       5.403  -3.511  11.270  1.00 10.00      A    C  
ATOM   1795  CG  TRP A 177       6.254  -2.481  10.592  1.00 10.00      A    C  
ATOM   1796  CD1 TRP A 177       6.302  -1.146  10.866  1.00 10.00      A    C  
ATOM   1797  CD2 TRP A 177       7.194  -2.706   9.534  1.00 10.00      A    C  
ATOM   1798  CE2 TRP A 177       7.771  -1.462   9.218  1.00 10.00      A    C  
ATOM   1799  CE3 TRP A 177       7.599  -3.838   8.823  1.00 10.00      A    C  
ATOM   1800  NE1 TRP A 177       7.214  -0.526  10.049  1.00 10.00      A    N  
ATOM   1801  CZ2 TRP A 177       8.735  -1.318   8.223  1.00 10.00      A    C  
ATOM   1802  CZ3 TRP A 177       8.555  -3.693   7.837  1.00 10.00      A    C  
ATOM   1803  CH2 TRP A 177       9.111  -2.442   7.544  1.00 10.00      A    C  
ATOM   1804  HN  TRP A 177       4.538  -5.476  12.994  1.00 10.00      A    H  
ATOM   1805  HE1 TRP A 177       7.430   0.429  10.058  1.00 10.00      A    H  
ATOM   1806  N   PRO A 178       7.099  -2.577  14.161  1.00 10.00      A    N  
ATOM   1807  CA  PRO A 178       7.149  -1.612  15.263  1.00 10.00      A    C  
ATOM   1808  C   PRO A 178       6.539  -0.271  14.862  1.00 10.00      A    C  
ATOM   1809  O   PRO A 178       6.531   0.098  13.687  1.00 10.00      A    O  
ATOM   1810  CB  PRO A 178       8.647  -1.454  15.540  1.00 10.00      A    C  
ATOM   1811  CG  PRO A 178       9.309  -1.847  14.267  1.00 10.00      A    C  
ATOM   1812  CD  PRO A 178       8.442  -2.911  13.660  1.00 10.00      A    C  
ATOM   1813  N   ASP A 179       6.036   0.457  15.843  1.00 10.00      A    N  
ATOM   1814  CA  ASP A 179       5.408   1.747  15.581  1.00 10.00      A    C  
ATOM   1815  C   ASP A 179       6.443   2.840  15.349  1.00 10.00      A    C  
ATOM   1816  O   ASP A 179       6.178   3.823  14.655  1.00 10.00      A    O  
ATOM   1817  CB  ASP A 179       4.461   2.131  16.718  1.00 10.00      A    C  
ATOM   1818  CG  ASP A 179       3.340   1.127  16.900  1.00 10.00      A    C  
ATOM   1819  OD1 ASP A 179       2.721   0.732  15.891  1.00 10.00      A    O  
ATOM   1820  OD2 ASP A 179       3.085   0.723  18.054  1.00 10.00      A    O1-
ATOM   1821  HN  ASP A 179       6.084   0.120  16.765  1.00 10.00      A    H  
ATOM   1822  N   HIS A 180       7.625   2.660  15.919  1.00 10.00      A    N  
ATOM   1823  CA  HIS A 180       8.696   3.638  15.776  1.00 10.00      A    C  
ATOM   1824  C   HIS A 180       9.908   3.053  15.064  1.00 10.00      A    C  
ATOM   1825  O   HIS A 180      10.645   2.244  15.628  1.00 10.00      A    O  
ATOM   1826  CB  HIS A 180       9.107   4.201  17.140  1.00 10.00      A    C  
ATOM   1827  CG  HIS A 180       8.420   5.482  17.502  1.00 10.00      A    C  
ATOM   1828  CD2 HIS A 180       7.439   6.150  16.846  1.00 10.00      A    C  
ATOM   1829  ND1 HIS A 180       8.757   6.178  18.639  1.00 10.00      A    N  
ATOM   1830  CE1 HIS A 180       7.982   7.247  18.650  1.00 10.00      A    C  
ATOM   1831  NE2 HIS A 180       7.173   7.270  17.586  1.00 10.00      A    N  
ATOM   1832  HN  HIS A 180       7.784   1.846  16.443  1.00 10.00      A    H  
ATOM   1833  HE2 HIS A 180       6.509   7.967  17.367  1.00 10.00      A    H  
ATOM   1834  N   GLY A 181      10.103   3.460  13.818  1.00 10.00      A    N  
ATOM   1835  CA  GLY A 181      11.233   2.992  13.047  1.00 10.00      A    C  
ATOM   1836  C   GLY A 181      10.911   1.777  12.200  1.00 10.00      A    C  
ATOM   1837  O   GLY A 181       9.843   1.698  11.585  1.00 10.00      A    O  
ATOM   1838  HN  GLY A 181       9.458   4.074  13.409  1.00 10.00      A    H  
ATOM   1839  N   VAL A 182      11.846   0.835  12.176  1.00 10.00      A    N  
ATOM   1840  CA  VAL A 182      11.707  -0.399  11.409  1.00 10.00      A    C  
ATOM   1841  C   VAL A 182      12.186  -1.577  12.256  1.00 10.00      A    C  
ATOM   1842  O   VAL A 182      12.834  -1.373  13.283  1.00 10.00      A    O  
ATOM   1843  CB  VAL A 182      12.536  -0.344  10.102  1.00 10.00      A    C  
ATOM   1844  CG1 VAL A 182      11.893   0.593   9.087  1.00 10.00      A    C  
ATOM   1845  CG2 VAL A 182      13.969   0.075  10.387  1.00 10.00      A    C  
ATOM   1846  HN  VAL A 182      12.658   0.965  12.711  1.00 10.00      A    H  
ATOM   1847  N   PRO A 183      11.862  -2.820  11.859  1.00 10.00      A    N  
ATOM   1848  CA  PRO A 183      12.276  -4.023  12.597  1.00 10.00      A    C  
ATOM   1849  C   PRO A 183      13.797  -4.154  12.678  1.00 10.00      A    C  
ATOM   1850  O   PRO A 183      14.524  -3.591  11.853  1.00 10.00      A    O  
ATOM   1851  CB  PRO A 183      11.692  -5.179  11.773  1.00 10.00      A    C  
ATOM   1852  CG  PRO A 183      10.607  -4.560  10.961  1.00 10.00      A    C  
ATOM   1853  CD  PRO A 183      11.055  -3.156  10.675  1.00 10.00      A    C  
ATOM   1854  N   SER A 184      14.269  -4.904  13.670  1.00 10.00      A    N  
ATOM   1855  CA  SER A 184      15.694  -5.113  13.869  1.00 10.00      A    C  
ATOM   1856  C   SER A 184      16.313  -5.820  12.666  1.00 10.00      A    C  
ATOM   1857  O   SER A 184      17.456  -5.548  12.283  1.00 10.00      A    O  
ATOM   1858  CB  SER A 184      15.905  -5.936  15.138  1.00 10.00      A    C  
ATOM   1859  OG  SER A 184      14.728  -6.669  15.448  1.00 10.00      A    O  
ATOM   1860  HN  SER A 184      13.638  -5.335  14.291  1.00 10.00      A    H  
ATOM   1861  HG  SER A 184      14.768  -7.535  15.014  1.00 10.00      A    H  
ATOM   1862  N   ASP A 185      15.543  -6.724  12.072  1.00 10.00      A    N  
ATOM   1863  CA  ASP A 185      15.987  -7.473  10.907  1.00 10.00      A    C  
ATOM   1864  C   ASP A 185      14.825  -7.666   9.932  1.00 10.00      A    C  
ATOM   1865  O   ASP A 185      13.675  -7.811  10.348  1.00 10.00      A    O  
ATOM   1866  CB  ASP A 185      16.598  -8.819  11.327  1.00 10.00      A    C  
ATOM   1867  CG  ASP A 185      15.619  -9.971  11.276  1.00 10.00      A    C  
ATOM   1868  OD1 ASP A 185      14.775 -10.085  12.190  1.00 10.00      A    O  
ATOM   1869  OD2 ASP A 185      15.699 -10.774  10.326  1.00 10.00      A    O1-
ATOM   1870  HN  ASP A 185      14.643  -6.890  12.427  1.00 10.00      A    H  
ATOM   1871  N   PRO A 186      15.106  -7.656   8.618  1.00 10.00      A    N  
ATOM   1872  CA  PRO A 186      14.079  -7.810   7.586  1.00 10.00      A    C  
ATOM   1873  C   PRO A 186      13.771  -9.268   7.254  1.00 10.00      A    C  
ATOM   1874  O   PRO A 186      13.158  -9.554   6.228  1.00 10.00      A    O  
ATOM   1875  CB  PRO A 186      14.728  -7.128   6.383  1.00 10.00      A    C  
ATOM   1876  CG  PRO A 186      16.186  -7.393   6.549  1.00 10.00      A    C  
ATOM   1877  CD  PRO A 186      16.446  -7.474   8.033  1.00 10.00      A    C  
ATOM   1878  N   GLY A 187      14.177 -10.183   8.125  1.00 10.00      A    N  
ATOM   1879  CA  GLY A 187      13.939 -11.599   7.891  1.00 10.00      A    C  
ATOM   1880  C   GLY A 187      12.471 -11.930   7.725  1.00 10.00      A    C  
ATOM   1881  O   GLY A 187      12.066 -12.503   6.710  1.00 10.00      A    O  
ATOM   1882  HN  GLY A 187      14.644  -9.897   8.943  1.00 10.00      A    H  
ATOM   1883  N   GLY A 188      11.671 -11.548   8.713  1.00 10.00      A    N  
ATOM   1884  CA  GLY A 188      10.246 -11.806   8.663  1.00 10.00      A    C  
ATOM   1885  C   GLY A 188       9.575 -11.083   7.511  1.00 10.00      A    C  
ATOM   1886  O   GLY A 188       8.551 -11.531   6.995  1.00 10.00      A    O  
ATOM   1887  HN  GLY A 188      12.056 -11.091   9.490  1.00 10.00      A    H  
ATOM   1888  N   VAL A 189      10.167  -9.971   7.101  1.00 10.00      A    N  
ATOM   1889  CA  VAL A 189       9.636  -9.181   6.002  1.00 10.00      A    C  
ATOM   1890  C   VAL A 189       9.969  -9.836   4.662  1.00 10.00      A    C  
ATOM   1891  O   VAL A 189       9.133  -9.877   3.760  1.00 10.00      A    O  
ATOM   1892  CB  VAL A 189      10.169  -7.735   6.025  1.00 10.00      A    C  
ATOM   1893  CG1 VAL A 189       9.333  -6.850   5.115  1.00 10.00      A    C  
ATOM   1894  CG2 VAL A 189      10.176  -7.186   7.444  1.00 10.00      A    C  
ATOM   1895  HN  VAL A 189      10.984  -9.673   7.551  1.00 10.00      A    H  
ATOM   1896  N   LEU A 190      11.187 -10.359   4.539  1.00 10.00      A    N  
ATOM   1897  CA  LEU A 190      11.617 -11.028   3.314  1.00 10.00      A    C  
ATOM   1898  C   LEU A 190      10.776 -12.277   3.079  1.00 10.00      A    C  
ATOM   1899  O   LEU A 190      10.372 -12.567   1.948  1.00 10.00      A    O  
ATOM   1900  CB  LEU A 190      13.104 -11.391   3.379  1.00 10.00      A    C  
ATOM   1901  CG  LEU A 190      14.091 -10.221   3.307  1.00 10.00      A    C  
ATOM   1902  CD1 LEU A 190      15.515 -10.710   3.522  1.00 10.00      A    C  
ATOM   1903  CD2 LEU A 190      13.969  -9.488   1.976  1.00 10.00      A    C  
ATOM   1904  HN  LEU A 190      11.817 -10.288   5.292  1.00 10.00      A    H  
ATOM   1905  N   ASP A 191      10.504 -13.004   4.161  1.00 10.00      A    N  
ATOM   1906  CA  ASP A 191       9.684 -14.209   4.092  1.00 10.00      A    C  
ATOM   1907  C   ASP A 191       8.266 -13.823   3.691  1.00 10.00      A    C  
ATOM   1908  O   ASP A 191       7.601 -14.523   2.927  1.00 10.00      A    O  
ATOM   1909  CB  ASP A 191       9.653 -14.914   5.453  1.00 10.00      A    C  
ATOM   1910  CG  ASP A 191      10.823 -15.854   5.680  1.00 10.00      A    C  
ATOM   1911  OD1 ASP A 191      10.808 -16.979   5.135  1.00 10.00      A    O  
ATOM   1912  OD2 ASP A 191      11.759 -15.482   6.420  1.00 10.00      A    O1-
ATOM   1913  HN  ASP A 191      10.874 -12.726   5.028  1.00 10.00      A    H  
ATOM   1914  N   PHE A 192       7.825 -12.686   4.215  1.00 10.00      A    N  
ATOM   1915  CA  PHE A 192       6.501 -12.153   3.933  1.00 10.00      A    C  
ATOM   1916  C   PHE A 192       6.375 -11.790   2.458  1.00 10.00      A    C  
ATOM   1917  O   PHE A 192       5.415 -12.183   1.794  1.00 10.00      A    O  
ATOM   1918  CB  PHE A 192       6.252 -10.922   4.814  1.00 10.00      A    C  
ATOM   1919  CG  PHE A 192       5.001 -10.151   4.501  1.00 10.00      A    C  
ATOM   1920  CD1 PHE A 192       3.780 -10.556   5.006  1.00 10.00      A    C  
ATOM   1921  CD2 PHE A 192       5.053  -9.010   3.714  1.00 10.00      A    C  
ATOM   1922  CE1 PHE A 192       2.631  -9.841   4.736  1.00 10.00      A    C  
ATOM   1923  CE2 PHE A 192       3.907  -8.293   3.436  1.00 10.00      A    C  
ATOM   1924  CZ  PHE A 192       2.695  -8.709   3.948  1.00 10.00      A    C  
ATOM   1925  HN  PHE A 192       8.413 -12.189   4.821  1.00 10.00      A    H  
ATOM   1926  N   LEU A 193       7.356 -11.047   1.951  1.00 10.00      A    N  
ATOM   1927  CA  LEU A 193       7.367 -10.626   0.553  1.00 10.00      A    C  
ATOM   1928  C   LEU A 193       7.379 -11.829  -0.382  1.00 10.00      A    C  
ATOM   1929  O   LEU A 193       6.779 -11.798  -1.459  1.00 10.00      A    O  
ATOM   1930  CB  LEU A 193       8.568  -9.719   0.271  1.00 10.00      A    C  
ATOM   1931  CG  LEU A 193       8.542  -8.339   0.931  1.00 10.00      A    C  
ATOM   1932  CD1 LEU A 193       9.883  -7.643   0.763  1.00 10.00      A    C  
ATOM   1933  CD2 LEU A 193       7.421  -7.490   0.352  1.00 10.00      A    C  
ATOM   1934  HN  LEU A 193       8.094 -10.768   2.539  1.00 10.00      A    H  
ATOM   1935  N   GLU A 194       8.058 -12.888   0.045  1.00 10.00      A    N  
ATOM   1936  CA  GLU A 194       8.136 -14.117  -0.733  1.00 10.00      A    C  
ATOM   1937  C   GLU A 194       6.732 -14.681  -0.944  1.00 10.00      A    C  
ATOM   1938  O   GLU A 194       6.322 -14.956  -2.074  1.00 10.00      A    O  
ATOM   1939  CB  GLU A 194       9.014 -15.138   0.003  1.00 10.00      A    C  
ATOM   1940  CG  GLU A 194       9.312 -16.404  -0.784  1.00 10.00      A    C  
ATOM   1941  CD  GLU A 194      10.293 -16.182  -1.919  1.00 10.00      A    C  
ATOM   1942  OE1 GLU A 194      10.931 -15.106  -1.965  1.00 10.00      A    O  
ATOM   1943  OE2 GLU A 194      10.439 -17.086  -2.770  1.00 10.00      A    O1-
ATOM   1944  HN  GLU A 194       8.528 -12.838   0.905  1.00 10.00      A    H  
ATOM   1945  N   GLU A 195       5.989 -14.814   0.152  1.00 10.00      A    N  
ATOM   1946  CA  GLU A 195       4.628 -15.337   0.106  1.00 10.00      A    C  
ATOM   1947  C   GLU A 195       3.722 -14.460  -0.755  1.00 10.00      A    C  
ATOM   1948  O   GLU A 195       2.817 -14.958  -1.428  1.00 10.00      A    O  
ATOM   1949  CB  GLU A 195       4.049 -15.465   1.516  1.00 10.00      A    C  
ATOM   1950  CG  GLU A 195       4.726 -16.520   2.371  1.00 10.00      A    C  
ATOM   1951  CD  GLU A 195       4.633 -17.907   1.770  1.00 10.00      A    C  
ATOM   1952  OE1 GLU A 195       5.661 -18.415   1.283  1.00 10.00      A    O  
ATOM   1953  OE2 GLU A 195       3.528 -18.498   1.786  1.00 10.00      A    O1-
ATOM   1954  HN  GLU A 195       6.370 -14.557   1.021  1.00 10.00      A    H  
ATOM   1955  N   VAL A 196       3.956 -13.154  -0.725  1.00 10.00      A    N  
ATOM   1956  CA  VAL A 196       3.163 -12.224  -1.523  1.00 10.00      A    C  
ATOM   1957  C   VAL A 196       3.425 -12.440  -3.012  1.00 10.00      A    C  
ATOM   1958  O   VAL A 196       2.488 -12.580  -3.802  1.00 10.00      A    O  
ATOM   1959  CB  VAL A 196       3.443 -10.751  -1.155  1.00 10.00      A    C  
ATOM   1960  CG1 VAL A 196       2.597  -9.812  -2.004  1.00 10.00      A    C  
ATOM   1961  CG2 VAL A 196       3.179 -10.506   0.322  1.00 10.00      A    C  
ATOM   1962  HN  VAL A 196       4.676 -12.808  -0.151  1.00 10.00      A    H  
ATOM   1963  N   HIS A 197       4.704 -12.485  -3.381  1.00 10.00      A    N  
ATOM   1964  CA  HIS A 197       5.104 -12.684  -4.773  1.00 10.00      A    C  
ATOM   1965  C   HIS A 197       4.553 -13.999  -5.319  1.00 10.00      A    C  
ATOM   1966  O   HIS A 197       3.992 -14.042  -6.413  1.00 10.00      A    O  
ATOM   1967  CB  HIS A 197       6.632 -12.661  -4.902  1.00 10.00      A    C  
ATOM   1968  CG  HIS A 197       7.127 -12.433  -6.300  1.00 10.00      A    C  
ATOM   1969  CD2 HIS A 197       7.598 -11.297  -6.870  1.00 10.00      A    C  
ATOM   1970  ND1 HIS A 197       7.158 -13.450  -7.230  1.00 10.00      A    N  
ATOM   1971  CE1 HIS A 197       7.643 -12.914  -8.336  1.00 10.00      A    C  
ATOM   1972  NE2 HIS A 197       7.922 -11.615  -8.165  1.00 10.00      A    N  
ATOM   1973  HN  HIS A 197       5.404 -12.371  -2.696  1.00 10.00      A    H  
ATOM   1974  HE2 HIS A 197       8.295 -11.001  -8.842  1.00 10.00      A    H  
ATOM   1975  N   HIS A 198       4.705 -15.066  -4.542  1.00 10.00      A    N  
ATOM   1976  CA  HIS A 198       4.231 -16.384  -4.950  1.00 10.00      A    C  
ATOM   1977  C   HIS A 198       2.726 -16.403  -5.172  1.00 10.00      A    C  
ATOM   1978  O   HIS A 198       2.250 -16.990  -6.142  1.00 10.00      A    O  
ATOM   1979  CB  HIS A 198       4.630 -17.460  -3.935  1.00 10.00      A    C  
ATOM   1980  CG  HIS A 198       6.054 -17.908  -4.052  1.00 10.00      A    C  
ATOM   1981  CD2 HIS A 198       7.146 -17.478  -3.381  1.00 10.00      A    C  
ATOM   1982  ND1 HIS A 198       6.428 -18.896  -4.934  1.00 10.00      A    N  
ATOM   1983  CE1 HIS A 198       7.733 -19.040  -4.782  1.00 10.00      A    C  
ATOM   1984  NE2 HIS A 198       8.206 -18.203  -3.853  1.00 10.00      A    N  
ATOM   1985  HN  HIS A 198       5.154 -14.965  -3.673  1.00 10.00      A    H  
ATOM   1986  HE2 HIS A 198       9.144 -18.118  -3.559  1.00 10.00      A    H  
ATOM   1987  N   LYS A 199       1.985 -15.749  -4.283  1.00 10.00      A    N  
ATOM   1988  CA  LYS A 199       0.531 -15.708  -4.387  1.00 10.00      A    C  
ATOM   1989  C   LYS A 199       0.080 -14.969  -5.642  1.00 10.00      A    C  
ATOM   1990  O   LYS A 199      -0.782 -15.450  -6.379  1.00 10.00      A    O  
ATOM   1991  CB  LYS A 199      -0.092 -15.076  -3.139  1.00 10.00      A    C  
ATOM   1992  CG  LYS A 199      -1.547 -15.463  -2.917  1.00 10.00      A    C  
ATOM   1993  CD  LYS A 199      -1.688 -16.960  -2.677  1.00 10.00      A    C  
ATOM   1994  CE  LYS A 199      -1.071 -17.362  -1.347  1.00 10.00      A    C  
ATOM   1995  NZ  LYS A 199      -0.650 -18.789  -1.327  1.00 10.00      A    N1+
ATOM   1996  HN  LYS A 199       2.428 -15.283  -3.542  1.00 10.00      A    H  
ATOM   1997  HZ1 LYS A 199      -0.068 -18.977  -0.483  1.00 10.00      A    H  
ATOM   1998  HZ2 LYS A 199      -0.091 -19.009  -2.173  1.00 10.00      A    H  
ATOM   1999  HZ3 LYS A 199      -1.483 -19.410  -1.305  1.00 10.00      A    H  
ATOM   2000  N   GLN A 200       0.676 -13.810  -5.888  1.00 10.00      A    N  
ATOM   2001  CA  GLN A 200       0.341 -13.007  -7.058  1.00 10.00      A    C  
ATOM   2002  C   GLN A 200       0.722 -13.742  -8.342  1.00 10.00      A    C  
ATOM   2003  O   GLN A 200      -0.004 -13.697  -9.337  1.00 10.00      A    O  
ATOM   2004  CB  GLN A 200       1.050 -11.647  -6.991  1.00 10.00      A    C  
ATOM   2005  CG  GLN A 200       0.834 -10.758  -8.209  1.00 10.00      A    C  
ATOM   2006  CD  GLN A 200      -0.507 -10.045  -8.205  1.00 10.00      A    C  
ATOM   2007  NE2 GLN A 200      -0.559  -8.892  -8.853  1.00 10.00      A    N  
ATOM   2008  OE1 GLN A 200      -1.488 -10.530  -7.639  1.00 10.00      A    O  
ATOM   2009  HN  GLN A 200       1.362 -13.484  -5.265  1.00 10.00      A    H  
ATOM   2010 HE21 GLN A 200       0.260  -8.568  -9.292  1.00 10.00      A    H  
ATOM   2011 HE22 GLN A 200      -1.411  -8.402  -8.867  1.00 10.00      A    H  
ATOM   2012  N   GLU A 201       1.851 -14.444  -8.302  1.00 10.00      A    N  
ATOM   2013  CA  GLU A 201       2.343 -15.180  -9.459  1.00 10.00      A    C  
ATOM   2014  C   GLU A 201       1.421 -16.331  -9.858  1.00 10.00      A    C  
ATOM   2015  O   GLU A 201       1.243 -16.604 -11.048  1.00 10.00      A    O  
ATOM   2016  CB  GLU A 201       3.762 -15.695  -9.217  1.00 10.00      A    C  
ATOM   2017  CG  GLU A 201       4.475 -16.146 -10.479  1.00 10.00      A    C  
ATOM   2018  CD  GLU A 201       4.582 -15.037 -11.504  1.00 10.00      A    C  
ATOM   2019  OE1 GLU A 201       5.621 -14.347 -11.524  1.00 10.00      A    O  
ATOM   2020  OE2 GLU A 201       3.626 -14.845 -12.286  1.00 10.00      A    O1-
ATOM   2021  HN  GLU A 201       2.373 -14.458  -7.468  1.00 10.00      A    H  
ATOM   2022  N   SER A 202       0.826 -16.992  -8.870  1.00 10.00      A    N  
ATOM   2023  CA  SER A 202      -0.073 -18.113  -9.133  1.00 10.00      A    C  
ATOM   2024  C   SER A 202      -1.375 -17.663  -9.796  1.00 10.00      A    C  
ATOM   2025  O   SER A 202      -2.100 -18.470 -10.380  1.00 10.00      A    O  
ATOM   2026  CB  SER A 202      -0.367 -18.897  -7.849  1.00 10.00      A    C  
ATOM   2027  OG  SER A 202      -0.260 -18.078  -6.695  1.00 10.00      A    O  
ATOM   2028  HN  SER A 202       1.000 -16.728  -7.941  1.00 10.00      A    H  
ATOM   2029  HG  SER A 202      -0.760 -17.263  -6.829  1.00 10.00      A    H  
ATOM   2030  N   ILE A 203      -1.661 -16.373  -9.709  1.00 10.00      A    N  
ATOM   2031  CA  ILE A 203      -2.871 -15.817 -10.292  1.00 10.00      A    C  
ATOM   2032  C   ILE A 203      -2.605 -15.323 -11.714  1.00 10.00      A    C  
ATOM   2033  O   ILE A 203      -1.626 -14.612 -11.965  1.00 10.00      A    O  
ATOM   2034  CB  ILE A 203      -3.431 -14.671  -9.422  1.00 10.00      A    C  
ATOM   2035  CG1 ILE A 203      -3.623 -15.163  -7.986  1.00 10.00      A    C  
ATOM   2036  CG2 ILE A 203      -4.747 -14.159  -9.985  1.00 10.00      A    C  
ATOM   2037  CD1 ILE A 203      -3.815 -14.057  -6.973  1.00 10.00      A    C  
ATOM   2038  HN  ILE A 203      -1.030 -15.774  -9.254  1.00 10.00      A    H  
ATOM   2039  N   MET A 204      -3.467 -15.717 -12.640  1.00 10.00      A    N  
ATOM   2040  CA  MET A 204      -3.324 -15.323 -14.036  1.00 10.00      A    C  
ATOM   2041  C   MET A 204      -3.932 -13.947 -14.277  1.00 10.00      A    C  
ATOM   2042  O   MET A 204      -3.237 -13.010 -14.668  1.00 10.00      A    O  
ATOM   2043  CB  MET A 204      -3.972 -16.358 -14.961  1.00 10.00      A    C  
ATOM   2044  CG  MET A 204      -3.959 -15.976 -16.435  1.00 10.00      A    C  
ATOM   2045  SD  MET A 204      -2.297 -15.934 -17.139  1.00 10.00      A    S  
ATOM   2046  CE  MET A 204      -1.820 -17.654 -16.977  1.00 10.00      A    C  
ATOM   2047  HN  MET A 204      -4.226 -16.286 -12.376  1.00 10.00      A    H  
ATOM   2048  N   ASP A 205      -5.229 -13.822 -14.019  1.00 10.00      A    N  
ATOM   2049  CA  ASP A 205      -5.931 -12.557 -14.213  1.00 10.00      A    C  
ATOM   2050  C   ASP A 205      -5.841 -11.688 -12.961  1.00 10.00      A    C  
ATOM   2051  O   ASP A 205      -6.847 -11.312 -12.361  1.00 10.00      A    O  
ATOM   2052  CB  ASP A 205      -7.392 -12.778 -14.653  1.00 10.00      A    C  
ATOM   2053  CG  ASP A 205      -8.262 -13.502 -13.635  1.00 10.00      A    C  
ATOM   2054  OD1 ASP A 205      -7.802 -14.504 -13.044  1.00 10.00      A    O  
ATOM   2055  OD2 ASP A 205      -9.423 -13.081 -13.432  1.00 10.00      A    O1-
ATOM   2056  HN  ASP A 205      -5.725 -14.595 -13.670  1.00 10.00      A    H  
ATOM   2057  N   ALA A 206      -4.616 -11.360 -12.583  1.00 10.00      A    N  
ATOM   2058  CA  ALA A 206      -4.371 -10.553 -11.401  1.00 10.00      A    C  
ATOM   2059  C   ALA A 206      -4.141  -9.091 -11.752  1.00 10.00      A    C  
ATOM   2060  O   ALA A 206      -3.516  -8.774 -12.766  1.00 10.00      A    O  
ATOM   2061  CB  ALA A 206      -3.178 -11.095 -10.635  1.00 10.00      A    C  
ATOM   2062  HN  ALA A 206      -3.852 -11.662 -13.123  1.00 10.00      A    H  
ATOM   2063  N   GLY A 207      -4.665  -8.211 -10.916  1.00 10.00      A    N  
ATOM   2064  CA  GLY A 207      -4.497  -6.791 -11.121  1.00 10.00      A    C  
ATOM   2065  C   GLY A 207      -3.427  -6.234 -10.202  1.00 10.00      A    C  
ATOM   2066  O   GLY A 207      -2.690  -7.003  -9.574  1.00 10.00      A    O  
ATOM   2067  HN  GLY A 207      -5.184  -8.528 -10.150  1.00 10.00      A    H  
ATOM   2068  N   PRO A 208      -3.327  -4.903 -10.094  1.00 10.00      A    N  
ATOM   2069  CA  PRO A 208      -2.327  -4.245  -9.246  1.00 10.00      A    C  
ATOM   2070  C   PRO A 208      -2.473  -4.611  -7.771  1.00 10.00      A    C  
ATOM   2071  O   PRO A 208      -3.585  -4.690  -7.243  1.00 10.00      A    O  
ATOM   2072  CB  PRO A 208      -2.608  -2.752  -9.446  1.00 10.00      A    C  
ATOM   2073  CG  PRO A 208      -3.367  -2.671 -10.725  1.00 10.00      A    C  
ATOM   2074  CD  PRO A 208      -4.174  -3.931 -10.801  1.00 10.00      A    C  
ATOM   2075  N   VAL A 209      -1.341  -4.832  -7.115  1.00 10.00      A    N  
ATOM   2076  CA  VAL A 209      -1.324  -5.182  -5.702  1.00 10.00      A    C  
ATOM   2077  C   VAL A 209      -1.551  -3.938  -4.847  1.00 10.00      A    C  
ATOM   2078  O   VAL A 209      -0.845  -2.938  -4.993  1.00 10.00      A    O  
ATOM   2079  CB  VAL A 209       0.023  -5.827  -5.297  1.00 10.00      A    C  
ATOM   2080  CG1 VAL A 209      -0.004  -6.280  -3.845  1.00 10.00      A    C  
ATOM   2081  CG2 VAL A 209       0.371  -6.988  -6.218  1.00 10.00      A    C  
ATOM   2082  HN  VAL A 209      -0.488  -4.754  -7.598  1.00 10.00      A    H  
ATOM   2083  N   VAL A 210      -2.534  -3.997  -3.963  1.00 10.00      A    N  
ATOM   2084  CA  VAL A 210      -2.838  -2.868  -3.095  1.00 10.00      A    C  
ATOM   2085  C   VAL A 210      -1.997  -2.933  -1.827  1.00 10.00      A    C  
ATOM   2086  O   VAL A 210      -2.123  -3.866  -1.038  1.00 10.00      A    O  
ATOM   2087  CB  VAL A 210      -4.331  -2.819  -2.709  1.00 10.00      A    C  
ATOM   2088  CG1 VAL A 210      -4.622  -1.607  -1.834  1.00 10.00      A    C  
ATOM   2089  CG2 VAL A 210      -5.202  -2.798  -3.950  1.00 10.00      A    C  
ATOM   2090  HN  VAL A 210      -3.055  -4.823  -3.877  1.00 10.00      A    H  
ATOM   2091  N   VAL A 211      -1.128  -1.954  -1.648  1.00 10.00      A    N  
ATOM   2092  CA  VAL A 211      -0.274  -1.893  -0.472  1.00 10.00      A    C  
ATOM   2093  C   VAL A 211      -0.574  -0.604   0.272  1.00 10.00      A    C  
ATOM   2094  O   VAL A 211      -0.588   0.470  -0.333  1.00 10.00      A    O  
ATOM   2095  CB  VAL A 211       1.224  -1.921  -0.850  1.00 10.00      A    C  
ATOM   2096  CG1 VAL A 211       2.089  -2.096   0.391  1.00 10.00      A    C  
ATOM   2097  CG2 VAL A 211       1.510  -3.021  -1.860  1.00 10.00      A    C  
ATOM   2098  HN  VAL A 211      -1.068  -1.237  -2.319  1.00 10.00      A    H  
ATOM   2099  N   HIS A 212      -0.841  -0.696   1.566  1.00 10.00      A    N  
ATOM   2100  CA  HIS A 212      -1.150   0.497   2.332  1.00 10.00      A    C  
ATOM   2101  C   HIS A 212      -0.815   0.378   3.814  1.00 10.00      A    C  
ATOM   2102  O   HIS A 212      -0.842  -0.710   4.401  1.00 10.00      A    O  
ATOM   2103  CB  HIS A 212      -2.610   0.931   2.129  1.00 10.00      A    C  
ATOM   2104  CG  HIS A 212      -3.649   0.070   2.786  1.00 10.00      A    C  
ATOM   2105  CD2 HIS A 212      -3.689  -1.273   2.986  1.00 10.00      A    C  
ATOM   2106  ND1 HIS A 212      -4.819   0.564   3.319  1.00 10.00      A    N  
ATOM   2107  CE1 HIS A 212      -5.516  -0.467   3.812  1.00 10.00      A    C  
ATOM   2108  NE2 HIS A 212      -4.873  -1.606   3.637  1.00 10.00      A    N  
ATOM   2109  HN  HIS A 212      -0.826  -1.573   2.010  1.00 10.00      A    H  
ATOM   2110  HD1 HIS A 212      -5.096   1.507   3.326  1.00 10.00      A    H  
ATOM   2111  N   SER A 213      -0.483   1.516   4.395  1.00 10.00      A    N  
ATOM   2112  CA  SER A 213      -0.170   1.612   5.803  1.00 10.00      A    C  
ATOM   2113  C   SER A 213      -1.094   2.663   6.428  1.00 10.00      A    C  
ATOM   2114  O   SER A 213      -2.315   2.542   6.317  1.00 10.00      A    O  
ATOM   2115  CB  SER A 213       1.312   1.948   5.996  1.00 10.00      A    C  
ATOM   2116  OG  SER A 213       1.790   2.805   4.966  1.00 10.00      A    O  
ATOM   2117  HN  SER A 213      -0.440   2.328   3.848  1.00 10.00      A    H  
ATOM   2118  HG  SER A 213       2.230   3.577   5.376  1.00 10.00      A    H  
ATOM   2119  N   SER A 214      -0.544   3.686   7.068  1.00 10.00      A    N  
ATOM   2120  CA  SER A 214      -1.379   4.732   7.645  1.00 10.00      A    C  
ATOM   2121  C   SER A 214      -1.697   5.760   6.569  1.00 10.00      A    C  
ATOM   2122  O   SER A 214      -2.849   6.160   6.389  1.00 10.00      A    O  
ATOM   2123  CB  SER A 214      -0.683   5.410   8.825  1.00 10.00      A    C  
ATOM   2124  OG  SER A 214       0.112   4.489   9.549  1.00 10.00      A    O  
ATOM   2125  HN  SER A 214       0.438   3.739   7.158  1.00 10.00      A    H  
ATOM   2126  HG  SER A 214       0.871   4.226   8.992  1.00 10.00      A    H  
ATOM   2127  N   ALA A 215      -0.661   6.175   5.852  1.00 10.00      A    N  
ATOM   2128  CA  ALA A 215      -0.805   7.138   4.776  1.00 10.00      A    C  
ATOM   2129  C   ALA A 215      -0.406   6.494   3.460  1.00 10.00      A    C  
ATOM   2130  O   ALA A 215      -0.812   6.939   2.386  1.00 10.00      A    O  
ATOM   2131  CB  ALA A 215       0.053   8.358   5.040  1.00 10.00      A    C  
ATOM   2132  HN  ALA A 215       0.237   5.815   6.052  1.00 10.00      A    H  
ATOM   2133  N   GLY A 216       0.411   5.458   3.555  1.00 10.00      A    N  
ATOM   2134  CA  GLY A 216       0.849   4.749   2.376  1.00 10.00      A    C  
ATOM   2135  C   GLY A 216       2.060   5.385   1.740  1.00 10.00      A    C  
ATOM   2136  O   GLY A 216       2.171   5.435   0.513  1.00 10.00      A    O  
ATOM   2137  HN  GLY A 216       0.743   5.188   4.441  1.00 10.00      A    H  
ATOM   2138  N   ILE A 217       2.968   5.890   2.568  1.00 10.00      A    N  
ATOM   2139  CA  ILE A 217       4.182   6.524   2.057  1.00 10.00      A    C  
ATOM   2140  C   ILE A 217       5.441   5.992   2.740  1.00 10.00      A    C  
ATOM   2141  O   ILE A 217       6.493   5.870   2.110  1.00 10.00      A    O  
ATOM   2142  CB  ILE A 217       4.145   8.066   2.151  1.00 10.00      A    C  
ATOM   2143  CG1 ILE A 217       4.086   8.534   3.607  1.00 10.00      A    C  
ATOM   2144  CG2 ILE A 217       2.982   8.636   1.349  1.00 10.00      A    C  
ATOM   2145  CD1 ILE A 217       4.840   9.821   3.861  1.00 10.00      A    C  
ATOM   2146  HN  ILE A 217       2.814   5.843   3.540  1.00 10.00      A    H  
ATOM   2147  N   GLY A 218       5.332   5.663   4.022  1.00 10.00      A    N  
ATOM   2148  CA  GLY A 218       6.476   5.157   4.752  1.00 10.00      A    C  
ATOM   2149  C   GLY A 218       6.665   3.669   4.560  1.00 10.00      A    C  
ATOM   2150  O   GLY A 218       7.478   3.238   3.742  1.00 10.00      A    O  
ATOM   2151  HN  GLY A 218       4.469   5.765   4.478  1.00 10.00      A    H  
ATOM   2152  N   ARG A 219       5.889   2.887   5.296  1.00 10.00      A    N  
ATOM   2153  CA  ARG A 219       5.954   1.431   5.228  1.00 10.00      A    C  
ATOM   2154  C   ARG A 219       5.653   0.961   3.817  1.00 10.00      A    C  
ATOM   2155  O   ARG A 219       6.361   0.121   3.261  1.00 10.00      A    O  
ATOM   2156  CB  ARG A 219       4.958   0.815   6.211  1.00 10.00      A    C  
ATOM   2157  CG  ARG A 219       5.449   0.783   7.649  1.00 10.00      A    C  
ATOM   2158  CD  ARG A 219       4.375   1.238   8.624  1.00 10.00      A    C  
ATOM   2159  NE  ARG A 219       4.301   2.693   8.713  1.00 10.00      A    N  
ATOM   2160  CZ  ARG A 219       4.643   3.396   9.792  1.00 10.00      A    C  
ATOM   2161  NH1 ARG A 219       5.070   2.777  10.891  1.00 10.00      A    N1+
ATOM   2162  NH2 ARG A 219       4.553   4.719   9.771  1.00 10.00      A    N  
ATOM   2163  HN  ARG A 219       5.228   3.312   5.902  1.00 10.00      A    H  
ATOM   2164  HE  ARG A 219       3.972   3.184   7.909  1.00 10.00      A    H  
ATOM   2165 HH11 ARG A 219       5.322   3.305  11.702  1.00 10.00      A    H  
ATOM   2166 HH12 ARG A 219       5.138   1.779  10.911  1.00 10.00      A    H  
ATOM   2167 HH21 ARG A 219       4.808   5.261  10.571  1.00 10.00      A    H  
ATOM   2168 HH22 ARG A 219       4.223   5.187   8.934  1.00 10.00      A    H  
ATOM   2169  N   THR A 220       4.612   1.536   3.236  1.00 10.00      A    N  
ATOM   2170  CA  THR A 220       4.204   1.205   1.882  1.00 10.00      A    C  
ATOM   2171  C   THR A 220       5.326   1.538   0.894  1.00 10.00      A    C  
ATOM   2172  O   THR A 220       5.624   0.761  -0.014  1.00 10.00      A    O  
ATOM   2173  CB  THR A 220       2.928   1.982   1.504  1.00 10.00      A    C  
ATOM   2174  CG2 THR A 220       2.467   1.627   0.099  1.00 10.00      A    C  
ATOM   2175  OG1 THR A 220       1.885   1.669   2.440  1.00 10.00      A    O  
ATOM   2176  HN  THR A 220       4.098   2.202   3.739  1.00 10.00      A    H  
ATOM   2177  HG1 THR A 220       2.049   2.119   3.281  1.00 10.00      A    H  
ATOM   2178  N   GLY A 221       5.972   2.680   1.113  1.00 10.00      A    N  
ATOM   2179  CA  GLY A 221       7.053   3.103   0.243  1.00 10.00      A    C  
ATOM   2180  C   GLY A 221       8.276   2.221   0.377  1.00 10.00      A    C  
ATOM   2181  O   GLY A 221       9.063   2.085  -0.559  1.00 10.00      A    O  
ATOM   2182  HN  GLY A 221       5.719   3.236   1.879  1.00 10.00      A    H  
ATOM   2183  N   THR A 222       8.441   1.626   1.547  1.00 10.00      A    N  
ATOM   2184  CA  THR A 222       9.568   0.748   1.796  1.00 10.00      A    C  
ATOM   2185  C   THR A 222       9.315  -0.622   1.165  1.00 10.00      A    C  
ATOM   2186  O   THR A 222      10.200  -1.202   0.536  1.00 10.00      A    O  
ATOM   2187  CB  THR A 222       9.816   0.577   3.310  1.00 10.00      A    C  
ATOM   2188  CG2 THR A 222      11.194  -0.014   3.564  1.00 10.00      A    C  
ATOM   2189  OG1 THR A 222       9.729   1.852   3.960  1.00 10.00      A    O  
ATOM   2190  HN  THR A 222       7.783   1.782   2.260  1.00 10.00      A    H  
ATOM   2191  HG1 THR A 222       9.129   2.426   3.466  1.00 10.00      A    H  
ATOM   2192  N   PHE A 223       8.091  -1.114   1.314  1.00 10.00      A    N  
ATOM   2193  CA  PHE A 223       7.709  -2.415   0.780  1.00 10.00      A    C  
ATOM   2194  C   PHE A 223       7.779  -2.461  -0.742  1.00 10.00      A    C  
ATOM   2195  O   PHE A 223       8.400  -3.359  -1.311  1.00 10.00      A    O  
ATOM   2196  CB  PHE A 223       6.306  -2.804   1.258  1.00 10.00      A    C  
ATOM   2197  CG  PHE A 223       6.293  -3.548   2.563  1.00 10.00      A    C  
ATOM   2198  CD1 PHE A 223       6.838  -2.981   3.702  1.00 10.00      A    C  
ATOM   2199  CD2 PHE A 223       5.739  -4.815   2.650  1.00 10.00      A    C  
ATOM   2200  CE1 PHE A 223       6.833  -3.660   4.903  1.00 10.00      A    C  
ATOM   2201  CE2 PHE A 223       5.730  -5.500   3.850  1.00 10.00      A    C  
ATOM   2202  CZ  PHE A 223       6.279  -4.922   4.977  1.00 10.00      A    C  
ATOM   2203  HN  PHE A 223       7.420  -0.582   1.802  1.00 10.00      A    H  
ATOM   2204  N   ILE A 224       7.155  -1.485  -1.392  1.00 10.00      A    N  
ATOM   2205  CA  ILE A 224       7.127  -1.429  -2.851  1.00 10.00      A    C  
ATOM   2206  C   ILE A 224       8.526  -1.431  -3.473  1.00 10.00      A    C  
ATOM   2207  O   ILE A 224       8.824  -2.270  -4.323  1.00 10.00      A    O  
ATOM   2208  CB  ILE A 224       6.307  -0.229  -3.374  1.00 10.00      A    C  
ATOM   2209  CG1 ILE A 224       4.846  -0.361  -2.930  1.00 10.00      A    C  
ATOM   2210  CG2 ILE A 224       6.396  -0.136  -4.893  1.00 10.00      A    C  
ATOM   2211  CD1 ILE A 224       3.976   0.818  -3.320  1.00 10.00      A    C  
ATOM   2212  HN  ILE A 224       6.694  -0.785  -0.878  1.00 10.00      A    H  
ATOM   2213  N   VAL A 225       9.383  -0.510  -3.037  1.00 10.00      A    N  
ATOM   2214  CA  VAL A 225      10.746  -0.412  -3.572  1.00 10.00      A    C  
ATOM   2215  C   VAL A 225      11.521  -1.720  -3.412  1.00 10.00      A    C  
ATOM   2216  O   VAL A 225      12.112  -2.218  -4.373  1.00 10.00      A    O  
ATOM   2217  CB  VAL A 225      11.536   0.764  -2.950  1.00 10.00      A    C  
ATOM   2218  CG1 VAL A 225      13.015   0.686  -3.307  1.00 10.00      A    C  
ATOM   2219  CG2 VAL A 225      10.962   2.086  -3.424  1.00 10.00      A    C  
ATOM   2220  HN  VAL A 225       9.094   0.122  -2.346  1.00 10.00      A    H  
ATOM   2221  N   ILE A 226      11.502  -2.283  -2.209  1.00 10.00      A    N  
ATOM   2222  CA  ILE A 226      12.214  -3.530  -1.943  1.00 10.00      A    C  
ATOM   2223  C   ILE A 226      11.667  -4.663  -2.806  1.00 10.00      A    C  
ATOM   2224  O   ILE A 226      12.431  -5.422  -3.402  1.00 10.00      A    O  
ATOM   2225  CB  ILE A 226      12.162  -3.919  -0.449  1.00 10.00      A    C  
ATOM   2226  CG1 ILE A 226      12.861  -2.849   0.391  1.00 10.00      A    C  
ATOM   2227  CG2 ILE A 226      12.805  -5.280  -0.219  1.00 10.00      A    C  
ATOM   2228  CD1 ILE A 226      12.693  -3.026   1.884  1.00 10.00      A    C  
ATOM   2229  HN  ILE A 226      10.997  -1.855  -1.482  1.00 10.00      A    H  
ATOM   2230  N   ASP A 227      10.344  -4.751  -2.891  1.00 10.00      A    N  
ATOM   2231  CA  ASP A 227       9.690  -5.787  -3.689  1.00 10.00      A    C  
ATOM   2232  C   ASP A 227      10.091  -5.679  -5.160  1.00 10.00      A    C  
ATOM   2233  O   ASP A 227      10.387  -6.686  -5.809  1.00 10.00      A    O  
ATOM   2234  CB  ASP A 227       8.169  -5.702  -3.545  1.00 10.00      A    C  
ATOM   2235  CG  ASP A 227       7.440  -6.766  -4.338  1.00 10.00      A    C  
ATOM   2236  OD1 ASP A 227       7.302  -7.901  -3.837  1.00 10.00      A    O  
ATOM   2237  OD2 ASP A 227       6.993  -6.472  -5.463  1.00 10.00      A    O1-
ATOM   2238  HN  ASP A 227       9.788  -4.107  -2.399  1.00 10.00      A    H  
ATOM   2239  N   ILE A 228      10.101  -4.454  -5.679  1.00 10.00      A    N  
ATOM   2240  CA  ILE A 228      10.483  -4.210  -7.066  1.00 10.00      A    C  
ATOM   2241  C   ILE A 228      11.911  -4.687  -7.308  1.00 10.00      A    C  
ATOM   2242  O   ILE A 228      12.190  -5.372  -8.293  1.00 10.00      A    O  
ATOM   2243  CB  ILE A 228      10.380  -2.711  -7.426  1.00 10.00      A    C  
ATOM   2244  CG1 ILE A 228       8.918  -2.261  -7.444  1.00 10.00      A    C  
ATOM   2245  CG2 ILE A 228      11.046  -2.422  -8.765  1.00 10.00      A    C  
ATOM   2246  CD1 ILE A 228       8.735  -0.769  -7.626  1.00 10.00      A    C  
ATOM   2247  HN  ILE A 228       9.834  -3.693  -5.114  1.00 10.00      A    H  
ATOM   2248  N   LEU A 229      12.805  -4.333  -6.392  1.00 10.00      A    N  
ATOM   2249  CA  LEU A 229      14.201  -4.724  -6.502  1.00 10.00      A    C  
ATOM   2250  C   LEU A 229      14.335  -6.241  -6.480  1.00 10.00      A    C  
ATOM   2251  O   LEU A 229      15.095  -6.818  -7.258  1.00 10.00      A    O  
ATOM   2252  CB  LEU A 229      15.027  -4.097  -5.378  1.00 10.00      A    C  
ATOM   2253  CG  LEU A 229      15.133  -2.570  -5.392  1.00 10.00      A    C  
ATOM   2254  CD1 LEU A 229      15.832  -2.067  -4.140  1.00 10.00      A    C  
ATOM   2255  CD2 LEU A 229      15.856  -2.088  -6.642  1.00 10.00      A    C  
ATOM   2256  HN  LEU A 229      12.514  -3.795  -5.620  1.00 10.00      A    H  
ATOM   2257  N   ILE A 230      13.573  -6.881  -5.601  1.00 10.00      A    N  
ATOM   2258  CA  ILE A 230      13.593  -8.335  -5.474  1.00 10.00      A    C  
ATOM   2259  C   ILE A 230      13.181  -9.008  -6.784  1.00 10.00      A    C  
ATOM   2260  O   ILE A 230      13.825  -9.959  -7.223  1.00 10.00      A    O  
ATOM   2261  CB  ILE A 230      12.696  -8.827  -4.313  1.00 10.00      A    C  
ATOM   2262  CG1 ILE A 230      13.319  -8.441  -2.967  1.00 10.00      A    C  
ATOM   2263  CG2 ILE A 230      12.477 -10.336  -4.382  1.00 10.00      A    C  
ATOM   2264  CD1 ILE A 230      12.476  -8.809  -1.764  1.00 10.00      A    C  
ATOM   2265  HN  ILE A 230      12.980  -6.359  -5.012  1.00 10.00      A    H  
ATOM   2266  N   ASP A 231      12.133  -8.488  -7.421  1.00 10.00      A    N  
ATOM   2267  CA  ASP A 231      11.646  -9.050  -8.686  1.00 10.00      A    C  
ATOM   2268  C   ASP A 231      12.744  -9.053  -9.737  1.00 10.00      A    C  
ATOM   2269  O   ASP A 231      12.954 -10.045 -10.436  1.00 10.00      A    O  
ATOM   2270  CB  ASP A 231      10.442  -8.265  -9.212  1.00 10.00      A    C  
ATOM   2271  CG  ASP A 231       9.774  -8.945 -10.397  1.00 10.00      A    C  
ATOM   2272  OD1 ASP A 231       8.900  -9.814 -10.176  1.00 10.00      A    O  
ATOM   2273  OD2 ASP A 231      10.109  -8.611 -11.558  1.00 10.00      A    O1-
ATOM   2274  HN  ASP A 231      11.677  -7.708  -7.031  1.00 10.00      A    H  
ATOM   2275  N   ILE A 232      13.451  -7.934  -9.829  1.00 10.00      A    N  
ATOM   2276  CA  ILE A 232      14.543  -7.787 -10.780  1.00 10.00      A    C  
ATOM   2277  C   ILE A 232      15.649  -8.796 -10.475  1.00 10.00      A    C  
ATOM   2278  O   ILE A 232      16.224  -9.394 -11.384  1.00 10.00      A    O  
ATOM   2279  CB  ILE A 232      15.118  -6.356 -10.759  1.00 10.00      A    C  
ATOM   2280  CG1 ILE A 232      13.997  -5.335 -10.983  1.00 10.00      A    C  
ATOM   2281  CG2 ILE A 232      16.195  -6.195 -11.820  1.00 10.00      A    C  
ATOM   2282  CD1 ILE A 232      14.402  -3.903 -10.708  1.00 10.00      A    C  
ATOM   2283  HN  ILE A 232      13.227  -7.182  -9.242  1.00 10.00      A    H  
ATOM   2284  N   ILE A 233      15.919  -9.002  -9.188  1.00 10.00      A    N  
ATOM   2285  CA  ILE A 233      16.945  -9.946  -8.754  1.00 10.00      A    C  
ATOM   2286  C   ILE A 233      16.552 -11.374  -9.134  1.00 10.00      A    C  
ATOM   2287  O   ILE A 233      17.403 -12.204  -9.446  1.00 10.00      A    O  
ATOM   2288  CB  ILE A 233      17.188  -9.863  -7.228  1.00 10.00      A    C  
ATOM   2289  CG1 ILE A 233      17.705  -8.475  -6.845  1.00 10.00      A    C  
ATOM   2290  CG2 ILE A 233      18.164 -10.939  -6.767  1.00 10.00      A    C  
ATOM   2291  CD1 ILE A 233      17.752  -8.231  -5.351  1.00 10.00      A    C  
ATOM   2292  HN  ILE A 233      15.413  -8.501  -8.509  1.00 10.00      A    H  
ATOM   2293  N   ARG A 234      15.256 -11.649  -9.136  1.00 10.00      A    N  
ATOM   2294  CA  ARG A 234      14.760 -12.978  -9.482  1.00 10.00      A    C  
ATOM   2295  C   ARG A 234      14.796 -13.199 -10.993  1.00 10.00      A    C  
ATOM   2296  O   ARG A 234      14.632 -14.322 -11.475  1.00 10.00      A    O  
ATOM   2297  CB  ARG A 234      13.346 -13.190  -8.940  1.00 10.00      A    C  
ATOM   2298  CG  ARG A 234      13.214 -12.917  -7.451  1.00 10.00      A    C  
ATOM   2299  CD  ARG A 234      11.777 -13.051  -6.979  1.00 10.00      A    C  
ATOM   2300  NE  ARG A 234      11.446 -14.430  -6.647  1.00 10.00      A    N  
ATOM   2301  CZ  ARG A 234      11.200 -14.860  -5.411  1.00 10.00      A    C  
ATOM   2302  NH1 ARG A 234      11.240 -14.016  -4.387  1.00 10.00      A    N1+
ATOM   2303  NH2 ARG A 234      10.900 -16.133  -5.201  1.00 10.00      A    N  
ATOM   2304  HN  ARG A 234      14.613 -10.941  -8.902  1.00 10.00      A    H  
ATOM   2305  HE  ARG A 234      11.421 -15.077  -7.389  1.00 10.00      A    H  
ATOM   2306 HH11 ARG A 234      11.053 -14.349  -3.448  1.00 10.00      A    H  
ATOM   2307 HH12 ARG A 234      11.456 -13.051  -4.535  1.00 10.00      A    H  
ATOM   2308 HH21 ARG A 234      10.714 -16.462  -4.261  1.00 10.00      A    H  
ATOM   2309 HH22 ARG A 234      10.857 -16.775  -5.970  1.00 10.00      A    H  
ATOM   2310  N   GLU A 235      15.017 -12.123 -11.737  1.00 10.00      A    N  
ATOM   2311  CA  GLU A 235      15.085 -12.201 -13.187  1.00 10.00      A    C  
ATOM   2312  C   GLU A 235      16.524 -12.107 -13.679  1.00 10.00      A    C  
ATOM   2313  O   GLU A 235      17.024 -13.018 -14.332  1.00 10.00      A    O  
ATOM   2314  CB  GLU A 235      14.256 -11.094 -13.829  1.00 10.00      A    C  
ATOM   2315  CG  GLU A 235      12.755 -11.279 -13.709  1.00 10.00      A    C  
ATOM   2316  CD  GLU A 235      12.001 -10.377 -14.658  1.00 10.00      A    C  
ATOM   2317  OE1 GLU A 235      12.444  -9.227 -14.872  1.00 10.00      A    O  
ATOM   2318  OE2 GLU A 235      10.967 -10.810 -15.202  1.00 10.00      A    O1-
ATOM   2319  HN  GLU A 235      15.130 -11.254 -11.296  1.00 10.00      A    H  
ATOM   2320  N   LYS A 236      17.188 -11.007 -13.350  1.00 10.00      A    N  
ATOM   2321  CA  LYS A 236      18.566 -10.784 -13.777  1.00 10.00      A    C  
ATOM   2322  C   LYS A 236      19.548 -11.628 -12.975  1.00 10.00      A    C  
ATOM   2323  O   LYS A 236      20.635 -11.961 -13.452  1.00 10.00      A    O  
ATOM   2324  CB  LYS A 236      18.925  -9.300 -13.670  1.00 10.00      A    C  
ATOM   2325  CG  LYS A 236      18.224  -8.413 -14.687  1.00 10.00      A    C  
ATOM   2326  CD  LYS A 236      18.579  -6.948 -14.480  1.00 10.00      A    C  
ATOM   2327  CE  LYS A 236      18.243  -6.107 -15.702  1.00 10.00      A    C  
ATOM   2328  NZ  LYS A 236      16.777  -6.000 -15.938  1.00 10.00      A    N1+
ATOM   2329  HN  LYS A 236      16.742 -10.325 -12.798  1.00 10.00      A    H  
ATOM   2330  HZ1 LYS A 236      16.339  -6.944 -15.926  1.00 10.00      A    H  
ATOM   2331  HZ2 LYS A 236      16.598  -5.563 -16.863  1.00 10.00      A    H  
ATOM   2332  HZ3 LYS A 236      16.335  -5.414 -15.201  1.00 10.00      A    H  
ATOM   2333  N   GLY A 237      19.163 -11.980 -11.760  1.00 10.00      A    N  
ATOM   2334  CA  GLY A 237      20.022 -12.781 -10.918  1.00 10.00      A    C  
ATOM   2335  C   GLY A 237      20.616 -11.968  -9.790  1.00 10.00      A    C  
ATOM   2336  O   GLY A 237      20.222 -10.822  -9.571  1.00 10.00      A    O  
ATOM   2337  HN  GLY A 237      18.289 -11.689 -11.427  1.00 10.00      A    H  
ATOM   2338  N   VAL A 238      21.564 -12.553  -9.077  1.00 10.00      A    N  
ATOM   2339  CA  VAL A 238      22.209 -11.875  -7.959  1.00 10.00      A    C  
ATOM   2340  C   VAL A 238      23.267 -10.886  -8.440  1.00 10.00      A    C  
ATOM   2341  O   VAL A 238      23.698 -10.003  -7.697  1.00 10.00      A    O  
ATOM   2342  CB  VAL A 238      22.847 -12.875  -6.968  1.00 10.00      A    C  
ATOM   2343  CG1 VAL A 238      21.771 -13.685  -6.265  1.00 10.00      A    C  
ATOM   2344  CG2 VAL A 238      23.832 -13.794  -7.678  1.00 10.00      A    C  
ATOM   2345  HN  VAL A 238      21.838 -13.468  -9.308  1.00 10.00      A    H  
ATOM   2346  N   ASP A 239      23.667 -11.030  -9.694  1.00 10.00      A    N  
ATOM   2347  CA  ASP A 239      24.680 -10.162 -10.278  1.00 10.00      A    C  
ATOM   2348  C   ASP A 239      24.036  -9.103 -11.167  1.00 10.00      A    C  
ATOM   2349  O   ASP A 239      24.175  -9.133 -12.389  1.00 10.00      A    O  
ATOM   2350  CB  ASP A 239      25.679 -10.988 -11.089  1.00 10.00      A    C  
ATOM   2351  CG  ASP A 239      27.094 -10.463 -10.988  1.00 10.00      A    C  
ATOM   2352  OD1 ASP A 239      27.354  -9.334 -11.458  1.00 10.00      A    O  
ATOM   2353  OD2 ASP A 239      27.960 -11.188 -10.448  1.00 10.00      A    O1-
ATOM   2354  HN  ASP A 239      23.264 -11.734 -10.247  1.00 10.00      A    H  
ATOM   2355  N   CYS A 240      23.313  -8.179 -10.549  1.00 10.00      A    N  
ATOM   2356  CA  CYS A 240      22.646  -7.116 -11.286  1.00 10.00      A    C  
ATOM   2357  C   CYS A 240      22.916  -5.755 -10.653  1.00 10.00      A    C  
ATOM   2358  O   CYS A 240      23.393  -5.672  -9.518  1.00 10.00      A    O  
ATOM   2359  CB  CYS A 240      21.140  -7.384 -11.367  1.00 10.00      A    C  
ATOM   2360  SG  CYS A 240      20.382  -7.863  -9.796  1.00 10.00      A    S  
ATOM   2361  HN  CYS A 240      23.227  -8.210  -9.572  1.00 10.00      A    H  
ATOM   2362  HG  CYS A 240      20.332  -9.191  -9.751  1.00 10.00      A    H  
ATOM   2363  N   ASP A 241      22.622  -4.694 -11.392  1.00 10.00      A    N  
ATOM   2364  CA  ASP A 241      22.834  -3.340 -10.899  1.00 10.00      A    C  
ATOM   2365  C   ASP A 241      21.662  -2.889 -10.043  1.00 10.00      A    C  
ATOM   2366  O   ASP A 241      20.607  -2.517 -10.563  1.00 10.00      A    O  
ATOM   2367  CB  ASP A 241      23.030  -2.367 -12.063  1.00 10.00      A    C  
ATOM   2368  CG  ASP A 241      23.448  -0.980 -11.613  1.00 10.00      A    C  
ATOM   2369  OD1 ASP A 241      22.571  -0.175 -11.236  1.00 10.00      A    O  
ATOM   2370  OD2 ASP A 241      24.660  -0.679 -11.657  1.00 10.00      A    O1-
ATOM   2371  HN  ASP A 241      22.251  -4.824 -12.292  1.00 10.00      A    H  
ATOM   2372  N   ILE A 242      21.843  -2.938  -8.733  1.00 10.00      A    N  
ATOM   2373  CA  ILE A 242      20.800  -2.529  -7.805  1.00 10.00      A    C  
ATOM   2374  C   ILE A 242      20.837  -1.017  -7.621  1.00 10.00      A    C  
ATOM   2375  O   ILE A 242      21.745  -0.485  -6.985  1.00 10.00      A    O  
ATOM   2376  CB  ILE A 242      20.969  -3.210  -6.427  1.00 10.00      A    C  
ATOM   2377  CG1 ILE A 242      21.084  -4.732  -6.581  1.00 10.00      A    C  
ATOM   2378  CG2 ILE A 242      19.821  -2.845  -5.493  1.00 10.00      A    C  
ATOM   2379  CD1 ILE A 242      19.868  -5.383  -7.208  1.00 10.00      A    C  
ATOM   2380  HN  ILE A 242      22.702  -3.256  -8.379  1.00 10.00      A    H  
ATOM   2381  N   ASP A 243      19.869  -0.326  -8.204  1.00 10.00      A    N  
ATOM   2382  CA  ASP A 243      19.804   1.124  -8.091  1.00 10.00      A    C  
ATOM   2383  C   ASP A 243      18.621   1.534  -7.225  1.00 10.00      A    C  
ATOM   2384  O   ASP A 243      17.503   1.703  -7.716  1.00 10.00      A    O  
ATOM   2385  CB  ASP A 243      19.701   1.779  -9.469  1.00 10.00      A    C  
ATOM   2386  CG  ASP A 243      20.294   3.174  -9.495  1.00 10.00      A    C  
ATOM   2387  OD1 ASP A 243      19.946   3.992  -8.617  1.00 10.00      A    O  
ATOM   2388  OD2 ASP A 243      21.111   3.460 -10.395  1.00 10.00      A    O1-
ATOM   2389  HN  ASP A 243      19.178  -0.800  -8.715  1.00 10.00      A    H  
ATOM   2390  N   VAL A 244      18.874   1.675  -5.935  1.00 10.00      A    N  
ATOM   2391  CA  VAL A 244      17.833   2.051  -4.982  1.00 10.00      A    C  
ATOM   2392  C   VAL A 244      17.287   3.465  -5.238  1.00 10.00      A    C  
ATOM   2393  O   VAL A 244      16.083   3.626  -5.435  1.00 10.00      A    O  
ATOM   2394  CB  VAL A 244      18.292   1.899  -3.515  1.00 10.00      A    C  
ATOM   2395  CG1 VAL A 244      17.165   2.250  -2.555  1.00 10.00      A    C  
ATOM   2396  CG2 VAL A 244      18.792   0.485  -3.260  1.00 10.00      A    C  
ATOM   2397  HN  VAL A 244      19.790   1.533  -5.611  1.00 10.00      A    H  
ATOM   2398  N   PRO A 245      18.154   4.503  -5.241  1.00 10.00      A    N  
ATOM   2399  CA  PRO A 245      17.730   5.894  -5.475  1.00 10.00      A    C  
ATOM   2400  C   PRO A 245      16.867   6.055  -6.727  1.00 10.00      A    C  
ATOM   2401  O   PRO A 245      15.829   6.717  -6.687  1.00 10.00      A    O  
ATOM   2402  CB  PRO A 245      19.052   6.642  -5.646  1.00 10.00      A    C  
ATOM   2403  CG  PRO A 245      20.021   5.857  -4.838  1.00 10.00      A    C  
ATOM   2404  CD  PRO A 245      19.609   4.423  -4.993  1.00 10.00      A    C  
ATOM   2405  N   LYS A 246      17.289   5.441  -7.831  1.00 10.00      A    N  
ATOM   2406  CA  LYS A 246      16.540   5.530  -9.081  1.00 10.00      A    C  
ATOM   2407  C   LYS A 246      15.138   4.954  -8.914  1.00 10.00      A    C  
ATOM   2408  O   LYS A 246      14.158   5.537  -9.380  1.00 10.00      A    O  
ATOM   2409  CB  LYS A 246      17.274   4.811 -10.212  1.00 10.00      A    C  
ATOM   2410  CG  LYS A 246      16.897   5.292 -11.602  1.00 10.00      A    C  
ATOM   2411  CD  LYS A 246      17.388   4.330 -12.670  1.00 10.00      A    C  
ATOM   2412  CE  LYS A 246      17.276   4.938 -14.057  1.00 10.00      A    C  
ATOM   2413  NZ  LYS A 246      18.290   6.001 -14.280  1.00 10.00      A    N1+
ATOM   2414  HN  LYS A 246      18.122   4.918  -7.804  1.00 10.00      A    H  
ATOM   2415  HZ1 LYS A 246      18.066   6.839 -13.706  1.00 10.00      A    H  
ATOM   2416  HZ2 LYS A 246      18.308   6.276 -15.283  1.00 10.00      A    H  
ATOM   2417  HZ3 LYS A 246      19.235   5.656 -14.011  1.00 10.00      A    H  
ATOM   2418  N   THR A 247      15.052   3.819  -8.231  1.00 10.00      A    N  
ATOM   2419  CA  THR A 247      13.773   3.166  -7.989  1.00 10.00      A    C  
ATOM   2420  C   THR A 247      12.876   4.059  -7.132  1.00 10.00      A    C  
ATOM   2421  O   THR A 247      11.681   4.201  -7.403  1.00 10.00      A    O  
ATOM   2422  CB  THR A 247      13.967   1.800  -7.298  1.00 10.00      A    C  
ATOM   2423  CG2 THR A 247      12.657   1.028  -7.259  1.00 10.00      A    C  
ATOM   2424  OG1 THR A 247      14.937   1.034  -8.024  1.00 10.00      A    O  
ATOM   2425  HN  THR A 247      15.870   3.411  -7.877  1.00 10.00      A    H  
ATOM   2426  HG1 THR A 247      15.829   1.332  -7.787  1.00 10.00      A    H  
ATOM   2427  N   ILE A 248      13.470   4.678  -6.113  1.00 10.00      A    N  
ATOM   2428  CA  ILE A 248      12.737   5.569  -5.227  1.00 10.00      A    C  
ATOM   2429  C   ILE A 248      12.222   6.777  -6.002  1.00 10.00      A    C  
ATOM   2430  O   ILE A 248      11.090   7.215  -5.804  1.00 10.00      A    O  
ATOM   2431  CB  ILE A 248      13.594   6.027  -4.026  1.00 10.00      A    C  
ATOM   2432  CG1 ILE A 248      14.032   4.813  -3.205  1.00 10.00      A    C  
ATOM   2433  CG2 ILE A 248      12.821   7.005  -3.153  1.00 10.00      A    C  
ATOM   2434  CD1 ILE A 248      14.907   5.157  -2.022  1.00 10.00      A    C  
ATOM   2435  HN  ILE A 248      14.428   4.524  -5.953  1.00 10.00      A    H  
ATOM   2436  N   GLN A 249      13.049   7.300  -6.897  1.00 10.00      A    N  
ATOM   2437  CA  GLN A 249      12.659   8.440  -7.722  1.00 10.00      A    C  
ATOM   2438  C   GLN A 249      11.473   8.064  -8.603  1.00 10.00      A    C  
ATOM   2439  O   GLN A 249      10.510   8.823  -8.732  1.00 10.00      A    O  
ATOM   2440  CB  GLN A 249      13.819   8.899  -8.607  1.00 10.00      A    C  
ATOM   2441  CG  GLN A 249      14.856   9.752  -7.898  1.00 10.00      A    C  
ATOM   2442  CD  GLN A 249      15.926  10.254  -8.847  1.00 10.00      A    C  
ATOM   2443  NE2 GLN A 249      16.448  11.439  -8.574  1.00 10.00      A    N  
ATOM   2444  OE1 GLN A 249      16.277   9.587  -9.822  1.00 10.00      A    O  
ATOM   2445  HN  GLN A 249      13.949   6.915  -7.002  1.00 10.00      A    H  
ATOM   2446 HE21 GLN A 249      16.119  11.921  -7.779  1.00 10.00      A    H  
ATOM   2447 HE22 GLN A 249      17.136  11.794  -9.175  1.00 10.00      A    H  
ATOM   2448  N   MET A 250      11.547   6.875  -9.189  1.00 10.00      A    N  
ATOM   2449  CA  MET A 250      10.492   6.374 -10.062  1.00 10.00      A    C  
ATOM   2450  C   MET A 250       9.151   6.311  -9.334  1.00 10.00      A    C  
ATOM   2451  O   MET A 250       8.139   6.808  -9.830  1.00 10.00      A    O  
ATOM   2452  CB  MET A 250      10.863   4.995 -10.618  1.00 10.00      A    C  
ATOM   2453  CG  MET A 250       9.873   4.431 -11.624  1.00 10.00      A    C  
ATOM   2454  SD  MET A 250       9.647   5.501 -13.056  1.00 10.00      A    S  
ATOM   2455  CE  MET A 250       8.584   4.474 -14.072  1.00 10.00      A    C  
ATOM   2456  HN  MET A 250      12.343   6.318  -9.032  1.00 10.00      A    H  
ATOM   2457  N   VAL A 251       9.147   5.715  -8.147  1.00 10.00      A    N  
ATOM   2458  CA  VAL A 251       7.918   5.591  -7.367  1.00 10.00      A    C  
ATOM   2459  C   VAL A 251       7.477   6.935  -6.781  1.00 10.00      A    C  
ATOM   2460  O   VAL A 251       6.283   7.190  -6.627  1.00 10.00      A    O  
ATOM   2461  CB  VAL A 251       8.014   4.520  -6.258  1.00 10.00      A    C  
ATOM   2462  CG1 VAL A 251       8.257   3.146  -6.863  1.00 10.00      A    C  
ATOM   2463  CG2 VAL A 251       9.104   4.860  -5.253  1.00 10.00      A    C  
ATOM   2464  HN  VAL A 251       9.987   5.346  -7.789  1.00 10.00      A    H  
ATOM   2465  N   ARG A 252       8.439   7.803  -6.479  1.00 10.00      A    N  
ATOM   2466  CA  ARG A 252       8.141   9.119  -5.918  1.00 10.00      A    C  
ATOM   2467  C   ARG A 252       7.433  10.005  -6.932  1.00 10.00      A    C  
ATOM   2468  O   ARG A 252       6.611  10.842  -6.568  1.00 10.00      A    O  
ATOM   2469  CB  ARG A 252       9.413   9.807  -5.422  1.00 10.00      A    C  
ATOM   2470  CG  ARG A 252       9.706   9.566  -3.951  1.00 10.00      A    C  
ATOM   2471  CD  ARG A 252      10.981  10.268  -3.520  1.00 10.00      A    C  
ATOM   2472  NE  ARG A 252      11.141  10.264  -2.064  1.00 10.00      A    N  
ATOM   2473  CZ  ARG A 252      11.815  11.190  -1.390  1.00 10.00      A    C  
ATOM   2474  NH1 ARG A 252      12.394  12.193  -2.038  1.00 10.00      A    N1+
ATOM   2475  NH2 ARG A 252      11.909  11.114  -0.068  1.00 10.00      A    N  
ATOM   2476  HN  ARG A 252       9.378   7.548  -6.629  1.00 10.00      A    H  
ATOM   2477  HE  ARG A 252      10.720   9.522  -1.562  1.00 10.00      A    H  
ATOM   2478 HH11 ARG A 252      12.327  12.254  -3.040  1.00 10.00      A    H  
ATOM   2479 HH12 ARG A 252      12.903  12.894  -1.535  1.00 10.00      A    H  
ATOM   2480 HH21 ARG A 252      11.471  10.351   0.428  1.00 10.00      A    H  
ATOM   2481 HH22 ARG A 252      12.413  11.814   0.446  1.00 10.00      A    H  
ATOM   2482  N   SER A 253       7.742   9.804  -8.207  1.00 10.00      A    N  
ATOM   2483  CA  SER A 253       7.135  10.585  -9.279  1.00 10.00      A    C  
ATOM   2484  C   SER A 253       5.666  10.208  -9.463  1.00 10.00      A    C  
ATOM   2485  O   SER A 253       4.902  10.926 -10.110  1.00 10.00      A    O  
ATOM   2486  CB  SER A 253       7.902  10.375 -10.587  1.00 10.00      A    C  
ATOM   2487  OG  SER A 253       9.302  10.532 -10.391  1.00 10.00      A    O  
ATOM   2488  HN  SER A 253       8.397   9.109  -8.435  1.00 10.00      A    H  
ATOM   2489  HG  SER A 253       9.628   9.822  -9.818  1.00 10.00      A    H  
ATOM   2490  N   GLN A 254       5.279   9.076  -8.884  1.00 10.00      A    N  
ATOM   2491  CA  GLN A 254       3.913   8.592  -8.986  1.00 10.00      A    C  
ATOM   2492  C   GLN A 254       3.170   8.761  -7.660  1.00 10.00      A    C  
ATOM   2493  O   GLN A 254       1.938   8.797  -7.629  1.00 10.00      A    O  
ATOM   2494  CB  GLN A 254       3.908   7.129  -9.436  1.00 10.00      A    C  
ATOM   2495  CG  GLN A 254       4.513   6.915 -10.817  1.00 10.00      A    C  
ATOM   2496  CD  GLN A 254       4.879   5.469 -11.088  1.00 10.00      A    C  
ATOM   2497  NE2 GLN A 254       6.125   5.111 -10.819  1.00 10.00      A    N  
ATOM   2498  OE1 GLN A 254       4.054   4.681 -11.545  1.00 10.00      A    O  
ATOM   2499  HN  GLN A 254       5.935   8.551  -8.376  1.00 10.00      A    H  
ATOM   2500 HE21 GLN A 254       6.739   5.794 -10.464  1.00 10.00      A    H  
ATOM   2501 HE22 GLN A 254       6.390   4.181 -10.997  1.00 10.00      A    H  
ATOM   2502  N   ARG A 255       3.925   8.868  -6.571  1.00 10.00      A    N  
ATOM   2503  CA  ARG A 255       3.352   9.040  -5.240  1.00 10.00      A    C  
ATOM   2504  C   ARG A 255       4.304   9.834  -4.350  1.00 10.00      A    C  
ATOM   2505  O   ARG A 255       5.370   9.344  -3.968  1.00 10.00      A    O  
ATOM   2506  CB  ARG A 255       3.053   7.679  -4.602  1.00 10.00      A    C  
ATOM   2507  CG  ARG A 255       2.529   7.737  -3.172  1.00 10.00      A    C  
ATOM   2508  CD  ARG A 255       1.032   7.989  -3.130  1.00 10.00      A    C  
ATOM   2509  NE  ARG A 255       0.472   7.771  -1.792  1.00 10.00      A    N  
ATOM   2510  CZ  ARG A 255      -0.756   8.153  -1.425  1.00 10.00      A    C  
ATOM   2511  NH1 ARG A 255      -1.555   8.761  -2.293  1.00 10.00      A    N1+
ATOM   2512  NH2 ARG A 255      -1.191   7.919  -0.191  1.00 10.00      A    N  
ATOM   2513  HN  ARG A 255       4.900   8.829  -6.663  1.00 10.00      A    H  
ATOM   2514  HE  ARG A 255       1.043   7.316  -1.135  1.00 10.00      A    H  
ATOM   2515 HH11 ARG A 255      -2.477   9.048  -2.012  1.00 10.00      A    H  
ATOM   2516 HH12 ARG A 255      -1.242   8.939  -3.234  1.00 10.00      A    H  
ATOM   2517 HH21 ARG A 255      -2.114   8.206   0.079  1.00 10.00      A    H  
ATOM   2518 HH22 ARG A 255      -0.602   7.456   0.479  1.00 10.00      A    H  
ATOM   2519  N   SER A 256       3.924  11.063  -4.040  1.00 10.00      A    N  
ATOM   2520  CA  SER A 256       4.738  11.921  -3.193  1.00 10.00      A    C  
ATOM   2521  C   SER A 256       4.712  11.433  -1.748  1.00 10.00      A    C  
ATOM   2522  O   SER A 256       3.643  11.182  -1.187  1.00 10.00      A    O  
ATOM   2523  CB  SER A 256       4.227  13.362  -3.267  1.00 10.00      A    C  
ATOM   2524  OG  SER A 256       2.806  13.391  -3.297  1.00 10.00      A    O  
ATOM   2525  HN  SER A 256       3.077  11.406  -4.398  1.00 10.00      A    H  
ATOM   2526  HG  SER A 256       2.467  12.536  -3.009  1.00 10.00      A    H  
ATOM   2527  N   GLY A 257       5.886  11.284  -1.152  1.00 10.00      A    N  
ATOM   2528  CA  GLY A 257       5.956  10.836   0.223  1.00 10.00      A    C  
ATOM   2529  C   GLY A 257       6.702   9.530   0.378  1.00 10.00      A    C  
ATOM   2530  O   GLY A 257       7.044   9.143   1.492  1.00 10.00      A    O  
ATOM   2531  HN  GLY A 257       6.708  11.490  -1.643  1.00 10.00      A    H  
ATOM   2532  N   MET A 258       6.943   8.846  -0.738  1.00 10.00      A    N  
ATOM   2533  CA  MET A 258       7.663   7.571  -0.723  1.00 10.00      A    C  
ATOM   2534  C   MET A 258       8.995   7.718   0.005  1.00 10.00      A    C  
ATOM   2535  O   MET A 258       9.907   8.384  -0.493  1.00 10.00      A    O  
ATOM   2536  CB  MET A 258       7.898   7.068  -2.149  1.00 10.00      A    C  
ATOM   2537  CG  MET A 258       6.647   6.577  -2.858  1.00 10.00      A    C  
ATOM   2538  SD  MET A 258       5.808   5.259  -1.959  1.00 10.00      A    S  
ATOM   2539  CE  MET A 258       4.682   4.666  -3.216  1.00 10.00      A    C  
ATOM   2540  HN  MET A 258       6.625   9.206  -1.592  1.00 10.00      A    H  
ATOM   2541  N   VAL A 259       9.087   7.096   1.182  1.00 10.00      A    N  
ATOM   2542  CA  VAL A 259      10.284   7.163   2.026  1.00 10.00      A    C  
ATOM   2543  C   VAL A 259      10.418   8.560   2.634  1.00 10.00      A    C  
ATOM   2544  O   VAL A 259      10.756   9.525   1.941  1.00 10.00      A    O  
ATOM   2545  CB  VAL A 259      11.585   6.757   1.293  1.00 10.00      A    C  
ATOM   2546  CG1 VAL A 259      12.788   6.893   2.218  1.00 10.00      A    C  
ATOM   2547  CG2 VAL A 259      11.482   5.333   0.767  1.00 10.00      A    C  
ATOM   2548  HN  VAL A 259       8.310   6.587   1.507  1.00 10.00      A    H  
ATOM   2549  N   GLN A 260      10.136   8.666   3.928  1.00 10.00      A    N  
ATOM   2550  CA  GLN A 260      10.197   9.952   4.613  1.00 10.00      A    C  
ATOM   2551  C   GLN A 260      11.262   9.982   5.708  1.00 10.00      A    C  
ATOM   2552  O   GLN A 260      11.751  11.051   6.068  1.00 10.00      A    O  
ATOM   2553  CB  GLN A 260       8.823  10.327   5.182  1.00 10.00      A    C  
ATOM   2554  CG  GLN A 260       8.725  11.757   5.698  1.00 10.00      A    C  
ATOM   2555  CD  GLN A 260       7.299  12.175   5.999  1.00 10.00      A    C  
ATOM   2556  NE2 GLN A 260       6.844  11.903   7.210  1.00 10.00      A    N  
ATOM   2557  OE1 GLN A 260       6.614  12.742   5.152  1.00 10.00      A    O  
ATOM   2558  HN  GLN A 260       9.889   7.860   4.433  1.00 10.00      A    H  
ATOM   2559 HE21 GLN A 260       7.447  11.453   7.841  1.00 10.00      A    H  
ATOM   2560 HE22 GLN A 260       5.921  12.159   7.426  1.00 10.00      A    H  
ATOM   2561  N   THR A 261      11.622   8.824   6.244  1.00 10.00      A    N  
ATOM   2562  CA  THR A 261      12.627   8.769   7.299  1.00 10.00      A    C  
ATOM   2563  C   THR A 261      13.870   7.990   6.866  1.00 10.00      A    C  
ATOM   2564  O   THR A 261      13.781   7.044   6.080  1.00 10.00      A    O  
ATOM   2565  CB  THR A 261      12.056   8.180   8.601  1.00 10.00      A    C  
ATOM   2566  CG2 THR A 261      12.361   9.098   9.774  1.00 10.00      A    C  
ATOM   2567  OG1 THR A 261      10.633   8.042   8.483  1.00 10.00      A    O  
ATOM   2568  HN  THR A 261      11.212   7.990   5.927  1.00 10.00      A    H  
ATOM   2569  HG1 THR A 261      10.236   8.915   8.367  1.00 10.00      A    H  
ATOM   2570  N   GLU A 262      15.024   8.401   7.396  1.00 10.00      A    N  
ATOM   2571  CA  GLU A 262      16.313   7.777   7.083  1.00 10.00      A    C  
ATOM   2572  C   GLU A 262      16.323   6.279   7.399  1.00 10.00      A    C  
ATOM   2573  O   GLU A 262      16.933   5.488   6.676  1.00 10.00      A    O  
ATOM   2574  CB  GLU A 262      17.433   8.486   7.854  1.00 10.00      A    C  
ATOM   2575  CG  GLU A 262      18.839   8.003   7.527  1.00 10.00      A    C  
ATOM   2576  CD  GLU A 262      19.669   7.750   8.769  1.00 10.00      A    C  
ATOM   2577  OE1 GLU A 262      20.417   6.750   8.799  1.00 10.00      A    O  
ATOM   2578  OE2 GLU A 262      19.561   8.538   9.734  1.00 10.00      A    O1-
ATOM   2579  HN  GLU A 262      15.008   9.160   8.021  1.00 10.00      A    H  
ATOM   2580  N   ALA A 263      15.641   5.895   8.475  1.00 10.00      A    N  
ATOM   2581  CA  ALA A 263      15.571   4.494   8.888  1.00 10.00      A    C  
ATOM   2582  C   ALA A 263      14.994   3.619   7.781  1.00 10.00      A    C  
ATOM   2583  O   ALA A 263      15.444   2.491   7.564  1.00 10.00      A    O  
ATOM   2584  CB  ALA A 263      14.746   4.354  10.158  1.00 10.00      A    C  
ATOM   2585  HN  ALA A 263      15.182   6.574   9.012  1.00 10.00      A    H  
ATOM   2586  N   GLN A 264      14.014   4.155   7.065  1.00 10.00      A    N  
ATOM   2587  CA  GLN A 264      13.372   3.428   5.979  1.00 10.00      A    C  
ATOM   2588  C   GLN A 264      14.333   3.263   4.804  1.00 10.00      A    C  
ATOM   2589  O   GLN A 264      14.293   2.264   4.088  1.00 10.00      A    O  
ATOM   2590  CB  GLN A 264      12.099   4.157   5.542  1.00 10.00      A    C  
ATOM   2591  CG  GLN A 264      11.152   4.459   6.693  1.00 10.00      A    C  
ATOM   2592  CD  GLN A 264      10.062   5.448   6.331  1.00 10.00      A    C  
ATOM   2593  NE2 GLN A 264       8.924   5.339   6.997  1.00 10.00      A    N  
ATOM   2594  OE1 GLN A 264      10.243   6.311   5.471  1.00 10.00      A    O  
ATOM   2595  HN  GLN A 264      13.721   5.069   7.265  1.00 10.00      A    H  
ATOM   2596 HE21 GLN A 264       8.852   4.633   7.679  1.00 10.00      A    H  
ATOM   2597 HE22 GLN A 264       8.204   5.963   6.786  1.00 10.00      A    H  
ATOM   2598  N   TYR A 265      15.213   4.239   4.635  1.00 10.00      A    N  
ATOM   2599  CA  TYR A 265      16.194   4.214   3.557  1.00 10.00      A    C  
ATOM   2600  C   TYR A 265      17.198   3.085   3.774  1.00 10.00      A    C  
ATOM   2601  O   TYR A 265      17.522   2.337   2.850  1.00 10.00      A    O  
ATOM   2602  CB  TYR A 265      16.921   5.561   3.485  1.00 10.00      A    C  
ATOM   2603  CG  TYR A 265      17.640   5.824   2.180  1.00 10.00      A    C  
ATOM   2604  CD1 TYR A 265      16.929   5.990   1.001  1.00 10.00      A    C  
ATOM   2605  CD2 TYR A 265      19.025   5.918   2.130  1.00 10.00      A    C  
ATOM   2606  CE1 TYR A 265      17.576   6.240  -0.193  1.00 10.00      A    C  
ATOM   2607  CE2 TYR A 265      19.681   6.168   0.936  1.00 10.00      A    C  
ATOM   2608  CZ  TYR A 265      18.949   6.326  -0.223  1.00 10.00      A    C  
ATOM   2609  OH  TYR A 265      19.590   6.577  -1.415  1.00 10.00      A    O  
ATOM   2610  HN  TYR A 265      15.209   4.996   5.259  1.00 10.00      A    H  
ATOM   2611  HH  TYR A 265      20.508   6.269  -1.362  1.00 10.00      A    H  
ATOM   2612  N   ARG A 266      17.677   2.966   5.004  1.00 10.00      A    N  
ATOM   2613  CA  ARG A 266      18.644   1.934   5.354  1.00 10.00      A    C  
ATOM   2614  C   ARG A 266      18.011   0.553   5.285  1.00 10.00      A    C  
ATOM   2615  O   ARG A 266      18.657  -0.416   4.891  1.00 10.00      A    O  
ATOM   2616  CB  ARG A 266      19.198   2.165   6.760  1.00 10.00      A    C  
ATOM   2617  CG  ARG A 266      19.779   3.548   6.993  1.00 10.00      A    C  
ATOM   2618  CD  ARG A 266      20.370   3.660   8.388  1.00 10.00      A    C  
ATOM   2619  NE  ARG A 266      19.484   3.086   9.404  1.00 10.00      A    N  
ATOM   2620  CZ  ARG A 266      18.871   3.797  10.350  1.00 10.00      A    C  
ATOM   2621  NH1 ARG A 266      19.036   5.113  10.418  1.00 10.00      A    N1+
ATOM   2622  NH2 ARG A 266      18.090   3.191  11.235  1.00 10.00      A    N  
ATOM   2623  HN  ARG A 266      17.373   3.591   5.697  1.00 10.00      A    H  
ATOM   2624  HE  ARG A 266      19.341   2.112   9.376  1.00 10.00      A    H  
ATOM   2625 HH11 ARG A 266      19.632   5.591   9.752  1.00 10.00      A    H  
ATOM   2626 HH12 ARG A 266      18.571   5.643  11.132  1.00 10.00      A    H  
ATOM   2627 HH21 ARG A 266      17.629   3.727  11.948  1.00 10.00      A    H  
ATOM   2628 HH22 ARG A 266      17.959   2.195  11.196  1.00 10.00      A    H  
ATOM   2629  N   PHE A 267      16.743   0.474   5.672  1.00 10.00      A    N  
ATOM   2630  CA  PHE A 267      16.015  -0.787   5.663  1.00 10.00      A    C  
ATOM   2631  C   PHE A 267      15.976  -1.393   4.263  1.00 10.00      A    C  
ATOM   2632  O   PHE A 267      16.109  -2.604   4.103  1.00 10.00      A    O  
ATOM   2633  CB  PHE A 267      14.596  -0.598   6.207  1.00 10.00      A    C  
ATOM   2634  CG  PHE A 267      13.917  -1.883   6.592  1.00 10.00      A    C  
ATOM   2635  CD1 PHE A 267      14.348  -2.605   7.693  1.00 10.00      A    C  
ATOM   2636  CD2 PHE A 267      12.847  -2.366   5.858  1.00 10.00      A    C  
ATOM   2637  CE1 PHE A 267      13.728  -3.786   8.053  1.00 10.00      A    C  
ATOM   2638  CE2 PHE A 267      12.220  -3.546   6.211  1.00 10.00      A    C  
ATOM   2639  CZ  PHE A 267      12.663  -4.257   7.311  1.00 10.00      A    C  
ATOM   2640  HN  PHE A 267      16.285   1.285   5.980  1.00 10.00      A    H  
ATOM   2641  N   ILE A 268      15.798  -0.542   3.256  1.00 10.00      A    N  
ATOM   2642  CA  ILE A 268      15.755  -0.993   1.868  1.00 10.00      A    C  
ATOM   2643  C   ILE A 268      17.066  -1.676   1.487  1.00 10.00      A    C  
ATOM   2644  O   ILE A 268      17.071  -2.791   0.963  1.00 10.00      A    O  
ATOM   2645  CB  ILE A 268      15.485   0.178   0.898  1.00 10.00      A    C  
ATOM   2646  CG1 ILE A 268      14.147   0.846   1.229  1.00 10.00      A    C  
ATOM   2647  CG2 ILE A 268      15.495  -0.307  -0.545  1.00 10.00      A    C  
ATOM   2648  CD1 ILE A 268      13.898   2.136   0.476  1.00 10.00      A    C  
ATOM   2649  HN  ILE A 268      15.686   0.414   3.454  1.00 10.00      A    H  
ATOM   2650  N   TYR A 269      18.175  -1.008   1.779  1.00 10.00      A    N  
ATOM   2651  CA  TYR A 269      19.497  -1.544   1.477  1.00 10.00      A    C  
ATOM   2652  C   TYR A 269      19.753  -2.828   2.261  1.00 10.00      A    C  
ATOM   2653  O   TYR A 269      20.254  -3.810   1.719  1.00 10.00      A    O  
ATOM   2654  CB  TYR A 269      20.582  -0.514   1.805  1.00 10.00      A    C  
ATOM   2655  CG  TYR A 269      20.792   0.549   0.747  1.00 10.00      A    C  
ATOM   2656  CD1 TYR A 269      21.693   0.351  -0.292  1.00 10.00      A    C  
ATOM   2657  CD2 TYR A 269      20.101   1.756   0.791  1.00 10.00      A    C  
ATOM   2658  CE1 TYR A 269      21.901   1.320  -1.254  1.00 10.00      A    C  
ATOM   2659  CE2 TYR A 269      20.303   2.731  -0.170  1.00 10.00      A    C  
ATOM   2660  CZ  TYR A 269      21.206   2.509  -1.190  1.00 10.00      A    C  
ATOM   2661  OH  TYR A 269      21.415   3.475  -2.151  1.00 10.00      A    O  
ATOM   2662  HN  TYR A 269      18.103  -0.133   2.215  1.00 10.00      A    H  
ATOM   2663  HH  TYR A 269      21.650   4.315  -1.724  1.00 10.00      A    H  
ATOM   2664  N   MET A 270      19.388  -2.810   3.539  1.00 10.00      A    N  
ATOM   2665  CA  MET A 270      19.577  -3.962   4.416  1.00 10.00      A    C  
ATOM   2666  C   MET A 270      18.772  -5.168   3.941  1.00 10.00      A    C  
ATOM   2667  O   MET A 270      19.276  -6.291   3.929  1.00 10.00      A    O  
ATOM   2668  CB  MET A 270      19.183  -3.605   5.850  1.00 10.00      A    C  
ATOM   2669  CG  MET A 270      19.486  -4.689   6.873  1.00 10.00      A    C  
ATOM   2670  SD  MET A 270      18.860  -4.282   8.516  1.00 10.00      A    S  
ATOM   2671  CE  MET A 270      19.611  -5.577   9.500  1.00 10.00      A    C  
ATOM   2672  HN  MET A 270      18.981  -1.993   3.906  1.00 10.00      A    H  
ATOM   2673  N   ALA A 271      17.524  -4.931   3.553  1.00 10.00      A    N  
ATOM   2674  CA  ALA A 271      16.650  -6.000   3.084  1.00 10.00      A    C  
ATOM   2675  C   ALA A 271      17.228  -6.686   1.855  1.00 10.00      A    C  
ATOM   2676  O   ALA A 271      17.297  -7.915   1.793  1.00 10.00      A    O  
ATOM   2677  CB  ALA A 271      15.262  -5.458   2.787  1.00 10.00      A    C  
ATOM   2678  HN  ALA A 271      17.177  -4.011   3.585  1.00 10.00      A    H  
ATOM   2679  N   VAL A 272      17.651  -5.886   0.882  1.00 10.00      A    N  
ATOM   2680  CA  VAL A 272      18.230  -6.416  -0.345  1.00 10.00      A    C  
ATOM   2681  C   VAL A 272      19.536  -7.142  -0.043  1.00 10.00      A    C  
ATOM   2682  O   VAL A 272      19.776  -8.245  -0.538  1.00 10.00      A    O  
ATOM   2683  CB  VAL A 272      18.483  -5.302  -1.384  1.00 10.00      A    C  
ATOM   2684  CG1 VAL A 272      19.155  -5.862  -2.631  1.00 10.00      A    C  
ATOM   2685  CG2 VAL A 272      17.180  -4.612  -1.749  1.00 10.00      A    C  
ATOM   2686  HN  VAL A 272      17.571  -4.914   0.995  1.00 10.00      A    H  
ATOM   2687  N   GLN A 273      20.361  -6.525   0.796  1.00 10.00      A    N  
ATOM   2688  CA  GLN A 273      21.642  -7.099   1.184  1.00 10.00      A    C  
ATOM   2689  C   GLN A 273      21.457  -8.464   1.839  1.00 10.00      A    C  
ATOM   2690  O   GLN A 273      22.223  -9.395   1.587  1.00 10.00      A    O  
ATOM   2691  CB  GLN A 273      22.376  -6.148   2.135  1.00 10.00      A    C  
ATOM   2692  CG  GLN A 273      23.891  -6.193   2.029  1.00 10.00      A    C  
ATOM   2693  CD  GLN A 273      24.379  -6.158   0.594  1.00 10.00      A    C  
ATOM   2694  NE2 GLN A 273      24.485  -4.966   0.033  1.00 10.00      A    N  
ATOM   2695  OE1 GLN A 273      24.651  -7.198  -0.007  1.00 10.00      A    O  
ATOM   2696  HN  GLN A 273      20.101  -5.649   1.159  1.00 10.00      A    H  
ATOM   2697 HE21 GLN A 273      24.249  -4.175   0.567  1.00 10.00      A    H  
ATOM   2698 HE22 GLN A 273      24.787  -4.918  -0.898  1.00 10.00      A    H  
ATOM   2699  N   HIS A 274      20.433  -8.581   2.679  1.00 10.00      A    N  
ATOM   2700  CA  HIS A 274      20.146  -9.839   3.365  1.00 10.00      A    C  
ATOM   2701  C   HIS A 274      19.627 -10.883   2.383  1.00 10.00      A    C  
ATOM   2702  O   HIS A 274      19.995 -12.057   2.455  1.00 10.00      A    O  
ATOM   2703  CB  HIS A 274      19.137  -9.631   4.501  1.00 10.00      A    C  
ATOM   2704  CG  HIS A 274      19.757  -9.164   5.784  1.00 10.00      A    C  
ATOM   2705  CD2 HIS A 274      20.895  -8.452   5.978  1.00 10.00      A    C  
ATOM   2706  ND1 HIS A 274      19.190  -9.448   7.007  1.00 10.00      A    N  
ATOM   2707  CE1 HIS A 274      19.991  -8.908   7.909  1.00 10.00      A    C  
ATOM   2708  NE2 HIS A 274      21.033  -8.297   7.331  1.00 10.00      A    N  
ATOM   2709  HN  HIS A 274      19.857  -7.799   2.846  1.00 10.00      A    H  
ATOM   2710  HE2 HIS A 274      21.765  -7.831   7.788  1.00 10.00      A    H  
ATOM   2711  N   TYR A 275      18.790 -10.436   1.452  1.00 10.00      A    N  
ATOM   2712  CA  TYR A 275      18.210 -11.317   0.444  1.00 10.00      A    C  
ATOM   2713  C   TYR A 275      19.293 -11.933  -0.443  1.00 10.00      A    C  
ATOM   2714  O   TYR A 275      19.184 -13.090  -0.858  1.00 10.00      A    O  
ATOM   2715  CB  TYR A 275      17.190 -10.555  -0.407  1.00 10.00      A    C  
ATOM   2716  CG  TYR A 275      16.436 -11.416  -1.397  1.00 10.00      A    C  
ATOM   2717  CD1 TYR A 275      15.679 -12.499  -0.968  1.00 10.00      A    C  
ATOM   2718  CD2 TYR A 275      16.481 -11.145  -2.758  1.00 10.00      A    C  
ATOM   2719  CE1 TYR A 275      14.991 -13.290  -1.867  1.00 10.00      A    C  
ATOM   2720  CE2 TYR A 275      15.794 -11.929  -3.663  1.00 10.00      A    C  
ATOM   2721  CZ  TYR A 275      15.052 -13.000  -3.214  1.00 10.00      A    C  
ATOM   2722  OH  TYR A 275      14.369 -13.784  -4.112  1.00 10.00      A    O  
ATOM   2723  HN  TYR A 275      18.554  -9.483   1.444  1.00 10.00      A    H  
ATOM   2724  HH  TYR A 275      13.646 -14.231  -3.661  1.00 10.00      A    H  
ATOM   2725  N   ILE A 276      20.335 -11.155  -0.731  1.00 10.00      A    N  
ATOM   2726  CA  ILE A 276      21.444 -11.629  -1.555  1.00 10.00      A    C  
ATOM   2727  C   ILE A 276      22.110 -12.835  -0.899  1.00 10.00      A    C  
ATOM   2728  O   ILE A 276      22.421 -13.828  -1.561  1.00 10.00      A    O  
ATOM   2729  CB  ILE A 276      22.491 -10.518  -1.803  1.00 10.00      A    C  
ATOM   2730  CG1 ILE A 276      21.856  -9.365  -2.587  1.00 10.00      A    C  
ATOM   2731  CG2 ILE A 276      23.701 -11.064  -2.552  1.00 10.00      A    C  
ATOM   2732  CD1 ILE A 276      22.730  -8.133  -2.696  1.00 10.00      A    C  
ATOM   2733  HN  ILE A 276      20.356 -10.234  -0.387  1.00 10.00      A    H  
ATOM   2734  N   GLU A 277      22.291 -12.750   0.415  1.00 10.00      A    N  
ATOM   2735  CA  GLU A 277      22.905 -13.828   1.173  1.00 10.00      A    C  
ATOM   2736  C   GLU A 277      22.013 -15.064   1.155  1.00 10.00      A    C  
ATOM   2737  O   GLU A 277      22.497 -16.187   1.018  1.00 10.00      A    O  
ATOM   2738  CB  GLU A 277      23.162 -13.393   2.615  1.00 10.00      A    C  
ATOM   2739  CG  GLU A 277      23.989 -12.129   2.747  1.00 10.00      A    C  
ATOM   2740  CD  GLU A 277      24.405 -11.859   4.175  1.00 10.00      A    C  
ATOM   2741  OE1 GLU A 277      23.611 -11.264   4.932  1.00 10.00      A    O  
ATOM   2742  OE2 GLU A 277      25.532 -12.240   4.548  1.00 10.00      A    O1-
ATOM   2743  HN  GLU A 277      21.997 -11.942   0.884  1.00 10.00      A    H  
ATOM   2744  N   THR A 278      20.708 -14.844   1.280  1.00 10.00      A    N  
ATOM   2745  CA  THR A 278      19.737 -15.932   1.278  1.00 10.00      A    C  
ATOM   2746  C   THR A 278      19.828 -16.754  -0.008  1.00 10.00      A    C  
ATOM   2747  O   THR A 278      19.814 -17.985   0.029  1.00 10.00      A    O  
ATOM   2748  CB  THR A 278      18.301 -15.397   1.437  1.00 10.00      A    C  
ATOM   2749  CG2 THR A 278      17.347 -16.526   1.801  1.00 10.00      A    C  
ATOM   2750  OG1 THR A 278      18.275 -14.403   2.472  1.00 10.00      A    O  
ATOM   2751  HN  THR A 278      20.385 -13.921   1.384  1.00 10.00      A    H  
ATOM   2752  HG1 THR A 278      18.142 -14.833   3.324  1.00 10.00      A    H  
ATOM   2753  N   LEU A 279      19.950 -16.069  -1.140  1.00 10.00      A    N  
ATOM   2754  CA  LEU A 279      20.037 -16.740  -2.432  1.00 10.00      A    C  
ATOM   2755  C   LEU A 279      21.365 -17.469  -2.611  1.00 10.00      A    C  
ATOM   2756  O   LEU A 279      21.474 -18.383  -3.423  1.00 10.00      A    O  
ATOM   2757  CB  LEU A 279      19.792 -15.764  -3.586  1.00 10.00      A    C  
ATOM   2758  CG  LEU A 279      18.354 -15.262  -3.754  1.00 10.00      A    C  
ATOM   2759  CD1 LEU A 279      18.219 -14.446  -5.028  1.00 10.00      A    C  
ATOM   2760  CD2 LEU A 279      17.371 -16.424  -3.756  1.00 10.00      A    C  
ATOM   2761  HN  LEU A 279      19.982 -15.087  -1.105  1.00 10.00      A    H  
ATOM   2762  N   GLN A 280      22.373 -17.066  -1.848  1.00 10.00      A    N  
ATOM   2763  CA  GLN A 280      23.683 -17.702  -1.931  1.00 10.00      A    C  
ATOM   2764  C   GLN A 280      23.707 -19.026  -1.170  1.00 10.00      A    C  
ATOM   2765  O   GLN A 280      24.645 -19.815  -1.304  1.00 10.00      A    O  
ATOM   2766  CB  GLN A 280      24.793 -16.767  -1.440  1.00 10.00      A    C  
ATOM   2767  CG  GLN A 280      25.166 -15.680  -2.437  1.00 10.00      A    C  
ATOM   2768  CD  GLN A 280      26.481 -15.005  -2.100  1.00 10.00      A    C  
ATOM   2769  NE2 GLN A 280      27.203 -14.574  -3.123  1.00 10.00      A    N  
ATOM   2770  OE1 GLN A 280      26.851 -14.880  -0.930  1.00 10.00      A    O  
ATOM   2771  HN  GLN A 280      22.236 -16.324  -1.221  1.00 10.00      A    H  
ATOM   2772 HE21 GLN A 280      26.853 -14.715  -4.032  1.00 10.00      A    H  
ATOM   2773 HE22 GLN A 280      28.057 -14.131  -2.936  1.00 10.00      A    H  
ATOM   2774  N   ARG A 281      22.670 -19.264  -0.373  1.00 10.00      A    N  
ATOM   2775  CA  ARG A 281      22.562 -20.499   0.402  1.00 10.00      A    C  
ATOM   2776  C   ARG A 281      21.647 -21.492  -0.302  1.00 10.00      A    C  
ATOM   2777  O   ARG A 281      20.977 -21.140  -1.275  1.00 10.00      A    O  
ATOM   2778  CB  ARG A 281      22.045 -20.228   1.818  1.00 10.00      A    C  
ATOM   2779  CG  ARG A 281      23.134 -19.929   2.835  1.00 10.00      A    C  
ATOM   2780  CD  ARG A 281      23.625 -18.500   2.703  1.00 10.00      A    C  
ATOM   2781  NE  ARG A 281      25.051 -18.372   2.992  1.00 10.00      A    N  
ATOM   2782  CZ  ARG A 281      25.599 -17.298   3.560  1.00 10.00      A    C  
ATOM   2783  NH1 ARG A 281      24.837 -16.264   3.897  1.00 10.00      A    N1+
ATOM   2784  NH2 ARG A 281      26.905 -17.255   3.780  1.00 10.00      A    N  
ATOM   2785  HN  ARG A 281      21.949 -18.600  -0.315  1.00 10.00      A    H  
ATOM   2786  HE  ARG A 281      25.632 -19.132   2.749  1.00 10.00      A    H  
ATOM   2787 HH11 ARG A 281      23.846 -16.294   3.731  1.00 10.00      A    H  
ATOM   2788 HH12 ARG A 281      25.242 -15.451   4.322  1.00 10.00      A    H  
ATOM   2789 HH21 ARG A 281      27.483 -18.034   3.523  1.00 10.00      A    H  
ATOM   2790 HH22 ARG A 281      27.321 -16.445   4.204  1.00 10.00      A    H  
TER    2791      ARG A 281 
ATOM   2792  N   GLU B   1     -15.234   5.443  15.496  1.00 10.00      B    N  
ATOM   2793  CA  GLU B   1     -14.877   5.031  14.144  1.00 10.00      B    C  
ATOM   2794  C   GLU B   1     -14.182   6.155  13.362  1.00 10.00      B    C  
ATOM   2795  O   GLU B   1     -13.071   5.958  12.863  1.00 10.00      B    O  
ATOM   2796  CB  GLU B   1     -16.092   4.489  13.382  1.00 10.00      B    C  
ATOM   2797  CG  GLU B   1     -16.807   3.348  14.086  1.00 10.00      B    C  
ATOM   2798  CD  GLU B   1     -15.929   2.128  14.264  1.00 10.00      B    C  
ATOM   2799  OE1 GLU B   1     -15.257   2.025  15.309  1.00 10.00      B    O  
ATOM   2800  OE2 GLU B   1     -15.923   1.260  13.363  1.00 10.00      B    O1-
ATOM   2801  HN  GLU B   1     -15.641   4.787  16.103  1.00 10.00      B    H  
ATOM   2802  N   PRO B   2     -14.810   7.352  13.242  1.00 10.00      B    N  
ATOM   2803  CA  PRO B   2     -14.212   8.483  12.519  1.00 10.00      B    C  
ATOM   2804  C   PRO B   2     -12.932   8.973  13.196  1.00 10.00      B    C  
ATOM   2805  O   PRO B   2     -12.814   8.941  14.425  1.00 10.00      B    O  
ATOM   2806  CB  PRO B   2     -15.295   9.569  12.572  1.00 10.00      B    C  
ATOM   2807  CG  PRO B   2     -16.147   9.198  13.734  1.00 10.00      B    C  
ATOM   2808  CD  PRO B   2     -16.137   7.700  13.789  1.00 10.00      B    C  
ATOM   2809  N   LYS B   3     -11.978   9.419  12.392  1.00 10.00      B    N  
ATOM   2810  CA  LYS B   3     -10.707   9.902  12.907  1.00 10.00      B    C  
ATOM   2811  C   LYS B   3     -10.437  11.328  12.449  1.00 10.00      B    C  
ATOM   2812  O   LYS B   3     -11.003  11.790  11.457  1.00 10.00      B    O  
ATOM   2813  CB  LYS B   3      -9.565   8.982  12.468  1.00 10.00      B    C  
ATOM   2814  CG  LYS B   3      -9.351   7.770  13.367  1.00 10.00      B    C  
ATOM   2815  CD  LYS B   3      -8.677   8.156  14.676  1.00 10.00      B    C  
ATOM   2816  CE  LYS B   3      -9.694   8.480  15.760  1.00 10.00      B    C  
ATOM   2817  NZ  LYS B   3      -9.104   9.297  16.852  1.00 10.00      B    N1+
ATOM   2818  HN  LYS B   3     -12.138   9.439  11.424  1.00 10.00      B    H  
ATOM   2819  HZ1 LYS B   3      -8.326   8.784  17.308  1.00 10.00      B    H  
ATOM   2820  HZ2 LYS B   3      -9.825   9.512  17.570  1.00 10.00      B    H  
ATOM   2821  HZ3 LYS B   3      -8.737  10.200  16.470  1.00 10.00      B    H  
ATOM   2822  N   SEP B   4      -9.574  12.014  13.180  1.00 10.00      B    N  
ATOM   2823  CA  SEP B   4      -9.217  13.385  12.871  1.00 10.00      B    C  
ATOM   2824  C   SEP B   4      -8.157  13.433  11.776  1.00 10.00      B    C  
ATOM   2825  O   SEP B   4      -7.216  12.634  11.775  1.00 10.00      B    O  
ATOM   2826  CB  SEP B   4      -8.667  14.055  14.131  1.00 10.00      B    C  
ATOM   2827  OG  SEP B   4      -9.318  13.562  15.296  1.00 10.00      B    O  
ATOM   2828  P   SEP B   4      -8.637  12.426  16.192  1.00 10.00      B    P  
ATOM   2829  O1P SEP B   4      -9.483  11.951  17.296  1.00 10.00      B    O  
ATOM   2830  O2P SEP B   4      -8.002  11.337  15.427  1.00 10.00      B    O  
ATOM   2831  O3P SEP B   4      -7.422  13.156  16.921  1.00 10.00      B    O  
ATOM   2832  HN  SEP B   4      -9.163  11.588  13.967  1.00 10.00      B    H  
ATOM   2833  N   PRO B   5      -8.304  14.360  10.822  1.00 10.00      B    N  
ATOM   2834  CA  PRO B   5      -7.346  14.526   9.734  1.00 10.00      B    C  
ATOM   2835  C   PRO B   5      -6.107  15.286  10.206  1.00 10.00      B    C  
ATOM   2836  O   PRO B   5      -6.054  16.515  10.144  1.00 10.00      B    O  
ATOM   2837  CB  PRO B   5      -8.123  15.351   8.707  1.00 10.00      B    C  
ATOM   2838  CG  PRO B   5      -9.096  16.143   9.516  1.00 10.00      B    C  
ATOM   2839  CD  PRO B   5      -9.429  15.310  10.725  1.00 10.00      B    C  
ATOM   2840  N   GLY B   6      -5.119  14.551  10.685  1.00 10.00      B    N  
ATOM   2841  CA  GLY B   6      -3.902  15.169  11.167  1.00 10.00      B    C  
ATOM   2842  C   GLY B   6      -2.809  15.185  10.121  1.00 10.00      B    C  
ATOM   2843  O   GLY B   6      -3.086  15.094   8.924  1.00 10.00      B    O  
ATOM   2844  HN  GLY B   6      -5.213  13.575  10.701  1.00 10.00      B    H  
ATOM   2845  N   GLU B   7      -1.568  15.305  10.570  1.00 10.00      B    N  
ATOM   2846  CA  GLU B   7      -0.430  15.330   9.667  1.00 10.00      B    C  
ATOM   2847  C   GLU B   7       0.423  14.081   9.866  1.00 10.00      B    C  
ATOM   2848  O   GLU B   7       0.561  13.583  10.986  1.00 10.00      B    O  
ATOM   2849  CB  GLU B   7       0.403  16.599   9.872  1.00 10.00      B    C  
ATOM   2850  CG  GLU B   7      -0.404  17.893   9.852  1.00 10.00      B    C  
ATOM   2851  CD  GLU B   7      -1.339  18.000   8.660  1.00 10.00      B    C  
ATOM   2852  OE1 GLU B   7      -0.947  17.586   7.550  1.00 10.00      B    O  
ATOM   2853  OE2 GLU B   7      -2.467  18.513   8.832  1.00 10.00      B    O1-
ATOM   2854  HN  GLU B   7      -1.413  15.374  11.535  1.00 10.00      B    H  
ATOM   2855  N   PTR B   8       0.987  13.573   8.783  1.00 10.00      B    N  
ATOM   2856  CA  PTR B   8       1.800  12.368   8.840  1.00 10.00      B    C  
ATOM   2857  C   PTR B   8       3.287  12.678   8.976  1.00 10.00      B    C  
ATOM   2858  O   PTR B   8       3.991  12.867   7.985  1.00 10.00      B    O  
ATOM   2859  CB  PTR B   8       1.550  11.517   7.596  1.00 10.00      B    C  
ATOM   2860  CG  PTR B   8       2.105  10.112   7.653  1.00 10.00      B    C  
ATOM   2861  CD1 PTR B   8       3.351   9.810   7.116  1.00 10.00      B    C  
ATOM   2862  CD2 PTR B   8       1.372   9.080   8.219  1.00 10.00      B    C  
ATOM   2863  CE1 PTR B   8       3.849   8.523   7.138  1.00 10.00      B    C  
ATOM   2864  CE2 PTR B   8       1.864   7.793   8.250  1.00 10.00      B    C  
ATOM   2865  CZ  PTR B   8       3.102   7.518   7.708  1.00 10.00      B    C  
ATOM   2866  OH  PTR B   8       3.584   6.228   7.724  1.00 10.00      B    O  
ATOM   2867  P   PTR B   8       2.780   5.065   6.971  1.00 10.00      B    P  
ATOM   2868  O1P PTR B   8       1.988   4.213   7.868  1.00 10.00      B    O  
ATOM   2869  O2P PTR B   8       2.056   5.493   5.757  1.00 10.00      B    O  
ATOM   2870  O3P PTR B   8       3.905   4.085   6.419  1.00 10.00      B    O  
ATOM   2871  HN  PTR B   8       0.849  14.018   7.916  1.00 10.00      B    H  
ATOM   2872  N   VAL B   9       3.759  12.733  10.211  1.00 10.00      B    N  
ATOM   2873  CA  VAL B   9       5.171  12.986  10.471  1.00 10.00      B    C  
ATOM   2874  C   VAL B   9       5.876  11.668  10.803  1.00 10.00      B    C  
ATOM   2875  O   VAL B   9       7.090  11.627  11.012  1.00 10.00      B    O  
ATOM   2876  CB  VAL B   9       5.380  14.028  11.597  1.00 10.00      B    C  
ATOM   2877  CG1 VAL B   9       6.768  14.648  11.517  1.00 10.00      B    C  
ATOM   2878  CG2 VAL B   9       5.135  13.424  12.973  1.00 10.00      B    C  
ATOM   2879  HN  VAL B   9       3.144  12.619  10.967  1.00 10.00      B    H  
ATOM   2880  N   ASN B  10       5.085  10.592  10.839  1.00 10.00      B    N  
ATOM   2881  CA  ASN B  10       5.567   9.235  11.127  1.00 10.00      B    C  
ATOM   2882  C   ASN B  10       5.920   9.015  12.598  1.00 10.00      B    C  
ATOM   2883  O   ASN B  10       5.554   7.997  13.180  1.00 10.00      B    O  
ATOM   2884  CB  ASN B  10       6.711   8.807  10.199  1.00 10.00      B    C  
ATOM   2885  CG  ASN B  10       7.374   7.515  10.643  1.00 10.00      B    C  
ATOM   2886  ND2 ASN B  10       8.615   7.612  11.094  1.00 10.00      B    N  
ATOM   2887  OD1 ASN B  10       6.780   6.439  10.577  1.00 10.00      B    O  
ATOM   2888  HN  ASN B  10       4.132  10.715  10.663  1.00 10.00      B    H  
ATOM   2889 HD21 ASN B  10       9.033   8.499  11.115  1.00 10.00      B    H  
ATOM   2890 HD22 ASN B  10       9.065   6.794  11.393  1.00 10.00      B    H  
ATOM   2891  N   ILE B  11       6.633   9.961  13.192  1.00 10.00      B    N  
ATOM   2892  CA  ILE B  11       7.025   9.851  14.593  1.00 10.00      B    C  
ATOM   2893  C   ILE B  11       5.803   9.924  15.506  1.00 10.00      B    C  
ATOM   2894  O   ILE B  11       5.563   9.028  16.314  1.00 10.00      B    O  
ATOM   2895  CB  ILE B  11       8.037  10.946  14.988  1.00 10.00      B    C  
ATOM   2896  CG1 ILE B  11       9.239  10.912  14.039  1.00 10.00      B    C  
ATOM   2897  CG2 ILE B  11       8.490  10.765  16.431  1.00 10.00      B    C  
ATOM   2898  CD1 ILE B  11      10.195  12.073  14.215  1.00 10.00      B    C  
ATOM   2899  HN  ILE B  11       6.911  10.748  12.675  1.00 10.00      B    H  
ATOM   2900  N   GLU B  12       5.031  10.989  15.369  1.00 10.00      B    N  
ATOM   2901  CA  GLU B  12       3.833  11.168  16.175  1.00 10.00      B    C  
ATOM   2902  C   GLU B  12       2.605  11.291  15.287  1.00 10.00      B    C  
ATOM   2903  O   GLU B  12       2.617  12.015  14.288  1.00 10.00      B    O  
ATOM   2904  CB  GLU B  12       3.962  12.390  17.087  1.00 10.00      B    C  
ATOM   2905  CG  GLU B  12       4.706  12.119  18.387  1.00 10.00      B    C  
ATOM   2906  CD  GLU B  12       4.065  11.017  19.209  1.00 10.00      B    C  
ATOM   2907  OE1 GLU B  12       2.817  10.977  19.292  1.00 10.00      B    O  
ATOM   2908  OE2 GLU B  12       4.800  10.190  19.783  1.00 10.00      B    O1-
ATOM   2909  HN  GLU B  12       5.267  11.671  14.709  1.00 10.00      B    H  
ATOM   2910  N   PHE B  13       1.551  10.577  15.642  1.00 10.00      B    N  
ATOM   2911  CA  PHE B  13       0.317  10.602  14.873  1.00 10.00      B    C  
ATOM   2912  C   PHE B  13      -0.776  11.350  15.624  1.00 10.00      B    C  
ATOM   2913  O   PHE B  13      -0.929  11.187  16.838  1.00 10.00      B    O  
ATOM   2914  CB  PHE B  13      -0.143   9.176  14.561  1.00 10.00      B    C  
ATOM   2915  CG  PHE B  13       0.882   8.354  13.832  1.00 10.00      B    C  
ATOM   2916  CD1 PHE B  13       1.674   7.446  14.514  1.00 10.00      B    C  
ATOM   2917  CD2 PHE B  13       1.049   8.488  12.465  1.00 10.00      B    C  
ATOM   2918  CE1 PHE B  13       2.614   6.686  13.845  1.00 10.00      B    C  
ATOM   2919  CE2 PHE B  13       1.988   7.732  11.790  1.00 10.00      B    C  
ATOM   2920  CZ  PHE B  13       2.771   6.830  12.482  1.00 10.00      B    C  
ATOM   2921  HN  PHE B  13       1.601  10.017  16.448  1.00 10.00      B    H  
ENDMDL
MODEL        2
ATOM      1  N   GLY A   5      27.143   8.281   0.767  1.00 10.00      A    N  
ATOM      2  CA  GLY A   5      26.642   7.762   2.024  1.00 10.00      A    C  
ATOM      3  C   GLY A   5      25.132   7.836   2.095  1.00 10.00      A    C  
ATOM      4  O   GLY A   5      24.526   8.726   1.495  1.00 10.00      A    O  
ATOM      5  HN  GLY A   5      26.531   8.351  -0.002  1.00 10.00      A    H  
ATOM      6  N   PHE A   6      24.527   6.924   2.850  1.00 10.00      A    N  
ATOM      7  CA  PHE A   6      23.074   6.871   2.989  1.00 10.00      A    C  
ATOM      8  C   PHE A   6      22.508   8.197   3.494  1.00 10.00      A    C  
ATOM      9  O   PHE A   6      21.465   8.655   3.031  1.00 10.00      A    O  
ATOM     10  CB  PHE A   6      22.661   5.743   3.941  1.00 10.00      A    C  
ATOM     11  CG  PHE A   6      23.268   4.402   3.631  1.00 10.00      A    C  
ATOM     12  CD1 PHE A   6      23.315   3.923   2.333  1.00 10.00      A    C  
ATOM     13  CD2 PHE A   6      23.788   3.616   4.647  1.00 10.00      A    C  
ATOM     14  CE1 PHE A   6      23.869   2.688   2.053  1.00 10.00      A    C  
ATOM     15  CE2 PHE A   6      24.346   2.381   4.374  1.00 10.00      A    C  
ATOM     16  CZ  PHE A   6      24.386   1.917   3.075  1.00 10.00      A    C  
ATOM     17  HN  PHE A   6      25.075   6.269   3.332  1.00 10.00      A    H  
ATOM     18  N   TRP A   7      23.211   8.812   4.432  1.00 10.00      A    N  
ATOM     19  CA  TRP A   7      22.784  10.078   5.012  1.00 10.00      A    C  
ATOM     20  C   TRP A   7      22.820  11.202   3.978  1.00 10.00      A    C  
ATOM     21  O   TRP A   7      21.919  12.042   3.926  1.00 10.00      A    O  
ATOM     22  CB  TRP A   7      23.671  10.429   6.210  1.00 10.00      A    C  
ATOM     23  CG  TRP A   7      23.021  11.346   7.196  1.00 10.00      A    C  
ATOM     24  CD1 TRP A   7      22.054  11.021   8.101  1.00 10.00      A    C  
ATOM     25  CD2 TRP A   7      23.293  12.740   7.382  1.00 10.00      A    C  
ATOM     26  CE2 TRP A   7      22.449  13.193   8.414  1.00 10.00      A    C  
ATOM     27  CE3 TRP A   7      24.165  13.647   6.776  1.00 10.00      A    C  
ATOM     28  NE1 TRP A   7      21.699  12.124   8.833  1.00 10.00      A    N  
ATOM     29  CZ2 TRP A   7      22.451  14.514   8.854  1.00 10.00      A    C  
ATOM     30  CZ3 TRP A   7      24.169  14.958   7.215  1.00 10.00      A    C  
ATOM     31  CH2 TRP A   7      23.318  15.378   8.242  1.00 10.00      A    C  
ATOM     32  HN  TRP A   7      24.045   8.401   4.749  1.00 10.00      A    H  
ATOM     33  HE1 TRP A   7      21.021  12.142   9.543  1.00 10.00      A    H  
ATOM     34  N   GLU A   8      23.854  11.200   3.147  1.00 10.00      A    N  
ATOM     35  CA  GLU A   8      24.013  12.218   2.122  1.00 10.00      A    C  
ATOM     36  C   GLU A   8      23.035  12.007   0.973  1.00 10.00      A    C  
ATOM     37  O   GLU A   8      22.375  12.949   0.526  1.00 10.00      A    O  
ATOM     38  CB  GLU A   8      25.452  12.246   1.606  1.00 10.00      A    C  
ATOM     39  CG  GLU A   8      26.475  12.648   2.656  1.00 10.00      A    C  
ATOM     40  CD  GLU A   8      27.811  13.019   2.051  1.00 10.00      A    C  
ATOM     41  OE1 GLU A   8      28.835  12.422   2.444  1.00 10.00      A    O  
ATOM     42  OE2 GLU A   8      27.844  13.913   1.182  1.00 10.00      A    O1-
ATOM     43  HN  GLU A   8      24.524  10.489   3.221  1.00 10.00      A    H  
ATOM     44  N   GLU A   9      22.929  10.766   0.512  1.00 10.00      A    N  
ATOM     45  CA  GLU A   9      22.034  10.429  -0.586  1.00 10.00      A    C  
ATOM     46  C   GLU A   9      20.575  10.683  -0.219  1.00 10.00      A    C  
ATOM     47  O   GLU A   9      19.813  11.221  -1.022  1.00 10.00      A    O  
ATOM     48  CB  GLU A   9      22.261   8.991  -1.057  1.00 10.00      A    C  
ATOM     49  CG  GLU A   9      23.627   8.778  -1.690  1.00 10.00      A    C  
ATOM     50  CD  GLU A   9      23.915   7.330  -2.025  1.00 10.00      A    C  
ATOM     51  OE1 GLU A   9      24.636   6.669  -1.252  1.00 10.00      A    O  
ATOM     52  OE2 GLU A   9      23.439   6.853  -3.077  1.00 10.00      A    O1-
ATOM     53  HN  GLU A   9      23.472  10.054   0.921  1.00 10.00      A    H  
ATOM     54  N   PHE A  10      20.193  10.325   1.003  1.00 10.00      A    N  
ATOM     55  CA  PHE A  10      18.823  10.537   1.455  1.00 10.00      A    C  
ATOM     56  C   PHE A  10      18.503  12.026   1.521  1.00 10.00      A    C  
ATOM     57  O   PHE A  10      17.443  12.459   1.073  1.00 10.00      A    O  
ATOM     58  CB  PHE A  10      18.563   9.873   2.809  1.00 10.00      A    C  
ATOM     59  CG  PHE A  10      17.102   9.790   3.163  1.00 10.00      A    C  
ATOM     60  CD1 PHE A  10      16.319   8.758   2.675  1.00 10.00      A    C  
ATOM     61  CD2 PHE A  10      16.513  10.744   3.976  1.00 10.00      A    C  
ATOM     62  CE1 PHE A  10      14.977   8.677   2.991  1.00 10.00      A    C  
ATOM     63  CE2 PHE A  10      15.170  10.670   4.296  1.00 10.00      A    C  
ATOM     64  CZ  PHE A  10      14.401   9.634   3.801  1.00 10.00      A    C  
ATOM     65  HN  PHE A  10      20.842   9.898   1.607  1.00 10.00      A    H  
ATOM     66  N   GLU A  11      19.432  12.809   2.069  1.00 10.00      A    N  
ATOM     67  CA  GLU A  11      19.246  14.251   2.176  1.00 10.00      A    C  
ATOM     68  C   GLU A  11      19.073  14.853   0.786  1.00 10.00      A    C  
ATOM     69  O   GLU A  11      18.231  15.724   0.574  1.00 10.00      A    O  
ATOM     70  CB  GLU A  11      20.433  14.902   2.889  1.00 10.00      A    C  
ATOM     71  CG  GLU A  11      20.270  16.397   3.121  1.00 10.00      A    C  
ATOM     72  CD  GLU A  11      21.562  17.068   3.529  1.00 10.00      A    C  
ATOM     73  OE1 GLU A  11      22.547  16.982   2.766  1.00 10.00      A    O  
ATOM     74  OE2 GLU A  11      21.602  17.688   4.613  1.00 10.00      A    O1-
ATOM     75  HN  GLU A  11      20.259  12.405   2.411  1.00 10.00      A    H  
ATOM     76  N   THR A  12      19.866  14.360  -0.159  1.00 10.00      A    N  
ATOM     77  CA  THR A  12      19.803  14.825  -1.532  1.00 10.00      A    C  
ATOM     78  C   THR A  12      18.413  14.575  -2.113  1.00 10.00      A    C  
ATOM     79  O   THR A  12      17.826  15.458  -2.737  1.00 10.00      A    O  
ATOM     80  CB  THR A  12      20.862  14.112  -2.398  1.00 10.00      A    C  
ATOM     81  CG2 THR A  12      20.819  14.617  -3.833  1.00 10.00      A    C  
ATOM     82  OG1 THR A  12      22.168  14.346  -1.848  1.00 10.00      A    O  
ATOM     83  HN  THR A  12      20.512  13.662   0.078  1.00 10.00      A    H  
ATOM     84  HG1 THR A  12      22.249  13.892  -0.998  1.00 10.00      A    H  
ATOM     85  N   LEU A  13      17.881  13.378  -1.873  1.00 10.00      A    N  
ATOM     86  CA  LEU A  13      16.558  13.007  -2.368  1.00 10.00      A    C  
ATOM     87  C   LEU A  13      15.481  13.901  -1.762  1.00 10.00      A    C  
ATOM     88  O   LEU A  13      14.472  14.202  -2.403  1.00 10.00      A    O  
ATOM     89  CB  LEU A  13      16.255  11.541  -2.046  1.00 10.00      A    C  
ATOM     90  CG  LEU A  13      17.171  10.498  -2.691  1.00 10.00      A    C  
ATOM     91  CD1 LEU A  13      16.916   9.122  -2.091  1.00 10.00      A    C  
ATOM     92  CD2 LEU A  13      16.980  10.471  -4.200  1.00 10.00      A    C  
ATOM     93  HN  LEU A  13      18.395  12.721  -1.351  1.00 10.00      A    H  
ATOM     94  N   GLN A  14      15.706  14.335  -0.528  1.00 10.00      A    N  
ATOM     95  CA  GLN A  14      14.756  15.192   0.167  1.00 10.00      A    C  
ATOM     96  C   GLN A  14      14.819  16.634  -0.333  1.00 10.00      A    C  
ATOM     97  O   GLN A  14      13.941  17.438  -0.032  1.00 10.00      A    O  
ATOM     98  CB  GLN A  14      14.982  15.149   1.680  1.00 10.00      A    C  
ATOM     99  CG  GLN A  14      14.712  13.795   2.320  1.00 10.00      A    C  
ATOM    100  CD  GLN A  14      13.449  13.144   1.798  1.00 10.00      A    C  
ATOM    101  NE2 GLN A  14      12.323  13.463   2.407  1.00 10.00      A    N  
ATOM    102  OE1 GLN A  14      13.488  12.361   0.850  1.00 10.00      A    O  
ATOM    103  HN  GLN A  14      16.534  14.064  -0.069  1.00 10.00      A    H  
ATOM    104 HE21 GLN A  14      12.364  14.095   3.158  1.00 10.00      A    H  
ATOM    105 HE22 GLN A  14      11.488  13.066   2.077  1.00 10.00      A    H  
ATOM    106  N   GLN A  15      15.860  16.962  -1.089  1.00 10.00      A    N  
ATOM    107  CA  GLN A  15      16.013  18.309  -1.628  1.00 10.00      A    C  
ATOM    108  C   GLN A  15      15.502  18.373  -3.064  1.00 10.00      A    C  
ATOM    109  O   GLN A  15      15.666  19.379  -3.754  1.00 10.00      A    O  
ATOM    110  CB  GLN A  15      17.479  18.755  -1.569  1.00 10.00      A    C  
ATOM    111  CG  GLN A  15      18.033  18.902  -0.159  1.00 10.00      A    C  
ATOM    112  CD  GLN A  15      17.219  19.852   0.696  1.00 10.00      A    C  
ATOM    113  NE2 GLN A  15      17.153  19.575   1.985  1.00 10.00      A    N  
ATOM    114  OE1 GLN A  15      16.645  20.821   0.201  1.00 10.00      A    O  
ATOM    115  HN  GLN A  15      16.549  16.287  -1.281  1.00 10.00      A    H  
ATOM    116 HE21 GLN A  15      17.626  18.783   2.314  1.00 10.00      A    H  
ATOM    117 HE22 GLN A  15      16.636  20.175   2.565  1.00 10.00      A    H  
ATOM    118  N   GLN A  16      14.883  17.287  -3.512  1.00 10.00      A    N  
ATOM    119  CA  GLN A  16      14.352  17.217  -4.869  1.00 10.00      A    C  
ATOM    120  C   GLN A  16      12.827  17.272  -4.867  1.00 10.00      A    C  
ATOM    121  O   GLN A  16      12.193  17.207  -5.919  1.00 10.00      A    O  
ATOM    122  CB  GLN A  16      14.844  15.949  -5.572  1.00 10.00      A    C  
ATOM    123  CG  GLN A  16      16.355  15.768  -5.527  1.00 10.00      A    C  
ATOM    124  CD  GLN A  16      16.799  14.389  -5.969  1.00 10.00      A    C  
ATOM    125  NE2 GLN A  16      18.036  14.288  -6.449  1.00 10.00      A    N  
ATOM    126  OE1 GLN A  16      16.043  13.420  -5.877  1.00 10.00      A    O  
ATOM    127  HN  GLN A  16      14.790  16.511  -2.920  1.00 10.00      A    H  
ATOM    128 HE21 GLN A  16      18.584  15.102  -6.492  1.00 10.00      A    H  
ATOM    129 HE22 GLN A  16      18.360  13.401  -6.729  1.00 10.00      A    H  
ATOM    130  N   GLU A  17      12.241  17.422  -3.683  1.00 10.00      A    N  
ATOM    131  CA  GLU A  17      10.788  17.476  -3.551  1.00 10.00      A    C  
ATOM    132  C   GLU A  17      10.200  18.734  -4.187  1.00 10.00      A    C  
ATOM    133  O   GLU A  17       9.037  18.749  -4.592  1.00 10.00      A    O  
ATOM    134  CB  GLU A  17      10.353  17.343  -2.084  1.00 10.00      A    C  
ATOM    135  CG  GLU A  17      10.857  18.443  -1.161  1.00 10.00      A    C  
ATOM    136  CD  GLU A  17       9.745  19.349  -0.663  1.00 10.00      A    C  
ATOM    137  OE1 GLU A  17       9.064  18.984   0.324  1.00 10.00      A    O  
ATOM    138  OE2 GLU A  17       9.547  20.432  -1.255  1.00 10.00      A    O1-
ATOM    139  HN  GLU A  17      12.798  17.501  -2.881  1.00 10.00      A    H  
ATOM    140  N   CYS A  18      11.015  19.778  -4.291  1.00 10.00      A    N  
ATOM    141  CA  CYS A  18      10.577  21.036  -4.880  1.00 10.00      A    C  
ATOM    142  C   CYS A  18      10.585  20.968  -6.405  1.00 10.00      A    C  
ATOM    143  O   CYS A  18      10.091  21.868  -7.083  1.00 10.00      A    O  
ATOM    144  CB  CYS A  18      11.448  22.187  -4.382  1.00 10.00      A    C  
ATOM    145  SG  CYS A  18      11.536  22.322  -2.580  1.00 10.00      A    S  
ATOM    146  HN  CYS A  18      11.933  19.702  -3.955  1.00 10.00      A    H  
ATOM    147  HG  CYS A  18      10.628  21.498  -2.057  1.00 10.00      A    H  
ATOM    148  N   LYS A  19      11.154  19.896  -6.935  1.00 10.00      A    N  
ATOM    149  CA  LYS A  19      11.210  19.685  -8.373  1.00 10.00      A    C  
ATOM    150  C   LYS A  19      10.252  18.562  -8.752  1.00 10.00      A    C  
ATOM    151  O   LYS A  19      10.180  18.140  -9.904  1.00 10.00      A    O  
ATOM    152  CB  LYS A  19      12.637  19.328  -8.812  1.00 10.00      A    C  
ATOM    153  CG  LYS A  19      13.584  20.514  -8.912  1.00 10.00      A    C  
ATOM    154  CD  LYS A  19      13.160  21.470 -10.014  1.00 10.00      A    C  
ATOM    155  CE  LYS A  19      14.152  22.609 -10.178  1.00 10.00      A    C  
ATOM    156  NZ  LYS A  19      13.757  23.536 -11.273  1.00 10.00      A    N1+
ATOM    157  HN  LYS A  19      11.552  19.225  -6.340  1.00 10.00      A    H  
ATOM    158  HZ1 LYS A  19      14.425  24.331 -11.325  1.00 10.00      A    H  
ATOM    159  HZ2 LYS A  19      12.802  23.912 -11.099  1.00 10.00      A    H  
ATOM    160  HZ3 LYS A  19      13.759  23.036 -12.185  1.00 10.00      A    H  
ATOM    161  N   LEU A  20       9.504  18.092  -7.763  1.00 10.00      A    N  
ATOM    162  CA  LEU A  20       8.553  17.011  -7.961  1.00 10.00      A    C  
ATOM    163  C   LEU A  20       7.154  17.439  -7.518  1.00 10.00      A    C  
ATOM    164  O   LEU A  20       6.396  16.647  -6.959  1.00 10.00      A    O  
ATOM    165  CB  LEU A  20       9.005  15.780  -7.167  1.00 10.00      A    C  
ATOM    166  CG  LEU A  20       8.362  14.444  -7.545  1.00 10.00      A    C  
ATOM    167  CD1 LEU A  20       8.720  14.056  -8.972  1.00 10.00      A    C  
ATOM    168  CD2 LEU A  20       8.788  13.360  -6.569  1.00 10.00      A    C  
ATOM    169  HN  LEU A  20       9.595  18.489  -6.871  1.00 10.00      A    H  
ATOM    170  N   LEU A  21       6.818  18.698  -7.766  1.00 10.00      A    N  
ATOM    171  CA  LEU A  21       5.509  19.226  -7.389  1.00 10.00      A    C  
ATOM    172  C   LEU A  21       4.528  19.145  -8.554  1.00 10.00      A    C  
ATOM    173  O   LEU A  21       4.778  19.696  -9.627  1.00 10.00      A    O  
ATOM    174  CB  LEU A  21       5.611  20.667  -6.859  1.00 10.00      A    C  
ATOM    175  CG  LEU A  21       6.911  21.427  -7.154  1.00 10.00      A    C  
ATOM    176  CD1 LEU A  21       6.960  21.897  -8.600  1.00 10.00      A    C  
ATOM    177  CD2 LEU A  21       7.070  22.604  -6.206  1.00 10.00      A    C  
ATOM    178  HN  LEU A  21       7.458  19.282  -8.221  1.00 10.00      A    H  
ATOM    179  N   TYR A  22       3.418  18.451  -8.340  1.00 10.00      A    N  
ATOM    180  CA  TYR A  22       2.402  18.293  -9.375  1.00 10.00      A    C  
ATOM    181  C   TYR A  22       1.045  18.783  -8.877  1.00 10.00      A    C  
ATOM    182  O   TYR A  22       0.967  19.500  -7.881  1.00 10.00      A    O  
ATOM    183  CB  TYR A  22       2.313  16.836  -9.840  1.00 10.00      A    C  
ATOM    184  CG  TYR A  22       3.378  16.445 -10.842  1.00 10.00      A    C  
ATOM    185  CD1 TYR A  22       3.170  16.618 -12.204  1.00 10.00      A    C  
ATOM    186  CD2 TYR A  22       4.591  15.906 -10.429  1.00 10.00      A    C  
ATOM    187  CE1 TYR A  22       4.139  16.269 -13.127  1.00 10.00      A    C  
ATOM    188  CE2 TYR A  22       5.565  15.555 -11.345  1.00 10.00      A    C  
ATOM    189  CZ  TYR A  22       5.334  15.737 -12.693  1.00 10.00      A    C  
ATOM    190  OH  TYR A  22       6.304  15.392 -13.610  1.00 10.00      A    O  
ATOM    191  HN  TYR A  22       3.271  18.042  -7.460  1.00 10.00      A    H  
ATOM    192  HH  TYR A  22       6.424  16.116 -14.233  1.00 10.00      A    H  
ATOM    193  N   SER A  23      -0.017  18.384  -9.561  1.00 10.00      A    N  
ATOM    194  CA  SER A  23      -1.358  18.798  -9.188  1.00 10.00      A    C  
ATOM    195  C   SER A  23      -1.969  17.860  -8.150  1.00 10.00      A    C  
ATOM    196  O   SER A  23      -1.964  16.639  -8.315  1.00 10.00      A    O  
ATOM    197  CB  SER A  23      -2.265  18.885 -10.418  1.00 10.00      A    C  
ATOM    198  OG  SER A  23      -3.502  19.497 -10.096  1.00 10.00      A    O  
ATOM    199  HN  SER A  23       0.102  17.789 -10.332  1.00 10.00      A    H  
ATOM    200  HG  SER A  23      -3.909  19.844 -10.899  1.00 10.00      A    H  
ATOM    201  N   ARG A  24      -2.480  18.446  -7.078  1.00 10.00      A    N  
ATOM    202  CA  ARG A  24      -3.115  17.688  -6.008  1.00 10.00      A    C  
ATOM    203  C   ARG A  24      -4.435  18.348  -5.635  1.00 10.00      A    C  
ATOM    204  O   ARG A  24      -4.959  18.154  -4.537  1.00 10.00      A    O  
ATOM    205  CB  ARG A  24      -2.201  17.614  -4.780  1.00 10.00      A    C  
ATOM    206  CG  ARG A  24      -0.935  16.792  -4.987  1.00 10.00      A    C  
ATOM    207  CD  ARG A  24      -0.085  16.754  -3.727  1.00 10.00      A    C  
ATOM    208  NE  ARG A  24       0.334  18.091  -3.305  1.00 10.00      A    N  
ATOM    209  CZ  ARG A  24       0.863  18.372  -2.111  1.00 10.00      A    C  
ATOM    210  NH1 ARG A  24       1.045  17.413  -1.209  1.00 10.00      A    N1+
ATOM    211  NH2 ARG A  24       1.213  19.617  -1.816  1.00 10.00      A    N  
ATOM    212  HN  ARG A  24      -2.426  19.426  -7.001  1.00 10.00      A    H  
ATOM    213  HE  ARG A  24       0.220  18.822  -3.955  1.00 10.00      A    H  
ATOM    214 HH11 ARG A  24       1.444  17.628  -0.315  1.00 10.00      A    H  
ATOM    215 HH12 ARG A  24       0.789  16.467  -1.420  1.00 10.00      A    H  
ATOM    216 HH21 ARG A  24       1.610  19.831  -0.920  1.00 10.00      A    H  
ATOM    217 HH22 ARG A  24       1.083  20.351  -2.489  1.00 10.00      A    H  
ATOM    218  N   LYS A  25      -4.976  19.110  -6.581  1.00 10.00      A    N  
ATOM    219  CA  LYS A  25      -6.224  19.836  -6.383  1.00 10.00      A    C  
ATOM    220  C   LYS A  25      -7.395  18.923  -6.032  1.00 10.00      A    C  
ATOM    221  O   LYS A  25      -8.320  19.338  -5.333  1.00 10.00      A    O  
ATOM    222  CB  LYS A  25      -6.556  20.679  -7.615  1.00 10.00      A    C  
ATOM    223  CG  LYS A  25      -5.655  21.888  -7.803  1.00 10.00      A    C  
ATOM    224  CD  LYS A  25      -5.914  22.566  -9.137  1.00 10.00      A    C  
ATOM    225  CE  LYS A  25      -5.165  23.884  -9.237  1.00 10.00      A    C  
ATOM    226  NZ  LYS A  25      -5.252  24.468 -10.600  1.00 10.00      A    N1+
ATOM    227  HN  LYS A  25      -4.519  19.185  -7.445  1.00 10.00      A    H  
ATOM    228  HZ1 LYS A  25      -6.161  24.223 -11.038  1.00 10.00      A    H  
ATOM    229  HZ2 LYS A  25      -4.484  24.105 -11.198  1.00 10.00      A    H  
ATOM    230  HZ3 LYS A  25      -5.177  25.506 -10.553  1.00 10.00      A    H  
ATOM    231  N   GLU A  26      -7.356  17.683  -6.509  1.00 10.00      A    N  
ATOM    232  CA  GLU A  26      -8.425  16.732  -6.225  1.00 10.00      A    C  
ATOM    233  C   GLU A  26      -8.524  16.428  -4.735  1.00 10.00      A    C  
ATOM    234  O   GLU A  26      -9.614  16.202  -4.205  1.00 10.00      A    O  
ATOM    235  CB  GLU A  26      -8.246  15.443  -7.028  1.00 10.00      A    C  
ATOM    236  CG  GLU A  26      -8.519  15.612  -8.508  1.00 10.00      A    C  
ATOM    237  CD  GLU A  26      -9.768  16.427  -8.774  1.00 10.00      A    C  
ATOM    238  OE1 GLU A  26     -10.867  15.841  -8.810  1.00 10.00      A    O  
ATOM    239  OE2 GLU A  26      -9.657  17.660  -8.944  1.00 10.00      A    O1-
ATOM    240  HN  GLU A  26      -6.603  17.406  -7.071  1.00 10.00      A    H  
ATOM    241  N   GLY A  27      -7.383  16.447  -4.062  1.00 10.00      A    N  
ATOM    242  CA  GLY A  27      -7.358  16.178  -2.642  1.00 10.00      A    C  
ATOM    243  C   GLY A  27      -7.680  17.421  -1.842  1.00 10.00      A    C  
ATOM    244  O   GLY A  27      -7.899  17.356  -0.635  1.00 10.00      A    O  
ATOM    245  HN  GLY A  27      -6.551  16.663  -4.533  1.00 10.00      A    H  
ATOM    246  N   GLN A  28      -7.712  18.559  -2.524  1.00 10.00      A    N  
ATOM    247  CA  GLN A  28      -8.007  19.831  -1.882  1.00 10.00      A    C  
ATOM    248  C   GLN A  28      -9.488  20.166  -2.003  1.00 10.00      A    C  
ATOM    249  O   GLN A  28      -9.961  21.161  -1.449  1.00 10.00      A    O  
ATOM    250  CB  GLN A  28      -7.156  20.942  -2.499  1.00 10.00      A    C  
ATOM    251  CG  GLN A  28      -5.661  20.734  -2.324  1.00 10.00      A    C  
ATOM    252  CD  GLN A  28      -4.830  21.791  -3.023  1.00 10.00      A    C  
ATOM    253  NE2 GLN A  28      -3.699  22.131  -2.430  1.00 10.00      A    N  
ATOM    254  OE1 GLN A  28      -5.204  22.302  -4.080  1.00 10.00      A    O  
ATOM    255  HN  GLN A  28      -7.531  18.543  -3.489  1.00 10.00      A    H  
ATOM    256 HE21 GLN A  28      -3.468  21.683  -1.586  1.00 10.00      A    H  
ATOM    257 HE22 GLN A  28      -3.139  22.819  -2.852  1.00 10.00      A    H  
ATOM    258  N   ARG A  29     -10.216  19.333  -2.737  1.00 10.00      A    N  
ATOM    259  CA  ARG A  29     -11.646  19.531  -2.925  1.00 10.00      A    C  
ATOM    260  C   ARG A  29     -12.374  19.356  -1.598  1.00 10.00      A    C  
ATOM    261  O   ARG A  29     -12.083  18.428  -0.846  1.00 10.00      A    O  
ATOM    262  CB  ARG A  29     -12.196  18.560  -3.973  1.00 10.00      A    C  
ATOM    263  CG  ARG A  29     -11.617  18.769  -5.365  1.00 10.00      A    C  
ATOM    264  CD  ARG A  29     -12.167  17.759  -6.362  1.00 10.00      A    C  
ATOM    265  NE  ARG A  29     -13.534  18.070  -6.776  1.00 10.00      A    N  
ATOM    266  CZ  ARG A  29     -14.089  17.626  -7.906  1.00 10.00      A    C  
ATOM    267  NH1 ARG A  29     -13.390  16.856  -8.732  1.00 10.00      A    N1+
ATOM    268  NH2 ARG A  29     -15.340  17.954  -8.214  1.00 10.00      A    N  
ATOM    269  HN  ARG A  29      -9.781  18.563  -3.154  1.00 10.00      A    H  
ATOM    270  HE  ARG A  29     -14.069  18.645  -6.178  1.00 10.00      A    H  
ATOM    271 HH11 ARG A  29     -12.440  16.600  -8.510  1.00 10.00      A    H  
ATOM    272 HH12 ARG A  29     -13.805  16.518  -9.580  1.00 10.00      A    H  
ATOM    273 HH21 ARG A  29     -15.754  17.624  -9.064  1.00 10.00      A    H  
ATOM    274 HH22 ARG A  29     -15.876  18.535  -7.594  1.00 10.00      A    H  
ATOM    275  N   GLN A  30     -13.310  20.253  -1.318  1.00 10.00      A    N  
ATOM    276  CA  GLN A  30     -14.066  20.225  -0.069  1.00 10.00      A    C  
ATOM    277  C   GLN A  30     -14.805  18.905   0.132  1.00 10.00      A    C  
ATOM    278  O   GLN A  30     -14.864  18.380   1.241  1.00 10.00      A    O  
ATOM    279  CB  GLN A  30     -15.049  21.397  -0.007  1.00 10.00      A    C  
ATOM    280  CG  GLN A  30     -15.757  21.537   1.332  1.00 10.00      A    C  
ATOM    281  CD  GLN A  30     -14.813  21.919   2.457  1.00 10.00      A    C  
ATOM    282  NE2 GLN A  30     -15.039  21.363   3.631  1.00 10.00      A    N  
ATOM    283  OE1 GLN A  30     -13.875  22.693   2.264  1.00 10.00      A    O  
ATOM    284  HN  GLN A  30     -13.501  20.958  -1.974  1.00 10.00      A    H  
ATOM    285 HE21 GLN A  30     -15.792  20.735   3.713  1.00 10.00      A    H  
ATOM    286 HE22 GLN A  30     -14.449  21.601   4.378  1.00 10.00      A    H  
ATOM    287  N   GLU A  31     -15.355  18.371  -0.945  1.00 10.00      A    N  
ATOM    288  CA  GLU A  31     -16.100  17.120  -0.888  1.00 10.00      A    C  
ATOM    289  C   GLU A  31     -15.180  15.931  -0.624  1.00 10.00      A    C  
ATOM    290  O   GLU A  31     -15.607  14.904  -0.095  1.00 10.00      A    O  
ATOM    291  CB  GLU A  31     -16.872  16.911  -2.193  1.00 10.00      A    C  
ATOM    292  CG  GLU A  31     -17.745  18.091  -2.602  1.00 10.00      A    C  
ATOM    293  CD  GLU A  31     -17.017  19.107  -3.464  1.00 10.00      A    C  
ATOM    294  OE1 GLU A  31     -15.769  19.092  -3.493  1.00 10.00      A    O  
ATOM    295  OE2 GLU A  31     -17.695  19.923  -4.126  1.00 10.00      A    O1-
ATOM    296  HN  GLU A  31     -15.268  18.831  -1.812  1.00 10.00      A    H  
ATOM    297  N   ASN A  32     -13.910  16.091  -0.964  1.00 10.00      A    N  
ATOM    298  CA  ASN A  32     -12.922  15.029  -0.786  1.00 10.00      A    C  
ATOM    299  C   ASN A  32     -12.085  15.256   0.463  1.00 10.00      A    C  
ATOM    300  O   ASN A  32     -11.243  14.432   0.813  1.00 10.00      A    O  
ATOM    301  CB  ASN A  32     -11.995  14.967  -2.002  1.00 10.00      A    C  
ATOM    302  CG  ASN A  32     -12.680  14.462  -3.252  1.00 10.00      A    C  
ATOM    303  ND2 ASN A  32     -12.192  14.895  -4.408  1.00 10.00      A    N  
ATOM    304  OD1 ASN A  32     -13.623  13.674  -3.183  1.00 10.00      A    O  
ATOM    305  HN  ASN A  32     -13.625  16.951  -1.343  1.00 10.00      A    H  
ATOM    306 HD21 ASN A  32     -11.424  15.508  -4.385  1.00 10.00      A    H  
ATOM    307 HD22 ASN A  32     -12.615  14.583  -5.239  1.00 10.00      A    H  
ATOM    308  N   LYS A  33     -12.336  16.367   1.136  1.00 10.00      A    N  
ATOM    309  CA  LYS A  33     -11.589  16.728   2.337  1.00 10.00      A    C  
ATOM    310  C   LYS A  33     -11.690  15.663   3.427  1.00 10.00      A    C  
ATOM    311  O   LYS A  33     -10.684  15.282   4.024  1.00 10.00      A    O  
ATOM    312  CB  LYS A  33     -12.061  18.088   2.867  1.00 10.00      A    C  
ATOM    313  CG  LYS A  33     -10.982  18.912   3.553  1.00 10.00      A    C  
ATOM    314  CD  LYS A  33     -10.865  18.569   5.031  1.00 10.00      A    C  
ATOM    315  CE  LYS A  33     -12.029  19.133   5.828  1.00 10.00      A    C  
ATOM    316  NZ  LYS A  33     -11.927  18.801   7.272  1.00 10.00      A    N1+
ATOM    317  HN  LYS A  33     -13.043  16.967   0.815  1.00 10.00      A    H  
ATOM    318  HZ1 LYS A  33     -10.939  18.919   7.603  1.00 10.00      A    H  
ATOM    319  HZ2 LYS A  33     -12.216  17.817   7.437  1.00 10.00      A    H  
ATOM    320  HZ3 LYS A  33     -12.541  19.428   7.827  1.00 10.00      A    H  
ATOM    321  N   ASN A  34     -12.895  15.155   3.658  1.00 10.00      A    N  
ATOM    322  CA  ASN A  34     -13.109  14.149   4.699  1.00 10.00      A    C  
ATOM    323  C   ASN A  34     -12.744  12.743   4.228  1.00 10.00      A    C  
ATOM    324  O   ASN A  34     -12.839  11.781   4.990  1.00 10.00      A    O  
ATOM    325  CB  ASN A  34     -14.558  14.176   5.191  1.00 10.00      A    C  
ATOM    326  CG  ASN A  34     -14.685  13.912   6.681  1.00 10.00      A    C  
ATOM    327  ND2 ASN A  34     -15.752  14.420   7.279  1.00 10.00      A    N  
ATOM    328  OD1 ASN A  34     -13.837  13.259   7.289  1.00 10.00      A    O  
ATOM    329  HN  ASN A  34     -13.657  15.461   3.121  1.00 10.00      A    H  
ATOM    330 HD21 ASN A  34     -16.391  14.927   6.731  1.00 10.00      A    H  
ATOM    331 HD22 ASN A  34     -15.862  14.271   8.243  1.00 10.00      A    H  
ATOM    332  N   LYS A  35     -12.323  12.617   2.976  1.00 10.00      A    N  
ATOM    333  CA  LYS A  35     -11.950  11.312   2.438  1.00 10.00      A    C  
ATOM    334  C   LYS A  35     -10.442  11.105   2.530  1.00 10.00      A    C  
ATOM    335  O   LYS A  35      -9.911  10.103   2.056  1.00 10.00      A    O  
ATOM    336  CB  LYS A  35     -12.431  11.143   0.993  1.00 10.00      A    C  
ATOM    337  CG  LYS A  35     -13.942  11.015   0.845  1.00 10.00      A    C  
ATOM    338  CD  LYS A  35     -14.320  10.366  -0.482  1.00 10.00      A    C  
ATOM    339  CE  LYS A  35     -15.832  10.299  -0.662  1.00 10.00      A    C  
ATOM    340  NZ  LYS A  35     -16.225   9.486  -1.850  1.00 10.00      A    N1+
ATOM    341  HN  LYS A  35     -12.245  13.414   2.407  1.00 10.00      A    H  
ATOM    342  HZ1 LYS A  35     -17.267   9.470  -1.948  1.00 10.00      A    H  
ATOM    343  HZ2 LYS A  35     -15.883   8.504  -1.745  1.00 10.00      A    H  
ATOM    344  HZ3 LYS A  35     -15.816   9.893  -2.715  1.00 10.00      A    H  
ATOM    345  N   ASN A  36      -9.766  12.056   3.163  1.00 10.00      A    N  
ATOM    346  CA  ASN A  36      -8.315  11.998   3.325  1.00 10.00      A    C  
ATOM    347  C   ASN A  36      -7.945  11.913   4.799  1.00 10.00      A    C  
ATOM    348  O   ASN A  36      -8.813  11.998   5.667  1.00 10.00      A    O  
ATOM    349  CB  ASN A  36      -7.663  13.237   2.704  1.00 10.00      A    C  
ATOM    350  CG  ASN A  36      -7.620  13.193   1.188  1.00 10.00      A    C  
ATOM    351  ND2 ASN A  36      -7.929  14.313   0.551  1.00 10.00      A    N  
ATOM    352  OD1 ASN A  36      -7.319  12.159   0.591  1.00 10.00      A    O  
ATOM    353  HN  ASN A  36     -10.256  12.816   3.541  1.00 10.00      A    H  
ATOM    354 HD21 ASN A  36      -8.168  15.104   1.088  1.00 10.00      A    H  
ATOM    355 HD22 ASN A  36      -7.908  14.311  -0.429  1.00 10.00      A    H  
ATOM    356  N   ARG A  37      -6.658  11.739   5.079  1.00 10.00      A    N  
ATOM    357  CA  ARG A  37      -6.179  11.656   6.452  1.00 10.00      A    C  
ATOM    358  C   ARG A  37      -5.247  12.823   6.771  1.00 10.00      A    C  
ATOM    359  O   ARG A  37      -5.633  13.762   7.465  1.00 10.00      A    O  
ATOM    360  CB  ARG A  37      -5.481  10.313   6.710  1.00 10.00      A    C  
ATOM    361  CG  ARG A  37      -4.991  10.119   8.140  1.00 10.00      A    C  
ATOM    362  CD  ARG A  37      -4.457   8.710   8.363  1.00 10.00      A    C  
ATOM    363  NE  ARG A  37      -5.514   7.775   8.755  1.00 10.00      A    N  
ATOM    364  CZ  ARG A  37      -6.121   6.934   7.919  1.00 10.00      A    C  
ATOM    365  NH1 ARG A  37      -5.782   6.904   6.636  1.00 10.00      A    N1+
ATOM    366  NH2 ARG A  37      -7.063   6.115   8.369  1.00 10.00      A    N  
ATOM    367  HN  ARG A  37      -6.013  11.669   4.342  1.00 10.00      A    H  
ATOM    368  HE  ARG A  37      -5.781   7.774   9.701  1.00 10.00      A    H  
ATOM    369 HH11 ARG A  37      -5.062   7.508   6.290  1.00 10.00      A    H  
ATOM    370 HH12 ARG A  37      -6.248   6.269   6.007  1.00 10.00      A    H  
ATOM    371 HH21 ARG A  37      -7.323   6.123   9.340  1.00 10.00      A    H  
ATOM    372 HH22 ARG A  37      -7.524   5.482   7.743  1.00 10.00      A    H  
ATOM    373  N   TYR A  38      -4.033  12.778   6.236  1.00 10.00      A    N  
ATOM    374  CA  TYR A  38      -3.056  13.831   6.475  1.00 10.00      A    C  
ATOM    375  C   TYR A  38      -3.178  14.932   5.430  1.00 10.00      A    C  
ATOM    376  O   TYR A  38      -3.327  14.660   4.237  1.00 10.00      A    O  
ATOM    377  CB  TYR A  38      -1.635  13.270   6.544  1.00 10.00      A    C  
ATOM    378  CG  TYR A  38      -1.336  12.572   7.856  1.00 10.00      A    C  
ATOM    379  CD1 TYR A  38      -1.211  13.298   9.032  1.00 10.00      A    C  
ATOM    380  CD2 TYR A  38      -1.193  11.191   7.922  1.00 10.00      A    C  
ATOM    381  CE1 TYR A  38      -0.956  12.673  10.238  1.00 10.00      A    C  
ATOM    382  CE2 TYR A  38      -0.935  10.558   9.125  1.00 10.00      A    C  
ATOM    383  CZ  TYR A  38      -0.817  11.305  10.279  1.00 10.00      A    C  
ATOM    384  OH  TYR A  38      -0.558  10.681  11.478  1.00 10.00      A    O  
ATOM    385  HN  TYR A  38      -3.797  12.032   5.645  1.00 10.00      A    H  
ATOM    386  HH  TYR A  38       0.399  10.683  11.635  1.00 10.00      A    H  
ATOM    387  N   LYS A  39      -3.101  16.172   5.893  1.00 10.00      A    N  
ATOM    388  CA  LYS A  39      -3.246  17.344   5.035  1.00 10.00      A    C  
ATOM    389  C   LYS A  39      -2.098  17.516   4.042  1.00 10.00      A    C  
ATOM    390  O   LYS A  39      -2.280  18.094   2.968  1.00 10.00      A    O  
ATOM    391  CB  LYS A  39      -3.385  18.598   5.900  1.00 10.00      A    C  
ATOM    392  CG  LYS A  39      -4.549  18.542   6.877  1.00 10.00      A    C  
ATOM    393  CD  LYS A  39      -4.450  19.640   7.923  1.00 10.00      A    C  
ATOM    394  CE  LYS A  39      -5.740  19.769   8.719  1.00 10.00      A    C  
ATOM    395  NZ  LYS A  39      -6.156  18.482   9.335  1.00 10.00      A    N1+
ATOM    396  HN  LYS A  39      -2.942  16.309   6.851  1.00 10.00      A    H  
ATOM    397  HZ1 LYS A  39      -6.868  18.656  10.080  1.00 10.00      A    H  
ATOM    398  HZ2 LYS A  39      -5.337  17.994   9.755  1.00 10.00      A    H  
ATOM    399  HZ3 LYS A  39      -6.583  17.862   8.614  1.00 10.00      A    H  
ATOM    400  N   ASN A  40      -0.927  17.011   4.388  1.00 10.00      A    N  
ATOM    401  CA  ASN A  40       0.236  17.145   3.519  1.00 10.00      A    C  
ATOM    402  C   ASN A  40       0.388  15.970   2.556  1.00 10.00      A    C  
ATOM    403  O   ASN A  40       1.312  15.944   1.745  1.00 10.00      A    O  
ATOM    404  CB  ASN A  40       1.516  17.333   4.347  1.00 10.00      A    C  
ATOM    405  CG  ASN A  40       2.046  16.042   4.949  1.00 10.00      A    C  
ATOM    406  ND2 ASN A  40       3.005  15.425   4.279  1.00 10.00      A    N  
ATOM    407  OD1 ASN A  40       1.607  15.608   6.014  1.00 10.00      A    O  
ATOM    408  HN  ASN A  40      -0.837  16.543   5.244  1.00 10.00      A    H  
ATOM    409 HD21 ASN A  40       3.320  15.829   3.440  1.00 10.00      A    H  
ATOM    410 HD22 ASN A  40       3.365  14.591   4.648  1.00 10.00      A    H  
ATOM    411  N   ILE A  41      -0.530  15.013   2.623  1.00 10.00      A    N  
ATOM    412  CA  ILE A  41      -0.459  13.841   1.757  1.00 10.00      A    C  
ATOM    413  C   ILE A  41      -1.681  13.733   0.851  1.00 10.00      A    C  
ATOM    414  O   ILE A  41      -2.769  13.344   1.290  1.00 10.00      A    O  
ATOM    415  CB  ILE A  41      -0.285  12.544   2.571  1.00 10.00      A    C  
ATOM    416  CG1 ILE A  41       0.969  12.647   3.440  1.00 10.00      A    C  
ATOM    417  CG2 ILE A  41      -0.190  11.333   1.648  1.00 10.00      A    C  
ATOM    418  CD1 ILE A  41       0.970  11.705   4.619  1.00 10.00      A    C  
ATOM    419  HN  ILE A  41      -1.275  15.098   3.256  1.00 10.00      A    H  
ATOM    420  N   LEU A  42      -1.487  14.076  -0.412  1.00 10.00      A    N  
ATOM    421  CA  LEU A  42      -2.550  14.025  -1.403  1.00 10.00      A    C  
ATOM    422  C   LEU A  42      -2.053  13.279  -2.638  1.00 10.00      A    C  
ATOM    423  O   LEU A  42      -0.874  13.363  -2.982  1.00 10.00      A    O  
ATOM    424  CB  LEU A  42      -2.989  15.442  -1.787  1.00 10.00      A    C  
ATOM    425  CG  LEU A  42      -3.466  16.338  -0.642  1.00 10.00      A    C  
ATOM    426  CD1 LEU A  42      -3.669  17.761  -1.131  1.00 10.00      A    C  
ATOM    427  CD2 LEU A  42      -4.749  15.794  -0.034  1.00 10.00      A    C  
ATOM    428  HN  LEU A  42      -0.590  14.362  -0.693  1.00 10.00      A    H  
ATOM    429  N   PRO A  43      -2.933  12.536  -3.316  1.00 10.00      A    N  
ATOM    430  CA  PRO A  43      -2.557  11.775  -4.507  1.00 10.00      A    C  
ATOM    431  C   PRO A  43      -2.396  12.663  -5.741  1.00 10.00      A    C  
ATOM    432  O   PRO A  43      -3.224  13.542  -5.997  1.00 10.00      A    O  
ATOM    433  CB  PRO A  43      -3.737  10.815  -4.688  1.00 10.00      A    C  
ATOM    434  CG  PRO A  43      -4.901  11.539  -4.106  1.00 10.00      A    C  
ATOM    435  CD  PRO A  43      -4.360  12.379  -2.979  1.00 10.00      A    C  
ATOM    436  N   PHE A  44      -1.310  12.448  -6.483  1.00 10.00      A    N  
ATOM    437  CA  PHE A  44      -1.052  13.207  -7.702  1.00 10.00      A    C  
ATOM    438  C   PHE A  44      -2.167  12.967  -8.711  1.00 10.00      A    C  
ATOM    439  O   PHE A  44      -2.574  11.827  -8.929  1.00 10.00      A    O  
ATOM    440  CB  PHE A  44       0.290  12.806  -8.319  1.00 10.00      A    C  
ATOM    441  CG  PHE A  44       1.488  13.455  -7.685  1.00 10.00      A    C  
ATOM    442  CD1 PHE A  44       1.383  14.693  -7.070  1.00 10.00      A    C  
ATOM    443  CD2 PHE A  44       2.723  12.830  -7.715  1.00 10.00      A    C  
ATOM    444  CE1 PHE A  44       2.487  15.294  -6.494  1.00 10.00      A    C  
ATOM    445  CE2 PHE A  44       3.831  13.424  -7.141  1.00 10.00      A    C  
ATOM    446  CZ  PHE A  44       3.713  14.658  -6.530  1.00 10.00      A    C  
ATOM    447  HN  PHE A  44      -0.659  11.772  -6.193  1.00 10.00      A    H  
ATOM    448  N   ASP A  45      -2.643  14.036  -9.334  1.00 10.00      A    N  
ATOM    449  CA  ASP A  45      -3.734  13.951 -10.308  1.00 10.00      A    C  
ATOM    450  C   ASP A  45      -3.411  13.032 -11.488  1.00 10.00      A    C  
ATOM    451  O   ASP A  45      -4.292  12.364 -12.019  1.00 10.00      A    O  
ATOM    452  CB  ASP A  45      -4.120  15.349 -10.808  1.00 10.00      A    C  
ATOM    453  CG  ASP A  45      -5.493  15.397 -11.455  1.00 10.00      A    C  
ATOM    454  OD1 ASP A  45      -5.658  14.862 -12.569  1.00 10.00      A    O  
ATOM    455  OD2 ASP A  45      -6.418  15.996 -10.862  1.00 10.00      A    O1-
ATOM    456  HN  ASP A  45      -2.252  14.918  -9.132  1.00 10.00      A    H  
ATOM    457  N   HIS A  46      -2.147  12.977 -11.885  1.00 10.00      A    N  
ATOM    458  CA  HIS A  46      -1.754  12.141 -13.016  1.00 10.00      A    C  
ATOM    459  C   HIS A  46      -1.770  10.644 -12.701  1.00 10.00      A    C  
ATOM    460  O   HIS A  46      -2.077   9.828 -13.570  1.00 10.00      A    O  
ATOM    461  CB  HIS A  46      -0.409  12.576 -13.622  1.00 10.00      A    C  
ATOM    462  CG  HIS A  46       0.780  12.469 -12.709  1.00 10.00      A    C  
ATOM    463  CD2 HIS A  46       1.590  11.407 -12.467  1.00 10.00      A    C  
ATOM    464  ND1 HIS A  46       1.225  13.549 -11.983  1.00 10.00      A    N  
ATOM    465  CE1 HIS A  46       2.286  13.124 -11.319  1.00 10.00      A    C  
ATOM    466  NE2 HIS A  46       2.544  11.840 -11.584  1.00 10.00      A    N  
ATOM    467  HN  HIS A  46      -1.470  13.508 -11.413  1.00 10.00      A    H  
ATOM    468  HE2 HIS A  46       3.283  11.301 -11.210  1.00 10.00      A    H  
ATOM    469  N   THR A  47      -1.461  10.277 -11.465  1.00 10.00      A    N  
ATOM    470  CA  THR A  47      -1.424   8.870 -11.083  1.00 10.00      A    C  
ATOM    471  C   THR A  47      -2.560   8.492 -10.136  1.00 10.00      A    C  
ATOM    472  O   THR A  47      -2.559   7.398  -9.569  1.00 10.00      A    O  
ATOM    473  CB  THR A  47      -0.083   8.527 -10.414  1.00 10.00      A    C  
ATOM    474  CG2 THR A  47       0.935   8.079 -11.451  1.00 10.00      A    C  
ATOM    475  OG1 THR A  47       0.408   9.687  -9.728  1.00 10.00      A    O  
ATOM    476  HN  THR A  47      -1.244  10.963 -10.796  1.00 10.00      A    H  
ATOM    477  HG1 THR A  47       0.968   9.412  -8.989  1.00 10.00      A    H  
ATOM    478  N   ARG A  48      -3.521   9.391  -9.961  1.00 10.00      A    N  
ATOM    479  CA  ARG A  48      -4.645   9.130  -9.071  1.00 10.00      A    C  
ATOM    480  C   ARG A  48      -5.602   8.112  -9.669  1.00 10.00      A    C  
ATOM    481  O   ARG A  48      -5.816   8.074 -10.881  1.00 10.00      A    O  
ATOM    482  CB  ARG A  48      -5.400  10.419  -8.712  1.00 10.00      A    C  
ATOM    483  CG  ARG A  48      -6.043  11.118  -9.899  1.00 10.00      A    C  
ATOM    484  CD  ARG A  48      -7.259  11.930  -9.484  1.00 10.00      A    C  
ATOM    485  NE  ARG A  48      -8.431  11.081  -9.271  1.00 10.00      A    N  
ATOM    486  CZ  ARG A  48      -9.672  11.410  -9.631  1.00 10.00      A    C  
ATOM    487  NH1 ARG A  48      -9.922  12.577 -10.223  1.00 10.00      A    N1+
ATOM    488  NH2 ARG A  48     -10.668  10.562  -9.408  1.00 10.00      A    N  
ATOM    489  HN  ARG A  48      -3.475  10.245 -10.439  1.00 10.00      A    H  
ATOM    490  HE  ARG A  48      -8.282  10.210  -8.837  1.00 10.00      A    H  
ATOM    491 HH11 ARG A  48     -10.858  12.816 -10.489  1.00 10.00      A    H  
ATOM    492 HH12 ARG A  48      -9.175  13.224 -10.408  1.00 10.00      A    H  
ATOM    493 HH21 ARG A  48     -11.616  10.804  -9.678  1.00 10.00      A    H  
ATOM    494 HH22 ARG A  48     -10.490   9.676  -8.974  1.00 10.00      A    H  
ATOM    495  N   VAL A  49      -6.164   7.286  -8.808  1.00 10.00      A    N  
ATOM    496  CA  VAL A  49      -7.112   6.270  -9.235  1.00 10.00      A    C  
ATOM    497  C   VAL A  49      -8.495   6.892  -9.414  1.00 10.00      A    C  
ATOM    498  O   VAL A  49      -8.885   7.794  -8.664  1.00 10.00      A    O  
ATOM    499  CB  VAL A  49      -7.185   5.106  -8.218  1.00 10.00      A    C  
ATOM    500  CG1 VAL A  49      -8.110   4.002  -8.707  1.00 10.00      A    C  
ATOM    501  CG2 VAL A  49      -5.795   4.549  -7.942  1.00 10.00      A    C  
ATOM    502  HN  VAL A  49      -5.928   7.353  -7.859  1.00 10.00      A    H  
ATOM    503  N   VAL A  50      -9.220   6.437 -10.426  1.00 10.00      A    N  
ATOM    504  CA  VAL A  50     -10.557   6.942 -10.697  1.00 10.00      A    C  
ATOM    505  C   VAL A  50     -11.583   5.855 -10.394  1.00 10.00      A    C  
ATOM    506  O   VAL A  50     -11.604   4.813 -11.047  1.00 10.00      A    O  
ATOM    507  CB  VAL A  50     -10.706   7.406 -12.160  1.00 10.00      A    C  
ATOM    508  CG1 VAL A  50     -12.067   8.051 -12.385  1.00 10.00      A    C  
ATOM    509  CG2 VAL A  50      -9.591   8.374 -12.527  1.00 10.00      A    C  
ATOM    510  HN  VAL A  50      -8.848   5.733 -11.003  1.00 10.00      A    H  
ATOM    511  N   LEU A  51     -12.417   6.094  -9.396  1.00 10.00      A    N  
ATOM    512  CA  LEU A  51     -13.429   5.125  -8.996  1.00 10.00      A    C  
ATOM    513  C   LEU A  51     -14.701   5.246  -9.827  1.00 10.00      A    C  
ATOM    514  O   LEU A  51     -15.518   6.144  -9.607  1.00 10.00      A    O  
ATOM    515  CB  LEU A  51     -13.768   5.290  -7.513  1.00 10.00      A    C  
ATOM    516  CG  LEU A  51     -12.617   5.116  -6.523  1.00 10.00      A    C  
ATOM    517  CD1 LEU A  51     -13.095   5.358  -5.101  1.00 10.00      A    C  
ATOM    518  CD2 LEU A  51     -12.012   3.728  -6.654  1.00 10.00      A    C  
ATOM    519  HN  LEU A  51     -12.353   6.948  -8.911  1.00 10.00      A    H  
ATOM    520  N   HIS A  52     -14.868   4.351 -10.790  1.00 10.00      A    N  
ATOM    521  CA  HIS A  52     -16.065   4.350 -11.618  1.00 10.00      A    C  
ATOM    522  C   HIS A  52     -17.166   3.602 -10.883  1.00 10.00      A    C  
ATOM    523  O   HIS A  52     -16.921   3.068  -9.797  1.00 10.00      A    O  
ATOM    524  CB  HIS A  52     -15.798   3.704 -12.977  1.00 10.00      A    C  
ATOM    525  CG  HIS A  52     -15.137   4.618 -13.961  1.00 10.00      A    C  
ATOM    526  CD2 HIS A  52     -13.816   4.833 -14.182  1.00 10.00      A    C  
ATOM    527  ND1 HIS A  52     -15.873   5.406 -14.815  1.00 10.00      A    N  
ATOM    528  CE1 HIS A  52     -14.991   6.079 -15.536  1.00 10.00      A    C  
ATOM    529  NE2 HIS A  52     -13.739   5.763 -15.188  1.00 10.00      A    N  
ATOM    530  HN  HIS A  52     -14.173   3.670 -10.944  1.00 10.00      A    H  
ATOM    531  HE2 HIS A  52     -12.915   6.122 -15.587  1.00 10.00      A    H  
ATOM    532  N   ASP A  53     -18.365   3.566 -11.456  1.00 10.00      A    N  
ATOM    533  CA  ASP A  53     -19.499   2.883 -10.829  1.00 10.00      A    C  
ATOM    534  C   ASP A  53     -19.798   3.525  -9.472  1.00 10.00      A    C  
ATOM    535  O   ASP A  53     -20.031   2.845  -8.472  1.00 10.00      A    O  
ATOM    536  CB  ASP A  53     -19.197   1.386 -10.669  1.00 10.00      A    C  
ATOM    537  CG  ASP A  53     -20.427   0.543 -10.400  1.00 10.00      A    C  
ATOM    538  OD1 ASP A  53     -21.174   0.246 -11.360  1.00 10.00      A    O  
ATOM    539  OD2 ASP A  53     -20.638   0.150  -9.235  1.00 10.00      A    O1-
ATOM    540  HN  ASP A  53     -18.494   4.006 -12.324  1.00 10.00      A    H  
ATOM    541  N   GLY A  54     -19.778   4.853  -9.449  1.00 10.00      A    N  
ATOM    542  CA  GLY A  54     -20.029   5.582  -8.220  1.00 10.00      A    C  
ATOM    543  C   GLY A  54     -21.494   5.898  -8.028  1.00 10.00      A    C  
ATOM    544  O   GLY A  54     -22.261   5.920  -8.995  1.00 10.00      A    O  
ATOM    545  HN  GLY A  54     -19.608   5.345 -10.283  1.00 10.00      A    H  
ATOM    546  N   ASP A  55     -21.887   6.144  -6.786  1.00 10.00      A    N  
ATOM    547  CA  ASP A  55     -23.271   6.461  -6.468  1.00 10.00      A    C  
ATOM    548  C   ASP A  55     -23.704   7.745  -7.171  1.00 10.00      A    C  
ATOM    549  O   ASP A  55     -23.037   8.778  -7.060  1.00 10.00      A    O  
ATOM    550  CB  ASP A  55     -23.465   6.576  -4.955  1.00 10.00      A    C  
ATOM    551  CG  ASP A  55     -24.921   6.677  -4.569  1.00 10.00      A    C  
ATOM    552  OD1 ASP A  55     -25.460   7.801  -4.568  1.00 10.00      A    O  
ATOM    553  OD2 ASP A  55     -25.535   5.637  -4.267  1.00 10.00      A    O1-
ATOM    554  HN  ASP A  55     -21.227   6.113  -6.061  1.00 10.00      A    H  
ATOM    555  N   PRO A  56     -24.823   7.691  -7.911  1.00 10.00      A    N  
ATOM    556  CA  PRO A  56     -25.342   8.839  -8.666  1.00 10.00      A    C  
ATOM    557  C   PRO A  56     -25.717  10.033  -7.792  1.00 10.00      A    C  
ATOM    558  O   PRO A  56     -25.773  11.166  -8.270  1.00 10.00      A    O  
ATOM    559  CB  PRO A  56     -26.585   8.282  -9.370  1.00 10.00      A    C  
ATOM    560  CG  PRO A  56     -26.958   7.069  -8.590  1.00 10.00      A    C  
ATOM    561  CD  PRO A  56     -25.671   6.498  -8.073  1.00 10.00      A    C  
ATOM    562  N   ASN A  57     -25.967   9.787  -6.513  1.00 10.00      A    N  
ATOM    563  CA  ASN A  57     -26.342  10.860  -5.596  1.00 10.00      A    C  
ATOM    564  C   ASN A  57     -25.100  11.541  -5.038  1.00 10.00      A    C  
ATOM    565  O   ASN A  57     -25.150  12.694  -4.609  1.00 10.00      A    O  
ATOM    566  CB  ASN A  57     -27.219  10.342  -4.449  1.00 10.00      A    C  
ATOM    567  CG  ASN A  57     -28.366   9.471  -4.923  1.00 10.00      A    C  
ATOM    568  ND2 ASN A  57     -28.129   8.172  -4.986  1.00 10.00      A    N  
ATOM    569  OD1 ASN A  57     -29.453   9.958  -5.233  1.00 10.00      A    O  
ATOM    570  HN  ASN A  57     -25.886   8.868  -6.173  1.00 10.00      A    H  
ATOM    571 HD21 ASN A  57     -27.227   7.850  -4.732  1.00 10.00      A    H  
ATOM    572 HD22 ASN A  57     -28.851   7.578  -5.279  1.00 10.00      A    H  
ATOM    573  N   GLU A  58     -23.986  10.822  -5.044  1.00 10.00      A    N  
ATOM    574  CA  GLU A  58     -22.727  11.356  -4.542  1.00 10.00      A    C  
ATOM    575  C   GLU A  58     -22.020  12.163  -5.626  1.00 10.00      A    C  
ATOM    576  O   GLU A  58     -21.650  11.615  -6.669  1.00 10.00      A    O  
ATOM    577  CB  GLU A  58     -21.823  10.226  -4.044  1.00 10.00      A    C  
ATOM    578  CG  GLU A  58     -20.517  10.698  -3.422  1.00 10.00      A    C  
ATOM    579  CD  GLU A  58     -20.034   9.769  -2.331  1.00 10.00      A    C  
ATOM    580  OE1 GLU A  58     -20.829   9.470  -1.416  1.00 10.00      A    O  
ATOM    581  OE2 GLU A  58     -18.866   9.329  -2.383  1.00 10.00      A    O1-
ATOM    582  HN  GLU A  58     -24.007   9.909  -5.400  1.00 10.00      A    H  
ATOM    583  N   PRO A  59     -21.833  13.477  -5.387  1.00 10.00      A    N  
ATOM    584  CA  PRO A  59     -21.176  14.384  -6.340  1.00 10.00      A    C  
ATOM    585  C   PRO A  59     -19.799  13.872  -6.752  1.00 10.00      A    C  
ATOM    586  O   PRO A  59     -19.511  13.708  -7.939  1.00 10.00      A    O  
ATOM    587  CB  PRO A  59     -21.044  15.691  -5.550  1.00 10.00      A    C  
ATOM    588  CG  PRO A  59     -22.131  15.625  -4.535  1.00 10.00      A    C  
ATOM    589  CD  PRO A  59     -22.245  14.177  -4.156  1.00 10.00      A    C  
ATOM    590  N   VAL A  60     -18.953  13.621  -5.767  1.00 10.00      A    N  
ATOM    591  CA  VAL A  60     -17.617  13.115  -6.028  1.00 10.00      A    C  
ATOM    592  C   VAL A  60     -17.483  11.717  -5.444  1.00 10.00      A    C  
ATOM    593  O   VAL A  60     -17.251  11.553  -4.246  1.00 10.00      A    O  
ATOM    594  CB  VAL A  60     -16.521  14.025  -5.442  1.00 10.00      A    C  
ATOM    595  CG1 VAL A  60     -15.160  13.610  -5.976  1.00 10.00      A    C  
ATOM    596  CG2 VAL A  60     -16.798  15.486  -5.761  1.00 10.00      A    C  
ATOM    597  HN  VAL A  60     -19.237  13.766  -4.839  1.00 10.00      A    H  
ATOM    598  N   SER A  61     -17.662  10.720  -6.291  1.00 10.00      A    N  
ATOM    599  CA  SER A  61     -17.577   9.331  -5.877  1.00 10.00      A    C  
ATOM    600  C   SER A  61     -16.507   8.593  -6.673  1.00 10.00      A    C  
ATOM    601  O   SER A  61     -16.494   7.361  -6.729  1.00 10.00      A    O  
ATOM    602  CB  SER A  61     -18.940   8.667  -6.088  1.00 10.00      A    C  
ATOM    603  OG  SER A  61     -19.676   9.332  -7.106  1.00 10.00      A    O  
ATOM    604  HN  SER A  61     -17.865  10.923  -7.231  1.00 10.00      A    H  
ATOM    605  HG  SER A  61     -20.244  10.004  -6.705  1.00 10.00      A    H  
ATOM    606  N   ASP A  62     -15.605   9.352  -7.286  1.00 10.00      A    N  
ATOM    607  CA  ASP A  62     -14.541   8.768  -8.097  1.00 10.00      A    C  
ATOM    608  C   ASP A  62     -13.155   9.042  -7.528  1.00 10.00      A    C  
ATOM    609  O   ASP A  62     -12.156   8.538  -8.046  1.00 10.00      A    O  
ATOM    610  CB  ASP A  62     -14.612   9.302  -9.530  1.00 10.00      A    C  
ATOM    611  CG  ASP A  62     -14.210  10.761  -9.628  1.00 10.00      A    C  
ATOM    612  OD1 ASP A  62     -14.981  11.618  -9.159  1.00 10.00      A    O  
ATOM    613  OD2 ASP A  62     -13.121  11.052 -10.169  1.00 10.00      A    O1-
ATOM    614  HN  ASP A  62     -15.663  10.329  -7.203  1.00 10.00      A    H  
ATOM    615  N   TYR A  63     -13.086   9.823  -6.463  1.00 10.00      A    N  
ATOM    616  CA  TYR A  63     -11.803  10.158  -5.865  1.00 10.00      A    C  
ATOM    617  C   TYR A  63     -11.434   9.214  -4.731  1.00 10.00      A    C  
ATOM    618  O   TYR A  63     -12.264   8.868  -3.894  1.00 10.00      A    O  
ATOM    619  CB  TYR A  63     -11.781  11.610  -5.379  1.00 10.00      A    C  
ATOM    620  CG  TYR A  63     -10.597  11.960  -4.497  1.00 10.00      A    C  
ATOM    621  CD1 TYR A  63      -9.401  12.408  -5.044  1.00 10.00      A    C  
ATOM    622  CD2 TYR A  63     -10.681  11.852  -3.113  1.00 10.00      A    C  
ATOM    623  CE1 TYR A  63      -8.327  12.737  -4.241  1.00 10.00      A    C  
ATOM    624  CE2 TYR A  63      -9.613  12.176  -2.304  1.00 10.00      A    C  
ATOM    625  CZ  TYR A  63      -8.439  12.618  -2.872  1.00 10.00      A    C  
ATOM    626  OH  TYR A  63      -7.373  12.950  -2.067  1.00 10.00      A    O  
ATOM    627  HN  TYR A  63     -13.909  10.172  -6.065  1.00 10.00      A    H  
ATOM    628  HH  TYR A  63      -7.427  12.450  -1.240  1.00 10.00      A    H  
ATOM    629  N   ILE A  64     -10.170   8.828  -4.717  1.00 10.00      A    N  
ATOM    630  CA  ILE A  64      -9.625   7.953  -3.696  1.00 10.00      A    C  
ATOM    631  C   ILE A  64      -8.158   8.325  -3.505  1.00 10.00      A    C  
ATOM    632  O   ILE A  64      -7.483   8.695  -4.471  1.00 10.00      A    O  
ATOM    633  CB  ILE A  64      -9.756   6.463  -4.099  1.00 10.00      A    C  
ATOM    634  CG1 ILE A  64      -9.423   5.531  -2.931  1.00 10.00      A    C  
ATOM    635  CG2 ILE A  64      -8.909   6.131  -5.318  1.00 10.00      A    C  
ATOM    636  CD1 ILE A  64     -10.538   5.401  -1.917  1.00 10.00      A    C  
ATOM    637  HN  ILE A  64      -9.570   9.148  -5.422  1.00 10.00      A    H  
ATOM    638  N   ASN A  65      -7.665   8.268  -2.276  1.00 10.00      A    N  
ATOM    639  CA  ASN A  65      -6.270   8.612  -2.017  1.00 10.00      A    C  
ATOM    640  C   ASN A  65      -5.367   7.422  -2.302  1.00 10.00      A    C  
ATOM    641  O   ASN A  65      -4.820   6.796  -1.390  1.00 10.00      A    O  
ATOM    642  CB  ASN A  65      -6.067   9.149  -0.596  1.00 10.00      A    C  
ATOM    643  CG  ASN A  65      -4.740   9.879  -0.415  1.00 10.00      A    C  
ATOM    644  ND2 ASN A  65      -4.780  11.013   0.268  1.00 10.00      A    N  
ATOM    645  OD1 ASN A  65      -3.693   9.437  -0.891  1.00 10.00      A    O  
ATOM    646  HN  ASN A  65      -8.240   7.984  -1.533  1.00 10.00      A    H  
ATOM    647 HD21 ASN A  65      -5.652  11.316   0.613  1.00 10.00      A    H  
ATOM    648 HD22 ASN A  65      -3.944  11.511   0.395  1.00 10.00      A    H  
ATOM    649  N   ALA A  66      -5.241   7.106  -3.579  1.00 10.00      A    N  
ATOM    650  CA  ALA A  66      -4.421   6.001  -4.034  1.00 10.00      A    C  
ATOM    651  C   ALA A  66      -3.764   6.367  -5.351  1.00 10.00      A    C  
ATOM    652  O   ALA A  66      -4.365   7.056  -6.181  1.00 10.00      A    O  
ATOM    653  CB  ALA A  66      -5.277   4.758  -4.210  1.00 10.00      A    C  
ATOM    654  HN  ALA A  66      -5.726   7.640  -4.249  1.00 10.00      A    H  
ATOM    655  N   ASN A  67      -2.533   5.921  -5.539  1.00 10.00      A    N  
ATOM    656  CA  ASN A  67      -1.802   6.208  -6.764  1.00 10.00      A    C  
ATOM    657  C   ASN A  67      -1.276   4.931  -7.398  1.00 10.00      A    C  
ATOM    658  O   ASN A  67      -0.810   4.027  -6.701  1.00 10.00      A    O  
ATOM    659  CB  ASN A  67      -0.648   7.185  -6.512  1.00 10.00      A    C  
ATOM    660  CG  ASN A  67      -1.119   8.580  -6.157  1.00 10.00      A    C  
ATOM    661  ND2 ASN A  67      -1.502   9.348  -7.161  1.00 10.00      A    N  
ATOM    662  OD1 ASN A  67      -1.144   8.963  -4.989  1.00 10.00      A    O  
ATOM    663  HN  ASN A  67      -2.105   5.378  -4.836  1.00 10.00      A    H  
ATOM    664 HD21 ASN A  67      -1.459   8.980  -8.065  1.00 10.00      A    H  
ATOM    665 HD22 ASN A  67      -1.822  10.250  -6.960  1.00 10.00      A    H  
ATOM    666  N   ILE A  68      -1.375   4.855  -8.718  1.00 10.00      A    N  
ATOM    667  CA  ILE A  68      -0.899   3.697  -9.463  1.00 10.00      A    C  
ATOM    668  C   ILE A  68       0.624   3.702  -9.489  1.00 10.00      A    C  
ATOM    669  O   ILE A  68       1.242   4.624 -10.024  1.00 10.00      A    O  
ATOM    670  CB  ILE A  68      -1.437   3.705 -10.912  1.00 10.00      A    C  
ATOM    671  CG1 ILE A  68      -2.968   3.794 -10.923  1.00 10.00      A    C  
ATOM    672  CG2 ILE A  68      -0.961   2.475 -11.680  1.00 10.00      A    C  
ATOM    673  CD1 ILE A  68      -3.667   2.599 -10.304  1.00 10.00      A    C  
ATOM    674  HN  ILE A  68      -1.784   5.601  -9.208  1.00 10.00      A    H  
ATOM    675  N   ILE A  69       1.222   2.680  -8.902  1.00 10.00      A    N  
ATOM    676  CA  ILE A  69       2.669   2.572  -8.842  1.00 10.00      A    C  
ATOM    677  C   ILE A  69       3.182   1.518  -9.813  1.00 10.00      A    C  
ATOM    678  O   ILE A  69       2.968   0.320  -9.624  1.00 10.00      A    O  
ATOM    679  CB  ILE A  69       3.153   2.221  -7.417  1.00 10.00      A    C  
ATOM    680  CG1 ILE A  69       2.613   3.226  -6.397  1.00 10.00      A    C  
ATOM    681  CG2 ILE A  69       4.675   2.160  -7.362  1.00 10.00      A    C  
ATOM    682  CD1 ILE A  69       3.034   4.656  -6.654  1.00 10.00      A    C  
ATOM    683  HN  ILE A  69       0.671   1.963  -8.506  1.00 10.00      A    H  
ATOM    684  N   MET A  70       3.841   1.972 -10.860  1.00 10.00      A    N  
ATOM    685  CA  MET A  70       4.410   1.076 -11.850  1.00 10.00      A    C  
ATOM    686  C   MET A  70       5.923   1.057 -11.699  1.00 10.00      A    C  
ATOM    687  O   MET A  70       6.551   2.114 -11.593  1.00 10.00      A    O  
ATOM    688  CB  MET A  70       4.041   1.523 -13.269  1.00 10.00      A    C  
ATOM    689  CG  MET A  70       2.618   1.200 -13.688  1.00 10.00      A    C  
ATOM    690  SD  MET A  70       2.343   1.459 -15.454  1.00 10.00      A    S  
ATOM    691  CE  MET A  70       2.638   3.221 -15.591  1.00 10.00      A    C  
ATOM    692  HN  MET A  70       3.950   2.943 -10.973  1.00 10.00      A    H  
ATOM    693  N   PRO A  71       6.529  -0.142 -11.642  1.00 10.00      A    N  
ATOM    694  CA  PRO A  71       7.982  -0.286 -11.517  1.00 10.00      A    C  
ATOM    695  C   PRO A  71       8.697   0.330 -12.718  1.00 10.00      A    C  
ATOM    696  O   PRO A  71       9.754   0.948 -12.581  1.00 10.00      A    O  
ATOM    697  CB  PRO A  71       8.203  -1.803 -11.474  1.00 10.00      A    C  
ATOM    698  CG  PRO A  71       6.950  -2.398 -12.020  1.00 10.00      A    C  
ATOM    699  CD  PRO A  71       5.845  -1.443 -11.673  1.00 10.00      A    C  
ATOM    700  N   GLU A  72       8.109   0.154 -13.890  1.00 10.00      A    N  
ATOM    701  CA  GLU A  72       8.652   0.701 -15.119  1.00 10.00      A    C  
ATOM    702  C   GLU A  72       7.595   1.561 -15.802  1.00 10.00      A    C  
ATOM    703  O   GLU A  72       6.613   1.953 -15.172  1.00 10.00      A    O  
ATOM    704  CB  GLU A  72       9.131  -0.419 -16.044  1.00 10.00      A    C  
ATOM    705  CG  GLU A  72      10.558  -0.873 -15.774  1.00 10.00      A    C  
ATOM    706  CD  GLU A  72      11.579   0.183 -16.150  1.00 10.00      A    C  
ATOM    707  OE1 GLU A  72      11.839   0.355 -17.361  1.00 10.00      A    O  
ATOM    708  OE2 GLU A  72      12.125   0.846 -15.241  1.00 10.00      A    O1-
ATOM    709  HN  GLU A  72       7.272  -0.362 -13.929  1.00 10.00      A    H  
ATOM    710  N   PHE A  73       7.787   1.861 -17.075  1.00 10.00      A    N  
ATOM    711  CA  PHE A  73       6.834   2.688 -17.801  1.00 10.00      A    C  
ATOM    712  C   PHE A  73       5.828   1.848 -18.578  1.00 10.00      A    C  
ATOM    713  O   PHE A  73       4.743   2.322 -18.919  1.00 10.00      A    O  
ATOM    714  CB  PHE A  73       7.561   3.671 -18.718  1.00 10.00      A    C  
ATOM    715  CG  PHE A  73       8.553   4.533 -17.990  1.00 10.00      A    C  
ATOM    716  CD1 PHE A  73       8.131   5.640 -17.274  1.00 10.00      A    C  
ATOM    717  CD2 PHE A  73       9.904   4.229 -18.011  1.00 10.00      A    C  
ATOM    718  CE1 PHE A  73       9.040   6.429 -16.592  1.00 10.00      A    C  
ATOM    719  CE2 PHE A  73      10.817   5.016 -17.335  1.00 10.00      A    C  
ATOM    720  CZ  PHE A  73      10.384   6.117 -16.624  1.00 10.00      A    C  
ATOM    721  HN  PHE A  73       8.586   1.526 -17.537  1.00 10.00      A    H  
ATOM    722  N   GLY A  74       6.182   0.597 -18.846  1.00 10.00      A    N  
ATOM    723  CA  GLY A  74       5.293  -0.282 -19.579  1.00 10.00      A    C  
ATOM    724  C   GLY A  74       4.987  -1.553 -18.814  1.00 10.00      A    C  
ATOM    725  O   GLY A  74       4.951  -2.642 -19.385  1.00 10.00      A    O  
ATOM    726  HN  GLY A  74       7.058   0.271 -18.551  1.00 10.00      A    H  
ATOM    727  N   SER A  75       4.761  -1.411 -17.516  1.00 10.00      A    N  
ATOM    728  CA  SER A  75       4.465  -2.551 -16.664  1.00 10.00      A    C  
ATOM    729  C   SER A  75       2.990  -2.942 -16.746  1.00 10.00      A    C  
ATOM    730  O   SER A  75       2.114  -2.082 -16.870  1.00 10.00      A    O  
ATOM    731  CB  SER A  75       4.844  -2.229 -15.217  1.00 10.00      A    C  
ATOM    732  OG  SER A  75       6.203  -1.834 -15.133  1.00 10.00      A    O  
ATOM    733  HN  SER A  75       4.792  -0.515 -17.123  1.00 10.00      A    H  
ATOM    734  HG  SER A  75       6.757  -2.527 -15.520  1.00 10.00      A    H  
ATOM    735  N   SER A  76       2.727  -4.243 -16.693  1.00 10.00      A    N  
ATOM    736  CA  SER A  76       1.368  -4.755 -16.748  1.00 10.00      A    C  
ATOM    737  C   SER A  76       0.685  -4.569 -15.398  1.00 10.00      A    C  
ATOM    738  O   SER A  76       1.359  -4.337 -14.394  1.00 10.00      A    O  
ATOM    739  CB  SER A  76       1.400  -6.239 -17.109  1.00 10.00      A    C  
ATOM    740  OG  SER A  76       2.398  -6.499 -18.082  1.00 10.00      A    O  
ATOM    741  HN  SER A  76       3.472  -4.877 -16.618  1.00 10.00      A    H  
ATOM    742  HG  SER A  76       2.439  -7.450 -18.252  1.00 10.00      A    H  
ATOM    743  N   GLY A  77      -0.643  -4.671 -15.376  1.00 10.00      A    N  
ATOM    744  CA  GLY A  77      -1.391  -4.509 -14.137  1.00 10.00      A    C  
ATOM    745  C   GLY A  77      -0.903  -5.418 -13.025  1.00 10.00      A    C  
ATOM    746  O   GLY A  77      -0.705  -4.972 -11.898  1.00 10.00      A    O  
ATOM    747  HN  GLY A  77      -1.125  -4.845 -16.214  1.00 10.00      A    H  
ATOM    748  N   LYS A  78      -0.689  -6.689 -13.352  1.00 10.00      A    N  
ATOM    749  CA  LYS A  78      -0.214  -7.679 -12.385  1.00 10.00      A    C  
ATOM    750  C   LYS A  78       1.135  -7.284 -11.782  1.00 10.00      A    C  
ATOM    751  O   LYS A  78       1.431  -7.609 -10.631  1.00 10.00      A    O  
ATOM    752  CB  LYS A  78      -0.102  -9.047 -13.069  1.00 10.00      A    C  
ATOM    753  CG  LYS A  78       0.511 -10.147 -12.222  1.00 10.00      A    C  
ATOM    754  CD  LYS A  78       0.931 -11.320 -13.089  1.00 10.00      A    C  
ATOM    755  CE  LYS A  78       1.814 -12.293 -12.329  1.00 10.00      A    C  
ATOM    756  NZ  LYS A  78       2.592 -13.160 -13.250  1.00 10.00      A    N1+
ATOM    757  HN  LYS A  78      -0.869  -6.977 -14.271  1.00 10.00      A    H  
ATOM    758  HZ1 LYS A  78       1.948 -13.710 -13.853  1.00 10.00      A    H  
ATOM    759  HZ2 LYS A  78       3.188 -13.824 -12.703  1.00 10.00      A    H  
ATOM    760  HZ3 LYS A  78       3.205 -12.582 -13.855  1.00 10.00      A    H  
ATOM    761  N   LYS A  79       1.942  -6.569 -12.555  1.00 10.00      A    N  
ATOM    762  CA  LYS A  79       3.261  -6.148 -12.100  1.00 10.00      A    C  
ATOM    763  C   LYS A  79       3.226  -4.743 -11.498  1.00 10.00      A    C  
ATOM    764  O   LYS A  79       4.255  -4.201 -11.099  1.00 10.00      A    O  
ATOM    765  CB  LYS A  79       4.256  -6.198 -13.263  1.00 10.00      A    C  
ATOM    766  CG  LYS A  79       5.698  -6.415 -12.840  1.00 10.00      A    C  
ATOM    767  CD  LYS A  79       6.587  -6.702 -14.037  1.00 10.00      A    C  
ATOM    768  CE  LYS A  79       7.969  -7.153 -13.599  1.00 10.00      A    C  
ATOM    769  NZ  LYS A  79       7.924  -8.434 -12.846  1.00 10.00      A    N1+
ATOM    770  HN  LYS A  79       1.640  -6.310 -13.449  1.00 10.00      A    H  
ATOM    771  HZ1 LYS A  79       7.893  -9.235 -13.507  1.00 10.00      A    H  
ATOM    772  HZ2 LYS A  79       7.077  -8.467 -12.245  1.00 10.00      A    H  
ATOM    773  HZ3 LYS A  79       8.769  -8.525 -12.241  1.00 10.00      A    H  
ATOM    774  N   SER A  80       2.041  -4.156 -11.440  1.00 10.00      A    N  
ATOM    775  CA  SER A  80       1.881  -2.820 -10.893  1.00 10.00      A    C  
ATOM    776  C   SER A  80       1.310  -2.890  -9.483  1.00 10.00      A    C  
ATOM    777  O   SER A  80       0.716  -3.896  -9.091  1.00 10.00      A    O  
ATOM    778  CB  SER A  80       0.979  -1.976 -11.793  1.00 10.00      A    C  
ATOM    779  OG  SER A  80       1.450  -1.988 -13.132  1.00 10.00      A    O  
ATOM    780  HN  SER A  80       1.247  -4.640 -11.756  1.00 10.00      A    H  
ATOM    781  HG  SER A  80       1.596  -2.904 -13.407  1.00 10.00      A    H  
ATOM    782  N   TYR A  81       1.497  -1.827  -8.722  1.00 10.00      A    N  
ATOM    783  CA  TYR A  81       1.004  -1.769  -7.357  1.00 10.00      A    C  
ATOM    784  C   TYR A  81       0.172  -0.511  -7.153  1.00 10.00      A    C  
ATOM    785  O   TYR A  81       0.190   0.393  -7.985  1.00 10.00      A    O  
ATOM    786  CB  TYR A  81       2.177  -1.778  -6.372  1.00 10.00      A    C  
ATOM    787  CG  TYR A  81       3.331  -2.661  -6.800  1.00 10.00      A    C  
ATOM    788  CD1 TYR A  81       4.526  -2.107  -7.242  1.00 10.00      A    C  
ATOM    789  CD2 TYR A  81       3.224  -4.045  -6.766  1.00 10.00      A    C  
ATOM    790  CE1 TYR A  81       5.579  -2.908  -7.640  1.00 10.00      A    C  
ATOM    791  CE2 TYR A  81       4.272  -4.851  -7.164  1.00 10.00      A    C  
ATOM    792  CZ  TYR A  81       5.449  -4.277  -7.596  1.00 10.00      A    C  
ATOM    793  OH  TYR A  81       6.499  -5.078  -7.986  1.00 10.00      A    O  
ATOM    794  HN  TYR A  81       1.983  -1.053  -9.089  1.00 10.00      A    H  
ATOM    795  HH  TYR A  81       6.905  -5.468  -7.189  1.00 10.00      A    H  
ATOM    796  N   ILE A  82      -0.562  -0.466  -6.059  1.00 10.00      A    N  
ATOM    797  CA  ILE A  82      -1.386   0.687  -5.735  1.00 10.00      A    C  
ATOM    798  C   ILE A  82      -1.073   1.163  -4.326  1.00 10.00      A    C  
ATOM    799  O   ILE A  82      -1.327   0.455  -3.350  1.00 10.00      A    O  
ATOM    800  CB  ILE A  82      -2.898   0.380  -5.859  1.00 10.00      A    C  
ATOM    801  CG1 ILE A  82      -3.247  -0.005  -7.298  1.00 10.00      A    C  
ATOM    802  CG2 ILE A  82      -3.732   1.574  -5.411  1.00 10.00      A    C  
ATOM    803  CD1 ILE A  82      -4.685  -0.432  -7.489  1.00 10.00      A    C  
ATOM    804  HN  ILE A  82      -0.552  -1.237  -5.444  1.00 10.00      A    H  
ATOM    805  N   ALA A  83      -0.493   2.347  -4.232  1.00 10.00      A    N  
ATOM    806  CA  ALA A  83      -0.149   2.925  -2.947  1.00 10.00      A    C  
ATOM    807  C   ALA A  83      -1.303   3.775  -2.447  1.00 10.00      A    C  
ATOM    808  O   ALA A  83      -1.627   4.808  -3.038  1.00 10.00      A    O  
ATOM    809  CB  ALA A  83       1.114   3.763  -3.064  1.00 10.00      A    C  
ATOM    810  HN  ALA A  83      -0.302   2.853  -5.053  1.00 10.00      A    H  
ATOM    811  N   THR A  84      -1.932   3.333  -1.371  1.00 10.00      A    N  
ATOM    812  CA  THR A  84      -3.059   4.052  -0.809  1.00 10.00      A    C  
ATOM    813  C   THR A  84      -2.925   4.199   0.705  1.00 10.00      A    C  
ATOM    814  O   THR A  84      -2.071   3.566   1.330  1.00 10.00      A    O  
ATOM    815  CB  THR A  84      -4.405   3.379  -1.182  1.00 10.00      A    C  
ATOM    816  CG2 THR A  84      -4.586   2.048  -0.469  1.00 10.00      A    C  
ATOM    817  OG1 THR A  84      -5.499   4.251  -0.866  1.00 10.00      A    O  
ATOM    818  HN  THR A  84      -1.625   2.503  -0.939  1.00 10.00      A    H  
ATOM    819  HG1 THR A  84      -5.343   5.116  -1.275  1.00 10.00      A    H  
ATOM    820  N   GLN A  85      -3.761   5.051   1.285  1.00 10.00      A    N  
ATOM    821  CA  GLN A  85      -3.746   5.291   2.718  1.00 10.00      A    C  
ATOM    822  C   GLN A  85      -4.651   4.298   3.434  1.00 10.00      A    C  
ATOM    823  O   GLN A  85      -5.380   3.536   2.797  1.00 10.00      A    O  
ATOM    824  CB  GLN A  85      -4.225   6.715   3.012  1.00 10.00      A    C  
ATOM    825  CG  GLN A  85      -5.488   7.097   2.259  1.00 10.00      A    C  
ATOM    826  CD  GLN A  85      -6.157   8.339   2.809  1.00 10.00      A    C  
ATOM    827  NE2 GLN A  85      -7.453   8.454   2.587  1.00 10.00      A    N  
ATOM    828  OE1 GLN A  85      -5.511   9.194   3.412  1.00 10.00      A    O  
ATOM    829  HN  GLN A  85      -4.416   5.524   0.729  1.00 10.00      A    H  
ATOM    830 HE21 GLN A  85      -7.899   7.739   2.084  1.00 10.00      A    H  
ATOM    831 HE22 GLN A  85      -7.917   9.247   2.927  1.00 10.00      A    H  
ATOM    832  N   GLY A  86      -4.606   4.315   4.757  1.00 10.00      A    N  
ATOM    833  CA  GLY A  86      -5.440   3.426   5.538  1.00 10.00      A    C  
ATOM    834  C   GLY A  86      -6.902   3.791   5.395  1.00 10.00      A    C  
ATOM    835  O   GLY A  86      -7.257   4.971   5.460  1.00 10.00      A    O  
ATOM    836  HN  GLY A  86      -4.000   4.940   5.208  1.00 10.00      A    H  
ATOM    837  N   CYS A  87      -7.741   2.792   5.185  1.00 10.00      A    N  
ATOM    838  CA  CYS A  87      -9.168   3.006   5.015  1.00 10.00      A    C  
ATOM    839  C   CYS A  87      -9.791   3.612   6.269  1.00 10.00      A    C  
ATOM    840  O   CYS A  87      -9.604   3.101   7.376  1.00 10.00      A    O  
ATOM    841  CB  CYS A  87      -9.850   1.680   4.683  1.00 10.00      A    C  
ATOM    842  SG  CYS A  87      -8.810   0.523   3.760  1.00 10.00      A    S  
ATOM    843  HN  CYS A  87      -7.393   1.876   5.147  1.00 10.00      A    H  
ATOM    844  HG  CYS A  87      -8.653   1.001   2.532  1.00 10.00      A    H  
ATOM    845  N   LEU A  88     -10.514   4.708   6.089  1.00 10.00      A    N  
ATOM    846  CA  LEU A  88     -11.180   5.374   7.197  1.00 10.00      A    C  
ATOM    847  C   LEU A  88     -12.619   4.885   7.289  1.00 10.00      A    C  
ATOM    848  O   LEU A  88     -13.097   4.185   6.396  1.00 10.00      A    O  
ATOM    849  CB  LEU A  88     -11.147   6.898   7.029  1.00 10.00      A    C  
ATOM    850  CG  LEU A  88      -9.764   7.554   7.035  1.00 10.00      A    C  
ATOM    851  CD1 LEU A  88      -9.322   7.910   5.622  1.00 10.00      A    C  
ATOM    852  CD2 LEU A  88      -9.754   8.784   7.932  1.00 10.00      A    C  
ATOM    853  HN  LEU A  88     -10.613   5.077   5.184  1.00 10.00      A    H  
ATOM    854  N   GLN A  89     -13.311   5.275   8.350  1.00 10.00      A    N  
ATOM    855  CA  GLN A  89     -14.695   4.859   8.574  1.00 10.00      A    C  
ATOM    856  C   GLN A  89     -15.640   5.239   7.429  1.00 10.00      A    C  
ATOM    857  O   GLN A  89     -16.684   4.614   7.249  1.00 10.00      A    O  
ATOM    858  CB  GLN A  89     -15.215   5.393   9.915  1.00 10.00      A    C  
ATOM    859  CG  GLN A  89     -14.984   6.881  10.147  1.00 10.00      A    C  
ATOM    860  CD  GLN A  89     -16.040   7.757   9.499  1.00 10.00      A    C  
ATOM    861  NE2 GLN A  89     -15.663   8.970   9.131  1.00 10.00      A    N  
ATOM    862  OE1 GLN A  89     -17.185   7.348   9.332  1.00 10.00      A    O  
ATOM    863  HN  GLN A  89     -12.877   5.855   9.012  1.00 10.00      A    H  
ATOM    864 HE21 GLN A  89     -14.733   9.237   9.293  1.00 10.00      A    H  
ATOM    865 HE22 GLN A  89     -16.329   9.554   8.715  1.00 10.00      A    H  
ATOM    866  N   ASN A  90     -15.267   6.244   6.649  1.00 10.00      A    N  
ATOM    867  CA  ASN A  90     -16.102   6.699   5.542  1.00 10.00      A    C  
ATOM    868  C   ASN A  90     -15.544   6.286   4.183  1.00 10.00      A    C  
ATOM    869  O   ASN A  90     -16.113   6.624   3.148  1.00 10.00      A    O  
ATOM    870  CB  ASN A  90     -16.288   8.223   5.591  1.00 10.00      A    C  
ATOM    871  CG  ASN A  90     -14.993   8.989   5.391  1.00 10.00      A    C  
ATOM    872  ND2 ASN A  90     -15.087  10.166   4.791  1.00 10.00      A    N  
ATOM    873  OD1 ASN A  90     -13.913   8.530   5.775  1.00 10.00      A    O  
ATOM    874  HN  ASN A  90     -14.414   6.695   6.820  1.00 10.00      A    H  
ATOM    875 HD21 ASN A  90     -15.977  10.474   4.509  1.00 10.00      A    H  
ATOM    876 HD22 ASN A  90     -14.263  10.685   4.656  1.00 10.00      A    H  
ATOM    877  N   THR A  91     -14.441   5.550   4.175  1.00 10.00      A    N  
ATOM    878  CA  THR A  91     -13.834   5.124   2.922  1.00 10.00      A    C  
ATOM    879  C   THR A  91     -13.766   3.605   2.801  1.00 10.00      A    C  
ATOM    880  O   THR A  91     -13.075   3.075   1.931  1.00 10.00      A    O  
ATOM    881  CB  THR A  91     -12.424   5.719   2.756  1.00 10.00      A    C  
ATOM    882  CG2 THR A  91     -12.436   6.830   1.715  1.00 10.00      A    C  
ATOM    883  OG1 THR A  91     -11.983   6.254   4.013  1.00 10.00      A    O  
ATOM    884  HN  THR A  91     -14.019   5.293   5.026  1.00 10.00      A    H  
ATOM    885  HG1 THR A  91     -12.281   7.167   4.094  1.00 10.00      A    H  
ATOM    886  N   VAL A  92     -14.498   2.907   3.662  1.00 10.00      A    N  
ATOM    887  CA  VAL A  92     -14.505   1.447   3.646  1.00 10.00      A    C  
ATOM    888  C   VAL A  92     -15.105   0.909   2.348  1.00 10.00      A    C  
ATOM    889  O   VAL A  92     -14.509   0.064   1.677  1.00 10.00      A    O  
ATOM    890  CB  VAL A  92     -15.281   0.858   4.841  1.00 10.00      A    C  
ATOM    891  CG1 VAL A  92     -14.878  -0.588   5.073  1.00 10.00      A    C  
ATOM    892  CG2 VAL A  92     -15.056   1.684   6.096  1.00 10.00      A    C  
ATOM    893  HN  VAL A  92     -15.041   3.382   4.325  1.00 10.00      A    H  
ATOM    894  N   ASN A  93     -16.273   1.425   1.988  1.00 10.00      A    N  
ATOM    895  CA  ASN A  93     -16.963   0.990   0.780  1.00 10.00      A    C  
ATOM    896  C   ASN A  93     -16.177   1.390  -0.463  1.00 10.00      A    C  
ATOM    897  O   ASN A  93     -16.060   0.612  -1.410  1.00 10.00      A    O  
ATOM    898  CB  ASN A  93     -18.376   1.588   0.707  1.00 10.00      A    C  
ATOM    899  CG  ASN A  93     -19.162   1.468   2.002  1.00 10.00      A    C  
ATOM    900  ND2 ASN A  93     -20.041   2.431   2.254  1.00 10.00      A    N  
ATOM    901  OD1 ASN A  93     -18.989   0.519   2.766  1.00 10.00      A    O  
ATOM    902  HN  ASN A  93     -16.679   2.122   2.545  1.00 10.00      A    H  
ATOM    903 HD21 ASN A  93     -20.137   3.156   1.598  1.00 10.00      A    H  
ATOM    904 HD22 ASN A  93     -20.550   2.386   3.092  1.00 10.00      A    H  
ATOM    905  N   ASP A  94     -15.626   2.601  -0.441  1.00 10.00      A    N  
ATOM    906  CA  ASP A  94     -14.853   3.126  -1.568  1.00 10.00      A    C  
ATOM    907  C   ASP A  94     -13.609   2.288  -1.835  1.00 10.00      A    C  
ATOM    908  O   ASP A  94     -13.242   2.059  -2.988  1.00 10.00      A    O  
ATOM    909  CB  ASP A  94     -14.469   4.594  -1.350  1.00 10.00      A    C  
ATOM    910  CG  ASP A  94     -15.548   5.562  -1.801  1.00 10.00      A    C  
ATOM    911  OD1 ASP A  94     -16.517   5.119  -2.452  1.00 10.00      A    O  
ATOM    912  OD2 ASP A  94     -15.441   6.772  -1.497  1.00 10.00      A    O1-
ATOM    913  HN  ASP A  94     -15.746   3.162   0.357  1.00 10.00      A    H  
ATOM    914  N   PHE A  95     -12.973   1.825  -0.764  1.00 10.00      A    N  
ATOM    915  CA  PHE A  95     -11.771   1.006  -0.879  1.00 10.00      A    C  
ATOM    916  C   PHE A  95     -12.063  -0.282  -1.643  1.00 10.00      A    C  
ATOM    917  O   PHE A  95     -11.329  -0.650  -2.560  1.00 10.00      A    O  
ATOM    918  CB  PHE A  95     -11.207   0.683   0.509  1.00 10.00      A    C  
ATOM    919  CG  PHE A  95      -9.986  -0.194   0.489  1.00 10.00      A    C  
ATOM    920  CD1 PHE A  95     -10.082  -1.541   0.799  1.00 10.00      A    C  
ATOM    921  CD2 PHE A  95      -8.746   0.329   0.161  1.00 10.00      A    C  
ATOM    922  CE1 PHE A  95      -8.962  -2.352   0.782  1.00 10.00      A    C  
ATOM    923  CE2 PHE A  95      -7.623  -0.476   0.142  1.00 10.00      A    C  
ATOM    924  CZ  PHE A  95      -7.730  -1.819   0.454  1.00 10.00      A    C  
ATOM    925  HN  PHE A  95     -13.319   2.042   0.129  1.00 10.00      A    H  
ATOM    926  N   TRP A  96     -13.150  -0.951  -1.270  1.00 10.00      A    N  
ATOM    927  CA  TRP A  96     -13.539  -2.196  -1.919  1.00 10.00      A    C  
ATOM    928  C   TRP A  96     -13.889  -1.980  -3.386  1.00 10.00      A    C  
ATOM    929  O   TRP A  96     -13.687  -2.864  -4.218  1.00 10.00      A    O  
ATOM    930  CB  TRP A  96     -14.689  -2.869  -1.169  1.00 10.00      A    C  
ATOM    931  CG  TRP A  96     -14.248  -3.560   0.086  1.00 10.00      A    C  
ATOM    932  CD1 TRP A  96     -14.627  -3.268   1.367  1.00 10.00      A    C  
ATOM    933  CD2 TRP A  96     -13.330  -4.656   0.182  1.00 10.00      A    C  
ATOM    934  CE2 TRP A  96     -13.204  -4.981   1.546  1.00 10.00      A    C  
ATOM    935  CE3 TRP A  96     -12.604  -5.397  -0.757  1.00 10.00      A    C  
ATOM    936  NE1 TRP A  96     -14.005  -4.121   2.250  1.00 10.00      A    N  
ATOM    937  CZ2 TRP A  96     -12.382  -6.012   1.994  1.00 10.00      A    C  
ATOM    938  CZ3 TRP A  96     -11.790  -6.420  -0.310  1.00 10.00      A    C  
ATOM    939  CH2 TRP A  96     -11.685  -6.719   1.053  1.00 10.00      A    C  
ATOM    940  HN  TRP A  96     -13.700  -0.599  -0.537  1.00 10.00      A    H  
ATOM    941  HE1 TRP A  96     -14.116  -4.116   3.228  1.00 10.00      A    H  
ATOM    942  N   ARG A  97     -14.400  -0.796  -3.700  1.00 10.00      A    N  
ATOM    943  CA  ARG A  97     -14.757  -0.456  -5.071  1.00 10.00      A    C  
ATOM    944  C   ARG A  97     -13.503  -0.418  -5.942  1.00 10.00      A    C  
ATOM    945  O   ARG A  97     -13.509  -0.871  -7.088  1.00 10.00      A    O  
ATOM    946  CB  ARG A  97     -15.467   0.898  -5.119  1.00 10.00      A    C  
ATOM    947  CG  ARG A  97     -16.837   0.920  -4.457  1.00 10.00      A    C  
ATOM    948  CD  ARG A  97     -17.437   2.316  -4.498  1.00 10.00      A    C  
ATOM    949  NE  ARG A  97     -17.407   2.875  -5.846  1.00 10.00      A    N  
ATOM    950  CZ  ARG A  97     -17.094   4.140  -6.123  1.00 10.00      A    C  
ATOM    951  NH1 ARG A  97     -16.791   4.993  -5.150  1.00 10.00      A    N1+
ATOM    952  NH2 ARG A  97     -17.058   4.552  -7.382  1.00 10.00      A    N  
ATOM    953  HN  ARG A  97     -14.535  -0.130  -2.989  1.00 10.00      A    H  
ATOM    954  HE  ARG A  97     -17.642   2.268  -6.587  1.00 10.00      A    H  
ATOM    955 HH11 ARG A  97     -16.559   5.945  -5.369  1.00 10.00      A    H  
ATOM    956 HH12 ARG A  97     -16.796   4.695  -4.184  1.00 10.00      A    H  
ATOM    957 HH21 ARG A  97     -16.823   5.506  -7.592  1.00 10.00      A    H  
ATOM    958 HH22 ARG A  97     -17.262   3.912  -8.131  1.00 10.00      A    H  
ATOM    959  N   MET A  98     -12.425   0.112  -5.373  1.00 10.00      A    N  
ATOM    960  CA  MET A  98     -11.143   0.210  -6.062  1.00 10.00      A    C  
ATOM    961  C   MET A  98     -10.585  -1.183  -6.345  1.00 10.00      A    C  
ATOM    962  O   MET A  98     -10.136  -1.477  -7.457  1.00 10.00      A    O  
ATOM    963  CB  MET A  98     -10.152   1.008  -5.205  1.00 10.00      A    C  
ATOM    964  CG  MET A  98      -8.799   1.255  -5.857  1.00 10.00      A    C  
ATOM    965  SD  MET A  98      -7.633   2.078  -4.751  1.00 10.00      A    S  
ATOM    966  CE  MET A  98      -7.338   0.790  -3.540  1.00 10.00      A    C  
ATOM    967  HN  MET A  98     -12.498   0.452  -4.456  1.00 10.00      A    H  
ATOM    968  N   VAL A  99     -10.641  -2.039  -5.335  1.00 10.00      A    N  
ATOM    969  CA  VAL A  99     -10.147  -3.405  -5.450  1.00 10.00      A    C  
ATOM    970  C   VAL A  99     -10.904  -4.173  -6.534  1.00 10.00      A    C  
ATOM    971  O   VAL A  99     -10.310  -4.918  -7.317  1.00 10.00      A    O  
ATOM    972  CB  VAL A  99     -10.273  -4.150  -4.102  1.00 10.00      A    C  
ATOM    973  CG1 VAL A  99      -9.742  -5.570  -4.213  1.00 10.00      A    C  
ATOM    974  CG2 VAL A  99      -9.542  -3.392  -3.001  1.00 10.00      A    C  
ATOM    975  HN  VAL A  99     -11.023  -1.742  -4.480  1.00 10.00      A    H  
ATOM    976  N   PHE A 100     -12.211  -3.965  -6.584  1.00 10.00      A    N  
ATOM    977  CA  PHE A 100     -13.065  -4.634  -7.559  1.00 10.00      A    C  
ATOM    978  C   PHE A 100     -12.802  -4.128  -8.976  1.00 10.00      A    C  
ATOM    979  O   PHE A 100     -12.848  -4.896  -9.940  1.00 10.00      A    O  
ATOM    980  CB  PHE A 100     -14.539  -4.420  -7.191  1.00 10.00      A    C  
ATOM    981  CG  PHE A 100     -15.501  -5.316  -7.921  1.00 10.00      A    C  
ATOM    982  CD1 PHE A 100     -15.879  -6.535  -7.382  1.00 10.00      A    C  
ATOM    983  CD2 PHE A 100     -16.034  -4.935  -9.141  1.00 10.00      A    C  
ATOM    984  CE1 PHE A 100     -16.767  -7.358  -8.046  1.00 10.00      A    C  
ATOM    985  CE2 PHE A 100     -16.920  -5.753  -9.813  1.00 10.00      A    C  
ATOM    986  CZ  PHE A 100     -17.286  -6.965  -9.265  1.00 10.00      A    C  
ATOM    987  HN  PHE A 100     -12.618  -3.343  -5.941  1.00 10.00      A    H  
ATOM    988  N   GLN A 101     -12.524  -2.837  -9.099  1.00 10.00      A    N  
ATOM    989  CA  GLN A 101     -12.277  -2.230 -10.401  1.00 10.00      A    C  
ATOM    990  C   GLN A 101     -10.933  -2.648 -10.988  1.00 10.00      A    C  
ATOM    991  O   GLN A 101     -10.858  -3.065 -12.142  1.00 10.00      A    O  
ATOM    992  CB  GLN A 101     -12.375  -0.706 -10.322  1.00 10.00      A    C  
ATOM    993  CG  GLN A 101     -12.275  -0.014 -11.672  1.00 10.00      A    C  
ATOM    994  CD  GLN A 101     -12.351   1.492 -11.563  1.00 10.00      A    C  
ATOM    995  NE2 GLN A 101     -11.207   2.135 -11.440  1.00 10.00      A    N  
ATOM    996  OE1 GLN A 101     -13.431   2.076 -11.591  1.00 10.00      A    O  
ATOM    997  HN  GLN A 101     -12.485  -2.275  -8.292  1.00 10.00      A    H  
ATOM    998 HE21 GLN A 101     -10.370   1.606 -11.426  1.00 10.00      A    H  
ATOM    999 HE22 GLN A 101     -11.233   3.117 -11.375  1.00 10.00      A    H  
ATOM   1000  N   GLU A 102      -9.877  -2.550 -10.192  1.00 10.00      A    N  
ATOM   1001  CA  GLU A 102      -8.538  -2.901 -10.661  1.00 10.00      A    C  
ATOM   1002  C   GLU A 102      -8.279  -4.404 -10.583  1.00 10.00      A    C  
ATOM   1003  O   GLU A 102      -7.216  -4.877 -10.979  1.00 10.00      A    O  
ATOM   1004  CB  GLU A 102      -7.466  -2.134  -9.885  1.00 10.00      A    C  
ATOM   1005  CG  GLU A 102      -7.655  -0.622  -9.871  1.00 10.00      A    C  
ATOM   1006  CD  GLU A 102      -7.913  -0.035 -11.246  1.00 10.00      A    C  
ATOM   1007  OE1 GLU A 102      -7.174  -0.370 -12.193  1.00 10.00      A    O  
ATOM   1008  OE2 GLU A 102      -8.859   0.775 -11.381  1.00 10.00      A    O1-
ATOM   1009  HN  GLU A 102      -9.995  -2.227  -9.269  1.00 10.00      A    H  
ATOM   1010  N   ASN A 103      -9.257  -5.141 -10.063  1.00 10.00      A    N  
ATOM   1011  CA  ASN A 103      -9.161  -6.598  -9.925  1.00 10.00      A    C  
ATOM   1012  C   ASN A 103      -7.977  -7.008  -9.050  1.00 10.00      A    C  
ATOM   1013  O   ASN A 103      -7.311  -8.016  -9.302  1.00 10.00      A    O  
ATOM   1014  CB  ASN A 103      -9.099  -7.295 -11.290  1.00 10.00      A    C  
ATOM   1015  CG  ASN A 103      -9.474  -8.765 -11.215  1.00 10.00      A    C  
ATOM   1016  ND2 ASN A 103      -8.834  -9.583 -12.036  1.00 10.00      A    N  
ATOM   1017  OD1 ASN A 103     -10.325  -9.164 -10.416  1.00 10.00      A    O  
ATOM   1018  HN  ASN A 103     -10.072  -4.690  -9.761  1.00 10.00      A    H  
ATOM   1019 HD21 ASN A 103      -8.161  -9.199 -12.640  1.00 10.00      A    H  
ATOM   1020 HD22 ASN A 103      -9.050 -10.540 -12.010  1.00 10.00      A    H  
ATOM   1021  N   SER A 104      -7.723  -6.227  -8.015  1.00 10.00      A    N  
ATOM   1022  CA  SER A 104      -6.634  -6.508  -7.100  1.00 10.00      A    C  
ATOM   1023  C   SER A 104      -6.928  -7.780  -6.318  1.00 10.00      A    C  
ATOM   1024  O   SER A 104      -7.928  -7.869  -5.606  1.00 10.00      A    O  
ATOM   1025  CB  SER A 104      -6.433  -5.325  -6.159  1.00 10.00      A    C  
ATOM   1026  OG  SER A 104      -6.183  -4.145  -6.904  1.00 10.00      A    O  
ATOM   1027  HN  SER A 104      -8.293  -5.446  -7.854  1.00 10.00      A    H  
ATOM   1028  HG  SER A 104      -5.245  -4.114  -7.137  1.00 10.00      A    H  
ATOM   1029  N   ARG A 105      -6.067  -8.772  -6.472  1.00 10.00      A    N  
ATOM   1030  CA  ARG A 105      -6.256 -10.043  -5.792  1.00 10.00      A    C  
ATOM   1031  C   ARG A 105      -5.368 -10.156  -4.560  1.00 10.00      A    C  
ATOM   1032  O   ARG A 105      -5.514 -11.083  -3.768  1.00 10.00      A    O  
ATOM   1033  CB  ARG A 105      -5.985 -11.203  -6.749  1.00 10.00      A    C  
ATOM   1034  CG  ARG A 105      -6.805 -11.161  -8.028  1.00 10.00      A    C  
ATOM   1035  CD  ARG A 105      -8.296 -11.173  -7.736  1.00 10.00      A    C  
ATOM   1036  NE  ARG A 105      -9.091 -11.282  -8.959  1.00 10.00      A    N  
ATOM   1037  CZ  ARG A 105      -9.469 -12.440  -9.503  1.00 10.00      A    C  
ATOM   1038  NH1 ARG A 105      -9.125 -13.593  -8.933  1.00 10.00      A    N1+
ATOM   1039  NH2 ARG A 105     -10.210 -12.440 -10.604  1.00 10.00      A    N  
ATOM   1040  HN  ARG A 105      -5.289  -8.650  -7.056  1.00 10.00      A    H  
ATOM   1041  HE  ARG A 105      -9.358 -10.438  -9.401  1.00 10.00      A    H  
ATOM   1042 HH11 ARG A 105      -8.584 -13.598  -8.090  1.00 10.00      A    H  
ATOM   1043 HH12 ARG A 105      -9.404 -14.465  -9.348  1.00 10.00      A    H  
ATOM   1044 HH21 ARG A 105     -10.491 -11.571 -11.027  1.00 10.00      A    H  
ATOM   1045 HH22 ARG A 105     -10.493 -13.305 -11.023  1.00 10.00      A    H  
ATOM   1046  N   VAL A 106      -4.449  -9.212  -4.403  1.00 10.00      A    N  
ATOM   1047  CA  VAL A 106      -3.540  -9.222  -3.264  1.00 10.00      A    C  
ATOM   1048  C   VAL A 106      -3.535  -7.866  -2.572  1.00 10.00      A    C  
ATOM   1049  O   VAL A 106      -3.338  -6.829  -3.214  1.00 10.00      A    O  
ATOM   1050  CB  VAL A 106      -2.094  -9.588  -3.680  1.00 10.00      A    C  
ATOM   1051  CG1 VAL A 106      -1.180  -9.653  -2.463  1.00 10.00      A    C  
ATOM   1052  CG2 VAL A 106      -2.062 -10.908  -4.436  1.00 10.00      A    C  
ATOM   1053  HN  VAL A 106      -4.388  -8.487  -5.056  1.00 10.00      A    H  
ATOM   1054  N   ILE A 107      -3.773  -7.879  -1.268  1.00 10.00      A    N  
ATOM   1055  CA  ILE A 107      -3.781  -6.663  -0.469  1.00 10.00      A    C  
ATOM   1056  C   ILE A 107      -2.758  -6.782   0.656  1.00 10.00      A    C  
ATOM   1057  O   ILE A 107      -2.776  -7.745   1.422  1.00 10.00      A    O  
ATOM   1058  CB  ILE A 107      -5.177  -6.376   0.133  1.00 10.00      A    C  
ATOM   1059  CG1 ILE A 107      -6.211  -6.167  -0.980  1.00 10.00      A    C  
ATOM   1060  CG2 ILE A 107      -5.130  -5.159   1.051  1.00 10.00      A    C  
ATOM   1061  CD1 ILE A 107      -7.620  -5.932  -0.477  1.00 10.00      A    C  
ATOM   1062  HN  ILE A 107      -3.948  -8.741  -0.825  1.00 10.00      A    H  
ATOM   1063  N   VAL A 108      -1.861  -5.814   0.739  1.00 10.00      A    N  
ATOM   1064  CA  VAL A 108      -0.824  -5.812   1.759  1.00 10.00      A    C  
ATOM   1065  C   VAL A 108      -1.064  -4.709   2.785  1.00 10.00      A    C  
ATOM   1066  O   VAL A 108      -1.079  -3.522   2.450  1.00 10.00      A    O  
ATOM   1067  CB  VAL A 108       0.582  -5.639   1.140  1.00 10.00      A    C  
ATOM   1068  CG1 VAL A 108       1.648  -5.534   2.223  1.00 10.00      A    C  
ATOM   1069  CG2 VAL A 108       0.896  -6.784   0.189  1.00 10.00      A    C  
ATOM   1070  HN  VAL A 108      -1.901  -5.067   0.096  1.00 10.00      A    H  
ATOM   1071  N   MET A 109      -1.258  -5.110   4.030  1.00 10.00      A    N  
ATOM   1072  CA  MET A 109      -1.480  -4.163   5.113  1.00 10.00      A    C  
ATOM   1073  C   MET A 109      -0.260  -4.152   6.026  1.00 10.00      A    C  
ATOM   1074  O   MET A 109       0.034  -5.142   6.692  1.00 10.00      A    O  
ATOM   1075  CB  MET A 109      -2.745  -4.528   5.893  1.00 10.00      A    C  
ATOM   1076  CG  MET A 109      -3.167  -3.494   6.924  1.00 10.00      A    C  
ATOM   1077  SD  MET A 109      -4.822  -3.807   7.573  1.00 10.00      A    S  
ATOM   1078  CE  MET A 109      -4.932  -2.551   8.844  1.00 10.00      A    C  
ATOM   1079  HN  MET A 109      -1.247  -6.075   4.231  1.00 10.00      A    H  
ATOM   1080  N   THR A 110       0.461  -3.040   6.032  1.00 10.00      A    N  
ATOM   1081  CA  THR A 110       1.666  -2.925   6.846  1.00 10.00      A    C  
ATOM   1082  C   THR A 110       1.397  -2.233   8.178  1.00 10.00      A    C  
ATOM   1083  O   THR A 110       2.323  -1.959   8.948  1.00 10.00      A    O  
ATOM   1084  CB  THR A 110       2.764  -2.156   6.092  1.00 10.00      A    C  
ATOM   1085  CG2 THR A 110       4.138  -2.684   6.469  1.00 10.00      A    C  
ATOM   1086  OG1 THR A 110       2.566  -2.327   4.682  1.00 10.00      A    O  
ATOM   1087  HN  THR A 110       0.177  -2.275   5.478  1.00 10.00      A    H  
ATOM   1088  HG1 THR A 110       1.896  -3.000   4.534  1.00 10.00      A    H  
ATOM   1089  N   THR A 111       0.140  -1.955   8.458  1.00 10.00      A    N  
ATOM   1090  CA  THR A 111      -0.232  -1.291   9.693  1.00 10.00      A    C  
ATOM   1091  C   THR A 111      -1.258  -2.107  10.454  1.00 10.00      A    C  
ATOM   1092  O   THR A 111      -1.817  -3.065   9.927  1.00 10.00      A    O  
ATOM   1093  CB  THR A 111      -0.841   0.087   9.397  1.00 10.00      A    C  
ATOM   1094  CG2 THR A 111       0.249   1.140   9.279  1.00 10.00      A    C  
ATOM   1095  OG1 THR A 111      -1.573   0.015   8.166  1.00 10.00      A    O  
ATOM   1096  HN  THR A 111      -0.562  -2.204   7.822  1.00 10.00      A    H  
ATOM   1097  HG1 THR A 111      -2.209   0.739   8.125  1.00 10.00      A    H  
ATOM   1098  N   LYS A 112      -1.488  -1.728  11.694  1.00 10.00      A    N  
ATOM   1099  CA  LYS A 112      -2.468  -2.392  12.526  1.00 10.00      A    C  
ATOM   1100  C   LYS A 112      -3.715  -1.525  12.548  1.00 10.00      A    C  
ATOM   1101  O   LYS A 112      -3.733  -0.458  11.930  1.00 10.00      A    O  
ATOM   1102  CB  LYS A 112      -1.915  -2.579  13.944  1.00 10.00      A    C  
ATOM   1103  CG  LYS A 112      -0.512  -3.172  13.984  1.00 10.00      A    C  
ATOM   1104  CD  LYS A 112       0.077  -3.130  15.385  1.00 10.00      A    C  
ATOM   1105  CE  LYS A 112       1.578  -3.384  15.366  1.00 10.00      A    C  
ATOM   1106  NZ  LYS A 112       2.370  -2.133  15.175  1.00 10.00      A    N1+
ATOM   1107  HN  LYS A 112      -0.987  -0.958  12.061  1.00 10.00      A    H  
ATOM   1108  HZ1 LYS A 112       1.999  -1.580  14.371  1.00 10.00      A    H  
ATOM   1109  HZ2 LYS A 112       3.368  -2.368  14.982  1.00 10.00      A    H  
ATOM   1110  HZ3 LYS A 112       2.327  -1.540  16.035  1.00 10.00      A    H  
ATOM   1111  N   GLU A 113      -4.754  -1.972  13.237  1.00 10.00      A    N  
ATOM   1112  CA  GLU A 113      -5.989  -1.208  13.319  1.00 10.00      A    C  
ATOM   1113  C   GLU A 113      -5.712   0.134  13.990  1.00 10.00      A    C  
ATOM   1114  O   GLU A 113      -6.003   1.201  13.439  1.00 10.00      A    O  
ATOM   1115  CB  GLU A 113      -7.064  -1.982  14.095  1.00 10.00      A    C  
ATOM   1116  CG  GLU A 113      -7.094  -3.479  13.820  1.00 10.00      A    C  
ATOM   1117  CD  GLU A 113      -6.198  -4.259  14.761  1.00 10.00      A    C  
ATOM   1118  OE1 GLU A 113      -6.715  -4.846  15.733  1.00 10.00      A    O  
ATOM   1119  OE2 GLU A 113      -4.972  -4.275  14.546  1.00 10.00      A    O1-
ATOM   1120  HN  GLU A 113      -4.690  -2.839  13.706  1.00 10.00      A    H  
ATOM   1121  N   VAL A 114      -5.126   0.073  15.178  1.00 10.00      A    N  
ATOM   1122  CA  VAL A 114      -4.790   1.270  15.931  1.00 10.00      A    C  
ATOM   1123  C   VAL A 114      -3.372   1.156  16.480  1.00 10.00      A    C  
ATOM   1124  O   VAL A 114      -3.069   0.249  17.253  1.00 10.00      A    O  
ATOM   1125  CB  VAL A 114      -5.769   1.492  17.109  1.00 10.00      A    C  
ATOM   1126  CG1 VAL A 114      -5.429   2.769  17.861  1.00 10.00      A    C  
ATOM   1127  CG2 VAL A 114      -7.211   1.530  16.626  1.00 10.00      A    C  
ATOM   1128  HN  VAL A 114      -4.906  -0.806  15.559  1.00 10.00      A    H  
ATOM   1129  N   GLU A 115      -2.504   2.067  16.073  1.00 10.00      A    N  
ATOM   1130  CA  GLU A 115      -1.123   2.066  16.531  1.00 10.00      A    C  
ATOM   1131  C   GLU A 115      -0.818   3.362  17.268  1.00 10.00      A    C  
ATOM   1132  O   GLU A 115      -1.136   4.448  16.780  1.00 10.00      A    O  
ATOM   1133  CB  GLU A 115      -0.160   1.852  15.363  1.00 10.00      A    C  
ATOM   1134  CG  GLU A 115      -0.139   0.419  14.856  1.00 10.00      A    C  
ATOM   1135  CD  GLU A 115       0.646   0.249  13.573  1.00 10.00      A    C  
ATOM   1136  OE1 GLU A 115       0.040   0.325  12.491  1.00 10.00      A    O  
ATOM   1137  OE2 GLU A 115       1.868   0.013  13.645  1.00 10.00      A    O1-
ATOM   1138  HN  GLU A 115      -2.801   2.772  15.456  1.00 10.00      A    H  
ATOM   1139  N   ARG A 116      -0.228   3.236  18.455  1.00 10.00      A    N  
ATOM   1140  CA  ARG A 116       0.115   4.385  19.297  1.00 10.00      A    C  
ATOM   1141  C   ARG A 116      -1.129   5.208  19.657  1.00 10.00      A    C  
ATOM   1142  O   ARG A 116      -1.035   6.388  19.995  1.00 10.00      A    O  
ATOM   1143  CB  ARG A 116       1.180   5.262  18.630  1.00 10.00      A    C  
ATOM   1144  CG  ARG A 116       2.001   6.092  19.604  1.00 10.00      A    C  
ATOM   1145  CD  ARG A 116       2.924   7.057  18.877  1.00 10.00      A    C  
ATOM   1146  NE  ARG A 116       2.186   8.076  18.129  1.00 10.00      A    N  
ATOM   1147  CZ  ARG A 116       2.317   9.392  18.326  1.00 10.00      A    C  
ATOM   1148  NH1 ARG A 116       3.156   9.853  19.244  1.00 10.00      A    N1+
ATOM   1149  NH2 ARG A 116       1.607  10.249  17.604  1.00 10.00      A    N  
ATOM   1150  HN  ARG A 116       0.013   2.335  18.765  1.00 10.00      A    H  
ATOM   1151  HE  ARG A 116       1.556   7.760  17.446  1.00 10.00      A    H  
ATOM   1152 HH11 ARG A 116       3.694   9.220  19.801  1.00 10.00      A    H  
ATOM   1153 HH12 ARG A 116       3.251  10.843  19.385  1.00 10.00      A    H  
ATOM   1154 HH21 ARG A 116       1.711  11.239  17.754  1.00 10.00      A    H  
ATOM   1155 HH22 ARG A 116       0.968   9.921  16.912  1.00 10.00      A    H  
ATOM   1156  N   GLY A 117      -2.295   4.575  19.588  1.00 10.00      A    N  
ATOM   1157  CA  GLY A 117      -3.537   5.260  19.903  1.00 10.00      A    C  
ATOM   1158  C   GLY A 117      -4.094   6.034  18.722  1.00 10.00      A    C  
ATOM   1159  O   GLY A 117      -5.070   6.779  18.860  1.00 10.00      A    O  
ATOM   1160  HN  GLY A 117      -2.310   3.631  19.324  1.00 10.00      A    H  
ATOM   1161  N   LYS A 118      -3.477   5.867  17.562  1.00 10.00      A    N  
ATOM   1162  CA  LYS A 118      -3.919   6.549  16.357  1.00 10.00      A    C  
ATOM   1163  C   LYS A 118      -4.561   5.569  15.388  1.00 10.00      A    C  
ATOM   1164  O   LYS A 118      -4.083   4.444  15.217  1.00 10.00      A    O  
ATOM   1165  CB  LYS A 118      -2.753   7.279  15.684  1.00 10.00      A    C  
ATOM   1166  CG  LYS A 118      -2.389   8.602  16.342  1.00 10.00      A    C  
ATOM   1167  CD  LYS A 118      -3.525   9.605  16.218  1.00 10.00      A    C  
ATOM   1168  CE  LYS A 118      -3.251  10.858  17.032  1.00 10.00      A    C  
ATOM   1169  NZ  LYS A 118      -4.401  11.799  17.004  1.00 10.00      A    N1+
ATOM   1170  HN  LYS A 118      -2.698   5.268  17.512  1.00 10.00      A    H  
ATOM   1171  HZ1 LYS A 118      -4.442  12.286  16.086  1.00 10.00      A    H  
ATOM   1172  HZ2 LYS A 118      -4.298  12.510  17.754  1.00 10.00      A    H  
ATOM   1173  HZ3 LYS A 118      -5.297  11.281  17.151  1.00 10.00      A    H  
ATOM   1174  N   SER A 119      -5.650   5.993  14.770  1.00 10.00      A    N  
ATOM   1175  CA  SER A 119      -6.355   5.156  13.817  1.00 10.00      A    C  
ATOM   1176  C   SER A 119      -5.567   5.071  12.514  1.00 10.00      A    C  
ATOM   1177  O   SER A 119      -5.444   6.057  11.780  1.00 10.00      A    O  
ATOM   1178  CB  SER A 119      -7.759   5.708  13.560  1.00 10.00      A    C  
ATOM   1179  OG  SER A 119      -8.550   4.784  12.834  1.00 10.00      A    O  
ATOM   1180  HN  SER A 119      -5.986   6.896  14.955  1.00 10.00      A    H  
ATOM   1181  HG  SER A 119      -9.135   4.316  13.444  1.00 10.00      A    H  
ATOM   1182  N   LYS A 120      -5.017   3.898  12.246  1.00 10.00      A    N  
ATOM   1183  CA  LYS A 120      -4.238   3.676  11.035  1.00 10.00      A    C  
ATOM   1184  C   LYS A 120      -5.154   3.220   9.911  1.00 10.00      A    C  
ATOM   1185  O   LYS A 120      -5.058   3.689   8.776  1.00 10.00      A    O  
ATOM   1186  CB  LYS A 120      -3.159   2.619  11.288  1.00 10.00      A    C  
ATOM   1187  CG  LYS A 120      -2.372   2.831  12.571  1.00 10.00      A    C  
ATOM   1188  CD  LYS A 120      -1.356   3.950  12.420  1.00 10.00      A    C  
ATOM   1189  CE  LYS A 120       0.007   3.406  12.022  1.00 10.00      A    C  
ATOM   1190  NZ  LYS A 120       0.891   4.466  11.482  1.00 10.00      A    N1+
ATOM   1191  HN  LYS A 120      -5.142   3.157  12.877  1.00 10.00      A    H  
ATOM   1192  HZ1 LYS A 120       0.552   4.768  10.544  1.00 10.00      A    H  
ATOM   1193  HZ2 LYS A 120       1.862   4.112  11.390  1.00 10.00      A    H  
ATOM   1194  HZ3 LYS A 120       0.893   5.292  12.123  1.00 10.00      A    H  
ATOM   1195  N   CYS A 121      -6.052   2.307  10.248  1.00 10.00      A    N  
ATOM   1196  CA  CYS A 121      -7.003   1.769   9.293  1.00 10.00      A    C  
ATOM   1197  C   CYS A 121      -8.107   1.033  10.038  1.00 10.00      A    C  
ATOM   1198  O   CYS A 121      -7.847   0.359  11.037  1.00 10.00      A    O  
ATOM   1199  CB  CYS A 121      -6.301   0.816   8.321  1.00 10.00      A    C  
ATOM   1200  SG  CYS A 121      -7.389   0.061   7.092  1.00 10.00      A    S  
ATOM   1201  HN  CYS A 121      -6.077   1.982  11.176  1.00 10.00      A    H  
ATOM   1202  HG  CYS A 121      -8.360  -0.570   7.743  1.00 10.00      A    H  
ATOM   1203  N   VAL A 122      -9.338   1.175   9.569  1.00 10.00      A    N  
ATOM   1204  CA  VAL A 122     -10.471   0.509  10.203  1.00 10.00      A    C  
ATOM   1205  C   VAL A 122     -10.574  -0.939   9.733  1.00 10.00      A    C  
ATOM   1206  O   VAL A 122      -9.916  -1.335   8.767  1.00 10.00      A    O  
ATOM   1207  CB  VAL A 122     -11.803   1.240   9.925  1.00 10.00      A    C  
ATOM   1208  CG1 VAL A 122     -11.758   2.664  10.458  1.00 10.00      A    C  
ATOM   1209  CG2 VAL A 122     -12.137   1.228   8.441  1.00 10.00      A    C  
ATOM   1210  HN  VAL A 122      -9.488   1.741   8.777  1.00 10.00      A    H  
ATOM   1211  N   LYS A 123     -11.387  -1.733  10.420  1.00 10.00      A    N  
ATOM   1212  CA  LYS A 123     -11.569  -3.129  10.050  1.00 10.00      A    C  
ATOM   1213  C   LYS A 123     -12.477  -3.242   8.828  1.00 10.00      A    C  
ATOM   1214  O   LYS A 123     -13.693  -3.392   8.945  1.00 10.00      A    O  
ATOM   1215  CB  LYS A 123     -12.124  -3.938  11.225  1.00 10.00      A    C  
ATOM   1216  CG  LYS A 123     -12.125  -5.443  11.002  1.00 10.00      A    C  
ATOM   1217  CD  LYS A 123     -12.278  -6.192  12.314  1.00 10.00      A    C  
ATOM   1218  CE  LYS A 123     -12.328  -7.697  12.097  1.00 10.00      A    C  
ATOM   1219  NZ  LYS A 123     -13.546  -8.117  11.355  1.00 10.00      A    N1+
ATOM   1220  HN  LYS A 123     -11.872  -1.369  11.195  1.00 10.00      A    H  
ATOM   1221  HZ1 LYS A 123     -13.902  -9.025  11.738  1.00 10.00      A    H  
ATOM   1222  HZ2 LYS A 123     -13.327  -8.235  10.345  1.00 10.00      A    H  
ATOM   1223  HZ3 LYS A 123     -14.290  -7.400  11.450  1.00 10.00      A    H  
ATOM   1224  N   TYR A 124     -11.871  -3.139   7.653  1.00 10.00      A    N  
ATOM   1225  CA  TYR A 124     -12.603  -3.223   6.396  1.00 10.00      A    C  
ATOM   1226  C   TYR A 124     -12.883  -4.670   6.008  1.00 10.00      A    C  
ATOM   1227  O   TYR A 124     -13.665  -4.936   5.096  1.00 10.00      A    O  
ATOM   1228  CB  TYR A 124     -11.828  -2.507   5.281  1.00 10.00      A    C  
ATOM   1229  CG  TYR A 124     -10.450  -3.076   5.008  1.00 10.00      A    C  
ATOM   1230  CD1 TYR A 124     -10.238  -3.951   3.952  1.00 10.00      A    C  
ATOM   1231  CD2 TYR A 124      -9.364  -2.737   5.804  1.00 10.00      A    C  
ATOM   1232  CE1 TYR A 124      -8.985  -4.473   3.697  1.00 10.00      A    C  
ATOM   1233  CE2 TYR A 124      -8.107  -3.255   5.556  1.00 10.00      A    C  
ATOM   1234  CZ  TYR A 124      -7.923  -4.121   4.501  1.00 10.00      A    C  
ATOM   1235  OH  TYR A 124      -6.674  -4.648   4.254  1.00 10.00      A    O  
ATOM   1236  HN  TYR A 124     -10.902  -2.980   7.632  1.00 10.00      A    H  
ATOM   1237  HH  TYR A 124      -6.157  -4.016   3.732  1.00 10.00      A    H  
ATOM   1238  N   TRP A 125     -12.252  -5.600   6.710  1.00 10.00      A    N  
ATOM   1239  CA  TRP A 125     -12.425  -7.017   6.430  1.00 10.00      A    C  
ATOM   1240  C   TRP A 125     -13.397  -7.667   7.411  1.00 10.00      A    C  
ATOM   1241  O   TRP A 125     -13.384  -7.363   8.610  1.00 10.00      A    O  
ATOM   1242  CB  TRP A 125     -11.071  -7.742   6.450  1.00 10.00      A    C  
ATOM   1243  CG  TRP A 125     -10.432  -7.831   7.806  1.00 10.00      A    C  
ATOM   1244  CD1 TRP A 125     -10.535  -8.866   8.689  1.00 10.00      A    C  
ATOM   1245  CD2 TRP A 125      -9.592  -6.853   8.432  1.00 10.00      A    C  
ATOM   1246  CE2 TRP A 125      -9.227  -7.363   9.694  1.00 10.00      A    C  
ATOM   1247  CE3 TRP A 125      -9.114  -5.598   8.049  1.00 10.00      A    C  
ATOM   1248  NE1 TRP A 125      -9.821  -8.591   9.827  1.00 10.00      A    N  
ATOM   1249  CZ2 TRP A 125      -8.406  -6.659  10.573  1.00 10.00      A    C  
ATOM   1250  CZ3 TRP A 125      -8.298  -4.902   8.921  1.00 10.00      A    C  
ATOM   1251  CH2 TRP A 125      -7.952  -5.435  10.168  1.00 10.00      A    C  
ATOM   1252  HN  TRP A 125     -11.660  -5.327   7.439  1.00 10.00      A    H  
ATOM   1253  HE1 TRP A 125      -9.745  -9.185  10.609  1.00 10.00      A    H  
ATOM   1254  N   PRO A 126     -14.272  -8.557   6.909  1.00 10.00      A    N  
ATOM   1255  CA  PRO A 126     -15.238  -9.271   7.746  1.00 10.00      A    C  
ATOM   1256  C   PRO A 126     -14.537 -10.294   8.637  1.00 10.00      A    C  
ATOM   1257  O   PRO A 126     -13.348 -10.568   8.468  1.00 10.00      A    O  
ATOM   1258  CB  PRO A 126     -16.141  -9.979   6.730  1.00 10.00      A    C  
ATOM   1259  CG  PRO A 126     -15.301 -10.121   5.509  1.00 10.00      A    C  
ATOM   1260  CD  PRO A 126     -14.392  -8.923   5.487  1.00 10.00      A    C  
ATOM   1261  N   ASP A 127     -15.270 -10.854   9.583  1.00 10.00      A    N  
ATOM   1262  CA  ASP A 127     -14.698 -11.835  10.500  1.00 10.00      A    C  
ATOM   1263  C   ASP A 127     -14.560 -13.193   9.830  1.00 10.00      A    C  
ATOM   1264  O   ASP A 127     -15.141 -13.431   8.771  1.00 10.00      A    O  
ATOM   1265  CB  ASP A 127     -15.543 -11.956  11.770  1.00 10.00      A    C  
ATOM   1266  CG  ASP A 127     -15.645 -10.649  12.523  1.00 10.00      A    C  
ATOM   1267  OD1 ASP A 127     -14.591 -10.078  12.880  1.00 10.00      A    O  
ATOM   1268  OD2 ASP A 127     -16.779 -10.179  12.755  1.00 10.00      A    O1-
ATOM   1269  HN  ASP A 127     -16.221 -10.615   9.660  1.00 10.00      A    H  
ATOM   1270  N   GLU A 128     -13.782 -14.073  10.444  1.00 10.00      A    N  
ATOM   1271  CA  GLU A 128     -13.571 -15.413   9.914  1.00 10.00      A    C  
ATOM   1272  C   GLU A 128     -14.895 -16.167   9.846  1.00 10.00      A    C  
ATOM   1273  O   GLU A 128     -15.657 -16.179  10.818  1.00 10.00      A    O  
ATOM   1274  CB  GLU A 128     -12.575 -16.171  10.791  1.00 10.00      A    C  
ATOM   1275  CG  GLU A 128     -12.146 -17.511  10.227  1.00 10.00      A    C  
ATOM   1276  CD  GLU A 128     -11.168 -18.226  11.127  1.00 10.00      A    C  
ATOM   1277  OE1 GLU A 128     -11.607 -18.853  12.110  1.00 10.00      A    O  
ATOM   1278  OE2 GLU A 128      -9.951 -18.163  10.855  1.00 10.00      A    O1-
ATOM   1279  HN  GLU A 128     -13.336 -13.813  11.278  1.00 10.00      A    H  
ATOM   1280  N   TYR A 129     -15.166 -16.786   8.695  1.00 10.00      A    N  
ATOM   1281  CA  TYR A 129     -16.405 -17.533   8.475  1.00 10.00      A    C  
ATOM   1282  C   TYR A 129     -17.621 -16.609   8.572  1.00 10.00      A    C  
ATOM   1283  O   TYR A 129     -18.719 -17.041   8.929  1.00 10.00      A    O  
ATOM   1284  CB  TYR A 129     -16.540 -18.703   9.461  1.00 10.00      A    C  
ATOM   1285  CG  TYR A 129     -15.507 -19.797   9.293  1.00 10.00      A    C  
ATOM   1286  CD1 TYR A 129     -15.350 -20.456   8.082  1.00 10.00      A    C  
ATOM   1287  CD2 TYR A 129     -14.695 -20.175  10.355  1.00 10.00      A    C  
ATOM   1288  CE1 TYR A 129     -14.412 -21.463   7.931  1.00 10.00      A    C  
ATOM   1289  CE2 TYR A 129     -13.753 -21.178  10.212  1.00 10.00      A    C  
ATOM   1290  CZ  TYR A 129     -13.615 -21.819   9.000  1.00 10.00      A    C  
ATOM   1291  OH  TYR A 129     -12.681 -22.822   8.855  1.00 10.00      A    O  
ATOM   1292  HN  TYR A 129     -14.506 -16.745   7.968  1.00 10.00      A    H  
ATOM   1293  HH  TYR A 129     -12.812 -23.483   9.544  1.00 10.00      A    H  
ATOM   1294  N   ALA A 130     -17.419 -15.335   8.259  1.00 10.00      A    N  
ATOM   1295  CA  ALA A 130     -18.494 -14.354   8.313  1.00 10.00      A    C  
ATOM   1296  C   ALA A 130     -18.660 -13.636   6.980  1.00 10.00      A    C  
ATOM   1297  O   ALA A 130     -17.814 -13.749   6.085  1.00 10.00      A    O  
ATOM   1298  CB  ALA A 130     -18.250 -13.353   9.433  1.00 10.00      A    C  
ATOM   1299  HN  ALA A 130     -16.520 -15.044   7.988  1.00 10.00      A    H  
ATOM   1300  N   LEU A 131     -19.754 -12.903   6.860  1.00 10.00      A    N  
ATOM   1301  CA  LEU A 131     -20.062 -12.160   5.651  1.00 10.00      A    C  
ATOM   1302  C   LEU A 131     -20.565 -10.771   6.013  1.00 10.00      A    C  
ATOM   1303  O   LEU A 131     -21.376 -10.618   6.930  1.00 10.00      A    O  
ATOM   1304  CB  LEU A 131     -21.137 -12.901   4.853  1.00 10.00      A    C  
ATOM   1305  CG  LEU A 131     -21.550 -12.280   3.519  1.00 10.00      A    C  
ATOM   1306  CD1 LEU A 131     -20.512 -12.578   2.452  1.00 10.00      A    C  
ATOM   1307  CD2 LEU A 131     -22.919 -12.791   3.097  1.00 10.00      A    C  
ATOM   1308  HN  LEU A 131     -20.379 -12.852   7.615  1.00 10.00      A    H  
ATOM   1309  N   LYS A 132     -20.077  -9.768   5.302  1.00 10.00      A    N  
ATOM   1310  CA  LYS A 132     -20.481  -8.391   5.539  1.00 10.00      A    C  
ATOM   1311  C   LYS A 132     -20.509  -7.623   4.226  1.00 10.00      A    C  
ATOM   1312  O   LYS A 132     -19.606  -7.764   3.398  1.00 10.00      A    O  
ATOM   1313  CB  LYS A 132     -19.533  -7.716   6.533  1.00 10.00      A    C  
ATOM   1314  CG  LYS A 132     -20.003  -6.352   7.015  1.00 10.00      A    C  
ATOM   1315  CD  LYS A 132     -19.040  -5.766   8.031  1.00 10.00      A    C  
ATOM   1316  CE  LYS A 132     -19.446  -4.358   8.434  1.00 10.00      A    C  
ATOM   1317  NZ  LYS A 132     -18.396  -3.696   9.249  1.00 10.00      A    N1+
ATOM   1318  HN  LYS A 132     -19.425  -9.957   4.593  1.00 10.00      A    H  
ATOM   1319  HZ1 LYS A 132     -18.298  -4.177  10.165  1.00 10.00      A    H  
ATOM   1320  HZ2 LYS A 132     -18.646  -2.700   9.418  1.00 10.00      A    H  
ATOM   1321  HZ3 LYS A 132     -17.483  -3.731   8.749  1.00 10.00      A    H  
ATOM   1322  N   GLU A 133     -21.543  -6.820   4.038  1.00 10.00      A    N  
ATOM   1323  CA  GLU A 133     -21.691  -6.043   2.821  1.00 10.00      A    C  
ATOM   1324  C   GLU A 133     -21.227  -4.610   3.024  1.00 10.00      A    C  
ATOM   1325  O   GLU A 133     -21.473  -4.010   4.070  1.00 10.00      A    O  
ATOM   1326  CB  GLU A 133     -23.139  -6.072   2.336  1.00 10.00      A    C  
ATOM   1327  CG  GLU A 133     -23.393  -7.075   1.225  1.00 10.00      A    C  
ATOM   1328  CD  GLU A 133     -24.864  -7.264   0.930  1.00 10.00      A    C  
ATOM   1329  OE1 GLU A 133     -25.308  -8.427   0.859  1.00 10.00      A    O  
ATOM   1330  OE2 GLU A 133     -25.583  -6.259   0.773  1.00 10.00      A    O1-
ATOM   1331  HN  GLU A 133     -22.222  -6.736   4.744  1.00 10.00      A    H  
ATOM   1332  N   TYR A 134     -20.551  -4.080   2.021  1.00 10.00      A    N  
ATOM   1333  CA  TYR A 134     -20.046  -2.717   2.061  1.00 10.00      A    C  
ATOM   1334  C   TYR A 134     -20.565  -1.931   0.865  1.00 10.00      A    C  
ATOM   1335  O   TYR A 134     -19.895  -1.822  -0.164  1.00 10.00      A    O  
ATOM   1336  CB  TYR A 134     -18.513  -2.702   2.097  1.00 10.00      A    C  
ATOM   1337  CG  TYR A 134     -17.926  -3.129   3.424  1.00 10.00      A    C  
ATOM   1338  CD1 TYR A 134     -18.018  -2.308   4.537  1.00 10.00      A    C  
ATOM   1339  CD2 TYR A 134     -17.280  -4.351   3.565  1.00 10.00      A    C  
ATOM   1340  CE1 TYR A 134     -17.487  -2.690   5.752  1.00 10.00      A    C  
ATOM   1341  CE2 TYR A 134     -16.745  -4.740   4.777  1.00 10.00      A    C  
ATOM   1342  CZ  TYR A 134     -16.852  -3.905   5.868  1.00 10.00      A    C  
ATOM   1343  OH  TYR A 134     -16.321  -4.286   7.081  1.00 10.00      A    O  
ATOM   1344  HN  TYR A 134     -20.390  -4.624   1.215  1.00 10.00      A    H  
ATOM   1345  HH  TYR A 134     -15.424  -4.607   6.947  1.00 10.00      A    H  
ATOM   1346  N   GLY A 135     -21.779  -1.418   0.994  1.00 10.00      A    N  
ATOM   1347  CA  GLY A 135     -22.379  -0.653  -0.078  1.00 10.00      A    C  
ATOM   1348  C   GLY A 135     -22.917  -1.545  -1.175  1.00 10.00      A    C  
ATOM   1349  O   GLY A 135     -24.003  -2.110  -1.045  1.00 10.00      A    O  
ATOM   1350  HN  GLY A 135     -22.282  -1.569   1.824  1.00 10.00      A    H  
ATOM   1351  N   VAL A 136     -22.152  -1.685  -2.247  1.00 10.00      A    N  
ATOM   1352  CA  VAL A 136     -22.553  -2.516  -3.376  1.00 10.00      A    C  
ATOM   1353  C   VAL A 136     -21.627  -3.716  -3.514  1.00 10.00      A    C  
ATOM   1354  O   VAL A 136     -21.719  -4.481  -4.476  1.00 10.00      A    O  
ATOM   1355  CB  VAL A 136     -22.554  -1.721  -4.698  1.00 10.00      A    C  
ATOM   1356  CG1 VAL A 136     -23.653  -0.671  -4.686  1.00 10.00      A    C  
ATOM   1357  CG2 VAL A 136     -21.197  -1.074  -4.947  1.00 10.00      A    C  
ATOM   1358  HN  VAL A 136     -21.290  -1.221  -2.281  1.00 10.00      A    H  
ATOM   1359  N   MET A 137     -20.739  -3.874  -2.546  1.00 10.00      A    N  
ATOM   1360  CA  MET A 137     -19.788  -4.974  -2.555  1.00 10.00      A    C  
ATOM   1361  C   MET A 137     -20.076  -5.938  -1.413  1.00 10.00      A    C  
ATOM   1362  O   MET A 137     -20.532  -5.526  -0.345  1.00 10.00      A    O  
ATOM   1363  CB  MET A 137     -18.354  -4.445  -2.434  1.00 10.00      A    C  
ATOM   1364  CG  MET A 137     -17.955  -3.436  -3.501  1.00 10.00      A    C  
ATOM   1365  SD  MET A 137     -18.037  -4.107  -5.172  1.00 10.00      A    S  
ATOM   1366  CE  MET A 137     -17.639  -2.648  -6.132  1.00 10.00      A    C  
ATOM   1367  HN  MET A 137     -20.729  -3.241  -1.796  1.00 10.00      A    H  
ATOM   1368  N   ARG A 138     -19.835  -7.215  -1.652  1.00 10.00      A    N  
ATOM   1369  CA  ARG A 138     -20.045  -8.246  -0.645  1.00 10.00      A    C  
ATOM   1370  C   ARG A 138     -18.784  -9.094  -0.503  1.00 10.00      A    C  
ATOM   1371  O   ARG A 138     -18.375  -9.773  -1.446  1.00 10.00      A    O  
ATOM   1372  CB  ARG A 138     -21.240  -9.128  -1.012  1.00 10.00      A    C  
ATOM   1373  CG  ARG A 138     -21.584 -10.169   0.042  1.00 10.00      A    C  
ATOM   1374  CD  ARG A 138     -22.650 -11.133  -0.449  1.00 10.00      A    C  
ATOM   1375  NE  ARG A 138     -24.005 -10.627  -0.243  1.00 10.00      A    N  
ATOM   1376  CZ  ARG A 138     -25.102 -11.366  -0.381  1.00 10.00      A    C  
ATOM   1377  NH1 ARG A 138     -25.006 -12.644  -0.723  1.00 10.00      A    N1+
ATOM   1378  NH2 ARG A 138     -26.293 -10.826  -0.174  1.00 10.00      A    N  
ATOM   1379  HN  ARG A 138     -19.507  -7.481  -2.542  1.00 10.00      A    H  
ATOM   1380  HE  ARG A 138     -24.104  -9.676   0.012  1.00 10.00      A    H  
ATOM   1381 HH11 ARG A 138     -24.108 -13.056  -0.886  1.00 10.00      A    H  
ATOM   1382 HH12 ARG A 138     -25.835 -13.204  -0.824  1.00 10.00      A    H  
ATOM   1383 HH21 ARG A 138     -27.125 -11.379  -0.275  1.00 10.00      A    H  
ATOM   1384 HH22 ARG A 138     -26.366  -9.856   0.089  1.00 10.00      A    H  
ATOM   1385  N   VAL A 139     -18.171  -9.042   0.672  1.00 10.00      A    N  
ATOM   1386  CA  VAL A 139     -16.947  -9.787   0.934  1.00 10.00      A    C  
ATOM   1387  C   VAL A 139     -17.190 -10.936   1.907  1.00 10.00      A    C  
ATOM   1388  O   VAL A 139     -17.789 -10.755   2.970  1.00 10.00      A    O  
ATOM   1389  CB  VAL A 139     -15.839  -8.874   1.506  1.00 10.00      A    C  
ATOM   1390  CG1 VAL A 139     -14.553  -9.655   1.725  1.00 10.00      A    C  
ATOM   1391  CG2 VAL A 139     -15.591  -7.686   0.590  1.00 10.00      A    C  
ATOM   1392  HN  VAL A 139     -18.551  -8.486   1.384  1.00 10.00      A    H  
ATOM   1393  N   ARG A 140     -16.729 -12.118   1.526  1.00 10.00      A    N  
ATOM   1394  CA  ARG A 140     -16.860 -13.306   2.354  1.00 10.00      A    C  
ATOM   1395  C   ARG A 140     -15.487 -13.759   2.833  1.00 10.00      A    C  
ATOM   1396  O   ARG A 140     -14.619 -14.083   2.025  1.00 10.00      A    O  
ATOM   1397  CB  ARG A 140     -17.533 -14.430   1.555  1.00 10.00      A    C  
ATOM   1398  CG  ARG A 140     -17.333 -15.836   2.116  1.00 10.00      A    C  
ATOM   1399  CD  ARG A 140     -18.035 -16.028   3.453  1.00 10.00      A    C  
ATOM   1400  NE  ARG A 140     -19.488 -16.110   3.313  1.00 10.00      A    N  
ATOM   1401  CZ  ARG A 140     -20.318 -16.345   4.327  1.00 10.00      A    C  
ATOM   1402  NH1 ARG A 140     -19.844 -16.522   5.555  1.00 10.00      A    N1+
ATOM   1403  NH2 ARG A 140     -21.625 -16.407   4.112  1.00 10.00      A    N  
ATOM   1404  HN  ARG A 140     -16.295 -12.197   0.646  1.00 10.00      A    H  
ATOM   1405  HE  ARG A 140     -19.861 -15.992   2.407  1.00 10.00      A    H  
ATOM   1406 HH11 ARG A 140     -20.474 -16.701   6.317  1.00 10.00      A    H  
ATOM   1407 HH12 ARG A 140     -18.859 -16.482   5.725  1.00 10.00      A    H  
ATOM   1408 HH21 ARG A 140     -22.255 -16.580   4.876  1.00 10.00      A    H  
ATOM   1409 HH22 ARG A 140     -21.994 -16.283   3.188  1.00 10.00      A    H  
ATOM   1410  N   ASN A 141     -15.291 -13.770   4.142  1.00 10.00      A    N  
ATOM   1411  CA  ASN A 141     -14.022 -14.201   4.717  1.00 10.00      A    C  
ATOM   1412  C   ASN A 141     -14.097 -15.685   5.046  1.00 10.00      A    C  
ATOM   1413  O   ASN A 141     -14.983 -16.119   5.783  1.00 10.00      A    O  
ATOM   1414  CB  ASN A 141     -13.689 -13.399   5.978  1.00 10.00      A    C  
ATOM   1415  CG  ASN A 141     -12.279 -13.645   6.498  1.00 10.00      A    C  
ATOM   1416  ND2 ASN A 141     -11.900 -12.921   7.540  1.00 10.00      A    N  
ATOM   1417  OD1 ASN A 141     -11.538 -14.476   5.977  1.00 10.00      A    O  
ATOM   1418  HN  ASN A 141     -16.020 -13.493   4.738  1.00 10.00      A    H  
ATOM   1419 HD21 ASN A 141     -12.537 -12.272   7.911  1.00 10.00      A    H  
ATOM   1420 HD22 ASN A 141     -11.000 -13.064   7.899  1.00 10.00      A    H  
ATOM   1421  N   VAL A 142     -13.185 -16.459   4.477  1.00 10.00      A    N  
ATOM   1422  CA  VAL A 142     -13.158 -17.899   4.702  1.00 10.00      A    C  
ATOM   1423  C   VAL A 142     -12.437 -18.247   6.003  1.00 10.00      A    C  
ATOM   1424  O   VAL A 142     -13.065 -18.403   7.051  1.00 10.00      A    O  
ATOM   1425  CB  VAL A 142     -12.508 -18.654   3.519  1.00 10.00      A    C  
ATOM   1426  CG1 VAL A 142     -12.669 -20.161   3.677  1.00 10.00      A    C  
ATOM   1427  CG2 VAL A 142     -13.103 -18.191   2.199  1.00 10.00      A    C  
ATOM   1428  HN  VAL A 142     -12.504 -16.049   3.896  1.00 10.00      A    H  
ATOM   1429  N   LYS A 143     -11.118 -18.334   5.936  1.00 10.00      A    N  
ATOM   1430  CA  LYS A 143     -10.313 -18.678   7.098  1.00 10.00      A    C  
ATOM   1431  C   LYS A 143      -9.098 -17.773   7.188  1.00 10.00      A    C  
ATOM   1432  O   LYS A 143      -8.541 -17.360   6.167  1.00 10.00      A    O  
ATOM   1433  CB  LYS A 143      -9.869 -20.145   7.003  1.00 10.00      A    C  
ATOM   1434  CG  LYS A 143      -8.990 -20.624   8.149  1.00 10.00      A    C  
ATOM   1435  CD  LYS A 143      -9.819 -20.994   9.368  1.00 10.00      A    C  
ATOM   1436  CE  LYS A 143      -8.936 -21.319  10.563  1.00 10.00      A    C  
ATOM   1437  NZ  LYS A 143      -8.181 -20.132  11.044  1.00 10.00      A    N1+
ATOM   1438  HN  LYS A 143     -10.669 -18.149   5.087  1.00 10.00      A    H  
ATOM   1439  HZ1 LYS A 143      -7.398 -19.914  10.395  1.00 10.00      A    H  
ATOM   1440  HZ2 LYS A 143      -7.786 -20.317  11.988  1.00 10.00      A    H  
ATOM   1441  HZ3 LYS A 143      -8.815 -19.303  11.100  1.00 10.00      A    H  
ATOM   1442  N   GLU A 144      -8.704 -17.447   8.408  1.00 10.00      A    N  
ATOM   1443  CA  GLU A 144      -7.544 -16.607   8.637  1.00 10.00      A    C  
ATOM   1444  C   GLU A 144      -6.354 -17.463   9.057  1.00 10.00      A    C  
ATOM   1445  O   GLU A 144      -6.406 -18.148  10.080  1.00 10.00      A    O  
ATOM   1446  CB  GLU A 144      -7.838 -15.574   9.729  1.00 10.00      A    C  
ATOM   1447  CG  GLU A 144      -9.091 -14.745   9.499  1.00 10.00      A    C  
ATOM   1448  CD  GLU A 144      -9.352 -13.770  10.628  1.00 10.00      A    C  
ATOM   1449  OE1 GLU A 144      -9.761 -14.212  11.721  1.00 10.00      A    O  
ATOM   1450  OE2 GLU A 144      -9.142 -12.554  10.432  1.00 10.00      A    O1-
ATOM   1451  HN  GLU A 144      -9.212 -17.781   9.184  1.00 10.00      A    H  
ATOM   1452  N   SER A 145      -5.303 -17.451   8.256  1.00 10.00      A    N  
ATOM   1453  CA  SER A 145      -4.103 -18.206   8.563  1.00 10.00      A    C  
ATOM   1454  C   SER A 145      -3.240 -17.411   9.538  1.00 10.00      A    C  
ATOM   1455  O   SER A 145      -2.682 -16.366   9.187  1.00 10.00      A    O  
ATOM   1456  CB  SER A 145      -3.337 -18.522   7.281  1.00 10.00      A    C  
ATOM   1457  OG  SER A 145      -4.174 -19.183   6.348  1.00 10.00      A    O  
ATOM   1458  HN  SER A 145      -5.331 -16.915   7.429  1.00 10.00      A    H  
ATOM   1459  HG  SER A 145      -4.267 -20.109   6.608  1.00 10.00      A    H  
ATOM   1460  N   ALA A 146      -3.151 -17.904  10.763  1.00 10.00      A    N  
ATOM   1461  CA  ALA A 146      -2.398 -17.235  11.811  1.00 10.00      A    C  
ATOM   1462  C   ALA A 146      -0.912 -17.570  11.760  1.00 10.00      A    C  
ATOM   1463  O   ALA A 146      -0.470 -18.574  12.328  1.00 10.00      A    O  
ATOM   1464  CB  ALA A 146      -2.975 -17.583  13.174  1.00 10.00      A    C  
ATOM   1465  HN  ALA A 146      -3.595 -18.754  10.965  1.00 10.00      A    H  
ATOM   1466  N   ALA A 147      -0.150 -16.739  11.065  1.00 10.00      A    N  
ATOM   1467  CA  ALA A 147       1.288 -16.936  10.965  1.00 10.00      A    C  
ATOM   1468  C   ALA A 147       1.992 -16.229  12.120  1.00 10.00      A    C  
ATOM   1469  O   ALA A 147       1.351 -15.545  12.922  1.00 10.00      A    O  
ATOM   1470  CB  ALA A 147       1.819 -16.467   9.617  1.00 10.00      A    C  
ATOM   1471  HN  ALA A 147      -0.563 -15.980  10.602  1.00 10.00      A    H  
ATOM   1472  N   HIS A 148       3.302 -16.387  12.201  1.00 10.00      A    N  
ATOM   1473  CA  HIS A 148       4.080 -15.784  13.274  1.00 10.00      A    C  
ATOM   1474  C   HIS A 148       4.295 -14.285  13.070  1.00 10.00      A    C  
ATOM   1475  O   HIS A 148       4.377 -13.528  14.038  1.00 10.00      A    O  
ATOM   1476  CB  HIS A 148       5.427 -16.497  13.410  1.00 10.00      A    C  
ATOM   1477  CG  HIS A 148       6.080 -16.325  14.747  1.00 10.00      A    C  
ATOM   1478  CD2 HIS A 148       6.947 -15.373  15.169  1.00 10.00      A    C  
ATOM   1479  ND1 HIS A 148       5.842 -17.207  15.774  1.00 10.00      A    N  
ATOM   1480  CE1 HIS A 148       6.564 -16.778  16.794  1.00 10.00      A    C  
ATOM   1481  NE2 HIS A 148       7.245 -15.672  16.473  1.00 10.00      A    N  
ATOM   1482  HN  HIS A 148       3.762 -16.932  11.527  1.00 10.00      A    H  
ATOM   1483  HE2 HIS A 148       7.844 -15.163  17.064  1.00 10.00      A    H  
ATOM   1484  N   ASP A 149       4.382 -13.855  11.819  1.00 10.00      A    N  
ATOM   1485  CA  ASP A 149       4.616 -12.443  11.525  1.00 10.00      A    C  
ATOM   1486  C   ASP A 149       3.427 -11.760  10.868  1.00 10.00      A    C  
ATOM   1487  O   ASP A 149       3.257 -10.544  10.995  1.00 10.00      A    O  
ATOM   1488  CB  ASP A 149       5.839 -12.269  10.629  1.00 10.00      A    C  
ATOM   1489  CG  ASP A 149       7.137 -12.615  11.320  1.00 10.00      A    C  
ATOM   1490  OD1 ASP A 149       7.440 -12.001  12.365  1.00 10.00      A    O  
ATOM   1491  OD2 ASP A 149       7.861 -13.497  10.813  1.00 10.00      A    O1-
ATOM   1492  HN  ASP A 149       4.309 -14.497  11.083  1.00 10.00      A    H  
ATOM   1493  N   TYR A 150       2.604 -12.523  10.170  1.00 10.00      A    N  
ATOM   1494  CA  TYR A 150       1.469 -11.947   9.473  1.00 10.00      A    C  
ATOM   1495  C   TYR A 150       0.219 -12.806   9.580  1.00 10.00      A    C  
ATOM   1496  O   TYR A 150       0.259 -13.921  10.093  1.00 10.00      A    O  
ATOM   1497  CB  TYR A 150       1.822 -11.724   7.997  1.00 10.00      A    C  
ATOM   1498  CG  TYR A 150       2.332 -12.960   7.288  1.00 10.00      A    C  
ATOM   1499  CD1 TYR A 150       1.465 -13.798   6.596  1.00 10.00      A    C  
ATOM   1500  CD2 TYR A 150       3.682 -13.289   7.311  1.00 10.00      A    C  
ATOM   1501  CE1 TYR A 150       1.930 -14.925   5.949  1.00 10.00      A    C  
ATOM   1502  CE2 TYR A 150       4.152 -14.414   6.668  1.00 10.00      A    C  
ATOM   1503  CZ  TYR A 150       3.274 -15.229   5.989  1.00 10.00      A    C  
ATOM   1504  OH  TYR A 150       3.742 -16.352   5.352  1.00 10.00      A    O  
ATOM   1505  HN  TYR A 150       2.751 -13.490  10.135  1.00 10.00      A    H  
ATOM   1506  HH  TYR A 150       4.446 -16.747   5.881  1.00 10.00      A    H  
ATOM   1507  N   THR A 151      -0.888 -12.261   9.104  1.00 10.00      A    N  
ATOM   1508  CA  THR A 151      -2.161 -12.960   9.105  1.00 10.00      A    C  
ATOM   1509  C   THR A 151      -2.704 -13.002   7.680  1.00 10.00      A    C  
ATOM   1510  O   THR A 151      -3.140 -11.981   7.145  1.00 10.00      A    O  
ATOM   1511  CB  THR A 151      -3.184 -12.257  10.024  1.00 10.00      A    C  
ATOM   1512  CG2 THR A 151      -4.343 -13.189  10.352  1.00 10.00      A    C  
ATOM   1513  OG1 THR A 151      -2.537 -11.854  11.242  1.00 10.00      A    O  
ATOM   1514  HN  THR A 151      -0.850 -11.345   8.746  1.00 10.00      A    H  
ATOM   1515  HG1 THR A 151      -3.211 -11.656  11.909  1.00 10.00      A    H  
ATOM   1516  N   LEU A 152      -2.638 -14.171   7.060  1.00 10.00      A    N  
ATOM   1517  CA  LEU A 152      -3.125 -14.343   5.695  1.00 10.00      A    C  
ATOM   1518  C   LEU A 152      -4.607 -14.700   5.706  1.00 10.00      A    C  
ATOM   1519  O   LEU A 152      -4.995 -15.753   6.201  1.00 10.00      A    O  
ATOM   1520  CB  LEU A 152      -2.314 -15.425   4.967  1.00 10.00      A    C  
ATOM   1521  CG  LEU A 152      -2.800 -15.827   3.570  1.00 10.00      A    C  
ATOM   1522  CD1 LEU A 152      -2.867 -14.620   2.648  1.00 10.00      A    C  
ATOM   1523  CD2 LEU A 152      -1.903 -16.905   2.982  1.00 10.00      A    C  
ATOM   1524  HN  LEU A 152      -2.270 -14.946   7.538  1.00 10.00      A    H  
ATOM   1525  N   ARG A 153      -5.431 -13.820   5.164  1.00 10.00      A    N  
ATOM   1526  CA  ARG A 153      -6.870 -14.050   5.137  1.00 10.00      A    C  
ATOM   1527  C   ARG A 153      -7.365 -14.337   3.725  1.00 10.00      A    C  
ATOM   1528  O   ARG A 153      -6.972 -13.661   2.773  1.00 10.00      A    O  
ATOM   1529  CB  ARG A 153      -7.606 -12.843   5.720  1.00 10.00      A    C  
ATOM   1530  CG  ARG A 153      -7.255 -12.553   7.169  1.00 10.00      A    C  
ATOM   1531  CD  ARG A 153      -7.753 -11.184   7.593  1.00 10.00      A    C  
ATOM   1532  NE  ARG A 153      -7.550 -10.947   9.020  1.00 10.00      A    N  
ATOM   1533  CZ  ARG A 153      -6.750 -10.003   9.516  1.00 10.00      A    C  
ATOM   1534  NH1 ARG A 153      -6.070  -9.204   8.704  1.00 10.00      A    N1+
ATOM   1535  NH2 ARG A 153      -6.631  -9.858  10.828  1.00 10.00      A    N  
ATOM   1536  HN  ARG A 153      -5.065 -12.996   4.767  1.00 10.00      A    H  
ATOM   1537  HE  ARG A 153      -8.052 -11.531   9.649  1.00 10.00      A    H  
ATOM   1538 HH11 ARG A 153      -6.152  -9.307   7.704  1.00 10.00      A    H  
ATOM   1539 HH12 ARG A 153      -5.464  -8.492   9.083  1.00 10.00      A    H  
ATOM   1540 HH21 ARG A 153      -7.136 -10.459  11.451  1.00 10.00      A    H  
ATOM   1541 HH22 ARG A 153      -6.033  -9.145  11.207  1.00 10.00      A    H  
ATOM   1542  N   GLU A 154      -8.207 -15.354   3.596  1.00 10.00      A    N  
ATOM   1543  CA  GLU A 154      -8.776 -15.718   2.306  1.00 10.00      A    C  
ATOM   1544  C   GLU A 154     -10.169 -15.117   2.196  1.00 10.00      A    C  
ATOM   1545  O   GLU A 154     -11.108 -15.588   2.842  1.00 10.00      A    O  
ATOM   1546  CB  GLU A 154      -8.853 -17.243   2.150  1.00 10.00      A    C  
ATOM   1547  CG  GLU A 154      -9.198 -17.697   0.738  1.00 10.00      A    C  
ATOM   1548  CD  GLU A 154      -9.642 -19.146   0.661  1.00 10.00      A    C  
ATOM   1549  OE1 GLU A 154      -8.896 -20.035   1.121  1.00 10.00      A    O  
ATOM   1550  OE2 GLU A 154     -10.739 -19.401   0.121  1.00 10.00      A    O1-
ATOM   1551  HN  GLU A 154      -8.458 -15.873   4.391  1.00 10.00      A    H  
ATOM   1552  N   LEU A 155     -10.304 -14.070   1.398  1.00 10.00      A    N  
ATOM   1553  CA  LEU A 155     -11.585 -13.412   1.239  1.00 10.00      A    C  
ATOM   1554  C   LEU A 155     -12.056 -13.458  -0.207  1.00 10.00      A    C  
ATOM   1555  O   LEU A 155     -11.253 -13.527  -1.136  1.00 10.00      A    O  
ATOM   1556  CB  LEU A 155     -11.508 -11.958   1.718  1.00 10.00      A    C  
ATOM   1557  CG  LEU A 155     -10.801 -11.715   3.055  1.00 10.00      A    C  
ATOM   1558  CD1 LEU A 155      -9.388 -11.205   2.820  1.00 10.00      A    C  
ATOM   1559  CD2 LEU A 155     -11.589 -10.738   3.911  1.00 10.00      A    C  
ATOM   1560  HN  LEU A 155      -9.526 -13.740   0.893  1.00 10.00      A    H  
ATOM   1561  N   LYS A 156     -13.364 -13.444  -0.381  1.00 10.00      A    N  
ATOM   1562  CA  LYS A 156     -13.967 -13.458  -1.703  1.00 10.00      A    C  
ATOM   1563  C   LYS A 156     -14.850 -12.230  -1.881  1.00 10.00      A    C  
ATOM   1564  O   LYS A 156     -15.847 -12.063  -1.179  1.00 10.00      A    O  
ATOM   1565  CB  LYS A 156     -14.769 -14.743  -1.923  1.00 10.00      A    C  
ATOM   1566  CG  LYS A 156     -13.952 -15.896  -2.484  1.00 10.00      A    C  
ATOM   1567  CD  LYS A 156     -13.783 -17.013  -1.467  1.00 10.00      A    C  
ATOM   1568  CE  LYS A 156     -13.067 -18.204  -2.082  1.00 10.00      A    C  
ATOM   1569  NZ  LYS A 156     -13.057 -19.384  -1.180  1.00 10.00      A    N1+
ATOM   1570  HN  LYS A 156     -13.947 -13.421   0.408  1.00 10.00      A    H  
ATOM   1571  HZ1 LYS A 156     -13.948 -19.435  -0.644  1.00 10.00      A    H  
ATOM   1572  HZ2 LYS A 156     -12.257 -19.321  -0.508  1.00 10.00      A    H  
ATOM   1573  HZ3 LYS A 156     -12.954 -20.255  -1.739  1.00 10.00      A    H  
ATOM   1574  N   LEU A 157     -14.468 -11.370  -2.810  1.00 10.00      A    N  
ATOM   1575  CA  LEU A 157     -15.211 -10.146  -3.073  1.00 10.00      A    C  
ATOM   1576  C   LEU A 157     -16.134 -10.309  -4.275  1.00 10.00      A    C  
ATOM   1577  O   LEU A 157     -15.693 -10.697  -5.356  1.00 10.00      A    O  
ATOM   1578  CB  LEU A 157     -14.233  -8.986  -3.307  1.00 10.00      A    C  
ATOM   1579  CG  LEU A 157     -14.821  -7.685  -3.864  1.00 10.00      A    C  
ATOM   1580  CD1 LEU A 157     -15.821  -7.077  -2.893  1.00 10.00      A    C  
ATOM   1581  CD2 LEU A 157     -13.711  -6.695  -4.182  1.00 10.00      A    C  
ATOM   1582  HN  LEU A 157     -13.662 -11.565  -3.337  1.00 10.00      A    H  
ATOM   1583  N   SER A 158     -17.410 -10.007  -4.080  1.00 10.00      A    N  
ATOM   1584  CA  SER A 158     -18.397 -10.104  -5.146  1.00 10.00      A    C  
ATOM   1585  C   SER A 158     -19.260  -8.844  -5.170  1.00 10.00      A    C  
ATOM   1586  O   SER A 158     -19.346  -8.133  -4.168  1.00 10.00      A    O  
ATOM   1587  CB  SER A 158     -19.261 -11.356  -4.954  1.00 10.00      A    C  
ATOM   1588  OG  SER A 158     -19.413 -11.673  -3.577  1.00 10.00      A    O  
ATOM   1589  HN  SER A 158     -17.699  -9.697  -3.191  1.00 10.00      A    H  
ATOM   1590  HG  SER A 158     -18.797 -11.142  -3.056  1.00 10.00      A    H  
ATOM   1591  N   LYS A 159     -19.887  -8.558  -6.306  1.00 10.00      A    N  
ATOM   1592  CA  LYS A 159     -20.730  -7.375  -6.424  1.00 10.00      A    C  
ATOM   1593  C   LYS A 159     -22.188  -7.731  -6.170  1.00 10.00      A    C  
ATOM   1594  O   LYS A 159     -22.732  -8.644  -6.793  1.00 10.00      A    O  
ATOM   1595  CB  LYS A 159     -20.564  -6.717  -7.793  1.00 10.00      A    C  
ATOM   1596  CG  LYS A 159     -20.837  -5.221  -7.790  1.00 10.00      A    C  
ATOM   1597  CD  LYS A 159     -20.273  -4.554  -9.033  1.00 10.00      A    C  
ATOM   1598  CE  LYS A 159     -20.209  -3.043  -8.876  1.00 10.00      A    C  
ATOM   1599  NZ  LYS A 159     -21.525  -2.387  -9.100  1.00 10.00      A    N1+
ATOM   1600  HN  LYS A 159     -19.793  -9.161  -7.078  1.00 10.00      A    H  
ATOM   1601  HZ1 LYS A 159     -22.201  -2.665  -8.362  1.00 10.00      A    H  
ATOM   1602  HZ2 LYS A 159     -21.912  -2.659 -10.027  1.00 10.00      A    H  
ATOM   1603  HZ3 LYS A 159     -21.413  -1.346  -9.078  1.00 10.00      A    H  
ATOM   1604  N   VAL A 160     -22.811  -7.003  -5.256  1.00 10.00      A    N  
ATOM   1605  CA  VAL A 160     -24.200  -7.247  -4.894  1.00 10.00      A    C  
ATOM   1606  C   VAL A 160     -25.139  -7.042  -6.080  1.00 10.00      A    C  
ATOM   1607  O   VAL A 160     -25.192  -5.960  -6.666  1.00 10.00      A    O  
ATOM   1608  CB  VAL A 160     -24.647  -6.347  -3.722  1.00 10.00      A    C  
ATOM   1609  CG1 VAL A 160     -26.086  -6.644  -3.330  1.00 10.00      A    C  
ATOM   1610  CG2 VAL A 160     -23.723  -6.528  -2.527  1.00 10.00      A    C  
ATOM   1611  HN  VAL A 160     -22.323  -6.273  -4.814  1.00 10.00      A    H  
ATOM   1612  N   GLY A 161     -25.857  -8.095  -6.441  1.00 10.00      A    N  
ATOM   1613  CA  GLY A 161     -26.797  -8.010  -7.541  1.00 10.00      A    C  
ATOM   1614  C   GLY A 161     -26.242  -8.534  -8.850  1.00 10.00      A    C  
ATOM   1615  O   GLY A 161     -26.990  -8.757  -9.805  1.00 10.00      A    O  
ATOM   1616  HN  GLY A 161     -25.745  -8.945  -5.961  1.00 10.00      A    H  
ATOM   1617  N   GLN A 162     -24.939  -8.751  -8.900  1.00 10.00      A    N  
ATOM   1618  CA  GLN A 162     -24.304  -9.245 -10.112  1.00 10.00      A    C  
ATOM   1619  C   GLN A 162     -23.626 -10.582  -9.867  1.00 10.00      A    C  
ATOM   1620  O   GLN A 162     -22.693 -10.677  -9.074  1.00 10.00      A    O  
ATOM   1621  CB  GLN A 162     -23.305  -8.224 -10.659  1.00 10.00      A    C  
ATOM   1622  CG  GLN A 162     -23.947  -7.070 -11.404  1.00 10.00      A    C  
ATOM   1623  CD  GLN A 162     -22.949  -5.994 -11.774  1.00 10.00      A    C  
ATOM   1624  NE2 GLN A 162     -22.316  -6.139 -12.928  1.00 10.00      A    N  
ATOM   1625  OE1 GLN A 162     -22.746  -5.042 -11.025  1.00 10.00      A    O  
ATOM   1626  HN  GLN A 162     -24.390  -8.586  -8.100  1.00 10.00      A    H  
ATOM   1627 HE21 GLN A 162     -22.528  -6.923 -13.480  1.00 10.00      A    H  
ATOM   1628 HE22 GLN A 162     -21.657  -5.455 -13.184  1.00 10.00      A    H  
ATOM   1629  N   GLY A 163     -24.099 -11.610 -10.556  1.00 10.00      A    N  
ATOM   1630  CA  GLY A 163     -23.527 -12.931 -10.402  1.00 10.00      A    C  
ATOM   1631  C   GLY A 163     -22.246 -13.092 -11.195  1.00 10.00      A    C  
ATOM   1632  O   GLY A 163     -22.009 -12.349 -12.149  1.00 10.00      A    O  
ATOM   1633  HN  GLY A 163     -24.841 -11.469 -11.180  1.00 10.00      A    H  
ATOM   1634  N   ASN A 164     -21.419 -14.053 -10.790  1.00 10.00      A    N  
ATOM   1635  CA  ASN A 164     -20.145 -14.331 -11.457  1.00 10.00      A    C  
ATOM   1636  C   ASN A 164     -19.163 -13.177 -11.306  1.00 10.00      A    C  
ATOM   1637  O   ASN A 164     -18.338 -12.929 -12.186  1.00 10.00      A    O  
ATOM   1638  CB  ASN A 164     -20.342 -14.687 -12.935  1.00 10.00      A    C  
ATOM   1639  CG  ASN A 164     -20.473 -16.177 -13.174  1.00 10.00      A    C  
ATOM   1640  ND2 ASN A 164     -19.350 -16.844 -13.406  1.00 10.00      A    N  
ATOM   1641  OD1 ASN A 164     -21.575 -16.727 -13.153  1.00 10.00      A    O  
ATOM   1642  HN  ASN A 164     -21.667 -14.592 -10.008  1.00 10.00      A    H  
ATOM   1643 HD21 ASN A 164     -18.505 -16.347 -13.409  1.00 10.00      A    H  
ATOM   1644 HD22 ASN A 164     -19.412 -17.811 -13.573  1.00 10.00      A    H  
ATOM   1645  N   THR A 165     -19.249 -12.473 -10.187  1.00 10.00      A    N  
ATOM   1646  CA  THR A 165     -18.362 -11.347  -9.931  1.00 10.00      A    C  
ATOM   1647  C   THR A 165     -17.461 -11.618  -8.730  1.00 10.00      A    C  
ATOM   1648  O   THR A 165     -16.640 -10.778  -8.359  1.00 10.00      A    O  
ATOM   1649  CB  THR A 165     -19.160 -10.053  -9.675  1.00 10.00      A    C  
ATOM   1650  CG2 THR A 165     -19.892  -9.608 -10.931  1.00 10.00      A    C  
ATOM   1651  OG1 THR A 165     -20.109 -10.273  -8.622  1.00 10.00      A    O  
ATOM   1652  HN  THR A 165     -19.928 -12.714  -9.519  1.00 10.00      A    H  
ATOM   1653  HG1 THR A 165     -20.982 -10.458  -9.003  1.00 10.00      A    H  
ATOM   1654  N   GLU A 166     -17.614 -12.793  -8.135  1.00 10.00      A    N  
ATOM   1655  CA  GLU A 166     -16.830 -13.165  -6.967  1.00 10.00      A    C  
ATOM   1656  C   GLU A 166     -15.392 -13.476  -7.352  1.00 10.00      A    C  
ATOM   1657  O   GLU A 166     -15.134 -14.379  -8.150  1.00 10.00      A    O  
ATOM   1658  CB  GLU A 166     -17.464 -14.362  -6.256  1.00 10.00      A    C  
ATOM   1659  CG  GLU A 166     -16.917 -14.619  -4.862  1.00 10.00      A    C  
ATOM   1660  CD  GLU A 166     -17.460 -15.896  -4.258  1.00 10.00      A    C  
ATOM   1661  OE1 GLU A 166     -18.424 -15.824  -3.463  1.00 10.00      A    O  
ATOM   1662  OE2 GLU A 166     -16.934 -16.981  -4.583  1.00 10.00      A    O1-
ATOM   1663  HN  GLU A 166     -18.261 -13.435  -8.498  1.00 10.00      A    H  
ATOM   1664  N   ARG A 167     -14.463 -12.714  -6.789  1.00 10.00      A    N  
ATOM   1665  CA  ARG A 167     -13.046 -12.899  -7.060  1.00 10.00      A    C  
ATOM   1666  C   ARG A 167     -12.278 -13.179  -5.772  1.00 10.00      A    C  
ATOM   1667  O   ARG A 167     -12.648 -12.699  -4.697  1.00 10.00      A    O  
ATOM   1668  CB  ARG A 167     -12.454 -11.691  -7.800  1.00 10.00      A    C  
ATOM   1669  CG  ARG A 167     -12.616 -10.359  -7.085  1.00 10.00      A    C  
ATOM   1670  CD  ARG A 167     -13.648  -9.489  -7.782  1.00 10.00      A    C  
ATOM   1671  NE  ARG A 167     -13.153  -8.948  -9.049  1.00 10.00      A    N  
ATOM   1672  CZ  ARG A 167     -13.875  -8.888 -10.170  1.00 10.00      A    C  
ATOM   1673  NH1 ARG A 167     -15.122  -9.346 -10.189  1.00 10.00      A    N1+
ATOM   1674  NH2 ARG A 167     -13.355  -8.351 -11.269  1.00 10.00      A    N  
ATOM   1675  HN  ARG A 167     -14.745 -12.007  -6.164  1.00 10.00      A    H  
ATOM   1676  HE  ARG A 167     -12.229  -8.616  -9.066  1.00 10.00      A    H  
ATOM   1677 HH11 ARG A 167     -15.532  -9.740  -9.359  1.00 10.00      A    H  
ATOM   1678 HH12 ARG A 167     -15.661  -9.300 -11.036  1.00 10.00      A    H  
ATOM   1679 HH21 ARG A 167     -13.900  -8.302 -12.110  1.00 10.00      A    H  
ATOM   1680 HH22 ARG A 167     -12.418  -7.991 -11.263  1.00 10.00      A    H  
ATOM   1681  N   THR A 168     -11.218 -13.961  -5.892  1.00 10.00      A    N  
ATOM   1682  CA  THR A 168     -10.391 -14.326  -4.754  1.00 10.00      A    C  
ATOM   1683  C   THR A 168      -9.442 -13.194  -4.367  1.00 10.00      A    C  
ATOM   1684  O   THR A 168      -8.589 -12.789  -5.159  1.00 10.00      A    O  
ATOM   1685  CB  THR A 168      -9.563 -15.576  -5.089  1.00 10.00      A    C  
ATOM   1686  CG2 THR A 168     -10.232 -16.826  -4.541  1.00 10.00      A    C  
ATOM   1687  OG1 THR A 168      -9.450 -15.690  -6.516  1.00 10.00      A    O  
ATOM   1688  HN  THR A 168     -10.983 -14.312  -6.777  1.00 10.00      A    H  
ATOM   1689  HG1 THR A 168      -9.626 -16.602  -6.778  1.00 10.00      A    H  
ATOM   1690  N   VAL A 169      -9.598 -12.686  -3.152  1.00 10.00      A    N  
ATOM   1691  CA  VAL A 169      -8.753 -11.615  -2.650  1.00 10.00      A    C  
ATOM   1692  C   VAL A 169      -7.978 -12.094  -1.425  1.00 10.00      A    C  
ATOM   1693  O   VAL A 169      -8.563 -12.463  -0.404  1.00 10.00      A    O  
ATOM   1694  CB  VAL A 169      -9.570 -10.356  -2.288  1.00 10.00      A    C  
ATOM   1695  CG1 VAL A 169      -8.655  -9.247  -1.789  1.00 10.00      A    C  
ATOM   1696  CG2 VAL A 169     -10.383  -9.883  -3.485  1.00 10.00      A    C  
ATOM   1697  HN  VAL A 169     -10.299 -13.051  -2.563  1.00 10.00      A    H  
ATOM   1698  N   TRP A 170      -6.663 -12.093  -1.542  1.00 10.00      A    N  
ATOM   1699  CA  TRP A 170      -5.791 -12.532  -0.466  1.00 10.00      A    C  
ATOM   1700  C   TRP A 170      -5.201 -11.330   0.258  1.00 10.00      A    C  
ATOM   1701  O   TRP A 170      -4.479 -10.528  -0.333  1.00 10.00      A    O  
ATOM   1702  CB  TRP A 170      -4.674 -13.416  -1.026  1.00 10.00      A    C  
ATOM   1703  CG  TRP A 170      -5.162 -14.447  -2.003  1.00 10.00      A    C  
ATOM   1704  CD1 TRP A 170      -5.352 -14.280  -3.346  1.00 10.00      A    C  
ATOM   1705  CD2 TRP A 170      -5.524 -15.802  -1.715  1.00 10.00      A    C  
ATOM   1706  CE2 TRP A 170      -5.927 -16.393  -2.929  1.00 10.00      A    C  
ATOM   1707  CE3 TRP A 170      -5.546 -16.573  -0.551  1.00 10.00      A    C  
ATOM   1708  NE1 TRP A 170      -5.813 -15.443  -3.909  1.00 10.00      A    N  
ATOM   1709  CZ2 TRP A 170      -6.348 -17.717  -3.009  1.00 10.00      A    C  
ATOM   1710  CZ3 TRP A 170      -5.964 -17.888  -0.634  1.00 10.00      A    C  
ATOM   1711  CH2 TRP A 170      -6.359 -18.446  -1.854  1.00 10.00      A    C  
ATOM   1712  HN  TRP A 170      -6.257 -11.780  -2.385  1.00 10.00      A    H  
ATOM   1713  HE1 TRP A 170      -6.026 -15.572  -4.858  1.00 10.00      A    H  
ATOM   1714  N   GLN A 171      -5.520 -11.200   1.535  1.00 10.00      A    N  
ATOM   1715  CA  GLN A 171      -5.018 -10.090   2.324  1.00 10.00      A    C  
ATOM   1716  C   GLN A 171      -3.876 -10.529   3.225  1.00 10.00      A    C  
ATOM   1717  O   GLN A 171      -4.005 -11.486   3.990  1.00 10.00      A    O  
ATOM   1718  CB  GLN A 171      -6.135  -9.449   3.151  1.00 10.00      A    C  
ATOM   1719  CG  GLN A 171      -5.733  -8.137   3.809  1.00 10.00      A    C  
ATOM   1720  CD  GLN A 171      -6.017  -8.113   5.298  1.00 10.00      A    C  
ATOM   1721  NE2 GLN A 171      -6.270  -6.930   5.834  1.00 10.00      A    N  
ATOM   1722  OE1 GLN A 171      -6.013  -9.148   5.962  1.00 10.00      A    O  
ATOM   1723  HN  GLN A 171      -6.098 -11.871   1.958  1.00 10.00      A    H  
ATOM   1724 HE21 GLN A 171      -6.264  -6.136   5.243  1.00 10.00      A    H  
ATOM   1725 HE22 GLN A 171      -6.441  -6.883   6.797  1.00 10.00      A    H  
ATOM   1726  N   TYR A 172      -2.758  -9.833   3.108  1.00 10.00      A    N  
ATOM   1727  CA  TYR A 172      -1.581 -10.112   3.905  1.00 10.00      A    C  
ATOM   1728  C   TYR A 172      -1.407  -9.016   4.955  1.00 10.00      A    C  
ATOM   1729  O   TYR A 172      -0.986  -7.903   4.644  1.00 10.00      A    O  
ATOM   1730  CB  TYR A 172      -0.341 -10.171   3.009  1.00 10.00      A    C  
ATOM   1731  CG  TYR A 172      -0.170 -11.468   2.250  1.00 10.00      A    C  
ATOM   1732  CD1 TYR A 172      -0.630 -11.596   0.945  1.00 10.00      A    C  
ATOM   1733  CD2 TYR A 172       0.461 -12.557   2.835  1.00 10.00      A    C  
ATOM   1734  CE1 TYR A 172      -0.465 -12.778   0.245  1.00 10.00      A    C  
ATOM   1735  CE2 TYR A 172       0.630 -13.740   2.143  1.00 10.00      A    C  
ATOM   1736  CZ  TYR A 172       0.167 -13.845   0.849  1.00 10.00      A    C  
ATOM   1737  OH  TYR A 172       0.333 -15.024   0.159  1.00 10.00      A    O  
ATOM   1738  HN  TYR A 172      -2.726  -9.095   2.457  1.00 10.00      A    H  
ATOM   1739  HH  TYR A 172       1.011 -14.908  -0.517  1.00 10.00      A    H  
ATOM   1740  N   HIS A 173      -1.752  -9.334   6.191  1.00 10.00      A    N  
ATOM   1741  CA  HIS A 173      -1.652  -8.374   7.284  1.00 10.00      A    C  
ATOM   1742  C   HIS A 173      -0.368  -8.584   8.080  1.00 10.00      A    C  
ATOM   1743  O   HIS A 173      -0.222  -9.588   8.769  1.00 10.00      A    O  
ATOM   1744  CB  HIS A 173      -2.867  -8.525   8.205  1.00 10.00      A    C  
ATOM   1745  CG  HIS A 173      -3.127  -7.345   9.085  1.00 10.00      A    C  
ATOM   1746  CD2 HIS A 173      -2.341  -6.272   9.340  1.00 10.00      A    C  
ATOM   1747  ND1 HIS A 173      -4.303  -7.220   9.788  1.00 10.00      A    N  
ATOM   1748  CE1 HIS A 173      -4.206  -6.081  10.450  1.00 10.00      A    C  
ATOM   1749  NE2 HIS A 173      -3.038  -5.478  10.207  1.00 10.00      A    N  
ATOM   1750  HN  HIS A 173      -2.086 -10.238   6.376  1.00 10.00      A    H  
ATOM   1751  HE2 HIS A 173      -2.736  -4.618  10.568  1.00 10.00      A    H  
ATOM   1752  N   PHE A 174       0.559  -7.641   7.976  1.00 10.00      A    N  
ATOM   1753  CA  PHE A 174       1.824  -7.732   8.698  1.00 10.00      A    C  
ATOM   1754  C   PHE A 174       1.671  -7.134  10.093  1.00 10.00      A    C  
ATOM   1755  O   PHE A 174       1.267  -5.978  10.239  1.00 10.00      A    O  
ATOM   1756  CB  PHE A 174       2.934  -7.017   7.930  1.00 10.00      A    C  
ATOM   1757  CG  PHE A 174       4.316  -7.442   8.333  1.00 10.00      A    C  
ATOM   1758  CD1 PHE A 174       4.714  -8.764   8.200  1.00 10.00      A    C  
ATOM   1759  CD2 PHE A 174       5.220  -6.524   8.838  1.00 10.00      A    C  
ATOM   1760  CE1 PHE A 174       5.985  -9.161   8.565  1.00 10.00      A    C  
ATOM   1761  CE2 PHE A 174       6.492  -6.914   9.206  1.00 10.00      A    C  
ATOM   1762  CZ  PHE A 174       6.877  -8.235   9.069  1.00 10.00      A    C  
ATOM   1763  HN  PHE A 174       0.384  -6.854   7.411  1.00 10.00      A    H  
ATOM   1764  N   ARG A 175       1.996  -7.917  11.116  1.00 10.00      A    N  
ATOM   1765  CA  ARG A 175       1.848  -7.457  12.493  1.00 10.00      A    C  
ATOM   1766  C   ARG A 175       3.178  -7.160  13.177  1.00 10.00      A    C  
ATOM   1767  O   ARG A 175       3.241  -6.316  14.070  1.00 10.00      A    O  
ATOM   1768  CB  ARG A 175       1.070  -8.486  13.318  1.00 10.00      A    C  
ATOM   1769  CG  ARG A 175      -0.118  -9.101  12.597  1.00 10.00      A    C  
ATOM   1770  CD  ARG A 175      -0.797 -10.156  13.454  1.00 10.00      A    C  
ATOM   1771  NE  ARG A 175       0.166 -11.067  14.075  1.00 10.00      A    N  
ATOM   1772  CZ  ARG A 175       0.277 -12.360  13.776  1.00 10.00      A    C  
ATOM   1773  NH1 ARG A 175      -0.502 -12.912  12.852  1.00 10.00      A    N1+
ATOM   1774  NH2 ARG A 175       1.174 -13.106  14.405  1.00 10.00      A    N  
ATOM   1775  HN  ARG A 175       2.336  -8.824  10.944  1.00 10.00      A    H  
ATOM   1776  HE  ARG A 175       0.757 -10.689  14.766  1.00 10.00      A    H  
ATOM   1777 HH11 ARG A 175      -0.409 -13.886  12.635  1.00 10.00      A    H  
ATOM   1778 HH12 ARG A 175      -1.191 -12.357  12.366  1.00 10.00      A    H  
ATOM   1779 HH21 ARG A 175       1.765 -12.700  15.109  1.00 10.00      A    H  
ATOM   1780 HH22 ARG A 175       1.261 -14.085  14.187  1.00 10.00      A    H  
ATOM   1781  N   THR A 176       4.236  -7.858  12.775  1.00 10.00      A    N  
ATOM   1782  CA  THR A 176       5.551  -7.664  13.385  1.00 10.00      A    C  
ATOM   1783  C   THR A 176       6.233  -6.370  12.936  1.00 10.00      A    C  
ATOM   1784  O   THR A 176       7.264  -6.395  12.259  1.00 10.00      A    O  
ATOM   1785  CB  THR A 176       6.483  -8.859  13.124  1.00 10.00      A    C  
ATOM   1786  CG2 THR A 176       7.504  -8.989  14.244  1.00 10.00      A    C  
ATOM   1787  OG1 THR A 176       5.708 -10.058  13.065  1.00 10.00      A    O  
ATOM   1788  HN  THR A 176       4.132  -8.523  12.063  1.00 10.00      A    H  
ATOM   1789  HG1 THR A 176       6.297 -10.798  12.842  1.00 10.00      A    H  
ATOM   1790  N   TRP A 177       5.649  -5.248  13.319  1.00 10.00      A    N  
ATOM   1791  CA  TRP A 177       6.195  -3.946  12.981  1.00 10.00      A    C  
ATOM   1792  C   TRP A 177       6.017  -2.999  14.163  1.00 10.00      A    C  
ATOM   1793  O   TRP A 177       4.905  -2.819  14.654  1.00 10.00      A    O  
ATOM   1794  CB  TRP A 177       5.502  -3.376  11.738  1.00 10.00      A    C  
ATOM   1795  CG  TRP A 177       6.283  -2.287  11.064  1.00 10.00      A    C  
ATOM   1796  CD1 TRP A 177       6.406  -0.992  11.473  1.00 10.00      A    C  
ATOM   1797  CD2 TRP A 177       7.049  -2.399   9.859  1.00 10.00      A    C  
ATOM   1798  CE2 TRP A 177       7.614  -1.134   9.604  1.00 10.00      A    C  
ATOM   1799  CE3 TRP A 177       7.318  -3.447   8.974  1.00 10.00      A    C  
ATOM   1800  NE1 TRP A 177       7.207  -0.294  10.604  1.00 10.00      A    N  
ATOM   1801  CZ2 TRP A 177       8.426  -0.889   8.501  1.00 10.00      A    C  
ATOM   1802  CZ3 TRP A 177       8.122  -3.201   7.881  1.00 10.00      A    C  
ATOM   1803  CH2 TRP A 177       8.669  -1.933   7.654  1.00 10.00      A    C  
ATOM   1804  HN  TRP A 177       4.821  -5.296  13.847  1.00 10.00      A    H  
ATOM   1805  HE1 TRP A 177       7.448   0.653  10.689  1.00 10.00      A    H  
ATOM   1806  N   PRO A 178       7.117  -2.411  14.656  1.00 10.00      A    N  
ATOM   1807  CA  PRO A 178       7.072  -1.475  15.783  1.00 10.00      A    C  
ATOM   1808  C   PRO A 178       6.226  -0.246  15.464  1.00 10.00      A    C  
ATOM   1809  O   PRO A 178       6.237   0.253  14.337  1.00 10.00      A    O  
ATOM   1810  CB  PRO A 178       8.538  -1.076  15.992  1.00 10.00      A    C  
ATOM   1811  CG  PRO A 178       9.219  -1.423  14.713  1.00 10.00      A    C  
ATOM   1812  CD  PRO A 178       8.485  -2.608  14.157  1.00 10.00      A    C  
ATOM   1813  N   ASP A 179       5.500   0.240  16.462  1.00 10.00      A    N  
ATOM   1814  CA  ASP A 179       4.639   1.407  16.292  1.00 10.00      A    C  
ATOM   1815  C   ASP A 179       5.456   2.645  15.949  1.00 10.00      A    C  
ATOM   1816  O   ASP A 179       4.989   3.536  15.240  1.00 10.00      A    O  
ATOM   1817  CB  ASP A 179       3.803   1.658  17.552  1.00 10.00      A    C  
ATOM   1818  CG  ASP A 179       2.616   0.719  17.683  1.00 10.00      A    C  
ATOM   1819  OD1 ASP A 179       1.607   1.114  18.306  1.00 10.00      A    O  
ATOM   1820  OD2 ASP A 179       2.688  -0.424  17.184  1.00 10.00      A    O1-
ATOM   1821  HN  ASP A 179       5.542  -0.197  17.340  1.00 10.00      A    H  
ATOM   1822  N   HIS A 180       6.681   2.694  16.452  1.00 10.00      A    N  
ATOM   1823  CA  HIS A 180       7.563   3.819  16.196  1.00 10.00      A    C  
ATOM   1824  C   HIS A 180       8.946   3.340  15.770  1.00 10.00      A    C  
ATOM   1825  O   HIS A 180       9.776   2.978  16.606  1.00 10.00      A    O  
ATOM   1826  CB  HIS A 180       7.659   4.716  17.429  1.00 10.00      A    C  
ATOM   1827  CG  HIS A 180       6.972   6.038  17.271  1.00 10.00      A    C  
ATOM   1828  CD2 HIS A 180       6.282   6.532  16.212  1.00 10.00      A    C  
ATOM   1829  ND1 HIS A 180       6.991   6.979  18.274  1.00 10.00      A    N  
ATOM   1830  CE1 HIS A 180       6.321   8.018  17.808  1.00 10.00      A    C  
ATOM   1831  NE2 HIS A 180       5.876   7.793  16.566  1.00 10.00      A    N  
ATOM   1832  HN  HIS A 180       7.002   1.950  17.006  1.00 10.00      A    H  
ATOM   1833  HE2 HIS A 180       5.368   8.421  16.004  1.00 10.00      A    H  
ATOM   1834  N   GLY A 181       9.177   3.317  14.463  1.00 10.00      A    N  
ATOM   1835  CA  GLY A 181      10.458   2.887  13.937  1.00 10.00      A    C  
ATOM   1836  C   GLY A 181      10.309   1.796  12.897  1.00 10.00      A    C  
ATOM   1837  O   GLY A 181       9.255   1.671  12.265  1.00 10.00      A    O  
ATOM   1838  HN  GLY A 181       8.464   3.580  13.845  1.00 10.00      A    H  
ATOM   1839  N   VAL A 182      11.368   1.016  12.713  1.00 10.00      A    N  
ATOM   1840  CA  VAL A 182      11.370  -0.084  11.755  1.00 10.00      A    C  
ATOM   1841  C   VAL A 182      12.003  -1.320  12.391  1.00 10.00      A    C  
ATOM   1842  O   VAL A 182      12.753  -1.203  13.361  1.00 10.00      A    O  
ATOM   1843  CB  VAL A 182      12.144   0.271  10.464  1.00 10.00      A    C  
ATOM   1844  CG1 VAL A 182      11.394   1.312   9.647  1.00 10.00      A    C  
ATOM   1845  CG2 VAL A 182      13.552   0.746  10.787  1.00 10.00      A    C  
ATOM   1846  HN  VAL A 182      12.174   1.178  13.245  1.00 10.00      A    H  
ATOM   1847  N   PRO A 183      11.697  -2.517  11.868  1.00 10.00      A    N  
ATOM   1848  CA  PRO A 183      12.242  -3.779  12.388  1.00 10.00      A    C  
ATOM   1849  C   PRO A 183      13.769  -3.798  12.370  1.00 10.00      A    C  
ATOM   1850  O   PRO A 183      14.400  -3.221  11.481  1.00 10.00      A    O  
ATOM   1851  CB  PRO A 183      11.698  -4.830  11.416  1.00 10.00      A    C  
ATOM   1852  CG  PRO A 183      10.478  -4.205  10.837  1.00 10.00      A    C  
ATOM   1853  CD  PRO A 183      10.781  -2.741  10.739  1.00 10.00      A    C  
ATOM   1854  N   SER A 184      14.353  -4.466  13.357  1.00 10.00      A    N  
ATOM   1855  CA  SER A 184      15.803  -4.568  13.459  1.00 10.00      A    C  
ATOM   1856  C   SER A 184      16.367  -5.408  12.316  1.00 10.00      A    C  
ATOM   1857  O   SER A 184      17.475  -5.163  11.838  1.00 10.00      A    O  
ATOM   1858  CB  SER A 184      16.190  -5.181  14.805  1.00 10.00      A    C  
ATOM   1859  OG  SER A 184      15.084  -5.185  15.693  1.00 10.00      A    O  
ATOM   1860  HN  SER A 184      13.797  -4.898  14.038  1.00 10.00      A    H  
ATOM   1861  HG  SER A 184      14.780  -6.095  15.812  1.00 10.00      A    H  
ATOM   1862  N   ASP A 185      15.591  -6.392  11.882  1.00 10.00      A    N  
ATOM   1863  CA  ASP A 185      15.991  -7.268  10.790  1.00 10.00      A    C  
ATOM   1864  C   ASP A 185      14.820  -7.463   9.834  1.00 10.00      A    C  
ATOM   1865  O   ASP A 185      13.663  -7.412  10.252  1.00 10.00      A    O  
ATOM   1866  CB  ASP A 185      16.484  -8.621  11.322  1.00 10.00      A    C  
ATOM   1867  CG  ASP A 185      15.358  -9.584  11.644  1.00 10.00      A    C  
ATOM   1868  OD1 ASP A 185      14.780  -9.482  12.751  1.00 10.00      A    O  
ATOM   1869  OD2 ASP A 185      15.053 -10.449  10.800  1.00 10.00      A    O1-
ATOM   1870  HN  ASP A 185      14.716  -6.532  12.304  1.00 10.00      A    H  
ATOM   1871  N   PRO A 186      15.099  -7.666   8.537  1.00 10.00      A    N  
ATOM   1872  CA  PRO A 186      14.068  -7.857   7.522  1.00 10.00      A    C  
ATOM   1873  C   PRO A 186      13.772  -9.332   7.240  1.00 10.00      A    C  
ATOM   1874  O   PRO A 186      13.229  -9.667   6.189  1.00 10.00      A    O  
ATOM   1875  CB  PRO A 186      14.730  -7.220   6.304  1.00 10.00      A    C  
ATOM   1876  CG  PRO A 186      16.184  -7.537   6.463  1.00 10.00      A    C  
ATOM   1877  CD  PRO A 186      16.447  -7.697   7.941  1.00 10.00      A    C  
ATOM   1878  N   GLY A 187      14.115 -10.205   8.183  1.00 10.00      A    N  
ATOM   1879  CA  GLY A 187      13.882 -11.628   8.003  1.00 10.00      A    C  
ATOM   1880  C   GLY A 187      12.415 -11.965   7.813  1.00 10.00      A    C  
ATOM   1881  O   GLY A 187      12.046 -12.638   6.846  1.00 10.00      A    O  
ATOM   1882  HN  GLY A 187      14.527  -9.880   9.016  1.00 10.00      A    H  
ATOM   1883  N   GLY A 188      11.581 -11.483   8.724  1.00 10.00      A    N  
ATOM   1884  CA  GLY A 188      10.154 -11.736   8.642  1.00 10.00      A    C  
ATOM   1885  C   GLY A 188       9.539 -11.066   7.431  1.00 10.00      A    C  
ATOM   1886  O   GLY A 188       8.641 -11.616   6.793  1.00 10.00      A    O  
ATOM   1887  HN  GLY A 188      11.936 -10.941   9.461  1.00 10.00      A    H  
ATOM   1888  N   VAL A 189      10.042  -9.880   7.110  1.00 10.00      A    N  
ATOM   1889  CA  VAL A 189       9.559  -9.122   5.963  1.00 10.00      A    C  
ATOM   1890  C   VAL A 189       9.857  -9.865   4.659  1.00 10.00      A    C  
ATOM   1891  O   VAL A 189       9.009  -9.934   3.768  1.00 10.00      A    O  
ATOM   1892  CB  VAL A 189      10.185  -7.710   5.910  1.00 10.00      A    C  
ATOM   1893  CG1 VAL A 189       9.591  -6.892   4.770  1.00 10.00      A    C  
ATOM   1894  CG2 VAL A 189       9.993  -6.993   7.239  1.00 10.00      A    C  
ATOM   1895  HN  VAL A 189      10.752  -9.499   7.670  1.00 10.00      A    H  
ATOM   1896  N   LEU A 190      11.059 -10.434   4.559  1.00 10.00      A    N  
ATOM   1897  CA  LEU A 190      11.457 -11.181   3.371  1.00 10.00      A    C  
ATOM   1898  C   LEU A 190      10.542 -12.381   3.159  1.00 10.00      A    C  
ATOM   1899  O   LEU A 190      10.129 -12.670   2.033  1.00 10.00      A    O  
ATOM   1900  CB  LEU A 190      12.914 -11.643   3.479  1.00 10.00      A    C  
ATOM   1901  CG  LEU A 190      13.986 -10.579   3.235  1.00 10.00      A    C  
ATOM   1902  CD1 LEU A 190      15.364 -11.119   3.583  1.00 10.00      A    C  
ATOM   1903  CD2 LEU A 190      13.947 -10.101   1.791  1.00 10.00      A    C  
ATOM   1904  HN  LEU A 190      11.696 -10.340   5.302  1.00 10.00      A    H  
ATOM   1905  N   ASP A 191      10.213 -13.061   4.252  1.00 10.00      A    N  
ATOM   1906  CA  ASP A 191       9.334 -14.228   4.200  1.00 10.00      A    C  
ATOM   1907  C   ASP A 191       7.924 -13.802   3.808  1.00 10.00      A    C  
ATOM   1908  O   ASP A 191       7.228 -14.505   3.071  1.00 10.00      A    O  
ATOM   1909  CB  ASP A 191       9.298 -14.934   5.556  1.00 10.00      A    C  
ATOM   1910  CG  ASP A 191       9.980 -16.287   5.534  1.00 10.00      A    C  
ATOM   1911  OD1 ASP A 191       9.913 -16.977   4.496  1.00 10.00      A    O  
ATOM   1912  OD2 ASP A 191      10.586 -16.663   6.558  1.00 10.00      A    O1-
ATOM   1913  HN  ASP A 191      10.571 -12.770   5.119  1.00 10.00      A    H  
ATOM   1914  N   PHE A 192       7.525 -12.640   4.308  1.00 10.00      A    N  
ATOM   1915  CA  PHE A 192       6.215 -12.076   4.026  1.00 10.00      A    C  
ATOM   1916  C   PHE A 192       6.079 -11.775   2.537  1.00 10.00      A    C  
ATOM   1917  O   PHE A 192       5.138 -12.231   1.887  1.00 10.00      A    O  
ATOM   1918  CB  PHE A 192       6.035 -10.793   4.849  1.00 10.00      A    C  
ATOM   1919  CG  PHE A 192       4.759 -10.043   4.593  1.00 10.00      A    C  
ATOM   1920  CD1 PHE A 192       3.601 -10.372   5.269  1.00 10.00      A    C  
ATOM   1921  CD2 PHE A 192       4.725  -8.998   3.684  1.00 10.00      A    C  
ATOM   1922  CE1 PHE A 192       2.429  -9.676   5.048  1.00 10.00      A    C  
ATOM   1923  CE2 PHE A 192       3.556  -8.300   3.455  1.00 10.00      A    C  
ATOM   1924  CZ  PHE A 192       2.408  -8.639   4.138  1.00 10.00      A    C  
ATOM   1925  HN  PHE A 192       8.134 -12.147   4.897  1.00 10.00      A    H  
ATOM   1926  N   LEU A 193       7.035 -11.021   2.002  1.00 10.00      A    N  
ATOM   1927  CA  LEU A 193       7.034 -10.650   0.590  1.00 10.00      A    C  
ATOM   1928  C   LEU A 193       7.091 -11.880  -0.311  1.00 10.00      A    C  
ATOM   1929  O   LEU A 193       6.510 -11.891  -1.394  1.00 10.00      A    O  
ATOM   1930  CB  LEU A 193       8.199  -9.707   0.280  1.00 10.00      A    C  
ATOM   1931  CG  LEU A 193       8.150  -8.329   0.948  1.00 10.00      A    C  
ATOM   1932  CD1 LEU A 193       9.436  -7.561   0.691  1.00 10.00      A    C  
ATOM   1933  CD2 LEU A 193       6.945  -7.536   0.459  1.00 10.00      A    C  
ATOM   1934  HN  LEU A 193       7.765 -10.700   2.577  1.00 10.00      A    H  
ATOM   1935  N   GLU A 194       7.776 -12.917   0.157  1.00 10.00      A    N  
ATOM   1936  CA  GLU A 194       7.909 -14.157  -0.596  1.00 10.00      A    C  
ATOM   1937  C   GLU A 194       6.539 -14.756  -0.899  1.00 10.00      A    C  
ATOM   1938  O   GLU A 194       6.221 -15.050  -2.052  1.00 10.00      A    O  
ATOM   1939  CB  GLU A 194       8.750 -15.160   0.195  1.00 10.00      A    C  
ATOM   1940  CG  GLU A 194       9.293 -16.309  -0.633  1.00 10.00      A    C  
ATOM   1941  CD  GLU A 194      10.337 -15.856  -1.627  1.00 10.00      A    C  
ATOM   1942  OE1 GLU A 194      11.516 -15.726  -1.233  1.00 10.00      A    O  
ATOM   1943  OE2 GLU A 194       9.987 -15.621  -2.800  1.00 10.00      A    O1-
ATOM   1944  HN  GLU A 194       8.208 -12.846   1.034  1.00 10.00      A    H  
ATOM   1945  N   GLU A 195       5.724 -14.912   0.142  1.00 10.00      A    N  
ATOM   1946  CA  GLU A 195       4.387 -15.474  -0.013  1.00 10.00      A    C  
ATOM   1947  C   GLU A 195       3.509 -14.569  -0.870  1.00 10.00      A    C  
ATOM   1948  O   GLU A 195       2.639 -15.043  -1.603  1.00 10.00      A    O  
ATOM   1949  CB  GLU A 195       3.734 -15.737   1.345  1.00 10.00      A    C  
ATOM   1950  CG  GLU A 195       4.296 -16.944   2.081  1.00 10.00      A    C  
ATOM   1951  CD  GLU A 195       3.931 -18.266   1.427  1.00 10.00      A    C  
ATOM   1952  OE1 GLU A 195       4.369 -19.321   1.931  1.00 10.00      A    O  
ATOM   1953  OE2 GLU A 195       3.201 -18.261   0.412  1.00 10.00      A    O1-
ATOM   1954  HN  GLU A 195       6.028 -14.640   1.033  1.00 10.00      A    H  
ATOM   1955  N   VAL A 196       3.738 -13.266  -0.772  1.00 10.00      A    N  
ATOM   1956  CA  VAL A 196       2.982 -12.294  -1.558  1.00 10.00      A    C  
ATOM   1957  C   VAL A 196       3.317 -12.460  -3.037  1.00 10.00      A    C  
ATOM   1958  O   VAL A 196       2.426 -12.535  -3.888  1.00 10.00      A    O  
ATOM   1959  CB  VAL A 196       3.292 -10.842  -1.124  1.00 10.00      A    C  
ATOM   1960  CG1 VAL A 196       2.571  -9.839  -2.014  1.00 10.00      A    C  
ATOM   1961  CG2 VAL A 196       2.912 -10.627   0.333  1.00 10.00      A    C  
ATOM   1962  HN  VAL A 196       4.435 -12.950  -0.157  1.00 10.00      A    H  
ATOM   1963  N   HIS A 197       4.613 -12.542  -3.324  1.00 10.00      A    N  
ATOM   1964  CA  HIS A 197       5.097 -12.711  -4.685  1.00 10.00      A    C  
ATOM   1965  C   HIS A 197       4.548 -13.998  -5.286  1.00 10.00      A    C  
ATOM   1966  O   HIS A 197       4.013 -14.003  -6.394  1.00 10.00      A    O  
ATOM   1967  CB  HIS A 197       6.632 -12.737  -4.692  1.00 10.00      A    C  
ATOM   1968  CG  HIS A 197       7.252 -12.581  -6.050  1.00 10.00      A    C  
ATOM   1969  CD2 HIS A 197       7.279 -13.448  -7.093  1.00 10.00      A    C  
ATOM   1970  ND1 HIS A 197       7.924 -11.434  -6.398  1.00 10.00      A    N  
ATOM   1971  CE1 HIS A 197       8.344 -11.622  -7.637  1.00 10.00      A    C  
ATOM   1972  NE2 HIS A 197       7.978 -12.821  -8.095  1.00 10.00      A    N  
ATOM   1973  HN  HIS A 197       5.269 -12.478  -2.588  1.00 10.00      A    H  
ATOM   1974  HE2 HIS A 197       8.178 -13.195  -8.983  1.00 10.00      A    H  
ATOM   1975  N   HIS A 198       4.667 -15.087  -4.534  1.00 10.00      A    N  
ATOM   1976  CA  HIS A 198       4.188 -16.389  -4.990  1.00 10.00      A    C  
ATOM   1977  C   HIS A 198       2.678 -16.386  -5.203  1.00 10.00      A    C  
ATOM   1978  O   HIS A 198       2.167 -17.057  -6.101  1.00 10.00      A    O  
ATOM   1979  CB  HIS A 198       4.585 -17.493  -4.008  1.00 10.00      A    C  
ATOM   1980  CG  HIS A 198       6.034 -17.881  -4.066  1.00 10.00      A    C  
ATOM   1981  CD2 HIS A 198       6.967 -17.613  -5.015  1.00 10.00      A    C  
ATOM   1982  ND1 HIS A 198       6.611 -18.633  -3.066  1.00 10.00      A    N  
ATOM   1983  CE1 HIS A 198       7.873 -18.802  -3.422  1.00 10.00      A    C  
ATOM   1984  NE2 HIS A 198       8.133 -18.204  -4.591  1.00 10.00      A    N  
ATOM   1985  HN  HIS A 198       5.093 -15.012  -3.649  1.00 10.00      A    H  
ATOM   1986  HE2 HIS A 198       8.997 -18.191  -5.059  1.00 10.00      A    H  
ATOM   1987  N   LYS A 199       1.965 -15.620  -4.386  1.00 10.00      A    N  
ATOM   1988  CA  LYS A 199       0.513 -15.535  -4.500  1.00 10.00      A    C  
ATOM   1989  C   LYS A 199       0.113 -14.832  -5.791  1.00 10.00      A    C  
ATOM   1990  O   LYS A 199      -0.715 -15.337  -6.549  1.00 10.00      A    O  
ATOM   1991  CB  LYS A 199      -0.098 -14.826  -3.288  1.00 10.00      A    C  
ATOM   1992  CG  LYS A 199      -1.593 -15.059  -3.125  1.00 10.00      A    C  
ATOM   1993  CD  LYS A 199      -1.911 -16.543  -3.016  1.00 10.00      A    C  
ATOM   1994  CE  LYS A 199      -1.527 -17.095  -1.652  1.00 10.00      A    C  
ATOM   1995  NZ  LYS A 199      -1.255 -18.557  -1.701  1.00 10.00      A    N1+
ATOM   1996  HN  LYS A 199       2.425 -15.102  -3.691  1.00 10.00      A    H  
ATOM   1997  HZ1 LYS A 199      -1.281 -18.960  -0.745  1.00 10.00      A    H  
ATOM   1998  HZ2 LYS A 199      -0.313 -18.736  -2.112  1.00 10.00      A    H  
ATOM   1999  HZ3 LYS A 199      -1.969 -19.035  -2.285  1.00 10.00      A    H  
ATOM   2000  N   GLN A 200       0.718 -13.677  -6.043  1.00 10.00      A    N  
ATOM   2001  CA  GLN A 200       0.432 -12.906  -7.251  1.00 10.00      A    C  
ATOM   2002  C   GLN A 200       0.852 -13.692  -8.492  1.00 10.00      A    C  
ATOM   2003  O   GLN A 200       0.206 -13.627  -9.540  1.00 10.00      A    O  
ATOM   2004  CB  GLN A 200       1.168 -11.562  -7.200  1.00 10.00      A    C  
ATOM   2005  CG  GLN A 200       0.914 -10.655  -8.395  1.00 10.00      A    C  
ATOM   2006  CD  GLN A 200      -0.431  -9.951  -8.339  1.00 10.00      A    C  
ATOM   2007  NE2 GLN A 200      -0.504  -8.778  -8.946  1.00 10.00      A    N  
ATOM   2008  OE1 GLN A 200      -1.396 -10.454  -7.762  1.00 10.00      A    O  
ATOM   2009  HN  GLN A 200       1.375 -13.329  -5.398  1.00 10.00      A    H  
ATOM   2010 HE21 GLN A 200       0.305  -8.432  -9.389  1.00 10.00      A    H  
ATOM   2011 HE22 GLN A 200      -1.363  -8.300  -8.936  1.00 10.00      A    H  
ATOM   2012  N   GLU A 201       1.927 -14.455  -8.353  1.00 10.00      A    N  
ATOM   2013  CA  GLU A 201       2.450 -15.264  -9.442  1.00 10.00      A    C  
ATOM   2014  C   GLU A 201       1.514 -16.431  -9.766  1.00 10.00      A    C  
ATOM   2015  O   GLU A 201       1.565 -16.996 -10.859  1.00 10.00      A    O  
ATOM   2016  CB  GLU A 201       3.843 -15.787  -9.074  1.00 10.00      A    C  
ATOM   2017  CG  GLU A 201       4.629 -16.374 -10.236  1.00 10.00      A    C
[truncated: 1,256,033 more chars]
