# Supplementary material for: Structural insights into the pSer/pThr dependent regulation of the SHP2 tyrosine phosphatase in insulin and CD28 signaling
Source: Nat Commun. 2022 Sep 16;13:5439. doi: 10.1038/s41467-022-32918-5 (PMC9481563; doi:10.1038/s41467-022-32918-5)
Supplement: Supplementary file 3 — Supplementary dataset 1 [file 41467_2022_32918_MOESM3_ESM.zip › ppCD28-best-Haddock-models.pdb]

NUMMDL    7   
MODEL        1
ATOM      1  N   SER A   4      24.765  -0.573 -30.343  1.00 10.00      A    N  
ATOM      2  CA  SER A   4      24.042  -0.505 -31.605  1.00 10.00      A    C  
ATOM      3  C   SER A   4      22.550  -0.746 -31.361  1.00 10.00      A    C  
ATOM      4  O   SER A   4      22.139  -1.037 -30.232  1.00 10.00      A    O  
ATOM      5  CB  SER A   4      24.591  -1.555 -32.576  1.00 10.00      A    C  
ATOM      6  OG  SER A   4      25.859  -2.033 -32.150  1.00 10.00      A    O  
ATOM      7  HN  SER A   4      24.377  -1.093 -29.609  1.00 10.00      A    H  
ATOM      8  HG  SER A   4      26.062  -1.676 -31.276  1.00 10.00      A    H  
ATOM      9  N   GLY A   5      21.739  -0.606 -32.402  1.00 10.00      A    N  
ATOM     10  CA  GLY A   5      20.313  -0.831 -32.262  1.00 10.00      A    C  
ATOM     11  C   GLY A   5      19.591   0.394 -31.746  1.00 10.00      A    C  
ATOM     12  O   GLY A   5      19.094   1.197 -32.531  1.00 10.00      A    O  
ATOM     13  HN  GLY A   5      22.107  -0.327 -33.267  1.00 10.00      A    H  
ATOM     14  N   PHE A   6      19.565   0.550 -30.425  1.00 10.00      A    N  
ATOM     15  CA  PHE A   6      18.890   1.685 -29.798  1.00 10.00      A    C  
ATOM     16  C   PHE A   6      19.505   3.004 -30.240  1.00 10.00      A    C  
ATOM     17  O   PHE A   6      18.795   3.985 -30.466  1.00 10.00      A    O  
ATOM     18  CB  PHE A   6      18.934   1.576 -28.273  1.00 10.00      A    C  
ATOM     19  CG  PHE A   6      18.169   0.411 -27.715  1.00 10.00      A    C  
ATOM     20  CD1 PHE A   6      17.003  -0.028 -28.320  1.00 10.00      A    C  
ATOM     21  CD2 PHE A   6      18.614  -0.241 -26.579  1.00 10.00      A    C  
ATOM     22  CE1 PHE A   6      16.299  -1.099 -27.805  1.00 10.00      A    C  
ATOM     23  CE2 PHE A   6      17.916  -1.314 -26.059  1.00 10.00      A    C  
ATOM     24  CZ  PHE A   6      16.754  -1.742 -26.671  1.00 10.00      A    C  
ATOM     25  HN  PHE A   6      20.012  -0.114 -29.858  1.00 10.00      A    H  
ATOM     26  N   TRP A   7      20.828   3.017 -30.359  1.00 10.00      A    N  
ATOM     27  CA  TRP A   7      21.545   4.210 -30.787  1.00 10.00      A    C  
ATOM     28  C   TRP A   7      21.101   4.612 -32.187  1.00 10.00      A    C  
ATOM     29  O   TRP A   7      20.832   5.782 -32.448  1.00 10.00      A    O  
ATOM     30  CB  TRP A   7      23.058   3.972 -30.757  1.00 10.00      A    C  
ATOM     31  CG  TRP A   7      23.860   5.212 -31.018  1.00 10.00      A    C  
ATOM     32  CD1 TRP A   7      24.191   6.176 -30.112  1.00 10.00      A    C  
ATOM     33  CD2 TRP A   7      24.427   5.626 -32.269  1.00 10.00      A    C  
ATOM     34  CE2 TRP A   7      25.085   6.850 -32.044  1.00 10.00      A    C  
ATOM     35  CE3 TRP A   7      24.442   5.083 -33.557  1.00 10.00      A    C  
ATOM     36  NE1 TRP A   7      24.927   7.164 -30.719  1.00 10.00      A    N  
ATOM     37  CZ2 TRP A   7      25.751   7.537 -33.056  1.00 10.00      A    C  
ATOM     38  CZ3 TRP A   7      25.103   5.766 -34.560  1.00 10.00      A    C  
ATOM     39  CH2 TRP A   7      25.748   6.980 -34.305  1.00 10.00      A    C  
ATOM     40  HN  TRP A   7      21.334   2.211 -30.140  1.00 10.00      A    H  
ATOM     41  HE1 TRP A   7      25.279   7.965 -30.277  1.00 10.00      A    H  
ATOM     42  N   GLU A   8      21.002   3.623 -33.073  1.00 10.00      A    N  
ATOM     43  CA  GLU A   8      20.581   3.856 -34.451  1.00 10.00      A    C  
ATOM     44  C   GLU A   8      19.203   4.508 -34.477  1.00 10.00      A    C  
ATOM     45  O   GLU A   8      18.987   5.507 -35.165  1.00 10.00      A    O  
ATOM     46  CB  GLU A   8      20.533   2.537 -35.231  1.00 10.00      A    C  
ATOM     47  CG  GLU A   8      21.808   1.710 -35.172  1.00 10.00      A    C  
ATOM     48  CD  GLU A   8      23.012   2.433 -35.742  1.00 10.00      A    C  
ATOM     49  OE1 GLU A   8      22.865   3.109 -36.780  1.00 10.00      A    O  
ATOM     50  OE2 GLU A   8      24.102   2.313 -35.149  1.00 10.00      A    O1-
ATOM     51  HN  GLU A   8      21.221   2.714 -32.793  1.00 10.00      A    H  
ATOM     52  N   GLU A   9      18.278   3.940 -33.707  1.00 10.00      A    N  
ATOM     53  CA  GLU A   9      16.917   4.455 -33.627  1.00 10.00      A    C  
ATOM     54  C   GLU A   9      16.910   5.895 -33.126  1.00 10.00      A    C  
ATOM     55  O   GLU A   9      16.360   6.787 -33.777  1.00 10.00      A    O  
ATOM     56  CB  GLU A   9      16.071   3.597 -32.686  1.00 10.00      A    C  
ATOM     57  CG  GLU A   9      15.935   2.138 -33.085  1.00 10.00      A    C  
ATOM     58  CD  GLU A   9      15.039   1.372 -32.130  1.00 10.00      A    C  
ATOM     59  OE1 GLU A   9      14.914   1.797 -30.963  1.00 10.00      A    O  
ATOM     60  OE2 GLU A   9      14.459   0.352 -32.540  1.00 10.00      A    O1-
ATOM     61  HN  GLU A   9      18.520   3.148 -33.178  1.00 10.00      A    H  
ATOM     62  N   PHE A  10      17.539   6.116 -31.974  1.00 10.00      A    N  
ATOM     63  CA  PHE A  10      17.599   7.441 -31.374  1.00 10.00      A    C  
ATOM     64  C   PHE A  10      18.258   8.454 -32.304  1.00 10.00      A    C  
ATOM     65  O   PHE A  10      17.715   9.536 -32.527  1.00 10.00      A    O  
ATOM     66  CB  PHE A  10      18.311   7.408 -30.020  1.00 10.00      A    C  
ATOM     67  CG  PHE A  10      18.075   8.639 -29.190  1.00 10.00      A    C  
ATOM     68  CD1 PHE A  10      16.792   9.004 -28.821  1.00 10.00      A    C  
ATOM     69  CD2 PHE A  10      19.134   9.430 -28.780  1.00 10.00      A    C  
ATOM     70  CE1 PHE A  10      16.568  10.135 -28.061  1.00 10.00      A    C  
ATOM     71  CE2 PHE A  10      18.918  10.562 -28.018  1.00 10.00      A    C  
ATOM     72  CZ  PHE A  10      17.632  10.915 -27.659  1.00 10.00      A    C  
ATOM     73  HN  PHE A  10      17.973   5.360 -31.514  1.00 10.00      A    H  
ATOM     74  N   GLU A  11      19.414   8.093 -32.856  1.00 10.00      A    N  
ATOM     75  CA  GLU A  11      20.141   8.974 -33.765  1.00 10.00      A    C  
ATOM     76  C   GLU A  11      19.257   9.387 -34.938  1.00 10.00      A    C  
ATOM     77  O   GLU A  11      19.201  10.560 -35.302  1.00 10.00      A    O  
ATOM     78  CB  GLU A  11      21.423   8.304 -34.268  1.00 10.00      A    C  
ATOM     79  CG  GLU A  11      22.334   9.218 -35.075  1.00 10.00      A    C  
ATOM     80  CD  GLU A  11      23.016  10.283 -34.232  1.00 10.00      A    C  
ATOM     81  OE1 GLU A  11      24.108  10.737 -34.629  1.00 10.00      A    O  
ATOM     82  OE2 GLU A  11      22.460  10.665 -33.180  1.00 10.00      A    O1-
ATOM     83  HN  GLU A  11      19.796   7.210 -32.640  1.00 10.00      A    H  
ATOM     84  N   THR A  12      18.546   8.419 -35.509  1.00 10.00      A    N  
ATOM     85  CA  THR A  12      17.654   8.688 -36.628  1.00 10.00      A    C  
ATOM     86  C   THR A  12      16.596   9.719 -36.231  1.00 10.00      A    C  
ATOM     87  O   THR A  12      16.293  10.638 -36.993  1.00 10.00      A    O  
ATOM     88  CB  THR A  12      16.967   7.398 -37.121  1.00 10.00      A    C  
ATOM     89  CG2 THR A  12      16.127   7.673 -38.362  1.00 10.00      A    C  
ATOM     90  OG1 THR A  12      17.965   6.422 -37.442  1.00 10.00      A    O  
ATOM     91  HN  THR A  12      18.626   7.502 -35.167  1.00 10.00      A    H  
ATOM     92  HG1 THR A  12      18.406   6.129 -36.631  1.00 10.00      A    H  
ATOM     93  N   LEU A  13      16.061   9.574 -35.023  1.00 10.00      A    N  
ATOM     94  CA  LEU A  13      15.049  10.494 -34.518  1.00 10.00      A    C  
ATOM     95  C   LEU A  13      15.639  11.887 -34.312  1.00 10.00      A    C  
ATOM     96  O   LEU A  13      14.963  12.895 -34.523  1.00 10.00      A    O  
ATOM     97  CB  LEU A  13      14.451   9.977 -33.206  1.00 10.00      A    C  
ATOM     98  CG  LEU A  13      13.752   8.616 -33.267  1.00 10.00      A    C  
ATOM     99  CD1 LEU A  13      13.303   8.184 -31.881  1.00 10.00      A    C  
ATOM    100  CD2 LEU A  13      12.570   8.656 -34.225  1.00 10.00      A    C  
ATOM    101  HN  LEU A  13      16.355   8.827 -34.455  1.00 10.00      A    H  
ATOM    102  N   GLN A  14      16.903  11.935 -33.905  1.00 10.00      A    N  
ATOM    103  CA  GLN A  14      17.589  13.201 -33.675  1.00 10.00      A    C  
ATOM    104  C   GLN A  14      17.747  13.974 -34.978  1.00 10.00      A    C  
ATOM    105  O   GLN A  14      17.490  15.174 -35.029  1.00 10.00      A    O  
ATOM    106  CB  GLN A  14      18.959  12.974 -33.028  1.00 10.00      A    C  
ATOM    107  CG  GLN A  14      18.897  12.330 -31.653  1.00 10.00      A    C  
ATOM    108  CD  GLN A  14      18.021  13.102 -30.689  1.00 10.00      A    C  
ATOM    109  NE2 GLN A  14      18.624  13.999 -29.927  1.00 10.00      A    N  
ATOM    110  OE1 GLN A  14      16.811  12.891 -30.626  1.00 10.00      A    O  
ATOM    111  HN  GLN A  14      17.390  11.094 -33.753  1.00 10.00      A    H  
ATOM    112 HE21 GLN A  14      19.593  14.113 -30.022  1.00 10.00      A    H  
ATOM    113 HE22 GLN A  14      18.076  14.513 -29.297  1.00 10.00      A    H  
ATOM    114  N   GLN A  15      18.137  13.264 -36.031  1.00 10.00      A    N  
ATOM    115  CA  GLN A  15      18.338  13.868 -37.346  1.00 10.00      A    C  
ATOM    116  C   GLN A  15      17.043  14.469 -37.886  1.00 10.00      A    C  
ATOM    117  O   GLN A  15      17.062  15.393 -38.700  1.00 10.00      A    O  
ATOM    118  CB  GLN A  15      18.886  12.824 -38.324  1.00 10.00      A    C  
ATOM    119  CG  GLN A  15      20.091  12.064 -37.794  1.00 10.00      A    C  
ATOM    120  CD  GLN A  15      21.415  12.677 -38.198  1.00 10.00      A    C  
ATOM    121  NE2 GLN A  15      22.478  11.898 -38.079  1.00 10.00      A    N  
ATOM    122  OE1 GLN A  15      21.488  13.842 -38.587  1.00 10.00      A    O  
ATOM    123  HN  GLN A  15      18.307  12.302 -35.919  1.00 10.00      A    H  
ATOM    124 HE21 GLN A  15      22.350  10.985 -37.738  1.00 10.00      A    H  
ATOM    125 HE22 GLN A  15      23.349  12.267 -38.322  1.00 10.00      A    H  
ATOM    126  N   GLN A  16      15.919  13.946 -37.420  1.00 10.00      A    N  
ATOM    127  CA  GLN A  16      14.617  14.428 -37.853  1.00 10.00      A    C  
ATOM    128  C   GLN A  16      14.241  15.717 -37.129  1.00 10.00      A    C  
ATOM    129  O   GLN A  16      13.420  16.497 -37.620  1.00 10.00      A    O  
ATOM    130  CB  GLN A  16      13.550  13.350 -37.649  1.00 10.00      A    C  
ATOM    131  CG  GLN A  16      13.862  12.052 -38.376  1.00 10.00      A    C  
ATOM    132  CD  GLN A  16      12.854  10.952 -38.113  1.00 10.00      A    C  
ATOM    133  NE2 GLN A  16      12.733  10.035 -39.058  1.00 10.00      A    N  
ATOM    134  OE1 GLN A  16      12.200  10.918 -37.071  1.00 10.00      A    O  
ATOM    135  HN  GLN A  16      15.968  13.216 -36.765  1.00 10.00      A    H  
ATOM    136 HE21 GLN A  16      13.292  10.119 -39.859  1.00 10.00      A    H  
ATOM    137 HE22 GLN A  16      12.096   9.305 -38.917  1.00 10.00      A    H  
ATOM    138  N   GLU A  17      14.863  15.947 -35.977  1.00 10.00      A    N  
ATOM    139  CA  GLU A  17      14.592  17.143 -35.190  1.00 10.00      A    C  
ATOM    140  C   GLU A  17      15.650  18.219 -35.405  1.00 10.00      A    C  
ATOM    141  O   GLU A  17      15.538  19.322 -34.870  1.00 10.00      A    O  
ATOM    142  CB  GLU A  17      14.438  16.822 -33.700  1.00 10.00      A    C  
ATOM    143  CG  GLU A  17      12.989  16.737 -33.239  1.00 10.00      A    C  
ATOM    144  CD  GLU A  17      12.831  16.854 -31.733  1.00 10.00      A    C  
ATOM    145  OE1 GLU A  17      13.834  16.702 -31.009  1.00 10.00      A    O  
ATOM    146  OE2 GLU A  17      11.695  17.086 -31.268  1.00 10.00      A    O1-
ATOM    147  HN  GLU A  17      15.526  15.301 -35.651  1.00 10.00      A    H  
ATOM    148  N   CYS A  18      16.671  17.906 -36.208  1.00 10.00      A    N  
ATOM    149  CA  CYS A  18      17.737  18.865 -36.500  1.00 10.00      A    C  
ATOM    150  C   CYS A  18      17.199  20.088 -37.253  1.00 10.00      A    C  
ATOM    151  O   CYS A  18      17.904  21.078 -37.441  1.00 10.00      A    O  
ATOM    152  CB  CYS A  18      18.871  18.201 -37.292  1.00 10.00      A    C  
ATOM    153  SG  CYS A  18      19.714  16.862 -36.415  1.00 10.00      A    S  
ATOM    154  HN  CYS A  18      16.719  17.006 -36.593  1.00 10.00      A    H  
ATOM    155  HG  CYS A  18      21.020  17.038 -36.546  1.00 10.00      A    H  
ATOM    156  N   LYS A  19      15.941  20.005 -37.679  1.00 10.00      A    N  
ATOM    157  CA  LYS A  19      15.289  21.091 -38.395  1.00 10.00      A    C  
ATOM    158  C   LYS A  19      13.822  21.220 -37.973  1.00 10.00      A    C  
ATOM    159  O   LYS A  19      12.953  20.469 -38.429  1.00 10.00      A    O  
ATOM    160  CB  LYS A  19      15.437  20.933 -39.917  1.00 10.00      A    C  
ATOM    161  CG  LYS A  19      15.306  19.504 -40.432  1.00 10.00      A    C  
ATOM    162  CD  LYS A  19      13.928  19.251 -41.021  1.00 10.00      A    C  
ATOM    163  CE  LYS A  19      13.441  17.848 -40.698  1.00 10.00      A    C  
ATOM    164  NZ  LYS A  19      12.002  17.668 -41.037  1.00 10.00      A    N1+
ATOM    165  HN  LYS A  19      15.434  19.190 -37.491  1.00 10.00      A    H  
ATOM    166  HZ1 LYS A  19      11.473  18.537 -40.819  1.00 10.00      A    H  
ATOM    167  HZ2 LYS A  19      11.603  16.887 -40.481  1.00 10.00      A    H  
ATOM    168  HZ3 LYS A  19      11.895  17.451 -42.048  1.00 10.00      A    H  
ATOM    169  N   LEU A  20      13.563  22.162 -37.077  1.00 10.00      A    N  
ATOM    170  CA  LEU A  20      12.217  22.411 -36.575  1.00 10.00      A    C  
ATOM    171  C   LEU A  20      11.332  23.031 -37.661  1.00 10.00      A    C  
ATOM    172  O   LEU A  20      11.573  24.153 -38.109  1.00 10.00      A    O  
ATOM    173  CB  LEU A  20      12.275  23.306 -35.330  1.00 10.00      A    C  
ATOM    174  CG  LEU A  20      13.206  22.825 -34.206  1.00 10.00      A    C  
ATOM    175  CD1 LEU A  20      13.421  23.917 -33.167  1.00 10.00      A    C  
ATOM    176  CD2 LEU A  20      12.663  21.563 -33.554  1.00 10.00      A    C  
ATOM    177  HN  LEU A  20      14.302  22.706 -36.738  1.00 10.00      A    H  
ATOM    178  N   LEU A  21      10.308  22.284 -38.076  1.00 10.00      A    N  
ATOM    179  CA  LEU A  21       9.386  22.727 -39.124  1.00 10.00      A    C  
ATOM    180  C   LEU A  21       8.186  23.494 -38.576  1.00 10.00      A    C  
ATOM    181  O   LEU A  21       7.543  24.254 -39.301  1.00 10.00      A    O  
ATOM    182  CB  LEU A  21       8.909  21.535 -39.973  1.00 10.00      A    C  
ATOM    183  CG  LEU A  21       8.142  20.414 -39.247  1.00 10.00      A    C  
ATOM    184  CD1 LEU A  21       7.283  19.623 -40.231  1.00 10.00      A    C  
ATOM    185  CD2 LEU A  21       9.114  19.483 -38.530  1.00 10.00      A    C  
ATOM    186  HN  LEU A  21      10.177  21.401 -37.676  1.00 10.00      A    H  
ATOM    187  N   TYR A  22       7.876  23.296 -37.307  1.00 10.00      A    N  
ATOM    188  CA  TYR A  22       6.746  23.980 -36.705  1.00 10.00      A    C  
ATOM    189  C   TYR A  22       7.176  25.292 -36.061  1.00 10.00      A    C  
ATOM    190  O   TYR A  22       8.211  25.368 -35.394  1.00 10.00      A    O  
ATOM    191  CB  TYR A  22       5.990  23.078 -35.729  1.00 10.00      A    C  
ATOM    192  CG  TYR A  22       5.287  21.906 -36.387  1.00 10.00      A    C  
ATOM    193  CD1 TYR A  22       4.392  22.099 -37.434  1.00 10.00      A    C  
ATOM    194  CD2 TYR A  22       5.513  20.604 -35.954  1.00 10.00      A    C  
ATOM    195  CE1 TYR A  22       3.745  21.033 -38.028  1.00 10.00      A    C  
ATOM    196  CE2 TYR A  22       4.871  19.532 -36.544  1.00 10.00      A    C  
ATOM    197  CZ  TYR A  22       3.988  19.753 -37.579  1.00 10.00      A    C  
ATOM    198  OH  TYR A  22       3.342  18.689 -38.168  1.00 10.00      A    O  
ATOM    199  HN  TYR A  22       8.425  22.697 -36.762  1.00 10.00      A    H  
ATOM    200  HH  TYR A  22       3.331  18.805 -39.121  1.00 10.00      A    H  
ATOM    201  N   SER A  23       6.372  26.316 -36.281  1.00 10.00      A    N  
ATOM    202  CA  SER A  23       6.640  27.648 -35.772  1.00 10.00      A    C  
ATOM    203  C   SER A  23       6.455  27.756 -34.258  1.00 10.00      A    C  
ATOM    204  O   SER A  23       5.650  27.037 -33.663  1.00 10.00      A    O  
ATOM    205  CB  SER A  23       5.733  28.647 -36.493  1.00 10.00      A    C  
ATOM    206  OG  SER A  23       5.865  29.949 -35.957  1.00 10.00      A    O  
ATOM    207  HN  SER A  23       5.560  26.168 -36.805  1.00 10.00      A    H  
ATOM    208  HG  SER A  23       5.339  30.006 -35.128  1.00 10.00      A    H  
ATOM    209  N   ARG A  24       7.223  28.668 -33.656  1.00 10.00      A    N  
ATOM    210  CA  ARG A  24       7.176  28.937 -32.220  1.00 10.00      A    C  
ATOM    211  C   ARG A  24       7.363  30.440 -32.012  1.00 10.00      A    C  
ATOM    212  O   ARG A  24       8.220  30.874 -31.243  1.00 10.00      A    O  
ATOM    213  CB  ARG A  24       8.311  28.193 -31.508  1.00 10.00      A    C  
ATOM    214  CG  ARG A  24       8.321  26.691 -31.726  1.00 10.00      A    C  
ATOM    215  CD  ARG A  24       9.658  26.090 -31.336  1.00 10.00      A    C  
ATOM    216  NE  ARG A  24      10.765  26.684 -32.086  1.00 10.00      A    N  
ATOM    217  CZ  ARG A  24      11.984  26.889 -31.582  1.00 10.00      A    C  
ATOM    218  NH1 ARG A  24      12.253  26.534 -30.329  1.00 10.00      A    N1+
ATOM    219  NH2 ARG A  24      12.931  27.439 -32.335  1.00 10.00      A    N  
ATOM    220  HN  ARG A  24       7.844  29.189 -34.203  1.00 10.00      A    H  
ATOM    221  HE  ARG A  24      10.583  26.952 -33.015  1.00 10.00      A    H  
ATOM    222 HH11 ARG A  24      13.205  26.689 -29.925  1.00 10.00      A    H  
ATOM    223 HH12 ARG A  24      11.511  26.105 -29.737  1.00 10.00      A    H  
ATOM    224 HH21 ARG A  24      13.884  27.597 -31.945  1.00 10.00      A    H  
ATOM    225 HH22 ARG A  24      12.724  27.717 -33.318  1.00 10.00      A    H  
ATOM    226  N   LYS A  25       6.545  31.225 -32.703  1.00 10.00      A    N  
ATOM    227  CA  LYS A  25       6.639  32.678 -32.646  1.00 10.00      A    C  
ATOM    228  C   LYS A  25       6.099  33.261 -31.349  1.00 10.00      A    C  
ATOM    229  O   LYS A  25       6.629  34.252 -30.843  1.00 10.00      A    O  
ATOM    230  CB  LYS A  25       5.949  33.317 -33.854  1.00 10.00      A    C  
ATOM    231  CG  LYS A  25       6.825  33.385 -35.094  1.00 10.00      A    C  
ATOM    232  CD  LYS A  25       6.109  34.056 -36.256  1.00 10.00      A    C  
ATOM    233  CE  LYS A  25       5.339  33.050 -37.095  1.00 10.00      A    C  
ATOM    234  NZ  LYS A  25       6.216  31.954 -37.591  1.00 10.00      A    N1+
ATOM    235  HN  LYS A  25       5.823  30.810 -33.237  1.00 10.00      A    H  
ATOM    236  HZ1 LYS A  25       5.880  31.612 -38.512  1.00 10.00      A    H  
ATOM    237  HZ2 LYS A  25       6.203  31.157 -36.914  1.00 10.00      A    H  
ATOM    238  HZ3 LYS A  25       7.194  32.291 -37.688  1.00 10.00      A    H  
ATOM    239  N   GLU A  26       5.064  32.643 -30.797  1.00 10.00      A    N  
ATOM    240  CA  GLU A  26       4.470  33.129 -29.560  1.00 10.00      A    C  
ATOM    241  C   GLU A  26       5.444  33.030 -28.388  1.00 10.00      A    C  
ATOM    242  O   GLU A  26       5.311  33.743 -27.389  1.00 10.00      A    O  
ATOM    243  CB  GLU A  26       3.156  32.412 -29.263  1.00 10.00      A    C  
ATOM    244  CG  GLU A  26       1.955  33.079 -29.912  1.00 10.00      A    C  
ATOM    245  CD  GLU A  26       1.850  34.543 -29.533  1.00 10.00      A    C  
ATOM    246  OE1 GLU A  26       1.794  34.838 -28.323  1.00 10.00      A    O  
ATOM    247  OE2 GLU A  26       1.846  35.405 -30.435  1.00 10.00      A    O1-
ATOM    248  HN  GLU A  26       4.687  31.837 -31.233  1.00 10.00      A    H  
ATOM    249  N   GLY A  27       6.438  32.163 -28.528  1.00 10.00      A    N  
ATOM    250  CA  GLY A  27       7.431  31.993 -27.487  1.00 10.00      A    C  
ATOM    251  C   GLY A  27       8.642  32.873 -27.712  1.00 10.00      A    C  
ATOM    252  O   GLY A  27       9.478  33.033 -26.823  1.00 10.00      A    O  
ATOM    253  HN  GLY A  27       6.499  31.635 -29.353  1.00 10.00      A    H  
ATOM    254  N   GLN A  28       8.725  33.462 -28.898  1.00 10.00      A    N  
ATOM    255  CA  GLN A  28       9.843  34.327 -29.256  1.00 10.00      A    C  
ATOM    256  C   GLN A  28       9.498  35.793 -29.024  1.00 10.00      A    C  
ATOM    257  O   GLN A  28      10.318  36.683 -29.263  1.00 10.00      A    O  
ATOM    258  CB  GLN A  28      10.236  34.106 -30.717  1.00 10.00      A    C  
ATOM    259  CG  GLN A  28      10.982  32.807 -30.961  1.00 10.00      A    C  
ATOM    260  CD  GLN A  28      11.228  32.531 -32.430  1.00 10.00      A    C  
ATOM    261  NE2 GLN A  28      12.369  31.933 -32.731  1.00 10.00      A    N  
ATOM    262  OE1 GLN A  28      10.408  32.856 -33.287  1.00 10.00      A    O  
ATOM    263  HN  GLN A  28       8.010  33.314 -29.555  1.00 10.00      A    H  
ATOM    264 HE21 GLN A  28      12.979  31.705 -31.998  1.00 10.00      A    H  
ATOM    265 HE22 GLN A  28      12.562  31.754 -33.673  1.00 10.00      A    H  
ATOM    266  N   ARG A  29       8.283  36.034 -28.556  1.00 10.00      A    N  
ATOM    267  CA  ARG A  29       7.813  37.386 -28.292  1.00 10.00      A    C  
ATOM    268  C   ARG A  29       8.595  38.030 -27.158  1.00 10.00      A    C  
ATOM    269  O   ARG A  29       8.976  37.363 -26.198  1.00 10.00      A    O  
ATOM    270  CB  ARG A  29       6.327  37.376 -27.963  1.00 10.00      A    C  
ATOM    271  CG  ARG A  29       5.448  36.972 -29.128  1.00 10.00      A    C  
ATOM    272  CD  ARG A  29       3.989  36.964 -28.730  1.00 10.00      A    C  
ATOM    273  NE  ARG A  29       3.495  38.298 -28.409  1.00 10.00      A    N  
ATOM    274  CZ  ARG A  29       2.214  38.643 -28.476  1.00 10.00      A    C  
ATOM    275  NH1 ARG A  29       1.300  37.751 -28.852  1.00 10.00      A    N1+
ATOM    276  NH2 ARG A  29       1.853  39.881 -28.165  1.00 10.00      A    N  
ATOM    277  HN  ARG A  29       7.684  35.279 -28.383  1.00 10.00      A    H  
ATOM    278  HE  ARG A  29       4.156  38.976 -28.129  1.00 10.00      A    H  
ATOM    279 HH11 ARG A  29       1.589  36.767 -29.100  1.00 10.00      A    H  
ATOM    280 HH12 ARG A  29       0.297  38.014 -28.903  1.00 10.00      A    H  
ATOM    281 HH21 ARG A  29       0.856  40.167 -28.211  1.00 10.00      A    H  
ATOM    282 HH22 ARG A  29       2.586  40.581 -27.865  1.00 10.00      A    H  
ATOM    283  N   GLN A  30       8.811  39.331 -27.265  1.00 10.00      A    N  
ATOM    284  CA  GLN A  30       9.557  40.077 -26.259  1.00 10.00      A    C  
ATOM    285  C   GLN A  30       8.799  40.095 -24.936  1.00 10.00      A    C  
ATOM    286  O   GLN A  30       9.399  40.083 -23.860  1.00 10.00      A    O  
ATOM    287  CB  GLN A  30       9.809  41.507 -26.753  1.00 10.00      A    C  
ATOM    288  CG  GLN A  30      10.720  42.343 -25.863  1.00 10.00      A    C  
ATOM    289  CD  GLN A  30      12.140  41.810 -25.795  1.00 10.00      A    C  
ATOM    290  NE2 GLN A  30      12.824  42.095 -24.698  1.00 10.00      A    N  
ATOM    291  OE1 GLN A  30      12.622  41.156 -26.723  1.00 10.00      A    O  
ATOM    292  HN  GLN A  30       8.434  39.813 -28.032  1.00 10.00      A    H  
ATOM    293 HE21 GLN A  30      12.380  42.626 -24.002  1.00 10.00      A    H  
ATOM    294 HE22 GLN A  30      13.744  41.772 -24.628  1.00 10.00      A    H  
ATOM    295  N   GLU A  31       7.479  40.089 -25.031  1.00 10.00      A    N  
ATOM    296  CA  GLU A  31       6.616  40.115 -23.863  1.00 10.00      A    C  
ATOM    297  C   GLU A  31       6.493  38.728 -23.225  1.00 10.00      A    C  
ATOM    298  O   GLU A  31       5.921  38.576 -22.143  1.00 10.00      A    O  
ATOM    299  CB  GLU A  31       5.223  40.636 -24.253  1.00 10.00      A    C  
ATOM    300  CG  GLU A  31       5.214  41.688 -25.360  1.00 10.00      A    C  
ATOM    301  CD  GLU A  31       5.063  41.089 -26.749  1.00 10.00      A    C  
ATOM    302  OE1 GLU A  31       6.029  40.461 -27.239  1.00 10.00      A    O  
ATOM    303  OE2 GLU A  31       3.980  41.237 -27.351  1.00 10.00      A    O1-
ATOM    304  HN  GLU A  31       7.062  40.081 -25.930  1.00 10.00      A    H  
ATOM    305  N   ASN A  32       7.043  37.715 -23.884  1.00 10.00      A    N  
ATOM    306  CA  ASN A  32       6.960  36.351 -23.373  1.00 10.00      A    C  
ATOM    307  C   ASN A  32       8.332  35.727 -23.142  1.00 10.00      A    C  
ATOM    308  O   ASN A  32       8.434  34.612 -22.631  1.00 10.00      A    O  
ATOM    309  CB  ASN A  32       6.135  35.479 -24.320  1.00 10.00      A    C  
ATOM    310  CG  ASN A  32       4.673  35.881 -24.357  1.00 10.00      A    C  
ATOM    311  ND2 ASN A  32       4.045  35.714 -25.511  1.00 10.00      A    N  
ATOM    312  OD1 ASN A  32       4.110  36.330 -23.353  1.00 10.00      A    O  
ATOM    313  HN  ASN A  32       7.510  37.887 -24.730  1.00 10.00      A    H  
ATOM    314 HD21 ASN A  32       4.551  35.342 -26.267  1.00 10.00      A    H  
ATOM    315 HD22 ASN A  32       3.099  35.970 -25.568  1.00 10.00      A    H  
ATOM    316  N   LYS A  33       9.383  36.453 -23.503  1.00 10.00      A    N  
ATOM    317  CA  LYS A  33      10.749  35.959 -23.341  1.00 10.00      A    C  
ATOM    318  C   LYS A  33      11.102  35.712 -21.878  1.00 10.00      A    C  
ATOM    319  O   LYS A  33      11.734  34.712 -21.547  1.00 10.00      A    O  
ATOM    320  CB  LYS A  33      11.756  36.920 -23.974  1.00 10.00      A    C  
ATOM    321  CG  LYS A  33      11.948  36.717 -25.467  1.00 10.00      A    C  
ATOM    322  CD  LYS A  33      12.747  37.853 -26.082  1.00 10.00      A    C  
ATOM    323  CE  LYS A  33      12.710  37.787 -27.599  1.00 10.00      A    C  
ATOM    324  NZ  LYS A  33      13.269  39.014 -28.226  1.00 10.00      A    N1+
ATOM    325  HN  LYS A  33       9.238  37.337 -23.897  1.00 10.00      A    H  
ATOM    326  HZ1 LYS A  33      14.305  39.017 -28.145  1.00 10.00      A    H  
ATOM    327  HZ2 LYS A  33      12.894  39.863 -27.748  1.00 10.00      A    H  
ATOM    328  HZ3 LYS A  33      13.007  39.052 -29.231  1.00 10.00      A    H  
ATOM    329  N   ASN A  34      10.666  36.611 -21.003  1.00 10.00      A    N  
ATOM    330  CA  ASN A  34      10.948  36.491 -19.572  1.00 10.00      A    C  
ATOM    331  C   ASN A  34      10.038  35.465 -18.897  1.00 10.00      A    C  
ATOM    332  O   ASN A  34       9.970  35.395 -17.671  1.00 10.00      A    O  
ATOM    333  CB  ASN A  34      10.809  37.848 -18.874  1.00 10.00      A    C  
ATOM    334  CG  ASN A  34      11.998  38.765 -19.095  1.00 10.00      A    C  
ATOM    335  ND2 ASN A  34      11.746  40.066 -19.111  1.00 10.00      A    N  
ATOM    336  OD1 ASN A  34      13.132  38.315 -19.246  1.00 10.00      A    O  
ATOM    337  HN  ASN A  34      10.144  37.374 -21.326  1.00 10.00      A    H  
ATOM    338 HD21 ASN A  34      10.820  40.360 -18.980  1.00 10.00      A    H  
ATOM    339 HD22 ASN A  34      12.494  40.678 -19.255  1.00 10.00      A    H  
ATOM    340  N   LYS A  35       9.334  34.676 -19.694  1.00 10.00      A    N  
ATOM    341  CA  LYS A  35       8.435  33.663 -19.162  1.00 10.00      A    C  
ATOM    342  C   LYS A  35       8.959  32.264 -19.466  1.00 10.00      A    C  
ATOM    343  O   LYS A  35       8.344  31.262 -19.099  1.00 10.00      A    O  
ATOM    344  CB  LYS A  35       7.024  33.848 -19.727  1.00 10.00      A    C  
ATOM    345  CG  LYS A  35       6.360  35.151 -19.307  1.00 10.00      A    C  
ATOM    346  CD  LYS A  35       5.079  35.404 -20.085  1.00 10.00      A    C  
ATOM    347  CE  LYS A  35       4.472  36.751 -19.720  1.00 10.00      A    C  
ATOM    348  NZ  LYS A  35       3.397  37.149 -20.666  1.00 10.00      A    N1+
ATOM    349  HN  LYS A  35       9.429  34.770 -20.668  1.00 10.00      A    H  
ATOM    350  HZ1 LYS A  35       3.088  38.125 -20.471  1.00 10.00      A    H  
ATOM    351  HZ2 LYS A  35       2.579  36.518 -20.565  1.00 10.00      A    H  
ATOM    352  HZ3 LYS A  35       3.743  37.097 -21.648  1.00 10.00      A    H  
ATOM    353  N   ASN A  36      10.111  32.208 -20.117  1.00 10.00      A    N  
ATOM    354  CA  ASN A  36      10.727  30.940 -20.481  1.00 10.00      A    C  
ATOM    355  C   ASN A  36      12.008  30.733 -19.692  1.00 10.00      A    C  
ATOM    356  O   ASN A  36      12.743  31.684 -19.433  1.00 10.00      A    O  
ATOM    357  CB  ASN A  36      11.034  30.910 -21.980  1.00 10.00      A    C  
ATOM    358  CG  ASN A  36       9.789  30.785 -22.834  1.00 10.00      A    C  
ATOM    359  ND2 ASN A  36       9.770  31.487 -23.955  1.00 10.00      A    N  
ATOM    360  OD1 ASN A  36       8.848  30.068 -22.486  1.00 10.00      A    O  
ATOM    361  HN  ASN A  36      10.573  33.043 -20.347  1.00 10.00      A    H  
ATOM    362 HD21 ASN A  36      10.550  32.041 -24.168  1.00 10.00      A    H  
ATOM    363 HD22 ASN A  36       8.980  31.422 -24.531  1.00 10.00      A    H  
ATOM    364  N   ARG A  37      12.269  29.494 -19.297  1.00 10.00      A    N  
ATOM    365  CA  ARG A  37      13.474  29.184 -18.539  1.00 10.00      A    C  
ATOM    366  C   ARG A  37      14.664  29.005 -19.471  1.00 10.00      A    C  
ATOM    367  O   ARG A  37      15.811  29.084 -19.043  1.00 10.00      A    O  
ATOM    368  CB  ARG A  37      13.280  27.928 -17.680  1.00 10.00      A    C  
ATOM    369  CG  ARG A  37      14.498  27.548 -16.845  1.00 10.00      A    C  
ATOM    370  CD  ARG A  37      14.239  26.317 -15.989  1.00 10.00      A    C  
ATOM    371  NE  ARG A  37      13.635  26.660 -14.704  1.00 10.00      A    N  
ATOM    372  CZ  ARG A  37      12.323  26.690 -14.491  1.00 10.00      A    C  
ATOM    373  NH1 ARG A  37      11.488  26.389 -15.478  1.00 10.00      A    N1+
ATOM    374  NH2 ARG A  37      11.847  27.028 -13.296  1.00 10.00      A    N  
ATOM    375  HN  ARG A  37      11.638  28.773 -19.519  1.00 10.00      A    H  
ATOM    376  HE  ARG A  37      14.244  26.860 -13.959  1.00 10.00      A    H  
ATOM    377 HH11 ARG A  37      11.858  26.122 -16.415  1.00 10.00      A    H  
ATOM    378 HH12 ARG A  37      10.452  26.412 -15.319  1.00 10.00      A    H  
ATOM    379 HH21 ARG A  37      10.816  27.053 -13.127  1.00 10.00      A    H  
ATOM    380 HH22 ARG A  37      12.500  27.264 -12.520  1.00 10.00      A    H  
ATOM    381  N   TYR A  38      14.381  28.753 -20.741  1.00 10.00      A    N  
ATOM    382  CA  TYR A  38      15.425  28.556 -21.736  1.00 10.00      A    C  
ATOM    383  C   TYR A  38      15.022  29.219 -23.047  1.00 10.00      A    C  
ATOM    384  O   TYR A  38      13.836  29.280 -23.373  1.00 10.00      A    O  
ATOM    385  CB  TYR A  38      15.696  27.061 -21.945  1.00 10.00      A    C  
ATOM    386  CG  TYR A  38      16.087  26.329 -20.676  1.00 10.00      A    C  
ATOM    387  CD1 TYR A  38      17.242  26.669 -19.985  1.00 10.00      A    C  
ATOM    388  CD2 TYR A  38      15.300  25.305 -20.167  1.00 10.00      A    C  
ATOM    389  CE1 TYR A  38      17.604  26.014 -18.825  1.00 10.00      A    C  
ATOM    390  CE2 TYR A  38      15.655  24.642 -19.006  1.00 10.00      A    C  
ATOM    391  CZ  TYR A  38      16.808  25.002 -18.339  1.00 10.00      A    C  
ATOM    392  OH  TYR A  38      17.166  24.347 -17.181  1.00 10.00      A    O  
ATOM    393  HN  TYR A  38      13.445  28.718 -21.025  1.00 10.00      A    H  
ATOM    394  HH  TYR A  38      16.933  24.888 -16.424  1.00 10.00      A    H  
ATOM    395  N   LYS A  39      16.004  29.711 -23.791  1.00 10.00      A    N  
ATOM    396  CA  LYS A  39      15.741  30.391 -25.057  1.00 10.00      A    C  
ATOM    397  C   LYS A  39      15.434  29.408 -26.181  1.00 10.00      A    C  
ATOM    398  O   LYS A  39      14.577  29.662 -27.026  1.00 10.00      A    O  
ATOM    399  CB  LYS A  39      16.940  31.253 -25.458  1.00 10.00      A    C  
ATOM    400  CG  LYS A  39      17.499  32.118 -24.343  1.00 10.00      A    C  
ATOM    401  CD  LYS A  39      18.930  32.524 -24.646  1.00 10.00      A    C  
ATOM    402  CE  LYS A  39      19.662  32.952 -23.387  1.00 10.00      A    C  
ATOM    403  NZ  LYS A  39      21.132  32.762 -23.517  1.00 10.00      A    N1+
ATOM    404  HN  LYS A  39      16.932  29.618 -23.480  1.00 10.00      A    H  
ATOM    405  HZ1 LYS A  39      21.518  33.425 -24.217  1.00 10.00      A    H  
ATOM    406  HZ2 LYS A  39      21.340  31.788 -23.826  1.00 10.00      A    H  
ATOM    407  HZ3 LYS A  39      21.597  32.929 -22.601  1.00 10.00      A    H  
ATOM    408  N   ASN A  40      16.144  28.290 -26.192  1.00 10.00      A    N  
ATOM    409  CA  ASN A  40      15.963  27.283 -27.229  1.00 10.00      A    C  
ATOM    410  C   ASN A  40      14.693  26.454 -27.043  1.00 10.00      A    C  
ATOM    411  O   ASN A  40      14.087  26.010 -28.023  1.00 10.00      A    O  
ATOM    412  CB  ASN A  40      17.204  26.387 -27.366  1.00 10.00      A    C  
ATOM    413  CG  ASN A  40      17.477  25.505 -26.156  1.00 10.00      A    C  
ATOM    414  ND2 ASN A  40      18.142  24.381 -26.388  1.00 10.00      A    N  
ATOM    415  OD1 ASN A  40      17.108  25.827 -25.023  1.00 10.00      A    O  
ATOM    416  HN  ASN A  40      16.818  28.143 -25.494  1.00 10.00      A    H  
ATOM    417 HD21 ASN A  40      18.415  24.190 -27.309  1.00 10.00      A    H  
ATOM    418 HD22 ASN A  40      18.343  23.795 -25.631  1.00 10.00      A    H  
ATOM    419  N   ILE A  41      14.280  26.261 -25.796  1.00 10.00      A    N  
ATOM    420  CA  ILE A  41      13.084  25.474 -25.503  1.00 10.00      A    C  
ATOM    421  C   ILE A  41      11.822  26.321 -25.630  1.00 10.00      A    C  
ATOM    422  O   ILE A  41      11.450  27.049 -24.710  1.00 10.00      A    O  
ATOM    423  CB  ILE A  41      13.133  24.829 -24.102  1.00 10.00      A    C  
ATOM    424  CG1 ILE A  41      14.478  24.131 -23.874  1.00 10.00      A    C  
ATOM    425  CG2 ILE A  41      11.982  23.846 -23.922  1.00 10.00      A    C  
ATOM    426  CD1 ILE A  41      14.830  23.094 -24.921  1.00 10.00      A    C  
ATOM    427  HN  ILE A  41      14.787  26.659 -25.057  1.00 10.00      A    H  
ATOM    428  N   LEU A  42      11.165  26.206 -26.774  1.00 10.00      A    N  
ATOM    429  CA  LEU A  42       9.950  26.959 -27.044  1.00 10.00      A    C  
ATOM    430  C   LEU A  42       8.843  26.025 -27.514  1.00 10.00      A    C  
ATOM    431  O   LEU A  42       9.110  25.052 -28.222  1.00 10.00      A    O  
ATOM    432  CB  LEU A  42      10.212  28.025 -28.112  1.00 10.00      A    C  
ATOM    433  CG  LEU A  42      11.336  29.021 -27.824  1.00 10.00      A    C  
ATOM    434  CD1 LEU A  42      11.600  29.891 -29.041  1.00 10.00      A    C  
ATOM    435  CD2 LEU A  42      10.995  29.881 -26.616  1.00 10.00      A    C  
ATOM    436  HN  LEU A  42      11.496  25.580 -27.449  1.00 10.00      A    H  
ATOM    437  N   PRO A  43       7.592  26.311 -27.129  1.00 10.00      A    N  
ATOM    438  CA  PRO A  43       6.439  25.498 -27.507  1.00 10.00      A    C  
ATOM    439  C   PRO A  43       5.922  25.839 -28.904  1.00 10.00      A    C  
ATOM    440  O   PRO A  43       6.023  26.981 -29.352  1.00 10.00      A    O  
ATOM    441  CB  PRO A  43       5.401  25.879 -26.452  1.00 10.00      A    C  
ATOM    442  CG  PRO A  43       5.717  27.292 -26.112  1.00 10.00      A    C  
ATOM    443  CD  PRO A  43       7.205  27.456 -26.283  1.00 10.00      A    C  
ATOM    444  N   PHE A  44       5.372  24.838 -29.586  1.00 10.00      A    N  
ATOM    445  CA  PHE A  44       4.839  25.028 -30.934  1.00 10.00      A    C  
ATOM    446  C   PHE A  44       3.615  25.932 -30.912  1.00 10.00      A    C  
ATOM    447  O   PHE A  44       2.775  25.817 -30.020  1.00 10.00      A    O  
ATOM    448  CB  PHE A  44       4.479  23.684 -31.562  1.00 10.00      A    C  
ATOM    449  CG  PHE A  44       5.659  22.874 -32.015  1.00 10.00      A    C  
ATOM    450  CD1 PHE A  44       6.851  23.489 -32.353  1.00 10.00      A    C  
ATOM    451  CD2 PHE A  44       5.574  21.495 -32.102  1.00 10.00      A    C  
ATOM    452  CE1 PHE A  44       7.934  22.746 -32.779  1.00 10.00      A    C  
ATOM    453  CE2 PHE A  44       6.654  20.745 -32.524  1.00 10.00      A    C  
ATOM    454  CZ  PHE A  44       7.836  21.370 -32.861  1.00 10.00      A    C  
ATOM    455  HN  PHE A  44       5.320  23.951 -29.172  1.00 10.00      A    H  
ATOM    456  N   ASP A  45       3.515  26.818 -31.901  1.00 10.00      A    N  
ATOM    457  CA  ASP A  45       2.398  27.760 -31.987  1.00 10.00      A    C  
ATOM    458  C   ASP A  45       1.057  27.049 -32.144  1.00 10.00      A    C  
ATOM    459  O   ASP A  45       0.037  27.499 -31.615  1.00 10.00      A    O  
ATOM    460  CB  ASP A  45       2.588  28.761 -33.140  1.00 10.00      A    C  
ATOM    461  CG  ASP A  45       3.703  29.768 -32.903  1.00 10.00      A    C  
ATOM    462  OD1 ASP A  45       3.858  30.242 -31.760  1.00 10.00      A    O  
ATOM    463  OD2 ASP A  45       4.424  30.102 -33.874  1.00 10.00      A    O1-
ATOM    464  HN  ASP A  45       4.219  26.845 -32.588  1.00 10.00      A    H  
ATOM    465  N   HIS A  46       1.059  25.929 -32.863  1.00 10.00      A    N  
ATOM    466  CA  HIS A  46      -0.172  25.181 -33.097  1.00 10.00      A    C  
ATOM    467  C   HIS A  46      -0.623  24.331 -31.899  1.00 10.00      A    C  
ATOM    468  O   HIS A  46      -1.790  23.988 -31.800  1.00 10.00      A    O  
ATOM    469  CB  HIS A  46      -0.080  24.337 -34.371  1.00 10.00      A    C  
ATOM    470  CG  HIS A  46       0.759  23.101 -34.257  1.00 10.00      A    C  
ATOM    471  CD2 HIS A  46       0.370  21.801 -34.233  1.00 10.00      A    C  
ATOM    472  ND1 HIS A  46       2.131  23.166 -34.163  1.00 10.00      A    N  
ATOM    473  CE1 HIS A  46       2.538  21.917 -34.083  1.00 10.00      A    C  
ATOM    474  NE2 HIS A  46       1.513  21.062 -34.124  1.00 10.00      A    N  
ATOM    475  HN  HIS A  46       1.897  25.604 -33.242  1.00 10.00      A    H  
ATOM    476  HE2 HIS A  46       1.571  20.086 -34.088  1.00 10.00      A    H  
ATOM    477  N   THR A  47       0.286  23.970 -31.002  1.00 10.00      A    N  
ATOM    478  CA  THR A  47      -0.094  23.149 -29.852  1.00 10.00      A    C  
ATOM    479  C   THR A  47       0.116  23.870 -28.526  1.00 10.00      A    C  
ATOM    480  O   THR A  47       0.071  23.262 -27.455  1.00 10.00      A    O  
ATOM    481  CB  THR A  47       0.687  21.824 -29.851  1.00 10.00      A    C  
ATOM    482  CG2 THR A  47      -0.040  20.778 -30.682  1.00 10.00      A    C  
ATOM    483  OG1 THR A  47       1.998  22.042 -30.409  1.00 10.00      A    O  
ATOM    484  HN  THR A  47       1.220  24.240 -31.120  1.00 10.00      A    H  
ATOM    485  HG1 THR A  47       2.612  21.387 -30.056  1.00 10.00      A    H  
ATOM    486  N   ARG A  48       0.346  25.168 -28.589  1.00 10.00      A    N  
ATOM    487  CA  ARG A  48       0.579  25.946 -27.376  1.00 10.00      A    C  
ATOM    488  C   ARG A  48      -0.720  26.184 -26.612  1.00 10.00      A    C  
ATOM    489  O   ARG A  48      -1.762  26.463 -27.211  1.00 10.00      A    O  
ATOM    490  CB  ARG A  48       1.276  27.270 -27.698  1.00 10.00      A    C  
ATOM    491  CG  ARG A  48       0.556  28.131 -28.718  1.00 10.00      A    C  
ATOM    492  CD  ARG A  48      -0.352  29.146 -28.049  1.00 10.00      A    C  
ATOM    493  NE  ARG A  48       0.367  30.337 -27.640  1.00 10.00      A    N  
ATOM    494  CZ  ARG A  48      -0.215  31.491 -27.373  1.00 10.00      A    C  
ATOM    495  NH1 ARG A  48      -1.536  31.616 -27.447  1.00 10.00      A    N1+
ATOM    496  NH2 ARG A  48       0.523  32.555 -27.124  1.00 10.00      A    N  
ATOM    497  HN  ARG A  48       0.343  25.617 -29.468  1.00 10.00      A    H  
ATOM    498  HE  ARG A  48       1.334  30.267 -27.547  1.00 10.00      A    H  
ATOM    499 HH11 ARG A  48      -1.998  32.547 -27.219  1.00 10.00      A    H  
ATOM    500 HH12 ARG A  48      -2.115  30.813 -27.711  1.00 10.00      A    H  
ATOM    501 HH21 ARG A  48       1.563  32.499 -27.167  1.00 10.00      A    H  
ATOM    502 HH22 ARG A  48       0.064  33.469 -26.892  1.00 10.00      A    H  
ATOM    503  N   VAL A  49      -0.660  26.055 -25.288  1.00 10.00      A    N  
ATOM    504  CA  VAL A  49      -1.843  26.267 -24.455  1.00 10.00      A    C  
ATOM    505  C   VAL A  49      -2.179  27.759 -24.380  1.00 10.00      A    C  
ATOM    506  O   VAL A  49      -1.411  28.541 -23.811  1.00 10.00      A    O  
ATOM    507  CB  VAL A  49      -1.659  25.709 -23.025  1.00 10.00      A    C  
ATOM    508  CG1 VAL A  49      -2.903  25.961 -22.179  1.00 10.00      A    C  
ATOM    509  CG2 VAL A  49      -1.331  24.222 -23.062  1.00 10.00      A    C  
ATOM    510  HN  VAL A  49       0.194  25.808 -24.859  1.00 10.00      A    H  
ATOM    511  N   VAL A  50      -3.311  28.147 -24.970  1.00 10.00      A    N  
ATOM    512  CA  VAL A  50      -3.738  29.549 -24.954  1.00 10.00      A    C  
ATOM    513  C   VAL A  50      -4.416  29.875 -23.631  1.00 10.00      A    C  
ATOM    514  O   VAL A  50      -5.471  29.321 -23.316  1.00 10.00      A    O  
ATOM    515  CB  VAL A  50      -4.723  29.897 -26.094  1.00 10.00      A    C  
ATOM    516  CG1 VAL A  50      -4.930  31.403 -26.175  1.00 10.00      A    C  
ATOM    517  CG2 VAL A  50      -4.251  29.352 -27.431  1.00 10.00      A    C  
ATOM    518  HN  VAL A  50      -3.872  27.474 -25.416  1.00 10.00      A    H  
ATOM    519  N   LEU A  51      -3.826  30.776 -22.871  1.00 10.00      A    N  
ATOM    520  CA  LEU A  51      -4.373  31.150 -21.574  1.00 10.00      A    C  
ATOM    521  C   LEU A  51      -5.427  32.249 -21.663  1.00 10.00      A    C  
ATOM    522  O   LEU A  51      -5.112  33.432 -21.811  1.00 10.00      A    O  
ATOM    523  CB  LEU A  51      -3.264  31.560 -20.606  1.00 10.00      A    C  
ATOM    524  CG  LEU A  51      -2.219  30.492 -20.281  1.00 10.00      A    C  
ATOM    525  CD1 LEU A  51      -1.194  31.037 -19.301  1.00 10.00      A    C  
ATOM    526  CD2 LEU A  51      -2.882  29.240 -19.725  1.00 10.00      A    C  
ATOM    527  HN  LEU A  51      -2.999  31.200 -23.188  1.00 10.00      A    H  
ATOM    528  N   HIS A  52      -6.681  31.854 -21.537  1.00 10.00      A    N  
ATOM    529  CA  HIS A  52      -7.793  32.787 -21.567  1.00 10.00      A    C  
ATOM    530  C   HIS A  52      -8.041  33.276 -20.142  1.00 10.00      A    C  
ATOM    531  O   HIS A  52      -7.364  32.823 -19.217  1.00 10.00      A    O  
ATOM    532  CB  HIS A  52      -9.050  32.115 -22.137  1.00 10.00      A    C  
ATOM    533  CG  HIS A  52      -8.844  31.440 -23.464  1.00 10.00      A    C  
ATOM    534  CD2 HIS A  52      -8.628  30.130 -23.737  1.00 10.00      A    C  
ATOM    535  ND1 HIS A  52      -8.848  32.151 -24.642  1.00 10.00      A    N  
ATOM    536  CE1 HIS A  52      -8.637  31.267 -25.599  1.00 10.00      A    C  
ATOM    537  NE2 HIS A  52      -8.496  30.032 -25.099  1.00 10.00      A    N  
ATOM    538  HN  HIS A  52      -6.871  30.895 -21.402  1.00 10.00      A    H  
ATOM    539  HE2 HIS A  52      -8.329  29.212 -25.610  1.00 10.00      A    H  
ATOM    540  N   ASP A  53      -8.985  34.199 -19.964  1.00 10.00      A    N  
ATOM    541  CA  ASP A  53      -9.293  34.734 -18.634  1.00 10.00      A    C  
ATOM    542  C   ASP A  53      -8.033  35.332 -17.997  1.00 10.00      A    C  
ATOM    543  O   ASP A  53      -7.448  34.765 -17.071  1.00 10.00      A    O  
ATOM    544  CB  ASP A  53      -9.911  33.641 -17.743  1.00 10.00      A    C  
ATOM    545  CG  ASP A  53     -10.285  34.112 -16.349  1.00 10.00      A    C  
ATOM    546  OD1 ASP A  53     -11.047  35.094 -16.226  1.00 10.00      A    O  
ATOM    547  OD2 ASP A  53      -9.853  33.477 -15.359  1.00 10.00      A    O1-
ATOM    548  HN  ASP A  53      -9.483  34.528 -20.738  1.00 10.00      A    H  
ATOM    549  N   GLY A  54      -7.594  36.461 -18.534  1.00 10.00      A    N  
ATOM    550  CA  GLY A  54      -6.401  37.114 -18.027  1.00 10.00      A    C  
ATOM    551  C   GLY A  54      -6.647  38.562 -17.671  1.00 10.00      A    C  
ATOM    552  O   GLY A  54      -7.744  39.080 -17.883  1.00 10.00      A    O  
ATOM    553  HN  GLY A  54      -8.091  36.865 -19.274  1.00 10.00      A    H  
ATOM    554  N   ASP A  55      -5.620  39.218 -17.147  1.00 10.00      A    N  
ATOM    555  CA  ASP A  55      -5.723  40.615 -16.747  1.00 10.00      A    C  
ATOM    556  C   ASP A  55      -5.722  41.525 -17.968  1.00 10.00      A    C  
ATOM    557  O   ASP A  55      -4.816  41.461 -18.796  1.00 10.00      A    O  
ATOM    558  CB  ASP A  55      -4.572  40.994 -15.807  1.00 10.00      A    C  
ATOM    559  CG  ASP A  55      -4.825  42.290 -15.053  1.00 10.00      A    C  
ATOM    560  OD1 ASP A  55      -5.143  43.310 -15.699  1.00 10.00      A    O  
ATOM    561  OD2 ASP A  55      -4.705  42.292 -13.813  1.00 10.00      A    O1-
ATOM    562  HN  ASP A  55      -4.764  38.758 -17.043  1.00 10.00      A    H  
ATOM    563  N   PRO A  56      -6.752  42.377 -18.097  1.00 10.00      A    N  
ATOM    564  CA  PRO A  56      -6.883  43.317 -19.220  1.00 10.00      A    C  
ATOM    565  C   PRO A  56      -5.759  44.353 -19.268  1.00 10.00      A    C  
ATOM    566  O   PRO A  56      -5.556  45.008 -20.291  1.00 10.00      A    O  
ATOM    567  CB  PRO A  56      -8.225  44.014 -18.954  1.00 10.00      A    C  
ATOM    568  CG  PRO A  56      -8.948  43.110 -18.015  1.00 10.00      A    C  
ATOM    569  CD  PRO A  56      -7.887  42.476 -17.167  1.00 10.00      A    C  
ATOM    570  N   ASN A  57      -5.039  44.508 -18.162  1.00 10.00      A    N  
ATOM    571  CA  ASN A  57      -3.942  45.468 -18.098  1.00 10.00      A    C  
ATOM    572  C   ASN A  57      -2.664  44.854 -18.651  1.00 10.00      A    C  
ATOM    573  O   ASN A  57      -1.721  45.564 -19.009  1.00 10.00      A    O  
ATOM    574  CB  ASN A  57      -3.718  45.965 -16.669  1.00 10.00      A    C  
ATOM    575  CG  ASN A  57      -4.941  46.642 -16.081  1.00 10.00      A    C  
ATOM    576  ND2 ASN A  57      -5.757  45.875 -15.376  1.00 10.00      A    N  
ATOM    577  OD1 ASN A  57      -5.149  47.844 -16.253  1.00 10.00      A    O  
ATOM    578  HN  ASN A  57      -5.243  43.957 -17.367  1.00 10.00      A    H  
ATOM    579 HD21 ASN A  57      -5.522  44.913 -15.277  1.00 10.00      A    H  
ATOM    580 HD22 ASN A  57      -6.550  46.282 -14.982  1.00 10.00      A    H  
ATOM    581  N   GLU A  58      -2.642  43.530 -18.717  1.00 10.00      A    N  
ATOM    582  CA  GLU A  58      -1.496  42.805 -19.239  1.00 10.00      A    C  
ATOM    583  C   GLU A  58      -1.691  42.572 -20.733  1.00 10.00      A    C  
ATOM    584  O   GLU A  58      -2.635  41.897 -21.145  1.00 10.00      A    O  
ATOM    585  CB  GLU A  58      -1.310  41.478 -18.490  1.00 10.00      A    C  
ATOM    586  CG  GLU A  58      -0.268  40.533 -19.084  1.00 10.00      A    C  
ATOM    587  CD  GLU A  58       1.111  41.154 -19.231  1.00 10.00      A    C  
ATOM    588  OE1 GLU A  58       1.614  41.735 -18.250  1.00 10.00      A    O  
ATOM    589  OE2 GLU A  58       1.695  41.044 -20.335  1.00 10.00      A    O1-
ATOM    590  HN  GLU A  58      -3.431  43.025 -18.424  1.00 10.00      A    H  
ATOM    591  N   PRO A  59      -0.811  43.154 -21.560  1.00 10.00      A    N  
ATOM    592  CA  PRO A  59      -0.887  43.030 -23.017  1.00 10.00      A    C  
ATOM    593  C   PRO A  59      -0.833  41.583 -23.498  1.00 10.00      A    C  
ATOM    594  O   PRO A  59      -1.532  41.211 -24.443  1.00 10.00      A    O  
ATOM    595  CB  PRO A  59       0.346  43.795 -23.513  1.00 10.00      A    C  
ATOM    596  CG  PRO A  59       0.707  44.708 -22.392  1.00 10.00      A    C  
ATOM    597  CD  PRO A  59       0.330  43.983 -21.134  1.00 10.00      A    C  
ATOM    598  N   VAL A  60       0.000  40.767 -22.860  1.00 10.00      A    N  
ATOM    599  CA  VAL A  60       0.133  39.372 -23.258  1.00 10.00      A    C  
ATOM    600  C   VAL A  60       0.050  38.429 -22.063  1.00 10.00      A    C  
ATOM    601  O   VAL A  60       1.043  38.186 -21.380  1.00 10.00      A    O  
ATOM    602  CB  VAL A  60       1.455  39.105 -24.009  1.00 10.00      A    C  
ATOM    603  CG1 VAL A  60       1.375  37.793 -24.775  1.00 10.00      A    C  
ATOM    604  CG2 VAL A  60       1.794  40.254 -24.944  1.00 10.00      A    C  
ATOM    605  HN  VAL A  60       0.532  41.108 -22.100  1.00 10.00      A    H  
ATOM    606  N   SER A  61      -1.132  37.888 -21.821  1.00 10.00      A    N  
ATOM    607  CA  SER A  61      -1.330  36.963 -20.713  1.00 10.00      A    C  
ATOM    608  C   SER A  61      -1.955  35.663 -21.206  1.00 10.00      A    C  
ATOM    609  O   SER A  61      -2.685  34.997 -20.476  1.00 10.00      A    O  
ATOM    610  CB  SER A  61      -2.221  37.606 -19.646  1.00 10.00      A    C  
ATOM    611  OG  SER A  61      -3.443  38.066 -20.202  1.00 10.00      A    O  
ATOM    612  HN  SER A  61      -1.893  38.122 -22.392  1.00 10.00      A    H  
ATOM    613  HG  SER A  61      -3.627  37.588 -21.014  1.00 10.00      A    H  
ATOM    614  N   ASP A  62      -1.658  35.299 -22.443  1.00 10.00      A    N  
ATOM    615  CA  ASP A  62      -2.219  34.090 -23.034  1.00 10.00      A    C  
ATOM    616  C   ASP A  62      -1.144  33.059 -23.357  1.00 10.00      A    C  
ATOM    617  O   ASP A  62      -1.452  31.948 -23.790  1.00 10.00      A    O  
ATOM    618  CB  ASP A  62      -2.972  34.443 -24.317  1.00 10.00      A    C  
ATOM    619  CG  ASP A  62      -2.043  34.593 -25.506  1.00 10.00      A    C  
ATOM    620  OD1 ASP A  62      -1.102  35.412 -25.427  1.00 10.00      A    O  
ATOM    621  OD2 ASP A  62      -2.246  33.884 -26.513  1.00 10.00      A    O1-
ATOM    622  HN  ASP A  62      -1.052  35.855 -22.980  1.00 10.00      A    H  
ATOM    623  N   TYR A  63       0.110  33.412 -23.132  1.00 10.00      A    N  
ATOM    624  CA  TYR A  63       1.204  32.512 -23.449  1.00 10.00      A    C  
ATOM    625  C   TYR A  63       1.789  31.803 -22.237  1.00 10.00      A    C  
ATOM    626  O   TYR A  63       2.003  32.399 -21.181  1.00 10.00      A    O  
ATOM    627  CB  TYR A  63       2.312  33.233 -24.220  1.00 10.00      A    C  
ATOM    628  CG  TYR A  63       3.590  32.424 -24.339  1.00 10.00      A    C  
ATOM    629  CD1 TYR A  63       3.747  31.479 -25.342  1.00 10.00      A    C  
ATOM    630  CD2 TYR A  63       4.631  32.596 -23.432  1.00 10.00      A    C  
ATOM    631  CE1 TYR A  63       4.902  30.728 -25.438  1.00 10.00      A    C  
ATOM    632  CE2 TYR A  63       5.790  31.853 -23.522  1.00 10.00      A    C  
ATOM    633  CZ  TYR A  63       5.921  30.920 -24.526  1.00 10.00      A    C  
ATOM    634  OH  TYR A  63       7.073  30.173 -24.621  1.00 10.00      A    O  
ATOM    635  HN  TYR A  63       0.302  34.285 -22.739  1.00 10.00      A    H  
ATOM    636  HH  TYR A  63       7.488  30.104 -23.749  1.00 10.00      A    H  
ATOM    637  N   ILE A  64       2.061  30.521 -22.433  1.00 10.00      A    N  
ATOM    638  CA  ILE A  64       2.673  29.674 -21.430  1.00 10.00      A    C  
ATOM    639  C   ILE A  64       3.476  28.601 -22.166  1.00 10.00      A    C  
ATOM    640  O   ILE A  64       3.071  28.154 -23.242  1.00 10.00      A    O  
ATOM    641  CB  ILE A  64       1.626  29.023 -20.492  1.00 10.00      A    C  
ATOM    642  CG1 ILE A  64       2.314  28.318 -19.317  1.00 10.00      A    C  
ATOM    643  CG2 ILE A  64       0.718  28.063 -21.250  1.00 10.00      A    C  
ATOM    644  CD1 ILE A  64       1.370  27.914 -18.205  1.00 10.00      A    C  
ATOM    645  HN  ILE A  64       1.832  30.123 -23.297  1.00 10.00      A    H  
ATOM    646  N   ASN A  65       4.625  28.221 -21.627  1.00 10.00      A    N  
ATOM    647  CA  ASN A  65       5.456  27.207 -22.267  1.00 10.00      A    C  
ATOM    648  C   ASN A  65       4.913  25.815 -21.974  1.00 10.00      A    C  
ATOM    649  O   ASN A  65       5.507  25.043 -21.223  1.00 10.00      A    O  
ATOM    650  CB  ASN A  65       6.922  27.331 -21.837  1.00 10.00      A    C  
ATOM    651  CG  ASN A  65       7.889  26.628 -22.784  1.00 10.00      A    C  
ATOM    652  ND2 ASN A  65       9.029  27.251 -23.028  1.00 10.00      A    N  
ATOM    653  OD1 ASN A  65       7.608  25.543 -23.300  1.00 10.00      A    O  
ATOM    654  HN  ASN A  65       4.919  28.623 -20.785  1.00 10.00      A    H  
ATOM    655 HD21 ASN A  65       9.185  28.121 -22.593  1.00 10.00      A    H  
ATOM    656 HD22 ASN A  65       9.677  26.827 -23.633  1.00 10.00      A    H  
ATOM    657  N   ALA A  66       3.758  25.523 -22.551  1.00 10.00      A    N  
ATOM    658  CA  ALA A  66       3.101  24.241 -22.372  1.00 10.00      A    C  
ATOM    659  C   ALA A  66       2.444  23.812 -23.672  1.00 10.00      A    C  
ATOM    660  O   ALA A  66       1.910  24.645 -24.410  1.00 10.00      A    O  
ATOM    661  CB  ALA A  66       2.057  24.341 -21.272  1.00 10.00      A    C  
ATOM    662  HN  ALA A  66       3.325  26.203 -23.118  1.00 10.00      A    H  
ATOM    663  N   ASN A  67       2.496  22.521 -23.957  1.00 10.00      A    N  
ATOM    664  CA  ASN A  67       1.901  21.986 -25.172  1.00 10.00      A    C  
ATOM    665  C   ASN A  67       0.994  20.808 -24.863  1.00 10.00      A    C  
ATOM    666  O   ASN A  67       1.290  20.001 -23.979  1.00 10.00      A    O  
ATOM    667  CB  ASN A  67       2.978  21.542 -26.170  1.00 10.00      A    C  
ATOM    668  CG  ASN A  67       3.752  22.693 -26.780  1.00 10.00      A    C  
ATOM    669  ND2 ASN A  67       3.105  23.447 -27.653  1.00 10.00      A    N  
ATOM    670  OD1 ASN A  67       4.922  22.903 -26.467  1.00 10.00      A    O  
ATOM    671  HN  ASN A  67       2.946  21.909 -23.330  1.00 10.00      A    H  
ATOM    672 HD21 ASN A  67       2.171  23.222 -27.853  1.00 10.00      A    H  
ATOM    673 HD22 ASN A  67       3.576  24.204 -28.058  1.00 10.00      A    H  
ATOM    674  N   ILE A  68      -0.115  20.721 -25.585  1.00 10.00      A    N  
ATOM    675  CA  ILE A  68      -1.057  19.624 -25.413  1.00 10.00      A    C  
ATOM    676  C   ILE A  68      -0.484  18.378 -26.079  1.00 10.00      A    C  
ATOM    677  O   ILE A  68      -0.140  18.402 -27.260  1.00 10.00      A    O  
ATOM    678  CB  ILE A  68      -2.432  19.952 -26.040  1.00 10.00      A    C  
ATOM    679  CG1 ILE A  68      -3.006  21.248 -25.452  1.00 10.00      A    C  
ATOM    680  CG2 ILE A  68      -3.408  18.796 -25.850  1.00 10.00      A    C  
ATOM    681  CD1 ILE A  68      -3.348  21.167 -23.977  1.00 10.00      A    C  
ATOM    682  HN  ILE A  68      -0.304  21.412 -26.256  1.00 10.00      A    H  
ATOM    683  N   ILE A  69      -0.355  17.306 -25.316  1.00 10.00      A    N  
ATOM    684  CA  ILE A  69       0.195  16.064 -25.831  1.00 10.00      A    C  
ATOM    685  C   ILE A  69      -0.871  14.978 -25.892  1.00 10.00      A    C  
ATOM    686  O   ILE A  69      -1.284  14.437 -24.864  1.00 10.00      A    O  
ATOM    687  CB  ILE A  69       1.375  15.564 -24.966  1.00 10.00      A    C  
ATOM    688  CG1 ILE A  69       2.460  16.639 -24.844  1.00 10.00      A    C  
ATOM    689  CG2 ILE A  69       1.956  14.274 -25.532  1.00 10.00      A    C  
ATOM    690  CD1 ILE A  69       3.079  17.053 -26.163  1.00 10.00      A    C  
ATOM    691  HN  ILE A  69      -0.649  17.346 -24.376  1.00 10.00      A    H  
ATOM    692  N   MET A  70      -1.326  14.683 -27.096  1.00 10.00      A    N  
ATOM    693  CA  MET A  70      -2.327  13.651 -27.306  1.00 10.00      A    C  
ATOM    694  C   MET A  70      -1.666  12.421 -27.920  1.00 10.00      A    C  
ATOM    695  O   MET A  70      -0.971  12.527 -28.933  1.00 10.00      A    O  
ATOM    696  CB  MET A  70      -3.446  14.161 -28.221  1.00 10.00      A    C  
ATOM    697  CG  MET A  70      -4.163  15.398 -27.703  1.00 10.00      A    C  
ATOM    698  SD  MET A  70      -5.484  15.956 -28.797  1.00 10.00      A    S  
ATOM    699  CE  MET A  70      -4.585  16.185 -30.330  1.00 10.00      A    C  
ATOM    700  HN  MET A  70      -0.980  15.179 -27.876  1.00 10.00      A    H  
ATOM    701  N   PRO A  71      -1.840  11.246 -27.292  1.00 10.00      A    N  
ATOM    702  CA  PRO A  71      -1.258   9.989 -27.784  1.00 10.00      A    C  
ATOM    703  C   PRO A  71      -1.804   9.598 -29.156  1.00 10.00      A    C  
ATOM    704  O   PRO A  71      -1.046   9.299 -30.076  1.00 10.00      A    O  
ATOM    705  CB  PRO A  71      -1.672   8.956 -26.727  1.00 10.00      A    C  
ATOM    706  CG  PRO A  71      -2.826   9.570 -26.009  1.00 10.00      A    C  
ATOM    707  CD  PRO A  71      -2.603  11.053 -26.047  1.00 10.00      A    C  
ATOM    708  N   GLU A  72      -3.123   9.615 -29.282  1.00 10.00      A    N  
ATOM    709  CA  GLU A  72      -3.780   9.269 -30.530  1.00 10.00      A    C  
ATOM    710  C   GLU A  72      -4.315  10.531 -31.191  1.00 10.00      A    C  
ATOM    711  O   GLU A  72      -4.436  11.572 -30.547  1.00 10.00      A    O  
ATOM    712  CB  GLU A  72      -4.938   8.302 -30.262  1.00 10.00      A    C  
ATOM    713  CG  GLU A  72      -4.512   6.935 -29.746  1.00 10.00      A    C  
ATOM    714  CD  GLU A  72      -4.037   6.013 -30.853  1.00 10.00      A    C  
ATOM    715  OE1 GLU A  72      -3.499   4.930 -30.538  1.00 10.00      A    O  
ATOM    716  OE2 GLU A  72      -4.211   6.373 -32.039  1.00 10.00      A    O1-
ATOM    717  HN  GLU A  72      -3.672   9.881 -28.514  1.00 10.00      A    H  
ATOM    718  N   PHE A  73      -4.643  10.434 -32.471  1.00 10.00      A    N  
ATOM    719  CA  PHE A  73      -5.170  11.573 -33.217  1.00 10.00      A    C  
ATOM    720  C   PHE A  73      -6.557  11.977 -32.717  1.00 10.00      A    C  
ATOM    721  O   PHE A  73      -7.002  13.101 -32.934  1.00 10.00      A    O  
ATOM    722  CB  PHE A  73      -5.214  11.267 -34.715  1.00 10.00      A    C  
ATOM    723  CG  PHE A  73      -3.866  11.275 -35.376  1.00 10.00      A    C  
ATOM    724  CD1 PHE A  73      -3.228  12.472 -35.658  1.00 10.00      A    C  
ATOM    725  CD2 PHE A  73      -3.237  10.089 -35.718  1.00 10.00      A    C  
ATOM    726  CE1 PHE A  73      -1.988  12.487 -36.268  1.00 10.00      A    C  
ATOM    727  CE2 PHE A  73      -1.996  10.097 -36.327  1.00 10.00      A    C  
ATOM    728  CZ  PHE A  73      -1.372  11.298 -36.604  1.00 10.00      A    C  
ATOM    729  HN  PHE A  73      -4.519   9.574 -32.929  1.00 10.00      A    H  
ATOM    730  N   GLY A  74      -7.230  11.051 -32.050  1.00 10.00      A    N  
ATOM    731  CA  GLY A  74      -8.553  11.323 -31.527  1.00 10.00      A    C  
ATOM    732  C   GLY A  74      -8.632  11.038 -30.043  1.00 10.00      A    C  
ATOM    733  O   GLY A  74      -9.454  10.241 -29.597  1.00 10.00      A    O  
ATOM    734  HN  GLY A  74      -6.820  10.173 -31.903  1.00 10.00      A    H  
ATOM    735  N   SER A  75      -7.759  11.674 -29.279  1.00 10.00      A    N  
ATOM    736  CA  SER A  75      -7.727  11.482 -27.839  1.00 10.00      A    C  
ATOM    737  C   SER A  75      -8.535  12.549 -27.114  1.00 10.00      A    C  
ATOM    738  O   SER A  75      -8.540  13.715 -27.503  1.00 10.00      A    O  
ATOM    739  CB  SER A  75      -6.281  11.501 -27.336  1.00 10.00      A    C  
ATOM    740  OG  SER A  75      -5.539  10.428 -27.887  1.00 10.00      A    O  
ATOM    741  HN  SER A  75      -7.127  12.301 -29.692  1.00 10.00      A    H  
ATOM    742  HG  SER A  75      -6.117   9.898 -28.441  1.00 10.00      A    H  
ATOM    743  N   SER A  76      -9.229  12.134 -26.066  1.00 10.00      A    N  
ATOM    744  CA  SER A  76     -10.013  13.049 -25.266  1.00 10.00      A    C  
ATOM    745  C   SER A  76      -9.085  13.788 -24.308  1.00 10.00      A    C  
ATOM    746  O   SER A  76      -7.999  13.297 -23.999  1.00 10.00      A    O  
ATOM    747  CB  SER A  76     -11.070  12.266 -24.486  1.00 10.00      A    C  
ATOM    748  OG  SER A  76     -10.669  10.913 -24.310  1.00 10.00      A    O  
ATOM    749  HN  SER A  76      -9.215  11.186 -25.824  1.00 10.00      A    H  
ATOM    750  HG  SER A  76     -11.447  10.362 -24.187  1.00 10.00      A    H  
ATOM    751  N   GLY A  77      -9.513  14.961 -23.842  1.00 10.00      A    N  
ATOM    752  CA  GLY A  77      -8.698  15.748 -22.929  1.00 10.00      A    C  
ATOM    753  C   GLY A  77      -8.220  14.955 -21.724  1.00 10.00      A    C  
ATOM    754  O   GLY A  77      -7.085  15.108 -21.285  1.00 10.00      A    O  
ATOM    755  HN  GLY A  77     -10.384  15.304 -24.130  1.00 10.00      A    H  
ATOM    756  N   LYS A  78      -9.084  14.089 -21.209  1.00 10.00      A    N  
ATOM    757  CA  LYS A  78      -8.753  13.271 -20.048  1.00 10.00      A    C  
ATOM    758  C   LYS A  78      -7.584  12.320 -20.317  1.00 10.00      A    C  
ATOM    759  O   LYS A  78      -6.732  12.118 -19.456  1.00 10.00      A    O  
ATOM    760  CB  LYS A  78      -9.976  12.489 -19.577  1.00 10.00      A    C  
ATOM    761  CG  LYS A  78      -9.726  11.668 -18.327  1.00 10.00      A    C  
ATOM    762  CD  LYS A  78     -10.972  10.930 -17.884  1.00 10.00      A    C  
ATOM    763  CE  LYS A  78     -10.626   9.887 -16.841  1.00 10.00      A    C  
ATOM    764  NZ  LYS A  78     -11.835   9.256 -16.256  1.00 10.00      A    N1+
ATOM    765  HN  LYS A  78      -9.969  14.004 -21.613  1.00 10.00      A    H  
ATOM    766  HZ1 LYS A  78     -12.290   9.913 -15.592  1.00 10.00      A    H  
ATOM    767  HZ2 LYS A  78     -11.571   8.388 -15.742  1.00 10.00      A    H  
ATOM    768  HZ3 LYS A  78     -12.508   9.007 -17.005  1.00 10.00      A    H  
ATOM    769  N   LYS A  79      -7.536  11.749 -21.515  1.00 10.00      A    N  
ATOM    770  CA  LYS A  79      -6.466  10.820 -21.866  1.00 10.00      A    C  
ATOM    771  C   LYS A  79      -5.327  11.543 -22.579  1.00 10.00      A    C  
ATOM    772  O   LYS A  79      -4.572  10.941 -23.340  1.00 10.00      A    O  
ATOM    773  CB  LYS A  79      -6.991   9.650 -22.709  1.00 10.00      A    C  
ATOM    774  CG  LYS A  79      -7.942   8.720 -21.963  1.00 10.00      A    C  
ATOM    775  CD  LYS A  79      -7.524   7.257 -22.080  1.00 10.00      A    C  
ATOM    776  CE  LYS A  79      -6.481   6.883 -21.035  1.00 10.00      A    C  
ATOM    777  NZ  LYS A  79      -6.265   5.408 -20.949  1.00 10.00      A    N1+
ATOM    778  HN  LYS A  79      -8.219  11.968 -22.182  1.00 10.00      A    H  
ATOM    779  HZ1 LYS A  79      -7.163   4.921 -20.753  1.00 10.00      A    H  
ATOM    780  HZ2 LYS A  79      -5.595   5.189 -20.185  1.00 10.00      A    H  
ATOM    781  HZ3 LYS A  79      -5.868   5.044 -21.842  1.00 10.00      A    H  
ATOM    782  N   SER A  80      -5.220  12.839 -22.329  1.00 10.00      A    N  
ATOM    783  CA  SER A  80      -4.174  13.654 -22.922  1.00 10.00      A    C  
ATOM    784  C   SER A  80      -3.266  14.208 -21.828  1.00 10.00      A    C  
ATOM    785  O   SER A  80      -3.627  14.204 -20.648  1.00 10.00      A    O  
ATOM    786  CB  SER A  80      -4.780  14.789 -23.746  1.00 10.00      A    C  
ATOM    787  OG  SER A  80      -5.594  14.280 -24.787  1.00 10.00      A    O  
ATOM    788  HN  SER A  80      -5.857  13.261 -21.716  1.00 10.00      A    H  
ATOM    789  HG  SER A  80      -6.390  13.885 -24.410  1.00 10.00      A    H  
ATOM    790  N   TYR A  81      -2.093  14.683 -22.214  1.00 10.00      A    N  
ATOM    791  CA  TYR A  81      -1.136  15.218 -21.258  1.00 10.00      A    C  
ATOM    792  C   TYR A  81      -0.739  16.641 -21.635  1.00 10.00      A    C  
ATOM    793  O   TYR A  81      -1.000  17.091 -22.747  1.00 10.00      A    O  
ATOM    794  CB  TYR A  81       0.123  14.335 -21.216  1.00 10.00      A    C  
ATOM    795  CG  TYR A  81      -0.142  12.841 -21.192  1.00 10.00      A    C  
ATOM    796  CD1 TYR A  81      -0.366  12.137 -22.370  1.00 10.00      A    C  
ATOM    797  CD2 TYR A  81      -0.157  12.134 -19.995  1.00 10.00      A    C  
ATOM    798  CE1 TYR A  81      -0.601  10.778 -22.358  1.00 10.00      A    C  
ATOM    799  CE2 TYR A  81      -0.391  10.771 -19.975  1.00 10.00      A    C  
ATOM    800  CZ  TYR A  81      -0.612  10.098 -21.159  1.00 10.00      A    C  
ATOM    801  OH  TYR A  81      -0.839   8.742 -21.148  1.00 10.00      A    O  
ATOM    802  HN  TYR A  81      -1.862  14.676 -23.172  1.00 10.00      A    H  
ATOM    803  HH  TYR A  81      -0.664   8.387 -20.253  1.00 10.00      A    H  
ATOM    804  N   ILE A  82      -0.129  17.349 -20.698  1.00 10.00      A    N  
ATOM    805  CA  ILE A  82       0.332  18.709 -20.933  1.00 10.00      A    C  
ATOM    806  C   ILE A  82       1.818  18.796 -20.617  1.00 10.00      A    C  
ATOM    807  O   ILE A  82       2.219  18.691 -19.459  1.00 10.00      A    O  
ATOM    808  CB  ILE A  82      -0.422  19.747 -20.070  1.00 10.00      A    C  
ATOM    809  CG1 ILE A  82      -1.916  19.741 -20.392  1.00 10.00      A    C  
ATOM    810  CG2 ILE A  82       0.161  21.140 -20.280  1.00 10.00      A    C  
ATOM    811  CD1 ILE A  82      -2.719  20.748 -19.594  1.00 10.00      A    C  
ATOM    812  HN  ILE A  82       0.009  16.945 -19.808  1.00 10.00      A    H  
ATOM    813  N   ALA A  83       2.629  18.965 -21.647  1.00 10.00      A    N  
ATOM    814  CA  ALA A  83       4.067  19.068 -21.468  1.00 10.00      A    C  
ATOM    815  C   ALA A  83       4.454  20.523 -21.263  1.00 10.00      A    C  
ATOM    816  O   ALA A  83       4.389  21.328 -22.193  1.00 10.00      A    O  
ATOM    817  CB  ALA A  83       4.797  18.475 -22.663  1.00 10.00      A    C  
ATOM    818  HN  ALA A  83       2.249  19.039 -22.550  1.00 10.00      A    H  
ATOM    819  N   THR A  84       4.839  20.858 -20.043  1.00 10.00      A    N  
ATOM    820  CA  THR A  84       5.220  22.219 -19.715  1.00 10.00      A    C  
ATOM    821  C   THR A  84       6.543  22.251 -18.952  1.00 10.00      A    C  
ATOM    822  O   THR A  84       7.078  21.208 -18.576  1.00 10.00      A    O  
ATOM    823  CB  THR A  84       4.109  22.933 -18.906  1.00 10.00      A    C  
ATOM    824  CG2 THR A  84       4.032  22.413 -17.479  1.00 10.00      A    C  
ATOM    825  OG1 THR A  84       4.331  24.348 -18.892  1.00 10.00      A    O  
ATOM    826  HN  THR A  84       4.874  20.170 -19.340  1.00 10.00      A    H  
ATOM    827  HG1 THR A  84       4.529  24.650 -19.788  1.00 10.00      A    H  
ATOM    828  N   GLN A  85       7.072  23.448 -18.751  1.00 10.00      A    N  
ATOM    829  CA  GLN A  85       8.323  23.632 -18.031  1.00 10.00      A    C  
ATOM    830  C   GLN A  85       8.029  23.950 -16.573  1.00 10.00      A    C  
ATOM    831  O   GLN A  85       6.903  24.311 -16.229  1.00 10.00      A    O  
ATOM    832  CB  GLN A  85       9.115  24.794 -18.642  1.00 10.00      A    C  
ATOM    833  CG  GLN A  85       8.333  26.098 -18.714  1.00 10.00      A    C  
ATOM    834  CD  GLN A  85       9.214  27.327 -18.835  1.00 10.00      A    C  
ATOM    835  NE2 GLN A  85       8.716  28.453 -18.353  1.00 10.00      A    N  
ATOM    836  OE1 GLN A  85      10.326  27.268 -19.361  1.00 10.00      A    O  
ATOM    837  HN  GLN A  85       6.593  24.238 -19.080  1.00 10.00      A    H  
ATOM    838 HE21 GLN A  85       7.824  28.429 -17.947  1.00 10.00      A    H  
ATOM    839 HE22 GLN A  85       9.251  29.273 -18.434  1.00 10.00      A    H  
ATOM    840  N   GLY A  86       9.036  23.812 -15.720  1.00 10.00      A    N  
ATOM    841  CA  GLY A  86       8.854  24.123 -14.319  1.00 10.00      A    C  
ATOM    842  C   GLY A  86       8.486  25.581 -14.131  1.00 10.00      A    C  
ATOM    843  O   GLY A  86       8.935  26.440 -14.893  1.00 10.00      A    O  
ATOM    844  HN  GLY A  86       9.903  23.488 -16.041  1.00 10.00      A    H  
ATOM    845  N   CYS A  87       7.671  25.864 -13.134  1.00 10.00      A    N  
ATOM    846  CA  CYS A  87       7.239  27.226 -12.865  1.00 10.00      A    C  
ATOM    847  C   CYS A  87       8.418  28.132 -12.520  1.00 10.00      A    C  
ATOM    848  O   CYS A  87       9.388  27.700 -11.889  1.00 10.00      A    O  
ATOM    849  CB  CYS A  87       6.217  27.231 -11.730  1.00 10.00      A    C  
ATOM    850  SG  CYS A  87       5.020  25.883 -11.822  1.00 10.00      A    S  
ATOM    851  HN  CYS A  87       7.338  25.138 -12.563  1.00 10.00      A    H  
ATOM    852  HG  CYS A  87       4.266  25.931 -10.733  1.00 10.00      A    H  
ATOM    853  N   LEU A  88       8.341  29.376 -12.965  1.00 10.00      A    N  
ATOM    854  CA  LEU A  88       9.374  30.360 -12.692  1.00 10.00      A    C  
ATOM    855  C   LEU A  88       8.843  31.374 -11.693  1.00 10.00      A    C  
ATOM    856  O   LEU A  88       7.679  31.311 -11.302  1.00 10.00      A    O  
ATOM    857  CB  LEU A  88       9.814  31.067 -13.977  1.00 10.00      A    C  
ATOM    858  CG  LEU A  88      10.760  30.287 -14.891  1.00 10.00      A    C  
ATOM    859  CD1 LEU A  88      10.717  30.854 -16.300  1.00 10.00      A    C  
ATOM    860  CD2 LEU A  88      12.179  30.329 -14.345  1.00 10.00      A    C  
ATOM    861  HN  LEU A  88       7.554  29.649 -13.491  1.00 10.00      A    H  
ATOM    862  N   GLN A  89       9.686  32.320 -11.311  1.00 10.00      A    N  
ATOM    863  CA  GLN A  89       9.312  33.342 -10.339  1.00 10.00      A    C  
ATOM    864  C   GLN A  89       8.151  34.217 -10.817  1.00 10.00      A    C  
ATOM    865  O   GLN A  89       7.415  34.773 -10.009  1.00 10.00      A    O  
ATOM    866  CB  GLN A  89      10.527  34.210  -9.992  1.00 10.00      A    C  
ATOM    867  CG  GLN A  89      11.117  34.953 -11.181  1.00 10.00      A    C  
ATOM    868  CD  GLN A  89      10.999  36.458 -11.046  1.00 10.00      A    C  
ATOM    869  NE2 GLN A  89      10.726  37.131 -12.152  1.00 10.00      A    N  
ATOM    870  OE1 GLN A  89      11.133  37.008  -9.958  1.00 10.00      A    O  
ATOM    871  HN  GLN A  89      10.587  32.335 -11.691  1.00 10.00      A    H  
ATOM    872 HE21 GLN A  89      10.614  36.626 -12.990  1.00 10.00      A    H  
ATOM    873 HE22 GLN A  89      10.641  38.104 -12.089  1.00 10.00      A    H  
ATOM    874  N   ASN A  90       7.975  34.320 -12.128  1.00 10.00      A    N  
ATOM    875  CA  ASN A  90       6.913  35.153 -12.681  1.00 10.00      A    C  
ATOM    876  C   ASN A  90       5.917  34.372 -13.533  1.00 10.00      A    C  
ATOM    877  O   ASN A  90       5.202  34.958 -14.342  1.00 10.00      A    O  
ATOM    878  CB  ASN A  90       7.504  36.310 -13.492  1.00 10.00      A    C  
ATOM    879  CG  ASN A  90       8.450  35.840 -14.581  1.00 10.00      A    C  
ATOM    880  ND2 ASN A  90       7.922  35.611 -15.773  1.00 10.00      A    N  
ATOM    881  OD1 ASN A  90       9.648  35.677 -14.348  1.00 10.00      A    O  
ATOM    882  HN  ASN A  90       8.573  33.837 -12.734  1.00 10.00      A    H  
ATOM    883 HD21 ASN A  90       6.956  35.750 -15.889  1.00 10.00      A    H  
ATOM    884 HD22 ASN A  90       8.523  35.318 -16.497  1.00 10.00      A    H  
ATOM    885  N   THR A  91       5.864  33.057 -13.366  1.00 10.00      A    N  
ATOM    886  CA  THR A  91       4.923  32.252 -14.139  1.00 10.00      A    C  
ATOM    887  C   THR A  91       4.055  31.371 -13.248  1.00 10.00      A    C  
ATOM    888  O   THR A  91       3.274  30.559 -13.740  1.00 10.00      A    O  
ATOM    889  CB  THR A  91       5.621  31.387 -15.207  1.00 10.00      A    C  
ATOM    890  CG2 THR A  91       5.829  32.177 -16.490  1.00 10.00      A    C  
ATOM    891  OG1 THR A  91       6.887  30.938 -14.716  1.00 10.00      A    O  
ATOM    892  HN  THR A  91       6.467  32.621 -12.728  1.00 10.00      A    H  
ATOM    893  HG1 THR A  91       7.520  30.917 -15.442  1.00 10.00      A    H  
ATOM    894  N   VAL A  92       4.183  31.542 -11.934  1.00 10.00      A    N  
ATOM    895  CA  VAL A  92       3.401  30.751 -10.986  1.00 10.00      A    C  
ATOM    896  C   VAL A  92       1.906  30.989 -11.190  1.00 10.00      A    C  
ATOM    897  O   VAL A  92       1.116  30.044 -11.236  1.00 10.00      A    O  
ATOM    898  CB  VAL A  92       3.780  31.062  -9.521  1.00 10.00      A    C  
ATOM    899  CG1 VAL A  92       2.980  30.192  -8.565  1.00 10.00      A    C  
ATOM    900  CG2 VAL A  92       5.270  30.861  -9.297  1.00 10.00      A    C  
ATOM    901  HN  VAL A  92       4.814  32.210 -11.597  1.00 10.00      A    H  
ATOM    902  N   ASN A  93       1.533  32.256 -11.334  1.00 10.00      A    N  
ATOM    903  CA  ASN A  93       0.136  32.627 -11.541  1.00 10.00      A    C  
ATOM    904  C   ASN A  93      -0.392  32.031 -12.839  1.00 10.00      A    C  
ATOM    905  O   ASN A  93      -1.479  31.452 -12.873  1.00 10.00      A    O  
ATOM    906  CB  ASN A  93      -0.033  34.152 -11.577  1.00 10.00      A    C  
ATOM    907  CG  ASN A  93       0.351  34.842 -10.280  1.00 10.00      A    C  
ATOM    908  ND2 ASN A  93       0.549  36.150 -10.343  1.00 10.00      A    N  
ATOM    909  OD1 ASN A  93       0.455  34.212  -9.232  1.00 10.00      A    O  
ATOM    910  HN  ASN A  93       2.212  32.959 -11.290  1.00 10.00      A    H  
ATOM    911 HD21 ASN A  93       0.439  36.597 -11.210  1.00 10.00      A    H  
ATOM    912 HD22 ASN A  93       0.799  36.620  -9.519  1.00 10.00      A    H  
ATOM    913  N   ASP A  94       0.394  32.168 -13.901  1.00 10.00      A    N  
ATOM    914  CA  ASP A  94       0.018  31.656 -15.216  1.00 10.00      A    C  
ATOM    915  C   ASP A  94      -0.130  30.143 -15.208  1.00 10.00      A    C  
ATOM    916  O   ASP A  94      -1.035  29.595 -15.841  1.00 10.00      A    O  
ATOM    917  CB  ASP A  94       1.023  32.092 -16.281  1.00 10.00      A    C  
ATOM    918  CG  ASP A  94       0.708  33.465 -16.833  1.00 10.00      A    C  
ATOM    919  OD1 ASP A  94      -0.484  33.834 -16.852  1.00 10.00      A    O  
ATOM    920  OD2 ASP A  94       1.646  34.178 -17.240  1.00 10.00      A    O1-
ATOM    921  HN  ASP A  94       1.251  32.629 -13.801  1.00 10.00      A    H  
ATOM    922  N   PHE A  95       0.754  29.473 -14.478  1.00 10.00      A    N  
ATOM    923  CA  PHE A  95       0.717  28.022 -14.375  1.00 10.00      A    C  
ATOM    924  C   PHE A  95      -0.613  27.568 -13.788  1.00 10.00      A    C  
ATOM    925  O   PHE A  95      -1.275  26.681 -14.330  1.00 10.00      A    O  
ATOM    926  CB  PHE A  95       1.875  27.509 -13.513  1.00 10.00      A    C  
ATOM    927  CG  PHE A  95       1.879  26.017 -13.316  1.00 10.00      A    C  
ATOM    928  CD1 PHE A  95       2.384  25.178 -14.295  1.00 10.00      A    C  
ATOM    929  CD2 PHE A  95       1.380  25.454 -12.152  1.00 10.00      A    C  
ATOM    930  CE1 PHE A  95       2.391  23.807 -14.118  1.00 10.00      A    C  
ATOM    931  CE2 PHE A  95       1.383  24.085 -11.970  1.00 10.00      A    C  
ATOM    932  CZ  PHE A  95       1.889  23.260 -12.954  1.00 10.00      A    C  
ATOM    933  HN  PHE A  95       1.454  29.971 -14.000  1.00 10.00      A    H  
ATOM    934  N   TRP A  96      -1.008  28.197 -12.686  1.00 10.00      A    N  
ATOM    935  CA  TRP A  96      -2.261  27.861 -12.029  1.00 10.00      A    C  
ATOM    936  C   TRP A  96      -3.458  28.205 -12.906  1.00 10.00      A    C  
ATOM    937  O   TRP A  96      -4.500  27.552 -12.833  1.00 10.00      A    O  
ATOM    938  CB  TRP A  96      -2.365  28.520 -10.656  1.00 10.00      A    C  
ATOM    939  CG  TRP A  96      -1.623  27.764  -9.598  1.00 10.00      A    C  
ATOM    940  CD1 TRP A  96      -0.572  28.211  -8.854  1.00 10.00      A    C  
ATOM    941  CD2 TRP A  96      -1.867  26.417  -9.179  1.00 10.00      A    C  
ATOM    942  CE2 TRP A  96      -0.932  26.116  -8.174  1.00 10.00      A    C  
ATOM    943  CE3 TRP A  96      -2.788  25.436  -9.554  1.00 10.00      A    C  
ATOM    944  NE1 TRP A  96      -0.151  27.228  -7.990  1.00 10.00      A    N  
ATOM    945  CZ2 TRP A  96      -0.893  24.878  -7.539  1.00 10.00      A    C  
ATOM    946  CZ3 TRP A  96      -2.747  24.209  -8.924  1.00 10.00      A    C  
ATOM    947  CH2 TRP A  96      -1.806  23.940  -7.929  1.00 10.00      A    C  
ATOM    948  HN  TRP A  96      -0.439  28.902 -12.304  1.00 10.00      A    H  
ATOM    949  HE1 TRP A  96       0.589  27.310  -7.345  1.00 10.00      A    H  
ATOM    950  N   ARG A  97      -3.300  29.226 -13.743  1.00 10.00      A    N  
ATOM    951  CA  ARG A  97      -4.360  29.632 -14.654  1.00 10.00      A    C  
ATOM    952  C   ARG A  97      -4.618  28.517 -15.660  1.00 10.00      A    C  
ATOM    953  O   ARG A  97      -5.763  28.204 -15.978  1.00 10.00      A    O  
ATOM    954  CB  ARG A  97      -3.995  30.924 -15.390  1.00 10.00      A    C  
ATOM    955  CG  ARG A  97      -4.064  32.181 -14.538  1.00 10.00      A    C  
ATOM    956  CD  ARG A  97      -3.668  33.409 -15.344  1.00 10.00      A    C  
ATOM    957  NE  ARG A  97      -4.518  33.582 -16.522  1.00 10.00      A    N  
ATOM    958  CZ  ARG A  97      -4.057  33.856 -17.742  1.00 10.00      A    C  
ATOM    959  NH1 ARG A  97      -2.763  34.012 -17.959  1.00 10.00      A    N1+
ATOM    960  NH2 ARG A  97      -4.895  33.955 -18.763  1.00 10.00      A    N  
ATOM    961  HN  ARG A  97      -2.448  29.717 -13.745  1.00 10.00      A    H  
ATOM    962  HE  ARG A  97      -5.490  33.488 -16.394  1.00 10.00      A    H  
ATOM    963 HH11 ARG A  97      -2.420  34.229 -18.920  1.00 10.00      A    H  
ATOM    964 HH12 ARG A  97      -2.063  33.909 -17.176  1.00 10.00      A    H  
ATOM    965 HH21 ARG A  97      -4.532  34.173 -19.719  1.00 10.00      A    H  
ATOM    966 HH22 ARG A  97      -5.923  33.803 -18.620  1.00 10.00      A    H  
ATOM    967  N   MET A  98      -3.533  27.912 -16.141  1.00 10.00      A    N  
ATOM    968  CA  MET A  98      -3.622  26.815 -17.098  1.00 10.00      A    C  
ATOM    969  C   MET A  98      -4.345  25.625 -16.479  1.00 10.00      A    C  
ATOM    970  O   MET A  98      -5.257  25.063 -17.077  1.00 10.00      A    O  
ATOM    971  CB  MET A  98      -2.223  26.394 -17.557  1.00 10.00      A    C  
ATOM    972  CG  MET A  98      -2.204  25.197 -18.497  1.00 10.00      A    C  
ATOM    973  SD  MET A  98      -0.530  24.645 -18.883  1.00 10.00      A    S  
ATOM    974  CE  MET A  98       0.045  24.137 -17.265  1.00 10.00      A    C  
ATOM    975  HN  MET A  98      -2.646  28.221 -15.848  1.00 10.00      A    H  
ATOM    976  N   VAL A  99      -3.940  25.264 -15.265  1.00 10.00      A    N  
ATOM    977  CA  VAL A  99      -4.547  24.143 -14.550  1.00 10.00      A    C  
ATOM    978  C   VAL A  99      -6.046  24.371 -14.344  1.00 10.00      A    C  
ATOM    979  O   VAL A  99      -6.853  23.444 -14.451  1.00 10.00      A    O  
ATOM    980  CB  VAL A  99      -3.863  23.914 -13.183  1.00 10.00      A    C  
ATOM    981  CG1 VAL A  99      -4.463  22.712 -12.467  1.00 10.00      A    C  
ATOM    982  CG2 VAL A  99      -2.363  23.734 -13.363  1.00 10.00      A    C  
ATOM    983  HN  VAL A  99      -3.208  25.761 -14.839  1.00 10.00      A    H  
ATOM    984  N   PHE A 100      -6.413  25.614 -14.063  1.00 10.00      A    N  
ATOM    985  CA  PHE A 100      -7.807  25.970 -13.845  1.00 10.00      A    C  
ATOM    986  C   PHE A 100      -8.588  25.919 -15.156  1.00 10.00      A    C  
ATOM    987  O   PHE A 100      -9.708  25.412 -15.202  1.00 10.00      A    O  
ATOM    988  CB  PHE A 100      -7.902  27.368 -13.224  1.00 10.00      A    C  
ATOM    989  CG  PHE A 100      -9.260  27.718 -12.682  1.00 10.00      A    C  
ATOM    990  CD1 PHE A 100     -10.165  28.437 -13.447  1.00 10.00      A    C  
ATOM    991  CD2 PHE A 100      -9.630  27.334 -11.404  1.00 10.00      A    C  
ATOM    992  CE1 PHE A 100     -11.412  28.764 -12.949  1.00 10.00      A    C  
ATOM    993  CE2 PHE A 100     -10.875  27.657 -10.899  1.00 10.00      A    C  
ATOM    994  CZ  PHE A 100     -11.768  28.374 -11.673  1.00 10.00      A    C  
ATOM    995  HN  PHE A 100      -5.725  26.314 -14.000  1.00 10.00      A    H  
ATOM    996  N   GLN A 101      -7.979  26.422 -16.217  1.00 10.00      A    N  
ATOM    997  CA  GLN A 101      -8.613  26.455 -17.531  1.00 10.00      A    C  
ATOM    998  C   GLN A 101      -8.779  25.060 -18.128  1.00 10.00      A    C  
ATOM    999  O   GLN A 101      -9.890  24.654 -18.469  1.00 10.00      A    O  
ATOM   1000  CB  GLN A 101      -7.812  27.339 -18.484  1.00 10.00      A    C  
ATOM   1001  CG  GLN A 101      -8.426  27.476 -19.865  1.00 10.00      A    C  
ATOM   1002  CD  GLN A 101      -7.539  28.249 -20.812  1.00 10.00      A    C  
ATOM   1003  NE2 GLN A 101      -6.719  27.544 -21.573  1.00 10.00      A    N  
ATOM   1004  OE1 GLN A 101      -7.591  29.472 -20.859  1.00 10.00      A    O  
ATOM   1005  HN  GLN A 101      -7.070  26.787 -16.118  1.00 10.00      A    H  
ATOM   1006 HE21 GLN A 101      -6.725  26.552 -21.485  1.00 10.00      A    H  
ATOM   1007 HE22 GLN A 101      -6.141  28.029 -22.203  1.00 10.00      A    H  
ATOM   1008  N   GLU A 102      -7.675  24.323 -18.226  1.00 10.00      A    N  
ATOM   1009  CA  GLU A 102      -7.686  22.979 -18.803  1.00 10.00      A    C  
ATOM   1010  C   GLU A 102      -8.413  21.972 -17.912  1.00 10.00      A    C  
ATOM   1011  O   GLU A 102      -8.647  20.832 -18.317  1.00 10.00      A    O  
ATOM   1012  CB  GLU A 102      -6.260  22.500 -19.091  1.00 10.00      A    C  
ATOM   1013  CG  GLU A 102      -5.449  23.440 -19.971  1.00 10.00      A    C  
ATOM   1014  CD  GLU A 102      -6.123  23.736 -21.297  1.00 10.00      A    C  
ATOM   1015  OE1 GLU A 102      -6.248  22.806 -22.120  1.00 10.00      A    O  
ATOM   1016  OE2 GLU A 102      -6.520  24.902 -21.514  1.00 10.00      A    O1-
ATOM   1017  HN  GLU A 102      -6.821  24.697 -17.911  1.00 10.00      A    H  
ATOM   1018  N   ASN A 103      -8.754  22.399 -16.695  1.00 10.00      A    N  
ATOM   1019  CA  ASN A 103      -9.466  21.552 -15.735  1.00 10.00      A    C  
ATOM   1020  C   ASN A 103      -8.616  20.349 -15.315  1.00 10.00      A    C  
ATOM   1021  O   ASN A 103      -9.138  19.289 -14.955  1.00 10.00      A    O  
ATOM   1022  CB  ASN A 103     -10.823  21.104 -16.304  1.00 10.00      A    C  
ATOM   1023  CG  ASN A 103     -11.740  20.466 -15.273  1.00 10.00      A    C  
ATOM   1024  ND2 ASN A 103     -12.532  19.501 -15.711  1.00 10.00      A    N  
ATOM   1025  OD1 ASN A 103     -11.737  20.835 -14.094  1.00 10.00      A    O  
ATOM   1026  HN  ASN A 103      -8.521  23.315 -16.439  1.00 10.00      A    H  
ATOM   1027 HD21 ASN A 103     -12.483  19.257 -16.661  1.00 10.00      A    H  
ATOM   1028 HD22 ASN A 103     -13.132  19.059 -15.076  1.00 10.00      A    H  
ATOM   1029  N   SER A 104      -7.302  20.529 -15.352  1.00 10.00      A    N  
ATOM   1030  CA  SER A 104      -6.369  19.479 -14.975  1.00 10.00      A    C  
ATOM   1031  C   SER A 104      -6.575  19.061 -13.522  1.00 10.00      A    C  
ATOM   1032  O   SER A 104      -6.743  19.904 -12.639  1.00 10.00      A    O  
ATOM   1033  CB  SER A 104      -4.938  19.961 -15.192  1.00 10.00      A    C  
ATOM   1034  OG  SER A 104      -4.783  20.492 -16.496  1.00 10.00      A    O  
ATOM   1035  HN  SER A 104      -6.948  21.396 -15.643  1.00 10.00      A    H  
ATOM   1036  HG  SER A 104      -4.677  19.767 -17.125  1.00 10.00      A    H  
ATOM   1037  N   ARG A 105      -6.586  17.758 -13.283  1.00 10.00      A    N  
ATOM   1038  CA  ARG A 105      -6.784  17.238 -11.939  1.00 10.00      A    C  
ATOM   1039  C   ARG A 105      -5.534  16.540 -11.418  1.00 10.00      A    C  
ATOM   1040  O   ARG A 105      -5.437  16.236 -10.233  1.00 10.00      A    O  
ATOM   1041  CB  ARG A 105      -7.973  16.276 -11.904  1.00 10.00      A    C  
ATOM   1042  CG  ARG A 105      -9.275  16.878 -12.405  1.00 10.00      A    C  
ATOM   1043  CD  ARG A 105      -9.724  18.040 -11.535  1.00 10.00      A    C  
ATOM   1044  NE  ARG A 105     -10.872  18.740 -12.112  1.00 10.00      A    N  
ATOM   1045  CZ  ARG A 105     -12.141  18.486 -11.794  1.00 10.00      A    C  
ATOM   1046  NH1 ARG A 105     -12.433  17.545 -10.901  1.00 10.00      A    N1+
ATOM   1047  NH2 ARG A 105     -13.117  19.181 -12.368  1.00 10.00      A    N  
ATOM   1048  HN  ARG A 105      -6.469  17.131 -14.029  1.00 10.00      A    H  
ATOM   1049  HE  ARG A 105     -10.681  19.434 -12.787  1.00 10.00      A    H  
ATOM   1050 HH11 ARG A 105     -11.669  17.000 -10.449  1.00 10.00      A    H  
ATOM   1051 HH12 ARG A 105     -13.425  17.344 -10.654  1.00 10.00      A    H  
ATOM   1052 HH21 ARG A 105     -14.113  18.990 -12.129  1.00 10.00      A    H  
ATOM   1053 HH22 ARG A 105     -12.884  19.927 -13.068  1.00 10.00      A    H  
ATOM   1054  N   VAL A 106      -4.583  16.284 -12.306  1.00 10.00      A    N  
ATOM   1055  CA  VAL A 106      -3.346  15.614 -11.922  1.00 10.00      A    C  
ATOM   1056  C   VAL A 106      -2.130  16.378 -12.441  1.00 10.00      A    C  
ATOM   1057  O   VAL A 106      -2.088  16.781 -13.607  1.00 10.00      A    O  
ATOM   1058  CB  VAL A 106      -3.295  14.158 -12.444  1.00 10.00      A    C  
ATOM   1059  CG1 VAL A 106      -2.072  13.433 -11.901  1.00 10.00      A    C  
ATOM   1060  CG2 VAL A 106      -4.565  13.400 -12.085  1.00 10.00      A    C  
ATOM   1061  HN  VAL A 106      -4.707  16.556 -13.238  1.00 10.00      A    H  
ATOM   1062  N   ILE A 107      -1.158  16.591 -11.563  1.00 10.00      A    N  
ATOM   1063  CA  ILE A 107       0.072  17.288 -11.917  1.00 10.00      A    C  
ATOM   1064  C   ILE A 107       1.272  16.395 -11.606  1.00 10.00      A    C  
ATOM   1065  O   ILE A 107       1.406  15.891 -10.493  1.00 10.00      A    O  
ATOM   1066  CB  ILE A 107       0.216  18.627 -11.155  1.00 10.00      A    C  
ATOM   1067  CG1 ILE A 107      -0.933  19.576 -11.513  1.00 10.00      A    C  
ATOM   1068  CG2 ILE A 107       1.561  19.279 -11.456  1.00 10.00      A    C  
ATOM   1069  CD1 ILE A 107      -0.885  20.904 -10.785  1.00 10.00      A    C  
ATOM   1070  HN  ILE A 107      -1.270  16.264 -10.639  1.00 10.00      A    H  
ATOM   1071  N   VAL A 108       2.124  16.189 -12.597  1.00 10.00      A    N  
ATOM   1072  CA  VAL A 108       3.303  15.352 -12.438  1.00 10.00      A    C  
ATOM   1073  C   VAL A 108       4.581  16.189 -12.475  1.00 10.00      A    C  
ATOM   1074  O   VAL A 108       4.905  16.808 -13.489  1.00 10.00      A    O  
ATOM   1075  CB  VAL A 108       3.366  14.264 -13.534  1.00 10.00      A    C  
ATOM   1076  CG1 VAL A 108       4.666  13.477 -13.449  1.00 10.00      A    C  
ATOM   1077  CG2 VAL A 108       2.169  13.331 -13.429  1.00 10.00      A    C  
ATOM   1078  HN  VAL A 108       1.956  16.616 -13.469  1.00 10.00      A    H  
ATOM   1079  N   MET A 109       5.294  16.207 -11.360  1.00 10.00      A    N  
ATOM   1080  CA  MET A 109       6.544  16.948 -11.254  1.00 10.00      A    C  
ATOM   1081  C   MET A 109       7.702  15.956 -11.223  1.00 10.00      A    C  
ATOM   1082  O   MET A 109       7.844  15.191 -10.271  1.00 10.00      A    O  
ATOM   1083  CB  MET A 109       6.534  17.808  -9.986  1.00 10.00      A    C  
ATOM   1084  CG  MET A 109       7.696  18.781  -9.867  1.00 10.00      A    C  
ATOM   1085  SD  MET A 109       7.457  19.971  -8.530  1.00 10.00      A    S  
ATOM   1086  CE  MET A 109       9.021  20.843  -8.559  1.00 10.00      A    C  
ATOM   1087  HN  MET A 109       4.973  15.699 -10.579  1.00 10.00      A    H  
ATOM   1088  N   THR A 110       8.521  15.961 -12.269  1.00 10.00      A    N  
ATOM   1089  CA  THR A 110       9.638  15.024 -12.365  1.00 10.00      A    C  
ATOM   1090  C   THR A 110      10.975  15.650 -11.975  1.00 10.00      A    C  
ATOM   1091  O   THR A 110      12.035  15.057 -12.196  1.00 10.00      A    O  
ATOM   1092  CB  THR A 110       9.752  14.463 -13.794  1.00 10.00      A    C  
ATOM   1093  CG2 THR A 110       8.491  13.698 -14.164  1.00 10.00      A    C  
ATOM   1094  OG1 THR A 110       9.931  15.546 -14.718  1.00 10.00      A    O  
ATOM   1095  HN  THR A 110       8.365  16.600 -13.001  1.00 10.00      A    H  
ATOM   1096  HG1 THR A 110      10.180  16.341 -14.238  1.00 10.00      A    H  
ATOM   1097  N   THR A 111      10.936  16.838 -11.400  1.00 10.00      A    N  
ATOM   1098  CA  THR A 111      12.159  17.517 -11.014  1.00 10.00      A    C  
ATOM   1099  C   THR A 111      12.062  18.094  -9.614  1.00 10.00      A    C  
ATOM   1100  O   THR A 111      10.968  18.347  -9.105  1.00 10.00      A    O  
ATOM   1101  CB  THR A 111      12.459  18.683 -11.976  1.00 10.00      A    C  
ATOM   1102  CG2 THR A 111      13.002  18.179 -13.301  1.00 10.00      A    C  
ATOM   1103  OG1 THR A 111      11.258  19.434 -12.205  1.00 10.00      A    O  
ATOM   1104  HN  THR A 111      10.073  17.266 -11.227  1.00 10.00      A    H  
ATOM   1105  HG1 THR A 111      11.190  20.133 -11.546  1.00 10.00      A    H  
ATOM   1106  N   LYS A 112      13.210  18.278  -8.986  1.00 10.00      A    N  
ATOM   1107  CA  LYS A 112      13.263  18.888  -7.674  1.00 10.00      A    C  
ATOM   1108  C   LYS A 112      13.229  20.397  -7.892  1.00 10.00      A    C  
ATOM   1109  O   LYS A 112      13.421  20.858  -9.020  1.00 10.00      A    O  
ATOM   1110  CB  LYS A 112      14.563  18.509  -6.947  1.00 10.00      A    C  
ATOM   1111  CG  LYS A 112      14.901  17.022  -6.936  1.00 10.00      A    C  
ATOM   1112  CD  LYS A 112      16.274  16.785  -6.313  1.00 10.00      A    C  
ATOM   1113  CE  LYS A 112      16.656  15.310  -6.311  1.00 10.00      A    C  
ATOM   1114  NZ  LYS A 112      17.489  14.938  -7.486  1.00 10.00      A    N1+
ATOM   1115  HN  LYS A 112      14.050  17.993  -9.422  1.00 10.00      A    H  
ATOM   1116  HZ1 LYS A 112      17.023  15.218  -8.368  1.00 10.00      A    H  
ATOM   1117  HZ2 LYS A 112      17.651  13.913  -7.507  1.00 10.00      A    H  
ATOM   1118  HZ3 LYS A 112      18.424  15.418  -7.436  1.00 10.00      A    H  
ATOM   1119  N   GLU A 113      12.972  21.163  -6.845  1.00 10.00      A    N  
ATOM   1120  CA  GLU A 113      12.936  22.616  -6.969  1.00 10.00      A    C  
ATOM   1121  C   GLU A 113      14.296  23.141  -7.432  1.00 10.00      A    C  
ATOM   1122  O   GLU A 113      14.389  23.959  -8.353  1.00 10.00      A    O  
ATOM   1123  CB  GLU A 113      12.509  23.250  -5.644  1.00 10.00      A    C  
ATOM   1124  CG  GLU A 113      11.058  22.964  -5.285  1.00 10.00      A    C  
ATOM   1125  CD  GLU A 113      10.780  23.049  -3.798  1.00 10.00      A    C  
ATOM   1126  OE1 GLU A 113      10.573  24.171  -3.294  1.00 10.00      A    O  
ATOM   1127  OE2 GLU A 113      10.754  21.984  -3.138  1.00 10.00      A    O1-
ATOM   1128  HN  GLU A 113      12.793  20.752  -5.976  1.00 10.00      A    H  
ATOM   1129  N   VAL A 114      15.349  22.636  -6.804  1.00 10.00      A    N  
ATOM   1130  CA  VAL A 114      16.713  23.015  -7.145  1.00 10.00      A    C  
ATOM   1131  C   VAL A 114      17.562  21.756  -7.309  1.00 10.00      A    C  
ATOM   1132  O   VAL A 114      17.680  20.958  -6.381  1.00 10.00      A    O  
ATOM   1133  CB  VAL A 114      17.346  23.918  -6.060  1.00 10.00      A    C  
ATOM   1134  CG1 VAL A 114      18.763  24.316  -6.449  1.00 10.00      A    C  
ATOM   1135  CG2 VAL A 114      16.494  25.156  -5.817  1.00 10.00      A    C  
ATOM   1136  HN  VAL A 114      15.207  21.983  -6.088  1.00 10.00      A    H  
ATOM   1137  N   GLU A 115      18.128  21.574  -8.495  1.00 10.00      A    N  
ATOM   1138  CA  GLU A 115      18.963  20.412  -8.780  1.00 10.00      A    C  
ATOM   1139  C   GLU A 115      20.335  20.863  -9.255  1.00 10.00      A    C  
ATOM   1140  O   GLU A 115      20.439  21.656 -10.193  1.00 10.00      A    O  
ATOM   1141  CB  GLU A 115      18.317  19.528  -9.848  1.00 10.00      A    C  
ATOM   1142  CG  GLU A 115      17.003  18.891  -9.429  1.00 10.00      A    C  
ATOM   1143  CD  GLU A 115      16.366  18.093 -10.547  1.00 10.00      A    C  
ATOM   1144  OE1 GLU A 115      16.768  18.273 -11.714  1.00 10.00      A    O  
ATOM   1145  OE2 GLU A 115      15.455  17.285 -10.269  1.00 10.00      A    O1-
ATOM   1146  HN  GLU A 115      17.991  22.246  -9.200  1.00 10.00      A    H  
ATOM   1147  N   ARG A 116      21.379  20.360  -8.601  1.00 10.00      A    N  
ATOM   1148  CA  ARG A 116      22.762  20.712  -8.938  1.00 10.00      A    C  
ATOM   1149  C   ARG A 116      23.005  22.217  -8.843  1.00 10.00      A    C  
ATOM   1150  O   ARG A 116      23.878  22.760  -9.518  1.00 10.00      A    O  
ATOM   1151  CB  ARG A 116      23.141  20.188 -10.329  1.00 10.00      A    C  
ATOM   1152  CG  ARG A 116      23.122  18.673 -10.430  1.00 10.00      A    C  
ATOM   1153  CD  ARG A 116      23.315  18.190 -11.861  1.00 10.00      A    C  
ATOM   1154  NE  ARG A 116      24.697  18.317 -12.335  1.00 10.00      A    N  
ATOM   1155  CZ  ARG A 116      25.749  17.699 -11.796  1.00 10.00      A    C  
ATOM   1156  NH1 ARG A 116      25.597  16.898 -10.745  1.00 10.00      A    N1+
ATOM   1157  NH2 ARG A 116      26.952  17.867 -12.330  1.00 10.00      A    N  
ATOM   1158  HN  ARG A 116      21.217  19.708  -7.884  1.00 10.00      A    H  
ATOM   1159  HE  ARG A 116      24.846  18.887 -13.139  1.00 10.00      A    H  
ATOM   1160 HH11 ARG A 116      24.651  16.748 -10.339  1.00 10.00      A    H  
ATOM   1161 HH12 ARG A 116      26.418  16.417 -10.330  1.00 10.00      A    H  
ATOM   1162 HH21 ARG A 116      27.780  17.394 -11.923  1.00 10.00      A    H  
ATOM   1163 HH22 ARG A 116      27.068  18.482 -13.185  1.00 10.00      A    H  
ATOM   1164  N   GLY A 117      22.225  22.885  -7.999  1.00 10.00      A    N  
ATOM   1165  CA  GLY A 117      22.365  24.320  -7.832  1.00 10.00      A    C  
ATOM   1166  C   GLY A 117      21.603  25.091  -8.891  1.00 10.00      A    C  
ATOM   1167  O   GLY A 117      21.578  26.320  -8.886  1.00 10.00      A    O  
ATOM   1168  HN  GLY A 117      21.548  22.399  -7.487  1.00 10.00      A    H  
ATOM   1169  N   LYS A 118      20.969  24.362  -9.797  1.00 10.00      A    N  
ATOM   1170  CA  LYS A 118      20.207  24.969 -10.870  1.00 10.00      A    C  
ATOM   1171  C   LYS A 118      18.719  24.900 -10.563  1.00 10.00      A    C  
ATOM   1172  O   LYS A 118      18.177  23.820 -10.326  1.00 10.00      A    O  
ATOM   1173  CB  LYS A 118      20.483  24.244 -12.191  1.00 10.00      A    C  
ATOM   1174  CG  LYS A 118      21.948  24.190 -12.593  1.00 10.00      A    C  
ATOM   1175  CD  LYS A 118      22.181  23.136 -13.665  1.00 10.00      A    C  
ATOM   1176  CE  LYS A 118      23.575  23.243 -14.260  1.00 10.00      A    C  
ATOM   1177  NZ  LYS A 118      23.906  22.076 -15.121  1.00 10.00      A    N1+
ATOM   1178  HN  LYS A 118      21.009  23.382  -9.735  1.00 10.00      A    H  
ATOM   1179  HZ1 LYS A 118      24.440  21.361 -14.565  1.00 10.00      A    H  
ATOM   1180  HZ2 LYS A 118      24.500  22.371 -15.919  1.00 10.00      A    H  
ATOM   1181  HZ3 LYS A 118      23.044  21.634 -15.486  1.00 10.00      A    H  
ATOM   1182  N   SER A 119      18.070  26.054 -10.549  1.00 10.00      A    N  
ATOM   1183  CA  SER A 119      16.641  26.115 -10.292  1.00 10.00      A    C  
ATOM   1184  C   SER A 119      15.881  25.423 -11.419  1.00 10.00      A    C  
ATOM   1185  O   SER A 119      15.961  25.834 -12.585  1.00 10.00      A    O  
ATOM   1186  CB  SER A 119      16.180  27.569 -10.146  1.00 10.00      A    C  
ATOM   1187  OG  SER A 119      14.768  27.655 -10.046  1.00 10.00      A    O  
ATOM   1188  HN  SER A 119      18.565  26.883 -10.698  1.00 10.00      A    H  
ATOM   1189  HG  SER A 119      14.500  27.499  -9.134  1.00 10.00      A    H  
ATOM   1190  N   LYS A 120      15.172  24.362 -11.069  1.00 10.00      A    N  
ATOM   1191  CA  LYS A 120      14.402  23.602 -12.038  1.00 10.00      A    C  
ATOM   1192  C   LYS A 120      12.935  24.006 -11.997  1.00 10.00      A    C  
ATOM   1193  O   LYS A 120      12.255  24.002 -13.021  1.00 10.00      A    O  
ATOM   1194  CB  LYS A 120      14.546  22.099 -11.787  1.00 10.00      A    C  
ATOM   1195  CG  LYS A 120      15.971  21.574 -11.889  1.00 10.00      A    C  
ATOM   1196  CD  LYS A 120      16.594  21.902 -13.237  1.00 10.00      A    C  
ATOM   1197  CE  LYS A 120      17.615  20.854 -13.655  1.00 10.00      A    C  
ATOM   1198  NZ  LYS A 120      16.975  19.552 -13.986  1.00 10.00      A    N1+
ATOM   1199  HN  LYS A 120      15.164  24.082 -10.126  1.00 10.00      A    H  
ATOM   1200  HZ1 LYS A 120      17.623  18.966 -14.547  1.00 10.00      A    H  
ATOM   1201  HZ2 LYS A 120      16.102  19.710 -14.538  1.00 10.00      A    H  
ATOM   1202  HZ3 LYS A 120      16.731  19.038 -13.105  1.00 10.00      A    H  
ATOM   1203  N   CYS A 121      12.455  24.361 -10.812  1.00 10.00      A    N  
ATOM   1204  CA  CYS A 121      11.070  24.774 -10.641  1.00 10.00      A    C  
ATOM   1205  C   CYS A 121      10.885  25.490  -9.311  1.00 10.00      A    C  
ATOM   1206  O   CYS A 121      11.456  25.092  -8.301  1.00 10.00      A    O  
ATOM   1207  CB  CYS A 121      10.131  23.566 -10.721  1.00 10.00      A    C  
ATOM   1208  SG  CYS A 121       8.370  23.972 -10.606  1.00 10.00      A    S  
ATOM   1209  HN  CYS A 121      13.045  24.340 -10.026  1.00 10.00      A    H  
ATOM   1210  HG  CYS A 121       8.170  24.602  -9.454  1.00 10.00      A    H  
ATOM   1211  N   VAL A 122      10.100  26.556  -9.327  1.00 10.00      A    N  
ATOM   1212  CA  VAL A 122       9.830  27.323  -8.120  1.00 10.00      A    C  
ATOM   1213  C   VAL A 122       8.643  26.707  -7.380  1.00 10.00      A    C  
ATOM   1214  O   VAL A 122       7.741  26.147  -8.011  1.00 10.00      A    O  
ATOM   1215  CB  VAL A 122       9.531  28.803  -8.461  1.00 10.00      A    C  
ATOM   1216  CG1 VAL A 122       9.264  29.620  -7.204  1.00 10.00      A    C  
ATOM   1217  CG2 VAL A 122      10.682  29.409  -9.249  1.00 10.00      A    C  
ATOM   1218  HN  VAL A 122       9.687  26.834 -10.173  1.00 10.00      A    H  
ATOM   1219  N   LYS A 123       8.668  26.784  -6.053  1.00 10.00      A    N  
ATOM   1220  CA  LYS A 123       7.602  26.243  -5.217  1.00 10.00      A    C  
ATOM   1221  C   LYS A 123       6.278  26.959  -5.488  1.00 10.00      A    C  
ATOM   1222  O   LYS A 123       6.019  28.043  -4.961  1.00 10.00      A    O  
ATOM   1223  CB  LYS A 123       7.986  26.365  -3.740  1.00 10.00      A    C  
ATOM   1224  CG  LYS A 123       7.146  25.523  -2.795  1.00 10.00      A    C  
ATOM   1225  CD  LYS A 123       7.892  25.269  -1.493  1.00 10.00      A    C  
ATOM   1226  CE  LYS A 123       7.049  24.476  -0.507  1.00 10.00      A    C  
ATOM   1227  NZ  LYS A 123       5.936  25.289   0.049  1.00 10.00      A    N1+
ATOM   1228  HN  LYS A 123       9.436  27.211  -5.618  1.00 10.00      A    H  
ATOM   1229  HZ1 LYS A 123       5.706  24.965   1.021  1.00 10.00      A    H  
ATOM   1230  HZ2 LYS A 123       5.088  25.193  -0.547  1.00 10.00      A    H  
ATOM   1231  HZ3 LYS A 123       6.209  26.287   0.089  1.00 10.00      A    H  
ATOM   1232  N   TYR A 124       5.445  26.339  -6.312  1.00 10.00      A    N  
ATOM   1233  CA  TYR A 124       4.153  26.907  -6.682  1.00 10.00      A    C  
ATOM   1234  C   TYR A 124       3.034  26.394  -5.784  1.00 10.00      A    C  
ATOM   1235  O   TYR A 124       1.877  26.785  -5.933  1.00 10.00      A    O  
ATOM   1236  CB  TYR A 124       3.834  26.594  -8.151  1.00 10.00      A    C  
ATOM   1237  CG  TYR A 124       3.824  25.115  -8.488  1.00 10.00      A    C  
ATOM   1238  CD1 TYR A 124       2.634  24.397  -8.519  1.00 10.00      A    C  
ATOM   1239  CD2 TYR A 124       5.003  24.438  -8.779  1.00 10.00      A    C  
ATOM   1240  CE1 TYR A 124       2.619  23.049  -8.824  1.00 10.00      A    C  
ATOM   1241  CE2 TYR A 124       4.996  23.091  -9.087  1.00 10.00      A    C  
ATOM   1242  CZ  TYR A 124       3.803  22.402  -9.110  1.00 10.00      A    C  
ATOM   1243  OH  TYR A 124       3.796  21.059  -9.408  1.00 10.00      A    O  
ATOM   1244  HN  TYR A 124       5.712  25.476  -6.693  1.00 10.00      A    H  
ATOM   1245  HH  TYR A 124       3.910  20.939 -10.361  1.00 10.00      A    H  
ATOM   1246  N   TRP A 125       3.383  25.528  -4.847  1.00 10.00      A    N  
ATOM   1247  CA  TRP A 125       2.400  24.955  -3.941  1.00 10.00      A    C  
ATOM   1248  C   TRP A 125       2.646  25.386  -2.496  1.00 10.00      A    C  
ATOM   1249  O   TRP A 125       3.795  25.560  -2.071  1.00 10.00      A    O  
ATOM   1250  CB  TRP A 125       2.394  23.423  -4.056  1.00 10.00      A    C  
ATOM   1251  CG  TRP A 125       3.632  22.764  -3.520  1.00 10.00      A    C  
ATOM   1252  CD1 TRP A 125       3.798  22.235  -2.272  1.00 10.00      A    C  
ATOM   1253  CD2 TRP A 125       4.872  22.560  -4.208  1.00 10.00      A    C  
ATOM   1254  CE2 TRP A 125       5.746  21.914  -3.313  1.00 10.00      A    C  
ATOM   1255  CE3 TRP A 125       5.334  22.873  -5.488  1.00 10.00      A    C  
ATOM   1256  NE1 TRP A 125       5.066  21.726  -2.137  1.00 10.00      A    N  
ATOM   1257  CZ2 TRP A 125       7.045  21.560  -3.664  1.00 10.00      A    C  
ATOM   1258  CZ3 TRP A 125       6.623  22.519  -5.835  1.00 10.00      A    C  
ATOM   1259  CH2 TRP A 125       7.467  21.878  -4.925  1.00 10.00      A    C  
ATOM   1260  HN  TRP A 125       4.324  25.272  -4.757  1.00 10.00      A    H  
ATOM   1261  HE1 TRP A 125       5.421  21.292  -1.329  1.00 10.00      A    H  
ATOM   1262  N   PRO A 126       1.564  25.589  -1.728  1.00 10.00      A    N  
ATOM   1263  CA  PRO A 126       1.644  25.978  -0.321  1.00 10.00      A    C  
ATOM   1264  C   PRO A 126       2.020  24.777   0.542  1.00 10.00      A    C  
ATOM   1265  O   PRO A 126       1.964  23.634   0.083  1.00 10.00      A    O  
ATOM   1266  CB  PRO A 126       0.214  26.439   0.016  1.00 10.00      A    C  
ATOM   1267  CG  PRO A 126      -0.526  26.452  -1.282  1.00 10.00      A    C  
ATOM   1268  CD  PRO A 126       0.170  25.465  -2.168  1.00 10.00      A    C  
ATOM   1269  N   ASP A 127       2.400  25.032   1.782  1.00 10.00      A    N  
ATOM   1270  CA  ASP A 127       2.789  23.959   2.692  1.00 10.00      A    C  
ATOM   1271  C   ASP A 127       1.563  23.226   3.216  1.00 10.00      A    C  
ATOM   1272  O   ASP A 127       0.439  23.708   3.065  1.00 10.00      A    O  
ATOM   1273  CB  ASP A 127       3.645  24.503   3.836  1.00 10.00      A    C  
ATOM   1274  CG  ASP A 127       4.813  25.312   3.314  1.00 10.00      A    C  
ATOM   1275  OD1 ASP A 127       5.663  24.736   2.598  1.00 10.00      A    O  
ATOM   1276  OD2 ASP A 127       4.861  26.529   3.573  1.00 10.00      A    O1-
ATOM   1277  HN  ASP A 127       2.417  25.959   2.102  1.00 10.00      A    H  
ATOM   1278  N   GLU A 128       1.779  22.057   3.807  1.00 10.00      A    N  
ATOM   1279  CA  GLU A 128       0.684  21.249   4.337  1.00 10.00      A    C  
ATOM   1280  C   GLU A 128      -0.160  22.034   5.338  1.00 10.00      A    C  
ATOM   1281  O   GLU A 128       0.373  22.701   6.227  1.00 10.00      A    O  
ATOM   1282  CB  GLU A 128       1.200  19.945   4.957  1.00 10.00      A    C  
ATOM   1283  CG  GLU A 128       0.097  19.048   5.499  1.00 10.00      A    C  
ATOM   1284  CD  GLU A 128       0.536  17.618   5.733  1.00 10.00      A    C  
ATOM   1285  OE1 GLU A 128       1.110  17.326   6.799  1.00 10.00      A    O  
ATOM   1286  OE2 GLU A 128       0.275  16.768   4.860  1.00 10.00      A    O1-
ATOM   1287  HN  GLU A 128       2.697  21.728   3.891  1.00 10.00      A    H  
ATOM   1288  N   TYR A 129      -1.481  21.962   5.151  1.00 10.00      A    N  
ATOM   1289  CA  TYR A 129      -2.451  22.644   6.012  1.00 10.00      A    C  
ATOM   1290  C   TYR A 129      -2.442  24.161   5.812  1.00 10.00      A    C  
ATOM   1291  O   TYR A 129      -3.144  24.888   6.515  1.00 10.00      A    O  
ATOM   1292  CB  TYR A 129      -2.261  22.289   7.496  1.00 10.00      A    C  
ATOM   1293  CG  TYR A 129      -2.241  20.802   7.796  1.00 10.00      A    C  
ATOM   1294  CD1 TYR A 129      -3.226  19.955   7.302  1.00 10.00      A    C  
ATOM   1295  CD2 TYR A 129      -1.235  20.249   8.579  1.00 10.00      A    C  
ATOM   1296  CE1 TYR A 129      -3.207  18.599   7.577  1.00 10.00      A    C  
ATOM   1297  CE2 TYR A 129      -1.208  18.895   8.859  1.00 10.00      A    C  
ATOM   1298  CZ  TYR A 129      -2.196  18.075   8.356  1.00 10.00      A    C  
ATOM   1299  OH  TYR A 129      -2.169  16.724   8.633  1.00 10.00      A    O  
ATOM   1300  HN  TYR A 129      -1.819  21.427   4.402  1.00 10.00      A    H  
ATOM   1301  HH  TYR A 129      -1.659  16.575   9.432  1.00 10.00      A    H  
ATOM   1302  N   ALA A 130      -1.666  24.635   4.844  1.00 10.00      A    N  
ATOM   1303  CA  ALA A 130      -1.571  26.065   4.578  1.00 10.00      A    C  
ATOM   1304  C   ALA A 130      -2.377  26.486   3.353  1.00 10.00      A    C  
ATOM   1305  O   ALA A 130      -2.727  25.665   2.497  1.00 10.00      A    O  
ATOM   1306  CB  ALA A 130      -0.119  26.496   4.442  1.00 10.00      A    C  
ATOM   1307  HN  ALA A 130      -1.142  24.010   4.297  1.00 10.00      A    H  
ATOM   1308  N   LEU A 131      -2.658  27.780   3.281  1.00 10.00      A    N  
ATOM   1309  CA  LEU A 131      -3.416  28.364   2.185  1.00 10.00      A    C  
ATOM   1310  C   LEU A 131      -2.611  29.493   1.561  1.00 10.00      A    C  
ATOM   1311  O   LEU A 131      -1.996  30.286   2.274  1.00 10.00      A    O  
ATOM   1312  CB  LEU A 131      -4.756  28.907   2.716  1.00 10.00      A    C  
ATOM   1313  CG  LEU A 131      -5.554  29.851   1.800  1.00 10.00      A    C  
ATOM   1314  CD1 LEU A 131      -7.045  29.607   1.964  1.00 10.00      A    C  
ATOM   1315  CD2 LEU A 131      -5.236  31.308   2.110  1.00 10.00      A    C  
ATOM   1316  HN  LEU A 131      -2.333  28.372   3.990  1.00 10.00      A    H  
ATOM   1317  N   LYS A 132      -2.596  29.559   0.241  1.00 10.00      A    N  
ATOM   1318  CA  LYS A 132      -1.875  30.613  -0.449  1.00 10.00      A    C  
ATOM   1319  C   LYS A 132      -2.533  30.935  -1.782  1.00 10.00      A    C  
ATOM   1320  O   LYS A 132      -2.863  30.038  -2.558  1.00 10.00      A    O  
ATOM   1321  CB  LYS A 132      -0.403  30.246  -0.648  1.00 10.00      A    C  
ATOM   1322  CG  LYS A 132       0.511  31.450  -0.802  1.00 10.00      A    C  
ATOM   1323  CD  LYS A 132       1.918  31.031  -1.186  1.00 10.00      A    C  
ATOM   1324  CE  LYS A 132       2.750  32.224  -1.630  1.00 10.00      A    C  
ATOM   1325  NZ  LYS A 132       3.843  31.820  -2.557  1.00 10.00      A    N1+
ATOM   1326  HN  LYS A 132      -3.079  28.881  -0.286  1.00 10.00      A    H  
ATOM   1327  HZ1 LYS A 132       4.462  31.122  -2.099  1.00 10.00      A    H  
ATOM   1328  HZ2 LYS A 132       4.409  32.648  -2.826  1.00 10.00      A    H  
ATOM   1329  HZ3 LYS A 132       3.440  31.396  -3.419  1.00 10.00      A    H  
ATOM   1330  N   GLU A 133      -2.737  32.219  -2.025  1.00 10.00      A    N  
ATOM   1331  CA  GLU A 133      -3.356  32.680  -3.255  1.00 10.00      A    C  
ATOM   1332  C   GLU A 133      -2.289  33.090  -4.261  1.00 10.00      A    C  
ATOM   1333  O   GLU A 133      -1.219  33.575  -3.883  1.00 10.00      A    O  
ATOM   1334  CB  GLU A 133      -4.291  33.857  -2.967  1.00 10.00      A    C  
ATOM   1335  CG  GLU A 133      -4.883  33.844  -1.566  1.00 10.00      A    C  
ATOM   1336  CD  GLU A 133      -6.272  34.441  -1.508  1.00 10.00      A    C  
ATOM   1337  OE1 GLU A 133      -6.415  35.648  -1.781  1.00 10.00      A    O  
ATOM   1338  OE2 GLU A 133      -7.224  33.695  -1.187  1.00 10.00      A    O1-
ATOM   1339  HN  GLU A 133      -2.469  32.879  -1.355  1.00 10.00      A    H  
ATOM   1340  N   TYR A 134      -2.576  32.874  -5.536  1.00 10.00      A    N  
ATOM   1341  CA  TYR A 134      -1.653  33.214  -6.605  1.00 10.00      A    C  
ATOM   1342  C   TYR A 134      -2.359  34.041  -7.666  1.00 10.00      A    C  
ATOM   1343  O   TYR A 134      -2.944  33.501  -8.611  1.00 10.00      A    O  
ATOM   1344  CB  TYR A 134      -1.063  31.946  -7.226  1.00 10.00      A    C  
ATOM   1345  CG  TYR A 134      -0.250  31.123  -6.255  1.00 10.00      A    C  
ATOM   1346  CD1 TYR A 134       1.044  31.496  -5.919  1.00 10.00      A    C  
ATOM   1347  CD2 TYR A 134      -0.776  29.978  -5.672  1.00 10.00      A    C  
ATOM   1348  CE1 TYR A 134       1.792  30.751  -5.030  1.00 10.00      A    C  
ATOM   1349  CE2 TYR A 134      -0.035  29.227  -4.781  1.00 10.00      A    C  
ATOM   1350  CZ  TYR A 134       1.248  29.619  -4.465  1.00 10.00      A    C  
ATOM   1351  OH  TYR A 134       1.993  28.876  -3.578  1.00 10.00      A    O  
ATOM   1352  HN  TYR A 134      -3.443  32.466  -5.769  1.00 10.00      A    H  
ATOM   1353  HH  TYR A 134       1.817  27.940  -3.728  1.00 10.00      A    H  
ATOM   1354  N   GLY A 135      -2.329  35.354  -7.487  1.00 10.00      A    N  
ATOM   1355  CA  GLY A 135      -2.967  36.246  -8.429  1.00 10.00      A    C  
ATOM   1356  C   GLY A 135      -4.473  36.237  -8.278  1.00 10.00      A    C  
ATOM   1357  O   GLY A 135      -5.033  37.070  -7.572  1.00 10.00      A    O  
ATOM   1358  HN  GLY A 135      -1.877  35.720  -6.698  1.00 10.00      A    H  
ATOM   1359  N   VAL A 136      -5.123  35.287  -8.934  1.00 10.00      A    N  
ATOM   1360  CA  VAL A 136      -6.574  35.168  -8.875  1.00 10.00      A    C  
ATOM   1361  C   VAL A 136      -6.990  33.741  -8.533  1.00 10.00      A    C  
ATOM   1362  O   VAL A 136      -8.180  33.432  -8.457  1.00 10.00      A    O  
ATOM   1363  CB  VAL A 136      -7.237  35.584 -10.208  1.00 10.00      A    C  
ATOM   1364  CG1 VAL A 136      -7.205  37.096 -10.378  1.00 10.00      A    C  
ATOM   1365  CG2 VAL A 136      -6.562  34.896 -11.387  1.00 10.00      A    C  
ATOM   1366  HN  VAL A 136      -4.612  34.644  -9.469  1.00 10.00      A    H  
ATOM   1367  N   MET A 137      -6.005  32.878  -8.318  1.00 10.00      A    N  
ATOM   1368  CA  MET A 137      -6.273  31.482  -7.999  1.00 10.00      A    C  
ATOM   1369  C   MET A 137      -5.874  31.166  -6.563  1.00 10.00      A    C  
ATOM   1370  O   MET A 137      -4.752  31.438  -6.147  1.00 10.00      A    O  
ATOM   1371  CB  MET A 137      -5.538  30.551  -8.968  1.00 10.00      A    C  
ATOM   1372  CG  MET A 137      -5.812  30.822 -10.440  1.00 10.00      A    C  
ATOM   1373  SD  MET A 137      -7.567  30.774 -10.858  1.00 10.00      A    S  
ATOM   1374  CE  MET A 137      -7.512  31.194 -12.599  1.00 10.00      A    C  
ATOM   1375  HN  MET A 137      -5.075  33.190  -8.355  1.00 10.00      A    H  
ATOM   1376  N   ARG A 138      -6.802  30.596  -5.816  1.00 10.00      A    N  
ATOM   1377  CA  ARG A 138      -6.564  30.238  -4.426  1.00 10.00      A    C  
ATOM   1378  C   ARG A 138      -6.238  28.754  -4.321  1.00 10.00      A    C  
ATOM   1379  O   ARG A 138      -7.007  27.912  -4.786  1.00 10.00      A    O  
ATOM   1380  CB  ARG A 138      -7.806  30.546  -3.592  1.00 10.00      A    C  
ATOM   1381  CG  ARG A 138      -7.556  30.576  -2.095  1.00 10.00      A    C  
ATOM   1382  CD  ARG A 138      -8.774  30.108  -1.312  1.00 10.00      A    C  
ATOM   1383  NE  ARG A 138     -10.027  30.703  -1.786  1.00 10.00      A    N  
ATOM   1384  CZ  ARG A 138     -10.431  31.943  -1.489  1.00 10.00      A    C  
ATOM   1385  NH1 ARG A 138      -9.679  32.733  -0.732  1.00 10.00      A    N1+
ATOM   1386  NH2 ARG A 138     -11.592  32.392  -1.953  1.00 10.00      A    N  
ATOM   1387  HN  ARG A 138      -7.679  30.395  -6.216  1.00 10.00      A    H  
ATOM   1388  HE  ARG A 138     -10.595  30.145  -2.365  1.00 10.00      A    H  
ATOM   1389 HH11 ARG A 138      -8.758  32.398  -0.370  1.00 10.00      A    H  
ATOM   1390 HH12 ARG A 138      -9.989  33.700  -0.505  1.00 10.00      A    H  
ATOM   1391 HH21 ARG A 138     -11.908  33.357  -1.723  1.00 10.00      A    H  
ATOM   1392 HH22 ARG A 138     -12.190  31.779  -2.548  1.00 10.00      A    H  
ATOM   1393  N   VAL A 139      -5.105  28.435  -3.708  1.00 10.00      A    N  
ATOM   1394  CA  VAL A 139      -4.684  27.047  -3.562  1.00 10.00      A    C  
ATOM   1395  C   VAL A 139      -4.493  26.675  -2.091  1.00 10.00      A    C  
ATOM   1396  O   VAL A 139      -3.865  27.411  -1.327  1.00 10.00      A    O  
ATOM   1397  CB  VAL A 139      -3.371  26.767  -4.329  1.00 10.00      A    C  
ATOM   1398  CG1 VAL A 139      -3.097  25.271  -4.404  1.00 10.00      A    C  
ATOM   1399  CG2 VAL A 139      -3.415  27.376  -5.723  1.00 10.00      A    C  
ATOM   1400  HN  VAL A 139      -4.533  29.149  -3.345  1.00 10.00      A    H  
ATOM   1401  N   ARG A 140      -5.059  25.542  -1.695  1.00 10.00      A    N  
ATOM   1402  CA  ARG A 140      -4.935  25.058  -0.325  1.00 10.00      A    C  
ATOM   1403  C   ARG A 140      -4.356  23.653  -0.316  1.00 10.00      A    C  
ATOM   1404  O   ARG A 140      -4.794  22.795  -1.083  1.00 10.00      A    O  
ATOM   1405  CB  ARG A 140      -6.293  25.015   0.383  1.00 10.00      A    C  
ATOM   1406  CG  ARG A 140      -7.134  26.270   0.264  1.00 10.00      A    C  
ATOM   1407  CD  ARG A 140      -8.154  26.364   1.394  1.00 10.00      A    C  
ATOM   1408  NE  ARG A 140      -8.616  25.054   1.868  1.00 10.00      A    N  
ATOM   1409  CZ  ARG A 140      -9.679  24.411   1.373  1.00 10.00      A    C  
ATOM   1410  NH1 ARG A 140     -10.388  24.958   0.393  1.00 10.00      A    N1+
ATOM   1411  NH2 ARG A 140     -10.045  23.237   1.880  1.00 10.00      A    N  
ATOM   1412  HN  ARG A 140      -5.577  25.015  -2.345  1.00 10.00      A    H  
ATOM   1413  HE  ARG A 140      -8.102  24.634   2.593  1.00 10.00      A    H  
ATOM   1414 HH11 ARG A 140     -11.230  24.465  -0.009  1.00 10.00      A    H  
ATOM   1415 HH12 ARG A 140     -10.116  25.881   0.004  1.00 10.00      A    H  
ATOM   1416 HH21 ARG A 140      -9.504  22.809   2.661  1.00 10.00      A    H  
ATOM   1417 HH22 ARG A 140     -10.878  22.739   1.495  1.00 10.00      A    H  
ATOM   1418  N   ASN A 141      -3.381  23.421   0.544  1.00 10.00      A    N  
ATOM   1419  CA  ASN A 141      -2.773  22.104   0.662  1.00 10.00      A    C  
ATOM   1420  C   ASN A 141      -3.494  21.336   1.761  1.00 10.00      A    C  
ATOM   1421  O   ASN A 141      -3.435  21.713   2.932  1.00 10.00      A    O  
ATOM   1422  CB  ASN A 141      -1.285  22.231   0.994  1.00 10.00      A    C  
ATOM   1423  CG  ASN A 141      -0.510  20.936   0.812  1.00 10.00      A    C  
ATOM   1424  ND2 ASN A 141       0.791  21.060   0.606  1.00 10.00      A    N  
ATOM   1425  OD1 ASN A 141      -1.071  19.841   0.856  1.00 10.00      A    O  
ATOM   1426  HN  ASN A 141      -3.064  24.149   1.125  1.00 10.00      A    H  
ATOM   1427 HD21 ASN A 141       1.173  21.965   0.577  1.00 10.00      A    H  
ATOM   1428 HD22 ASN A 141       1.335  20.240   0.513  1.00 10.00      A    H  
ATOM   1429  N   VAL A 142      -4.195  20.280   1.380  1.00 10.00      A    N  
ATOM   1430  CA  VAL A 142      -4.949  19.482   2.336  1.00 10.00      A    C  
ATOM   1431  C   VAL A 142      -4.055  18.489   3.067  1.00 10.00      A    C  
ATOM   1432  O   VAL A 142      -3.929  18.541   4.289  1.00 10.00      A    O  
ATOM   1433  CB  VAL A 142      -6.125  18.741   1.668  1.00 10.00      A    C  
ATOM   1434  CG1 VAL A 142      -6.949  17.988   2.703  1.00 10.00      A    C  
ATOM   1435  CG2 VAL A 142      -7.000  19.720   0.901  1.00 10.00      A    C  
ATOM   1436  HN  VAL A 142      -4.194  20.018   0.431  1.00 10.00      A    H  
ATOM   1437  N   LYS A 143      -3.433  17.588   2.322  1.00 10.00      A    N  
ATOM   1438  CA  LYS A 143      -2.562  16.595   2.926  1.00 10.00      A    C  
ATOM   1439  C   LYS A 143      -1.503  16.099   1.952  1.00 10.00      A    C  
ATOM   1440  O   LYS A 143      -1.773  15.896   0.764  1.00 10.00      A    O  
ATOM   1441  CB  LYS A 143      -3.380  15.410   3.456  1.00 10.00      A    C  
ATOM   1442  CG  LYS A 143      -2.582  14.419   4.294  1.00 10.00      A    C  
ATOM   1443  CD  LYS A 143      -2.322  14.961   5.690  1.00 10.00      A    C  
ATOM   1444  CE  LYS A 143      -1.239  14.167   6.408  1.00 10.00      A    C  
ATOM   1445  NZ  LYS A 143       0.114  14.421   5.838  1.00 10.00      A    N1+
ATOM   1446  HN  LYS A 143      -3.560  17.592   1.350  1.00 10.00      A    H  
ATOM   1447  HZ1 LYS A 143       0.245  15.449   5.677  1.00 10.00      A    H  
ATOM   1448  HZ2 LYS A 143       0.226  13.929   4.927  1.00 10.00      A    H  
ATOM   1449  HZ3 LYS A 143       0.849  14.093   6.491  1.00 10.00      A    H  
ATOM   1450  N   GLU A 144      -0.293  15.937   2.467  1.00 10.00      A    N  
ATOM   1451  CA  GLU A 144       0.826  15.434   1.694  1.00 10.00      A    C  
ATOM   1452  C   GLU A 144       1.090  13.981   2.075  1.00 10.00      A    C  
ATOM   1453  O   GLU A 144       1.274  13.657   3.253  1.00 10.00      A    O  
ATOM   1454  CB  GLU A 144       2.088  16.267   1.955  1.00 10.00      A    C  
ATOM   1455  CG  GLU A 144       1.920  17.762   1.733  1.00 10.00      A    C  
ATOM   1456  CD  GLU A 144       3.156  18.414   1.140  1.00 10.00      A    C  
ATOM   1457  OE1 GLU A 144       4.189  17.730   0.982  1.00 10.00      A    O  
ATOM   1458  OE2 GLU A 144       3.090  19.608   0.789  1.00 10.00      A    O1-
ATOM   1459  HN  GLU A 144      -0.140  16.190   3.412  1.00 10.00      A    H  
ATOM   1460  N   SER A 145       1.071  13.109   1.086  1.00 10.00      A    N  
ATOM   1461  CA  SER A 145       1.316  11.695   1.300  1.00 10.00      A    C  
ATOM   1462  C   SER A 145       2.693  11.315   0.769  1.00 10.00      A    C  
ATOM   1463  O   SER A 145       2.889  11.168  -0.439  1.00 10.00      A    O  
ATOM   1464  CB  SER A 145       0.230  10.862   0.617  1.00 10.00      A    C  
ATOM   1465  OG  SER A 145      -1.062  11.303   1.004  1.00 10.00      A    O  
ATOM   1466  HN  SER A 145       0.878  13.429   0.173  1.00 10.00      A    H  
ATOM   1467  HG  SER A 145      -1.625  10.542   1.172  1.00 10.00      A    H  
ATOM   1468  N   ALA A 146       3.647  11.185   1.677  1.00 10.00      A    N  
ATOM   1469  CA  ALA A 146       5.010  10.835   1.313  1.00 10.00      A    C  
ATOM   1470  C   ALA A 146       5.155   9.339   1.066  1.00 10.00      A    C  
ATOM   1471  O   ALA A 146       4.722   8.520   1.875  1.00 10.00      A    O  
ATOM   1472  CB  ALA A 146       5.980  11.291   2.394  1.00 10.00      A    C  
ATOM   1473  HN  ALA A 146       3.429  11.328   2.620  1.00 10.00      A    H  
ATOM   1474  N   ALA A 147       5.753   9.000  -0.065  1.00 10.00      A    N  
ATOM   1475  CA  ALA A 147       5.989   7.617  -0.432  1.00 10.00      A    C  
ATOM   1476  C   ALA A 147       7.492   7.392  -0.531  1.00 10.00      A    C  
ATOM   1477  O   ALA A 147       8.265   8.110   0.099  1.00 10.00      A    O  
ATOM   1478  CB  ALA A 147       5.305   7.298  -1.755  1.00 10.00      A    C  
ATOM   1479  HN  ALA A 147       6.061   9.706  -0.671  1.00 10.00      A    H  
ATOM   1480  N   HIS A 148       7.908   6.416  -1.322  1.00 10.00      A    N  
ATOM   1481  CA  HIS A 148       9.328   6.130  -1.474  1.00 10.00      A    C  
ATOM   1482  C   HIS A 148       9.961   7.025  -2.539  1.00 10.00      A    C  
ATOM   1483  O   HIS A 148      10.807   7.867  -2.239  1.00 10.00      A    O  
ATOM   1484  CB  HIS A 148       9.544   4.648  -1.812  1.00 10.00      A    C  
ATOM   1485  CG  HIS A 148      10.985   4.225  -1.856  1.00 10.00      A    C  
ATOM   1486  CD2 HIS A 148      11.850   4.215  -2.903  1.00 10.00      A    C  
ATOM   1487  ND1 HIS A 148      11.632   3.758  -0.732  1.00 10.00      A    N  
ATOM   1488  CE1 HIS A 148      12.863   3.478  -1.116  1.00 10.00      A    C  
ATOM   1489  NE2 HIS A 148      13.039   3.738  -2.420  1.00 10.00      A    N  
ATOM   1490  HN  HIS A 148       7.254   5.878  -1.812  1.00 10.00      A    H  
ATOM   1491  HE2 HIS A 148      13.862   3.613  -2.933  1.00 10.00      A    H  
ATOM   1492  N   ASP A 149       9.531   6.847  -3.779  1.00 10.00      A    N  
ATOM   1493  CA  ASP A 149      10.069   7.604  -4.900  1.00 10.00      A    C  
ATOM   1494  C   ASP A 149       9.381   8.954  -5.101  1.00 10.00      A    C  
ATOM   1495  O   ASP A 149       9.926   9.836  -5.776  1.00 10.00      A    O  
ATOM   1496  CB  ASP A 149       9.941   6.792  -6.198  1.00 10.00      A    C  
ATOM   1497  CG  ASP A 149      10.417   5.356  -6.074  1.00 10.00      A    C  
ATOM   1498  OD1 ASP A 149      11.430   5.005  -6.712  1.00 10.00      A    O  
ATOM   1499  OD2 ASP A 149       9.766   4.578  -5.346  1.00 10.00      A    O1-
ATOM   1500  HN  ASP A 149       8.858   6.155  -3.956  1.00 10.00      A    H  
ATOM   1501  N   TYR A 150       8.201   9.141  -4.516  1.00 10.00      A    N  
ATOM   1502  CA  TYR A 150       7.466  10.386  -4.721  1.00 10.00      A    C  
ATOM   1503  C   TYR A 150       6.667  10.848  -3.502  1.00 10.00      A    C  
ATOM   1504  O   TYR A 150       6.660  10.207  -2.453  1.00 10.00      A    O  
ATOM   1505  CB  TYR A 150       6.524  10.231  -5.921  1.00 10.00      A    C  
ATOM   1506  CG  TYR A 150       5.413   9.221  -5.711  1.00 10.00      A    C  
ATOM   1507  CD1 TYR A 150       5.626   7.865  -5.932  1.00 10.00      A    C  
ATOM   1508  CD2 TYR A 150       4.150   9.625  -5.295  1.00 10.00      A    C  
ATOM   1509  CE1 TYR A 150       4.614   6.943  -5.742  1.00 10.00      A    C  
ATOM   1510  CE2 TYR A 150       3.134   8.710  -5.102  1.00 10.00      A    C  
ATOM   1511  CZ  TYR A 150       3.370   7.371  -5.328  1.00 10.00      A    C  
ATOM   1512  OH  TYR A 150       2.361   6.460  -5.133  1.00 10.00      A    O  
ATOM   1513  HN  TYR A 150       7.829   8.444  -3.934  1.00 10.00      A    H  
ATOM   1514  HH  TYR A 150       2.672   5.577  -5.377  1.00 10.00      A    H  
ATOM   1515  N   THR A 151       6.002  11.987  -3.672  1.00 10.00      A    N  
ATOM   1516  CA  THR A 151       5.161  12.583  -2.645  1.00 10.00      A    C  
ATOM   1517  C   THR A 151       3.878  13.106  -3.298  1.00 10.00      A    C  
ATOM   1518  O   THR A 151       3.938  13.920  -4.221  1.00 10.00      A    O  
ATOM   1519  CB  THR A 151       5.887  13.764  -1.965  1.00 10.00      A    C  
ATOM   1520  CG2 THR A 151       5.196  14.147  -0.665  1.00 10.00      A    C  
ATOM   1521  OG1 THR A 151       7.250  13.403  -1.691  1.00 10.00      A    O  
ATOM   1522  HN  THR A 151       6.094  12.459  -4.530  1.00 10.00      A    H  
ATOM   1523  HG1 THR A 151       7.287  12.482  -1.414  1.00 10.00      A    H  
ATOM   1524  N   LEU A 152       2.730  12.622  -2.845  1.00 10.00      A    N  
ATOM   1525  CA  LEU A 152       1.448  13.052  -3.397  1.00 10.00      A    C  
ATOM   1526  C   LEU A 152       0.853  14.163  -2.546  1.00 10.00      A    C  
ATOM   1527  O   LEU A 152       0.868  14.084  -1.325  1.00 10.00      A    O  
ATOM   1528  CB  LEU A 152       0.470  11.874  -3.476  1.00 10.00      A    C  
ATOM   1529  CG  LEU A 152      -0.993  12.226  -3.770  1.00 10.00      A    C  
ATOM   1530  CD1 LEU A 152      -1.130  12.892  -5.132  1.00 10.00      A    C  
ATOM   1531  CD2 LEU A 152      -1.873  10.990  -3.684  1.00 10.00      A    C  
ATOM   1532  HN  LEU A 152       2.740  11.969  -2.108  1.00 10.00      A    H  
ATOM   1533  N   ARG A 153       0.341  15.200  -3.187  1.00 10.00      A    N  
ATOM   1534  CA  ARG A 153      -0.253  16.315  -2.465  1.00 10.00      A    C  
ATOM   1535  C   ARG A 153      -1.658  16.624  -2.956  1.00 10.00      A    C  
ATOM   1536  O   ARG A 153      -1.881  16.792  -4.158  1.00 10.00      A    O  
ATOM   1537  CB  ARG A 153       0.618  17.560  -2.605  1.00 10.00      A    C  
ATOM   1538  CG  ARG A 153       2.006  17.397  -2.031  1.00 10.00      A    C  
ATOM   1539  CD  ARG A 153       2.874  18.597  -2.342  1.00 10.00      A    C  
ATOM   1540  NE  ARG A 153       4.162  18.499  -1.672  1.00 10.00      A    N  
ATOM   1541  CZ  ARG A 153       5.323  18.399  -2.298  1.00 10.00      A    C  
ATOM   1542  NH1 ARG A 153       5.366  18.387  -3.627  1.00 10.00      A    N1+
ATOM   1543  NH2 ARG A 153       6.439  18.293  -1.591  1.00 10.00      A    N  
ATOM   1544  HN  ARG A 153       0.375  15.225  -4.171  1.00 10.00      A    H  
ATOM   1545  HE  ARG A 153       4.151  18.503  -0.675  1.00 10.00      A    H  
ATOM   1546 HH11 ARG A 153       4.478  18.455  -4.181  1.00 10.00      A    H  
ATOM   1547 HH12 ARG A 153       6.279  18.306  -4.124  1.00 10.00      A    H  
ATOM   1548 HH21 ARG A 153       7.357  18.217  -2.068  1.00 10.00      A    H  
ATOM   1549 HH22 ARG A 153       6.391  18.284  -0.545  1.00 10.00      A    H  
ATOM   1550  N   GLU A 154      -2.601  16.686  -2.026  1.00 10.00      A    N  
ATOM   1551  CA  GLU A 154      -3.979  17.007  -2.358  1.00 10.00      A    C  
ATOM   1552  C   GLU A 154      -4.170  18.519  -2.297  1.00 10.00      A    C  
ATOM   1553  O   GLU A 154      -4.257  19.102  -1.215  1.00 10.00      A    O  
ATOM   1554  CB  GLU A 154      -4.953  16.319  -1.399  1.00 10.00      A    C  
ATOM   1555  CG  GLU A 154      -6.389  16.335  -1.895  1.00 10.00      A    C  
ATOM   1556  CD  GLU A 154      -7.403  15.977  -0.829  1.00 10.00      A    C  
ATOM   1557  OE1 GLU A 154      -7.493  14.791  -0.468  1.00 10.00      A    O  
ATOM   1558  OE2 GLU A 154      -8.132  16.890  -0.375  1.00 10.00      A    O1-
ATOM   1559  HN  GLU A 154      -2.363  16.506  -1.089  1.00 10.00      A    H  
ATOM   1560  N   LEU A 155      -4.216  19.154  -3.456  1.00 10.00      A    N  
ATOM   1561  CA  LEU A 155      -4.370  20.596  -3.523  1.00 10.00      A    C  
ATOM   1562  C   LEU A 155      -5.783  21.004  -3.923  1.00 10.00      A    C  
ATOM   1563  O   LEU A 155      -6.428  20.352  -4.742  1.00 10.00      A    O  
ATOM   1564  CB  LEU A 155      -3.353  21.193  -4.500  1.00 10.00      A    C  
ATOM   1565  CG  LEU A 155      -1.879  20.920  -4.187  1.00 10.00      A    C  
ATOM   1566  CD1 LEU A 155      -0.993  21.370  -5.338  1.00 10.00      A    C  
ATOM   1567  CD2 LEU A 155      -1.469  21.607  -2.894  1.00 10.00      A    C  
ATOM   1568  HN  LEU A 155      -4.148  18.638  -4.293  1.00 10.00      A    H  
ATOM   1569  N   LYS A 156      -6.266  22.073  -3.310  1.00 10.00      A    N  
ATOM   1570  CA  LYS A 156      -7.586  22.608  -3.609  1.00 10.00      A    C  
ATOM   1571  C   LYS A 156      -7.427  23.909  -4.381  1.00 10.00      A    C  
ATOM   1572  O   LYS A 156      -6.849  24.866  -3.867  1.00 10.00      A    O  
ATOM   1573  CB  LYS A 156      -8.366  22.860  -2.316  1.00 10.00      A    C  
ATOM   1574  CG  LYS A 156      -8.765  21.597  -1.571  1.00 10.00      A    C  
ATOM   1575  CD  LYS A 156      -9.910  20.881  -2.267  1.00 10.00      A    C  
ATOM   1576  CE  LYS A 156     -10.287  19.601  -1.540  1.00 10.00      A    C  
ATOM   1577  NZ  LYS A 156      -9.382  18.483  -1.908  1.00 10.00      A    N1+
ATOM   1578  HN  LYS A 156      -5.715  22.517  -2.625  1.00 10.00      A    H  
ATOM   1579  HZ1 LYS A 156      -9.281  17.812  -1.108  1.00 10.00      A    H  
ATOM   1580  HZ2 LYS A 156      -8.442  18.848  -2.150  1.00 10.00      A    H  
ATOM   1581  HZ3 LYS A 156      -9.764  17.969  -2.729  1.00 10.00      A    H  
ATOM   1582  N   LEU A 157      -7.925  23.938  -5.609  1.00 10.00      A    N  
ATOM   1583  CA  LEU A 157      -7.808  25.121  -6.452  1.00 10.00      A    C  
ATOM   1584  C   LEU A 157      -9.169  25.754  -6.719  1.00 10.00      A    C  
ATOM   1585  O   LEU A 157     -10.116  25.067  -7.093  1.00 10.00      A    O  
ATOM   1586  CB  LEU A 157      -7.133  24.755  -7.780  1.00 10.00      A    C  
ATOM   1587  CG  LEU A 157      -6.997  25.876  -8.814  1.00 10.00      A    C  
ATOM   1588  CD1 LEU A 157      -6.054  26.961  -8.316  1.00 10.00      A    C  
ATOM   1589  CD2 LEU A 157      -6.519  25.319 -10.146  1.00 10.00      A    C  
ATOM   1590  HN  LEU A 157      -8.392  23.147  -5.954  1.00 10.00      A    H  
ATOM   1591  N   SER A 158      -9.254  27.061  -6.513  1.00 10.00      A    N  
ATOM   1592  CA  SER A 158     -10.484  27.808  -6.744  1.00 10.00      A    C  
ATOM   1593  C   SER A 158     -10.144  29.231  -7.173  1.00 10.00      A    C  
ATOM   1594  O   SER A 158      -9.023  29.688  -6.963  1.00 10.00      A    O  
ATOM   1595  CB  SER A 158     -11.330  27.837  -5.467  1.00 10.00      A    C  
ATOM   1596  OG  SER A 158     -10.521  28.056  -4.321  1.00 10.00      A    O  
ATOM   1597  HN  SER A 158      -8.460  27.547  -6.194  1.00 10.00      A    H  
ATOM   1598  HG  SER A 158      -9.842  27.377  -4.283  1.00 10.00      A    H  
ATOM   1599  N   LYS A 159     -11.094  29.929  -7.778  1.00 10.00      A    N  
ATOM   1600  CA  LYS A 159     -10.855  31.302  -8.198  1.00 10.00      A    C  
ATOM   1601  C   LYS A 159     -11.254  32.244  -7.068  1.00 10.00      A    C  
ATOM   1602  O   LYS A 159     -12.344  32.121  -6.511  1.00 10.00      A    O  
ATOM   1603  CB  LYS A 159     -11.612  31.630  -9.493  1.00 10.00      A    C  
ATOM   1604  CG  LYS A 159     -11.185  32.936 -10.156  1.00 10.00      A    C  
ATOM   1605  CD  LYS A 159     -11.638  33.005 -11.609  1.00 10.00      A    C  
ATOM   1606  CE  LYS A 159     -11.288  34.346 -12.243  1.00 10.00      A    C  
ATOM   1607  NZ  LYS A 159     -11.627  34.386 -13.692  1.00 10.00      A    N1+
ATOM   1608  HN  LYS A 159     -11.976  29.522  -7.929  1.00 10.00      A    H  
ATOM   1609  HZ1 LYS A 159     -10.860  33.942 -14.257  1.00 10.00      A    H  
ATOM   1610  HZ2 LYS A 159     -11.739  35.368 -14.016  1.00 10.00      A    H  
ATOM   1611  HZ3 LYS A 159     -12.508  33.872 -13.873  1.00 10.00      A    H  
ATOM   1612  N   VAL A 160     -10.363  33.163  -6.719  1.00 10.00      A    N  
ATOM   1613  CA  VAL A 160     -10.616  34.110  -5.635  1.00 10.00      A    C  
ATOM   1614  C   VAL A 160     -11.889  34.924  -5.871  1.00 10.00      A    C  
ATOM   1615  O   VAL A 160     -11.984  35.690  -6.831  1.00 10.00      A    O  
ATOM   1616  CB  VAL A 160      -9.422  35.063  -5.404  1.00 10.00      A    C  
ATOM   1617  CG1 VAL A 160      -9.727  36.049  -4.282  1.00 10.00      A    C  
ATOM   1618  CG2 VAL A 160      -8.161  34.273  -5.085  1.00 10.00      A    C  
ATOM   1619  HN  VAL A 160      -9.509  33.210  -7.207  1.00 10.00      A    H  
ATOM   1620  N   GLY A 161     -12.878  34.714  -5.007  1.00 10.00      A    N  
ATOM   1621  CA  GLY A 161     -14.131  35.441  -5.106  1.00 10.00      A    C  
ATOM   1622  C   GLY A 161     -15.190  34.693  -5.890  1.00 10.00      A    C  
ATOM   1623  O   GLY A 161     -16.383  34.876  -5.662  1.00 10.00      A    O  
ATOM   1624  HN  GLY A 161     -12.763  34.045  -4.305  1.00 10.00      A    H  
ATOM   1625  N   GLN A 162     -14.752  33.833  -6.792  1.00 10.00      A    N  
ATOM   1626  CA  GLN A 162     -15.664  33.069  -7.631  1.00 10.00      A    C  
ATOM   1627  C   GLN A 162     -16.131  31.807  -6.916  1.00 10.00      A    C  
ATOM   1628  O   GLN A 162     -15.326  30.939  -6.573  1.00 10.00      A    O  
ATOM   1629  CB  GLN A 162     -14.996  32.712  -8.962  1.00 10.00      A    C  
ATOM   1630  CG  GLN A 162     -15.082  33.783 -10.045  1.00 10.00      A    C  
ATOM   1631  CD  GLN A 162     -15.083  35.201  -9.504  1.00 10.00      A    C  
ATOM   1632  NE2 GLN A 162     -13.908  35.714  -9.170  1.00 10.00      A    N  
ATOM   1633  OE1 GLN A 162     -16.130  35.826  -9.377  1.00 10.00      A    O  
ATOM   1634  HN  GLN A 162     -13.787  33.694  -6.888  1.00 10.00      A    H  
ATOM   1635 HE21 GLN A 162     -13.110  35.163  -9.286  1.00 10.00      A    H  
ATOM   1636 HE22 GLN A 162     -13.890  36.626  -8.810  1.00 10.00      A    H  
ATOM   1637  N   GLY A 163     -17.431  31.714  -6.694  1.00 10.00      A    N  
ATOM   1638  CA  GLY A 163     -17.992  30.563  -6.018  1.00 10.00      A    C  
ATOM   1639  C   GLY A 163     -18.200  29.387  -6.949  1.00 10.00      A    C  
ATOM   1640  O   GLY A 163     -18.382  29.570  -8.152  1.00 10.00      A    O  
ATOM   1641  HN  GLY A 163     -18.019  32.438  -6.998  1.00 10.00      A    H  
ATOM   1642  N   ASN A 164     -18.170  28.184  -6.380  1.00 10.00      A    N  
ATOM   1643  CA  ASN A 164     -18.353  26.944  -7.140  1.00 10.00      A    C  
ATOM   1644  C   ASN A 164     -17.227  26.747  -8.143  1.00 10.00      A    C  
ATOM   1645  O   ASN A 164     -17.445  26.319  -9.274  1.00 10.00      A    O  
ATOM   1646  CB  ASN A 164     -19.724  26.894  -7.834  1.00 10.00      A    C  
ATOM   1647  CG  ASN A 164     -20.205  25.471  -8.086  1.00 10.00      A    C  
ATOM   1648  ND2 ASN A 164     -21.401  25.333  -8.646  1.00 10.00      A    N  
ATOM   1649  OD1 ASN A 164     -19.512  24.503  -7.780  1.00 10.00      A    O  
ATOM   1650  HN  ASN A 164     -18.017  28.124  -5.416  1.00 10.00      A    H  
ATOM   1651 HD21 ASN A 164     -21.907  26.143  -8.871  1.00 10.00      A    H  
ATOM   1652 HD22 ASN A 164     -21.730  24.426  -8.806  1.00 10.00      A    H  
ATOM   1653  N   THR A 165     -16.012  27.077  -7.722  1.00 10.00      A    N  
ATOM   1654  CA  THR A 165     -14.853  26.930  -8.587  1.00 10.00      A    C  
ATOM   1655  C   THR A 165     -13.786  26.003  -7.984  1.00 10.00      A    C  
ATOM   1656  O   THR A 165     -12.809  25.651  -8.658  1.00 10.00      A    O  
ATOM   1657  CB  THR A 165     -14.223  28.298  -8.911  1.00 10.00      A    C  
ATOM   1658  CG2 THR A 165     -15.156  29.133  -9.775  1.00 10.00      A    C  
ATOM   1659  OG1 THR A 165     -13.921  29.002  -7.698  1.00 10.00      A    O  
ATOM   1660  HN  THR A 165     -15.898  27.444  -6.825  1.00 10.00      A    H  
ATOM   1661  HG1 THR A 165     -14.593  29.684  -7.541  1.00 10.00      A    H  
ATOM   1662  N   GLU A 166     -13.977  25.596  -6.728  1.00 10.00      A    N  
ATOM   1663  CA  GLU A 166     -13.011  24.736  -6.054  1.00 10.00      A    C  
ATOM   1664  C   GLU A 166     -13.020  23.315  -6.612  1.00 10.00      A    C  
ATOM   1665  O   GLU A 166     -14.056  22.805  -7.042  1.00 10.00      A    O  
ATOM   1666  CB  GLU A 166     -13.227  24.717  -4.536  1.00 10.00      A    C  
ATOM   1667  CG  GLU A 166     -11.959  24.391  -3.757  1.00 10.00      A    C  
ATOM   1668  CD  GLU A 166     -12.195  24.003  -2.306  1.00 10.00      A    C  
ATOM   1669  OE1 GLU A 166     -12.214  22.791  -2.007  1.00 10.00      A    O  
ATOM   1670  OE2 GLU A 166     -12.320  24.907  -1.455  1.00 10.00      A    O1-
ATOM   1671  HN  GLU A 166     -14.790  25.854  -6.256  1.00 10.00      A    H  
ATOM   1672  N   ARG A 167     -11.838  22.703  -6.626  1.00 10.00      A    N  
ATOM   1673  CA  ARG A 167     -11.669  21.341  -7.103  1.00 10.00      A    C  
ATOM   1674  C   ARG A 167     -10.419  20.746  -6.479  1.00 10.00      A    C  
ATOM   1675  O   ARG A 167      -9.617  21.472  -5.882  1.00 10.00      A    O  
ATOM   1676  CB  ARG A 167     -11.587  21.264  -8.639  1.00 10.00      A    C  
ATOM   1677  CG  ARG A 167     -10.328  21.871  -9.262  1.00 10.00      A    C  
ATOM   1678  CD  ARG A 167     -10.525  23.344  -9.641  1.00 10.00      A    C  
ATOM   1679  NE  ARG A 167     -10.320  23.571 -11.083  1.00 10.00      A    N  
ATOM   1680  CZ  ARG A 167     -11.279  23.972 -11.931  1.00 10.00      A    C  
ATOM   1681  NH1 ARG A 167     -12.523  24.193 -11.483  1.00 10.00      A    N1+
ATOM   1682  NH2 ARG A 167     -10.992  24.186 -13.215  1.00 10.00      A    N  
ATOM   1683  HN  ARG A 167     -11.048  23.192  -6.296  1.00 10.00      A    H  
ATOM   1684  HE  ARG A 167      -9.423  23.413 -11.431  1.00 10.00      A    H  
ATOM   1685 HH11 ARG A 167     -13.271  24.487 -12.145  1.00 10.00      A    H  
ATOM   1686 HH12 ARG A 167     -12.749  24.070 -10.476  1.00 10.00      A    H  
ATOM   1687 HH21 ARG A 167     -10.021  24.051 -13.574  1.00 10.00      A    H  
ATOM   1688 HH22 ARG A 167     -11.737  24.496 -13.879  1.00 10.00      A    H  
ATOM   1689  N   THR A 168     -10.238  19.443  -6.635  1.00 10.00      A    N  
ATOM   1690  CA  THR A 168      -9.087  18.781  -6.078  1.00 10.00      A    C  
ATOM   1691  C   THR A 168      -8.082  18.462  -7.173  1.00 10.00      A    C  
ATOM   1692  O   THR A 168      -8.415  17.818  -8.167  1.00 10.00      A    O  
ATOM   1693  CB  THR A 168      -9.478  17.498  -5.333  1.00 10.00      A    C  
ATOM   1694  CG2 THR A 168      -8.260  16.898  -4.660  1.00 10.00      A    C  
ATOM   1695  OG1 THR A 168     -10.480  17.801  -4.342  1.00 10.00      A    O  
ATOM   1696  HN  THR A 168     -10.869  18.924  -7.161  1.00 10.00      A    H  
ATOM   1697  HG1 THR A 168     -11.137  18.400  -4.721  1.00 10.00      A    H  
ATOM   1698  N   VAL A 169      -6.872  18.955  -6.993  1.00 10.00      A    N  
ATOM   1699  CA  VAL A 169      -5.795  18.729  -7.932  1.00 10.00      A    C  
ATOM   1700  C   VAL A 169      -4.719  17.901  -7.234  1.00 10.00      A    C  
ATOM   1701  O   VAL A 169      -4.171  18.317  -6.213  1.00 10.00      A    O  
ATOM   1702  CB  VAL A 169      -5.190  20.064  -8.420  1.00 10.00      A    C  
ATOM   1703  CG1 VAL A 169      -4.171  19.816  -9.514  1.00 10.00      A    C  
ATOM   1704  CG2 VAL A 169      -6.278  21.009  -8.921  1.00 10.00      A    C  
ATOM   1705  HN  VAL A 169      -6.688  19.487  -6.183  1.00 10.00      A    H  
ATOM   1706  N   TRP A 170      -4.432  16.728  -7.773  1.00 10.00      A    N  
ATOM   1707  CA  TRP A 170      -3.451  15.844  -7.173  1.00 10.00      A    C  
ATOM   1708  C   TRP A 170      -2.071  16.052  -7.776  1.00 10.00      A    C  
ATOM   1709  O   TRP A 170      -1.855  15.818  -8.969  1.00 10.00      A    O  
ATOM   1710  CB  TRP A 170      -3.886  14.385  -7.318  1.00 10.00      A    C  
ATOM   1711  CG  TRP A 170      -5.276  14.117  -6.814  1.00 10.00      A    C  
ATOM   1712  CD1 TRP A 170      -6.440  14.276  -7.508  1.00 10.00      A    C  
ATOM   1713  CD2 TRP A 170      -5.650  13.646  -5.513  1.00 10.00      A    C  
ATOM   1714  CE2 TRP A 170      -7.054  13.537  -5.494  1.00 10.00      A    C  
ATOM   1715  CE3 TRP A 170      -4.938  13.305  -4.363  1.00 10.00      A    C  
ATOM   1716  NE1 TRP A 170      -7.514  13.924  -6.724  1.00 10.00      A    N  
ATOM   1717  CZ2 TRP A 170      -7.754  13.100  -4.375  1.00 10.00      A    C  
ATOM   1718  CZ3 TRP A 170      -5.633  12.871  -3.253  1.00 10.00      A    C  
ATOM   1719  CH2 TRP A 170      -7.026  12.774  -3.266  1.00 10.00      A    C  
ATOM   1720  HN  TRP A 170      -4.881  16.455  -8.609  1.00 10.00      A    H  
ATOM   1721  HE1 TRP A 170      -8.454  13.949  -7.003  1.00 10.00      A    H  
ATOM   1722  N   GLN A 171      -1.143  16.505  -6.947  1.00 10.00      A    N  
ATOM   1723  CA  GLN A 171       0.216  16.741  -7.393  1.00 10.00      A    C  
ATOM   1724  C   GLN A 171       1.120  15.583  -6.998  1.00 10.00      A    C  
ATOM   1725  O   GLN A 171       1.314  15.309  -5.816  1.00 10.00      A    O  
ATOM   1726  CB  GLN A 171       0.765  18.054  -6.825  1.00 10.00      A    C  
ATOM   1727  CG  GLN A 171       2.037  18.533  -7.514  1.00 10.00      A    C  
ATOM   1728  CD  GLN A 171       3.141  18.913  -6.543  1.00 10.00      A    C  
ATOM   1729  NE2 GLN A 171       3.993  19.836  -6.954  1.00 10.00      A    N  
ATOM   1730  OE1 GLN A 171       3.236  18.376  -5.440  1.00 10.00      A    O  
ATOM   1731  HN  GLN A 171      -1.383  16.685  -6.010  1.00 10.00      A    H  
ATOM   1732 HE21 GLN A 171       3.865  20.219  -7.856  1.00 10.00      A    H  
ATOM   1733 HE22 GLN A 171       4.720  20.098  -6.354  1.00 10.00      A    H  
ATOM   1734  N   TYR A 172       1.645  14.896  -7.996  1.00 10.00      A    N  
ATOM   1735  CA  TYR A 172       2.548  13.780  -7.774  1.00 10.00      A    C  
ATOM   1736  C   TYR A 172       3.980  14.256  -7.998  1.00 10.00      A    C  
ATOM   1737  O   TYR A 172       4.412  14.441  -9.139  1.00 10.00      A    O  
ATOM   1738  CB  TYR A 172       2.219  12.630  -8.731  1.00 10.00      A    C  
ATOM   1739  CG  TYR A 172       0.981  11.836  -8.367  1.00 10.00      A    C  
ATOM   1740  CD1 TYR A 172      -0.268  12.188  -8.865  1.00 10.00      A    C  
ATOM   1741  CD2 TYR A 172       1.063  10.726  -7.533  1.00 10.00      A    C  
ATOM   1742  CE1 TYR A 172      -1.399  11.459  -8.543  1.00 10.00      A    C  
ATOM   1743  CE2 TYR A 172      -0.064   9.992  -7.206  1.00 10.00      A    C  
ATOM   1744  CZ  TYR A 172      -1.291  10.362  -7.713  1.00 10.00      A    C  
ATOM   1745  OH  TYR A 172      -2.415   9.639  -7.386  1.00 10.00      A    O  
ATOM   1746  HN  TYR A 172       1.428  15.156  -8.923  1.00 10.00      A    H  
ATOM   1747  HH  TYR A 172      -2.321   8.731  -7.707  1.00 10.00      A    H  
ATOM   1748  N   HIS A 173       4.705  14.474  -6.911  1.00 10.00      A    N  
ATOM   1749  CA  HIS A 173       6.074  14.963  -6.996  1.00 10.00      A    C  
ATOM   1750  C   HIS A 173       7.101  13.836  -6.897  1.00 10.00      A    C  
ATOM   1751  O   HIS A 173       7.282  13.243  -5.834  1.00 10.00      A    O  
ATOM   1752  CB  HIS A 173       6.326  16.005  -5.895  1.00 10.00      A    C  
ATOM   1753  CG  HIS A 173       7.590  16.799  -6.061  1.00 10.00      A    C  
ATOM   1754  CD2 HIS A 173       8.475  16.807  -7.087  1.00 10.00      A    C  
ATOM   1755  ND1 HIS A 173       8.006  17.698  -5.101  1.00 10.00      A    N  
ATOM   1756  CE1 HIS A 173       9.124  18.228  -5.567  1.00 10.00      A    C  
ATOM   1757  NE2 HIS A 173       9.443  17.719  -6.763  1.00 10.00      A    N  
ATOM   1758  HN  HIS A 173       4.309  14.302  -6.026  1.00 10.00      A    H  
ATOM   1759  HE2 HIS A 173      10.217  17.965  -7.318  1.00 10.00      A    H  
ATOM   1760  N   PHE A 174       7.767  13.549  -8.012  1.00 10.00      A    N  
ATOM   1761  CA  PHE A 174       8.804  12.523  -8.053  1.00 10.00      A    C  
ATOM   1762  C   PHE A 174      10.083  13.127  -7.483  1.00 10.00      A    C  
ATOM   1763  O   PHE A 174      10.531  14.179  -7.938  1.00 10.00      A    O  
ATOM   1764  CB  PHE A 174       9.034  12.076  -9.500  1.00 10.00      A    C  
ATOM   1765  CG  PHE A 174       9.635  10.705  -9.638  1.00 10.00      A    C  
ATOM   1766  CD1 PHE A 174       8.878   9.575  -9.381  1.00 10.00      A    C  
ATOM   1767  CD2 PHE A 174      10.952  10.546 -10.033  1.00 10.00      A    C  
ATOM   1768  CE1 PHE A 174       9.422   8.312  -9.513  1.00 10.00      A    C  
ATOM   1769  CE2 PHE A 174      11.503   9.286 -10.169  1.00 10.00      A    C  
ATOM   1770  CZ  PHE A 174      10.736   8.166  -9.908  1.00 10.00      A    C  
ATOM   1771  HN  PHE A 174       7.562  14.053  -8.832  1.00 10.00      A    H  
ATOM   1772  N   ARG A 175      10.673  12.477  -6.489  1.00 10.00      A    N  
ATOM   1773  CA  ARG A 175      11.867  13.022  -5.857  1.00 10.00      A    C  
ATOM   1774  C   ARG A 175      13.085  12.105  -5.920  1.00 10.00      A    C  
ATOM   1775  O   ARG A 175      14.200  12.544  -5.637  1.00 10.00      A    O  
ATOM   1776  CB  ARG A 175      11.567  13.406  -4.406  1.00 10.00      A    C  
ATOM   1777  CG  ARG A 175      10.488  14.469  -4.262  1.00 10.00      A    C  
ATOM   1778  CD  ARG A 175      10.191  14.773  -2.803  1.00 10.00      A    C  
ATOM   1779  NE  ARG A 175      11.392  15.170  -2.062  1.00 10.00      A    N  
ATOM   1780  CZ  ARG A 175      11.878  16.415  -2.030  1.00 10.00      A    C  
ATOM   1781  NH1 ARG A 175      11.267  17.391  -2.698  1.00 10.00      A    N1+
ATOM   1782  NH2 ARG A 175      12.973  16.682  -1.323  1.00 10.00      A    N  
ATOM   1783  HN  ARG A 175      10.302  11.619  -6.177  1.00 10.00      A    H  
ATOM   1784  HE  ARG A 175      11.858  14.464  -1.561  1.00 10.00      A    H  
ATOM   1785 HH11 ARG A 175      10.407  17.187  -3.251  1.00 10.00      A    H  
ATOM   1786 HH12 ARG A 175      11.643  18.366  -2.671  1.00 10.00      A    H  
ATOM   1787 HH21 ARG A 175      13.455  15.924  -0.795  1.00 10.00      A    H  
ATOM   1788 HH22 ARG A 175      13.356  17.652  -1.293  1.00 10.00      A    H  
ATOM   1789  N   THR A 176      12.891  10.848  -6.297  1.00 10.00      A    N  
ATOM   1790  CA  THR A 176      14.006   9.905  -6.357  1.00 10.00      A    C  
ATOM   1791  C   THR A 176      14.816  10.015  -7.656  1.00 10.00      A    C  
ATOM   1792  O   THR A 176      15.793   9.287  -7.850  1.00 10.00      A    O  
ATOM   1793  CB  THR A 176      13.561   8.445  -6.101  1.00 10.00      A    C  
ATOM   1794  CG2 THR A 176      13.167   7.745  -7.395  1.00 10.00      A    C  
ATOM   1795  OG1 THR A 176      14.628   7.720  -5.476  1.00 10.00      A    O  
ATOM   1796  HN  THR A 176      11.988  10.544  -6.526  1.00 10.00      A    H  
ATOM   1797  HG1 THR A 176      15.283   7.484  -6.138  1.00 10.00      A    H  
ATOM   1798  N   TRP A 177      14.424  10.929  -8.537  1.00 10.00      A    N  
ATOM   1799  CA  TRP A 177      15.134  11.106  -9.796  1.00 10.00      A    C  
ATOM   1800  C   TRP A 177      16.534  11.662  -9.547  1.00 10.00      A    C  
ATOM   1801  O   TRP A 177      16.694  12.684  -8.873  1.00 10.00      A    O  
ATOM   1802  CB  TRP A 177      14.358  12.009 -10.760  1.00 10.00      A    C  
ATOM   1803  CG  TRP A 177      14.832  11.889 -12.179  1.00 10.00      A    C  
ATOM   1804  CD1 TRP A 177      15.883  12.543 -12.750  1.00 10.00      A    C  
ATOM   1805  CD2 TRP A 177      14.281  11.053 -13.203  1.00 10.00      A    C  
ATOM   1806  CE2 TRP A 177      15.046  11.259 -14.368  1.00 10.00      A    C  
ATOM   1807  CE3 TRP A 177      13.206  10.162 -13.252  1.00 10.00      A    C  
ATOM   1808  NE1 TRP A 177      16.024  12.166 -14.061  1.00 10.00      A    N  
ATOM   1809  CZ2 TRP A 177      14.785  10.590 -15.561  1.00 10.00      A    C  
ATOM   1810  CZ3 TRP A 177      12.948   9.500 -14.437  1.00 10.00      A    C  
ATOM   1811  CH2 TRP A 177      13.727   9.724 -15.578  1.00 10.00      A    C  
ATOM   1812  HN  TRP A 177      13.657  11.498  -8.332  1.00 10.00      A    H  
ATOM   1813  HE1 TRP A 177      16.714  12.493 -14.676  1.00 10.00      A    H  
ATOM   1814  N   PRO A 178      17.567  10.980 -10.068  1.00 10.00      A    N  
ATOM   1815  CA  PRO A 178      18.957  11.406  -9.903  1.00 10.00      A    C  
ATOM   1816  C   PRO A 178      19.233  12.727 -10.611  1.00 10.00      A    C  
ATOM   1817  O   PRO A 178      18.608  13.050 -11.621  1.00 10.00      A    O  
ATOM   1818  CB  PRO A 178      19.765  10.276 -10.550  1.00 10.00      A    C  
ATOM   1819  CG  PRO A 178      18.815   9.626 -11.493  1.00 10.00      A    C  
ATOM   1820  CD  PRO A 178      17.461   9.741 -10.857  1.00 10.00      A    C  
ATOM   1821  N   ASP A 179      20.171  13.485 -10.071  1.00 10.00      A    N  
ATOM   1822  CA  ASP A 179      20.535  14.776 -10.639  1.00 10.00      A    C  
ATOM   1823  C   ASP A 179      21.217  14.608 -11.995  1.00 10.00      A    C  
ATOM   1824  O   ASP A 179      21.162  15.497 -12.844  1.00 10.00      A    O  
ATOM   1825  CB  ASP A 179      21.431  15.559  -9.673  1.00 10.00      A    C  
ATOM   1826  CG  ASP A 179      20.660  16.199  -8.532  1.00 10.00      A    C  
ATOM   1827  OD1 ASP A 179      20.925  17.372  -8.211  1.00 10.00      A    O  
ATOM   1828  OD2 ASP A 179      19.798  15.524  -7.953  1.00 10.00      A    O1-
ATOM   1829  HN  ASP A 179      20.626  13.176  -9.262  1.00 10.00      A    H  
ATOM   1830  N   HIS A 180      21.850  13.457 -12.195  1.00 10.00      A    N  
ATOM   1831  CA  HIS A 180      22.535  13.163 -13.446  1.00 10.00      A    C  
ATOM   1832  C   HIS A 180      22.107  11.802 -13.976  1.00 10.00      A    C  
ATOM   1833  O   HIS A 180      22.065  10.823 -13.230  1.00 10.00      A    O  
ATOM   1834  CB  HIS A 180      24.054  13.191 -13.255  1.00 10.00      A    C  
ATOM   1835  CG  HIS A 180      24.735  14.352 -13.915  1.00 10.00      A    C  
ATOM   1836  CD2 HIS A 180      24.249  15.583 -14.210  1.00 10.00      A    C  
ATOM   1837  ND1 HIS A 180      26.053  14.282 -14.300  1.00 10.00      A    N  
ATOM   1838  CE1 HIS A 180      26.342  15.463 -14.816  1.00 10.00      A    C  
ATOM   1839  NE2 HIS A 180      25.283  16.281 -14.779  1.00 10.00      A    N  
ATOM   1840  HN  HIS A 180      21.845  12.782 -11.488  1.00 10.00      A    H  
ATOM   1841  HE2 HIS A 180      25.261  17.226 -15.071  1.00 10.00      A    H  
ATOM   1842  N   GLY A 181      21.777  11.752 -15.258  1.00 10.00      A    N  
ATOM   1843  CA  GLY A 181      21.367  10.505 -15.875  1.00 10.00      A    C  
ATOM   1844  C   GLY A 181      19.920  10.148 -15.595  1.00 10.00      A    C  
ATOM   1845  O   GLY A 181      19.062  11.027 -15.480  1.00 10.00      A    O  
ATOM   1846  HN  GLY A 181      21.807  12.571 -15.790  1.00 10.00      A    H  
ATOM   1847  N   VAL A 182      19.660   8.852 -15.496  1.00 10.00      A    N  
ATOM   1848  CA  VAL A 182      18.324   8.335 -15.231  1.00 10.00      A    C  
ATOM   1849  C   VAL A 182      18.422   7.210 -14.204  1.00 10.00      A    C  
ATOM   1850  O   VAL A 182      19.514   6.693 -13.963  1.00 10.00      A    O  
ATOM   1851  CB  VAL A 182      17.661   7.780 -16.520  1.00 10.00      A    C  
ATOM   1852  CG1 VAL A 182      17.410   8.886 -17.533  1.00 10.00      A    C  
ATOM   1853  CG2 VAL A 182      18.495   6.663 -17.133  1.00 10.00      A    C  
ATOM   1854  HN  VAL A 182      20.397   8.213 -15.584  1.00 10.00      A    H  
ATOM   1855  N   PRO A 183      17.303   6.831 -13.565  1.00 10.00      A    N  
ATOM   1856  CA  PRO A 183      17.298   5.748 -12.579  1.00 10.00      A    C  
ATOM   1857  C   PRO A 183      17.693   4.421 -13.224  1.00 10.00      A    C  
ATOM   1858  O   PRO A 183      17.359   4.160 -14.378  1.00 10.00      A    O  
ATOM   1859  CB  PRO A 183      15.838   5.690 -12.106  1.00 10.00      A    C  
ATOM   1860  CG  PRO A 183      15.257   7.007 -12.485  1.00 10.00      A    C  
ATOM   1861  CD  PRO A 183      15.969   7.425 -13.738  1.00 10.00      A    C  
ATOM   1862  N   SER A 184      18.402   3.591 -12.474  1.00 10.00      A    N  
ATOM   1863  CA  SER A 184      18.852   2.297 -12.970  1.00 10.00      A    C  
ATOM   1864  C   SER A 184      17.712   1.281 -13.020  1.00 10.00      A    C  
ATOM   1865  O   SER A 184      17.865   0.191 -13.567  1.00 10.00      A    O  
ATOM   1866  CB  SER A 184      19.975   1.783 -12.073  1.00 10.00      A    C  
ATOM   1867  OG  SER A 184      19.808   2.268 -10.748  1.00 10.00      A    O  
ATOM   1868  HN  SER A 184      18.643   3.853 -11.562  1.00 10.00      A    H  
ATOM   1869  HG  SER A 184      19.464   1.562 -10.193  1.00 10.00      A    H  
ATOM   1870  N   ASP A 185      16.577   1.646 -12.440  1.00 10.00      A    N  
ATOM   1871  CA  ASP A 185      15.412   0.773 -12.412  1.00 10.00      A    C  
ATOM   1872  C   ASP A 185      14.137   1.593 -12.591  1.00 10.00      A    C  
ATOM   1873  O   ASP A 185      13.978   2.648 -11.972  1.00 10.00      A    O  
ATOM   1874  CB  ASP A 185      15.363  -0.014 -11.099  1.00 10.00      A    C  
ATOM   1875  CG  ASP A 185      14.189  -0.969 -11.043  1.00 10.00      A    C  
ATOM   1876  OD1 ASP A 185      13.142  -0.586 -10.487  1.00 10.00      A    O  
ATOM   1877  OD2 ASP A 185      14.310  -2.093 -11.571  1.00 10.00      A    O1-
ATOM   1878  HN  ASP A 185      16.514   2.531 -12.029  1.00 10.00      A    H  
ATOM   1879  N   PRO A 186      13.223   1.137 -13.461  1.00 10.00      A    N  
ATOM   1880  CA  PRO A 186      11.970   1.831 -13.731  1.00 10.00      A    C  
ATOM   1881  C   PRO A 186      10.819   1.401 -12.817  1.00 10.00      A    C  
ATOM   1882  O   PRO A 186       9.680   1.824 -13.019  1.00 10.00      A    O  
ATOM   1883  CB  PRO A 186      11.677   1.411 -15.169  1.00 10.00      A    C  
ATOM   1884  CG  PRO A 186      12.229   0.027 -15.277  1.00 10.00      A    C  
ATOM   1885  CD  PRO A 186      13.354  -0.085 -14.278  1.00 10.00      A    C  
ATOM   1886  N   GLY A 187      11.115   0.577 -11.816  1.00 10.00      A    N  
ATOM   1887  CA  GLY A 187      10.088   0.107 -10.899  1.00 10.00      A    C  
ATOM   1888  C   GLY A 187       9.346   1.243 -10.223  1.00 10.00      A    C  
ATOM   1889  O   GLY A 187       8.118   1.322 -10.302  1.00 10.00      A    O  
ATOM   1890  HN  GLY A 187      12.049   0.278 -11.690  1.00 10.00      A    H  
ATOM   1891  N   GLY A 188      10.095   2.133  -9.580  1.00 10.00      A    N  
ATOM   1892  CA  GLY A 188       9.492   3.269  -8.898  1.00 10.00      A    C  
ATOM   1893  C   GLY A 188       8.732   4.173  -9.850  1.00 10.00      A    C  
ATOM   1894  O   GLY A 188       7.750   4.812  -9.470  1.00 10.00      A    O  
ATOM   1895  HN  GLY A 188      11.068   2.011  -9.555  1.00 10.00      A    H  
ATOM   1896  N   VAL A 189       9.178   4.214 -11.099  1.00 10.00      A    N  
ATOM   1897  CA  VAL A 189       8.536   5.036 -12.115  1.00 10.00      A    C  
ATOM   1898  C   VAL A 189       7.206   4.413 -12.537  1.00 10.00      A    C  
ATOM   1899  O   VAL A 189       6.213   5.116 -12.729  1.00 10.00      A    O  
ATOM   1900  CB  VAL A 189       9.445   5.222 -13.350  1.00 10.00      A    C  
ATOM   1901  CG1 VAL A 189       8.751   6.050 -14.423  1.00 10.00      A    C  
ATOM   1902  CG2 VAL A 189      10.758   5.872 -12.942  1.00 10.00      A    C  
ATOM   1903  HN  VAL A 189       9.957   3.673 -11.343  1.00 10.00      A    H  
ATOM   1904  N   LEU A 190       7.192   3.090 -12.665  1.00 10.00      A    N  
ATOM   1905  CA  LEU A 190       5.987   2.370 -13.056  1.00 10.00      A    C  
ATOM   1906  C   LEU A 190       4.909   2.516 -11.987  1.00 10.00      A    C  
ATOM   1907  O   LEU A 190       3.756   2.803 -12.300  1.00 10.00      A    O  
ATOM   1908  CB  LEU A 190       6.293   0.893 -13.321  1.00 10.00      A    C  
ATOM   1909  CG  LEU A 190       7.204   0.599 -14.518  1.00 10.00      A    C  
ATOM   1910  CD1 LEU A 190       7.580  -0.874 -14.558  1.00 10.00      A    C  
ATOM   1911  CD2 LEU A 190       6.540   1.021 -15.820  1.00 10.00      A    C  
ATOM   1912  HN  LEU A 190       8.017   2.583 -12.488  1.00 10.00      A    H  
ATOM   1913  N   ASP A 191       5.301   2.335 -10.726  1.00 10.00      A    N  
ATOM   1914  CA  ASP A 191       4.374   2.471  -9.599  1.00 10.00      A    C  
ATOM   1915  C   ASP A 191       3.763   3.866  -9.610  1.00 10.00      A    C  
ATOM   1916  O   ASP A 191       2.542   4.034  -9.558  1.00 10.00      A    O  
ATOM   1917  CB  ASP A 191       5.115   2.247  -8.275  1.00 10.00      A    C  
ATOM   1918  CG  ASP A 191       4.272   2.588  -7.055  1.00 10.00      A    C  
ATOM   1919  OD1 ASP A 191       3.541   1.699  -6.574  1.00 10.00      A    O  
ATOM   1920  OD2 ASP A 191       4.347   3.743  -6.577  1.00 10.00      A    O1-
ATOM   1921  HN  ASP A 191       6.239   2.102 -10.545  1.00 10.00      A    H  
ATOM   1922  N   PHE A 192       4.642   4.856  -9.714  1.00 10.00      A    N  
ATOM   1923  CA  PHE A 192       4.255   6.256  -9.753  1.00 10.00      A    C  
ATOM   1924  C   PHE A 192       3.231   6.517 -10.857  1.00 10.00      A    C  
ATOM   1925  O   PHE A 192       2.216   7.178 -10.632  1.00 10.00      A    O  
ATOM   1926  CB  PHE A 192       5.512   7.106  -9.981  1.00 10.00      A    C  
ATOM   1927  CG  PHE A 192       5.270   8.574 -10.186  1.00 10.00      A    C  
ATOM   1928  CD1 PHE A 192       5.168   9.428  -9.105  1.00 10.00      A    C  
ATOM   1929  CD2 PHE A 192       5.164   9.101 -11.461  1.00 10.00      A    C  
ATOM   1930  CE1 PHE A 192       4.965  10.781  -9.288  1.00 10.00      A    C  
ATOM   1931  CE2 PHE A 192       4.955  10.451 -11.653  1.00 10.00      A    C  
ATOM   1932  CZ  PHE A 192       4.858  11.294 -10.564  1.00 10.00      A    C  
ATOM   1933  HN  PHE A 192       5.596   4.632  -9.750  1.00 10.00      A    H  
ATOM   1934  N   LEU A 193       3.494   5.982 -12.041  1.00 10.00      A    N  
ATOM   1935  CA  LEU A 193       2.608   6.173 -13.182  1.00 10.00      A    C  
ATOM   1936  C   LEU A 193       1.278   5.448 -13.009  1.00 10.00      A    C  
ATOM   1937  O   LEU A 193       0.226   5.990 -13.350  1.00 10.00      A    O  
ATOM   1938  CB  LEU A 193       3.288   5.752 -14.485  1.00 10.00      A    C  
ATOM   1939  CG  LEU A 193       4.391   6.683 -14.994  1.00 10.00      A    C  
ATOM   1940  CD1 LEU A 193       5.056   6.098 -16.229  1.00 10.00      A    C  
ATOM   1941  CD2 LEU A 193       3.832   8.067 -15.291  1.00 10.00      A    C  
ATOM   1942  HN  LEU A 193       4.306   5.436 -12.151  1.00 10.00      A    H  
ATOM   1943  N   GLU A 194       1.326   4.236 -12.466  1.00 10.00      A    N  
ATOM   1944  CA  GLU A 194       0.118   3.446 -12.254  1.00 10.00      A    C  
ATOM   1945  C   GLU A 194      -0.884   4.205 -11.387  1.00 10.00      A    C  
ATOM   1946  O   GLU A 194      -2.063   4.310 -11.734  1.00 10.00      A    O  
ATOM   1947  CB  GLU A 194       0.452   2.085 -11.639  1.00 10.00      A    C  
ATOM   1948  CG  GLU A 194      -0.351   0.927 -12.214  1.00 10.00      A    C  
ATOM   1949  CD  GLU A 194      -0.133   0.735 -13.704  1.00 10.00      A    C  
ATOM   1950  OE1 GLU A 194       1.022   0.822 -14.158  1.00 10.00      A    O  
ATOM   1951  OE2 GLU A 194      -1.119   0.482 -14.426  1.00 10.00      A    O1-
ATOM   1952  HN  GLU A 194       2.197   3.856 -12.206  1.00 10.00      A    H  
ATOM   1953  N   GLU A 195      -0.406   4.760 -10.273  1.00 10.00      A    N  
ATOM   1954  CA  GLU A 195      -1.270   5.521  -9.375  1.00 10.00      A    C  
ATOM   1955  C   GLU A 195      -1.777   6.793 -10.051  1.00 10.00      A    C  
ATOM   1956  O   GLU A 195      -2.913   7.214  -9.832  1.00 10.00      A    O  
ATOM   1957  CB  GLU A 195      -0.566   5.847  -8.057  1.00 10.00      A    C  
ATOM   1958  CG  GLU A 195      -1.152   5.125  -6.850  1.00 10.00      A    C  
ATOM   1959  CD  GLU A 195      -2.656   5.311  -6.724  1.00 10.00      A    C  
ATOM   1960  OE1 GLU A 195      -3.401   4.349  -7.003  1.00 10.00      A    O  
ATOM   1961  OE2 GLU A 195      -3.095   6.424  -6.349  1.00 10.00      A    O1-
ATOM   1962  HN  GLU A 195       0.545   4.645 -10.047  1.00 10.00      A    H  
ATOM   1963  N   VAL A 196      -0.931   7.406 -10.878  1.00 10.00      A    N  
ATOM   1964  CA  VAL A 196      -1.316   8.614 -11.603  1.00 10.00      A    C  
ATOM   1965  C   VAL A 196      -2.482   8.304 -12.541  1.00 10.00      A    C  
ATOM   1966  O   VAL A 196      -3.477   9.034 -12.577  1.00 10.00      A    O  
ATOM   1967  CB  VAL A 196      -0.136   9.208 -12.411  1.00 10.00      A    C  
ATOM   1968  CG1 VAL A 196      -0.621  10.266 -13.394  1.00 10.00      A    C  
ATOM   1969  CG2 VAL A 196       0.904   9.803 -11.477  1.00 10.00      A    C  
ATOM   1970  HN  VAL A 196      -0.027   7.039 -10.997  1.00 10.00      A    H  
ATOM   1971  N   HIS A 197      -2.359   7.204 -13.280  1.00 10.00      A    N  
ATOM   1972  CA  HIS A 197      -3.398   6.781 -14.211  1.00 10.00      A    C  
ATOM   1973  C   HIS A 197      -4.695   6.478 -13.470  1.00 10.00      A    C  
ATOM   1974  O   HIS A 197      -5.767   6.924 -13.878  1.00 10.00      A    O  
ATOM   1975  CB  HIS A 197      -2.950   5.562 -15.028  1.00 10.00      A    C  
ATOM   1976  CG  HIS A 197      -3.988   5.060 -15.991  1.00 10.00      A    C  
ATOM   1977  CD2 HIS A 197      -4.818   3.990 -15.886  1.00 10.00      A    C  
ATOM   1978  ND1 HIS A 197      -4.235   5.706 -17.178  1.00 10.00      A    N  
ATOM   1979  CE1 HIS A 197      -5.200   5.028 -17.765  1.00 10.00      A    C  
ATOM   1980  NE2 HIS A 197      -5.586   3.983 -17.022  1.00 10.00      A    N  
ATOM   1981  HN  HIS A 197      -1.540   6.662 -13.201  1.00 10.00      A    H  
ATOM   1982  HE2 HIS A 197      -6.289   3.340 -17.246  1.00 10.00      A    H  
ATOM   1983  N   HIS A 198      -4.591   5.726 -12.378  1.00 10.00      A    N  
ATOM   1984  CA  HIS A 198      -5.760   5.368 -11.581  1.00 10.00      A    C  
ATOM   1985  C   HIS A 198      -6.475   6.623 -11.091  1.00 10.00      A    C  
ATOM   1986  O   HIS A 198      -7.701   6.724 -11.161  1.00 10.00      A    O  
ATOM   1987  CB  HIS A 198      -5.361   4.482 -10.397  1.00 10.00      A    C  
ATOM   1988  CG  HIS A 198      -6.524   3.927  -9.630  1.00 10.00      A    C  
ATOM   1989  CD2 HIS A 198      -6.737   3.893  -8.290  1.00 10.00      A    C  
ATOM   1990  ND1 HIS A 198      -7.596   3.345 -10.272  1.00 10.00      A    N  
ATOM   1991  CE1 HIS A 198      -8.428   2.975  -9.320  1.00 10.00      A    C  
ATOM   1992  NE2 HIS A 198      -7.951   3.282  -8.104  1.00 10.00      A    N  
ATOM   1993  HN  HIS A 198      -3.703   5.401 -12.101  1.00 10.00      A    H  
ATOM   1994  HE2 HIS A 198      -8.384   3.101  -7.248  1.00 10.00      A    H  
ATOM   1995  N   LYS A 199      -5.693   7.585 -10.614  1.00 10.00      A    N  
ATOM   1996  CA  LYS A 199      -6.235   8.840 -10.123  1.00 10.00      A    C  
ATOM   1997  C   LYS A 199      -7.006   9.564 -11.220  1.00 10.00      A    C  
ATOM   1998  O   LYS A 199      -8.162   9.945 -11.033  1.00 10.00      A    O  
ATOM   1999  CB  LYS A 199      -5.109   9.735  -9.604  1.00 10.00      A    C  
ATOM   2000  CG  LYS A 199      -5.592  10.953  -8.835  1.00 10.00      A    C  
ATOM   2001  CD  LYS A 199      -6.332  10.548  -7.569  1.00 10.00      A    C  
ATOM   2002  CE  LYS A 199      -5.408   9.834  -6.596  1.00 10.00      A    C  
ATOM   2003  NZ  LYS A 199      -6.109   9.454  -5.342  1.00 10.00      A    N1+
ATOM   2004  HN  LYS A 199      -4.721   7.437 -10.584  1.00 10.00      A    H  
ATOM   2005  HZ1 LYS A 199      -5.465   8.916  -4.726  1.00 10.00      A    H  
ATOM   2006  HZ2 LYS A 199      -6.935   8.864  -5.563  1.00 10.00      A    H  
ATOM   2007  HZ3 LYS A 199      -6.427  10.305  -4.838  1.00 10.00      A    H  
ATOM   2008  N   GLN A 200      -6.366   9.730 -12.368  1.00 10.00      A    N  
ATOM   2009  CA  GLN A 200      -6.983  10.410 -13.495  1.00 10.00      A    C  
ATOM   2010  C   GLN A 200      -8.230   9.671 -13.976  1.00 10.00      A    C  
ATOM   2011  O   GLN A 200      -9.287  10.274 -14.154  1.00 10.00      A    O  
ATOM   2012  CB  GLN A 200      -5.983  10.560 -14.645  1.00 10.00      A    C  
ATOM   2013  CG  GLN A 200      -6.572  11.176 -15.906  1.00 10.00      A    C  
ATOM   2014  CD  GLN A 200      -6.742  12.680 -15.814  1.00 10.00      A    C  
ATOM   2015  NE2 GLN A 200      -6.755  13.336 -16.961  1.00 10.00      A    N  
ATOM   2016  OE1 GLN A 200      -6.872  13.247 -14.727  1.00 10.00      A    O  
ATOM   2017  HN  GLN A 200      -5.452   9.380 -12.462  1.00 10.00      A    H  
ATOM   2018 HE21 GLN A 200      -6.656  12.820 -17.796  1.00 10.00      A    H  
ATOM   2019 HE22 GLN A 200      -6.862  14.315 -16.937  1.00 10.00      A    H  
ATOM   2020  N   GLU A 201      -8.102   8.361 -14.156  1.00 10.00      A    N  
ATOM   2021  CA  GLU A 201      -9.203   7.538 -14.638  1.00 10.00      A    C  
ATOM   2022  C   GLU A 201     -10.411   7.560 -13.698  1.00 10.00      A    C  
ATOM   2023  O   GLU A 201     -11.555   7.520 -14.155  1.00 10.00      A    O  
ATOM   2024  CB  GLU A 201      -8.738   6.104 -14.916  1.00 10.00      A    C  
ATOM   2025  CG  GLU A 201      -9.434   5.436 -16.095  1.00 10.00      A    C  
ATOM   2026  CD  GLU A 201      -9.381   6.268 -17.365  1.00 10.00      A    C  
ATOM   2027  OE1 GLU A 201      -8.422   6.108 -18.151  1.00 10.00      A    O  
ATOM   2028  OE2 GLU A 201     -10.303   7.083 -17.578  1.00 10.00      A    O1-
ATOM   2029  HN  GLU A 201      -7.236   7.933 -13.960  1.00 10.00      A    H  
ATOM   2030  N   SER A 202     -10.163   7.642 -12.393  1.00 10.00      A    N  
ATOM   2031  CA  SER A 202     -11.252   7.669 -11.419  1.00 10.00      A    C  
ATOM   2032  C   SER A 202     -12.045   8.976 -11.486  1.00 10.00      A    C  
ATOM   2033  O   SER A 202     -13.244   9.005 -11.200  1.00 10.00      A    O  
ATOM   2034  CB  SER A 202     -10.741   7.401  -9.997  1.00 10.00      A    C  
ATOM   2035  OG  SER A 202      -9.795   8.375  -9.576  1.00 10.00      A    O  
ATOM   2036  HN  SER A 202      -9.233   7.669 -12.079  1.00 10.00      A    H  
ATOM   2037  HG  SER A 202      -9.360   8.762 -10.346  1.00 10.00      A    H  
ATOM   2038  N   ILE A 203     -11.379  10.053 -11.883  1.00 10.00      A    N  
ATOM   2039  CA  ILE A 203     -12.028  11.350 -11.980  1.00 10.00      A    C  
ATOM   2040  C   ILE A 203     -12.689  11.524 -13.345  1.00 10.00      A    C  
ATOM   2041  O   ILE A 203     -12.038  11.426 -14.385  1.00 10.00      A    O  
ATOM   2042  CB  ILE A 203     -11.036  12.505 -11.719  1.00 10.00      A    C  
ATOM   2043  CG1 ILE A 203     -10.352  12.310 -10.361  1.00 10.00      A    C  
ATOM   2044  CG2 ILE A 203     -11.756  13.848 -11.761  1.00 10.00      A    C  
ATOM   2045  CD1 ILE A 203      -9.224  13.283 -10.090  1.00 10.00      A    C  
ATOM   2046  HN  ILE A 203     -10.433   9.970 -12.127  1.00 10.00      A    H  
ATOM   2047  N   MET A 204     -13.991  11.758 -13.338  1.00 10.00      A    N  
ATOM   2048  CA  MET A 204     -14.733  11.945 -14.575  1.00 10.00      A    C  
ATOM   2049  C   MET A 204     -14.683  13.397 -15.016  1.00 10.00      A    C  
ATOM   2050  O   MET A 204     -14.611  14.300 -14.179  1.00 10.00      A    O  
ATOM   2051  CB  MET A 204     -16.179  11.466 -14.432  1.00 10.00      A    C  
ATOM   2052  CG  MET A 204     -16.301   9.973 -14.176  1.00 10.00      A    C  
ATOM   2053  SD  MET A 204     -15.205   8.997 -15.227  1.00 10.00      A    S  
ATOM   2054  CE  MET A 204     -15.404   7.372 -14.499  1.00 10.00      A    C  
ATOM   2055  HN  MET A 204     -14.463  11.813 -12.483  1.00 10.00      A    H  
ATOM   2056  N   ASP A 205     -14.710  13.604 -16.331  1.00 10.00      A    N  
ATOM   2057  CA  ASP A 205     -14.655  14.942 -16.922  1.00 10.00      A    C  
ATOM   2058  C   ASP A 205     -13.431  15.714 -16.439  1.00 10.00      A    C  
ATOM   2059  O   ASP A 205     -13.503  16.905 -16.134  1.00 10.00      A    O  
ATOM   2060  CB  ASP A 205     -15.949  15.723 -16.668  1.00 10.00      A    C  
ATOM   2061  CG  ASP A 205     -17.126  15.161 -17.443  1.00 10.00      A    C  
ATOM   2062  OD1 ASP A 205     -16.924  14.190 -18.210  1.00 10.00      A    O  
ATOM   2063  OD2 ASP A 205     -18.248  15.683 -17.283  1.00 10.00      A    O1-
ATOM   2064  HN  ASP A 205     -14.799  12.835 -16.929  1.00 10.00      A    H  
ATOM   2065  N   ALA A 206     -12.307  15.014 -16.370  1.00 10.00      A    N  
ATOM   2066  CA  ALA A 206     -11.056  15.607 -15.931  1.00 10.00      A    C  
ATOM   2067  C   ALA A 206     -10.257  16.111 -17.125  1.00 10.00      A    C  
ATOM   2068  O   ALA A 206     -10.375  15.577 -18.230  1.00 10.00      A    O  
ATOM   2069  CB  ALA A 206     -10.244  14.590 -15.144  1.00 10.00      A    C  
ATOM   2070  HN  ALA A 206     -12.321  14.072 -16.628  1.00 10.00      A    H  
ATOM   2071  N   GLY A 207      -9.453  17.141 -16.899  1.00 10.00      A    N  
ATOM   2072  CA  GLY A 207      -8.643  17.699 -17.963  1.00 10.00      A    C  
ATOM   2073  C   GLY A 207      -7.340  16.946 -18.147  1.00 10.00      A    C  
ATOM   2074  O   GLY A 207      -7.052  16.016 -17.392  1.00 10.00      A    O  
ATOM   2075  HN  GLY A 207      -9.406  17.527 -15.999  1.00 10.00      A    H  
ATOM   2076  N   PRO A 208      -6.529  17.337 -19.143  1.00 10.00      A    N  
ATOM   2077  CA  PRO A 208      -5.245  16.685 -19.433  1.00 10.00      A    C  
ATOM   2078  C   PRO A 208      -4.272  16.734 -18.254  1.00 10.00      A    C  
ATOM   2079  O   PRO A 208      -4.265  17.689 -17.473  1.00 10.00      A    O  
ATOM   2080  CB  PRO A 208      -4.693  17.468 -20.632  1.00 10.00      A    C  
ATOM   2081  CG  PRO A 208      -5.456  18.748 -20.654  1.00 10.00      A    C  
ATOM   2082  CD  PRO A 208      -6.804  18.449 -20.069  1.00 10.00      A    C  
ATOM   2083  N   VAL A 209      -3.450  15.695 -18.139  1.00 10.00      A    N  
ATOM   2084  CA  VAL A 209      -2.475  15.589 -17.057  1.00 10.00      A    C  
ATOM   2085  C   VAL A 209      -1.258  16.469 -17.323  1.00 10.00      A    C  
ATOM   2086  O   VAL A 209      -0.552  16.284 -18.311  1.00 10.00      A    O  
ATOM   2087  CB  VAL A 209      -2.006  14.131 -16.864  1.00 10.00      A    C  
ATOM   2088  CG1 VAL A 209      -1.070  14.016 -15.668  1.00 10.00      A    C  
ATOM   2089  CG2 VAL A 209      -3.195  13.197 -16.705  1.00 10.00      A    C  
ATOM   2090  HN  VAL A 209      -3.497  14.976 -18.810  1.00 10.00      A    H  
ATOM   2091  N   VAL A 210      -1.010  17.413 -16.427  1.00 10.00      A    N  
ATOM   2092  CA  VAL A 210       0.118  18.324 -16.565  1.00 10.00      A    C  
ATOM   2093  C   VAL A 210       1.401  17.673 -16.058  1.00 10.00      A    C  
ATOM   2094  O   VAL A 210       1.467  17.239 -14.915  1.00 10.00      A    O  
ATOM   2095  CB  VAL A 210      -0.118  19.632 -15.778  1.00 10.00      A    C  
ATOM   2096  CG1 VAL A 210       1.007  20.625 -16.028  1.00 10.00      A    C  
ATOM   2097  CG2 VAL A 210      -1.462  20.244 -16.136  1.00 10.00      A    C  
ATOM   2098  HN  VAL A 210      -1.593  17.489 -15.641  1.00 10.00      A    H  
ATOM   2099  N   VAL A 211       2.406  17.600 -16.917  1.00 10.00      A    N  
ATOM   2100  CA  VAL A 211       3.695  17.019 -16.560  1.00 10.00      A    C  
ATOM   2101  C   VAL A 211       4.781  18.055 -16.825  1.00 10.00      A    C  
ATOM   2102  O   VAL A 211       4.774  18.700 -17.877  1.00 10.00      A    O  
ATOM   2103  CB  VAL A 211       3.996  15.746 -17.388  1.00 10.00      A    C  
ATOM   2104  CG1 VAL A 211       5.248  15.047 -16.873  1.00 10.00      A    C  
ATOM   2105  CG2 VAL A 211       2.808  14.794 -17.380  1.00 10.00      A    C  
ATOM   2106  HN  VAL A 211       2.286  17.964 -17.826  1.00 10.00      A    H  
ATOM   2107  N   HIS A 212       5.700  18.238 -15.882  1.00 10.00      A    N  
ATOM   2108  CA  HIS A 212       6.752  19.227 -16.062  1.00 10.00      A    C  
ATOM   2109  C   HIS A 212       8.080  18.849 -15.412  1.00 10.00      A    C  
ATOM   2110  O   HIS A 212       8.126  18.189 -14.367  1.00 10.00      A    O  
ATOM   2111  CB  HIS A 212       6.296  20.614 -15.585  1.00 10.00      A    C  
ATOM   2112  CG  HIS A 212       5.998  20.724 -14.119  1.00 10.00      A    C  
ATOM   2113  CD2 HIS A 212       4.868  20.425 -13.429  1.00 10.00      A    C  
ATOM   2114  ND1 HIS A 212       6.893  21.201 -13.187  1.00 10.00      A    N  
ATOM   2115  CE1 HIS A 212       6.292  21.186 -11.992  1.00 10.00      A    C  
ATOM   2116  NE2 HIS A 212       5.059  20.722 -12.083  1.00 10.00      A    N  
ATOM   2117  HN  HIS A 212       5.668  17.703 -15.057  1.00 10.00      A    H  
ATOM   2118  HD1 HIS A 212       7.809  21.498 -13.369  1.00 10.00      A    H  
ATOM   2119  N   SER A 213       9.154  19.275 -16.062  1.00 10.00      A    N  
ATOM   2120  CA  SER A 213      10.507  19.061 -15.579  1.00 10.00      A    C  
ATOM   2121  C   SER A 213      11.219  20.418 -15.523  1.00 10.00      A    C  
ATOM   2122  O   SER A 213      10.660  21.385 -14.998  1.00 10.00      A    O  
ATOM   2123  CB  SER A 213      11.254  18.061 -16.475  1.00 10.00      A    C  
ATOM   2124  OG  SER A 213      10.970  18.265 -17.850  1.00 10.00      A    O  
ATOM   2125  HN  SER A 213       9.031  19.748 -16.912  1.00 10.00      A    H  
ATOM   2126  HG  SER A 213      11.807  18.251 -18.354  1.00 10.00      A    H  
ATOM   2127  N   SER A 214      12.429  20.508 -16.061  1.00 10.00      A    N  
ATOM   2128  CA  SER A 214      13.147  21.773 -16.074  1.00 10.00      A    C  
ATOM   2129  C   SER A 214      12.713  22.556 -17.306  1.00 10.00      A    C  
ATOM   2130  O   SER A 214      12.387  23.746 -17.229  1.00 10.00      A    O  
ATOM   2131  CB  SER A 214      14.660  21.543 -16.092  1.00 10.00      A    C  
ATOM   2132  OG  SER A 214      14.981  20.203 -15.746  1.00 10.00      A    O  
ATOM   2133  HN  SER A 214      12.843  19.717 -16.478  1.00 10.00      A    H  
ATOM   2134  HG  SER A 214      14.767  19.624 -16.507  1.00 10.00      A    H  
ATOM   2135  N   ALA A 215      12.709  21.868 -18.442  1.00 10.00      A    N  
ATOM   2136  CA  ALA A 215      12.286  22.460 -19.701  1.00 10.00      A    C  
ATOM   2137  C   ALA A 215      10.942  21.881 -20.109  1.00 10.00      A    C  
ATOM   2138  O   ALA A 215      10.130  22.549 -20.747  1.00 10.00      A    O  
ATOM   2139  CB  ALA A 215      13.314  22.211 -20.787  1.00 10.00      A    C  
ATOM   2140  HN  ALA A 215      13.011  20.927 -18.432  1.00 10.00      A    H  
ATOM   2141  N   GLY A 216      10.718  20.628 -19.743  1.00 10.00      A    N  
ATOM   2142  CA  GLY A 216       9.467  19.975 -20.056  1.00 10.00      A    C  
ATOM   2143  C   GLY A 216       9.517  19.211 -21.358  1.00 10.00      A    C  
ATOM   2144  O   GLY A 216       8.554  19.227 -22.129  1.00 10.00      A    O  
ATOM   2145  HN  GLY A 216      11.422  20.131 -19.267  1.00 10.00      A    H  
ATOM   2146  N   ILE A 217      10.642  18.554 -21.616  1.00 10.00      A    N  
ATOM   2147  CA  ILE A 217      10.807  17.774 -22.838  1.00 10.00      A    C  
ATOM   2148  C   ILE A 217      11.587  16.484 -22.585  1.00 10.00      A    C  
ATOM   2149  O   ILE A 217      11.282  15.441 -23.167  1.00 10.00      A    O  
ATOM   2150  CB  ILE A 217      11.492  18.578 -23.967  1.00 10.00      A    C  
ATOM   2151  CG1 ILE A 217      12.792  19.221 -23.481  1.00 10.00      A    C  
ATOM   2152  CG2 ILE A 217      10.551  19.625 -24.541  1.00 10.00      A    C  
ATOM   2153  CD1 ILE A 217      13.652  19.767 -24.599  1.00 10.00      A    C  
ATOM   2154  HN  ILE A 217      11.387  18.597 -20.966  1.00 10.00      A    H  
ATOM   2155  N   GLY A 218      12.575  16.550 -21.701  1.00 10.00      A    N  
ATOM   2156  CA  GLY A 218      13.382  15.386 -21.401  1.00 10.00      A    C  
ATOM   2157  C   GLY A 218      12.669  14.414 -20.487  1.00 10.00      A    C  
ATOM   2158  O   GLY A 218      12.115  13.411 -20.945  1.00 10.00      A    O  
ATOM   2159  HN  GLY A 218      12.756  17.404 -21.234  1.00 10.00      A    H  
ATOM   2160  N   ARG A 219      12.667  14.714 -19.195  1.00 10.00      A    N  
ATOM   2161  CA  ARG A 219      12.017  13.859 -18.209  1.00 10.00      A    C  
ATOM   2162  C   ARG A 219      10.519  13.812 -18.464  1.00 10.00      A    C  
ATOM   2163  O   ARG A 219       9.891  12.757 -18.351  1.00 10.00      A    O  
ATOM   2164  CB  ARG A 219      12.298  14.349 -16.788  1.00 10.00      A    C  
ATOM   2165  CG  ARG A 219      13.774  14.406 -16.432  1.00 10.00      A    C  
ATOM   2166  CD  ARG A 219      13.979  14.866 -14.999  1.00 10.00      A    C  
ATOM   2167  NE  ARG A 219      15.326  15.393 -14.785  1.00 10.00      A    N  
ATOM   2168  CZ  ARG A 219      15.766  15.865 -13.619  1.00 10.00      A    C  
ATOM   2169  NH1 ARG A 219      14.973  15.866 -12.551  1.00 10.00      A    N1+
ATOM   2170  NH2 ARG A 219      17.007  16.326 -13.516  1.00 10.00      A    N  
ATOM   2171  HN  ARG A 219      13.113  15.551 -18.896  1.00 10.00      A    H  
ATOM   2172  HE  ARG A 219      15.928  15.404 -15.558  1.00 10.00      A    H  
ATOM   2173 HH11 ARG A 219      15.322  16.245 -11.632  1.00 10.00      A    H  
ATOM   2174 HH12 ARG A 219      13.999  15.495 -12.618  1.00 10.00      A    H  
ATOM   2175 HH21 ARG A 219      17.350  16.702 -12.599  1.00 10.00      A    H  
ATOM   2176 HH22 ARG A 219      17.643  16.319 -14.341  1.00 10.00      A    H  
ATOM   2177  N   THR A 220       9.961  14.960 -18.827  1.00 10.00      A    N  
ATOM   2178  CA  THR A 220       8.542  15.068 -19.125  1.00 10.00      A    C  
ATOM   2179  C   THR A 220       8.181  14.145 -20.288  1.00 10.00      A    C  
ATOM   2180  O   THR A 220       7.203  13.398 -20.225  1.00 10.00      A    O  
ATOM   2181  CB  THR A 220       8.170  16.522 -19.478  1.00 10.00      A    C  
ATOM   2182  CG2 THR A 220       6.703  16.637 -19.863  1.00 10.00      A    C  
ATOM   2183  OG1 THR A 220       8.430  17.368 -18.351  1.00 10.00      A    O  
ATOM   2184  HN  THR A 220      10.523  15.761 -18.891  1.00 10.00      A    H  
ATOM   2185  HG1 THR A 220       9.379  17.549 -18.288  1.00 10.00      A    H  
ATOM   2186  N   GLY A 221       9.000  14.180 -21.334  1.00 10.00      A    N  
ATOM   2187  CA  GLY A 221       8.761  13.344 -22.491  1.00 10.00      A    C  
ATOM   2188  C   GLY A 221       8.897  11.876 -22.156  1.00 10.00      A    C  
ATOM   2189  O   GLY A 221       8.091  11.058 -22.591  1.00 10.00      A    O  
ATOM   2190  HN  GLY A 221       9.778  14.775 -21.317  1.00 10.00      A    H  
ATOM   2191  N   THR A 222       9.911  11.555 -21.361  1.00 10.00      A    N  
ATOM   2192  CA  THR A 222      10.164  10.181 -20.950  1.00 10.00      A    C  
ATOM   2193  C   THR A 222       8.952   9.592 -20.225  1.00 10.00      A    C  
ATOM   2194  O   THR A 222       8.459   8.525 -20.590  1.00 10.00      A    O  
ATOM   2195  CB  THR A 222      11.404  10.097 -20.033  1.00 10.00      A    C  
ATOM   2196  CG2 THR A 222      11.799   8.648 -19.786  1.00 10.00      A    C  
ATOM   2197  OG1 THR A 222      12.504  10.783 -20.647  1.00 10.00      A    O  
ATOM   2198  HN  THR A 222      10.507  12.265 -21.042  1.00 10.00      A    H  
ATOM   2199  HG1 THR A 222      12.274  11.711 -20.786  1.00 10.00      A    H  
ATOM   2200  N   PHE A 223       8.461  10.311 -19.218  1.00 10.00      A    N  
ATOM   2201  CA  PHE A 223       7.312   9.857 -18.439  1.00 10.00      A    C  
ATOM   2202  C   PHE A 223       6.072   9.679 -19.306  1.00 10.00      A    C  
ATOM   2203  O   PHE A 223       5.382   8.664 -19.211  1.00 10.00      A    O  
ATOM   2204  CB  PHE A 223       7.017  10.823 -17.290  1.00 10.00      A    C  
ATOM   2205  CG  PHE A 223       7.768  10.506 -16.029  1.00 10.00      A    C  
ATOM   2206  CD1 PHE A 223       9.138  10.689 -15.958  1.00 10.00      A    C  
ATOM   2207  CD2 PHE A 223       7.103  10.026 -14.914  1.00 10.00      A    C  
ATOM   2208  CE1 PHE A 223       9.830  10.399 -14.799  1.00 10.00      A    C  
ATOM   2209  CE2 PHE A 223       7.790   9.735 -13.750  1.00 10.00      A    C  
ATOM   2210  CZ  PHE A 223       9.156   9.921 -13.693  1.00 10.00      A    C  
ATOM   2211  HN  PHE A 223       8.881  11.171 -18.995  1.00 10.00      A    H  
ATOM   2212  N   ILE A 224       5.806  10.661 -20.161  1.00 10.00      A    N  
ATOM   2213  CA  ILE A 224       4.646  10.613 -21.042  1.00 10.00      A    C  
ATOM   2214  C   ILE A 224       4.709   9.413 -21.988  1.00 10.00      A    C  
ATOM   2215  O   ILE A 224       3.737   8.670 -22.122  1.00 10.00      A    O  
ATOM   2216  CB  ILE A 224       4.478  11.925 -21.844  1.00 10.00      A    C  
ATOM   2217  CG1 ILE A 224       4.115  13.077 -20.900  1.00 10.00      A    C  
ATOM   2218  CG2 ILE A 224       3.418  11.773 -22.928  1.00 10.00      A    C  
ATOM   2219  CD1 ILE A 224       4.039  14.430 -21.576  1.00 10.00      A    C  
ATOM   2220  HN  ILE A 224       6.408  11.437 -20.201  1.00 10.00      A    H  
ATOM   2221  N   VAL A 225       5.860   9.213 -22.622  1.00 10.00      A    N  
ATOM   2222  CA  VAL A 225       6.036   8.101 -23.552  1.00 10.00      A    C  
ATOM   2223  C   VAL A 225       5.863   6.755 -22.846  1.00 10.00      A    C  
ATOM   2224  O   VAL A 225       5.217   5.848 -23.373  1.00 10.00      A    O  
ATOM   2225  CB  VAL A 225       7.406   8.155 -24.271  1.00 10.00      A    C  
ATOM   2226  CG1 VAL A 225       7.634   6.906 -25.111  1.00 10.00      A    C  
ATOM   2227  CG2 VAL A 225       7.496   9.396 -25.146  1.00 10.00      A    C  
ATOM   2228  HN  VAL A 225       6.612   9.827 -22.460  1.00 10.00      A    H  
ATOM   2229  N   ILE A 226       6.422   6.638 -21.644  1.00 10.00      A    N  
ATOM   2230  CA  ILE A 226       6.324   5.401 -20.877  1.00 10.00      A    C  
ATOM   2231  C   ILE A 226       4.874   5.082 -20.518  1.00 10.00      A    C  
ATOM   2232  O   ILE A 226       4.416   3.956 -20.720  1.00 10.00      A    O  
ATOM   2233  CB  ILE A 226       7.192   5.432 -19.597  1.00 10.00      A    C  
ATOM   2234  CG1 ILE A 226       8.677   5.500 -19.964  1.00 10.00      A    C  
ATOM   2235  CG2 ILE A 226       6.919   4.209 -18.729  1.00 10.00      A    C  
ATOM   2236  CD1 ILE A 226       9.596   5.681 -18.775  1.00 10.00      A    C  
ATOM   2237  HN  ILE A 226       6.910   7.403 -21.265  1.00 10.00      A    H  
ATOM   2238  N   ASP A 227       4.152   6.077 -20.005  1.00 10.00      A    N  
ATOM   2239  CA  ASP A 227       2.753   5.885 -19.621  1.00 10.00      A    C  
ATOM   2240  C   ASP A 227       1.908   5.470 -20.819  1.00 10.00      A    C  
ATOM   2241  O   ASP A 227       1.142   4.512 -20.743  1.00 10.00      A    O  
ATOM   2242  CB  ASP A 227       2.171   7.133 -18.956  1.00 10.00      A    C  
ATOM   2243  CG  ASP A 227       0.745   6.921 -18.475  1.00 10.00      A    C  
ATOM   2244  OD1 ASP A 227       0.491   5.918 -17.771  1.00 10.00      A    O  
ATOM   2245  OD2 ASP A 227      -0.119   7.762 -18.798  1.00 10.00      A    O1-
ATOM   2246  HN  ASP A 227       4.566   6.960 -19.881  1.00 10.00      A    H  
ATOM   2247  N   ILE A 228       2.072   6.178 -21.932  1.00 10.00      A    N  
ATOM   2248  CA  ILE A 228       1.328   5.864 -23.148  1.00 10.00      A    C  
ATOM   2249  C   ILE A 228       1.575   4.415 -23.563  1.00 10.00      A    C  
ATOM   2250  O   ILE A 228       0.638   3.669 -23.852  1.00 10.00      A    O  
ATOM   2251  CB  ILE A 228       1.719   6.801 -24.315  1.00 10.00      A    C  
ATOM   2252  CG1 ILE A 228       1.299   8.241 -24.013  1.00 10.00      A    C  
ATOM   2253  CG2 ILE A 228       1.100   6.328 -25.625  1.00 10.00      A    C  
ATOM   2254  CD1 ILE A 228       1.736   9.241 -25.064  1.00 10.00      A    C  
ATOM   2255  HN  ILE A 228       2.697   6.935 -21.932  1.00 10.00      A    H  
ATOM   2256  N   LEU A 229       2.841   4.017 -23.562  1.00 10.00      A    N  
ATOM   2257  CA  LEU A 229       3.217   2.664 -23.948  1.00 10.00      A    C  
ATOM   2258  C   LEU A 229       2.632   1.611 -23.011  1.00 10.00      A    C  
ATOM   2259  O   LEU A 229       2.147   0.577 -23.465  1.00 10.00      A    O  
ATOM   2260  CB  LEU A 229       4.735   2.522 -24.052  1.00 10.00      A    C  
ATOM   2261  CG  LEU A 229       5.397   3.270 -25.214  1.00 10.00      A    C  
ATOM   2262  CD1 LEU A 229       6.904   3.072 -25.191  1.00 10.00      A    C  
ATOM   2263  CD2 LEU A 229       4.817   2.820 -26.546  1.00 10.00      A    C  
ATOM   2264  HN  LEU A 229       3.543   4.651 -23.290  1.00 10.00      A    H  
ATOM   2265  N   ILE A 230       2.663   1.874 -21.708  1.00 10.00      A    N  
ATOM   2266  CA  ILE A 230       2.126   0.918 -20.745  1.00 10.00      A    C  
ATOM   2267  C   ILE A 230       0.599   0.885 -20.783  1.00 10.00      A    C  
ATOM   2268  O   ILE A 230      -0.013  -0.146 -20.507  1.00 10.00      A    O  
ATOM   2269  CB  ILE A 230       2.650   1.113 -19.304  1.00 10.00      A    C  
ATOM   2270  CG1 ILE A 230       2.193   2.449 -18.713  1.00 10.00      A    C  
ATOM   2271  CG2 ILE A 230       4.168   0.992 -19.269  1.00 10.00      A    C  
ATOM   2272  CD1 ILE A 230       2.493   2.603 -17.237  1.00 10.00      A    C  
ATOM   2273  HN  ILE A 230       3.045   2.723 -21.389  1.00 10.00      A    H  
ATOM   2274  N   ASP A 231      -0.010   2.015 -21.142  1.00 10.00      A    N  
ATOM   2275  CA  ASP A 231      -1.462   2.105 -21.247  1.00 10.00      A    C  
ATOM   2276  C   ASP A 231      -1.935   1.207 -22.376  1.00 10.00      A    C  
ATOM   2277  O   ASP A 231      -2.924   0.488 -22.247  1.00 10.00      A    O  
ATOM   2278  CB  ASP A 231      -1.904   3.546 -21.514  1.00 10.00      A    C  
ATOM   2279  CG  ASP A 231      -3.361   3.778 -21.168  1.00 10.00      A    C  
ATOM   2280  OD1 ASP A 231      -3.744   3.503 -20.011  1.00 10.00      A    O  
ATOM   2281  OD2 ASP A 231      -4.126   4.246 -22.038  1.00 10.00      A    O1-
ATOM   2282  HN  ASP A 231       0.534   2.817 -21.322  1.00 10.00      A    H  
ATOM   2283  N   ILE A 232      -1.190   1.245 -23.477  1.00 10.00      A    N  
ATOM   2284  CA  ILE A 232      -1.484   0.427 -24.645  1.00 10.00      A    C  
ATOM   2285  C   ILE A 232      -1.437  -1.051 -24.263  1.00 10.00      A    C  
ATOM   2286  O   ILE A 232      -2.266  -1.846 -24.702  1.00 10.00      A    O  
ATOM   2287  CB  ILE A 232      -0.468   0.701 -25.778  1.00 10.00      A    C  
ATOM   2288  CG1 ILE A 232      -0.620   2.134 -26.298  1.00 10.00      A    C  
ATOM   2289  CG2 ILE A 232      -0.623  -0.300 -26.916  1.00 10.00      A    C  
ATOM   2290  CD1 ILE A 232       0.454   2.550 -27.281  1.00 10.00      A    C  
ATOM   2291  HN  ILE A 232      -0.421   1.856 -23.506  1.00 10.00      A    H  
ATOM   2292  N   ILE A 233      -0.471  -1.399 -23.422  1.00 10.00      A    N  
ATOM   2293  CA  ILE A 233      -0.304  -2.772 -22.958  1.00 10.00      A    C  
ATOM   2294  C   ILE A 233      -1.486  -3.192 -22.077  1.00 10.00      A    C  
ATOM   2295  O   ILE A 233      -1.897  -4.350 -22.074  1.00 10.00      A    O  
ATOM   2296  CB  ILE A 233       1.017  -2.926 -22.165  1.00 10.00      A    C  
ATOM   2297  CG1 ILE A 233       2.217  -2.595 -23.057  1.00 10.00      A    C  
ATOM   2298  CG2 ILE A 233       1.154  -4.328 -21.587  1.00 10.00      A    C  
ATOM   2299  CD1 ILE A 233       3.531  -2.508 -22.310  1.00 10.00      A    C  
ATOM   2300  HN  ILE A 233       0.154  -0.711 -23.108  1.00 10.00      A    H  
ATOM   2301  N   ARG A 234      -2.041  -2.235 -21.349  1.00 10.00      A    N  
ATOM   2302  CA  ARG A 234      -3.168  -2.507 -20.462  1.00 10.00      A    C  
ATOM   2303  C   ARG A 234      -4.460  -2.750 -21.243  1.00 10.00      A    C  
ATOM   2304  O   ARG A 234      -5.306  -3.535 -20.820  1.00 10.00      A    O  
ATOM   2305  CB  ARG A 234      -3.364  -1.356 -19.463  1.00 10.00      A    C  
ATOM   2306  CG  ARG A 234      -2.217  -1.171 -18.478  1.00 10.00      A    C  
ATOM   2307  CD  ARG A 234      -2.514  -0.083 -17.448  1.00 10.00      A    C  
ATOM   2308  NE  ARG A 234      -2.496   1.266 -18.026  1.00 10.00      A    N  
ATOM   2309  CZ  ARG A 234      -1.779   2.287 -17.535  1.00 10.00      A    C  
ATOM   2310  NH1 ARG A 234      -1.025   2.129 -16.456  1.00 10.00      A    N1+
ATOM   2311  NH2 ARG A 234      -1.847   3.480 -18.112  1.00 10.00      A    N  
ATOM   2312  HN  ARG A 234      -1.688  -1.323 -21.408  1.00 10.00      A    H  
ATOM   2313  HE  ARG A 234      -3.051   1.423 -18.823  1.00 10.00      A    H  
ATOM   2314 HH11 ARG A 234      -0.985   1.200 -15.960  1.00 10.00      A    H  
ATOM   2315 HH12 ARG A 234      -0.469   2.927 -16.086  1.00 10.00      A    H  
ATOM   2316 HH21 ARG A 234      -1.285   4.282 -17.740  1.00 10.00      A    H  
ATOM   2317 HH22 ARG A 234      -2.471   3.627 -18.945  1.00 10.00      A    H  
ATOM   2318  N   GLU A 235      -4.599  -2.091 -22.388  1.00 10.00      A    N  
ATOM   2319  CA  GLU A 235      -5.807  -2.216 -23.202  1.00 10.00      A    C  
ATOM   2320  C   GLU A 235      -5.677  -3.246 -24.331  1.00 10.00      A    C  
ATOM   2321  O   GLU A 235      -6.665  -3.870 -24.724  1.00 10.00      A    O  
ATOM   2322  CB  GLU A 235      -6.174  -0.849 -23.788  1.00 10.00      A    C  
ATOM   2323  CG  GLU A 235      -7.659  -0.643 -24.042  1.00 10.00      A    C  
ATOM   2324  CD  GLU A 235      -8.370   0.003 -22.866  1.00 10.00      A    C  
ATOM   2325  OE1 GLU A 235      -9.059  -0.719 -22.116  1.00 10.00      A    O  
ATOM   2326  OE2 GLU A 235      -8.240   1.235 -22.695  1.00 10.00      A    O1-
ATOM   2327  HN  GLU A 235      -3.880  -1.492 -22.685  1.00 10.00      A    H  
ATOM   2328  N   LYS A 236      -4.466  -3.438 -24.850  1.00 10.00      A    N  
ATOM   2329  CA  LYS A 236      -4.259  -4.368 -25.962  1.00 10.00      A    C  
ATOM   2330  C   LYS A 236      -3.472  -5.624 -25.576  1.00 10.00      A    C  
ATOM   2331  O   LYS A 236      -3.163  -6.452 -26.436  1.00 10.00      A    O  
ATOM   2332  CB  LYS A 236      -3.590  -3.655 -27.144  1.00 10.00      A    C  
ATOM   2333  CG  LYS A 236      -4.409  -2.508 -27.723  1.00 10.00      A    C  
ATOM   2334  CD  LYS A 236      -3.575  -1.617 -28.633  1.00 10.00      A    C  
ATOM   2335  CE  LYS A 236      -3.378  -2.235 -30.010  1.00 10.00      A    C  
ATOM   2336  NZ  LYS A 236      -2.600  -1.334 -30.909  1.00 10.00      A    N1+
ATOM   2337  HN  LYS A 236      -3.697  -2.949 -24.480  1.00 10.00      A    H  
ATOM   2338  HZ1 LYS A 236      -3.008  -0.376 -30.894  1.00 10.00      A    H  
ATOM   2339  HZ2 LYS A 236      -2.622  -1.692 -31.883  1.00 10.00      A    H  
ATOM   2340  HZ3 LYS A 236      -1.609  -1.281 -30.595  1.00 10.00      A    H  
ATOM   2341  N   GLY A 237      -3.151  -5.772 -24.300  1.00 10.00      A    N  
ATOM   2342  CA  GLY A 237      -2.409  -6.939 -23.857  1.00 10.00      A    C  
ATOM   2343  C   GLY A 237      -0.908  -6.723 -23.911  1.00 10.00      A    C  
ATOM   2344  O   GLY A 237      -0.443  -5.661 -24.322  1.00 10.00      A    O  
ATOM   2345  HN  GLY A 237      -3.405  -5.081 -23.655  1.00 10.00      A    H  
ATOM   2346  N   VAL A 238      -0.147  -7.729 -23.502  1.00 10.00      A    N  
ATOM   2347  CA  VAL A 238       1.311  -7.631 -23.505  1.00 10.00      A    C  
ATOM   2348  C   VAL A 238       1.888  -7.988 -24.871  1.00 10.00      A    C  
ATOM   2349  O   VAL A 238       2.946  -7.492 -25.257  1.00 10.00      A    O  
ATOM   2350  CB  VAL A 238       1.962  -8.528 -22.424  1.00 10.00      A    C  
ATOM   2351  CG1 VAL A 238       1.714  -7.966 -21.036  1.00 10.00      A    C  
ATOM   2352  CG2 VAL A 238       1.458  -9.961 -22.514  1.00 10.00      A    C  
ATOM   2353  HN  VAL A 238      -0.570  -8.559 -23.197  1.00 10.00      A    H  
ATOM   2354  N   ASP A 239       1.171  -8.833 -25.599  1.00 10.00      A    N  
ATOM   2355  CA  ASP A 239       1.606  -9.287 -26.917  1.00 10.00      A    C  
ATOM   2356  C   ASP A 239       1.138  -8.350 -28.030  1.00 10.00      A    C  
ATOM   2357  O   ASP A 239       0.754  -8.795 -29.110  1.00 10.00      A    O  
ATOM   2358  CB  ASP A 239       1.086 -10.707 -27.180  1.00 10.00      A    C  
ATOM   2359  CG  ASP A 239       1.358 -11.655 -26.029  1.00 10.00      A    C  
ATOM   2360  OD1 ASP A 239       2.394 -12.347 -26.058  1.00 10.00      A    O  
ATOM   2361  OD2 ASP A 239       0.533 -11.701 -25.090  1.00 10.00      A    O1-
ATOM   2362  HN  ASP A 239       0.330  -9.176 -25.237  1.00 10.00      A    H  
ATOM   2363  N   CYS A 240       1.170  -7.051 -27.768  1.00 10.00      A    N  
ATOM   2364  CA  CYS A 240       0.761  -6.072 -28.764  1.00 10.00      A    C  
ATOM   2365  C   CYS A 240       1.973  -5.313 -29.297  1.00 10.00      A    C  
ATOM   2366  O   CYS A 240       2.949  -5.106 -28.573  1.00 10.00      A    O  
ATOM   2367  CB  CYS A 240      -0.280  -5.103 -28.191  1.00 10.00      A    C  
ATOM   2368  SG  CYS A 240       0.368  -3.897 -27.009  1.00 10.00      A    S  
ATOM   2369  HN  CYS A 240       1.483  -6.746 -26.893  1.00 10.00      A    H  
ATOM   2370  HG  CYS A 240       1.664  -4.136 -26.854  1.00 10.00      A    H  
ATOM   2371  N   ASP A 241       1.908  -4.922 -30.565  1.00 10.00      A    N  
ATOM   2372  CA  ASP A 241       2.988  -4.187 -31.219  1.00 10.00      A    C  
ATOM   2373  C   ASP A 241       3.284  -2.877 -30.494  1.00 10.00      A    C  
ATOM   2374  O   ASP A 241       2.417  -2.003 -30.389  1.00 10.00      A    O  
ATOM   2375  CB  ASP A 241       2.623  -3.880 -32.677  1.00 10.00      A    C  
ATOM   2376  CG  ASP A 241       1.932  -5.032 -33.381  1.00 10.00      A    C  
ATOM   2377  OD1 ASP A 241       2.533  -5.616 -34.300  1.00 10.00      A    O  
ATOM   2378  OD2 ASP A 241       0.780  -5.345 -33.009  1.00 10.00      A    O1-
ATOM   2379  HN  ASP A 241       1.112  -5.153 -31.095  1.00 10.00      A    H  
ATOM   2380  N   ILE A 242       4.506  -2.748 -29.992  1.00 10.00      A    N  
ATOM   2381  CA  ILE A 242       4.926  -1.544 -29.284  1.00 10.00      A    C  
ATOM   2382  C   ILE A 242       5.970  -0.778 -30.097  1.00 10.00      A    C  
ATOM   2383  O   ILE A 242       7.139  -1.159 -30.137  1.00 10.00      A    O  
ATOM   2384  CB  ILE A 242       5.499  -1.873 -27.884  1.00 10.00      A    C  
ATOM   2385  CG1 ILE A 242       4.428  -2.515 -26.994  1.00 10.00      A    C  
ATOM   2386  CG2 ILE A 242       6.077  -0.627 -27.218  1.00 10.00      A    C  
ATOM   2387  CD1 ILE A 242       3.227  -1.629 -26.731  1.00 10.00      A    C  
ATOM   2388  HN  ILE A 242       5.143  -3.485 -30.095  1.00 10.00      A    H  
ATOM   2389  N   ASP A 243       5.535   0.284 -30.757  1.00 10.00      A    N  
ATOM   2390  CA  ASP A 243       6.429   1.113 -31.562  1.00 10.00      A    C  
ATOM   2391  C   ASP A 243       6.901   2.301 -30.736  1.00 10.00      A    C  
ATOM   2392  O   ASP A 243       6.171   3.274 -30.568  1.00 10.00      A    O  
ATOM   2393  CB  ASP A 243       5.703   1.607 -32.822  1.00 10.00      A    C  
ATOM   2394  CG  ASP A 243       6.603   2.312 -33.829  1.00 10.00      A    C  
ATOM   2395  OD1 ASP A 243       7.621   2.914 -33.423  1.00 10.00      A    O  
ATOM   2396  OD2 ASP A 243       6.268   2.292 -35.033  1.00 10.00      A    O1-
ATOM   2397  HN  ASP A 243       4.587   0.520 -30.707  1.00 10.00      A    H  
ATOM   2398  N   VAL A 244       8.104   2.208 -30.197  1.00 10.00      A    N  
ATOM   2399  CA  VAL A 244       8.664   3.288 -29.390  1.00 10.00      A    C  
ATOM   2400  C   VAL A 244       9.032   4.508 -30.246  1.00 10.00      A    C  
ATOM   2401  O   VAL A 244       8.585   5.620 -29.947  1.00 10.00      A    O  
ATOM   2402  CB  VAL A 244       9.869   2.834 -28.541  1.00 10.00      A    C  
ATOM   2403  CG1 VAL A 244      10.405   3.984 -27.699  1.00 10.00      A    C  
ATOM   2404  CG2 VAL A 244       9.478   1.663 -27.655  1.00 10.00      A    C  
ATOM   2405  HN  VAL A 244       8.636   1.397 -30.349  1.00 10.00      A    H  
ATOM   2406  N   PRO A 245       9.851   4.330 -31.314  1.00 10.00      A    N  
ATOM   2407  CA  PRO A 245      10.251   5.432 -32.199  1.00 10.00      A    C  
ATOM   2408  C   PRO A 245       9.059   6.277 -32.654  1.00 10.00      A    C  
ATOM   2409  O   PRO A 245       9.081   7.504 -32.533  1.00 10.00      A    O  
ATOM   2410  CB  PRO A 245      10.871   4.718 -33.401  1.00 10.00      A    C  
ATOM   2411  CG  PRO A 245      11.405   3.447 -32.841  1.00 10.00      A    C  
ATOM   2412  CD  PRO A 245      10.472   3.051 -31.730  1.00 10.00      A    C  
ATOM   2413  N   LYS A 246       8.018   5.616 -33.161  1.00 10.00      A    N  
ATOM   2414  CA  LYS A 246       6.821   6.309 -33.628  1.00 10.00      A    C  
ATOM   2415  C   LYS A 246       6.141   7.073 -32.500  1.00 10.00      A    C  
ATOM   2416  O   LYS A 246       5.707   8.209 -32.693  1.00 10.00      A    O  
ATOM   2417  CB  LYS A 246       5.839   5.341 -34.287  1.00 10.00      A    C  
ATOM   2418  CG  LYS A 246       4.476   5.936 -34.592  1.00 10.00      A    C  
ATOM   2419  CD  LYS A 246       3.681   5.051 -35.536  1.00 10.00      A    C  
ATOM   2420  CE  LYS A 246       4.307   5.020 -36.922  1.00 10.00      A    C  
ATOM   2421  NZ  LYS A 246       3.328   4.604 -37.963  1.00 10.00      A    N1+
ATOM   2422  HN  LYS A 246       8.059   4.626 -33.226  1.00 10.00      A    H  
ATOM   2423  HZ1 LYS A 246       3.753   4.689 -38.907  1.00 10.00      A    H  
ATOM   2424  HZ2 LYS A 246       2.482   5.207 -37.919  1.00 10.00      A    H  
ATOM   2425  HZ3 LYS A 246       3.044   3.615 -37.810  1.00 10.00      A    H  
ATOM   2426  N   THR A 247       6.052   6.448 -31.329  1.00 10.00      A    N  
ATOM   2427  CA  THR A 247       5.437   7.084 -30.170  1.00 10.00      A    C  
ATOM   2428  C   THR A 247       6.139   8.405 -29.854  1.00 10.00      A    C  
ATOM   2429  O   THR A 247       5.491   9.421 -29.583  1.00 10.00      A    O  
ATOM   2430  CB  THR A 247       5.466   6.161 -28.935  1.00 10.00      A    C  
ATOM   2431  CG2 THR A 247       4.791   6.816 -27.741  1.00 10.00      A    C  
ATOM   2432  OG1 THR A 247       4.778   4.948 -29.248  1.00 10.00      A    O  
ATOM   2433  HN  THR A 247       6.405   5.535 -31.246  1.00 10.00      A    H  
ATOM   2434  HG1 THR A 247       5.344   4.388 -29.809  1.00 10.00      A    H  
ATOM   2435  N   ILE A 248       7.466   8.392 -29.927  1.00 10.00      A    N  
ATOM   2436  CA  ILE A 248       8.254   9.591 -29.667  1.00 10.00      A    C  
ATOM   2437  C   ILE A 248       8.016  10.632 -30.763  1.00 10.00      A    C  
ATOM   2438  O   ILE A 248       7.951  11.829 -30.491  1.00 10.00      A    O  
ATOM   2439  CB  ILE A 248       9.760   9.283 -29.529  1.00 10.00      A    C  
ATOM   2440  CG1 ILE A 248       9.982   8.283 -28.390  1.00 10.00      A    C  
ATOM   2441  CG2 ILE A 248      10.550  10.561 -29.275  1.00 10.00      A    C  
ATOM   2442  CD1 ILE A 248      11.433   7.946 -28.139  1.00 10.00      A    C  
ATOM   2443  HN  ILE A 248       7.926   7.552 -30.160  1.00 10.00      A    H  
ATOM   2444  N   GLN A 249       7.867  10.164 -31.997  1.00 10.00      A    N  
ATOM   2445  CA  GLN A 249       7.613  11.053 -33.127  1.00 10.00      A    C  
ATOM   2446  C   GLN A 249       6.266  11.747 -32.956  1.00 10.00      A    C  
ATOM   2447  O   GLN A 249       6.138  12.952 -33.180  1.00 10.00      A    O  
ATOM   2448  CB  GLN A 249       7.611  10.266 -34.438  1.00 10.00      A    C  
ATOM   2449  CG  GLN A 249       8.984   9.870 -34.943  1.00 10.00      A    C  
ATOM   2450  CD  GLN A 249       8.912   9.085 -36.240  1.00 10.00      A    C  
ATOM   2451  NE2 GLN A 249       9.911   9.250 -37.091  1.00 10.00      A    N  
ATOM   2452  OE1 GLN A 249       7.961   8.342 -36.481  1.00 10.00      A    O  
ATOM   2453  HN  GLN A 249       7.933   9.195 -32.154  1.00 10.00      A    H  
ATOM   2454 HE21 GLN A 249      10.639   9.867 -36.844  1.00 10.00      A    H  
ATOM   2455 HE22 GLN A 249       9.884   8.753 -37.931  1.00 10.00      A    H  
ATOM   2456  N   MET A 250       5.271  10.970 -32.543  1.00 10.00      A    N  
ATOM   2457  CA  MET A 250       3.921  11.476 -32.334  1.00 10.00      A    C  
ATOM   2458  C   MET A 250       3.907  12.611 -31.315  1.00 10.00      A    C  
ATOM   2459  O   MET A 250       3.291  13.652 -31.536  1.00 10.00      A    O  
ATOM   2460  CB  MET A 250       2.992  10.346 -31.881  1.00 10.00      A    C  
ATOM   2461  CG  MET A 250       1.546  10.769 -31.668  1.00 10.00      A    C  
ATOM   2462  SD  MET A 250       0.807  11.493 -33.143  1.00 10.00      A    S  
ATOM   2463  CE  MET A 250      -0.829  11.887 -32.533  1.00 10.00      A    C  
ATOM   2464  HN  MET A 250       5.450  10.015 -32.380  1.00 10.00      A    H  
ATOM   2465  N   VAL A 251       4.605  12.417 -30.205  1.00 10.00      A    N  
ATOM   2466  CA  VAL A 251       4.655  13.433 -29.164  1.00 10.00      A    C  
ATOM   2467  C   VAL A 251       5.575  14.596 -29.543  1.00 10.00      A    C  
ATOM   2468  O   VAL A 251       5.395  15.715 -29.067  1.00 10.00      A    O  
ATOM   2469  CB  VAL A 251       5.033  12.852 -27.781  1.00 10.00      A    C  
ATOM   2470  CG1 VAL A 251       4.021  11.800 -27.352  1.00 10.00      A    C  
ATOM   2471  CG2 VAL A 251       6.438  12.272 -27.787  1.00 10.00      A    C  
ATOM   2472  HN  VAL A 251       5.092  11.572 -30.083  1.00 10.00      A    H  
ATOM   2473  N   ARG A 252       6.542  14.333 -30.421  1.00 10.00      A    N  
ATOM   2474  CA  ARG A 252       7.481  15.364 -30.863  1.00 10.00      A    C  
ATOM   2475  C   ARG A 252       6.838  16.338 -31.845  1.00 10.00      A    C  
ATOM   2476  O   ARG A 252       7.280  17.477 -31.976  1.00 10.00      A    O  
ATOM   2477  CB  ARG A 252       8.751  14.752 -31.463  1.00 10.00      A    C  
ATOM   2478  CG  ARG A 252       9.835  14.441 -30.443  1.00 10.00      A    C  
ATOM   2479  CD  ARG A 252      11.094  13.912 -31.115  1.00 10.00      A    C  
ATOM   2480  NE  ARG A 252      12.174  13.669 -30.157  1.00 10.00      A    N  
ATOM   2481  CZ  ARG A 252      13.445  13.450 -30.499  1.00 10.00      A    C  
ATOM   2482  NH1 ARG A 252      13.806  13.444 -31.777  1.00 10.00      A    N1+
ATOM   2483  NH2 ARG A 252      14.355  13.233 -29.560  1.00 10.00      A    N  
ATOM   2484  HN  ARG A 252       6.631  13.421 -30.774  1.00 10.00      A    H  
ATOM   2485  HE  ARG A 252      11.940  13.682 -29.199  1.00 10.00      A    H  
ATOM   2486 HH11 ARG A 252      14.801  13.275 -32.038  1.00 10.00      A    H  
ATOM   2487 HH12 ARG A 252      13.101  13.615 -32.522  1.00 10.00      A    H  
ATOM   2488 HH21 ARG A 252      15.354  13.062 -29.827  1.00 10.00      A    H  
ATOM   2489 HH22 ARG A 252      14.084  13.237 -28.548  1.00 10.00      A    H  
ATOM   2490  N   SER A 253       5.790  15.896 -32.532  1.00 10.00      A    N  
ATOM   2491  CA  SER A 253       5.097  16.755 -33.487  1.00 10.00      A    C  
ATOM   2492  C   SER A 253       4.255  17.791 -32.746  1.00 10.00      A    C  
ATOM   2493  O   SER A 253       3.846  18.809 -33.308  1.00 10.00      A    O  
ATOM   2494  CB  SER A 253       4.221  15.923 -34.432  1.00 10.00      A    C  
ATOM   2495  OG  SER A 253       3.161  15.290 -33.734  1.00 10.00      A    O  
ATOM   2496  HN  SER A 253       5.482  14.975 -32.401  1.00 10.00      A    H  
ATOM   2497  HG  SER A 253       3.472  14.466 -33.345  1.00 10.00      A    H  
ATOM   2498  N   GLN A 254       4.012  17.516 -31.472  1.00 10.00      A    N  
ATOM   2499  CA  GLN A 254       3.228  18.399 -30.627  1.00 10.00      A    C  
ATOM   2500  C   GLN A 254       4.144  19.190 -29.698  1.00 10.00      A    C  
ATOM   2501  O   GLN A 254       3.795  20.278 -29.237  1.00 10.00      A    O  
ATOM   2502  CB  GLN A 254       2.214  17.582 -29.826  1.00 10.00      A    C  
ATOM   2503  CG  GLN A 254       1.183  16.882 -30.699  1.00 10.00      A    C  
ATOM   2504  CD  GLN A 254       0.420  15.797 -29.968  1.00 10.00      A    C  
ATOM   2505  NE2 GLN A 254       0.879  14.560 -30.088  1.00 10.00      A    N  
ATOM   2506  OE1 GLN A 254      -0.584  16.063 -29.311  1.00 10.00      A    O  
ATOM   2507  HN  GLN A 254       4.374  16.691 -31.090  1.00 10.00      A    H  
ATOM   2508 HE21 GLN A 254       1.682  14.414 -30.637  1.00 10.00      A    H  
ATOM   2509 HE22 GLN A 254       0.390  13.836 -29.635  1.00 10.00      A    H  
ATOM   2510  N   ARG A 255       5.321  18.634 -29.442  1.00 10.00      A    N  
ATOM   2511  CA  ARG A 255       6.316  19.265 -28.588  1.00 10.00      A    C  
ATOM   2512  C   ARG A 255       7.710  18.789 -28.982  1.00 10.00      A    C  
ATOM   2513  O   ARG A 255       8.027  17.607 -28.861  1.00 10.00      A    O  
ATOM   2514  CB  ARG A 255       6.047  18.940 -27.116  1.00 10.00      A    C  
ATOM   2515  CG  ARG A 255       7.050  19.547 -26.143  1.00 10.00      A    C  
ATOM   2516  CD  ARG A 255       6.363  20.474 -25.156  1.00 10.00      A    C  
ATOM   2517  NE  ARG A 255       7.262  20.934 -24.099  1.00 10.00      A    N  
ATOM   2518  CZ  ARG A 255       7.448  22.217 -23.783  1.00 10.00      A    C  
ATOM   2519  NH1 ARG A 255       6.803  23.172 -24.440  1.00 10.00      A    N1+
ATOM   2520  NH2 ARG A 255       8.272  22.550 -22.799  1.00 10.00      A    N  
ATOM   2521  HN  ARG A 255       5.531  17.763 -29.842  1.00 10.00      A    H  
ATOM   2522  HE  ARG A 255       7.753  20.242 -23.593  1.00 10.00      A    H  
ATOM   2523 HH11 ARG A 255       6.139  22.928 -25.212  1.00 10.00      A    H  
ATOM   2524 HH12 ARG A 255       6.957  24.176 -24.187  1.00 10.00      A    H  
ATOM   2525 HH21 ARG A 255       8.416  23.554 -22.555  1.00 10.00      A    H  
ATOM   2526 HH22 ARG A 255       8.780  21.813 -22.263  1.00 10.00      A    H  
ATOM   2527  N   SER A 256       8.529  19.707 -29.463  1.00 10.00      A    N  
ATOM   2528  CA  SER A 256       9.884  19.384 -29.879  1.00 10.00      A    C  
ATOM   2529  C   SER A 256      10.797  19.208 -28.675  1.00 10.00      A    C  
ATOM   2530  O   SER A 256      10.648  19.902 -27.667  1.00 10.00      A    O  
ATOM   2531  CB  SER A 256      10.412  20.508 -30.763  1.00 10.00      A    C  
ATOM   2532  OG  SER A 256       9.759  21.736 -30.455  1.00 10.00      A    O  
ATOM   2533  HN  SER A 256       8.222  20.634 -29.540  1.00 10.00      A    H  
ATOM   2534  HG  SER A 256       9.891  22.352 -31.177  1.00 10.00      A    H  
ATOM   2535  N   GLY A 257      11.726  18.271 -28.775  1.00 10.00      A    N  
ATOM   2536  CA  GLY A 257      12.657  18.038 -27.694  1.00 10.00      A    C  
ATOM   2537  C   GLY A 257      12.285  16.860 -26.817  1.00 10.00      A    C  
ATOM   2538  O   GLY A 257      13.023  16.521 -25.891  1.00 10.00      A    O  
ATOM   2539  HN  GLY A 257      11.790  17.733 -29.607  1.00 10.00      A    H  
ATOM   2540  N   MET A 258      11.142  16.241 -27.094  1.00 10.00      A    N  
ATOM   2541  CA  MET A 258      10.692  15.087 -26.314  1.00 10.00      A    C  
ATOM   2542  C   MET A 258      11.753  13.991 -26.344  1.00 10.00      A    C  
ATOM   2543  O   MET A 258      12.060  13.453 -27.409  1.00 10.00      A    O  
ATOM   2544  CB  MET A 258       9.353  14.557 -26.832  1.00 10.00      A    C  
ATOM   2545  CG  MET A 258       8.189  15.514 -26.631  1.00 10.00      A    C  
ATOM   2546  SD  MET A 258       7.759  15.745 -24.894  1.00 10.00      A    S  
ATOM   2547  CE  MET A 258       6.276  14.747 -24.777  1.00 10.00      A    C  
ATOM   2548  HN  MET A 258      10.592  16.567 -27.838  1.00 10.00      A    H  
ATOM   2549  N   VAL A 259      12.303  13.676 -25.168  1.00 10.00      A    N  
ATOM   2550  CA  VAL A 259      13.370  12.678 -25.030  1.00 10.00      A    C  
ATOM   2551  C   VAL A 259      14.661  13.249 -25.617  1.00 10.00      A    C  
ATOM   2552  O   VAL A 259      14.834  13.304 -26.835  1.00 10.00      A    O  
ATOM   2553  CB  VAL A 259      13.026  11.315 -25.675  1.00 10.00      A    C  
ATOM   2554  CG1 VAL A 259      14.149  10.315 -25.442  1.00 10.00      A    C  
ATOM   2555  CG2 VAL A 259      11.715  10.776 -25.118  1.00 10.00      A    C  
ATOM   2556  HN  VAL A 259      11.987  14.145 -24.363  1.00 10.00      A    H  
ATOM   2557  N   GLN A 260      15.560  13.684 -24.745  1.00 10.00      A    N  
ATOM   2558  CA  GLN A 260      16.803  14.309 -25.185  1.00 10.00      A    C  
ATOM   2559  C   GLN A 260      18.035  13.417 -25.078  1.00 10.00      A    C  
ATOM   2560  O   GLN A 260      18.930  13.496 -25.917  1.00 10.00      A    O  
ATOM   2561  CB  GLN A 260      17.040  15.620 -24.431  1.00 10.00      A    C  
ATOM   2562  CG  GLN A 260      16.172  16.777 -24.900  1.00 10.00      A    C  
ATOM   2563  CD  GLN A 260      16.430  17.150 -26.348  1.00 10.00      A    C  
ATOM   2564  NE2 GLN A 260      15.636  16.600 -27.254  1.00 10.00      A    N  
ATOM   2565  OE1 GLN A 260      17.328  17.933 -26.647  1.00 10.00      A    O  
ATOM   2566  HN  GLN A 260      15.388  13.573 -23.785  1.00 10.00      A    H  
ATOM   2567 HE21 GLN A 260      14.933  15.989 -26.945  1.00 10.00      A    H  
ATOM   2568 HE22 GLN A 260      15.776  16.833 -28.197  1.00 10.00      A    H  
ATOM   2569  N   THR A 261      18.101  12.572 -24.061  1.00 10.00      A    N  
ATOM   2570  CA  THR A 261      19.274  11.725 -23.894  1.00 10.00      A    C  
ATOM   2571  C   THR A 261      19.007  10.270 -24.252  1.00 10.00      A    C  
ATOM   2572  O   THR A 261      17.890   9.773 -24.100  1.00 10.00      A    O  
ATOM   2573  CB  THR A 261      19.865  11.818 -22.473  1.00 10.00      A    C  
ATOM   2574  CG2 THR A 261      20.639  13.115 -22.297  1.00 10.00      A    C  
ATOM   2575  OG1 THR A 261      18.813  11.758 -21.504  1.00 10.00      A    O  
ATOM   2576  HN  THR A 261      17.350  12.498 -23.436  1.00 10.00      A    H  
ATOM   2577  HG1 THR A 261      18.349  12.599 -21.485  1.00 10.00      A    H  
ATOM   2578  N   GLU A 262      20.050   9.595 -24.728  1.00 10.00      A    N  
ATOM   2579  CA  GLU A 262      19.961   8.190 -25.103  1.00 10.00      A    C  
ATOM   2580  C   GLU A 262      19.634   7.341 -23.877  1.00 10.00      A    C  
ATOM   2581  O   GLU A 262      19.051   6.262 -23.985  1.00 10.00      A    O  
ATOM   2582  CB  GLU A 262      21.281   7.735 -25.722  1.00 10.00      A    C  
ATOM   2583  CG  GLU A 262      21.126   6.808 -26.916  1.00 10.00      A    C  
ATOM   2584  CD  GLU A 262      22.091   5.645 -26.865  1.00 10.00      A    C  
ATOM   2585  OE1 GLU A 262      21.794   4.594 -27.467  1.00 10.00      A    O  
ATOM   2586  OE2 GLU A 262      23.134   5.764 -26.180  1.00 10.00      A    O1-
ATOM   2587  HN  GLU A 262      20.903  10.062 -24.846  1.00 10.00      A    H  
ATOM   2588  N   ALA A 263      20.020   7.843 -22.704  1.00 10.00      A    N  
ATOM   2589  CA  ALA A 263      19.748   7.157 -21.449  1.00 10.00      A    C  
ATOM   2590  C   ALA A 263      18.243   7.082 -21.233  1.00 10.00      A    C  
ATOM   2591  O   ALA A 263      17.717   6.060 -20.796  1.00 10.00      A    O  
ATOM   2592  CB  ALA A 263      20.419   7.879 -20.291  1.00 10.00      A    C  
ATOM   2593  HN  ALA A 263      20.501   8.695 -22.688  1.00 10.00      A    H  
ATOM   2594  N   GLN A 264      17.561   8.172 -21.575  1.00 10.00      A    N  
ATOM   2595  CA  GLN A 264      16.116   8.249 -21.449  1.00 10.00      A    C  
ATOM   2596  C   GLN A 264      15.490   7.277 -22.430  1.00 10.00      A    C  
ATOM   2597  O   GLN A 264      14.525   6.587 -22.112  1.00 10.00      A    O  
ATOM   2598  CB  GLN A 264      15.637   9.668 -21.763  1.00 10.00      A    C  
ATOM   2599  CG  GLN A 264      15.681  10.622 -20.583  1.00 10.00      A    C  
ATOM   2600  CD  GLN A 264      15.783  12.076 -21.001  1.00 10.00      A    C  
ATOM   2601  NE2 GLN A 264      16.224  12.916 -20.081  1.00 10.00      A    N  
ATOM   2602  OE1 GLN A 264      15.469  12.444 -22.134  1.00 10.00      A    O  
ATOM   2603  HN  GLN A 264      18.043   8.939 -21.941  1.00 10.00      A    H  
ATOM   2604 HE21 GLN A 264      16.457  12.552 -19.202  1.00 10.00      A    H  
ATOM   2605 HE22 GLN A 264      16.283  13.866 -20.310  1.00 10.00      A    H  
ATOM   2606  N   TYR A 265      16.069   7.214 -23.623  1.00 10.00      A    N  
ATOM   2607  CA  TYR A 265      15.579   6.315 -24.653  1.00 10.00      A    C  
ATOM   2608  C   TYR A 265      15.637   4.865 -24.180  1.00 10.00      A    C  
ATOM   2609  O   TYR A 265      14.672   4.115 -24.330  1.00 10.00      A    O  
ATOM   2610  CB  TYR A 265      16.366   6.494 -25.948  1.00 10.00      A    C  
ATOM   2611  CG  TYR A 265      15.719   5.837 -27.139  1.00 10.00      A    C  
ATOM   2612  CD1 TYR A 265      14.493   6.279 -27.616  1.00 10.00      A    C  
ATOM   2613  CD2 TYR A 265      16.334   4.779 -27.791  1.00 10.00      A    C  
ATOM   2614  CE1 TYR A 265      13.899   5.690 -28.709  1.00 10.00      A    C  
ATOM   2615  CE2 TYR A 265      15.744   4.180 -28.890  1.00 10.00      A    C  
ATOM   2616  CZ  TYR A 265      14.522   4.645 -29.342  1.00 10.00      A    C  
ATOM   2617  OH  TYR A 265      13.927   4.077 -30.440  1.00 10.00      A    O  
ATOM   2618  HN  TYR A 265      16.840   7.795 -23.815  1.00 10.00      A    H  
ATOM   2619  HH  TYR A 265      14.403   3.256 -30.681  1.00 10.00      A    H  
ATOM   2620  N   ARG A 266      16.772   4.475 -23.603  1.00 10.00      A    N  
ATOM   2621  CA  ARG A 266      16.937   3.117 -23.090  1.00 10.00      A    C  
ATOM   2622  C   ARG A 266      16.017   2.870 -21.897  1.00 10.00      A    C  
ATOM   2623  O   ARG A 266      15.483   1.772 -21.731  1.00 10.00      A    O  
ATOM   2624  CB  ARG A 266      18.389   2.847 -22.693  1.00 10.00      A    C  
ATOM   2625  CG  ARG A 266      19.288   2.454 -23.852  1.00 10.00      A    C  
ATOM   2626  CD  ARG A 266      20.634   1.942 -23.357  1.00 10.00      A    C  
ATOM   2627  NE  ARG A 266      21.454   3.007 -22.773  1.00 10.00      A    N  
ATOM   2628  CZ  ARG A 266      22.251   3.802 -23.490  1.00 10.00      A    C  
ATOM   2629  NH1 ARG A 266      22.331   3.647 -24.800  1.00 10.00      A    N1+
ATOM   2630  NH2 ARG A 266      22.970   4.748 -22.898  1.00 10.00      A    N  
ATOM   2631  HN  ARG A 266      17.521   5.112 -23.535  1.00 10.00      A    H  
ATOM   2632  HE  ARG A 266      21.407   3.131 -21.802  1.00 10.00      A    H  
ATOM   2633 HH11 ARG A 266      21.779   2.908 -25.279  1.00 10.00      A    H  
ATOM   2634 HH12 ARG A 266      22.946   4.286 -25.376  1.00 10.00      A    H  
ATOM   2635 HH21 ARG A 266      23.589   5.366 -23.472  1.00 10.00      A    H  
ATOM   2636 HH22 ARG A 266      22.925   4.878 -21.868  1.00 10.00      A    H  
ATOM   2637  N   PHE A 267      15.843   3.899 -21.071  1.00 10.00      A    N  
ATOM   2638  CA  PHE A 267      14.984   3.812 -19.896  1.00 10.00      A    C  
ATOM   2639  C   PHE A 267      13.552   3.465 -20.296  1.00 10.00      A    C  
ATOM   2640  O   PHE A 267      12.895   2.654 -19.642  1.00 10.00      A    O  
ATOM   2641  CB  PHE A 267      15.014   5.130 -19.115  1.00 10.00      A    C  
ATOM   2642  CG  PHE A 267      14.380   5.051 -17.756  1.00 10.00      A    C  
ATOM   2643  CD1 PHE A 267      14.920   4.242 -16.773  1.00 10.00      A    C  
ATOM   2644  CD2 PHE A 267      13.248   5.791 -17.461  1.00 10.00      A    C  
ATOM   2645  CE1 PHE A 267      14.343   4.169 -15.521  1.00 10.00      A    C  
ATOM   2646  CE2 PHE A 267      12.665   5.724 -16.211  1.00 10.00      A    C  
ATOM   2647  CZ  PHE A 267      13.214   4.912 -15.239  1.00 10.00      A    C  
ATOM   2648  HN  PHE A 267      16.319   4.740 -21.250  1.00 10.00      A    H  
ATOM   2649  N   ILE A 268      13.081   4.077 -21.379  1.00 10.00      A    N  
ATOM   2650  CA  ILE A 268      11.734   3.823 -21.879  1.00 10.00      A    C  
ATOM   2651  C   ILE A 268      11.579   2.352 -22.262  1.00 10.00      A    C  
ATOM   2652  O   ILE A 268      10.618   1.694 -21.860  1.00 10.00      A    O  
ATOM   2653  CB  ILE A 268      11.399   4.712 -23.097  1.00 10.00      A    C  
ATOM   2654  CG1 ILE A 268      11.449   6.193 -22.709  1.00 10.00      A    C  
ATOM   2655  CG2 ILE A 268      10.029   4.359 -23.662  1.00 10.00      A    C  
ATOM   2656  CD1 ILE A 268      11.427   7.137 -23.891  1.00 10.00      A    C  
ATOM   2657  HN  ILE A 268      13.653   4.723 -21.850  1.00 10.00      A    H  
ATOM   2658  N   TYR A 269      12.541   1.842 -23.028  1.00 10.00      A    N  
ATOM   2659  CA  TYR A 269      12.523   0.447 -23.457  1.00 10.00      A    C  
ATOM   2660  C   TYR A 269      12.533  -0.491 -22.255  1.00 10.00      A    C  
ATOM   2661  O   TYR A 269      11.779  -1.465 -22.205  1.00 10.00      A    O  
ATOM   2662  CB  TYR A 269      13.714   0.145 -24.372  1.00 10.00      A    C  
ATOM   2663  CG  TYR A 269      13.422   0.344 -25.842  1.00 10.00      A    C  
ATOM   2664  CD1 TYR A 269      12.761  -0.634 -26.575  1.00 10.00      A    C  
ATOM   2665  CD2 TYR A 269      13.804   1.508 -26.498  1.00 10.00      A    C  
ATOM   2666  CE1 TYR A 269      12.485  -0.458 -27.917  1.00 10.00      A    C  
ATOM   2667  CE2 TYR A 269      13.533   1.691 -27.841  1.00 10.00      A    C  
ATOM   2668  CZ  TYR A 269      12.874   0.706 -28.546  1.00 10.00      A    C  
ATOM   2669  OH  TYR A 269      12.592   0.888 -29.880  1.00 10.00      A    O  
ATOM   2670  HN  TYR A 269      13.281   2.422 -23.312  1.00 10.00      A    H  
ATOM   2671  HH  TYR A 269      13.410   1.121 -30.358  1.00 10.00      A    H  
ATOM   2672  N   MET A 270      13.382  -0.178 -21.284  1.00 10.00      A    N  
ATOM   2673  CA  MET A 270      13.500  -0.981 -20.076  1.00 10.00      A    C  
ATOM   2674  C   MET A 270      12.193  -0.971 -19.285  1.00 10.00      A    C  
ATOM   2675  O   MET A 270      11.765  -2.002 -18.767  1.00 10.00      A    O  
ATOM   2676  CB  MET A 270      14.655  -0.472 -19.209  1.00 10.00      A    C  
ATOM   2677  CG  MET A 270      14.957  -1.335 -17.994  1.00 10.00      A    C  
ATOM   2678  SD  MET A 270      16.387  -0.748 -17.068  1.00 10.00      A    S  
ATOM   2679  CE  MET A 270      16.399  -1.903 -15.699  1.00 10.00      A    C  
ATOM   2680  HN  MET A 270      13.951   0.619 -21.385  1.00 10.00      A    H  
ATOM   2681  N   ALA A 271      11.563   0.197 -19.207  1.00 10.00      A    N  
ATOM   2682  CA  ALA A 271      10.301   0.348 -18.487  1.00 10.00      A    C  
ATOM   2683  C   ALA A 271       9.210  -0.522 -19.103  1.00 10.00      A    C  
ATOM   2684  O   ALA A 271       8.461  -1.194 -18.390  1.00 10.00      A    O  
ATOM   2685  CB  ALA A 271       9.872   1.806 -18.462  1.00 10.00      A    C  
ATOM   2686  HN  ALA A 271      11.962   0.986 -19.641  1.00 10.00      A    H  
ATOM   2687  N   VAL A 272       9.128  -0.509 -20.429  1.00 10.00      A    N  
ATOM   2688  CA  VAL A 272       8.136  -1.305 -21.143  1.00 10.00      A    C  
ATOM   2689  C   VAL A 272       8.377  -2.791 -20.899  1.00 10.00      A    C  
ATOM   2690  O   VAL A 272       7.454  -3.532 -20.556  1.00 10.00      A    O  
ATOM   2691  CB  VAL A 272       8.163  -1.017 -22.660  1.00 10.00      A    C  
ATOM   2692  CG1 VAL A 272       7.175  -1.906 -23.403  1.00 10.00      A    C  
ATOM   2693  CG2 VAL A 272       7.858   0.448 -22.925  1.00 10.00      A    C  
ATOM   2694  HN  VAL A 272       9.749   0.054 -20.941  1.00 10.00      A    H  
ATOM   2695  N   GLN A 273       9.631  -3.206 -21.060  1.00 10.00      A    N  
ATOM   2696  CA  GLN A 273      10.023  -4.595 -20.856  1.00 10.00      A    C  
ATOM   2697  C   GLN A 273       9.652  -5.059 -19.450  1.00 10.00      A    C  
ATOM   2698  O   GLN A 273       9.041  -6.115 -19.273  1.00 10.00      A    O  
ATOM   2699  CB  GLN A 273      11.532  -4.747 -21.088  1.00 10.00      A    C  
ATOM   2700  CG  GLN A 273      12.086  -6.136 -20.808  1.00 10.00      A    C  
ATOM   2701  CD  GLN A 273      11.472  -7.208 -21.688  1.00 10.00      A    C  
ATOM   2702  NE2 GLN A 273      11.401  -8.423 -21.170  1.00 10.00      A    N  
ATOM   2703  OE1 GLN A 273      11.067  -6.946 -22.822  1.00 10.00      A    O  
ATOM   2704  HN  GLN A 273      10.316  -2.554 -21.326  1.00 10.00      A    H  
ATOM   2705 HE21 GLN A 273      11.749  -8.562 -20.251  1.00 10.00      A    H  
ATOM   2706 HE22 GLN A 273      11.007  -9.132 -21.711  1.00 10.00      A    H  
ATOM   2707  N   HIS A 274      10.004  -4.246 -18.459  1.00 10.00      A    N  
ATOM   2708  CA  HIS A 274       9.718  -4.558 -17.064  1.00 10.00      A    C  
ATOM   2709  C   HIS A 274       8.223  -4.714 -16.817  1.00 10.00      A    C  
ATOM   2710  O   HIS A 274       7.795  -5.669 -16.170  1.00 10.00      A    O  
ATOM   2711  CB  HIS A 274      10.291  -3.481 -16.142  1.00 10.00      A    C  
ATOM   2712  CG  HIS A 274      11.655  -3.797 -15.614  1.00 10.00      A    C  
ATOM   2713  CD2 HIS A 274      12.695  -4.422 -16.220  1.00 10.00      A    C  
ATOM   2714  ND1 HIS A 274      12.021  -3.445 -14.337  1.00 10.00      A    N  
ATOM   2715  CE1 HIS A 274      13.265  -3.857 -14.189  1.00 10.00      A    C  
ATOM   2716  NE2 HIS A 274      13.715  -4.456 -15.302  1.00 10.00      A    N  
ATOM   2717  HN  HIS A 274      10.474  -3.410 -18.673  1.00 10.00      A    H  
ATOM   2718  HE2 HIS A 274      14.601  -4.847 -15.432  1.00 10.00      A    H  
ATOM   2719  N   TYR A 275       7.432  -3.779 -17.343  1.00 10.00      A    N  
ATOM   2720  CA  TYR A 275       5.983  -3.823 -17.174  1.00 10.00      A    C  
ATOM   2721  C   TYR A 275       5.420  -5.135 -17.711  1.00 10.00      A    C  
ATOM   2722  O   TYR A 275       4.572  -5.768 -17.077  1.00 10.00      A    O  
ATOM   2723  CB  TYR A 275       5.310  -2.630 -17.861  1.00 10.00      A    C  
ATOM   2724  CG  TYR A 275       3.905  -2.356 -17.367  1.00 10.00      A    C  
ATOM   2725  CD1 TYR A 275       3.673  -1.995 -16.045  1.00 10.00      A    C  
ATOM   2726  CD2 TYR A 275       2.810  -2.453 -18.220  1.00 10.00      A    C  
ATOM   2727  CE1 TYR A 275       2.395  -1.747 -15.583  1.00 10.00      A    C  
ATOM   2728  CE2 TYR A 275       1.527  -2.205 -17.766  1.00 10.00      A    C  
ATOM   2729  CZ  TYR A 275       1.325  -1.850 -16.448  1.00 10.00      A    C  
ATOM   2730  OH  TYR A 275       0.050  -1.605 -15.991  1.00 10.00      A    O  
ATOM   2731  HN  TYR A 275       7.834  -3.041 -17.853  1.00 10.00      A    H  
ATOM   2732  HH  TYR A 275       0.069  -0.879 -15.345  1.00 10.00      A    H  
ATOM   2733  N   ILE A 276       5.916  -5.545 -18.873  1.00 10.00      A    N  
ATOM   2734  CA  ILE A 276       5.480  -6.788 -19.493  1.00 10.00      A    C  
ATOM   2735  C   ILE A 276       5.854  -7.973 -18.603  1.00 10.00      A    C  
ATOM   2736  O   ILE A 276       5.038  -8.865 -18.364  1.00 10.00      A    O  
ATOM   2737  CB  ILE A 276       6.102  -6.967 -20.899  1.00 10.00      A    C  
ATOM   2738  CG1 ILE A 276       5.664  -5.826 -21.823  1.00 10.00      A    C  
ATOM   2739  CG2 ILE A 276       5.715  -8.313 -21.499  1.00 10.00      A    C  
ATOM   2740  CD1 ILE A 276       6.395  -5.792 -23.150  1.00 10.00      A    C  
ATOM   2741  HN  ILE A 276       6.598  -4.998 -19.325  1.00 10.00      A    H  
ATOM   2742  N   GLU A 277       7.083  -7.954 -18.095  1.00 10.00      A    N  
ATOM   2743  CA  GLU A 277       7.575  -9.016 -17.226  1.00 10.00      A    C  
ATOM   2744  C   GLU A 277       6.752  -9.123 -15.943  1.00 10.00      A    C  
ATOM   2745  O   GLU A 277       6.469 -10.225 -15.478  1.00 10.00      A    O  
ATOM   2746  CB  GLU A 277       9.059  -8.826 -16.905  1.00 10.00      A    C  
ATOM   2747  CG  GLU A 277       9.984  -9.192 -18.052  1.00 10.00      A    C  
ATOM   2748  CD  GLU A 277      11.453  -9.111 -17.682  1.00 10.00      A    C  
ATOM   2749  OE1 GLU A 277      11.772  -9.137 -16.476  1.00 10.00      A    O  
ATOM   2750  OE2 GLU A 277      12.289  -9.045 -18.604  1.00 10.00      A    O1-
ATOM   2751  HN  GLU A 277       7.681  -7.204 -18.317  1.00 10.00      A    H  
ATOM   2752  N   THR A 278       6.368  -7.983 -15.376  1.00 10.00      A    N  
ATOM   2753  CA  THR A 278       5.568  -7.973 -14.156  1.00 10.00      A    C  
ATOM   2754  C   THR A 278       4.228  -8.674 -14.381  1.00 10.00      A    C  
ATOM   2755  O   THR A 278       3.755  -9.423 -13.527  1.00 10.00      A    O  
ATOM   2756  CB  THR A 278       5.309  -6.536 -13.662  1.00 10.00      A    C  
ATOM   2757  CG2 THR A 278       4.723  -6.550 -12.257  1.00 10.00      A    C  
ATOM   2758  OG1 THR A 278       6.541  -5.806 -13.650  1.00 10.00      A    O  
ATOM   2759  HN  THR A 278       6.639  -7.126 -15.780  1.00 10.00      A    H  
ATOM   2760  HG1 THR A 278       7.278  -6.421 -13.588  1.00 10.00      A    H  
ATOM   2761  N   LEU A 279       3.635  -8.444 -15.546  1.00 10.00      A    N  
ATOM   2762  CA  LEU A 279       2.348  -9.041 -15.879  1.00 10.00      A    C  
ATOM   2763  C   LEU A 279       2.487 -10.531 -16.173  1.00 10.00      A    C  
ATOM   2764  O   LEU A 279       1.595 -11.320 -15.866  1.00 10.00      A    O  
ATOM   2765  CB  LEU A 279       1.699  -8.309 -17.055  1.00 10.00      A    C  
ATOM   2766  CG  LEU A 279       1.349  -6.837 -16.813  1.00 10.00      A    C  
ATOM   2767  CD1 LEU A 279       0.765  -6.206 -18.067  1.00 10.00      A    C  
ATOM   2768  CD2 LEU A 279       0.385  -6.693 -15.644  1.00 10.00      A    C  
ATOM   2769  HN  LEU A 279       4.078  -7.863 -16.203  1.00 10.00      A    H  
ATOM   2770  N   GLN A 280       3.609 -10.906 -16.772  1.00 10.00      A    N  
ATOM   2771  CA  GLN A 280       3.872 -12.304 -17.092  1.00 10.00      A    C  
ATOM   2772  C   GLN A 280       4.215 -13.084 -15.827  1.00 10.00      A    C  
ATOM   2773  O   GLN A 280       3.712 -14.185 -15.603  1.00 10.00      A    O  
ATOM   2774  CB  GLN A 280       5.014 -12.416 -18.104  1.00 10.00      A    C  
ATOM   2775  CG  GLN A 280       4.679 -11.865 -19.480  1.00 10.00      A    C  
ATOM   2776  CD  GLN A 280       5.839 -11.967 -20.450  1.00 10.00      A    C  
ATOM   2777  NE2 GLN A 280       5.531 -12.183 -21.719  1.00 10.00      A    N  
ATOM   2778  OE1 GLN A 280       7.000 -11.861 -20.062  1.00 10.00      A    O  
ATOM   2779  HN  GLN A 280       4.273 -10.225 -17.015  1.00 10.00      A    H  
ATOM   2780 HE21 GLN A 280       4.583 -12.264 -21.959  1.00 10.00      A    H  
ATOM   2781 HE22 GLN A 280       6.261 -12.253 -22.367  1.00 10.00      A    H  
ATOM   2782  N   ARG A 281       5.061 -12.496 -14.992  1.00 10.00      A    N  
ATOM   2783  CA  ARG A 281       5.472 -13.124 -13.745  1.00 10.00      A    C  
ATOM   2784  C   ARG A 281       4.488 -12.779 -12.633  1.00 10.00      A    C  
ATOM   2785  O   ARG A 281       4.870 -12.214 -11.607  1.00 10.00      A    O  
ATOM   2786  CB  ARG A 281       6.879 -12.668 -13.345  1.00 10.00      A    C  
ATOM   2787  CG  ARG A 281       7.952 -12.916 -14.392  1.00 10.00      A    C  
ATOM   2788  CD  ARG A 281       9.286 -12.345 -13.941  1.00 10.00      A    C  
ATOM   2789  NE  ARG A 281      10.257 -12.266 -15.032  1.00 10.00      A    N  
ATOM   2790  CZ  ARG A 281      11.550 -11.983 -14.860  1.00 10.00      A    C  
ATOM   2791  NH1 ARG A 281      12.024 -11.750 -13.640  1.00 10.00      A    N1+
ATOM   2792  NH2 ARG A 281      12.365 -11.920 -15.906  1.00 10.00      A    N  
ATOM   2793  HN  ARG A 281       5.414 -11.605 -15.217  1.00 10.00      A    H  
ATOM   2794  HE  ARG A 281       9.923 -12.420 -15.943  1.00 10.00      A    H  
ATOM   2795 HH11 ARG A 281      13.032 -11.526 -13.505  1.00 10.00      A    H  
ATOM   2796 HH12 ARG A 281      11.391 -11.787 -12.817  1.00 10.00      A    H  
ATOM   2797 HH21 ARG A 281      11.999 -12.087 -16.867  1.00 10.00      A    H  
ATOM   2798 HH22 ARG A 281      13.370 -11.688 -15.776  1.00 10.00      A    H  
ATOM   2799  N   ARG A 282       3.221 -13.121 -12.851  1.00 10.00      A    N  
ATOM   2800  CA  ARG A 282       2.161 -12.851 -11.880  1.00 10.00      A    C  
ATOM   2801  C   ARG A 282       2.016 -11.358 -11.593  1.00 10.00      A    C  
ATOM   2802  O   ARG A 282       1.295 -10.965 -10.672  1.00 10.00      A    O  
ATOM   2803  CB  ARG A 282       2.381 -13.627 -10.576  1.00 10.00      A    C  
ATOM   2804  CG  ARG A 282       1.802 -15.030 -10.576  1.00 10.00      A    C  
ATOM   2805  CD  ARG A 282       1.070 -15.322  -9.273  1.00 10.00      A    C  
ATOM   2806  NE  ARG A 282       1.949 -15.882  -8.241  1.00 10.00      A    N  
ATOM   2807  CZ  ARG A 282       2.411 -15.195  -7.190  1.00 10.00      A    C  
ATOM   2808  NH1 ARG A 282       2.078 -13.915  -7.027  1.00 10.00      A    N1+
ATOM   2809  NH2 ARG A 282       3.190 -15.796  -6.294  1.00 10.00      A    N  
ATOM   2810  HN  ARG A 282       2.990 -13.561 -13.698  1.00 10.00      A    H  
ATOM   2811  HE  ARG A 282       2.209 -16.823  -8.342  1.00 10.00      A    H  
ATOM   2812 HH11 ARG A 282       1.462 -13.441  -7.721  1.00 10.00      A    H  
ATOM   2813 HH12 ARG A 282       2.437 -13.379  -6.208  1.00 10.00      A    H  
ATOM   2814 HH21 ARG A 282       3.446 -16.800  -6.410  1.00 10.00      A    H  
ATOM   2815 HH22 ARG A 282       3.553 -15.266  -5.473  1.00 10.00      A    H  
TER    2816      ARG A 282 
ATOM   2817  N   ARG B   0      14.743  43.948 -14.108  1.00 10.00      B    N  
ATOM   2818  CA  ARG B   0      14.735  42.725 -14.896  1.00 10.00      B    C  
ATOM   2819  C   ARG B   0      15.298  41.554 -14.094  1.00 10.00      B    C  
ATOM   2820  O   ARG B   0      15.947  41.753 -13.067  1.00 10.00      B    O  
ATOM   2821  CB  ARG B   0      15.510  42.912 -16.201  1.00 10.00      B    C  
ATOM   2822  CG  ARG B   0      16.776  43.747 -16.070  1.00 10.00      B    C  
ATOM   2823  CD  ARG B   0      17.949  43.096 -16.788  1.00 10.00      B    C  
ATOM   2824  NE  ARG B   0      17.600  42.656 -18.142  1.00 10.00      B    N  
ATOM   2825  CZ  ARG B   0      17.485  41.376 -18.498  1.00 10.00      B    C  
ATOM   2826  NH1 ARG B   0      17.696  40.419 -17.603  1.00 10.00      B    N1+
ATOM   2827  NH2 ARG B   0      17.160  41.054 -19.746  1.00 10.00      B    N  
ATOM   2828  HN  ARG B   0      15.047  43.909 -13.175  1.00 10.00      B    H  
ATOM   2829  HE  ARG B   0      17.443  43.355 -18.814  1.00 10.00      B    H  
ATOM   2830 HH11 ARG B   0      17.609  39.410 -17.874  1.00 10.00      B    H  
ATOM   2831 HH12 ARG B   0      17.948  40.668 -16.624  1.00 10.00      B    H  
ATOM   2832 HH21 ARG B   0      17.071  40.053 -20.024  1.00 10.00      B    H  
ATOM   2833 HH22 ARG B   0      16.991  41.800 -20.453  1.00 10.00      B    H  
ATOM   2834  N   SER B   1      15.052  40.340 -14.570  1.00 10.00      B    N  
ATOM   2835  CA  SER B   1      15.518  39.143 -13.890  1.00 10.00      B    C  
ATOM   2836  C   SER B   1      16.983  38.825 -14.211  1.00 10.00      B    C  
ATOM   2837  O   SER B   1      17.896  39.479 -13.704  1.00 10.00      B    O  
ATOM   2838  CB  SER B   1      14.608  37.961 -14.230  1.00 10.00      B    C  
ATOM   2839  OG  SER B   1      14.336  37.928 -15.622  1.00 10.00      B    O  
ATOM   2840  HN  SER B   1      14.540  40.244 -15.399  1.00 10.00      B    H  
ATOM   2841  HG  SER B   1      13.488  37.495 -15.774  1.00 10.00      B    H  
ATOM   2842  N   ARG B   2      17.211  37.837 -15.070  1.00 10.00      B    N  
ATOM   2843  CA  ARG B   2      18.567  37.434 -15.430  1.00 10.00      B    C  
ATOM   2844  C   ARG B   2      18.697  37.215 -16.938  1.00 10.00      B    C  
ATOM   2845  O   ARG B   2      17.882  37.714 -17.713  1.00 10.00      B    O  
ATOM   2846  CB  ARG B   2      18.979  36.176 -14.655  1.00 10.00      B    C  
ATOM   2847  CG  ARG B   2      20.290  36.314 -13.887  1.00 10.00      B    C  
ATOM   2848  CD  ARG B   2      20.060  36.630 -12.413  1.00 10.00      B    C  
ATOM   2849  NE  ARG B   2      19.563  37.991 -12.199  1.00 10.00      B    N  
ATOM   2850  CZ  ARG B   2      19.770  38.703 -11.089  1.00 10.00      B    C  
ATOM   2851  NH1 ARG B   2      20.465  38.188 -10.079  1.00 10.00      B    N1+
ATOM   2852  NH2 ARG B   2      19.268  39.930 -10.991  1.00 10.00      B    N  
ATOM   2853  HN  ARG B   2      16.446  37.379 -15.487  1.00 10.00      B    H  
ATOM   2854  HE  ARG B   2      19.042  38.402 -12.930  1.00 10.00      B    H  
ATOM   2855 HH11 ARG B   2      20.624  38.745  -9.213  1.00 10.00      B    H  
ATOM   2856 HH12 ARG B   2      20.855  37.225 -10.149  1.00 10.00      B    H  
ATOM   2857 HH21 ARG B   2      19.422  40.496 -10.130  1.00 10.00      B    H  
ATOM   2858 HH22 ARG B   2      18.714  40.335 -11.782  1.00 10.00      B    H  
ATOM   2859  N   LEU B   3      19.713  36.461 -17.349  1.00 10.00      B    N  
ATOM   2860  CA  LEU B   3      19.961  36.197 -18.768  1.00 10.00      B    C  
ATOM   2861  C   LEU B   3      19.156  35.009 -19.302  1.00 10.00      B    C  
ATOM   2862  O   LEU B   3      19.671  34.196 -20.075  1.00 10.00      B    O  
ATOM   2863  CB  LEU B   3      21.458  35.994 -19.029  1.00 10.00      B    C  
ATOM   2864  CG  LEU B   3      22.264  37.248 -19.388  1.00 10.00      B    C  
ATOM   2865  CD1 LEU B   3      23.676  36.872 -19.809  1.00 10.00      B    C  
ATOM   2866  CD2 LEU B   3      22.296  38.231 -18.227  1.00 10.00      B    C  
ATOM   2867  HN  LEU B   3      20.318  36.073 -16.684  1.00 10.00      B    H  
ATOM   2868  N   LEU B   4      17.897  34.919 -18.877  1.00 10.00      B    N  
ATOM   2869  CA  LEU B   4      16.981  33.858 -19.311  1.00 10.00      B    C  
ATOM   2870  C   LEU B   4      17.497  32.444 -19.031  1.00 10.00      B    C  
ATOM   2871  O   LEU B   4      17.072  31.494 -19.678  1.00 10.00      B    O  
ATOM   2872  CB  LEU B   4      16.613  34.015 -20.793  1.00 10.00      B    C  
ATOM   2873  CG  LEU B   4      15.480  34.995 -21.120  1.00 10.00      B    C  
ATOM   2874  CD1 LEU B   4      15.907  36.434 -20.871  1.00 10.00      B    C  
ATOM   2875  CD2 LEU B   4      15.017  34.813 -22.557  1.00 10.00      B    C  
ATOM   2876  HN  LEU B   4      17.561  35.602 -18.261  1.00 10.00      B    H  
ATOM   2877  N   HIS B   5      18.430  32.318 -18.081  1.00 10.00      B    N  
ATOM   2878  CA  HIS B   5      18.995  31.014 -17.697  1.00 10.00      B    C  
ATOM   2879  C   HIS B   5      19.745  30.336 -18.856  1.00 10.00      B    C  
ATOM   2880  O   HIS B   5      20.111  29.161 -18.772  1.00 10.00      B    O  
ATOM   2881  CB  HIS B   5      17.894  30.098 -17.140  1.00 10.00      B    C  
ATOM   2882  CG  HIS B   5      18.365  29.014 -16.216  1.00 10.00      B    C  
ATOM   2883  CD2 HIS B   5      18.070  28.772 -14.917  1.00 10.00      B    C  
ATOM   2884  ND1 HIS B   5      19.226  28.010 -16.601  1.00 10.00      B    N  
ATOM   2885  CE1 HIS B   5      19.439  27.196 -15.586  1.00 10.00      B    C  
ATOM   2886  NE2 HIS B   5      18.749  27.636 -14.551  1.00 10.00      B    N  
ATOM   2887  HN  HIS B   5      18.749  33.123 -17.630  1.00 10.00      B    H  
ATOM   2888  HD1 HIS B   5      19.631  27.918 -17.498  1.00 10.00      B    H  
ATOM   2889  HE2 HIS B   5      18.724  27.216 -13.665  1.00 10.00      B    H  
ATOM   2890  N   SER B   6      19.983  31.088 -19.920  1.00 10.00      B    N  
ATOM   2891  CA  SER B   6      20.686  30.585 -21.093  1.00 10.00      B    C  
ATOM   2892  C   SER B   6      19.912  29.510 -21.870  1.00 10.00      B    C  
ATOM   2893  O   SER B   6      18.824  29.783 -22.381  1.00 10.00      B    O  
ATOM   2894  CB  SER B   6      22.130  30.184 -20.780  1.00 10.00      B    C  
ATOM   2895  OG  SER B   6      22.877  31.317 -20.360  1.00 10.00      B    O  
ATOM   2896  HN  SER B   6      19.668  32.016 -19.920  1.00 10.00      B    H  
ATOM   2897  HG  SER B   6      23.590  31.033 -19.780  1.00 10.00      B    H  
ATOM   2898  N   ASP B   7      20.454  28.295 -21.947  1.00 10.00      B    N  
ATOM   2899  CA  ASP B   7      19.813  27.231 -22.713  1.00 10.00      B    C  
ATOM   2900  C   ASP B   7      19.661  25.935 -21.917  1.00 10.00      B    C  
ATOM   2901  O   ASP B   7      20.266  25.766 -20.853  1.00 10.00      B    O  
ATOM   2902  CB  ASP B   7      20.559  26.991 -24.030  1.00 10.00      B    C  
ATOM   2903  CG  ASP B   7      20.414  28.155 -24.999  1.00 10.00      B    C  
ATOM   2904  OD1 ASP B   7      19.635  28.029 -25.966  1.00 10.00      B    O  
ATOM   2905  OD2 ASP B   7      21.069  29.206 -24.783  1.00 10.00      B    O1-
ATOM   2906  HN  ASP B   7      21.289  28.106 -21.474  1.00 10.00      B    H  
ATOM   2907  N   PTR B   8      18.836  25.028 -22.443  1.00 10.00      B    N  
ATOM   2908  CA  PTR B   8      18.555  23.746 -21.794  1.00 10.00      B    C  
ATOM   2909  C   PTR B   8      19.733  22.789 -21.863  1.00 10.00      B    C  
ATOM   2910  O   PTR B   8      20.011  22.202 -22.906  1.00 10.00      B    O  
ATOM   2911  CB  PTR B   8      17.322  23.092 -22.426  1.00 10.00      B    C  
ATOM   2912  CG  PTR B   8      16.822  21.834 -21.736  1.00 10.00      B    C  
ATOM   2913  CD1 PTR B   8      16.446  20.720 -22.477  1.00 10.00      B    C  
ATOM   2914  CD2 PTR B   8      16.704  21.764 -20.352  1.00 10.00      B    C  
ATOM   2915  CE1 PTR B   8      15.965  19.576 -21.863  1.00 10.00      B    C  
ATOM   2916  CE2 PTR B   8      16.228  20.622 -19.728  1.00 10.00      B    C  
ATOM   2917  CZ  PTR B   8      15.857  19.530 -20.489  1.00 10.00      B    C  
ATOM   2918  OH  PTR B   8      15.366  18.388 -19.876  1.00 10.00      B    O  
ATOM   2919  P   PTR B   8      13.967  18.420 -19.084  1.00 10.00      B    P  
ATOM   2920  O1P PTR B   8      12.776  18.573 -19.944  1.00 10.00      B    O  
ATOM   2921  O2P PTR B   8      13.951  19.304 -17.911  1.00 10.00      B    O  
ATOM   2922  O3P PTR B   8      13.817  16.953 -18.460  1.00 10.00      B    O  
ATOM   2923  HN  PTR B   8      18.405  25.227 -23.304  1.00 10.00      B    H  
ATOM   2924  N   MET B   9      20.423  22.647 -20.745  1.00 10.00      B    N  
ATOM   2925  CA  MET B   9      21.552  21.737 -20.657  1.00 10.00      B    C  
ATOM   2926  C   MET B   9      21.122  20.463 -19.944  1.00 10.00      B    C  
ATOM   2927  O   MET B   9      21.288  19.362 -20.464  1.00 10.00      B    O  
ATOM   2928  CB  MET B   9      22.719  22.386 -19.908  1.00 10.00      B    C  
ATOM   2929  CG  MET B   9      23.615  23.254 -20.777  1.00 10.00      B    C  
ATOM   2930  SD  MET B   9      24.340  22.351 -22.160  1.00 10.00      B    S  
ATOM   2931  CE  MET B   9      25.157  21.002 -21.310  1.00 10.00      B    C  
ATOM   2932  HN  MET B   9      20.173  23.177 -19.964  1.00 10.00      B    H  
ATOM   2933  N   ASN B  10      20.560  20.641 -18.743  1.00 10.00      B    N  
ATOM   2934  CA  ASN B  10      20.079  19.533 -17.905  1.00 10.00      B    C  
ATOM   2935  C   ASN B  10      21.223  18.689 -17.336  1.00 10.00      B    C  
ATOM   2936  O   ASN B  10      21.289  18.463 -16.129  1.00 10.00      B    O  
ATOM   2937  CB  ASN B  10      19.034  18.671 -18.628  1.00 10.00      B    C  
ATOM   2938  CG  ASN B  10      18.287  17.723 -17.704  1.00 10.00      B    C  
ATOM   2939  ND2 ASN B  10      17.706  16.681 -18.279  1.00 10.00      B    N  
ATOM   2940  OD1 ASN B  10      18.209  17.936 -16.489  1.00 10.00      B    O  
ATOM   2941  HN  ASN B  10      20.463  21.552 -18.409  1.00 10.00      B    H  
ATOM   2942 HD21 ASN B  10      17.788  16.587 -19.252  1.00 10.00      B    H  
ATOM   2943 HD22 ASN B  10      17.208  16.060 -17.717  1.00 10.00      B    H  
ATOM   2944  N   MET B  11      22.121  18.245 -18.205  1.00 10.00      B    N  
ATOM   2945  CA  MET B  11      23.267  17.439 -17.800  1.00 10.00      B    C  
ATOM   2946  C   MET B  11      24.546  17.979 -18.436  1.00 10.00      B    C  
ATOM   2947  O   MET B  11      24.725  17.893 -19.652  1.00 10.00      B    O  
ATOM   2948  CB  MET B  11      23.056  15.982 -18.233  1.00 10.00      B    C  
ATOM   2949  CG  MET B  11      24.225  15.052 -17.929  1.00 10.00      B    C  
ATOM   2950  SD  MET B  11      24.185  13.532 -18.906  1.00 10.00      B    S  
ATOM   2951  CE  MET B  11      22.569  12.891 -18.486  1.00 10.00      B    C  
ATOM   2952  HN  MET B  11      22.010  18.464 -19.159  1.00 10.00      B    H  
ATOM   2953  N   TOP B  12      25.414  18.571 -17.630  1.00 10.00      B    N  
ATOM   2954  CA  TOP B  12      26.676  19.085 -18.134  1.00 10.00      B    C  
ATOM   2955  C   TOP B  12      27.715  17.962 -18.138  1.00 10.00      B    C  
ATOM   2956  O   TOP B  12      27.751  17.148 -17.216  1.00 10.00      B    O  
ATOM   2957  CB  TOP B  12      27.193  20.265 -17.283  1.00 10.00      B    C  
ATOM   2958  CG2 TOP B  12      27.547  21.449 -18.168  1.00 10.00      B    C  
ATOM   2959  OG1 TOP B  12      26.185  20.672 -16.348  1.00 10.00      B    O  
ATOM   2960  P   TOP B  12      26.202  20.081 -14.868  1.00 10.00      B    P  
ATOM   2961  O1P TOP B  12      25.846  21.060 -13.824  1.00 10.00      B    O  
ATOM   2962  O2P TOP B  12      27.398  19.279 -14.548  1.00 10.00      B    O  
ATOM   2963  O3P TOP B  12      24.997  19.040 -14.855  1.00 10.00      B    O  
ATOM   2964  HN  TOP B  12      25.204  18.677 -16.670  1.00 10.00      B    H  
ATOM   2965  N   PRO B  13      28.555  17.887 -19.190  1.00 10.00      B    N  
ATOM   2966  CA  PRO B  13      29.595  16.852 -19.308  1.00 10.00      B    C  
ATOM   2967  C   PRO B  13      30.440  16.742 -18.042  1.00 10.00      B    C  
ATOM   2968  O   PRO B  13      30.663  15.646 -17.526  1.00 10.00      B    O  
ATOM   2969  CB  PRO B  13      30.453  17.358 -20.469  1.00 10.00      B    C  
ATOM   2970  CG  PRO B  13      29.507  18.143 -21.309  1.00 10.00      B    C  
ATOM   2971  CD  PRO B  13      28.544  18.792 -20.353  1.00 10.00      B    C  
ATOM   2972  N   ARG B  14      30.897  17.893 -17.555  1.00 10.00      B    N  
ATOM   2973  CA  ARG B  14      31.712  17.979 -16.343  1.00 10.00      B    C  
ATOM   2974  C   ARG B  14      33.056  17.259 -16.468  1.00 10.00      B    C  
ATOM   2975  O   ARG B  14      34.085  17.889 -16.703  1.00 10.00      B    O  
ATOM   2976  CB  ARG B  14      30.939  17.490 -15.113  1.00 10.00      B    C  
ATOM   2977  CG  ARG B  14      31.007  18.437 -13.926  1.00 10.00      B    C  
ATOM   2978  CD  ARG B  14      30.437  19.798 -14.287  1.00 10.00      B    C  
ATOM   2979  NE  ARG B  14      30.597  20.781 -13.214  1.00 10.00      B    N  
ATOM   2980  CZ  ARG B  14      29.579  21.458 -12.679  1.00 10.00      B    C  
ATOM   2981  NH1 ARG B  14      28.350  21.253 -13.113  1.00 10.00      B    N1+
ATOM   2982  NH2 ARG B  14      29.794  22.351 -11.723  1.00 10.00      B    N  
ATOM   2983  HN  ARG B  14      30.667  18.720 -18.026  1.00 10.00      B    H  
ATOM   2984  HE  ARG B  14      31.504  20.943 -12.882  1.00 10.00      B    H  
ATOM   2985 HH11 ARG B  14      28.161  20.548 -13.876  1.00 10.00      B    H  
ATOM   2986 HH12 ARG B  14      27.544  21.777 -12.706  1.00 10.00      B    H  
ATOM   2987 HH21 ARG B  14      30.758  22.530 -11.378  1.00 10.00      B    H  
ATOM   2988 HH22 ARG B  14      28.993  22.875 -11.312  1.00 10.00      B    H  
ATOM   2989  N   ARG B  15      33.043  15.942 -16.309  1.00 10.00      B    N  
ATOM   2990  CA  ARG B  15      34.260  15.146 -16.390  1.00 10.00      B    C  
ATOM   2991  C   ARG B  15      33.966  13.755 -16.949  1.00 10.00      B    C  
ATOM   2992  O   ARG B  15      33.773  12.800 -16.190  1.00 10.00      B    O  
ATOM   2993  CB  ARG B  15      34.900  15.030 -15.004  1.00 10.00      B    C  
ATOM   2994  CG  ARG B  15      36.258  14.347 -14.991  1.00 10.00      B    C  
ATOM   2995  CD  ARG B  15      36.559  13.756 -13.624  1.00 10.00      B    C  
ATOM   2996  NE  ARG B  15      35.617  12.692 -13.268  1.00 10.00      B    N  
ATOM   2997  CZ  ARG B  15      35.575  12.101 -12.073  1.00 10.00      B    C  
ATOM   2998  NH1 ARG B  15      36.421  12.470 -11.114  1.00 10.00      B    N1+
ATOM   2999  NH2 ARG B  15      34.690  11.137 -11.838  1.00 10.00      B    N  
ATOM   3000  HN  ARG B  15      32.184  15.490 -16.151  1.00 10.00      B    H  
ATOM   3001  HE  ARG B  15      34.980  12.406 -13.964  1.00 10.00      B    H  
ATOM   3002 HH11 ARG B  15      37.118  13.223 -11.294  1.00 10.00      B    H  
ATOM   3003 HH12 ARG B  15      36.390  12.010 -10.180  1.00 10.00      B    H  
ATOM   3004 HH21 ARG B  15      34.654  10.672 -10.906  1.00 10.00      B    H  
ATOM   3005 HH22 ARG B  15      34.027  10.840 -12.586  1.00 10.00      B    H  
ENDMDL
MODEL        2
ATOM      1  N   SER A   4      25.359  -0.418 -30.853  1.00 10.00      A    N  
ATOM      2  CA  SER A   4      24.569  -0.445 -32.073  1.00 10.00      A    C  
ATOM      3  C   SER A   4      23.098  -0.700 -31.740  1.00 10.00      A    C  
ATOM      4  O   SER A   4      22.757  -1.001 -30.593  1.00 10.00      A    O  
ATOM      5  CB  SER A   4      25.098  -1.549 -32.998  1.00 10.00      A    C  
ATOM      6  OG  SER A   4      26.437  -1.885 -32.670  1.00 10.00      A    O  
ATOM      7  HN  SER A   4      25.049  -0.938 -30.077  1.00 10.00      A    H  
ATOM      8  HG  SER A   4      26.687  -1.434 -31.857  1.00 10.00      A    H  
ATOM      9  N   GLY A   5      22.226  -0.559 -32.731  1.00 10.00      A    N  
ATOM     10  CA  GLY A   5      20.813  -0.792 -32.510  1.00 10.00      A    C  
ATOM     11  C   GLY A   5      20.110   0.437 -31.980  1.00 10.00      A    C  
ATOM     12  O   GLY A   5      19.554   1.216 -32.749  1.00 10.00      A    O  
ATOM     13  HN  GLY A   5      22.542  -0.275 -33.615  1.00 10.00      A    H  
ATOM     14  N   PHE A   6      20.159   0.626 -30.665  1.00 10.00      A    N  
ATOM     15  CA  PHE A   6      19.512   1.770 -30.030  1.00 10.00      A    C  
ATOM     16  C   PHE A   6      20.091   3.082 -30.539  1.00 10.00      A    C  
ATOM     17  O   PHE A   6      19.361   4.052 -30.752  1.00 10.00      A    O  
ATOM     18  CB  PHE A   6      19.629   1.693 -28.510  1.00 10.00      A    C  
ATOM     19  CG  PHE A   6      18.811   0.599 -27.891  1.00 10.00      A    C  
ATOM     20  CD1 PHE A   6      17.465   0.465 -28.188  1.00 10.00      A    C  
ATOM     21  CD2 PHE A   6      19.386  -0.294 -27.005  1.00 10.00      A    C  
ATOM     22  CE1 PHE A   6      16.709  -0.538 -27.613  1.00 10.00      A    C  
ATOM     23  CE2 PHE A   6      18.638  -1.300 -26.426  1.00 10.00      A    C  
ATOM     24  CZ  PHE A   6      17.296  -1.422 -26.731  1.00 10.00      A    C  
ATOM     25  HN  PHE A   6      20.645  -0.018 -30.109  1.00 10.00      A    H  
ATOM     26  N   TRP A   7      21.407   3.106 -30.730  1.00 10.00      A    N  
ATOM     27  CA  TRP A   7      22.082   4.294 -31.232  1.00 10.00      A    C  
ATOM     28  C   TRP A   7      21.546   4.646 -32.614  1.00 10.00      A    C  
ATOM     29  O   TRP A   7      21.257   5.805 -32.897  1.00 10.00      A    O  
ATOM     30  CB  TRP A   7      23.599   4.074 -31.290  1.00 10.00      A    C  
ATOM     31  CG  TRP A   7      24.373   5.312 -31.643  1.00 10.00      A    C  
ATOM     32  CD1 TRP A   7      24.751   6.310 -30.792  1.00 10.00      A    C  
ATOM     33  CD2 TRP A   7      24.863   5.686 -32.939  1.00 10.00      A    C  
ATOM     34  CE2 TRP A   7      25.528   6.919 -32.795  1.00 10.00      A    C  
ATOM     35  CE3 TRP A   7      24.807   5.097 -34.206  1.00 10.00      A    C  
ATOM     36  NE1 TRP A   7      25.446   7.279 -31.475  1.00 10.00      A    N  
ATOM     37  CZ2 TRP A   7      26.129   7.575 -33.868  1.00 10.00      A    C  
ATOM     38  CZ3 TRP A   7      25.404   5.749 -35.269  1.00 10.00      A    C  
ATOM     39  CH2 TRP A   7      26.057   6.974 -35.094  1.00 10.00      A    C  
ATOM     40  HN  TRP A   7      21.935   2.313 -30.509  1.00 10.00      A    H  
ATOM     41  HE1 TRP A   7      25.818   8.097 -31.084  1.00 10.00      A    H  
ATOM     42  N   GLU A   8      21.390   3.625 -33.454  1.00 10.00      A    N  
ATOM     43  CA  GLU A   8      20.877   3.809 -34.808  1.00 10.00      A    C  
ATOM     44  C   GLU A   8      19.485   4.431 -34.764  1.00 10.00      A    C  
ATOM     45  O   GLU A   8      19.205   5.406 -35.464  1.00 10.00      A    O  
ATOM     46  CB  GLU A   8      20.807   2.466 -35.546  1.00 10.00      A    C  
ATOM     47  CG  GLU A   8      22.100   1.663 -35.537  1.00 10.00      A    C  
ATOM     48  CD  GLU A   8      23.253   2.393 -36.196  1.00 10.00      A    C  
ATOM     49  OE1 GLU A   8      23.030   3.051 -37.233  1.00 10.00      A    O  
ATOM     50  OE2 GLU A   8      24.382   2.298 -35.673  1.00 10.00      A    O1-
ATOM     51  HN  GLU A   8      21.630   2.727 -33.157  1.00 10.00      A    H  
ATOM     52  N   GLU A   9      18.618   3.864 -33.927  1.00 10.00      A    N  
ATOM     53  CA  GLU A   9      17.253   4.356 -33.782  1.00 10.00      A    C  
ATOM     54  C   GLU A   9      17.248   5.807 -33.308  1.00 10.00      A    C  
ATOM     55  O   GLU A   9      16.592   6.664 -33.903  1.00 10.00      A    O  
ATOM     56  CB  GLU A   9      16.459   3.483 -32.800  1.00 10.00      A    C  
ATOM     57  CG  GLU A   9      16.422   2.001 -33.149  1.00 10.00      A    C  
ATOM     58  CD  GLU A   9      15.414   1.225 -32.316  1.00 10.00      A    C  
ATOM     59  OE1 GLU A   9      15.286   1.509 -31.103  1.00 10.00      A    O  
ATOM     60  OE2 GLU A   9      14.749   0.332 -32.874  1.00 10.00      A    O1-
ATOM     61  HN  GLU A   9      18.906   3.088 -33.396  1.00 10.00      A    H  
ATOM     62  N   PHE A  10      18.006   6.081 -32.249  1.00 10.00      A    N  
ATOM     63  CA  PHE A  10      18.084   7.422 -31.688  1.00 10.00      A    C  
ATOM     64  C   PHE A  10      18.679   8.423 -32.676  1.00 10.00      A    C  
ATOM     65  O   PHE A  10      18.113   9.497 -32.886  1.00 10.00      A    O  
ATOM     66  CB  PHE A  10      18.874   7.427 -30.375  1.00 10.00      A    C  
ATOM     67  CG  PHE A  10      18.623   8.641 -29.527  1.00 10.00      A    C  
ATOM     68  CD1 PHE A  10      17.375   8.864 -28.970  1.00 10.00      A    C  
ATOM     69  CD2 PHE A  10      19.631   9.561 -29.288  1.00 10.00      A    C  
ATOM     70  CE1 PHE A  10      17.136   9.981 -28.191  1.00 10.00      A    C  
ATOM     71  CE2 PHE A  10      19.399  10.679 -28.511  1.00 10.00      A    C  
ATOM     72  CZ  PHE A  10      18.150  10.888 -27.961  1.00 10.00      A    C  
ATOM     73  HN  PHE A  10      18.525   5.354 -31.830  1.00 10.00      A    H  
ATOM     74  N   GLU A  11      19.807   8.063 -33.285  1.00 10.00      A    N  
ATOM     75  CA  GLU A  11      20.476   8.933 -34.250  1.00 10.00      A    C  
ATOM     76  C   GLU A  11      19.528   9.317 -35.380  1.00 10.00      A    C  
ATOM     77  O   GLU A  11      19.414  10.488 -35.738  1.00 10.00      A    O  
ATOM     78  CB  GLU A  11      21.729   8.254 -34.813  1.00 10.00      A    C  
ATOM     79  CG  GLU A  11      22.588   9.149 -35.696  1.00 10.00      A    C  
ATOM     80  CD  GLU A  11      23.336  10.221 -34.920  1.00 10.00      A    C  
ATOM     81  OE1 GLU A  11      24.335  10.745 -35.452  1.00 10.00      A    O  
ATOM     82  OE2 GLU A  11      22.923  10.538 -33.785  1.00 10.00      A    O1-
ATOM     83  HN  GLU A  11      20.207   7.186 -33.077  1.00 10.00      A    H  
ATOM     84  N   THR A  12      18.827   8.324 -35.918  1.00 10.00      A    N  
ATOM     85  CA  THR A  12      17.879   8.554 -37.000  1.00 10.00      A    C  
ATOM     86  C   THR A  12      16.809   9.565 -36.580  1.00 10.00      A    C  
ATOM     87  O   THR A  12      16.445  10.453 -37.353  1.00 10.00      A    O  
ATOM     88  CB  THR A  12      17.214   7.237 -37.445  1.00 10.00      A    C  
ATOM     89  CG2 THR A  12      16.314   7.465 -38.652  1.00 10.00      A    C  
ATOM     90  OG1 THR A  12      18.232   6.291 -37.795  1.00 10.00      A    O  
ATOM     91  HN  THR A  12      18.954   7.411 -35.579  1.00 10.00      A    H  
ATOM     92  HG1 THR A  12      18.678   5.982 -36.994  1.00 10.00      A    H  
ATOM     93  N   LEU A  13      16.331   9.439 -35.346  1.00 10.00      A    N  
ATOM     94  CA  LEU A  13      15.313  10.343 -34.823  1.00 10.00      A    C  
ATOM     95  C   LEU A  13      15.867  11.758 -34.672  1.00 10.00      A    C  
ATOM     96  O   LEU A  13      15.156  12.740 -34.888  1.00 10.00      A    O  
ATOM     97  CB  LEU A  13      14.779   9.841 -33.479  1.00 10.00      A    C  
ATOM     98  CG  LEU A  13      14.069   8.484 -33.491  1.00 10.00      A    C  
ATOM     99  CD1 LEU A  13      13.739   8.042 -32.073  1.00 10.00      A    C  
ATOM    100  CD2 LEU A  13      12.810   8.538 -34.342  1.00 10.00      A    C  
ATOM    101  HN  LEU A  13      16.672   8.717 -34.771  1.00 10.00      A    H  
ATOM    102  N   GLN A  14      17.141  11.855 -34.310  1.00 10.00      A    N  
ATOM    103  CA  GLN A  14      17.792  13.148 -34.132  1.00 10.00      A    C  
ATOM    104  C   GLN A  14      17.931  13.875 -35.463  1.00 10.00      A    C  
ATOM    105  O   GLN A  14      17.706  15.079 -35.543  1.00 10.00      A    O  
ATOM    106  CB  GLN A  14      19.163  12.985 -33.470  1.00 10.00      A    C  
ATOM    107  CG  GLN A  14      19.109  12.404 -32.067  1.00 10.00      A    C  
ATOM    108  CD  GLN A  14      18.222  13.209 -31.139  1.00 10.00      A    C  
ATOM    109  NE2 GLN A  14      18.809  14.161 -30.433  1.00 10.00      A    N  
ATOM    110  OE1 GLN A  14      17.019  12.972 -31.052  1.00 10.00      A    O  
ATOM    111  HN  GLN A  14      17.661  11.031 -34.155  1.00 10.00      A    H  
ATOM    112 HE21 GLN A  14      19.775  14.291 -30.542  1.00 10.00      A    H  
ATOM    113 HE22 GLN A  14      18.253  14.696 -29.829  1.00 10.00      A    H  
ATOM    114  N   GLN A  15      18.272  13.127 -36.507  1.00 10.00      A    N  
ATOM    115  CA  GLN A  15      18.444  13.694 -37.844  1.00 10.00      A    C  
ATOM    116  C   GLN A  15      17.137  14.285 -38.358  1.00 10.00      A    C  
ATOM    117  O   GLN A  15      17.133  15.189 -39.195  1.00 10.00      A    O  
ATOM    118  CB  GLN A  15      18.953  12.619 -38.808  1.00 10.00      A    C  
ATOM    119  CG  GLN A  15      20.205  11.904 -38.324  1.00 10.00      A    C  
ATOM    120  CD  GLN A  15      21.487  12.521 -38.843  1.00 10.00      A    C  
ATOM    121  NE2 GLN A  15      22.561  11.747 -38.814  1.00 10.00      A    N  
ATOM    122  OE1 GLN A  15      21.519  13.683 -39.246  1.00 10.00      A    O  
ATOM    123  HN  GLN A  15      18.424  12.164 -36.375  1.00 10.00      A    H  
ATOM    124 HE21 GLN A  15      22.466  10.836 -38.461  1.00 10.00      A    H  
ATOM    125 HE22 GLN A  15      23.406  12.120 -39.133  1.00 10.00      A    H  
ATOM    126  N   GLN A  16      16.027  13.778 -37.842  1.00 10.00      A    N  
ATOM    127  CA  GLN A  16      14.713  14.252 -38.243  1.00 10.00      A    C  
ATOM    128  C   GLN A  16      14.364  15.556 -37.534  1.00 10.00      A    C  
ATOM    129  O   GLN A  16      13.531  16.331 -38.017  1.00 10.00      A    O  
ATOM    130  CB  GLN A  16      13.653  13.182 -37.975  1.00 10.00      A    C  
ATOM    131  CG  GLN A  16      13.951  11.856 -38.658  1.00 10.00      A    C  
ATOM    132  CD  GLN A  16      12.967  10.759 -38.306  1.00 10.00      A    C  
ATOM    133  NE2 GLN A  16      12.829   9.790 -39.197  1.00 10.00      A    N  
ATOM    134  OE1 GLN A  16      12.346  10.771 -37.242  1.00 10.00      A    O  
ATOM    135  HN  GLN A  16      16.095  13.065 -37.171  1.00 10.00      A    H  
ATOM    136 HE21 GLN A  16      13.361   9.840 -40.018  1.00 10.00      A    H  
ATOM    137 HE22 GLN A  16      12.208   9.061 -38.996  1.00 10.00      A    H  
ATOM    138  N   GLU A  17      15.018  15.808 -36.405  1.00 10.00      A    N  
ATOM    139  CA  GLU A  17      14.771  17.019 -35.633  1.00 10.00      A    C  
ATOM    140  C   GLU A  17      15.809  18.100 -35.919  1.00 10.00      A    C  
ATOM    141  O   GLU A  17      15.709  19.213 -35.403  1.00 10.00      A    O  
ATOM    142  CB  GLU A  17      14.681  16.730 -34.133  1.00 10.00      A    C  
ATOM    143  CG  GLU A  17      13.258  16.775 -33.588  1.00 10.00      A    C  
ATOM    144  CD  GLU A  17      13.197  16.844 -32.071  1.00 10.00      A    C  
ATOM    145  OE1 GLU A  17      14.235  16.624 -31.418  1.00 10.00      A    O  
ATOM    146  OE2 GLU A  17      12.102  17.110 -31.528  1.00 10.00      A    O1-
ATOM    147  HN  GLU A  17      15.691  15.166 -36.084  1.00 10.00      A    H  
ATOM    148  N   CYS A  18      16.798  17.779 -36.756  1.00 10.00      A    N  
ATOM    149  CA  CYS A  18      17.838  18.742 -37.117  1.00 10.00      A    C  
ATOM    150  C   CYS A  18      17.246  19.950 -37.851  1.00 10.00      A    C  
ATOM    151  O   CYS A  18      17.914  20.968 -38.039  1.00 10.00      A    O  
ATOM    152  CB  CYS A  18      18.927  18.079 -37.969  1.00 10.00      A    C  
ATOM    153  SG  CYS A  18      19.830  16.752 -37.134  1.00 10.00      A    S  
ATOM    154  HN  CYS A  18      16.843  16.870 -37.120  1.00 10.00      A    H  
ATOM    155  HG  CYS A  18      21.129  16.962 -37.303  1.00 10.00      A    H  
ATOM    156  N   LYS A  19      15.988  19.826 -38.264  1.00 10.00      A    N  
ATOM    157  CA  LYS A  19      15.295  20.894 -38.965  1.00 10.00      A    C  
ATOM    158  C   LYS A  19      13.850  21.033 -38.474  1.00 10.00      A    C  
ATOM    159  O   LYS A  19      12.959  20.273 -38.871  1.00 10.00      A    O  
ATOM    160  CB  LYS A  19      15.360  20.699 -40.487  1.00 10.00      A    C  
ATOM    161  CG  LYS A  19      15.206  19.258 -40.954  1.00 10.00      A    C  
ATOM    162  CD  LYS A  19      13.806  18.990 -41.480  1.00 10.00      A    C  
ATOM    163  CE  LYS A  19      13.349  17.582 -41.136  1.00 10.00      A    C  
ATOM    164  NZ  LYS A  19      11.896  17.388 -41.405  1.00 10.00      A    N1+
ATOM    165  HN  LYS A  19      15.512  18.994 -38.075  1.00 10.00      A    H  
ATOM    166  HZ1 LYS A  19      11.372  18.258 -41.177  1.00 10.00      A    H  
ATOM    167  HZ2 LYS A  19      11.528  16.614 -40.818  1.00 10.00      A    H  
ATOM    168  HZ3 LYS A  19      11.744  17.154 -42.407  1.00 10.00      A    H  
ATOM    169  N   LEU A  20      13.635  21.994 -37.589  1.00 10.00      A    N  
ATOM    170  CA  LEU A  20      12.312  22.253 -37.027  1.00 10.00      A    C  
ATOM    171  C   LEU A  20      11.368  22.838 -38.083  1.00 10.00      A    C  
ATOM    172  O   LEU A  20      11.569  23.952 -38.567  1.00 10.00      A    O  
ATOM    173  CB  LEU A  20      12.424  23.174 -35.806  1.00 10.00      A    C  
ATOM    174  CG  LEU A  20      13.332  22.672 -34.671  1.00 10.00      A    C  
ATOM    175  CD1 LEU A  20      13.602  23.773 -33.655  1.00 10.00      A    C  
ATOM    176  CD2 LEU A  20      12.727  21.452 -33.993  1.00 10.00      A    C  
ATOM    177  HN  LEU A  20      14.390  22.544 -37.297  1.00 10.00      A    H  
ATOM    178  N   LEU A  21      10.339  22.064 -38.431  1.00 10.00      A    N  
ATOM    179  CA  LEU A  21       9.358  22.458 -39.443  1.00 10.00      A    C  
ATOM    180  C   LEU A  21       8.177  23.226 -38.859  1.00 10.00      A    C  
ATOM    181  O   LEU A  21       7.468  23.929 -39.579  1.00 10.00      A    O  
ATOM    182  CB  LEU A  21       8.846  21.227 -40.209  1.00 10.00      A    C  
ATOM    183  CG  LEU A  21       8.139  20.134 -39.387  1.00 10.00      A    C  
ATOM    184  CD1 LEU A  21       7.179  19.338 -40.265  1.00 10.00      A    C  
ATOM    185  CD2 LEU A  21       9.157  19.204 -38.742  1.00 10.00      A    C  
ATOM    186  HN  LEU A  21      10.245  21.191 -38.002  1.00 10.00      A    H  
ATOM    187  N   TYR A  22       7.956  23.088 -37.566  1.00 10.00      A    N  
ATOM    188  CA  TYR A  22       6.847  23.776 -36.930  1.00 10.00      A    C  
ATOM    189  C   TYR A  22       7.302  25.098 -36.325  1.00 10.00      A    C  
ATOM    190  O   TYR A  22       8.362  25.184 -35.698  1.00 10.00      A    O  
ATOM    191  CB  TYR A  22       6.131  22.888 -35.913  1.00 10.00      A    C  
ATOM    192  CG  TYR A  22       5.415  21.697 -36.522  1.00 10.00      A    C  
ATOM    193  CD1 TYR A  22       4.467  21.863 -37.527  1.00 10.00      A    C  
ATOM    194  CD2 TYR A  22       5.682  20.407 -36.084  1.00 10.00      A    C  
ATOM    195  CE1 TYR A  22       3.808  20.777 -38.074  1.00 10.00      A    C  
ATOM    196  CE2 TYR A  22       5.029  19.316 -36.626  1.00 10.00      A    C  
ATOM    197  CZ  TYR A  22       4.093  19.507 -37.620  1.00 10.00      A    C  
ATOM    198  OH  TYR A  22       3.438  18.426 -38.159  1.00 10.00      A    O  
ATOM    199  HN  TYR A  22       8.556  22.534 -37.028  1.00 10.00      A    H  
ATOM    200  HH  TYR A  22       3.384  18.530 -39.112  1.00 10.00      A    H  
ATOM    201  N   SER A  23       6.490  26.119 -36.524  1.00 10.00      A    N  
ATOM    202  CA  SER A  23       6.786  27.458 -36.050  1.00 10.00      A    C  
ATOM    203  C   SER A  23       6.618  27.612 -34.536  1.00 10.00      A    C  
ATOM    204  O   SER A  23       5.799  26.934 -33.915  1.00 10.00      A    O  
ATOM    205  CB  SER A  23       5.898  28.459 -36.792  1.00 10.00      A    C  
ATOM    206  OG  SER A  23       6.072  29.770 -36.292  1.00 10.00      A    O  
ATOM    207  HN  SER A  23       5.654  25.964 -37.009  1.00 10.00      A    H  
ATOM    208  HG  SER A  23       5.561  29.862 -35.456  1.00 10.00      A    H  
ATOM    209  N   ARG A  24       7.419  28.517 -33.963  1.00 10.00      A    N  
ATOM    210  CA  ARG A  24       7.390  28.828 -32.535  1.00 10.00      A    C  
ATOM    211  C   ARG A  24       7.573  30.336 -32.375  1.00 10.00      A    C  
ATOM    212  O   ARG A  24       8.431  30.796 -31.619  1.00 10.00      A    O  
ATOM    213  CB  ARG A  24       8.537  28.113 -31.814  1.00 10.00      A    C  
ATOM    214  CG  ARG A  24       8.536  26.601 -31.958  1.00 10.00      A    C  
ATOM    215  CD  ARG A  24       9.912  26.027 -31.669  1.00 10.00      A    C  
ATOM    216  NE  ARG A  24      10.933  26.587 -32.557  1.00 10.00      A    N  
ATOM    217  CZ  ARG A  24      12.156  26.943 -32.159  1.00 10.00      A    C  
ATOM    218  NH1 ARG A  24      12.514  26.794 -30.885  1.00 10.00      A    N1+
ATOM    219  NH2 ARG A  24      13.017  27.449 -33.035  1.00 10.00      A    N  
ATOM    220  HN  ARG A  24       8.053  29.005 -34.530  1.00 10.00      A    H  
ATOM    221  HE  ARG A  24      10.686  26.705 -33.501  1.00 10.00      A    H  
ATOM    222 HH11 ARG A  24      13.469  27.071 -30.570  1.00 10.00      A    H  
ATOM    223 HH12 ARG A  24      11.841  26.400 -30.194  1.00 10.00      A    H  
ATOM    224 HH21 ARG A  24      13.974  27.728 -32.731  1.00 10.00      A    H  
ATOM    225 HH22 ARG A  24      12.741  27.567 -34.034  1.00 10.00      A    H  
ATOM    226  N   LYS A  25       6.757  31.096 -33.094  1.00 10.00      A    N  
ATOM    227  CA  LYS A  25       6.843  32.550 -33.079  1.00 10.00      A    C  
ATOM    228  C   LYS A  25       6.346  33.150 -31.771  1.00 10.00      A    C  
ATOM    229  O   LYS A  25       6.878  34.161 -31.306  1.00 10.00      A    O  
ATOM    230  CB  LYS A  25       6.095  33.157 -34.269  1.00 10.00      A    C  
ATOM    231  CG  LYS A  25       6.886  33.135 -35.567  1.00 10.00      A    C  
ATOM    232  CD  LYS A  25       6.129  33.814 -36.701  1.00 10.00      A    C  
ATOM    233  CE  LYS A  25       5.340  32.810 -37.526  1.00 10.00      A    C  
ATOM    234  NZ  LYS A  25       6.204  31.704 -38.024  1.00 10.00      A    N1+
ATOM    235  HN  LYS A  25       6.043  30.664 -33.624  1.00 10.00      A    H  
ATOM    236  HZ1 LYS A  25       5.839  31.337 -38.925  1.00 10.00      A    H  
ATOM    237  HZ2 LYS A  25       6.218  30.924 -37.326  1.00 10.00      A    H  
ATOM    238  HZ3 LYS A  25       7.178  32.042 -38.164  1.00 10.00      A    H  
ATOM    239  N   GLU A  26       5.345  32.522 -31.170  1.00 10.00      A    N  
ATOM    240  CA  GLU A  26       4.787  33.014 -29.919  1.00 10.00      A    C  
ATOM    241  C   GLU A  26       5.811  32.988 -28.788  1.00 10.00      A    C  
ATOM    242  O   GLU A  26       5.726  33.770 -27.838  1.00 10.00      A    O  
ATOM    243  CB  GLU A  26       3.525  32.242 -29.542  1.00 10.00      A    C  
ATOM    244  CG  GLU A  26       2.254  32.888 -30.064  1.00 10.00      A    C  
ATOM    245  CD  GLU A  26       2.134  34.331 -29.616  1.00 10.00      A    C  
ATOM    246  OE1 GLU A  26       2.269  34.586 -28.401  1.00 10.00      A    O  
ATOM    247  OE2 GLU A  26       1.926  35.213 -30.472  1.00 10.00      A    O1-
ATOM    248  HN  GLU A  26       4.965  31.704 -31.582  1.00 10.00      A    H  
ATOM    249  N   GLY A  27       6.794  32.106 -28.906  1.00 10.00      A    N  
ATOM    250  CA  GLY A  27       7.826  32.003 -27.893  1.00 10.00      A    C  
ATOM    251  C   GLY A  27       9.013  32.896 -28.195  1.00 10.00      A    C  
ATOM    252  O   GLY A  27       9.853  33.141 -27.331  1.00 10.00      A    O  
ATOM    253  HN  GLY A  27       6.822  31.521 -29.693  1.00 10.00      A    H  
ATOM    254  N   GLN A  28       9.073  33.395 -29.423  1.00 10.00      A    N  
ATOM    255  CA  GLN A  28      10.165  34.260 -29.852  1.00 10.00      A    C  
ATOM    256  C   GLN A  28       9.817  35.728 -29.651  1.00 10.00      A    C  
ATOM    257  O   GLN A  28      10.649  36.614 -29.869  1.00 10.00      A    O  
ATOM    258  CB  GLN A  28      10.508  33.994 -31.319  1.00 10.00      A    C  
ATOM    259  CG  GLN A  28      11.275  32.702 -31.544  1.00 10.00      A    C  
ATOM    260  CD  GLN A  28      11.445  32.360 -33.010  1.00 10.00      A    C  
ATOM    261  NE2 GLN A  28      12.583  31.773 -33.347  1.00 10.00      A    N  
ATOM    262  OE1 GLN A  28      10.570  32.622 -33.834  1.00 10.00      A    O  
ATOM    263  HN  GLN A  28       8.358  33.178 -30.061  1.00 10.00      A    H  
ATOM    264 HE21 GLN A  28      13.238  31.595 -32.639  1.00 10.00      A    H  
ATOM    265 HE22 GLN A  28      12.727  31.553 -34.289  1.00 10.00      A    H  
ATOM    266  N   ARG A  29       8.586  35.980 -29.232  1.00 10.00      A    N  
ATOM    267  CA  ARG A  29       8.115  37.338 -28.998  1.00 10.00      A    C  
ATOM    268  C   ARG A  29       8.855  37.980 -27.832  1.00 10.00      A    C  
ATOM    269  O   ARG A  29       9.133  37.328 -26.827  1.00 10.00      A    O  
ATOM    270  CB  ARG A  29       6.610  37.345 -28.753  1.00 10.00      A    C  
ATOM    271  CG  ARG A  29       5.797  37.000 -29.987  1.00 10.00      A    C  
ATOM    272  CD  ARG A  29       4.316  36.929 -29.674  1.00 10.00      A    C  
ATOM    273  NE  ARG A  29       3.788  38.207 -29.202  1.00 10.00      A    N  
ATOM    274  CZ  ARG A  29       2.496  38.446 -29.002  1.00 10.00      A    C  
ATOM    275  NH1 ARG A  29       1.591  37.500 -29.231  1.00 10.00      A    N1+
ATOM    276  NH2 ARG A  29       2.111  39.640 -28.574  1.00 10.00      A    N  
ATOM    277  HN  ARG A  29       7.975  35.230 -29.075  1.00 10.00      A    H  
ATOM    278  HE  ARG A  29       4.439  38.928 -29.020  1.00 10.00      A    H  
ATOM    279 HH11 ARG A  29       1.895  36.546 -29.579  1.00 10.00      A    H  
ATOM    280 HH12 ARG A  29       0.584  37.681 -29.071  1.00 10.00      A    H  
ATOM    281 HH21 ARG A  29       1.106  39.843 -28.413  1.00 10.00      A    H  
ATOM    282 HH22 ARG A  29       2.836  40.388 -28.391  1.00 10.00      A    H  
ATOM    283  N   GLN A  30       9.162  39.263 -27.968  1.00 10.00      A    N  
ATOM    284  CA  GLN A  30       9.895  40.001 -26.946  1.00 10.00      A    C  
ATOM    285  C   GLN A  30       9.131  40.043 -25.628  1.00 10.00      A    C  
ATOM    286  O   GLN A  30       9.717  39.911 -24.551  1.00 10.00      A    O  
ATOM    287  CB  GLN A  30      10.188  41.425 -27.435  1.00 10.00      A    C  
ATOM    288  CG  GLN A  30      10.997  42.276 -26.465  1.00 10.00      A    C  
ATOM    289  CD  GLN A  30      12.372  41.702 -26.182  1.00 10.00      A    C  
ATOM    290  NE2 GLN A  30      12.888  41.968 -24.993  1.00 10.00      A    N  
ATOM    291  OE1 GLN A  30      12.966  41.024 -27.024  1.00 10.00      A    O  
ATOM    292  HN  GLN A  30       8.858  39.738 -28.771  1.00 10.00      A    H  
ATOM    293 HE21 GLN A  30      12.359  42.512 -24.371  1.00 10.00      A    H  
ATOM    294 HE22 GLN A  30      13.777  41.617 -24.783  1.00 10.00      A    H  
ATOM    295  N   GLU A  31       7.822  40.192 -25.726  1.00 10.00      A    N  
ATOM    296  CA  GLU A  31       6.961  40.267 -24.555  1.00 10.00      A    C  
ATOM    297  C   GLU A  31       6.797  38.899 -23.896  1.00 10.00      A    C  
ATOM    298  O   GLU A  31       6.304  38.795 -22.770  1.00 10.00      A    O  
ATOM    299  CB  GLU A  31       5.583  40.827 -24.936  1.00 10.00      A    C  
ATOM    300  CG  GLU A  31       5.578  41.757 -26.144  1.00 10.00      A    C  
ATOM    301  CD  GLU A  31       5.409  41.017 -27.459  1.00 10.00      A    C  
ATOM    302  OE1 GLU A  31       6.402  40.437 -27.948  1.00 10.00      A    O  
ATOM    303  OE2 GLU A  31       4.283  41.003 -27.999  1.00 10.00      A    O1-
ATOM    304  HN  GLU A  31       7.410  40.257 -26.626  1.00 10.00      A    H  
ATOM    305  N   ASN A  32       7.218  37.850 -24.591  1.00 10.00      A    N  
ATOM    306  CA  ASN A  32       7.087  36.496 -24.068  1.00 10.00      A    C  
ATOM    307  C   ASN A  32       8.433  35.862 -23.739  1.00 10.00      A    C  
ATOM    308  O   ASN A  32       8.486  34.770 -23.177  1.00 10.00      A    O  
ATOM    309  CB  ASN A  32       6.307  35.614 -25.044  1.00 10.00      A    C  
ATOM    310  CG  ASN A  32       4.845  36.003 -25.136  1.00 10.00      A    C  
ATOM    311  ND2 ASN A  32       4.225  35.698 -26.266  1.00 10.00      A    N  
ATOM    312  OD1 ASN A  32       4.276  36.557 -24.191  1.00 10.00      A    O  
ATOM    313  HN  ASN A  32       7.623  37.988 -25.475  1.00 10.00      A    H  
ATOM    314 HD21 ASN A  32       4.737  35.240 -26.970  1.00 10.00      A    H  
ATOM    315 HD22 ASN A  32       3.276  35.936 -26.358  1.00 10.00      A    H  
ATOM    316  N   LYS A  33       9.516  36.552 -24.075  1.00 10.00      A    N  
ATOM    317  CA  LYS A  33      10.858  36.039 -23.815  1.00 10.00      A    C  
ATOM    318  C   LYS A  33      11.126  35.892 -22.324  1.00 10.00      A    C  
ATOM    319  O   LYS A  33      11.706  34.902 -21.882  1.00 10.00      A    O  
ATOM    320  CB  LYS A  33      11.919  36.936 -24.454  1.00 10.00      A    C  
ATOM    321  CG  LYS A  33      12.091  36.719 -25.946  1.00 10.00      A    C  
ATOM    322  CD  LYS A  33      12.992  37.777 -26.555  1.00 10.00      A    C  
ATOM    323  CE  LYS A  33      12.920  37.749 -28.073  1.00 10.00      A    C  
ATOM    324  NZ  LYS A  33      13.545  38.954 -28.679  1.00 10.00      A    N1+
ATOM    325  HN  LYS A  33       9.411  37.420 -24.517  1.00 10.00      A    H  
ATOM    326  HZ1 LYS A  33      14.579  38.865 -28.666  1.00 10.00      A    H  
ATOM    327  HZ2 LYS A  33      13.273  39.808 -28.141  1.00 10.00      A    H  
ATOM    328  HZ3 LYS A  33      13.227  39.064 -29.662  1.00 10.00      A    H  
ATOM    329  N   ASN A  34      10.675  36.866 -21.545  1.00 10.00      A    N  
ATOM    330  CA  ASN A  34      10.882  36.840 -20.100  1.00 10.00      A    C  
ATOM    331  C   ASN A  34       9.811  36.014 -19.391  1.00 10.00      A    C  
ATOM    332  O   ASN A  34       9.396  36.333 -18.272  1.00 10.00      A    O  
ATOM    333  CB  ASN A  34      10.949  38.257 -19.526  1.00 10.00      A    C  
ATOM    334  CG  ASN A  34      12.315  38.577 -18.952  1.00 10.00      A    C  
ATOM    335  ND2 ASN A  34      13.183  39.149 -19.773  1.00 10.00      A    N  
ATOM    336  OD1 ASN A  34      12.589  38.313 -17.781  1.00 10.00      A    O  
ATOM    337  HN  ASN A  34      10.191  37.615 -21.949  1.00 10.00      A    H  
ATOM    338 HD21 ASN A  34      12.898  39.334 -20.692  1.00 10.00      A    H  
ATOM    339 HD22 ASN A  34      14.083  39.361 -19.431  1.00 10.00      A    H  
ATOM    340  N   LYS A  35       9.359  34.963 -20.060  1.00 10.00      A    N  
ATOM    341  CA  LYS A  35       8.353  34.063 -19.517  1.00 10.00      A    C  
ATOM    342  C   LYS A  35       8.808  32.614 -19.695  1.00 10.00      A    C  
ATOM    343  O   LYS A  35       8.119  31.674 -19.297  1.00 10.00      A    O  
ATOM    344  CB  LYS A  35       7.001  34.285 -20.212  1.00 10.00      A    C  
ATOM    345  CG  LYS A  35       6.329  35.609 -19.872  1.00 10.00      A    C  
ATOM    346  CD  LYS A  35       5.205  35.939 -20.847  1.00 10.00      A    C  
ATOM    347  CE  LYS A  35       4.528  37.255 -20.485  1.00 10.00      A    C  
ATOM    348  NZ  LYS A  35       3.815  37.861 -21.643  1.00 10.00      A    N1+
ATOM    349  HN  LYS A  35       9.715  34.787 -20.960  1.00 10.00      A    H  
ATOM    350  HZ1 LYS A  35       3.925  38.897 -21.630  1.00 10.00      A    H  
ATOM    351  HZ2 LYS A  35       2.796  37.638 -21.600  1.00 10.00      A    H  
ATOM    352  HZ3 LYS A  35       4.200  37.494 -22.540  1.00 10.00      A    H  
ATOM    353  N   ASN A  36       9.991  32.450 -20.278  1.00 10.00      A    N  
ATOM    354  CA  ASN A  36      10.553  31.130 -20.532  1.00 10.00      A    C  
ATOM    355  C   ASN A  36      11.793  30.901 -19.682  1.00 10.00      A    C  
ATOM    356  O   ASN A  36      12.404  31.854 -19.195  1.00 10.00      A    O  
ATOM    357  CB  ASN A  36      10.929  30.996 -22.012  1.00 10.00      A    C  
ATOM    358  CG  ASN A  36       9.727  30.857 -22.922  1.00 10.00      A    C  
ATOM    359  ND2 ASN A  36       9.784  31.494 -24.080  1.00 10.00      A    N  
ATOM    360  OD1 ASN A  36       8.750  30.185 -22.586  1.00 10.00      A    O  
ATOM    361  HN  ASN A  36      10.512  33.241 -20.532  1.00 10.00      A    H  
ATOM    362 HD21 ASN A  36      10.589  32.015 -24.283  1.00 10.00      A    H  
ATOM    363 HD22 ASN A  36       9.019  31.421 -24.690  1.00 10.00      A    H  
ATOM    364  N   ARG A  37      12.155  29.638 -19.493  1.00 10.00      A    N  
ATOM    365  CA  ARG A  37      13.339  29.300 -18.714  1.00 10.00      A    C  
ATOM    366  C   ARG A  37      14.530  29.080 -19.638  1.00 10.00      A    C  
ATOM    367  O   ARG A  37      15.676  29.112 -19.203  1.00 10.00      A    O  
ATOM    368  CB  ARG A  37      13.101  28.053 -17.850  1.00 10.00      A    C  
ATOM    369  CG  ARG A  37      14.284  27.681 -16.962  1.00 10.00      A    C  
ATOM    370  CD  ARG A  37      14.043  26.386 -16.201  1.00 10.00      A    C  
ATOM    371  NE  ARG A  37      13.400  26.618 -14.910  1.00 10.00      A    N  
ATOM    372  CZ  ARG A  37      12.088  26.538 -14.717  1.00 10.00      A    C  
ATOM    373  NH1 ARG A  37      11.289  26.220 -15.728  1.00 10.00      A    N1+
ATOM    374  NH2 ARG A  37      11.572  26.784 -13.516  1.00 10.00      A    N  
ATOM    375  HN  ARG A  37      11.612  28.916 -19.880  1.00 10.00      A    H  
ATOM    376  HE  ARG A  37      13.980  26.830 -14.146  1.00 10.00      A    H  
ATOM    377 HH11 ARG A  37      11.687  26.025 -16.672  1.00 10.00      A    H  
ATOM    378 HH12 ARG A  37      10.253  26.162 -15.579  1.00 10.00      A    H  
ATOM    379 HH21 ARG A  37      10.541  26.722 -13.366  1.00 10.00      A    H  
ATOM    380 HH22 ARG A  37      12.192  27.034 -12.719  1.00 10.00      A    H  
ATOM    381  N   TYR A  38      14.247  28.846 -20.913  1.00 10.00      A    N  
ATOM    382  CA  TYR A  38      15.287  28.620 -21.910  1.00 10.00      A    C  
ATOM    383  C   TYR A  38      14.881  29.275 -23.224  1.00 10.00      A    C  
ATOM    384  O   TYR A  38      13.696  29.317 -23.555  1.00 10.00      A    O  
ATOM    385  CB  TYR A  38      15.533  27.117 -22.107  1.00 10.00      A    C  
ATOM    386  CG  TYR A  38      15.877  26.379 -20.827  1.00 10.00      A    C  
ATOM    387  CD1 TYR A  38      17.013  26.706 -20.100  1.00 10.00      A    C  
ATOM    388  CD2 TYR A  38      15.058  25.372 -20.337  1.00 10.00      A    C  
ATOM    389  CE1 TYR A  38      17.325  26.052 -18.924  1.00 10.00      A    C  
ATOM    390  CE2 TYR A  38      15.365  24.711 -19.162  1.00 10.00      A    C  
ATOM    391  CZ  TYR A  38      16.500  25.057 -18.459  1.00 10.00      A    C  
ATOM    392  OH  TYR A  38      16.809  24.405 -17.284  1.00 10.00      A    O  
ATOM    393  HN  TYR A  38      13.311  28.841 -21.200  1.00 10.00      A    H  
ATOM    394  HH  TYR A  38      16.734  25.017 -16.552  1.00 10.00      A    H  
ATOM    395  N   LYS A  39      15.856  29.787 -23.966  1.00 10.00      A    N  
ATOM    396  CA  LYS A  39      15.574  30.461 -25.233  1.00 10.00      A    C  
ATOM    397  C   LYS A  39      15.410  29.482 -26.391  1.00 10.00      A    C  
ATOM    398  O   LYS A  39      14.740  29.781 -27.378  1.00 10.00      A    O  
ATOM    399  CB  LYS A  39      16.651  31.502 -25.574  1.00 10.00      A    C  
ATOM    400  CG  LYS A  39      17.752  31.657 -24.535  1.00 10.00      A    C  
ATOM    401  CD  LYS A  39      19.112  31.314 -25.121  1.00 10.00      A    C  
ATOM    402  CE  LYS A  39      20.239  31.756 -24.200  1.00 10.00      A    C  
ATOM    403  NZ  LYS A  39      21.560  31.234 -24.642  1.00 10.00      A    N1+
ATOM    404  HN  LYS A  39      16.783  29.714 -23.655  1.00 10.00      A    H  
ATOM    405  HZ1 LYS A  39      21.671  31.353 -25.666  1.00 10.00      A    H  
ATOM    406  HZ2 LYS A  39      21.638  30.211 -24.414  1.00 10.00      A    H  
ATOM    407  HZ3 LYS A  39      22.327  31.737 -24.157  1.00 10.00      A    H  
ATOM    408  N   ASN A  40      16.026  28.316 -26.274  1.00 10.00      A    N  
ATOM    409  CA  ASN A  40      15.945  27.311 -27.328  1.00 10.00      A    C  
ATOM    410  C   ASN A  40      14.698  26.441 -27.194  1.00 10.00      A    C  
ATOM    411  O   ASN A  40      14.161  25.954 -28.191  1.00 10.00      A    O  
ATOM    412  CB  ASN A  40      17.219  26.455 -27.392  1.00 10.00      A    C  
ATOM    413  CG  ASN A  40      17.467  25.627 -26.141  1.00 10.00      A    C  
ATOM    414  ND2 ASN A  40      18.124  24.489 -26.311  1.00 10.00      A    N  
ATOM    415  OD1 ASN A  40      17.081  26.007 -25.035  1.00 10.00      A    O  
ATOM    416  HN  ASN A  40      16.546  28.124 -25.466  1.00 10.00      A    H  
ATOM    417 HD21 ASN A  40      18.410  24.249 -27.216  1.00 10.00      A    H  
ATOM    418 HD22 ASN A  40      18.303  23.936 -25.523  1.00 10.00      A    H  
ATOM    419  N   ILE A  41      14.230  26.266 -25.964  1.00 10.00      A    N  
ATOM    420  CA  ILE A  41      13.046  25.453 -25.705  1.00 10.00      A    C  
ATOM    421  C   ILE A  41      11.782  26.294 -25.842  1.00 10.00      A    C  
ATOM    422  O   ILE A  41      11.353  26.959 -24.897  1.00 10.00      A    O  
ATOM    423  CB  ILE A  41      13.085  24.794 -24.308  1.00 10.00      A    C  
ATOM    424  CG1 ILE A  41      14.432  24.100 -24.072  1.00 10.00      A    C  
ATOM    425  CG2 ILE A  41      11.936  23.805 -24.146  1.00 10.00      A    C  
ATOM    426  CD1 ILE A  41      14.818  23.107 -25.148  1.00 10.00      A    C  
ATOM    427  HN  ILE A  41      14.687  26.697 -25.213  1.00 10.00      A    H  
ATOM    428  N   LEU A  42      11.194  26.260 -27.028  1.00 10.00      A    N  
ATOM    429  CA  LEU A  42       9.989  27.023 -27.310  1.00 10.00      A    C  
ATOM    430  C   LEU A  42       8.878  26.099 -27.790  1.00 10.00      A    C  
ATOM    431  O   LEU A  42       9.132  25.154 -28.538  1.00 10.00      A    O  
ATOM    432  CB  LEU A  42      10.274  28.090 -28.371  1.00 10.00      A    C  
ATOM    433  CG  LEU A  42      11.399  29.078 -28.054  1.00 10.00      A    C  
ATOM    434  CD1 LEU A  42      11.655  29.993 -29.241  1.00 10.00      A    C  
ATOM    435  CD2 LEU A  42      11.066  29.892 -26.812  1.00 10.00      A    C  
ATOM    436  HN  LEU A  42      11.574  25.693 -27.728  1.00 10.00      A    H  
ATOM    437  N   PRO A  43       7.635  26.363 -27.366  1.00 10.00      A    N  
ATOM    438  CA  PRO A  43       6.477  25.554 -27.745  1.00 10.00      A    C  
ATOM    439  C   PRO A  43       5.982  25.877 -29.154  1.00 10.00      A    C  
ATOM    440  O   PRO A  43       6.086  27.016 -29.613  1.00 10.00      A    O  
ATOM    441  CB  PRO A  43       5.425  25.956 -26.710  1.00 10.00      A    C  
ATOM    442  CG  PRO A  43       5.763  27.362 -26.361  1.00 10.00      A    C  
ATOM    443  CD  PRO A  43       7.261  27.479 -26.474  1.00 10.00      A    C  
ATOM    444  N   PHE A  44       5.447  24.867 -29.834  1.00 10.00      A    N  
ATOM    445  CA  PHE A  44       4.934  25.042 -31.189  1.00 10.00      A    C  
ATOM    446  C   PHE A  44       3.706  25.940 -31.190  1.00 10.00      A    C  
ATOM    447  O   PHE A  44       2.842  25.809 -30.321  1.00 10.00      A    O  
ATOM    448  CB  PHE A  44       4.590  23.691 -31.813  1.00 10.00      A    C  
ATOM    449  CG  PHE A  44       5.783  22.867 -32.201  1.00 10.00      A    C  
ATOM    450  CD1 PHE A  44       6.977  23.473 -32.548  1.00 10.00      A    C  
ATOM    451  CD2 PHE A  44       5.706  21.486 -32.227  1.00 10.00      A    C  
ATOM    452  CE1 PHE A  44       8.073  22.717 -32.916  1.00 10.00      A    C  
ATOM    453  CE2 PHE A  44       6.797  20.723 -32.591  1.00 10.00      A    C  
ATOM    454  CZ  PHE A  44       7.982  21.338 -32.936  1.00 10.00      A    C  
ATOM    455  HN  PHE A  44       5.394  23.985 -29.413  1.00 10.00      A    H  
ATOM    456  N   ASP A  45       3.627  26.835 -32.172  1.00 10.00      A    N  
ATOM    457  CA  ASP A  45       2.511  27.778 -32.279  1.00 10.00      A    C  
ATOM    458  C   ASP A  45       1.166  27.061 -32.412  1.00 10.00      A    C  
ATOM    459  O   ASP A  45       0.144  27.544 -31.916  1.00 10.00      A    O  
ATOM    460  CB  ASP A  45       2.705  28.755 -33.450  1.00 10.00      A    C  
ATOM    461  CG  ASP A  45       3.877  29.704 -33.260  1.00 10.00      A    C  
ATOM    462  OD1 ASP A  45       4.077  30.205 -32.135  1.00 10.00      A    O  
ATOM    463  OD2 ASP A  45       4.599  29.968 -34.251  1.00 10.00      A    O1-
ATOM    464  HN  ASP A  45       4.351  26.873 -32.838  1.00 10.00      A    H  
ATOM    465  N   HIS A  46       1.166  25.908 -33.071  1.00 10.00      A    N  
ATOM    466  CA  HIS A  46      -0.065  25.151 -33.275  1.00 10.00      A    C  
ATOM    467  C   HIS A  46      -0.496  24.307 -32.067  1.00 10.00      A    C  
ATOM    468  O   HIS A  46      -1.650  23.925 -31.973  1.00 10.00      A    O  
ATOM    469  CB  HIS A  46       0.000  24.296 -34.549  1.00 10.00      A    C  
ATOM    470  CG  HIS A  46       0.845  23.062 -34.436  1.00 10.00      A    C  
ATOM    471  CD2 HIS A  46       0.461  21.761 -34.424  1.00 10.00      A    C  
ATOM    472  ND1 HIS A  46       2.214  23.133 -34.332  1.00 10.00      A    N  
ATOM    473  CE1 HIS A  46       2.630  21.884 -34.262  1.00 10.00      A    C  
ATOM    474  NE2 HIS A  46       1.607  21.024 -34.317  1.00 10.00      A    N  
ATOM    475  HN  HIS A  46       2.008  25.559 -33.425  1.00 10.00      A    H  
ATOM    476  HE2 HIS A  46       1.669  20.047 -34.295  1.00 10.00      A    H  
ATOM    477  N   THR A  47       0.414  23.990 -31.156  1.00 10.00      A    N  
ATOM    478  CA  THR A  47       0.049  23.179 -29.999  1.00 10.00      A    C  
ATOM    479  C   THR A  47       0.244  23.931 -28.686  1.00 10.00      A    C  
ATOM    480  O   THR A  47       0.188  23.348 -27.598  1.00 10.00      A    O  
ATOM    481  CB  THR A  47       0.863  21.873 -29.984  1.00 10.00      A    C  
ATOM    482  CG2 THR A  47       0.186  20.809 -30.836  1.00 10.00      A    C  
ATOM    483  OG1 THR A  47       2.178  22.128 -30.504  1.00 10.00      A    O  
ATOM    484  HN  THR A  47       1.342  24.282 -31.265  1.00 10.00      A    H  
ATOM    485  HG1 THR A  47       2.793  21.457 -30.175  1.00 10.00      A    H  
ATOM    486  N   ARG A  48       0.456  25.225 -28.778  1.00 10.00      A    N  
ATOM    487  CA  ARG A  48       0.686  26.030 -27.585  1.00 10.00      A    C  
ATOM    488  C   ARG A  48      -0.610  26.282 -26.810  1.00 10.00      A    C  
ATOM    489  O   ARG A  48      -1.641  26.620 -27.394  1.00 10.00      A    O  
ATOM    490  CB  ARG A  48       1.384  27.347 -27.950  1.00 10.00      A    C  
ATOM    491  CG  ARG A  48       0.652  28.157 -29.003  1.00 10.00      A    C  
ATOM    492  CD  ARG A  48      -0.263  29.186 -28.362  1.00 10.00      A    C  
ATOM    493  NE  ARG A  48       0.450  30.369 -27.935  1.00 10.00      A    N  
ATOM    494  CZ  ARG A  48      -0.133  31.529 -27.616  1.00 10.00      A    C  
ATOM    495  NH1 ARG A  48      -1.455  31.648 -27.661  1.00 10.00      A    N1+
ATOM    496  NH2 ARG A  48       0.602  32.589 -27.373  1.00 10.00      A    N  
ATOM    497  HN  ARG A  48       0.460  25.653 -29.667  1.00 10.00      A    H  
ATOM    498  HE  ARG A  48       1.419  30.301 -27.857  1.00 10.00      A    H  
ATOM    499 HH11 ARG A  48      -1.916  32.575 -27.394  1.00 10.00      A    H  
ATOM    500 HH12 ARG A  48      -2.034  30.855 -27.954  1.00 10.00      A    H  
ATOM    501 HH21 ARG A  48       1.641  32.555 -27.452  1.00 10.00      A    H  
ATOM    502 HH22 ARG A  48       0.150  33.492 -27.092  1.00 10.00      A    H  
ATOM    503  N   VAL A  49      -0.555  26.095 -25.496  1.00 10.00      A    N  
ATOM    504  CA  VAL A  49      -1.732  26.306 -24.647  1.00 10.00      A    C  
ATOM    505  C   VAL A  49      -2.063  27.796 -24.551  1.00 10.00      A    C  
ATOM    506  O   VAL A  49      -1.252  28.584 -24.055  1.00 10.00      A    O  
ATOM    507  CB  VAL A  49      -1.535  25.727 -23.221  1.00 10.00      A    C  
ATOM    508  CG1 VAL A  49      -2.771  25.979 -22.366  1.00 10.00      A    C  
ATOM    509  CG2 VAL A  49      -1.223  24.236 -23.278  1.00 10.00      A    C  
ATOM    510  HN  VAL A  49       0.297  25.807 -25.084  1.00 10.00      A    H  
ATOM    511  N   VAL A  50      -3.249  28.179 -25.033  1.00 10.00      A    N  
ATOM    512  CA  VAL A  50      -3.675  29.582 -25.001  1.00 10.00      A    C  
ATOM    513  C   VAL A  50      -4.335  29.913 -23.673  1.00 10.00      A    C  
ATOM    514  O   VAL A  50      -5.377  29.353 -23.332  1.00 10.00      A    O  
ATOM    515  CB  VAL A  50      -4.682  29.935 -26.122  1.00 10.00      A    C  
ATOM    516  CG1 VAL A  50      -4.928  31.439 -26.162  1.00 10.00      A    C  
ATOM    517  CG2 VAL A  50      -4.212  29.434 -27.476  1.00 10.00      A    C  
ATOM    518  HN  VAL A  50      -3.856  27.498 -25.403  1.00 10.00      A    H  
ATOM    519  N   LEU A  51      -3.743  30.833 -22.937  1.00 10.00      A    N  
ATOM    520  CA  LEU A  51      -4.281  31.230 -21.644  1.00 10.00      A    C  
ATOM    521  C   LEU A  51      -5.326  32.338 -21.769  1.00 10.00      A    C  
ATOM    522  O   LEU A  51      -4.993  33.506 -21.974  1.00 10.00      A    O  
ATOM    523  CB  LEU A  51      -3.164  31.673 -20.698  1.00 10.00      A    C  
ATOM    524  CG  LEU A  51      -2.155  30.605 -20.278  1.00 10.00      A    C  
ATOM    525  CD1 LEU A  51      -1.145  31.192 -19.305  1.00 10.00      A    C  
ATOM    526  CD2 LEU A  51      -2.862  29.407 -19.658  1.00 10.00      A    C  
ATOM    527  HN  LEU A  51      -2.922  31.258 -23.270  1.00 10.00      A    H  
ATOM    528  N   HIS A  52      -6.587  31.971 -21.619  1.00 10.00      A    N  
ATOM    529  CA  HIS A  52      -7.677  32.934 -21.689  1.00 10.00      A    C  
ATOM    530  C   HIS A  52      -7.925  33.495 -20.295  1.00 10.00      A    C  
ATOM    531  O   HIS A  52      -7.238  33.105 -19.349  1.00 10.00      A    O  
ATOM    532  CB  HIS A  52      -8.951  32.276 -22.236  1.00 10.00      A    C  
ATOM    533  CG  HIS A  52      -8.787  31.592 -23.560  1.00 10.00      A    C  
ATOM    534  CD2 HIS A  52      -8.455  30.306 -23.826  1.00 10.00      A    C  
ATOM    535  ND1 HIS A  52      -8.996  32.259 -24.746  1.00 10.00      A    N  
ATOM    536  CE1 HIS A  52      -8.789  31.371 -25.701  1.00 10.00      A    C  
ATOM    537  NE2 HIS A  52      -8.461  30.176 -25.192  1.00 10.00      A    N  
ATOM    538  HN  HIS A  52      -6.796  31.026 -21.434  1.00 10.00      A    H  
ATOM    539  HE2 HIS A  52      -8.269  29.360 -25.698  1.00 10.00      A    H  
ATOM    540  N   ASP A  53      -8.888  34.412 -20.168  1.00 10.00      A    N  
ATOM    541  CA  ASP A  53      -9.212  35.018 -18.869  1.00 10.00      A    C  
ATOM    542  C   ASP A  53      -7.952  35.625 -18.245  1.00 10.00      A    C  
ATOM    543  O   ASP A  53      -7.414  35.120 -17.258  1.00 10.00      A    O  
ATOM    544  CB  ASP A  53      -9.860  33.976 -17.933  1.00 10.00      A    C  
ATOM    545  CG  ASP A  53     -10.268  34.512 -16.564  1.00 10.00      A    C  
ATOM    546  OD1 ASP A  53     -10.900  35.585 -16.495  1.00 10.00      A    O  
ATOM    547  OD2 ASP A  53      -9.992  33.830 -15.542  1.00 10.00      A    O1-
ATOM    548  HN  ASP A  53      -9.388  34.689 -20.961  1.00 10.00      A    H  
ATOM    549  N   GLY A  54      -7.457  36.690 -18.865  1.00 10.00      A    N  
ATOM    550  CA  GLY A  54      -6.258  37.339 -18.377  1.00 10.00      A    C  
ATOM    551  C   GLY A  54      -6.474  38.805 -18.073  1.00 10.00      A    C  
ATOM    552  O   GLY A  54      -7.551  39.345 -18.327  1.00 10.00      A    O  
ATOM    553  HN  GLY A  54      -7.917  37.043 -19.652  1.00 10.00      A    H  
ATOM    554  N   ASP A  55      -5.443  39.445 -17.542  1.00 10.00      A    N  
ATOM    555  CA  ASP A  55      -5.503  40.857 -17.185  1.00 10.00      A    C  
ATOM    556  C   ASP A  55      -5.423  41.732 -18.431  1.00 10.00      A    C  
ATOM    557  O   ASP A  55      -4.459  41.646 -19.194  1.00 10.00      A    O  
ATOM    558  CB  ASP A  55      -4.354  41.205 -16.227  1.00 10.00      A    C  
ATOM    559  CG  ASP A  55      -4.437  42.605 -15.636  1.00 10.00      A    C  
ATOM    560  OD1 ASP A  55      -5.207  43.442 -16.155  1.00 10.00      A    O  
ATOM    561  OD2 ASP A  55      -3.724  42.874 -14.652  1.00 10.00      A    O1-
ATOM    562  HN  ASP A  55      -4.609  38.957 -17.394  1.00 10.00      A    H  
ATOM    563  N   PRO A  56      -6.445  42.574 -18.657  1.00 10.00      A    N  
ATOM    564  CA  PRO A  56      -6.499  43.490 -19.805  1.00 10.00      A    C  
ATOM    565  C   PRO A  56      -5.346  44.495 -19.809  1.00 10.00      A    C  
ATOM    566  O   PRO A  56      -5.068  45.129 -20.830  1.00 10.00      A    O  
ATOM    567  CB  PRO A  56      -7.831  44.229 -19.614  1.00 10.00      A    C  
ATOM    568  CG  PRO A  56      -8.638  43.335 -18.739  1.00 10.00      A    C  
ATOM    569  CD  PRO A  56      -7.654  42.676 -17.819  1.00 10.00      A    C  
ATOM    570  N   ASN A  57      -4.683  44.652 -18.667  1.00 10.00      A    N  
ATOM    571  CA  ASN A  57      -3.562  45.578 -18.556  1.00 10.00      A    C  
ATOM    572  C   ASN A  57      -2.287  44.954 -19.118  1.00 10.00      A    C  
ATOM    573  O   ASN A  57      -1.331  45.658 -19.454  1.00 10.00      A    O  
ATOM    574  CB  ASN A  57      -3.350  46.024 -17.106  1.00 10.00      A    C  
ATOM    575  CG  ASN A  57      -4.541  46.777 -16.542  1.00 10.00      A    C  
ATOM    576  ND2 ASN A  57      -5.446  46.057 -15.901  1.00 10.00      A    N  
ATOM    577  OD1 ASN A  57      -4.647  47.995 -16.678  1.00 10.00      A    O  
ATOM    578  HN  ASN A  57      -4.959  44.130 -17.874  1.00 10.00      A    H  
ATOM    579 HD21 ASN A  57      -5.296  45.076 -15.826  1.00 10.00      A    H  
ATOM    580 HD22 ASN A  57      -6.220  46.515 -15.525  1.00 10.00      A    H  
ATOM    581  N   GLU A  58      -2.281  43.630 -19.221  1.00 10.00      A    N  
ATOM    582  CA  GLU A  58      -1.139  42.902 -19.754  1.00 10.00      A    C  
ATOM    583  C   GLU A  58      -1.372  42.607 -21.236  1.00 10.00      A    C  
ATOM    584  O   GLU A  58      -2.335  41.931 -21.600  1.00 10.00      A    O  
ATOM    585  CB  GLU A  58      -0.893  41.611 -18.953  1.00 10.00      A    C  
ATOM    586  CG  GLU A  58      -0.109  40.519 -19.681  1.00 10.00      A    C  
ATOM    587  CD  GLU A  58       1.345  40.869 -19.957  1.00 10.00      A    C  
ATOM    588  OE1 GLU A  58       2.127  40.991 -18.995  1.00 10.00      A    O  
ATOM    589  OE2 GLU A  58       1.714  40.987 -21.148  1.00 10.00      A    O1-
ATOM    590  HN  GLU A  58      -3.078  43.127 -18.944  1.00 10.00      A    H  
ATOM    591  N   PRO A  59      -0.500  43.142 -22.102  1.00 10.00      A    N  
ATOM    592  CA  PRO A  59      -0.603  42.963 -23.555  1.00 10.00      A    C  
ATOM    593  C   PRO A  59      -0.607  41.498 -24.000  1.00 10.00      A    C  
ATOM    594  O   PRO A  59      -1.348  41.129 -24.912  1.00 10.00      A    O  
ATOM    595  CB  PRO A  59       0.641  43.678 -24.097  1.00 10.00      A    C  
ATOM    596  CG  PRO A  59       1.019  44.642 -23.027  1.00 10.00      A    C  
ATOM    597  CD  PRO A  59       0.654  43.980 -21.731  1.00 10.00      A    C  
ATOM    598  N   VAL A  60       0.216  40.664 -23.370  1.00 10.00      A    N  
ATOM    599  CA  VAL A  60       0.291  39.254 -23.748  1.00 10.00      A    C  
ATOM    600  C   VAL A  60       0.175  38.331 -22.537  1.00 10.00      A    C  
ATOM    601  O   VAL A  60       1.181  37.871 -21.995  1.00 10.00      A    O  
ATOM    602  CB  VAL A  60       1.598  38.914 -24.499  1.00 10.00      A    C  
ATOM    603  CG1 VAL A  60       1.403  37.675 -25.363  1.00 10.00      A    C  
ATOM    604  CG2 VAL A  60       2.082  40.088 -25.336  1.00 10.00      A    C  
ATOM    605  HN  VAL A  60       0.776  40.999 -22.624  1.00 10.00      A    H  
ATOM    606  N   SER A  61      -1.048  38.047 -22.131  1.00 10.00      A    N  
ATOM    607  CA  SER A  61      -1.287  37.174 -20.986  1.00 10.00      A    C  
ATOM    608  C   SER A  61      -1.849  35.827 -21.433  1.00 10.00      A    C  
ATOM    609  O   SER A  61      -2.479  35.118 -20.649  1.00 10.00      A    O  
ATOM    610  CB  SER A  61      -2.261  37.844 -20.011  1.00 10.00      A    C  
ATOM    611  OG  SER A  61      -3.506  38.117 -20.637  1.00 10.00      A    O  
ATOM    612  HN  SER A  61      -1.811  38.441 -22.601  1.00 10.00      A    H  
ATOM    613  HG  SER A  61      -3.366  38.263 -21.577  1.00 10.00      A    H  
ATOM    614  N   ASP A  62      -1.605  35.467 -22.683  1.00 10.00      A    N  
ATOM    615  CA  ASP A  62      -2.129  34.217 -23.222  1.00 10.00      A    C  
ATOM    616  C   ASP A  62      -1.028  33.203 -23.522  1.00 10.00      A    C  
ATOM    617  O   ASP A  62      -1.316  32.054 -23.864  1.00 10.00      A    O  
ATOM    618  CB  ASP A  62      -2.922  34.495 -24.501  1.00 10.00      A    C  
ATOM    619  CG  ASP A  62      -2.032  34.619 -25.722  1.00 10.00      A    C  
ATOM    620  OD1 ASP A  62      -1.120  35.471 -25.713  1.00 10.00      A    O  
ATOM    621  OD2 ASP A  62      -2.241  33.860 -26.687  1.00 10.00      A    O1-
ATOM    622  HN  ASP A  62      -1.065  36.049 -23.261  1.00 10.00      A    H  
ATOM    623  N   TYR A  63       0.221  33.613 -23.375  1.00 10.00      A    N  
ATOM    624  CA  TYR A  63       1.335  32.732 -23.677  1.00 10.00      A    C  
ATOM    625  C   TYR A  63       1.889  31.998 -22.460  1.00 10.00      A    C  
ATOM    626  O   TYR A  63       2.074  32.576 -21.388  1.00 10.00      A    O  
ATOM    627  CB  TYR A  63       2.458  33.486 -24.398  1.00 10.00      A    C  
ATOM    628  CG  TYR A  63       3.729  32.674 -24.543  1.00 10.00      A    C  
ATOM    629  CD1 TYR A  63       3.882  31.766 -25.581  1.00 10.00      A    C  
ATOM    630  CD2 TYR A  63       4.768  32.805 -23.627  1.00 10.00      A    C  
ATOM    631  CE1 TYR A  63       5.032  31.009 -25.701  1.00 10.00      A    C  
ATOM    632  CE2 TYR A  63       5.922  32.057 -23.744  1.00 10.00      A    C  
ATOM    633  CZ  TYR A  63       6.048  31.158 -24.780  1.00 10.00      A    C  
ATOM    634  OH  TYR A  63       7.193  30.404 -24.896  1.00 10.00      A    O  
ATOM    635  HN  TYR A  63       0.396  34.518 -23.052  1.00 10.00      A    H  
ATOM    636  HH  TYR A  63       7.549  30.224 -24.013  1.00 10.00      A    H  
ATOM    637  N   ILE A  64       2.164  30.716 -22.665  1.00 10.00      A    N  
ATOM    638  CA  ILE A  64       2.747  29.853 -21.652  1.00 10.00      A    C  
ATOM    639  C   ILE A  64       3.539  28.758 -22.366  1.00 10.00      A    C  
ATOM    640  O   ILE A  64       3.145  28.309 -23.446  1.00 10.00      A    O  
ATOM    641  CB  ILE A  64       1.673  29.231 -20.721  1.00 10.00      A    C  
ATOM    642  CG1 ILE A  64       2.332  28.520 -19.533  1.00 10.00      A    C  
ATOM    643  CG2 ILE A  64       0.756  28.282 -21.483  1.00 10.00      A    C  
ATOM    644  CD1 ILE A  64       1.361  28.113 -18.444  1.00 10.00      A    C  
ATOM    645  HN  ILE A  64       1.962  30.329 -23.540  1.00 10.00      A    H  
ATOM    646  N   ASN A  65       4.668  28.354 -21.800  1.00 10.00      A    N  
ATOM    647  CA  ASN A  65       5.491  27.319 -22.418  1.00 10.00      A    C  
ATOM    648  C   ASN A  65       4.930  25.935 -22.109  1.00 10.00      A    C  
ATOM    649  O   ASN A  65       5.518  25.161 -21.355  1.00 10.00      A    O  
ATOM    650  CB  ASN A  65       6.955  27.431 -21.979  1.00 10.00      A    C  
ATOM    651  CG  ASN A  65       7.922  26.734 -22.928  1.00 10.00      A    C  
ATOM    652  ND2 ASN A  65       9.042  27.383 -23.204  1.00 10.00      A    N  
ATOM    653  OD1 ASN A  65       7.659  25.633 -23.419  1.00 10.00      A    O  
ATOM    654  HN  ASN A  65       4.952  28.753 -20.954  1.00 10.00      A    H  
ATOM    655 HD21 ASN A  65       9.182  28.263 -22.789  1.00 10.00      A    H  
ATOM    656 HD22 ASN A  65       9.691  26.961 -23.813  1.00 10.00      A    H  
ATOM    657  N   ALA A  66       3.767  25.654 -22.676  1.00 10.00      A    N  
ATOM    658  CA  ALA A  66       3.097  24.380 -22.482  1.00 10.00      A    C  
ATOM    659  C   ALA A  66       2.459  23.929 -23.785  1.00 10.00      A    C  
ATOM    660  O   ALA A  66       1.934  24.750 -24.544  1.00 10.00      A    O  
ATOM    661  CB  ALA A  66       2.038  24.508 -21.398  1.00 10.00      A    C  
ATOM    662  HN  ALA A  66       3.339  26.333 -23.247  1.00 10.00      A    H  
ATOM    663  N   ASN A  67       2.516  22.633 -24.051  1.00 10.00      A    N  
ATOM    664  CA  ASN A  67       1.941  22.082 -25.268  1.00 10.00      A    C  
ATOM    665  C   ASN A  67       1.007  20.923 -24.963  1.00 10.00      A    C  
ATOM    666  O   ASN A  67       1.274  20.120 -24.064  1.00 10.00      A    O  
ATOM    667  CB  ASN A  67       3.034  21.606 -26.235  1.00 10.00      A    C  
ATOM    668  CG  ASN A  67       3.844  22.740 -26.833  1.00 10.00      A    C  
ATOM    669  ND2 ASN A  67       3.256  23.455 -27.779  1.00 10.00      A    N  
ATOM    670  OD1 ASN A  67       4.988  22.971 -26.447  1.00 10.00      A    O  
ATOM    671  HN  ASN A  67       2.956  22.030 -23.409  1.00 10.00      A    H  
ATOM    672 HD21 ASN A  67       2.340  23.214 -28.039  1.00 10.00      A    H  
ATOM    673 HD22 ASN A  67       3.751  24.198 -28.178  1.00 10.00      A    H  
ATOM    674  N   ILE A  68      -0.088  20.847 -25.706  1.00 10.00      A    N  
ATOM    675  CA  ILE A  68      -1.053  19.768 -25.541  1.00 10.00      A    C  
ATOM    676  C   ILE A  68      -0.508  18.515 -26.219  1.00 10.00      A    C  
ATOM    677  O   ILE A  68      -0.210  18.529 -27.413  1.00 10.00      A    O  
ATOM    678  CB  ILE A  68      -2.423  20.131 -26.161  1.00 10.00      A    C  
ATOM    679  CG1 ILE A  68      -2.989  21.409 -25.531  1.00 10.00      A    C  
ATOM    680  CG2 ILE A  68      -3.410  18.977 -26.021  1.00 10.00      A    C  
ATOM    681  CD1 ILE A  68      -3.339  21.278 -24.061  1.00 10.00      A    C  
ATOM    682  HN  ILE A  68      -0.252  21.534 -26.387  1.00 10.00      A    H  
ATOM    683  N   ILE A  69      -0.355  17.448 -25.452  1.00 10.00      A    N  
ATOM    684  CA  ILE A  69       0.171  16.199 -25.978  1.00 10.00      A    C  
ATOM    685  C   ILE A  69      -0.918  15.136 -26.045  1.00 10.00      A    C  
ATOM    686  O   ILE A  69      -1.364  14.620 -25.017  1.00 10.00      A    O  
ATOM    687  CB  ILE A  69       1.341  15.668 -25.116  1.00 10.00      A    C  
ATOM    688  CG1 ILE A  69       2.436  16.731 -24.960  1.00 10.00      A    C  
ATOM    689  CG2 ILE A  69       1.913  14.385 -25.704  1.00 10.00      A    C  
ATOM    690  CD1 ILE A  69       3.083  17.158 -26.262  1.00 10.00      A    C  
ATOM    691  HN  ILE A  69      -0.614  17.497 -24.503  1.00 10.00      A    H  
ATOM    692  N   MET A  70      -1.352  14.829 -27.254  1.00 10.00      A    N  
ATOM    693  CA  MET A  70      -2.371  13.816 -27.469  1.00 10.00      A    C  
ATOM    694  C   MET A  70      -1.725  12.562 -28.055  1.00 10.00      A    C  
ATOM    695  O   MET A  70      -1.016  12.639 -29.059  1.00 10.00      A    O  
ATOM    696  CB  MET A  70      -3.465  14.336 -28.407  1.00 10.00      A    C  
ATOM    697  CG  MET A  70      -4.230  15.537 -27.871  1.00 10.00      A    C  
ATOM    698  SD  MET A  70      -5.558  16.074 -28.969  1.00 10.00      A    S  
ATOM    699  CE  MET A  70      -4.648  16.383 -30.481  1.00 10.00      A    C  
ATOM    700  HN  MET A  70      -0.974  15.302 -28.034  1.00 10.00      A    H  
ATOM    701  N   PRO A  71      -1.931  11.403 -27.408  1.00 10.00      A    N  
ATOM    702  CA  PRO A  71      -1.367  10.128 -27.872  1.00 10.00      A    C  
ATOM    703  C   PRO A  71      -1.924   9.714 -29.233  1.00 10.00      A    C  
ATOM    704  O   PRO A  71      -1.177   9.334 -30.131  1.00 10.00      A    O  
ATOM    705  CB  PRO A  71      -1.792   9.126 -26.789  1.00 10.00      A    C  
ATOM    706  CG  PRO A  71      -2.949   9.766 -26.097  1.00 10.00      A    C  
ATOM    707  CD  PRO A  71      -2.714  11.247 -26.171  1.00 10.00      A    C  
ATOM    708  N   GLU A  72      -3.237   9.803 -29.372  1.00 10.00      A    N  
ATOM    709  CA  GLU A  72      -3.904   9.447 -30.612  1.00 10.00      A    C  
ATOM    710  C   GLU A  72      -4.414  10.709 -31.295  1.00 10.00      A    C  
ATOM    711  O   GLU A  72      -4.516  11.764 -30.670  1.00 10.00      A    O  
ATOM    712  CB  GLU A  72      -5.082   8.511 -30.325  1.00 10.00      A    C  
ATOM    713  CG  GLU A  72      -4.684   7.150 -29.768  1.00 10.00      A    C  
ATOM    714  CD  GLU A  72      -4.164   6.210 -30.841  1.00 10.00      A    C  
ATOM    715  OE1 GLU A  72      -3.587   5.160 -30.483  1.00 10.00      A    O  
ATOM    716  OE2 GLU A  72      -4.340   6.524 -32.040  1.00 10.00      A    O1-
ATOM    717  HN  GLU A  72      -3.777  10.129 -28.620  1.00 10.00      A    H  
ATOM    718  N   PHE A  73      -4.750  10.594 -32.571  1.00 10.00      A    N  
ATOM    719  CA  PHE A  73      -5.254  11.732 -33.337  1.00 10.00      A    C  
ATOM    720  C   PHE A  73      -6.638  12.166 -32.856  1.00 10.00      A    C  
ATOM    721  O   PHE A  73      -7.070  13.288 -33.108  1.00 10.00      A    O  
ATOM    722  CB  PHE A  73      -5.287  11.410 -34.832  1.00 10.00      A    C  
ATOM    723  CG  PHE A  73      -3.931  11.376 -35.475  1.00 10.00      A    C  
ATOM    724  CD1 PHE A  73      -3.244  12.551 -35.730  1.00 10.00      A    C  
ATOM    725  CD2 PHE A  73      -3.344  10.172 -35.827  1.00 10.00      A    C  
ATOM    726  CE1 PHE A  73      -1.995  12.527 -36.322  1.00 10.00      A    C  
ATOM    727  CE2 PHE A  73      -2.097  10.140 -36.420  1.00 10.00      A    C  
ATOM    728  CZ  PHE A  73      -1.422  11.319 -36.668  1.00 10.00      A    C  
ATOM    729  HN  PHE A  73      -4.648   9.725 -33.013  1.00 10.00      A    H  
ATOM    730  N   GLY A  74      -7.326  11.265 -32.168  1.00 10.00      A    N  
ATOM    731  CA  GLY A  74      -8.650  11.570 -31.657  1.00 10.00      A    C  
ATOM    732  C   GLY A  74      -8.746  11.296 -30.170  1.00 10.00      A    C  
ATOM    733  O   GLY A  74      -9.596  10.529 -29.724  1.00 10.00      A    O  
ATOM    734  HN  GLY A  74      -6.928  10.386 -31.997  1.00 10.00      A    H  
ATOM    735  N   SER A  75      -7.860  11.913 -29.405  1.00 10.00      A    N  
ATOM    736  CA  SER A  75      -7.834  11.727 -27.964  1.00 10.00      A    C  
ATOM    737  C   SER A  75      -8.671  12.770 -27.237  1.00 10.00      A    C  
ATOM    738  O   SER A  75      -8.747  13.927 -27.649  1.00 10.00      A    O  
ATOM    739  CB  SER A  75      -6.394  11.774 -27.452  1.00 10.00      A    C  
ATOM    740  OG  SER A  75      -5.641  10.701 -27.980  1.00 10.00      A    O  
ATOM    741  HN  SER A  75      -7.210  12.522 -29.820  1.00 10.00      A    H  
ATOM    742  HG  SER A  75      -6.213  10.158 -28.531  1.00 10.00      A    H  
ATOM    743  N   SER A  76      -9.311  12.347 -26.158  1.00 10.00      A    N  
ATOM    744  CA  SER A  76     -10.114  13.239 -25.350  1.00 10.00      A    C  
ATOM    745  C   SER A  76      -9.208  13.989 -24.376  1.00 10.00      A    C  
ATOM    746  O   SER A  76      -8.105  13.528 -24.079  1.00 10.00      A    O  
ATOM    747  CB  SER A  76     -11.167  12.432 -24.587  1.00 10.00      A    C  
ATOM    748  OG  SER A  76     -10.755  11.082 -24.425  1.00 10.00      A    O  
ATOM    749  HN  SER A  76      -9.245  11.404 -25.900  1.00 10.00      A    H  
ATOM    750  HG  SER A  76     -11.533  10.515 -24.383  1.00 10.00      A    H  
ATOM    751  N   GLY A  77      -9.676  15.137 -23.888  1.00 10.00      A    N  
ATOM    752  CA  GLY A  77      -8.889  15.936 -22.959  1.00 10.00      A    C  
ATOM    753  C   GLY A  77      -8.375  15.147 -21.768  1.00 10.00      A    C  
ATOM    754  O   GLY A  77      -7.233  15.316 -21.353  1.00 10.00      A    O  
ATOM    755  HN  GLY A  77     -10.559  15.453 -24.172  1.00 10.00      A    H  
ATOM    756  N   LYS A  78      -9.210  14.266 -21.234  1.00 10.00      A    N  
ATOM    757  CA  LYS A  78      -8.832  13.458 -20.083  1.00 10.00      A    C  
ATOM    758  C   LYS A  78      -7.659  12.523 -20.386  1.00 10.00      A    C  
ATOM    759  O   LYS A  78      -6.781  12.327 -19.547  1.00 10.00      A    O  
ATOM    760  CB  LYS A  78     -10.030  12.662 -19.571  1.00 10.00      A    C  
ATOM    761  CG  LYS A  78      -9.719  11.841 -18.336  1.00 10.00      A    C  
ATOM    762  CD  LYS A  78     -10.947  11.126 -17.816  1.00 10.00      A    C  
ATOM    763  CE  LYS A  78     -10.548  10.063 -16.815  1.00 10.00      A    C  
ATOM    764  NZ  LYS A  78     -11.725   9.417 -16.183  1.00 10.00      A    N1+
ATOM    765  HN  LYS A  78     -10.104  14.164 -21.614  1.00 10.00      A    H  
ATOM    766  HZ1 LYS A  78     -12.136  10.048 -15.467  1.00 10.00      A    H  
ATOM    767  HZ2 LYS A  78     -11.436   8.525 -15.722  1.00 10.00      A    H  
ATOM    768  HZ3 LYS A  78     -12.443   9.199 -16.900  1.00 10.00      A    H  
ATOM    769  N   LYS A  79      -7.636  11.961 -21.589  1.00 10.00      A    N  
ATOM    770  CA  LYS A  79      -6.567  11.044 -21.974  1.00 10.00      A    C  
ATOM    771  C   LYS A  79      -5.436  11.770 -22.700  1.00 10.00      A    C  
ATOM    772  O   LYS A  79      -4.693  11.171 -23.476  1.00 10.00      A    O  
ATOM    773  CB  LYS A  79      -7.103   9.875 -22.809  1.00 10.00      A    C  
ATOM    774  CG  LYS A  79      -8.094   8.986 -22.061  1.00 10.00      A    C  
ATOM    775  CD  LYS A  79      -7.770   7.503 -22.221  1.00 10.00      A    C  
ATOM    776  CE  LYS A  79      -6.594   7.079 -21.348  1.00 10.00      A    C  
ATOM    777  NZ  LYS A  79      -6.397   5.601 -21.349  1.00 10.00      A    N1+
ATOM    778  HN  LYS A  79      -8.340  12.176 -22.236  1.00 10.00      A    H  
ATOM    779  HZ1 LYS A  79      -7.020   5.154 -20.639  1.00 10.00      A    H  
ATOM    780  HZ2 LYS A  79      -5.400   5.367 -21.116  1.00 10.00      A    H  
ATOM    781  HZ3 LYS A  79      -6.617   5.205 -22.284  1.00 10.00      A    H  
ATOM    782  N   SER A  80      -5.316  13.062 -22.440  1.00 10.00      A    N  
ATOM    783  CA  SER A  80      -4.272  13.872 -23.043  1.00 10.00      A    C  
ATOM    784  C   SER A  80      -3.335  14.392 -21.956  1.00 10.00      A    C  
ATOM    785  O   SER A  80      -3.682  14.383 -20.771  1.00 10.00      A    O  
ATOM    786  CB  SER A  80      -4.881  15.030 -23.837  1.00 10.00      A    C  
ATOM    787  OG  SER A  80      -5.709  14.545 -24.880  1.00 10.00      A    O  
ATOM    788  HN  SER A  80      -5.943  13.485 -21.817  1.00 10.00      A    H  
ATOM    789  HG  SER A  80      -6.492  14.125 -24.503  1.00 10.00      A    H  
ATOM    790  N   TYR A  81      -2.150  14.834 -22.347  1.00 10.00      A    N  
ATOM    791  CA  TYR A  81      -1.173  15.331 -21.390  1.00 10.00      A    C  
ATOM    792  C   TYR A  81      -0.750  16.754 -21.737  1.00 10.00      A    C  
ATOM    793  O   TYR A  81      -0.953  17.213 -22.859  1.00 10.00      A    O  
ATOM    794  CB  TYR A  81       0.065  14.421 -21.366  1.00 10.00      A    C  
ATOM    795  CG  TYR A  81      -0.231  12.934 -21.304  1.00 10.00      A    C  
ATOM    796  CD1 TYR A  81      -0.475  12.206 -22.463  1.00 10.00      A    C  
ATOM    797  CD2 TYR A  81      -0.258  12.256 -20.090  1.00 10.00      A    C  
ATOM    798  CE1 TYR A  81      -0.736  10.851 -22.417  1.00 10.00      A    C  
ATOM    799  CE2 TYR A  81      -0.520  10.900 -20.035  1.00 10.00      A    C  
ATOM    800  CZ  TYR A  81      -0.759  10.201 -21.203  1.00 10.00      A    C  
ATOM    801  OH  TYR A  81      -1.016   8.850 -21.158  1.00 10.00      A    O  
ATOM    802  HN  TYR A  81      -1.927  14.832 -23.307  1.00 10.00      A    H  
ATOM    803  HH  TYR A  81      -0.742   8.495 -20.289  1.00 10.00      A    H  
ATOM    804  N   ILE A  82      -0.181  17.450 -20.766  1.00 10.00      A    N  
ATOM    805  CA  ILE A  82       0.298  18.809 -20.972  1.00 10.00      A    C  
ATOM    806  C   ILE A  82       1.787  18.878 -20.663  1.00 10.00      A    C  
ATOM    807  O   ILE A  82       2.195  18.765 -19.506  1.00 10.00      A    O  
ATOM    808  CB  ILE A  82      -0.447  19.836 -20.090  1.00 10.00      A    C  
ATOM    809  CG1 ILE A  82      -1.946  19.828 -20.395  1.00 10.00      A    C  
ATOM    810  CG2 ILE A  82       0.130  21.233 -20.295  1.00 10.00      A    C  
ATOM    811  CD1 ILE A  82      -2.742  20.834 -19.588  1.00 10.00      A    C  
ATOM    812  HN  ILE A  82      -0.087  17.039 -19.875  1.00 10.00      A    H  
ATOM    813  N   ALA A  83       2.593  19.038 -21.700  1.00 10.00      A    N  
ATOM    814  CA  ALA A  83       4.035  19.127 -21.536  1.00 10.00      A    C  
ATOM    815  C   ALA A  83       4.437  20.580 -21.332  1.00 10.00      A    C  
ATOM    816  O   ALA A  83       4.358  21.389 -22.259  1.00 10.00      A    O  
ATOM    817  CB  ALA A  83       4.749  18.534 -22.741  1.00 10.00      A    C  
ATOM    818  HN  ALA A  83       2.207  19.114 -22.600  1.00 10.00      A    H  
ATOM    819  N   THR A  84       4.849  20.910 -20.120  1.00 10.00      A    N  
ATOM    820  CA  THR A  84       5.245  22.268 -19.801  1.00 10.00      A    C  
ATOM    821  C   THR A  84       6.546  22.294 -19.002  1.00 10.00      A    C  
ATOM    822  O   THR A  84       7.064  21.248 -18.595  1.00 10.00      A    O  
ATOM    823  CB  THR A  84       4.122  23.010 -19.033  1.00 10.00      A    C  
ATOM    824  CG2 THR A  84       4.001  22.511 -17.599  1.00 10.00      A    C  
ATOM    825  OG1 THR A  84       4.370  24.423 -19.031  1.00 10.00      A    O  
ATOM    826  HN  THR A  84       4.890  20.220 -19.419  1.00 10.00      A    H  
ATOM    827  HG1 THR A  84       4.591  24.711 -19.927  1.00 10.00      A    H  
ATOM    828  N   GLN A  85       7.073  23.492 -18.799  1.00 10.00      A    N  
ATOM    829  CA  GLN A  85       8.300  23.685 -18.047  1.00 10.00      A    C  
ATOM    830  C   GLN A  85       7.951  24.013 -16.602  1.00 10.00      A    C  
ATOM    831  O   GLN A  85       6.821  24.409 -16.309  1.00 10.00      A    O  
ATOM    832  CB  GLN A  85       9.104  24.845 -18.646  1.00 10.00      A    C  
ATOM    833  CG  GLN A  85       8.313  26.142 -18.756  1.00 10.00      A    C  
ATOM    834  CD  GLN A  85       9.181  27.368 -18.970  1.00 10.00      A    C  
ATOM    835  NE2 GLN A  85       8.709  28.510 -18.494  1.00 10.00      A    N  
ATOM    836  OE1 GLN A  85      10.261  27.295 -19.559  1.00 10.00      A    O  
ATOM    837  HN  GLN A  85       6.605  24.277 -19.151  1.00 10.00      A    H  
ATOM    838 HE21 GLN A  85       7.842  28.496 -18.038  1.00 10.00      A    H  
ATOM    839 HE22 GLN A  85       9.240  29.324 -18.627  1.00 10.00      A    H  
ATOM    840  N   GLY A  86       8.909  23.842 -15.702  1.00 10.00      A    N  
ATOM    841  CA  GLY A  86       8.675  24.154 -14.309  1.00 10.00      A    C  
ATOM    842  C   GLY A  86       8.314  25.614 -14.124  1.00 10.00      A    C  
ATOM    843  O   GLY A  86       8.829  26.478 -14.836  1.00 10.00      A    O  
ATOM    844  HN  GLY A  86       9.779  23.481 -15.983  1.00 10.00      A    H  
ATOM    845  N   CYS A  87       7.433  25.889 -13.182  1.00 10.00      A    N  
ATOM    846  CA  CYS A  87       6.996  27.250 -12.916  1.00 10.00      A    C  
ATOM    847  C   CYS A  87       8.164  28.157 -12.533  1.00 10.00      A    C  
ATOM    848  O   CYS A  87       9.089  27.737 -11.832  1.00 10.00      A    O  
ATOM    849  CB  CYS A  87       5.954  27.244 -11.798  1.00 10.00      A    C  
ATOM    850  SG  CYS A  87       4.949  25.742 -11.748  1.00 10.00      A    S  
ATOM    851  HN  CYS A  87       7.053  25.156 -12.652  1.00 10.00      A    H  
ATOM    852  HG  CYS A  87       4.019  25.904 -10.817  1.00 10.00      A    H  
ATOM    853  N   LEU A  88       8.127  29.388 -13.025  1.00 10.00      A    N  
ATOM    854  CA  LEU A  88       9.152  30.374 -12.721  1.00 10.00      A    C  
ATOM    855  C   LEU A  88       8.590  31.341 -11.695  1.00 10.00      A    C  
ATOM    856  O   LEU A  88       7.399  31.291 -11.389  1.00 10.00      A    O  
ATOM    857  CB  LEU A  88       9.555  31.147 -13.981  1.00 10.00      A    C  
ATOM    858  CG  LEU A  88      10.162  30.332 -15.122  1.00 10.00      A    C  
ATOM    859  CD1 LEU A  88      10.093  31.115 -16.422  1.00 10.00      A    C  
ATOM    860  CD2 LEU A  88      11.601  29.962 -14.805  1.00 10.00      A    C  
ATOM    861  HN  LEU A  88       7.375  29.650 -13.604  1.00 10.00      A    H  
ATOM    862  N   GLN A  89       9.423  32.239 -11.191  1.00 10.00      A    N  
ATOM    863  CA  GLN A  89       8.984  33.203 -10.186  1.00 10.00      A    C  
ATOM    864  C   GLN A  89       7.932  34.169 -10.731  1.00 10.00      A    C  
ATOM    865  O   GLN A  89       7.211  34.806  -9.968  1.00 10.00      A    O  
ATOM    866  CB  GLN A  89      10.170  33.971  -9.594  1.00 10.00      A    C  
ATOM    867  CG  GLN A  89      10.921  34.851 -10.584  1.00 10.00      A    C  
ATOM    868  CD  GLN A  89      11.717  35.940  -9.892  1.00 10.00      A    C  
ATOM    869  NE2 GLN A  89      12.834  36.335 -10.484  1.00 10.00      A    N  
ATOM    870  OE1 GLN A  89      11.331  36.425  -8.832  1.00 10.00      A    O  
ATOM    871  HN  GLN A  89      10.353  32.256 -11.496  1.00 10.00      A    H  
ATOM    872 HE21 GLN A  89      13.091  35.911 -11.331  1.00 10.00      A    H  
ATOM    873 HE22 GLN A  89      13.362  37.034 -10.047  1.00 10.00      A    H  
ATOM    874  N   ASN A  90       7.831  34.260 -12.050  1.00 10.00      A    N  
ATOM    875  CA  ASN A  90       6.869  35.162 -12.672  1.00 10.00      A    C  
ATOM    876  C   ASN A  90       5.805  34.425 -13.480  1.00 10.00      A    C  
ATOM    877  O   ASN A  90       5.056  35.050 -14.223  1.00 10.00      A    O  
ATOM    878  CB  ASN A  90       7.577  36.188 -13.560  1.00 10.00      A    C  
ATOM    879  CG  ASN A  90       8.306  35.560 -14.737  1.00 10.00      A    C  
ATOM    880  ND2 ASN A  90       7.592  35.329 -15.829  1.00 10.00      A    N  
ATOM    881  OD1 ASN A  90       9.501  35.283 -14.662  1.00 10.00      A    O  
ATOM    882  HN  ASN A  90       8.416  33.718 -12.615  1.00 10.00      A    H  
ATOM    883 HD21 ASN A  90       6.636  35.569 -15.821  1.00 10.00      A    H  
ATOM    884 HD22 ASN A  90       8.044  34.926 -16.601  1.00 10.00      A    H  
ATOM    885  N   THR A  91       5.736  33.106 -13.350  1.00 10.00      A    N  
ATOM    886  CA  THR A  91       4.742  32.339 -14.095  1.00 10.00      A    C  
ATOM    887  C   THR A  91       3.906  31.442 -13.189  1.00 10.00      A    C  
ATOM    888  O   THR A  91       3.131  30.617 -13.670  1.00 10.00      A    O  
ATOM    889  CB  THR A  91       5.375  31.496 -15.221  1.00 10.00      A    C  
ATOM    890  CG2 THR A  91       5.597  32.337 -16.471  1.00 10.00      A    C  
ATOM    891  OG1 THR A  91       6.629  30.956 -14.782  1.00 10.00      A    O  
ATOM    892  HN  THR A  91       6.361  32.640 -12.753  1.00 10.00      A    H  
ATOM    893  HG1 THR A  91       7.260  30.989 -15.509  1.00 10.00      A    H  
ATOM    894  N   VAL A  92       4.049  31.613 -11.875  1.00 10.00      A    N  
ATOM    895  CA  VAL A  92       3.294  30.806 -10.917  1.00 10.00      A    C  
ATOM    896  C   VAL A  92       1.792  31.004 -11.114  1.00 10.00      A    C  
ATOM    897  O   VAL A  92       1.026  30.041 -11.167  1.00 10.00      A    O  
ATOM    898  CB  VAL A  92       3.666  31.137  -9.454  1.00 10.00      A    C  
ATOM    899  CG1 VAL A  92       2.894  30.249  -8.490  1.00 10.00      A    C  
ATOM    900  CG2 VAL A  92       5.163  30.985  -9.230  1.00 10.00      A    C  
ATOM    901  HN  VAL A  92       4.676  32.290 -11.546  1.00 10.00      A    H  
ATOM    902  N   ASN A  93       1.387  32.263 -11.246  1.00 10.00      A    N  
ATOM    903  CA  ASN A  93      -0.019  32.603 -11.442  1.00 10.00      A    C  
ATOM    904  C   ASN A  93      -0.536  32.033 -12.755  1.00 10.00      A    C  
ATOM    905  O   ASN A  93      -1.634  31.476 -12.813  1.00 10.00      A    O  
ATOM    906  CB  ASN A  93      -0.223  34.124 -11.427  1.00 10.00      A    C  
ATOM    907  CG  ASN A  93       0.169  34.777 -10.113  1.00 10.00      A    C  
ATOM    908  ND2 ASN A  93       0.457  36.070 -10.160  1.00 10.00      A    N  
ATOM    909  OD1 ASN A  93       0.200  34.135  -9.067  1.00 10.00      A    O  
ATOM    910  HN  ASN A  93       2.050  32.981 -11.205  1.00 10.00      A    H  
ATOM    911 HD21 ASN A  93       0.403  36.528 -11.024  1.00 10.00      A    H  
ATOM    912 HD22 ASN A  93       0.714  36.515  -9.324  1.00 10.00      A    H  
ATOM    913  N   ASP A  94       0.264  32.172 -13.804  1.00 10.00      A    N  
ATOM    914  CA  ASP A  94      -0.102  31.676 -15.126  1.00 10.00      A    C  
ATOM    915  C   ASP A  94      -0.246  30.164 -15.134  1.00 10.00      A    C  
ATOM    916  O   ASP A  94      -1.128  29.615 -15.798  1.00 10.00      A    O  
ATOM    917  CB  ASP A  94       0.908  32.125 -16.178  1.00 10.00      A    C  
ATOM    918  CG  ASP A  94       0.694  33.567 -16.578  1.00 10.00      A    C  
ATOM    919  OD1 ASP A  94      -0.479  33.961 -16.765  1.00 10.00      A    O  
ATOM    920  OD2 ASP A  94       1.688  34.310 -16.687  1.00 10.00      A    O1-
ATOM    921  HN  ASP A  94       1.122  32.630 -13.691  1.00 10.00      A    H  
ATOM    922  N   PHE A  95       0.620  29.493 -14.384  1.00 10.00      A    N  
ATOM    923  CA  PHE A  95       0.580  28.043 -14.286  1.00 10.00      A    C  
ATOM    924  C   PHE A  95      -0.763  27.604 -13.719  1.00 10.00      A    C  
ATOM    925  O   PHE A  95      -1.421  26.716 -14.264  1.00 10.00      A    O  
ATOM    926  CB  PHE A  95       1.720  27.536 -13.398  1.00 10.00      A    C  
ATOM    927  CG  PHE A  95       1.725  26.044 -13.199  1.00 10.00      A    C  
ATOM    928  CD1 PHE A  95       2.219  25.204 -14.181  1.00 10.00      A    C  
ATOM    929  CD2 PHE A  95       1.238  25.484 -12.029  1.00 10.00      A    C  
ATOM    930  CE1 PHE A  95       2.227  23.834 -14.002  1.00 10.00      A    C  
ATOM    931  CE2 PHE A  95       1.244  24.114 -11.843  1.00 10.00      A    C  
ATOM    932  CZ  PHE A  95       1.739  23.288 -12.831  1.00 10.00      A    C  
ATOM    933  HN  PHE A  95       1.309  29.989 -13.888  1.00 10.00      A    H  
ATOM    934  N   TRP A  96      -1.173  28.251 -12.633  1.00 10.00      A    N  
ATOM    935  CA  TRP A  96      -2.442  27.932 -11.997  1.00 10.00      A    C  
ATOM    936  C   TRP A  96      -3.618  28.301 -12.893  1.00 10.00      A    C  
ATOM    937  O   TRP A  96      -4.674  27.668 -12.836  1.00 10.00      A    O  
ATOM    938  CB  TRP A  96      -2.556  28.579 -10.619  1.00 10.00      A    C  
ATOM    939  CG  TRP A  96      -1.806  27.823  -9.563  1.00 10.00      A    C  
ATOM    940  CD1 TRP A  96      -0.746  28.269  -8.832  1.00 10.00      A    C  
ATOM    941  CD2 TRP A  96      -2.054  26.478  -9.133  1.00 10.00      A    C  
ATOM    942  CE2 TRP A  96      -1.111  26.181  -8.132  1.00 10.00      A    C  
ATOM    943  CE3 TRP A  96      -2.984  25.499  -9.492  1.00 10.00      A    C  
ATOM    944  NE1 TRP A  96      -0.323  27.290  -7.964  1.00 10.00      A    N  
ATOM    945  CZ2 TRP A  96      -1.070  24.947  -7.489  1.00 10.00      A    C  
ATOM    946  CZ3 TRP A  96      -2.941  24.276  -8.854  1.00 10.00      A    C  
ATOM    947  CH2 TRP A  96      -1.992  24.010  -7.863  1.00 10.00      A    C  
ATOM    948  HN  TRP A  96      -0.606  28.957 -12.249  1.00 10.00      A    H  
ATOM    949  HE1 TRP A  96       0.422  27.372  -7.328  1.00 10.00      A    H  
ATOM    950  N   ARG A  97      -3.426  29.325 -13.729  1.00 10.00      A    N  
ATOM    951  CA  ARG A  97      -4.460  29.753 -14.666  1.00 10.00      A    C  
ATOM    952  C   ARG A  97      -4.736  28.619 -15.642  1.00 10.00      A    C  
ATOM    953  O   ARG A  97      -5.887  28.307 -15.941  1.00 10.00      A    O  
ATOM    954  CB  ARG A  97      -4.019  30.997 -15.452  1.00 10.00      A    C  
ATOM    955  CG  ARG A  97      -4.079  32.309 -14.683  1.00 10.00      A    C  
ATOM    956  CD  ARG A  97      -3.597  33.473 -15.542  1.00 10.00      A    C  
ATOM    957  NE  ARG A  97      -4.420  33.653 -16.740  1.00 10.00      A    N  
ATOM    958  CZ  ARG A  97      -3.943  34.026 -17.927  1.00 10.00      A    C  
ATOM    959  NH1 ARG A  97      -2.653  34.271 -18.090  1.00 10.00      A    N1+
ATOM    960  NH2 ARG A  97      -4.760  34.136 -18.966  1.00 10.00      A    N  
ATOM    961  HN  ARG A  97      -2.567  29.802 -13.711  1.00 10.00      A    H  
ATOM    962  HE  ARG A  97      -5.386  33.493 -16.650  1.00 10.00      A    H  
ATOM    963 HH11 ARG A  97      -2.292  34.563 -19.024  1.00 10.00      A    H  
ATOM    964 HH12 ARG A  97      -1.976  34.173 -17.285  1.00 10.00      A    H  
ATOM    965 HH21 ARG A  97      -4.385  34.426 -19.899  1.00 10.00      A    H  
ATOM    966 HH22 ARG A  97      -5.784  33.927 -18.861  1.00 10.00      A    H  
ATOM    967  N   MET A  98      -3.658  27.996 -16.116  1.00 10.00      A    N  
ATOM    968  CA  MET A  98      -3.755  26.882 -17.054  1.00 10.00      A    C  
ATOM    969  C   MET A  98      -4.480  25.702 -16.415  1.00 10.00      A    C  
ATOM    970  O   MET A  98      -5.399  25.138 -17.002  1.00 10.00      A    O  
ATOM    971  CB  MET A  98      -2.358  26.455 -17.515  1.00 10.00      A    C  
ATOM    972  CG  MET A  98      -2.344  25.282 -18.487  1.00 10.00      A    C  
ATOM    973  SD  MET A  98      -0.671  24.799 -18.963  1.00 10.00      A    S  
ATOM    974  CE  MET A  98      -0.004  24.275 -17.386  1.00 10.00      A    C  
ATOM    975  HN  MET A  98      -2.767  28.301 -15.829  1.00 10.00      A    H  
ATOM    976  N   VAL A  99      -4.072  25.355 -15.198  1.00 10.00      A    N  
ATOM    977  CA  VAL A  99      -4.678  24.241 -14.467  1.00 10.00      A    C  
ATOM    978  C   VAL A  99      -6.181  24.461 -14.275  1.00 10.00      A    C  
ATOM    979  O   VAL A  99      -6.980  23.526 -14.386  1.00 10.00      A    O  
ATOM    980  CB  VAL A  99      -4.003  24.034 -13.091  1.00 10.00      A    C  
ATOM    981  CG1 VAL A  99      -4.630  22.863 -12.346  1.00 10.00      A    C  
ATOM    982  CG2 VAL A  99      -2.506  23.817 -13.258  1.00 10.00      A    C  
ATOM    983  HN  VAL A  99      -3.338  25.857 -14.780  1.00 10.00      A    H  
ATOM    984  N   PHE A 100      -6.560  25.702 -13.999  1.00 10.00      A    N  
ATOM    985  CA  PHE A 100      -7.961  26.048 -13.797  1.00 10.00      A    C  
ATOM    986  C   PHE A 100      -8.722  26.022 -15.121  1.00 10.00      A    C  
ATOM    987  O   PHE A 100      -9.859  25.554 -15.184  1.00 10.00      A    O  
ATOM    988  CB  PHE A 100      -8.076  27.429 -13.143  1.00 10.00      A    C  
ATOM    989  CG  PHE A 100      -9.436  27.739 -12.578  1.00 10.00      A    C  
ATOM    990  CD1 PHE A 100     -10.364  28.458 -13.314  1.00 10.00      A    C  
ATOM    991  CD2 PHE A 100      -9.785  27.316 -11.305  1.00 10.00      A    C  
ATOM    992  CE1 PHE A 100     -11.612  28.749 -12.795  1.00 10.00      A    C  
ATOM    993  CE2 PHE A 100     -11.031  27.601 -10.780  1.00 10.00      A    C  
ATOM    994  CZ  PHE A 100     -11.947  28.319 -11.526  1.00 10.00      A    C  
ATOM    995  HN  PHE A 100      -5.878  26.408 -13.926  1.00 10.00      A    H  
ATOM    996  N   GLN A 101      -8.081  26.508 -16.171  1.00 10.00      A    N  
ATOM    997  CA  GLN A 101      -8.691  26.554 -17.494  1.00 10.00      A    C  
ATOM    998  C   GLN A 101      -8.877  25.154 -18.083  1.00 10.00      A    C  
ATOM    999  O   GLN A 101      -9.993  24.762 -18.424  1.00 10.00      A    O  
ATOM   1000  CB  GLN A 101      -7.850  27.417 -18.434  1.00 10.00      A    C  
ATOM   1001  CG  GLN A 101      -8.464  27.633 -19.806  1.00 10.00      A    C  
ATOM   1002  CD  GLN A 101      -7.551  28.410 -20.729  1.00 10.00      A    C  
ATOM   1003  NE2 GLN A 101      -6.721  27.705 -21.480  1.00 10.00      A    N  
ATOM   1004  OE1 GLN A 101      -7.588  29.637 -20.765  1.00 10.00      A    O  
ATOM   1005  HN  GLN A 101      -7.169  26.858 -16.056  1.00 10.00      A    H  
ATOM   1006 HE21 GLN A 101      -6.738  26.711 -21.400  1.00 10.00      A    H  
ATOM   1007 HE22 GLN A 101      -6.126  28.188 -22.094  1.00 10.00      A    H  
ATOM   1008  N   GLU A 102      -7.784  24.398 -18.171  1.00 10.00      A    N  
ATOM   1009  CA  GLU A 102      -7.816  23.048 -18.737  1.00 10.00      A    C  
ATOM   1010  C   GLU A 102      -8.544  22.053 -17.830  1.00 10.00      A    C  
ATOM   1011  O   GLU A 102      -8.789  20.911 -18.223  1.00 10.00      A    O  
ATOM   1012  CB  GLU A 102      -6.397  22.548 -19.031  1.00 10.00      A    C  
ATOM   1013  CG  GLU A 102      -5.558  23.495 -19.879  1.00 10.00      A    C  
ATOM   1014  CD  GLU A 102      -6.221  23.858 -21.193  1.00 10.00      A    C  
ATOM   1015  OE1 GLU A 102      -6.448  22.949 -22.017  1.00 10.00      A    O  
ATOM   1016  OE2 GLU A 102      -6.508  25.058 -21.401  1.00 10.00      A    O1-
ATOM   1017  HN  GLU A 102      -6.925  24.762 -17.860  1.00 10.00      A    H  
ATOM   1018  N   ASN A 103      -8.870  22.489 -16.611  1.00 10.00      A    N  
ATOM   1019  CA  ASN A 103      -9.580  21.652 -15.639  1.00 10.00      A    C  
ATOM   1020  C   ASN A 103      -8.737  20.444 -15.212  1.00 10.00      A    C  
ATOM   1021  O   ASN A 103      -9.266  19.390 -14.843  1.00 10.00      A    O  
ATOM   1022  CB  ASN A 103     -10.945  21.209 -16.194  1.00 10.00      A    C  
ATOM   1023  CG  ASN A 103     -11.852  20.567 -15.156  1.00 10.00      A    C  
ATOM   1024  ND2 ASN A 103     -12.639  19.594 -15.589  1.00 10.00      A    N  
ATOM   1025  OD1 ASN A 103     -11.846  20.937 -13.978  1.00 10.00      A    O  
ATOM   1026  HN  ASN A 103      -8.629  23.405 -16.363  1.00 10.00      A    H  
ATOM   1027 HD21 ASN A 103     -12.593  19.348 -16.540  1.00 10.00      A    H  
ATOM   1028 HD22 ASN A 103     -13.231  19.149 -14.950  1.00 10.00      A    H  
ATOM   1029  N   SER A 104      -7.421  20.612 -15.252  1.00 10.00      A    N  
ATOM   1030  CA  SER A 104      -6.498  19.553 -14.870  1.00 10.00      A    C  
ATOM   1031  C   SER A 104      -6.698  19.147 -13.412  1.00 10.00      A    C  
ATOM   1032  O   SER A 104      -6.869  19.995 -12.533  1.00 10.00      A    O  
ATOM   1033  CB  SER A 104      -5.061  20.009 -15.104  1.00 10.00      A    C  
ATOM   1034  OG  SER A 104      -4.891  20.455 -16.438  1.00 10.00      A    O  
ATOM   1035  HN  SER A 104      -7.058  21.472 -15.550  1.00 10.00      A    H  
ATOM   1036  HG  SER A 104      -4.771  19.692 -17.018  1.00 10.00      A    H  
ATOM   1037  N   ARG A 105      -6.697  17.843 -13.162  1.00 10.00      A    N  
ATOM   1038  CA  ARG A 105      -6.889  17.329 -11.812  1.00 10.00      A    C  
ATOM   1039  C   ARG A 105      -5.641  16.626 -11.293  1.00 10.00      A    C  
ATOM   1040  O   ARG A 105      -5.536  16.339 -10.104  1.00 10.00      A    O  
ATOM   1041  CB  ARG A 105      -8.084  16.374 -11.766  1.00 10.00      A    C  
ATOM   1042  CG  ARG A 105      -9.384  16.973 -12.276  1.00 10.00      A    C  
ATOM   1043  CD  ARG A 105      -9.853  18.122 -11.399  1.00 10.00      A    C  
ATOM   1044  NE  ARG A 105     -10.996  18.822 -11.985  1.00 10.00      A    N  
ATOM   1045  CZ  ARG A 105     -12.270  18.538 -11.712  1.00 10.00      A    C  
ATOM   1046  NH1 ARG A 105     -12.572  17.564 -10.859  1.00 10.00      A    N1+
ATOM   1047  NH2 ARG A 105     -13.241  19.236 -12.291  1.00 10.00      A    N  
ATOM   1048  HN  ARG A 105      -6.576  17.213 -13.902  1.00 10.00      A    H  
ATOM   1049  HE  ARG A 105     -10.798  19.541 -12.631  1.00 10.00      A    H  
ATOM   1050 HH11 ARG A 105     -11.812  17.016 -10.403  1.00 10.00      A    H  
ATOM   1051 HH12 ARG A 105     -13.567  17.340 -10.647  1.00 10.00      A    H  
ATOM   1052 HH21 ARG A 105     -14.240  19.020 -12.086  1.00 10.00      A    H  
ATOM   1053 HH22 ARG A 105     -13.003  20.007 -12.960  1.00 10.00      A    H  
ATOM   1054  N   VAL A 106      -4.700  16.343 -12.187  1.00 10.00      A    N  
ATOM   1055  CA  VAL A 106      -3.468  15.665 -11.801  1.00 10.00      A    C  
ATOM   1056  C   VAL A 106      -2.247  16.422 -12.316  1.00 10.00      A    C  
ATOM   1057  O   VAL A 106      -2.187  16.799 -13.489  1.00 10.00      A    O  
ATOM   1058  CB  VAL A 106      -3.425  14.208 -12.323  1.00 10.00      A    C  
ATOM   1059  CG1 VAL A 106      -2.187  13.487 -11.810  1.00 10.00      A    C  
ATOM   1060  CG2 VAL A 106      -4.684  13.448 -11.929  1.00 10.00      A    C  
ATOM   1061  HN  VAL A 106      -4.830  16.599 -13.120  1.00 10.00      A    H  
ATOM   1062  N   ILE A 107      -1.289  16.656 -11.429  1.00 10.00      A    N  
ATOM   1063  CA  ILE A 107      -0.058  17.352 -11.781  1.00 10.00      A    C  
ATOM   1064  C   ILE A 107       1.140  16.449 -11.492  1.00 10.00      A    C  
ATOM   1065  O   ILE A 107       1.285  15.936 -10.382  1.00 10.00      A    O  
ATOM   1066  CB  ILE A 107       0.093  18.681 -11.004  1.00 10.00      A    C  
ATOM   1067  CG1 ILE A 107      -1.069  19.627 -11.331  1.00 10.00      A    C  
ATOM   1068  CG2 ILE A 107       1.427  19.345 -11.325  1.00 10.00      A    C  
ATOM   1069  CD1 ILE A 107      -1.019  20.947 -10.590  1.00 10.00      A    C  
ATOM   1070  HN  ILE A 107      -1.410  16.343 -10.501  1.00 10.00      A    H  
ATOM   1071  N   VAL A 108       1.978  16.242 -12.494  1.00 10.00      A    N  
ATOM   1072  CA  VAL A 108       3.147  15.389 -12.353  1.00 10.00      A    C  
ATOM   1073  C   VAL A 108       4.442  16.200 -12.356  1.00 10.00      A    C  
ATOM   1074  O   VAL A 108       4.852  16.744 -13.386  1.00 10.00      A    O  
ATOM   1075  CB  VAL A 108       3.200  14.319 -13.467  1.00 10.00      A    C  
ATOM   1076  CG1 VAL A 108       4.469  13.485 -13.363  1.00 10.00      A    C  
ATOM   1077  CG2 VAL A 108       1.970  13.427 -13.411  1.00 10.00      A    C  
ATOM   1078  HN  VAL A 108       1.806  16.679 -13.362  1.00 10.00      A    H  
ATOM   1079  N   MET A 109       5.077  16.280 -11.196  1.00 10.00      A    N  
ATOM   1080  CA  MET A 109       6.335  17.000 -11.054  1.00 10.00      A    C  
ATOM   1081  C   MET A 109       7.477  15.990 -11.061  1.00 10.00      A    C  
ATOM   1082  O   MET A 109       7.577  15.153 -10.165  1.00 10.00      A    O  
ATOM   1083  CB  MET A 109       6.338  17.811  -9.756  1.00 10.00      A    C  
ATOM   1084  CG  MET A 109       7.507  18.773  -9.620  1.00 10.00      A    C  
ATOM   1085  SD  MET A 109       7.270  19.960  -8.281  1.00 10.00      A    S  
ATOM   1086  CE  MET A 109       8.816  20.863  -8.349  1.00 10.00      A    C  
ATOM   1087  HN  MET A 109       4.693  15.830 -10.409  1.00 10.00      A    H  
ATOM   1088  N   THR A 110       8.327  16.063 -12.075  1.00 10.00      A    N  
ATOM   1089  CA  THR A 110       9.431  15.117 -12.206  1.00 10.00      A    C  
ATOM   1090  C   THR A 110      10.768  15.694 -11.746  1.00 10.00      A    C  
ATOM   1091  O   THR A 110      11.784  14.993 -11.744  1.00 10.00      A    O  
ATOM   1092  CB  THR A 110       9.567  14.632 -13.663  1.00 10.00      A    C  
ATOM   1093  CG2 THR A 110       8.316  13.882 -14.091  1.00 10.00      A    C  
ATOM   1094  OG1 THR A 110       9.757  15.757 -14.534  1.00 10.00      A    O  
ATOM   1095  HN  THR A 110       8.211  16.764 -12.752  1.00 10.00      A    H  
ATOM   1096  HG1 THR A 110       8.975  16.321 -14.513  1.00 10.00      A    H  
ATOM   1097  N   THR A 111      10.772  16.955 -11.349  1.00 10.00      A    N  
ATOM   1098  CA  THR A 111      12.000  17.598 -10.922  1.00 10.00      A    C  
ATOM   1099  C   THR A 111      11.890  18.146  -9.510  1.00 10.00      A    C  
ATOM   1100  O   THR A 111      10.792  18.339  -8.982  1.00 10.00      A    O  
ATOM   1101  CB  THR A 111      12.352  18.777 -11.854  1.00 10.00      A    C  
ATOM   1102  CG2 THR A 111      12.568  18.298 -13.276  1.00 10.00      A    C  
ATOM   1103  OG1 THR A 111      11.287  19.737 -11.836  1.00 10.00      A    O  
ATOM   1104  HN  THR A 111       9.935  17.463 -11.338  1.00 10.00      A    H  
ATOM   1105  HG1 THR A 111      11.503  20.437 -11.210  1.00 10.00      A    H  
ATOM   1106  N   LYS A 112      13.038  18.373  -8.895  1.00 10.00      A    N  
ATOM   1107  CA  LYS A 112      13.082  18.958  -7.571  1.00 10.00      A    C  
ATOM   1108  C   LYS A 112      13.071  20.472  -7.759  1.00 10.00      A    C  
ATOM   1109  O   LYS A 112      13.374  20.955  -8.854  1.00 10.00      A    O  
ATOM   1110  CB  LYS A 112      14.361  18.536  -6.830  1.00 10.00      A    C  
ATOM   1111  CG  LYS A 112      14.675  17.043  -6.867  1.00 10.00      A    C  
ATOM   1112  CD  LYS A 112      16.022  16.751  -6.213  1.00 10.00      A    C  
ATOM   1113  CE  LYS A 112      16.388  15.271  -6.276  1.00 10.00      A    C  
ATOM   1114  NZ  LYS A 112      17.125  14.913  -7.523  1.00 10.00      A    N1+
ATOM   1115  HN  LYS A 112      13.883  18.140  -9.350  1.00 10.00      A    H  
ATOM   1116  HZ1 LYS A 112      16.563  15.172  -8.359  1.00 10.00      A    H  
ATOM   1117  HZ2 LYS A 112      17.306  13.888  -7.553  1.00 10.00      A    H  
ATOM   1118  HZ3 LYS A 112      18.041  15.414  -7.564  1.00 10.00      A    H  
ATOM   1119  N   GLU A 113      12.706  21.216  -6.725  1.00 10.00      A    N  
ATOM   1120  CA  GLU A 113      12.674  22.673  -6.811  1.00 10.00      A    C  
ATOM   1121  C   GLU A 113      14.042  23.209  -7.234  1.00 10.00      A    C  
ATOM   1122  O   GLU A 113      14.163  23.977  -8.196  1.00 10.00      A    O  
ATOM   1123  CB  GLU A 113      12.241  23.271  -5.473  1.00 10.00      A    C  
ATOM   1124  CG  GLU A 113      10.807  22.932  -5.100  1.00 10.00      A    C  
ATOM   1125  CD  GLU A 113      10.542  23.026  -3.610  1.00 10.00      A    C  
ATOM   1126  OE1 GLU A 113      10.415  24.157  -3.099  1.00 10.00      A    O  
ATOM   1127  OE2 GLU A 113      10.450  21.961  -2.956  1.00 10.00      A    O1-
ATOM   1128  HN  GLU A 113      12.445  20.783  -5.888  1.00 10.00      A    H  
ATOM   1129  N   VAL A 114      15.071  22.777  -6.521  1.00 10.00      A    N  
ATOM   1130  CA  VAL A 114      16.435  23.181  -6.814  1.00 10.00      A    C  
ATOM   1131  C   VAL A 114      17.322  21.944  -6.918  1.00 10.00      A    C  
ATOM   1132  O   VAL A 114      17.483  21.202  -5.950  1.00 10.00      A    O  
ATOM   1133  CB  VAL A 114      16.999  24.128  -5.731  1.00 10.00      A    C  
ATOM   1134  CG1 VAL A 114      18.408  24.577  -6.087  1.00 10.00      A    C  
ATOM   1135  CG2 VAL A 114      16.091  25.333  -5.535  1.00 10.00      A    C  
ATOM   1136  HN  VAL A 114      14.909  22.167  -5.775  1.00 10.00      A    H  
ATOM   1137  N   GLU A 115      17.873  21.712  -8.101  1.00 10.00      A    N  
ATOM   1138  CA  GLU A 115      18.746  20.569  -8.334  1.00 10.00      A    C  
ATOM   1139  C   GLU A 115      20.112  21.063  -8.767  1.00 10.00      A    C  
ATOM   1140  O   GLU A 115      20.204  21.934  -9.633  1.00 10.00      A    O  
ATOM   1141  CB  GLU A 115      18.189  19.670  -9.438  1.00 10.00      A    C  
ATOM   1142  CG  GLU A 115      16.821  19.076  -9.167  1.00 10.00      A    C  
ATOM   1143  CD  GLU A 115      16.295  18.296 -10.356  1.00 10.00      A    C  
ATOM   1144  OE1 GLU A 115      16.814  18.496 -11.478  1.00 10.00      A    O  
ATOM   1145  OE2 GLU A 115      15.361  17.486 -10.179  1.00 10.00      A    O1-
ATOM   1146  HN  GLU A 115      17.702  22.340  -8.838  1.00 10.00      A    H  
ATOM   1147  N   ARG A 116      21.163  20.529  -8.147  1.00 10.00      A    N  
ATOM   1148  CA  ARG A 116      22.540  20.907  -8.476  1.00 10.00      A    C  
ATOM   1149  C   ARG A 116      22.811  22.381  -8.171  1.00 10.00      A    C  
ATOM   1150  O   ARG A 116      23.849  22.921  -8.545  1.00 10.00      A    O  
ATOM   1151  CB  ARG A 116      22.839  20.617  -9.954  1.00 10.00      A    C  
ATOM   1152  CG  ARG A 116      24.102  19.813 -10.196  1.00 10.00      A    C  
ATOM   1153  CD  ARG A 116      23.824  18.321 -10.127  1.00 10.00      A    C  
ATOM   1154  NE  ARG A 116      25.060  17.541 -10.110  1.00 10.00      A    N  
ATOM   1155  CZ  ARG A 116      25.295  16.538  -9.266  1.00 10.00      A    C  
ATOM   1156  NH1 ARG A 116      24.373  16.186  -8.372  1.00 10.00      A    N1+
ATOM   1157  NH2 ARG A 116      26.457  15.890  -9.311  1.00 10.00      A    N  
ATOM   1158  HN  ARG A 116      21.010  19.855  -7.450  1.00 10.00      A    H  
ATOM   1159  HE  ARG A 116      25.742  17.775 -10.777  1.00 10.00      A    H  
ATOM   1160 HH11 ARG A 116      23.450  16.695  -8.331  1.00 10.00      A    H  
ATOM   1161 HH12 ARG A 116      24.554  15.406  -7.709  1.00 10.00      A    H  
ATOM   1162 HH21 ARG A 116      26.646  15.105  -8.652  1.00 10.00      A    H  
ATOM   1163 HH22 ARG A 116      27.182  16.162 -10.008  1.00 10.00      A    H  
ATOM   1164  N   GLY A 117      21.880  23.025  -7.479  1.00 10.00      A    N  
ATOM   1165  CA  GLY A 117      22.034  24.430  -7.160  1.00 10.00      A    C  
ATOM   1166  C   GLY A 117      21.326  25.304  -8.177  1.00 10.00      A    C  
ATOM   1167  O   GLY A 117      21.366  26.530  -8.098  1.00 10.00      A    O  
ATOM   1168  HN  GLY A 117      21.084  22.541  -7.181  1.00 10.00      A    H  
ATOM   1169  N   LYS A 118      20.683  24.663  -9.145  1.00 10.00      A    N  
ATOM   1170  CA  LYS A 118      19.953  25.371 -10.181  1.00 10.00      A    C  
ATOM   1171  C   LYS A 118      18.458  25.177 -10.000  1.00 10.00      A    C  
ATOM   1172  O   LYS A 118      17.992  24.059  -9.772  1.00 10.00      A    O  
ATOM   1173  CB  LYS A 118      20.351  24.858 -11.566  1.00 10.00      A    C  
ATOM   1174  CG  LYS A 118      21.721  25.300 -12.044  1.00 10.00      A    C  
ATOM   1175  CD  LYS A 118      22.023  24.699 -13.405  1.00 10.00      A    C  
ATOM   1176  CE  LYS A 118      23.437  25.015 -13.855  1.00 10.00      A    C  
ATOM   1177  NZ  LYS A 118      23.985  23.931 -14.706  1.00 10.00      A    N1+
ATOM   1178  HN  LYS A 118      20.699  23.680  -9.162  1.00 10.00      A    H  
ATOM   1179  HZ1 LYS A 118      24.116  23.059 -14.130  1.00 10.00      A    H  
ATOM   1180  HZ2 LYS A 118      24.900  24.205 -15.104  1.00 10.00      A    H  
ATOM   1181  HZ3 LYS A 118      23.332  23.710 -15.479  1.00 10.00      A    H  
ATOM   1182  N   SER A 119      17.711  26.263 -10.093  1.00 10.00      A    N  
ATOM   1183  CA  SER A 119      16.267  26.200  -9.959  1.00 10.00      A    C  
ATOM   1184  C   SER A 119      15.658  25.488 -11.163  1.00 10.00      A    C  
ATOM   1185  O   SER A 119      15.839  25.917 -12.311  1.00 10.00      A    O  
ATOM   1186  CB  SER A 119      15.677  27.606  -9.819  1.00 10.00      A    C  
ATOM   1187  OG  SER A 119      14.259  27.572  -9.820  1.00 10.00      A    O  
ATOM   1188  HN  SER A 119      18.140  27.130 -10.240  1.00 10.00      A    H  
ATOM   1189  HG  SER A 119      13.942  27.404  -8.926  1.00 10.00      A    H  
ATOM   1190  N   LYS A 120      14.975  24.386 -10.898  1.00 10.00      A    N  
ATOM   1191  CA  LYS A 120      14.327  23.616 -11.946  1.00 10.00      A    C  
ATOM   1192  C   LYS A 120      12.835  23.936 -11.956  1.00 10.00      A    C  
ATOM   1193  O   LYS A 120      12.172  23.837 -12.986  1.00 10.00      A    O  
ATOM   1194  CB  LYS A 120      14.560  22.114 -11.746  1.00 10.00      A    C  
ATOM   1195  CG  LYS A 120      16.023  21.717 -11.564  1.00 10.00      A    C  
ATOM   1196  CD  LYS A 120      16.822  21.860 -12.853  1.00 10.00      A    C  
ATOM   1197  CE  LYS A 120      18.297  21.528 -12.642  1.00 10.00      A    C  
ATOM   1198  NZ  LYS A 120      18.579  20.067 -12.746  1.00 10.00      A    N1+
ATOM   1199  HN  LYS A 120      14.900  24.081  -9.964  1.00 10.00      A    H  
ATOM   1200  HZ1 LYS A 120      19.550  19.866 -12.431  1.00 10.00      A    H  
ATOM   1201  HZ2 LYS A 120      18.478  19.752 -13.728  1.00 10.00      A    H  
ATOM   1202  HZ3 LYS A 120      17.911  19.524 -12.147  1.00 10.00      A    H  
ATOM   1203  N   CYS A 121      12.324  24.340 -10.793  1.00 10.00      A    N  
ATOM   1204  CA  CYS A 121      10.921  24.701 -10.642  1.00 10.00      A    C  
ATOM   1205  C   CYS A 121      10.703  25.422  -9.316  1.00 10.00      A    C  
ATOM   1206  O   CYS A 121      11.243  25.019  -8.290  1.00 10.00      A    O  
ATOM   1207  CB  CYS A 121      10.024  23.462 -10.718  1.00 10.00      A    C  
ATOM   1208  SG  CYS A 121       8.250  23.820 -10.656  1.00 10.00      A    S  
ATOM   1209  HN  CYS A 121      12.911  24.389 -10.007  1.00 10.00      A    H  
ATOM   1210  HG  CYS A 121       8.007  24.474  -9.525  1.00 10.00      A    H  
ATOM   1211  N   VAL A 122       9.929  26.497  -9.347  1.00 10.00      A    N  
ATOM   1212  CA  VAL A 122       9.640  27.270  -8.144  1.00 10.00      A    C  
ATOM   1213  C   VAL A 122       8.465  26.647  -7.387  1.00 10.00      A    C  
ATOM   1214  O   VAL A 122       7.550  26.094  -8.003  1.00 10.00      A    O  
ATOM   1215  CB  VAL A 122       9.323  28.744  -8.495  1.00 10.00      A    C  
ATOM   1216  CG1 VAL A 122       9.005  29.559  -7.248  1.00 10.00      A    C  
ATOM   1217  CG2 VAL A 122      10.484  29.372  -9.251  1.00 10.00      A    C  
ATOM   1218  HN  VAL A 122       9.536  26.780 -10.203  1.00 10.00      A    H  
ATOM   1219  N   LYS A 123       8.516  26.718  -6.058  1.00 10.00      A    N  
ATOM   1220  CA  LYS A 123       7.465  26.174  -5.202  1.00 10.00      A    C  
ATOM   1221  C   LYS A 123       6.137  26.890  -5.446  1.00 10.00      A    C  
ATOM   1222  O   LYS A 123       5.900  27.986  -4.934  1.00 10.00      A    O  
ATOM   1223  CB  LYS A 123       7.877  26.298  -3.733  1.00 10.00      A    C  
ATOM   1224  CG  LYS A 123       7.036  25.487  -2.762  1.00 10.00      A    C  
ATOM   1225  CD  LYS A 123       7.782  25.268  -1.454  1.00 10.00      A    C  
ATOM   1226  CE  LYS A 123       6.968  24.446  -0.468  1.00 10.00      A    C  
ATOM   1227  NZ  LYS A 123       5.861  25.237   0.130  1.00 10.00      A    N1+
ATOM   1228  HN  LYS A 123       9.292  27.143  -5.636  1.00 10.00      A    H  
ATOM   1229  HZ1 LYS A 123       5.650  24.887   1.097  1.00 10.00      A    H  
ATOM   1230  HZ2 LYS A 123       5.004  25.155  -0.453  1.00 10.00      A    H  
ATOM   1231  HZ3 LYS A 123       6.132  26.237   0.193  1.00 10.00      A    H  
ATOM   1232  N   TYR A 124       5.277  26.258  -6.231  1.00 10.00      A    N  
ATOM   1233  CA  TYR A 124       3.977  26.824  -6.572  1.00 10.00      A    C  
ATOM   1234  C   TYR A 124       2.875  26.311  -5.653  1.00 10.00      A    C  
ATOM   1235  O   TYR A 124       1.709  26.678  -5.801  1.00 10.00      A    O  
ATOM   1236  CB  TYR A 124       3.629  26.510  -8.034  1.00 10.00      A    C  
ATOM   1237  CG  TYR A 124       3.635  25.032  -8.376  1.00 10.00      A    C  
ATOM   1238  CD1 TYR A 124       2.459  24.292  -8.372  1.00 10.00      A    C  
ATOM   1239  CD2 TYR A 124       4.817  24.376  -8.698  1.00 10.00      A    C  
ATOM   1240  CE1 TYR A 124       2.461  22.945  -8.680  1.00 10.00      A    C  
ATOM   1241  CE2 TYR A 124       4.827  23.030  -9.009  1.00 10.00      A    C  
ATOM   1242  CZ  TYR A 124       3.646  22.319  -8.998  1.00 10.00      A    C  
ATOM   1243  OH  TYR A 124       3.655  20.977  -9.299  1.00 10.00      A    O  
ATOM   1244  HN  TYR A 124       5.528  25.386  -6.602  1.00 10.00      A    H  
ATOM   1245  HH  TYR A 124       3.774  20.860 -10.251  1.00 10.00      A    H  
ATOM   1246  N   TRP A 125       3.247  25.472  -4.699  1.00 10.00      A    N  
ATOM   1247  CA  TRP A 125       2.279  24.903  -3.776  1.00 10.00      A    C  
ATOM   1248  C   TRP A 125       2.550  25.330  -2.332  1.00 10.00      A    C  
ATOM   1249  O   TRP A 125       3.705  25.521  -1.933  1.00 10.00      A    O  
ATOM   1250  CB  TRP A 125       2.260  23.372  -3.892  1.00 10.00      A    C  
ATOM   1251  CG  TRP A 125       3.500  22.702  -3.373  1.00 10.00      A    C  
ATOM   1252  CD1 TRP A 125       3.678  22.164  -2.131  1.00 10.00      A    C  
ATOM   1253  CD2 TRP A 125       4.732  22.500  -4.076  1.00 10.00      A    C  
ATOM   1254  CE2 TRP A 125       5.610  21.838  -3.196  1.00 10.00      A    C  
ATOM   1255  CE3 TRP A 125       5.178  22.814  -5.361  1.00 10.00      A    C  
ATOM   1256  NE1 TRP A 125       4.944  21.648  -2.013  1.00 10.00      A    N  
ATOM   1257  CZ2 TRP A 125       6.907  21.485  -3.562  1.00 10.00      A    C  
ATOM   1258  CZ3 TRP A 125       6.463  22.462  -5.722  1.00 10.00      A    C  
ATOM   1259  CH2 TRP A 125       7.313  21.805  -4.827  1.00 10.00      A    C  
ATOM   1260  HN  TRP A 125       4.193  25.234  -4.610  1.00 10.00      A    H  
ATOM   1261  HE1 TRP A 125       5.306  21.208  -1.212  1.00 10.00      A    H  
ATOM   1262  N   PRO A 126       1.481  25.509  -1.540  1.00 10.00      A    N  
ATOM   1263  CA  PRO A 126       1.582  25.892  -0.132  1.00 10.00      A    C  
ATOM   1264  C   PRO A 126       1.980  24.690   0.720  1.00 10.00      A    C  
ATOM   1265  O   PRO A 126       1.924  23.547   0.257  1.00 10.00      A    O  
ATOM   1266  CB  PRO A 126       0.154  26.341   0.231  1.00 10.00      A    C  
ATOM   1267  CG  PRO A 126      -0.613  26.336  -1.053  1.00 10.00      A    C  
ATOM   1268  CD  PRO A 126       0.081  25.357  -1.949  1.00 10.00      A    C  
ATOM   1269  N   ASP A 127       2.379  24.941   1.956  1.00 10.00      A    N  
ATOM   1270  CA  ASP A 127       2.790  23.865   2.854  1.00 10.00      A    C  
ATOM   1271  C   ASP A 127       1.578  23.120   3.393  1.00 10.00      A    C  
ATOM   1272  O   ASP A 127       0.448  23.593   3.254  1.00 10.00      A    O  
ATOM   1273  CB  ASP A 127       3.663  24.409   3.986  1.00 10.00      A    C  
ATOM   1274  CG  ASP A 127       4.819  25.224   3.446  1.00 10.00      A    C  
ATOM   1275  OD1 ASP A 127       5.639  24.660   2.685  1.00 10.00      A    O  
ATOM   1276  OD2 ASP A 127       4.885  26.434   3.739  1.00 10.00      A    O1-
ATOM   1277  HN  ASP A 127       2.393  25.867   2.281  1.00 10.00      A    H  
ATOM   1278  N   GLU A 128       1.811  21.957   3.986  1.00 10.00      A    N  
ATOM   1279  CA  GLU A 128       0.729  21.141   4.528  1.00 10.00      A    C  
ATOM   1280  C   GLU A 128      -0.110  21.918   5.539  1.00 10.00      A    C  
ATOM   1281  O   GLU A 128       0.429  22.583   6.427  1.00 10.00      A    O  
ATOM   1282  CB  GLU A 128       1.257  19.837   5.140  1.00 10.00      A    C  
ATOM   1283  CG  GLU A 128       0.161  18.927   5.674  1.00 10.00      A    C  
ATOM   1284  CD  GLU A 128       0.616  17.502   5.912  1.00 10.00      A    C  
ATOM   1285  OE1 GLU A 128       1.234  17.229   6.959  1.00 10.00      A    O  
ATOM   1286  OE2 GLU A 128       0.324  16.638   5.064  1.00 10.00      A    O1-
ATOM   1287  HN  GLU A 128       2.733  21.638   4.066  1.00 10.00      A    H  
ATOM   1288  N   TYR A 129      -1.431  21.843   5.362  1.00 10.00      A    N  
ATOM   1289  CA  TYR A 129      -2.397  22.517   6.233  1.00 10.00      A    C  
ATOM   1290  C   TYR A 129      -2.401  24.033   6.035  1.00 10.00      A    C  
ATOM   1291  O   TYR A 129      -3.106  24.755   6.741  1.00 10.00      A    O  
ATOM   1292  CB  TYR A 129      -2.191  22.161   7.715  1.00 10.00      A    C  
ATOM   1293  CG  TYR A 129      -2.154  20.673   8.011  1.00 10.00      A    C  
ATOM   1294  CD1 TYR A 129      -3.137  19.818   7.528  1.00 10.00      A    C  
ATOM   1295  CD2 TYR A 129      -1.133  20.127   8.780  1.00 10.00      A    C  
ATOM   1296  CE1 TYR A 129      -3.103  18.463   7.800  1.00 10.00      A    C  
ATOM   1297  CE2 TYR A 129      -1.090  18.774   9.056  1.00 10.00      A    C  
ATOM   1298  CZ  TYR A 129      -2.077  17.945   8.565  1.00 10.00      A    C  
ATOM   1299  OH  TYR A 129      -2.036  16.595   8.839  1.00 10.00      A    O  
ATOM   1300  HN  TYR A 129      -1.775  21.308   4.614  1.00 10.00      A    H  
ATOM   1301  HH  TYR A 129      -1.529  16.450   9.641  1.00 10.00      A    H  
ATOM   1302  N   ALA A 130      -1.632  24.515   5.064  1.00 10.00      A    N  
ATOM   1303  CA  ALA A 130      -1.550  25.945   4.798  1.00 10.00      A    C  
ATOM   1304  C   ALA A 130      -2.377  26.362   3.583  1.00 10.00      A    C  
ATOM   1305  O   ALA A 130      -2.731  25.541   2.730  1.00 10.00      A    O  
ATOM   1306  CB  ALA A 130      -0.104  26.386   4.642  1.00 10.00      A    C  
ATOM   1307  HN  ALA A 130      -1.105  23.893   4.516  1.00 10.00      A    H  
ATOM   1308  N   LEU A 131      -2.673  27.655   3.519  1.00 10.00      A    N  
ATOM   1309  CA  LEU A 131      -3.451  28.232   2.433  1.00 10.00      A    C  
ATOM   1310  C   LEU A 131      -2.662  29.368   1.798  1.00 10.00      A    C  
ATOM   1311  O   LEU A 131      -2.049  30.168   2.501  1.00 10.00      A    O  
ATOM   1312  CB  LEU A 131      -4.788  28.764   2.985  1.00 10.00      A    C  
ATOM   1313  CG  LEU A 131      -5.609  29.701   2.082  1.00 10.00      A    C  
ATOM   1314  CD1 LEU A 131      -7.094  29.455   2.278  1.00 10.00      A    C  
ATOM   1315  CD2 LEU A 131      -5.289  31.162   2.380  1.00 10.00      A    C  
ATOM   1316  HN  LEU A 131      -2.344  28.248   4.227  1.00 10.00      A    H  
ATOM   1317  N   LYS A 132      -2.662  29.431   0.475  1.00 10.00      A    N  
ATOM   1318  CA  LYS A 132      -1.958  30.491  -0.223  1.00 10.00      A    C  
ATOM   1319  C   LYS A 132      -2.646  30.820  -1.538  1.00 10.00      A    C  
ATOM   1320  O   LYS A 132      -3.019  29.924  -2.298  1.00 10.00      A    O  
ATOM   1321  CB  LYS A 132      -0.491  30.125  -0.458  1.00 10.00      A    C  
ATOM   1322  CG  LYS A 132       0.428  31.329  -0.585  1.00 10.00      A    C  
ATOM   1323  CD  LYS A 132       1.813  30.920  -1.056  1.00 10.00      A    C  
ATOM   1324  CE  LYS A 132       2.641  32.126  -1.470  1.00 10.00      A    C  
ATOM   1325  NZ  LYS A 132       3.746  31.745  -2.394  1.00 10.00      A    N1+
ATOM   1326  HN  LYS A 132      -3.144  28.747  -0.044  1.00 10.00      A    H  
ATOM   1327  HZ1 LYS A 132       4.361  31.038  -1.945  1.00 10.00      A    H  
ATOM   1328  HZ2 LYS A 132       4.315  32.581  -2.637  1.00 10.00      A    H  
ATOM   1329  HZ3 LYS A 132       3.354  31.341  -3.271  1.00 10.00      A    H  
ATOM   1330  N   GLU A 133      -2.825  32.106  -1.789  1.00 10.00      A    N  
ATOM   1331  CA  GLU A 133      -3.467  32.568  -3.007  1.00 10.00      A    C  
ATOM   1332  C   GLU A 133      -2.420  32.986  -4.032  1.00 10.00      A    C  
ATOM   1333  O   GLU A 133      -1.356  33.499  -3.674  1.00 10.00      A    O  
ATOM   1334  CB  GLU A 133      -4.403  33.738  -2.697  1.00 10.00      A    C  
ATOM   1335  CG  GLU A 133      -5.106  33.616  -1.354  1.00 10.00      A    C  
ATOM   1336  CD  GLU A 133      -6.407  34.387  -1.297  1.00 10.00      A    C  
ATOM   1337  OE1 GLU A 133      -6.399  35.594  -1.601  1.00 10.00      A    O  
ATOM   1338  OE2 GLU A 133      -7.438  33.777  -0.941  1.00 10.00      A    O1-
ATOM   1339  HN  GLU A 133      -2.523  32.766  -1.134  1.00 10.00      A    H  
ATOM   1340  N   TYR A 134      -2.716  32.742  -5.300  1.00 10.00      A    N  
ATOM   1341  CA  TYR A 134      -1.810  33.084  -6.384  1.00 10.00      A    C  
ATOM   1342  C   TYR A 134      -2.533  33.909  -7.437  1.00 10.00      A    C  
ATOM   1343  O   TYR A 134      -3.146  33.365  -8.361  1.00 10.00      A    O  
ATOM   1344  CB  TYR A 134      -1.228  31.817  -7.014  1.00 10.00      A    C  
ATOM   1345  CG  TYR A 134      -0.401  30.992  -6.057  1.00 10.00      A    C  
ATOM   1346  CD1 TYR A 134       0.904  31.356  -5.752  1.00 10.00      A    C  
ATOM   1347  CD2 TYR A 134      -0.924  29.858  -5.451  1.00 10.00      A    C  
ATOM   1348  CE1 TYR A 134       1.665  30.610  -4.876  1.00 10.00      A    C  
ATOM   1349  CE2 TYR A 134      -0.170  29.106  -4.572  1.00 10.00      A    C  
ATOM   1350  CZ  TYR A 134       1.123  29.489  -4.288  1.00 10.00      A    C  
ATOM   1351  OH  TYR A 134       1.881  28.746  -3.412  1.00 10.00      A    O  
ATOM   1352  HN  TYR A 134      -3.578  32.314  -5.517  1.00 10.00      A    H  
ATOM   1353  HH  TYR A 134       1.710  27.810  -3.565  1.00 10.00      A    H  
ATOM   1354  N   GLY A 135      -2.485  35.223  -7.273  1.00 10.00      A    N  
ATOM   1355  CA  GLY A 135      -3.136  36.114  -8.208  1.00 10.00      A    C  
ATOM   1356  C   GLY A 135      -4.638  36.116  -8.031  1.00 10.00      A    C  
ATOM   1357  O   GLY A 135      -5.184  36.965  -7.335  1.00 10.00      A    O  
ATOM   1358  HN  GLY A 135      -2.011  35.592  -6.499  1.00 10.00      A    H  
ATOM   1359  N   VAL A 136      -5.303  35.156  -8.658  1.00 10.00      A    N  
ATOM   1360  CA  VAL A 136      -6.754  35.042  -8.573  1.00 10.00      A    C  
ATOM   1361  C   VAL A 136      -7.163  33.612  -8.240  1.00 10.00      A    C  
ATOM   1362  O   VAL A 136      -8.351  33.294  -8.169  1.00 10.00      A    O  
ATOM   1363  CB  VAL A 136      -7.442  35.475  -9.888  1.00 10.00      A    C  
ATOM   1364  CG1 VAL A 136      -7.393  36.987 -10.052  1.00 10.00      A    C  
ATOM   1365  CG2 VAL A 136      -6.807  34.783 -11.087  1.00 10.00      A    C  
ATOM   1366  HN  VAL A 136      -4.804  34.502  -9.190  1.00 10.00      A    H  
ATOM   1367  N   MET A 137      -6.171  32.754  -8.026  1.00 10.00      A    N  
ATOM   1368  CA  MET A 137      -6.428  31.354  -7.716  1.00 10.00      A    C  
ATOM   1369  C   MET A 137      -6.017  31.034  -6.284  1.00 10.00      A    C  
ATOM   1370  O   MET A 137      -4.890  31.303  -5.876  1.00 10.00      A    O  
ATOM   1371  CB  MET A 137      -5.679  30.436  -8.689  1.00 10.00      A    C  
ATOM   1372  CG  MET A 137      -5.895  30.755 -10.162  1.00 10.00      A    C  
ATOM   1373  SD  MET A 137      -7.633  30.733 -10.651  1.00 10.00      A    S  
ATOM   1374  CE  MET A 137      -7.493  31.108 -12.398  1.00 10.00      A    C  
ATOM   1375  HN  MET A 137      -5.245  33.075  -8.060  1.00 10.00      A    H  
ATOM   1376  N   ARG A 138      -6.937  30.465  -5.526  1.00 10.00      A    N  
ATOM   1377  CA  ARG A 138      -6.682  30.103  -4.140  1.00 10.00      A    C  
ATOM   1378  C   ARG A 138      -6.342  28.622  -4.043  1.00 10.00      A    C  
ATOM   1379  O   ARG A 138      -7.107  27.775  -4.508  1.00 10.00      A    O  
ATOM   1380  CB  ARG A 138      -7.917  30.400  -3.289  1.00 10.00      A    C  
ATOM   1381  CG  ARG A 138      -7.653  30.406  -1.793  1.00 10.00      A    C  
ATOM   1382  CD  ARG A 138      -8.868  29.929  -1.008  1.00 10.00      A    C  
ATOM   1383  NE  ARG A 138     -10.118  30.547  -1.458  1.00 10.00      A    N  
ATOM   1384  CZ  ARG A 138     -10.501  31.787  -1.136  1.00 10.00      A    C  
ATOM   1385  NH1 ARG A 138      -9.730  32.552  -0.374  1.00 10.00      A    N1+
ATOM   1386  NH2 ARG A 138     -11.661  32.260  -1.578  1.00 10.00      A    N  
ATOM   1387  HN  ARG A 138      -7.821  30.268  -5.916  1.00 10.00      A    H  
ATOM   1388  HE  ARG A 138     -10.700  30.006  -2.039  1.00 10.00      A    H  
ATOM   1389 HH11 ARG A 138      -8.813  32.195  -0.027  1.00 10.00      A    H  
ATOM   1390 HH12 ARG A 138     -10.020  33.520  -0.129  1.00 10.00      A    H  
ATOM   1391 HH21 ARG A 138     -11.960  33.226  -1.328  1.00 10.00      A    H  
ATOM   1392 HH22 ARG A 138     -12.275  31.667  -2.175  1.00 10.00      A    H  
ATOM   1393  N   VAL A 139      -5.203  28.309  -3.436  1.00 10.00      A    N  
ATOM   1394  CA  VAL A 139      -4.770  26.923  -3.298  1.00 10.00      A    C  
ATOM   1395  C   VAL A 139      -4.561  26.546  -1.832  1.00 10.00      A    C  
ATOM   1396  O   VAL A 139      -3.915  27.275  -1.074  1.00 10.00      A    O  
ATOM   1397  CB  VAL A 139      -3.463  26.657  -4.082  1.00 10.00      A    C  
ATOM   1398  CG1 VAL A 139      -3.160  25.166  -4.135  1.00 10.00      A    C  
ATOM   1399  CG2 VAL A 139      -3.541  27.239  -5.484  1.00 10.00      A    C  
ATOM   1400  HN  VAL A 139      -4.636  29.026  -3.073  1.00 10.00      A    H  
ATOM   1401  N   ARG A 140      -5.131  25.416  -1.431  1.00 10.00      A    N  
ATOM   1402  CA  ARG A 140      -4.990  24.927  -0.063  1.00 10.00      A    C  
ATOM   1403  C   ARG A 140      -4.404  23.526  -0.064  1.00 10.00      A    C  
ATOM   1404  O   ARG A 140      -4.847  22.666  -0.829  1.00 10.00      A    O  
ATOM   1405  CB  ARG A 140      -6.341  24.875   0.659  1.00 10.00      A    C  
ATOM   1406  CG  ARG A 140      -7.197  26.122   0.540  1.00 10.00      A    C  
ATOM   1407  CD  ARG A 140      -8.198  26.220   1.688  1.00 10.00      A    C  
ATOM   1408  NE  ARG A 140      -8.637  24.912   2.188  1.00 10.00      A    N  
ATOM   1409  CZ  ARG A 140      -9.703  24.252   1.724  1.00 10.00      A    C  
ATOM   1410  NH1 ARG A 140     -10.433  24.775   0.746  1.00 10.00      A    N1+
ATOM   1411  NH2 ARG A 140     -10.047  23.081   2.253  1.00 10.00      A    N  
ATOM   1412  HN  ARG A 140      -5.663  24.896  -2.074  1.00 10.00      A    H  
ATOM   1413  HE  ARG A 140      -8.106  24.509   2.910  1.00 10.00      A    H  
ATOM   1414 HH11 ARG A 140     -11.276  24.269   0.368  1.00 10.00      A    H  
ATOM   1415 HH12 ARG A 140     -10.180  25.697   0.341  1.00 10.00      A    H  
ATOM   1416 HH21 ARG A 140      -9.490  22.672   3.033  1.00 10.00      A    H  
ATOM   1417 HH22 ARG A 140     -10.882  22.570   1.891  1.00 10.00      A    H  
ATOM   1418  N   ASN A 141      -3.415  23.297   0.782  1.00 10.00      A    N  
ATOM   1419  CA  ASN A 141      -2.798  21.983   0.891  1.00 10.00      A    C  
ATOM   1420  C   ASN A 141      -3.504  21.208   1.996  1.00 10.00      A    C  
ATOM   1421  O   ASN A 141      -3.423  21.575   3.169  1.00 10.00      A    O  
ATOM   1422  CB  ASN A 141      -1.307  22.119   1.210  1.00 10.00      A    C  
ATOM   1423  CG  ASN A 141      -0.524  20.829   1.021  1.00 10.00      A    C  
ATOM   1424  ND2 ASN A 141       0.776  20.963   0.805  1.00 10.00      A    N  
ATOM   1425  OD1 ASN A 141      -1.078  19.731   1.069  1.00 10.00      A    O  
ATOM   1426  HN  ASN A 141      -3.094  24.027   1.358  1.00 10.00      A    H  
ATOM   1427 HD21 ASN A 141       1.150  21.870   0.772  1.00 10.00      A    H  
ATOM   1428 HD22 ASN A 141       1.322  20.147   0.705  1.00 10.00      A    H  
ATOM   1429  N   VAL A 142      -4.217  20.159   1.618  1.00 10.00      A    N  
ATOM   1430  CA  VAL A 142      -4.958  19.356   2.580  1.00 10.00      A    C  
ATOM   1431  C   VAL A 142      -4.053  18.370   3.306  1.00 10.00      A    C  
ATOM   1432  O   VAL A 142      -3.928  18.416   4.529  1.00 10.00      A    O  
ATOM   1433  CB  VAL A 142      -6.133  18.607   1.921  1.00 10.00      A    C  
ATOM   1434  CG1 VAL A 142      -6.955  17.863   2.964  1.00 10.00      A    C  
ATOM   1435  CG2 VAL A 142      -7.011  19.577   1.145  1.00 10.00      A    C  
ATOM   1436  HN  VAL A 142      -4.232  19.905   0.667  1.00 10.00      A    H  
ATOM   1437  N   LYS A 143      -3.421  17.480   2.557  1.00 10.00      A    N  
ATOM   1438  CA  LYS A 143      -2.539  16.492   3.155  1.00 10.00      A    C  
ATOM   1439  C   LYS A 143      -1.487  16.001   2.169  1.00 10.00      A    C  
ATOM   1440  O   LYS A 143      -1.766  15.808   0.981  1.00 10.00      A    O  
ATOM   1441  CB  LYS A 143      -3.344  15.302   3.695  1.00 10.00      A    C  
ATOM   1442  CG  LYS A 143      -2.529  14.307   4.511  1.00 10.00      A    C  
ATOM   1443  CD  LYS A 143      -2.261  14.828   5.915  1.00 10.00      A    C  
ATOM   1444  CE  LYS A 143      -1.171  14.026   6.614  1.00 10.00      A    C  
ATOM   1445  NZ  LYS A 143       0.176  14.292   6.037  1.00 10.00      A    N1+
ATOM   1446  HN  LYS A 143      -3.549  17.486   1.586  1.00 10.00      A    H  
ATOM   1447  HZ1 LYS A 143       0.301  15.321   5.882  1.00 10.00      A    H  
ATOM   1448  HZ2 LYS A 143       0.286  13.806   5.123  1.00 10.00      A    H  
ATOM   1449  HZ3 LYS A 143       0.917  13.965   6.684  1.00 10.00      A    H  
ATOM   1450  N   GLU A 144      -0.274  15.833   2.675  1.00 10.00      A    N  
ATOM   1451  CA  GLU A 144       0.839  15.334   1.890  1.00 10.00      A    C  
ATOM   1452  C   GLU A 144       1.111  13.880   2.265  1.00 10.00      A    C  
ATOM   1453  O   GLU A 144       1.303  13.554   3.442  1.00 10.00      A    O  
ATOM   1454  CB  GLU A 144       2.102  16.168   2.142  1.00 10.00      A    C  
ATOM   1455  CG  GLU A 144       1.928  17.664   1.927  1.00 10.00      A    C  
ATOM   1456  CD  GLU A 144       3.145  18.312   1.292  1.00 10.00      A    C  
ATOM   1457  OE1 GLU A 144       4.175  17.627   1.107  1.00 10.00      A    O  
ATOM   1458  OE2 GLU A 144       3.070  19.503   0.935  1.00 10.00      A    O1-
ATOM   1459  HN  GLU A 144      -0.115  16.077   3.619  1.00 10.00      A    H  
ATOM   1460  N   SER A 145       1.097  13.012   1.274  1.00 10.00      A    N  
ATOM   1461  CA  SER A 145       1.353  11.598   1.485  1.00 10.00      A    C  
ATOM   1462  C   SER A 145       2.722  11.224   0.929  1.00 10.00      A    C  
ATOM   1463  O   SER A 145       2.898  11.086  -0.284  1.00 10.00      A    O  
ATOM   1464  CB  SER A 145       0.258  10.758   0.826  1.00 10.00      A    C  
ATOM   1465  OG  SER A 145      -1.028  11.191   1.241  1.00 10.00      A    O  
ATOM   1466  HN  SER A 145       0.902  13.332   0.361  1.00 10.00      A    H  
ATOM   1467  HG  SER A 145      -1.600  10.426   1.366  1.00 10.00      A    H  
ATOM   1468  N   ALA A 146       3.691  11.086   1.820  1.00 10.00      A    N  
ATOM   1469  CA  ALA A 146       5.047  10.742   1.429  1.00 10.00      A    C  
ATOM   1470  C   ALA A 146       5.200   9.247   1.182  1.00 10.00      A    C  
ATOM   1471  O   ALA A 146       4.799   8.425   2.005  1.00 10.00      A    O  
ATOM   1472  CB  ALA A 146       6.038  11.208   2.486  1.00 10.00      A    C  
ATOM   1473  HN  ALA A 146       3.489  11.219   2.768  1.00 10.00      A    H  
ATOM   1474  N   ALA A 147       5.768   8.911   0.034  1.00 10.00      A    N  
ATOM   1475  CA  ALA A 147       6.008   7.528  -0.337  1.00 10.00      A    C  
ATOM   1476  C   ALA A 147       7.512   7.315  -0.454  1.00 10.00      A    C  
ATOM   1477  O   ALA A 147       8.287   8.055   0.147  1.00 10.00      A    O  
ATOM   1478  CB  ALA A 147       5.310   7.203  -1.650  1.00 10.00      A    C  
ATOM   1479  HN  ALA A 147       6.050   9.618  -0.583  1.00 10.00      A    H  
ATOM   1480  N   HIS A 148       7.928   6.325  -1.229  1.00 10.00      A    N  
ATOM   1481  CA  HIS A 148       9.347   6.050  -1.394  1.00 10.00      A    C  
ATOM   1482  C   HIS A 148       9.966   6.942  -2.474  1.00 10.00      A    C  
ATOM   1483  O   HIS A 148      10.827   7.773  -2.192  1.00 10.00      A    O  
ATOM   1484  CB  HIS A 148       9.577   4.567  -1.716  1.00 10.00      A    C  
ATOM   1485  CG  HIS A 148      11.022   4.161  -1.780  1.00 10.00      A    C  
ATOM   1486  CD2 HIS A 148      11.853   4.107  -2.852  1.00 10.00      A    C  
ATOM   1487  ND1 HIS A 148      11.710   3.766  -0.655  1.00 10.00      A    N  
ATOM   1488  CE1 HIS A 148      12.933   3.481  -1.063  1.00 10.00      A    C  
ATOM   1489  NE2 HIS A 148      13.066   3.674  -2.382  1.00 10.00      A    N  
ATOM   1490  HN  HIS A 148       7.273   5.770  -1.698  1.00 10.00      A    H  
ATOM   1491  HE2 HIS A 148      13.873   3.533  -2.914  1.00 10.00      A    H  
ATOM   1492  N   ASP A 149       9.505   6.770  -3.703  1.00 10.00      A    N  
ATOM   1493  CA  ASP A 149      10.026   7.523  -4.836  1.00 10.00      A    C  
ATOM   1494  C   ASP A 149       9.326   8.867  -5.040  1.00 10.00      A    C  
ATOM   1495  O   ASP A 149       9.854   9.744  -5.736  1.00 10.00      A    O  
ATOM   1496  CB  ASP A 149       9.890   6.699  -6.126  1.00 10.00      A    C  
ATOM   1497  CG  ASP A 149      10.399   5.274  -6.002  1.00 10.00      A    C  
ATOM   1498  OD1 ASP A 149      11.381   4.927  -6.698  1.00 10.00      A    O  
ATOM   1499  OD2 ASP A 149       9.802   4.500  -5.220  1.00 10.00      A    O1-
ATOM   1500  HN  ASP A 149       8.824   6.082  -3.866  1.00 10.00      A    H  
ATOM   1501  N   TYR A 150       8.158   9.057  -4.433  1.00 10.00      A    N  
ATOM   1502  CA  TYR A 150       7.418  10.299  -4.638  1.00 10.00      A    C  
ATOM   1503  C   TYR A 150       6.628  10.765  -3.413  1.00 10.00      A    C  
ATOM   1504  O   TYR A 150       6.621  10.117  -2.368  1.00 10.00      A    O  
ATOM   1505  CB  TYR A 150       6.465  10.138  -5.830  1.00 10.00      A    C  
ATOM   1506  CG  TYR A 150       5.355   9.130  -5.605  1.00 10.00      A    C  
ATOM   1507  CD1 TYR A 150       5.558   7.775  -5.837  1.00 10.00      A    C  
ATOM   1508  CD2 TYR A 150       4.103   9.537  -5.161  1.00 10.00      A    C  
ATOM   1509  CE1 TYR A 150       4.546   6.856  -5.632  1.00 10.00      A    C  
ATOM   1510  CE2 TYR A 150       3.087   8.626  -4.952  1.00 10.00      A    C  
ATOM   1511  CZ  TYR A 150       3.313   7.287  -5.191  1.00 10.00      A    C  
ATOM   1512  OH  TYR A 150       2.304   6.379  -4.981  1.00 10.00      A    O  
ATOM   1513  HN  TYR A 150       7.801   8.368  -3.836  1.00 10.00      A    H  
ATOM   1514  HH  TYR A 150       2.600   5.500  -5.252  1.00 10.00      A    H  
ATOM   1515  N   THR A 151       5.972  11.908  -3.574  1.00 10.00      A    N  
ATOM   1516  CA  THR A 151       5.143  12.503  -2.537  1.00 10.00      A    C  
ATOM   1517  C   THR A 151       3.846  13.017  -3.170  1.00 10.00      A    C  
ATOM   1518  O   THR A 151       3.886  13.818  -4.104  1.00 10.00      A    O  
ATOM   1519  CB  THR A 151       5.874  13.692  -1.872  1.00 10.00      A    C  
ATOM   1520  CG2 THR A 151       5.188  14.090  -0.574  1.00 10.00      A    C  
ATOM   1521  OG1 THR A 151       7.238  13.331  -1.598  1.00 10.00      A    O  
ATOM   1522  HN  THR A 151       6.061  12.383  -4.429  1.00 10.00      A    H  
ATOM   1523  HG1 THR A 151       7.269  12.432  -1.253  1.00 10.00      A    H  
ATOM   1524  N   LEU A 152       2.708  12.539  -2.684  1.00 10.00      A    N  
ATOM   1525  CA  LEU A 152       1.415  12.960  -3.215  1.00 10.00      A    C  
ATOM   1526  C   LEU A 152       0.827  14.072  -2.359  1.00 10.00      A    C  
ATOM   1527  O   LEU A 152       0.856  13.995  -1.138  1.00 10.00      A    O  
ATOM   1528  CB  LEU A 152       0.442  11.777  -3.274  1.00 10.00      A    C  
ATOM   1529  CG  LEU A 152      -1.021  12.116  -3.581  1.00 10.00      A    C  
ATOM   1530  CD1 LEU A 152      -1.155  12.769  -4.948  1.00 10.00      A    C  
ATOM   1531  CD2 LEU A 152      -1.893  10.873  -3.488  1.00 10.00      A    C  
ATOM   1532  HN  LEU A 152       2.734  11.896  -1.938  1.00 10.00      A    H  
ATOM   1533  N   ARG A 153       0.301  15.105  -2.998  1.00 10.00      A    N  
ATOM   1534  CA  ARG A 153      -0.288  16.221  -2.272  1.00 10.00      A    C  
ATOM   1535  C   ARG A 153      -1.698  16.522  -2.749  1.00 10.00      A    C  
ATOM   1536  O   ARG A 153      -1.934  16.696  -3.949  1.00 10.00      A    O  
ATOM   1537  CB  ARG A 153       0.577  17.467  -2.429  1.00 10.00      A    C  
ATOM   1538  CG  ARG A 153       1.964  17.320  -1.849  1.00 10.00      A    C  
ATOM   1539  CD  ARG A 153       2.825  18.521  -2.177  1.00 10.00      A    C  
ATOM   1540  NE  ARG A 153       4.126  18.423  -1.532  1.00 10.00      A    N  
ATOM   1541  CZ  ARG A 153       5.274  18.330  -2.182  1.00 10.00      A    C  
ATOM   1542  NH1 ARG A 153       5.292  18.329  -3.511  1.00 10.00      A    N1+
ATOM   1543  NH2 ARG A 153       6.403  18.224  -1.497  1.00 10.00      A    N  
ATOM   1544  HN  ARG A 153       0.322  15.125  -3.982  1.00 10.00      A    H  
ATOM   1545  HE  ARG A 153       4.134  18.420  -0.535  1.00 10.00      A    H  
ATOM   1546 HH11 ARG A 153       4.394  18.398  -4.048  1.00 10.00      A    H  
ATOM   1547 HH12 ARG A 153       6.196  18.256  -4.026  1.00 10.00      A    H  
ATOM   1548 HH21 ARG A 153       7.313  18.156  -1.992  1.00 10.00      A    H  
ATOM   1549 HH22 ARG A 153       6.376  18.206  -0.451  1.00 10.00      A    H  
ATOM   1550  N   GLU A 154      -2.633  16.569  -1.812  1.00 10.00      A    N  
ATOM   1551  CA  GLU A 154      -4.017  16.884  -2.130  1.00 10.00      A    C  
ATOM   1552  C   GLU A 154      -4.216  18.395  -2.062  1.00 10.00      A    C  
ATOM   1553  O   GLU A 154      -4.279  18.975  -0.976  1.00 10.00      A    O  
ATOM   1554  CB  GLU A 154      -4.979  16.185  -1.168  1.00 10.00      A    C  
ATOM   1555  CG  GLU A 154      -6.420  16.203  -1.647  1.00 10.00      A    C  
ATOM   1556  CD  GLU A 154      -7.422  15.850  -0.570  1.00 10.00      A    C  
ATOM   1557  OE1 GLU A 154      -7.507  14.666  -0.201  1.00 10.00      A    O  
ATOM   1558  OE2 GLU A 154      -8.147  16.766  -0.114  1.00 10.00      A    O1-
ATOM   1559  HN  GLU A 154      -2.388  16.380  -0.878  1.00 10.00      A    H  
ATOM   1560  N   LEU A 155      -4.299  19.030  -3.218  1.00 10.00      A    N  
ATOM   1561  CA  LEU A 155      -4.464  20.474  -3.279  1.00 10.00      A    C  
ATOM   1562  C   LEU A 155      -5.888  20.876  -3.655  1.00 10.00      A    C  
ATOM   1563  O   LEU A 155      -6.552  20.204  -4.443  1.00 10.00      A    O  
ATOM   1564  CB  LEU A 155      -3.467  21.082  -4.271  1.00 10.00      A    C  
ATOM   1565  CG  LEU A 155      -1.986  20.815  -3.989  1.00 10.00      A    C  
ATOM   1566  CD1 LEU A 155      -1.122  21.307  -5.140  1.00 10.00      A    C  
ATOM   1567  CD2 LEU A 155      -1.561  21.469  -2.683  1.00 10.00      A    C  
ATOM   1568  HN  LEU A 155      -4.246  18.517  -4.058  1.00 10.00      A    H  
ATOM   1569  N   LYS A 156      -6.357  21.963  -3.060  1.00 10.00      A    N  
ATOM   1570  CA  LYS A 156      -7.686  22.493  -3.342  1.00 10.00      A    C  
ATOM   1571  C   LYS A 156      -7.546  23.799  -4.115  1.00 10.00      A    C  
ATOM   1572  O   LYS A 156      -6.994  24.768  -3.597  1.00 10.00      A    O  
ATOM   1573  CB  LYS A 156      -8.451  22.739  -2.037  1.00 10.00      A    C  
ATOM   1574  CG  LYS A 156      -8.830  21.474  -1.286  1.00 10.00      A    C  
ATOM   1575  CD  LYS A 156      -9.993  20.758  -1.953  1.00 10.00      A    C  
ATOM   1576  CE  LYS A 156     -10.341  19.469  -1.230  1.00 10.00      A    C  
ATOM   1577  NZ  LYS A 156      -9.434  18.363  -1.625  1.00 10.00      A    N1+
ATOM   1578  HN  LYS A 156      -5.792  22.421  -2.397  1.00 10.00      A    H  
ATOM   1579  HZ1 LYS A 156      -9.325  17.676  -0.838  1.00 10.00      A    H  
ATOM   1580  HZ2 LYS A 156      -8.496  18.736  -1.865  1.00 10.00      A    H  
ATOM   1581  HZ3 LYS A 156      -9.818  17.863  -2.452  1.00 10.00      A    H  
ATOM   1582  N   LEU A 157      -8.036  23.819  -5.350  1.00 10.00      A    N  
ATOM   1583  CA  LEU A 157      -7.933  25.005  -6.196  1.00 10.00      A    C  
ATOM   1584  C   LEU A 157      -9.298  25.633  -6.465  1.00 10.00      A    C  
ATOM   1585  O   LEU A 157     -10.230  24.950  -6.883  1.00 10.00      A    O  
ATOM   1586  CB  LEU A 157      -7.253  24.648  -7.525  1.00 10.00      A    C  
ATOM   1587  CG  LEU A 157      -7.147  25.768  -8.565  1.00 10.00      A    C  
ATOM   1588  CD1 LEU A 157      -6.205  26.862  -8.087  1.00 10.00      A    C  
ATOM   1589  CD2 LEU A 157      -6.694  25.214  -9.907  1.00 10.00      A    C  
ATOM   1590  HN  LEU A 157      -8.490  23.021  -5.697  1.00 10.00      A    H  
ATOM   1591  N   SER A 158      -9.401  26.934  -6.221  1.00 10.00      A    N  
ATOM   1592  CA  SER A 158     -10.637  27.674  -6.449  1.00 10.00      A    C  
ATOM   1593  C   SER A 158     -10.311  29.101  -6.881  1.00 10.00      A    C  
ATOM   1594  O   SER A 158      -9.196  29.575  -6.658  1.00 10.00      A    O  
ATOM   1595  CB  SER A 158     -11.481  27.700  -5.171  1.00 10.00      A    C  
ATOM   1596  OG  SER A 158     -10.673  27.946  -4.029  1.00 10.00      A    O  
ATOM   1597  HN  SER A 158      -8.619  27.417  -5.871  1.00 10.00      A    H  
ATOM   1598  HG  SER A 158     -10.048  27.223  -3.925  1.00 10.00      A    H  
ATOM   1599  N   LYS A 159     -11.263  29.784  -7.503  1.00 10.00      A    N  
ATOM   1600  CA  LYS A 159     -11.036  31.158  -7.926  1.00 10.00      A    C  
ATOM   1601  C   LYS A 159     -11.422  32.096  -6.785  1.00 10.00      A    C  
ATOM   1602  O   LYS A 159     -12.518  31.990  -6.236  1.00 10.00      A    O  
ATOM   1603  CB  LYS A 159     -11.805  31.492  -9.216  1.00 10.00      A    C  
ATOM   1604  CG  LYS A 159     -11.283  32.729  -9.946  1.00 10.00      A    C  
ATOM   1605  CD  LYS A 159     -11.817  32.837 -11.373  1.00 10.00      A    C  
ATOM   1606  CE  LYS A 159     -11.216  34.043 -12.094  1.00 10.00      A    C  
ATOM   1607  NZ  LYS A 159     -11.623  34.130 -13.528  1.00 10.00      A    N1+
ATOM   1608  HN  LYS A 159     -12.139  29.367  -7.658  1.00 10.00      A    H  
ATOM   1609  HZ1 LYS A 159     -11.047  33.476 -14.112  1.00 10.00      A    H  
ATOM   1610  HZ2 LYS A 159     -11.469  35.095 -13.890  1.00 10.00      A    H  
ATOM   1611  HZ3 LYS A 159     -12.624  33.887 -13.640  1.00 10.00      A    H  
ATOM   1612  N   VAL A 160     -10.513  32.990  -6.417  1.00 10.00      A    N  
ATOM   1613  CA  VAL A 160     -10.752  33.928  -5.322  1.00 10.00      A    C  
ATOM   1614  C   VAL A 160     -12.029  34.742  -5.531  1.00 10.00      A    C  
ATOM   1615  O   VAL A 160     -12.146  35.507  -6.490  1.00 10.00      A    O  
ATOM   1616  CB  VAL A 160      -9.555  34.879  -5.093  1.00 10.00      A    C  
ATOM   1617  CG1 VAL A 160      -9.856  35.864  -3.971  1.00 10.00      A    C  
ATOM   1618  CG2 VAL A 160      -8.297  34.084  -4.775  1.00 10.00      A    C  
ATOM   1619  HN  VAL A 160      -9.656  33.026  -6.901  1.00 10.00      A    H  
ATOM   1620  N   GLY A 161     -12.997  34.535  -4.643  1.00 10.00      A    N  
ATOM   1621  CA  GLY A 161     -14.252  35.259  -4.713  1.00 10.00      A    C  
ATOM   1622  C   GLY A 161     -15.327  34.516  -5.482  1.00 10.00      A    C  
ATOM   1623  O   GLY A 161     -16.515  34.712  -5.238  1.00 10.00      A    O  
ATOM   1624  HN  GLY A 161     -12.862  33.871  -3.938  1.00 10.00      A    H  
ATOM   1625  N   GLN A 162     -14.910  33.647  -6.389  1.00 10.00      A    N  
ATOM   1626  CA  GLN A 162     -15.844  32.891  -7.210  1.00 10.00      A    C  
ATOM   1627  C   GLN A 162     -16.298  31.624  -6.496  1.00 10.00      A    C  
ATOM   1628  O   GLN A 162     -15.488  30.757  -6.166  1.00 10.00      A    O  
ATOM   1629  CB  GLN A 162     -15.215  32.549  -8.565  1.00 10.00      A    C  
ATOM   1630  CG  GLN A 162     -15.352  33.626  -9.636  1.00 10.00      A    C  
ATOM   1631  CD  GLN A 162     -15.335  35.039  -9.083  1.00 10.00      A    C  
ATOM   1632  NE2 GLN A 162     -14.149  35.550  -8.789  1.00 10.00      A    N  
ATOM   1633  OE1 GLN A 162     -16.379  35.661  -8.911  1.00 10.00      A    O  
ATOM   1634  HN  GLN A 162     -13.947  33.496  -6.497  1.00 10.00      A    H  
ATOM   1635 HE21 GLN A 162     -13.356  35.001  -8.942  1.00 10.00      A    H  
ATOM   1636 HE22 GLN A 162     -14.119  36.457  -8.420  1.00 10.00      A    H  
ATOM   1637  N   GLY A 163     -17.597  31.528  -6.260  1.00 10.00      A    N  
ATOM   1638  CA  GLY A 163     -18.149  30.374  -5.579  1.00 10.00      A    C  
ATOM   1639  C   GLY A 163     -18.366  29.195  -6.507  1.00 10.00      A    C  
ATOM   1640  O   GLY A 163     -18.582  29.376  -7.705  1.00 10.00      A    O  
ATOM   1641  HN  GLY A 163     -18.189  32.252  -6.553  1.00 10.00      A    H  
ATOM   1642  N   ASN A 164     -18.314  27.992  -5.938  1.00 10.00      A    N  
ATOM   1643  CA  ASN A 164     -18.498  26.750  -6.694  1.00 10.00      A    C  
ATOM   1644  C   ASN A 164     -17.391  26.564  -7.724  1.00 10.00      A    C  
ATOM   1645  O   ASN A 164     -17.634  26.138  -8.851  1.00 10.00      A    O  
ATOM   1646  CB  ASN A 164     -19.886  26.673  -7.359  1.00 10.00      A    C  
ATOM   1647  CG  ASN A 164     -20.338  25.244  -7.630  1.00 10.00      A    C  
ATOM   1648  ND2 ASN A 164     -21.544  25.085  -8.167  1.00 10.00      A    N  
ATOM   1649  OD1 ASN A 164     -19.615  24.287  -7.357  1.00 10.00      A    O  
ATOM   1650  HN  ASN A 164     -18.140  27.935  -4.978  1.00 10.00      A    H  
ATOM   1651 HD21 ASN A 164     -22.075  25.884  -8.366  1.00 10.00      A    H  
ATOM   1652 HD22 ASN A 164     -21.853  24.171  -8.335  1.00 10.00      A    H  
ATOM   1653  N   THR A 165     -16.170  26.907  -7.331  1.00 10.00      A    N  
ATOM   1654  CA  THR A 165     -15.029  26.778  -8.219  1.00 10.00      A    C  
ATOM   1655  C   THR A 165     -13.934  25.878  -7.637  1.00 10.00      A    C  
ATOM   1656  O   THR A 165     -12.949  25.567  -8.321  1.00 10.00      A    O  
ATOM   1657  CB  THR A 165     -14.431  28.155  -8.561  1.00 10.00      A    C  
ATOM   1658  CG2 THR A 165     -15.406  28.978  -9.398  1.00 10.00      A    C  
ATOM   1659  OG1 THR A 165     -14.107  28.868  -7.354  1.00 10.00      A    O  
ATOM   1660  HN  THR A 165     -16.039  27.274  -6.435  1.00 10.00      A    H  
ATOM   1661  HG1 THR A 165     -14.799  29.524  -7.163  1.00 10.00      A    H  
ATOM   1662  N   GLU A 166     -14.110  25.437  -6.388  1.00 10.00      A    N  
ATOM   1663  CA  GLU A 166     -13.111  24.602  -5.733  1.00 10.00      A    C  
ATOM   1664  C   GLU A 166     -13.115  23.177  -6.271  1.00 10.00      A    C  
ATOM   1665  O   GLU A 166     -14.170  22.613  -6.587  1.00 10.00      A    O  
ATOM   1666  CB  GLU A 166     -13.291  24.591  -4.212  1.00 10.00      A    C  
ATOM   1667  CG  GLU A 166     -12.022  24.186  -3.462  1.00 10.00      A    C  
ATOM   1668  CD  GLU A 166     -12.235  23.854  -1.996  1.00 10.00      A    C  
ATOM   1669  OE1 GLU A 166     -12.322  22.651  -1.664  1.00 10.00      A    O  
ATOM   1670  OE2 GLU A 166     -12.284  24.797  -1.172  1.00 10.00      A    O1-
ATOM   1671  HN  GLU A 166     -14.927  25.661  -5.906  1.00 10.00      A    H  
ATOM   1672  N   ARG A 167     -11.918  22.621  -6.409  1.00 10.00      A    N  
ATOM   1673  CA  ARG A 167     -11.745  21.256  -6.885  1.00 10.00      A    C  
ATOM   1674  C   ARG A 167     -10.483  20.672  -6.282  1.00 10.00      A    C  
ATOM   1675  O   ARG A 167      -9.627  21.414  -5.783  1.00 10.00      A    O  
ATOM   1676  CB  ARG A 167     -11.696  21.168  -8.422  1.00 10.00      A    C  
ATOM   1677  CG  ARG A 167     -10.470  21.804  -9.069  1.00 10.00      A    C  
ATOM   1678  CD  ARG A 167     -10.732  23.261  -9.484  1.00 10.00      A    C  
ATOM   1679  NE  ARG A 167     -10.344  23.513 -10.881  1.00 10.00      A    N  
ATOM   1680  CZ  ARG A 167     -11.188  23.928 -11.829  1.00 10.00      A    C  
ATOM   1681  NH1 ARG A 167     -12.471  24.139 -11.535  1.00 10.00      A    N1+
ATOM   1682  NH2 ARG A 167     -10.749  24.164 -13.077  1.00 10.00      A    N  
ATOM   1683  HN  ARG A 167     -11.119  23.147  -6.171  1.00 10.00      A    H  
ATOM   1684  HE  ARG A 167      -9.417  23.349 -11.115  1.00 10.00      A    H  
ATOM   1685 HH11 ARG A 167     -13.136  24.446 -12.269  1.00 10.00      A    H  
ATOM   1686 HH12 ARG A 167     -12.805  23.993 -10.560  1.00 10.00      A    H  
ATOM   1687 HH21 ARG A 167      -9.739  24.030 -13.309  1.00 10.00      A    H  
ATOM   1688 HH22 ARG A 167     -11.402  24.496 -13.823  1.00 10.00      A    H  
ATOM   1689  N   THR A 168     -10.350  19.356  -6.348  1.00 10.00      A    N  
ATOM   1690  CA  THR A 168      -9.191  18.704  -5.804  1.00 10.00      A    C  
ATOM   1691  C   THR A 168      -8.200  18.397  -6.909  1.00 10.00      A    C  
ATOM   1692  O   THR A 168      -8.542  17.757  -7.904  1.00 10.00      A    O  
ATOM   1693  CB  THR A 168      -9.560  17.422  -5.052  1.00 10.00      A    C  
ATOM   1694  CG2 THR A 168      -8.326  16.844  -4.386  1.00 10.00      A    C  
ATOM   1695  OG1 THR A 168     -10.555  17.713  -4.050  1.00 10.00      A    O  
ATOM   1696  HN  THR A 168     -11.024  18.821  -6.800  1.00 10.00      A    H  
ATOM   1697  HG1 THR A 168     -11.234  18.294  -4.418  1.00 10.00      A    H  
ATOM   1698  N   VAL A 169      -6.989  18.889  -6.737  1.00 10.00      A    N  
ATOM   1699  CA  VAL A 169      -5.925  18.673  -7.694  1.00 10.00      A    C  
ATOM   1700  C   VAL A 169      -4.844  17.836  -7.015  1.00 10.00      A    C  
ATOM   1701  O   VAL A 169      -4.306  18.228  -5.976  1.00 10.00      A    O  
ATOM   1702  CB  VAL A 169      -5.326  20.013  -8.174  1.00 10.00      A    C  
ATOM   1703  CG1 VAL A 169      -4.285  19.779  -9.251  1.00 10.00      A    C  
ATOM   1704  CG2 VAL A 169      -6.415  20.944  -8.690  1.00 10.00      A    C  
ATOM   1705  HN  VAL A 169      -6.797  19.410  -5.926  1.00 10.00      A    H  
ATOM   1706  N   TRP A 170      -4.537  16.685  -7.585  1.00 10.00      A    N  
ATOM   1707  CA  TRP A 170      -3.548  15.797  -7.003  1.00 10.00      A    C  
ATOM   1708  C   TRP A 170      -2.176  16.013  -7.616  1.00 10.00      A    C  
ATOM   1709  O   TRP A 170      -1.971  15.800  -8.816  1.00 10.00      A    O  
ATOM   1710  CB  TRP A 170      -3.982  14.336  -7.149  1.00 10.00      A    C  
ATOM   1711  CG  TRP A 170      -5.357  14.056  -6.610  1.00 10.00      A    C  
ATOM   1712  CD1 TRP A 170      -6.540  14.214  -7.272  1.00 10.00      A    C  
ATOM   1713  CD2 TRP A 170      -5.693  13.572  -5.303  1.00 10.00      A    C  
ATOM   1714  CE2 TRP A 170      -7.097  13.453  -5.250  1.00 10.00      A    C  
ATOM   1715  CE3 TRP A 170      -4.949  13.224  -4.174  1.00 10.00      A    C  
ATOM   1716  NE1 TRP A 170      -7.590  13.847  -6.463  1.00 10.00      A    N  
ATOM   1717  CZ2 TRP A 170      -7.766  13.000  -4.116  1.00 10.00      A    C  
ATOM   1718  CZ3 TRP A 170      -5.615  12.777  -3.051  1.00 10.00      A    C  
ATOM   1719  CH2 TRP A 170      -7.008  12.669  -3.029  1.00 10.00      A    C  
ATOM   1720  HN  TRP A 170      -4.973  16.432  -8.434  1.00 10.00      A    H  
ATOM   1721  HE1 TRP A 170      -8.537  13.867  -6.717  1.00 10.00      A    H  
ATOM   1722  N   GLN A 171      -1.238  16.446  -6.788  1.00 10.00      A    N  
ATOM   1723  CA  GLN A 171       0.116  16.684  -7.244  1.00 10.00      A    C  
ATOM   1724  C   GLN A 171       1.021  15.522  -6.869  1.00 10.00      A    C  
ATOM   1725  O   GLN A 171       1.214  15.226  -5.689  1.00 10.00      A    O  
ATOM   1726  CB  GLN A 171       0.676  17.991  -6.673  1.00 10.00      A    C  
ATOM   1727  CG  GLN A 171       1.947  18.465  -7.368  1.00 10.00      A    C  
ATOM   1728  CD  GLN A 171       3.047  18.870  -6.403  1.00 10.00      A    C  
ATOM   1729  NE2 GLN A 171       3.904  19.778  -6.836  1.00 10.00      A    N  
ATOM   1730  OE1 GLN A 171       3.137  18.364  -5.285  1.00 10.00      A    O  
ATOM   1731  HN  GLN A 171      -1.468  16.610  -5.846  1.00 10.00      A    H  
ATOM   1732 HE21 GLN A 171       3.781  20.135  -7.750  1.00 10.00      A    H  
ATOM   1733 HE22 GLN A 171       4.629  20.055  -6.242  1.00 10.00      A    H  
ATOM   1734  N   TYR A 172       1.550  14.852  -7.878  1.00 10.00      A    N  
ATOM   1735  CA  TYR A 172       2.455  13.736  -7.668  1.00 10.00      A    C  
ATOM   1736  C   TYR A 172       3.884  14.222  -7.885  1.00 10.00      A    C  
ATOM   1737  O   TYR A 172       4.306  14.453  -9.021  1.00 10.00      A    O  
ATOM   1738  CB  TYR A 172       2.127  12.592  -8.632  1.00 10.00      A    C  
ATOM   1739  CG  TYR A 172       0.909  11.774  -8.253  1.00 10.00      A    C  
ATOM   1740  CD1 TYR A 172      -0.354  12.109  -8.726  1.00 10.00      A    C  
ATOM   1741  CD2 TYR A 172       1.024  10.661  -7.428  1.00 10.00      A    C  
ATOM   1742  CE1 TYR A 172      -1.467  11.360  -8.388  1.00 10.00      A    C  
ATOM   1743  CE2 TYR A 172      -0.084   9.906  -7.084  1.00 10.00      A    C  
ATOM   1744  CZ  TYR A 172      -1.326  10.260  -7.567  1.00 10.00      A    C  
ATOM   1745  OH  TYR A 172      -2.432   9.515  -7.224  1.00 10.00      A    O  
ATOM   1746  HN  TYR A 172       1.333  15.127  -8.799  1.00 10.00      A    H  
ATOM   1747  HH  TYR A 172      -2.273   8.584  -7.435  1.00 10.00      A    H  
ATOM   1748  N   HIS A 173       4.620  14.396  -6.796  1.00 10.00      A    N  
ATOM   1749  CA  HIS A 173       5.989  14.891  -6.873  1.00 10.00      A    C  
ATOM   1750  C   HIS A 173       7.022  13.769  -6.797  1.00 10.00      A    C  
ATOM   1751  O   HIS A 173       7.231  13.176  -5.738  1.00 10.00      A    O  
ATOM   1752  CB  HIS A 173       6.236  15.918  -5.759  1.00 10.00      A    C  
ATOM   1753  CG  HIS A 173       7.485  16.735  -5.920  1.00 10.00      A    C  
ATOM   1754  CD2 HIS A 173       8.379  16.750  -6.941  1.00 10.00      A    C  
ATOM   1755  ND1 HIS A 173       7.875  17.650  -4.967  1.00 10.00      A    N  
ATOM   1756  CE1 HIS A 173       8.987  18.199  -5.428  1.00 10.00      A    C  
ATOM   1757  NE2 HIS A 173       9.326  17.684  -6.616  1.00 10.00      A    N  
ATOM   1758  HN  HIS A 173       4.234  14.184  -5.915  1.00 10.00      A    H  
ATOM   1759  HE2 HIS A 173      10.099  17.941  -7.168  1.00 10.00      A    H  
ATOM   1760  N   PHE A 174       7.665  13.488  -7.927  1.00 10.00      A    N  
ATOM   1761  CA  PHE A 174       8.704  12.465  -7.998  1.00 10.00      A    C  
ATOM   1762  C   PHE A 174      10.002  13.063  -7.459  1.00 10.00      A    C  
ATOM   1763  O   PHE A 174      10.454  14.104  -7.938  1.00 10.00      A    O  
ATOM   1764  CB  PHE A 174       8.893  12.025  -9.454  1.00 10.00      A    C  
ATOM   1765  CG  PHE A 174       9.515  10.668  -9.617  1.00 10.00      A    C  
ATOM   1766  CD1 PHE A 174       8.799   9.523  -9.312  1.00 10.00      A    C  
ATOM   1767  CD2 PHE A 174      10.809  10.537 -10.087  1.00 10.00      A    C  
ATOM   1768  CE1 PHE A 174       9.362   8.272  -9.471  1.00 10.00      A    C  
ATOM   1769  CE2 PHE A 174      11.380   9.288 -10.247  1.00 10.00      A    C  
ATOM   1770  CZ  PHE A 174      10.654   8.154  -9.939  1.00 10.00      A    C  
ATOM   1771  HN  PHE A 174       7.440  13.994  -8.740  1.00 10.00      A    H  
ATOM   1772  N   ARG A 175      10.605  12.417  -6.469  1.00 10.00      A    N  
ATOM   1773  CA  ARG A 175      11.818  12.957  -5.865  1.00 10.00      A    C  
ATOM   1774  C   ARG A 175      13.027  12.028  -5.941  1.00 10.00      A    C  
ATOM   1775  O   ARG A 175      14.146  12.453  -5.646  1.00 10.00      A    O  
ATOM   1776  CB  ARG A 175      11.545  13.354  -4.411  1.00 10.00      A    C  
ATOM   1777  CG  ARG A 175      10.435  14.383  -4.250  1.00 10.00      A    C  
ATOM   1778  CD  ARG A 175      10.150  14.679  -2.787  1.00 10.00      A    C  
ATOM   1779  NE  ARG A 175      11.359  15.070  -2.056  1.00 10.00      A    N  
ATOM   1780  CZ  ARG A 175      11.833  16.319  -2.000  1.00 10.00      A    C  
ATOM   1781  NH1 ARG A 175      11.204  17.303  -2.639  1.00 10.00      A    N1+
ATOM   1782  NH2 ARG A 175      12.937  16.582  -1.305  1.00 10.00      A    N  
ATOM   1783  HN  ARG A 175      10.227  11.569  -6.139  1.00 10.00      A    H  
ATOM   1784  HE  ARG A 175      11.839  14.357  -1.577  1.00 10.00      A    H  
ATOM   1785 HH11 ARG A 175      10.339  17.099  -3.184  1.00 10.00      A    H  
ATOM   1786 HH12 ARG A 175      11.569  18.280  -2.596  1.00 10.00      A    H  
ATOM   1787 HH21 ARG A 175      13.433  15.816  -0.799  1.00 10.00      A    H  
ATOM   1788 HH22 ARG A 175      13.311  17.554  -1.257  1.00 10.00      A    H  
ATOM   1789  N   THR A 176      12.823  10.778  -6.339  1.00 10.00      A    N  
ATOM   1790  CA  THR A 176      13.930   9.824  -6.411  1.00 10.00      A    C  
ATOM   1791  C   THR A 176      14.751   9.942  -7.701  1.00 10.00      A    C  
ATOM   1792  O   THR A 176      15.767   9.262  -7.859  1.00 10.00      A    O  
ATOM   1793  CB  THR A 176      13.473   8.364  -6.179  1.00 10.00      A    C  
ATOM   1794  CG2 THR A 176      13.034   7.708  -7.481  1.00 10.00      A    C  
ATOM   1795  OG1 THR A 176      14.549   7.612  -5.607  1.00 10.00      A    O  
ATOM   1796  HN  THR A 176      11.918  10.485  -6.575  1.00 10.00      A    H  
ATOM   1797  HG1 THR A 176      15.223   7.465  -6.275  1.00 10.00      A    H  
ATOM   1798  N   TRP A 177      14.325  10.804  -8.618  1.00 10.00      A    N  
ATOM   1799  CA  TRP A 177      15.046  10.981  -9.875  1.00 10.00      A    C  
ATOM   1800  C   TRP A 177      16.427  11.583  -9.620  1.00 10.00      A    C  
ATOM   1801  O   TRP A 177      16.549  12.602  -8.932  1.00 10.00      A    O  
ATOM   1802  CB  TRP A 177      14.253  11.849 -10.859  1.00 10.00      A    C  
ATOM   1803  CG  TRP A 177      14.720  11.705 -12.278  1.00 10.00      A    C  
ATOM   1804  CD1 TRP A 177      15.736  12.387 -12.880  1.00 10.00      A    C  
ATOM   1805  CD2 TRP A 177      14.194  10.817 -13.273  1.00 10.00      A    C  
ATOM   1806  CE2 TRP A 177      14.944  11.013 -14.449  1.00 10.00      A    C  
ATOM   1807  CE3 TRP A 177      13.163   9.873 -13.284  1.00 10.00      A    C  
ATOM   1808  NE1 TRP A 177      15.883  11.974 -14.181  1.00 10.00      A    N  
ATOM   1809  CZ2 TRP A 177      14.696  10.303 -15.621  1.00 10.00      A    C  
ATOM   1810  CZ3 TRP A 177      12.920   9.169 -14.447  1.00 10.00      A    C  
ATOM   1811  CH2 TRP A 177      13.681   9.387 -15.601  1.00 10.00      A    C  
ATOM   1812  HN  TRP A 177      13.520  11.334  -8.445  1.00 10.00      A    H  
ATOM   1813  HE1 TRP A 177      16.553  12.315 -14.815  1.00 10.00      A    H  
ATOM   1814  N   PRO A 178      17.486  10.948 -10.150  1.00 10.00      A    N  
ATOM   1815  CA  PRO A 178      18.856  11.428  -9.979  1.00 10.00      A    C  
ATOM   1816  C   PRO A 178      19.098  12.728 -10.735  1.00 10.00      A    C  
ATOM   1817  O   PRO A 178      18.419  13.026 -11.715  1.00 10.00      A    O  
ATOM   1818  CB  PRO A 178      19.711  10.303 -10.568  1.00 10.00      A    C  
ATOM   1819  CG  PRO A 178      18.813   9.621 -11.540  1.00 10.00      A    C  
ATOM   1820  CD  PRO A 178      17.430   9.719 -10.961  1.00 10.00      A    C  
ATOM   1821  N   ASP A 179      20.062  13.498 -10.262  1.00 10.00      A    N  
ATOM   1822  CA  ASP A 179      20.404  14.769 -10.882  1.00 10.00      A    C  
ATOM   1823  C   ASP A 179      20.896  14.561 -12.310  1.00 10.00      A    C  
ATOM   1824  O   ASP A 179      20.531  15.304 -13.217  1.00 10.00      A    O  
ATOM   1825  CB  ASP A 179      21.481  15.487 -10.065  1.00 10.00      A    C  
ATOM   1826  CG  ASP A 179      20.983  16.039  -8.738  1.00 10.00      A    C  
ATOM   1827  OD1 ASP A 179      19.864  15.668  -8.303  1.00 10.00      A    O  
ATOM   1828  OD2 ASP A 179      21.726  16.835  -8.119  1.00 10.00      A    O1-
ATOM   1829  HN  ASP A 179      20.551  13.211  -9.465  1.00 10.00      A    H  
ATOM   1830  N   HIS A 180      21.715  13.533 -12.502  1.00 10.00      A    N  
ATOM   1831  CA  HIS A 180      22.269  13.228 -13.814  1.00 10.00      A    C  
ATOM   1832  C   HIS A 180      21.846  11.841 -14.273  1.00 10.00      A    C  
ATOM   1833  O   HIS A 180      21.671  10.934 -13.457  1.00 10.00      A    O  
ATOM   1834  CB  HIS A 180      23.801  13.302 -13.786  1.00 10.00      A    C  
ATOM   1835  CG  HIS A 180      24.360  14.671 -13.545  1.00 10.00      A    C  
ATOM   1836  CD2 HIS A 180      23.763  15.884 -13.663  1.00 10.00      A    C  
ATOM   1837  ND1 HIS A 180      25.666  14.846 -13.150  1.00 10.00      A    N  
ATOM   1838  CE1 HIS A 180      25.835  16.149 -13.040  1.00 10.00      A    C  
ATOM   1839  NE2 HIS A 180      24.713  16.816 -13.338  1.00 10.00      A    N  
ATOM   1840  HN  HIS A 180      21.938  12.954 -11.748  1.00 10.00      A    H  
ATOM   1841  HE2 HIS A 180      24.591  17.798 -13.331  1.00 10.00      A    H  
ATOM   1842  N   GLY A 181      21.694  11.684 -15.581  1.00 10.00      A    N  
ATOM   1843  CA  GLY A 181      21.314  10.405 -16.146  1.00 10.00      A    C  
ATOM   1844  C   GLY A 181      19.878  10.020 -15.850  1.00 10.00      A    C  
ATOM   1845  O   GLY A 181      18.992  10.874 -15.782  1.00 10.00      A    O  
ATOM   1846  HN  GLY A 181      21.842  12.451 -16.173  1.00 10.00      A    H  
ATOM   1847  N   VAL A 182      19.657   8.723 -15.688  1.00 10.00      A    N  
ATOM   1848  CA  VAL A 182      18.338   8.180 -15.399  1.00 10.00      A    C  
ATOM   1849  C   VAL A 182      18.477   7.073 -14.362  1.00 10.00      A    C  
ATOM   1850  O   VAL A 182      19.579   6.566 -14.145  1.00 10.00      A    O  
ATOM   1851  CB  VAL A 182      17.672   7.592 -16.670  1.00 10.00      A    C  
ATOM   1852  CG1 VAL A 182      17.321   8.687 -17.666  1.00 10.00      A    C  
ATOM   1853  CG2 VAL A 182      18.556   6.535 -17.318  1.00 10.00      A    C  
ATOM   1854  HN  VAL A 182      20.415   8.104 -15.742  1.00 10.00      A    H  
ATOM   1855  N   PRO A 183      17.381   6.696 -13.684  1.00 10.00      A    N  
ATOM   1856  CA  PRO A 183      17.413   5.626 -12.686  1.00 10.00      A    C  
ATOM   1857  C   PRO A 183      17.788   4.294 -13.331  1.00 10.00      A    C  
ATOM   1858  O   PRO A 183      17.426   4.026 -14.475  1.00 10.00      A    O  
ATOM   1859  CB  PRO A 183      15.971   5.569 -12.160  1.00 10.00      A    C  
ATOM   1860  CG  PRO A 183      15.369   6.876 -12.543  1.00 10.00      A    C  
ATOM   1861  CD  PRO A 183      16.040   7.279 -13.824  1.00 10.00      A    C  
ATOM   1862  N   SER A 184      18.510   3.465 -12.593  1.00 10.00      A    N  
ATOM   1863  CA  SER A 184      18.939   2.166 -13.091  1.00 10.00      A    C  
ATOM   1864  C   SER A 184      17.786   1.164 -13.102  1.00 10.00      A    C  
ATOM   1865  O   SER A 184      17.923   0.052 -13.610  1.00 10.00      A    O  
ATOM   1866  CB  SER A 184      20.077   1.648 -12.215  1.00 10.00      A    C  
ATOM   1867  OG  SER A 184      19.951   2.151 -10.893  1.00 10.00      A    O  
ATOM   1868  HN  SER A 184      18.775   3.733 -11.688  1.00 10.00      A    H  
ATOM   1869  HG  SER A 184      19.633   1.451 -10.316  1.00 10.00      A    H  
ATOM   1870  N   ASP A 185      16.657   1.567 -12.533  1.00 10.00      A    N  
ATOM   1871  CA  ASP A 185      15.479   0.717 -12.469  1.00 10.00      A    C  
ATOM   1872  C   ASP A 185      14.217   1.562 -12.633  1.00 10.00      A    C  
ATOM   1873  O   ASP A 185      14.089   2.624 -12.018  1.00 10.00      A    O  
ATOM   1874  CB  ASP A 185      15.442  -0.048 -11.143  1.00 10.00      A    C  
ATOM   1875  CG  ASP A 185      14.271  -1.005 -11.063  1.00 10.00      A    C  
ATOM   1876  OD1 ASP A 185      13.217  -0.606 -10.529  1.00 10.00      A    O  
ATOM   1877  OD2 ASP A 185      14.400  -2.146 -11.548  1.00 10.00      A    O1-
ATOM   1878  HN  ASP A 185      16.611   2.467 -12.155  1.00 10.00      A    H  
ATOM   1879  N   PRO A 186      13.284   1.120 -13.489  1.00 10.00      A    N  
ATOM   1880  CA  PRO A 186      12.040   1.838 -13.742  1.00 10.00      A    C  
ATOM   1881  C   PRO A 186      10.890   1.420 -12.822  1.00 10.00      A    C  
ATOM   1882  O   PRO A 186       9.753   1.852 -13.023  1.00 10.00      A    O  
ATOM   1883  CB  PRO A 186      11.730   1.430 -15.179  1.00 10.00      A    C  
ATOM   1884  CG  PRO A 186      12.251   0.033 -15.295  1.00 10.00      A    C  
ATOM   1885  CD  PRO A 186      13.378  -0.105 -14.302  1.00 10.00      A    C  
ATOM   1886  N   GLY A 187      11.185   0.599 -11.820  1.00 10.00      A    N  
ATOM   1887  CA  GLY A 187      10.158   0.139 -10.897  1.00 10.00      A    C  
ATOM   1888  C   GLY A 187       9.421   1.283 -10.227  1.00 10.00      A    C  
ATOM   1889  O   GLY A 187       8.193   1.366 -10.305  1.00 10.00      A    O  
ATOM   1890  HN  GLY A 187      12.117   0.294 -11.696  1.00 10.00      A    H  
ATOM   1891  N   GLY A 188      10.175   2.174  -9.594  1.00 10.00      A    N  
ATOM   1892  CA  GLY A 188       9.577   3.317  -8.918  1.00 10.00      A    C  
ATOM   1893  C   GLY A 188       8.809   4.216  -9.870  1.00 10.00      A    C  
ATOM   1894  O   GLY A 188       7.832   4.857  -9.485  1.00 10.00      A    O  
ATOM   1895  HN  GLY A 188      11.147   2.051  -9.570  1.00 10.00      A    H  
ATOM   1896  N   VAL A 189       9.244   4.249 -11.124  1.00 10.00      A    N  
ATOM   1897  CA  VAL A 189       8.592   5.066 -12.137  1.00 10.00      A    C  
ATOM   1898  C   VAL A 189       7.259   4.443 -12.546  1.00 10.00      A    C  
ATOM   1899  O   VAL A 189       6.262   5.145 -12.724  1.00 10.00      A    O  
ATOM   1900  CB  VAL A 189       9.488   5.247 -13.382  1.00 10.00      A    C  
ATOM   1901  CG1 VAL A 189       8.794   6.091 -14.441  1.00 10.00      A    C  
ATOM   1902  CG2 VAL A 189      10.816   5.875 -12.988  1.00 10.00      A    C  
ATOM   1903  HN  VAL A 189      10.020   3.705 -11.372  1.00 10.00      A    H  
ATOM   1904  N   LEU A 190       7.246   3.119 -12.678  1.00 10.00      A    N  
ATOM   1905  CA  LEU A 190       6.038   2.399 -13.061  1.00 10.00      A    C  
ATOM   1906  C   LEU A 190       4.964   2.543 -11.990  1.00 10.00      A    C  
ATOM   1907  O   LEU A 190       3.812   2.841 -12.298  1.00 10.00      A    O  
ATOM   1908  CB  LEU A 190       6.345   0.923 -13.329  1.00 10.00      A    C  
ATOM   1909  CG  LEU A 190       7.251   0.632 -14.530  1.00 10.00      A    C  
ATOM   1910  CD1 LEU A 190       7.636  -0.838 -14.569  1.00 10.00      A    C  
ATOM   1911  CD2 LEU A 190       6.575   1.047 -15.829  1.00 10.00      A    C  
ATOM   1912  HN  LEU A 190       8.073   2.613 -12.510  1.00 10.00      A    H  
ATOM   1913  N   ASP A 191       5.355   2.346 -10.731  1.00 10.00      A    N  
ATOM   1914  CA  ASP A 191       4.426   2.478  -9.604  1.00 10.00      A    C  
ATOM   1915  C   ASP A 191       3.826   3.878  -9.596  1.00 10.00      A    C  
ATOM   1916  O   ASP A 191       2.607   4.054  -9.518  1.00 10.00      A    O  
ATOM   1917  CB  ASP A 191       5.159   2.227  -8.280  1.00 10.00      A    C  
ATOM   1918  CG  ASP A 191       4.310   2.554  -7.060  1.00 10.00      A    C  
ATOM   1919  OD1 ASP A 191       3.571   1.662  -6.598  1.00 10.00      A    O  
ATOM   1920  OD2 ASP A 191       4.390   3.699  -6.563  1.00 10.00      A    O1-
ATOM   1921  HN  ASP A 191       6.290   2.105 -10.551  1.00 10.00      A    H  
ATOM   1922  N   PHE A 192       4.709   4.865  -9.712  1.00 10.00      A    N  
ATOM   1923  CA  PHE A 192       4.324   6.266  -9.734  1.00 10.00      A    C  
ATOM   1924  C   PHE A 192       3.289   6.538 -10.824  1.00 10.00      A    C  
ATOM   1925  O   PHE A 192       2.264   7.176 -10.575  1.00 10.00      A    O  
ATOM   1926  CB  PHE A 192       5.577   7.120  -9.965  1.00 10.00      A    C  
ATOM   1927  CG  PHE A 192       5.326   8.590 -10.132  1.00 10.00      A    C  
ATOM   1928  CD1 PHE A 192       5.117   9.398  -9.031  1.00 10.00      A    C  
ATOM   1929  CD2 PHE A 192       5.317   9.165 -11.390  1.00 10.00      A    C  
ATOM   1930  CE1 PHE A 192       4.902  10.753  -9.180  1.00 10.00      A    C  
ATOM   1931  CE2 PHE A 192       5.099  10.518 -11.547  1.00 10.00      A    C  
ATOM   1932  CZ  PHE A 192       4.893  11.315 -10.440  1.00 10.00      A    C  
ATOM   1933  HN  PHE A 192       5.662   4.637  -9.768  1.00 10.00      A    H
[truncated: 1,303,661 more chars]
