# Supplementary material for: Structural insights into the pSer/pThr dependent regulation of the SHP2 tyrosine phosphatase in insulin and CD28 signaling
Source: Nat Commun. 2022 Sep 16;13:5439. doi: 10.1038/s41467-022-32918-5 (PMC9481563; doi:10.1038/s41467-022-32918-5)
Supplement: Supplementary file 4 — Supplementary dataset 2 [file 41467_2022_32918_MOESM4_ESM.zip]

Archive with 39 entries (39 files):
- p0IRS1-01-dynamics.pdb
- p0IRS1-02-dynamics.pdb
- p0IRS1-03-dynamics.pdb
- p0IRS1-04-dynamics.pdb
- p0IRS1-05-dynamics.pdb
- p0CD28-01-dynamics.pdb
- p0CD28-02-dynamics.pdb
- p0CD28-03-dynamics.pdb
- p0CD28-04-dynamics.pdb
- p0CD28-05-dynamics.pdb
- p0SRev-IRS1-01-dynamics.pdb
- p0SRev-IRS1-02-dynamics.pdb
- p0SRev-IRS1-03-dynamics.pdb
- p0SRev-IRS1-04-dynamics.pdb
- p0SRev-IRS1-05-dynamics.pdb
- ppIRS1-01-dynamics.pdb
- ppIRS1-02-dynamics.pdb
- ppIRS1-03-dynamics.pdb
- ppIRS1-04-dynamics.pdb
- ppIRS1-05-dynamics.pdb
- ppCD28-01-dynamics.pdb
- ppCD28-02-dynamics.pdb
- ppCD28-03-dynamics.pdb
- ppCD28-04-dynamics.pdb
- ppCD28-05-dynamics.pdb
- ppSRev-IRS1-01-dynamics.pdb
- ppSRev-IRS1-02-dynamics.pdb
- ppSRev-IRS1-03-dynamics.pdb
- ppSRev-IRS1-04-dynamics.pdb
- ppSRev-IRS1-05-dynamics.pdb
- WPD-ppIRS1-01-dynamics.pdb
- WPD-ppIRS1-02-dynamics.pdb
- WPD-ppIRS1-03-dynamics.pdb
- WPD-ppCD28-01-dynamics.pdb
- WPD-ppCD28-02-dynamics.pdb
- WPD-ppCD28-03-dynamics.pdb
- WPD-ppSRev-IRS1-01-dynamics.pdb
- WPD-ppSRev-IRS1-02-dynamics.pdb
- WPD-ppSRev-IRS1-03-dynamics.pdb
