# Supplementary material for: Structural insights into the pSer/pThr dependent regulation of the SHP2 tyrosine phosphatase in insulin and CD28 signaling
Source: Nat Commun. 2022 Sep 16;13:5439. doi: 10.1038/s41467-022-32918-5 (PMC9481563; doi:10.1038/s41467-022-32918-5)
Supplement: Supplementary file 4 — Supplementary dataset 2 [file 41467_2022_32918_MOESM4_ESM.zip › p0IRS1-01-dynamics.pdb]

MODEL        1
ATOM      1  N   SER A   4      63.570  27.310  29.340  1.00  0.00           N  
ATOM      2  CA  SER A   4      63.630  27.720  27.930  1.00  0.00           C  
ATOM      3  C   SER A   4      62.240  27.890  27.240  1.00  0.00           C  
ATOM      4  O   SER A   4      61.840  29.020  27.060  1.00  0.00           O  
ATOM      5  CB  SER A   4      64.560  26.750  27.170  1.00  0.00           C  
ATOM      6  OG  SER A   4      64.330  25.370  27.540  1.00  0.00           O  
ATOM      7  HG  SER A   4      63.590  25.040  26.940  1.00  0.00           H  
ATOM      8  H1  SER A   4      62.920  27.920  29.790  1.00  0.00           H  
ATOM      9  H2  SER A   4      63.230  26.370  29.360  1.00  0.00           H  
ATOM     10  H3  SER A   4      64.450  27.390  29.810  1.00  0.00           H  
ATOM     11  N   GLY A   5      61.310  26.860  27.340  1.00  0.00           N  
ATOM     12  CA  GLY A   5      60.160  26.690  26.400  1.00  0.00           C  
ATOM     13  C   GLY A   5      59.070  27.780  26.750  1.00  0.00           C  
ATOM     14  O   GLY A   5      58.690  28.610  25.910  1.00  0.00           O  
ATOM     15  H   GLY A   5      61.550  26.150  28.010  1.00  0.00           H  
ATOM     16  N   PHE A   6      58.710  27.870  28.020  1.00  0.00           N  
ATOM     17  CA  PHE A   6      57.880  29.010  28.440  1.00  0.00           C  
ATOM     18  C   PHE A   6      58.550  30.380  28.430  1.00  0.00           C  
ATOM     19  O   PHE A   6      57.830  31.240  27.890  1.00  0.00           O  
ATOM     20  CB  PHE A   6      57.330  28.650  29.820  1.00  0.00           C  
ATOM     21  CG  PHE A   6      55.870  28.010  29.830  1.00  0.00           C  
ATOM     22  CD1 PHE A   6      55.010  28.010  28.730  1.00  0.00           C  
ATOM     23  CD2 PHE A   6      55.540  27.150  30.860  1.00  0.00           C  
ATOM     24  CE1 PHE A   6      53.990  27.050  28.630  1.00  0.00           C  
ATOM     25  CE2 PHE A   6      54.450  26.370  30.850  1.00  0.00           C  
ATOM     26  CZ  PHE A   6      53.650  26.270  29.720  1.00  0.00           C  
ATOM     27  H   PHE A   6      58.990  27.250  28.750  1.00  0.00           H  
ATOM     28  HD1 PHE A   6      55.170  28.560  27.800  1.00  0.00           H  
ATOM     29  HD2 PHE A   6      55.910  27.380  31.860  1.00  0.00           H  
ATOM     30  HE1 PHE A   6      53.470  26.800  27.700  1.00  0.00           H  
ATOM     31  HE2 PHE A   6      54.370  25.560  31.590  1.00  0.00           H  
ATOM     32  HZ  PHE A   6      52.770  25.630  29.610  1.00  0.00           H  
ATOM     33  N   TRP A   7      59.870  30.520  28.690  1.00  0.00           N  
ATOM     34  CA  TRP A   7      60.560  31.820  28.540  1.00  0.00           C  
ATOM     35  C   TRP A   7      60.330  32.330  27.110  1.00  0.00           C  
ATOM     36  O   TRP A   7      59.980  33.470  26.860  1.00  0.00           O  
ATOM     37  CB  TRP A   7      62.060  31.790  28.850  1.00  0.00           C  
ATOM     38  CG  TRP A   7      62.680  33.090  28.440  1.00  0.00           C  
ATOM     39  CD1 TRP A   7      62.380  34.240  29.050  1.00  0.00           C  
ATOM     40  CD2 TRP A   7      63.630  33.380  27.550  1.00  0.00           C  
ATOM     41  CE2 TRP A   7      63.790  34.770  27.610  1.00  0.00           C  
ATOM     42  CE3 TRP A   7      64.320  32.630  26.670  1.00  0.00           C  
ATOM     43  NE1 TRP A   7      63.010  35.270  28.520  1.00  0.00           N  
ATOM     44  CZ2 TRP A   7      64.620  35.400  26.740  1.00  0.00           C  
ATOM     45  CZ3 TRP A   7      65.240  33.230  25.820  1.00  0.00           C  
ATOM     46  CH2 TRP A   7      65.380  34.640  25.860  1.00  0.00           C  
ATOM     47  H   TRP A   7      60.470  29.840  29.110  1.00  0.00           H  
ATOM     48  HD1 TRP A   7      61.790  34.280  29.970  1.00  0.00           H  
ATOM     49  HE1 TRP A   7      62.870  36.240  28.730  1.00  0.00           H  
ATOM     50  HE3 TRP A   7      64.130  31.560  26.560  1.00  0.00           H  
ATOM     51  HZ2 TRP A   7      64.620  36.490  26.740  1.00  0.00           H  
ATOM     52  HZ3 TRP A   7      65.800  32.720  25.040  1.00  0.00           H  
ATOM     53  HH2 TRP A   7      66.270  35.110  25.430  1.00  0.00           H  
ATOM     54  N   GLU A   8      60.560  31.480  26.060  1.00  0.00           N  
ATOM     55  CA  GLU A   8      60.290  31.870  24.670  1.00  0.00           C  
ATOM     56  C   GLU A   8      58.900  32.360  24.300  1.00  0.00           C  
ATOM     57  O   GLU A   8      58.870  33.250  23.490  1.00  0.00           O  
ATOM     58  CB  GLU A   8      60.750  30.760  23.750  1.00  0.00           C  
ATOM     59  CG  GLU A   8      62.240  30.420  23.850  1.00  0.00           C  
ATOM     60  CD  GLU A   8      62.680  29.410  22.760  1.00  0.00           C  
ATOM     61  OE1 GLU A   8      63.760  29.770  22.170  1.00  0.00           O  
ATOM     62  OE2 GLU A   8      62.060  28.370  22.450  1.00  0.00           O1-
ATOM     63  H   GLU A   8      60.950  30.600  26.320  1.00  0.00           H  
ATOM     64  N   GLU A   9      57.850  31.680  24.780  1.00  0.00           N  
ATOM     65  CA  GLU A   9      56.460  32.180  24.780  1.00  0.00           C  
ATOM     66  C   GLU A   9      56.370  33.600  25.390  1.00  0.00           C  
ATOM     67  O   GLU A   9      56.140  34.570  24.700  1.00  0.00           O  
ATOM     68  CB  GLU A   9      55.600  31.210  25.560  1.00  0.00           C  
ATOM     69  CG  GLU A   9      54.980  30.180  24.600  1.00  0.00           C  
ATOM     70  CD  GLU A   9      53.840  29.380  25.290  1.00  0.00           C  
ATOM     71  OE1 GLU A   9      52.840  29.940  25.640  1.00  0.00           O  
ATOM     72  OE2 GLU A   9      53.920  28.140  25.230  1.00  0.00           O1-
ATOM     73  H   GLU A   9      57.960  30.720  25.020  1.00  0.00           H  
ATOM     74  N   PHE A  10      56.870  33.600  26.640  1.00  0.00           N  
ATOM     75  CA  PHE A  10      56.800  34.730  27.590  1.00  0.00           C  
ATOM     76  C   PHE A  10      57.610  35.940  26.990  1.00  0.00           C  
ATOM     77  O   PHE A  10      57.220  37.120  27.060  1.00  0.00           O  
ATOM     78  CB  PHE A  10      57.130  34.190  29.000  1.00  0.00           C  
ATOM     79  CG  PHE A  10      57.460  35.340  29.940  1.00  0.00           C  
ATOM     80  CD1 PHE A  10      56.470  36.120  30.560  1.00  0.00           C  
ATOM     81  CD2 PHE A  10      58.840  35.580  30.220  1.00  0.00           C  
ATOM     82  CE1 PHE A  10      56.840  37.080  31.460  1.00  0.00           C  
ATOM     83  CE2 PHE A  10      59.230  36.600  31.060  1.00  0.00           C  
ATOM     84  CZ  PHE A  10      58.200  37.300  31.690  1.00  0.00           C  
ATOM     85  H   PHE A  10      57.240  32.790  27.100  1.00  0.00           H  
ATOM     86  HD1 PHE A  10      55.440  36.040  30.220  1.00  0.00           H  
ATOM     87  HD2 PHE A  10      59.590  34.980  29.700  1.00  0.00           H  
ATOM     88  HE1 PHE A  10      56.060  37.350  32.180  1.00  0.00           H  
ATOM     89  HE2 PHE A  10      60.230  37.020  31.020  1.00  0.00           H  
ATOM     90  HZ  PHE A  10      58.440  37.890  32.580  1.00  0.00           H  
ATOM     91  N   GLU A  11      58.810  35.790  26.400  1.00  0.00           N  
ATOM     92  CA  GLU A  11      59.510  36.850  25.720  1.00  0.00           C  
ATOM     93  C   GLU A  11      58.780  37.410  24.480  1.00  0.00           C  
ATOM     94  O   GLU A  11      58.750  38.610  24.270  1.00  0.00           O  
ATOM     95  CB  GLU A  11      60.940  36.420  25.280  1.00  0.00           C  
ATOM     96  CG  GLU A  11      62.000  37.390  24.660  1.00  0.00           C  
ATOM     97  CD  GLU A  11      62.220  38.570  25.560  1.00  0.00           C  
ATOM     98  OE1 GLU A  11      63.070  38.590  26.440  1.00  0.00           O  
ATOM     99  OE2 GLU A  11      61.620  39.610  25.380  1.00  0.00           O1-
ATOM    100  H   GLU A  11      59.360  35.020  26.700  1.00  0.00           H  
ATOM    101  N   THR A  12      58.280  36.420  23.700  1.00  0.00           N  
ATOM    102  CA  THR A  12      57.490  36.820  22.500  1.00  0.00           C  
ATOM    103  C   THR A  12      56.130  37.460  22.620  1.00  0.00           C  
ATOM    104  O   THR A  12      55.780  38.470  22.010  1.00  0.00           O  
ATOM    105  CB  THR A  12      57.510  35.710  21.450  1.00  0.00           C  
ATOM    106  CG2 THR A  12      56.290  34.720  21.460  1.00  0.00           C  
ATOM    107  OG1 THR A  12      57.500  36.300  20.090  1.00  0.00           O  
ATOM    108  H   THR A  12      58.390  35.440  23.880  1.00  0.00           H  
ATOM    109  HG1 THR A  12      58.450  36.610  20.020  1.00  0.00           H  
ATOM    110  N   LEU A  13      55.530  37.050  23.780  1.00  0.00           N  
ATOM    111  CA  LEU A  13      54.420  37.860  24.390  1.00  0.00           C  
ATOM    112  C   LEU A  13      54.600  39.300  24.930  1.00  0.00           C  
ATOM    113  O   LEU A  13      53.850  40.180  24.650  1.00  0.00           O  
ATOM    114  CB  LEU A  13      53.630  37.020  25.340  1.00  0.00           C  
ATOM    115  CG  LEU A  13      52.860  35.810  24.810  1.00  0.00           C  
ATOM    116  CD1 LEU A  13      52.110  35.310  26.030  1.00  0.00           C  
ATOM    117  CD2 LEU A  13      51.920  36.150  23.640  1.00  0.00           C  
ATOM    118  H   LEU A  13      55.800  36.280  24.360  1.00  0.00           H  
ATOM    119  N   GLN A  14      55.870  39.530  25.310  1.00  0.00           N  
ATOM    120  CA  GLN A  14      56.270  40.920  25.680  1.00  0.00           C  
ATOM    121  C   GLN A  14      56.690  41.750  24.410  1.00  0.00           C  
ATOM    122  O   GLN A  14      56.320  42.940  24.370  1.00  0.00           O  
ATOM    123  CB  GLN A  14      57.520  40.900  26.650  1.00  0.00           C  
ATOM    124  CG  GLN A  14      57.250  40.260  27.970  1.00  0.00           C  
ATOM    125  CD  GLN A  14      58.560  39.980  28.690  1.00  0.00           C  
ATOM    126  NE2 GLN A  14      58.820  38.750  28.900  1.00  0.00           N  
ATOM    127  OE1 GLN A  14      59.360  40.840  28.870  1.00  0.00           O  
ATOM    128  H   GLN A  14      56.490  38.850  25.700  1.00  0.00           H  
ATOM    129 1HE2 GLN A  14      58.140  38.070  28.640  1.00  0.00           H  
ATOM    130 2HE2 GLN A  14      59.670  38.410  29.300  1.00  0.00           H  
ATOM    131  N   GLN A  15      57.320  41.060  23.480  1.00  0.00           N  
ATOM    132  CA  GLN A  15      57.800  41.630  22.230  1.00  0.00           C  
ATOM    133  C   GLN A  15      56.640  41.910  21.190  1.00  0.00           C  
ATOM    134  O   GLN A  15      56.760  42.760  20.290  1.00  0.00           O  
ATOM    135  CB  GLN A  15      58.860  40.650  21.710  1.00  0.00           C  
ATOM    136  CG  GLN A  15      60.120  40.830  22.580  1.00  0.00           C  
ATOM    137  CD  GLN A  15      61.330  40.320  21.860  1.00  0.00           C  
ATOM    138  NE2 GLN A  15      62.300  39.850  22.640  1.00  0.00           N  
ATOM    139  OE1 GLN A  15      61.480  40.360  20.630  1.00  0.00           O  
ATOM    140  H   GLN A  15      57.660  40.140  23.670  1.00  0.00           H  
ATOM    141 1HE2 GLN A  15      62.120  39.750  23.620  1.00  0.00           H  
ATOM    142 2HE2 GLN A  15      63.240  39.770  22.310  1.00  0.00           H  
ATOM    143  N   GLN A  16      55.630  41.120  21.340  1.00  0.00           N  
ATOM    144  CA  GLN A  16      54.320  41.320  20.710  1.00  0.00           C  
ATOM    145  C   GLN A  16      53.540  42.540  21.170  1.00  0.00           C  
ATOM    146  O   GLN A  16      52.960  43.240  20.350  1.00  0.00           O  
ATOM    147  CB  GLN A  16      53.510  39.990  20.670  1.00  0.00           C  
ATOM    148  CG  GLN A  16      52.400  40.010  19.690  1.00  0.00           C  
ATOM    149  CD  GLN A  16      51.900  38.630  19.530  1.00  0.00           C  
ATOM    150  NE2 GLN A  16      52.410  37.970  18.600  1.00  0.00           N  
ATOM    151  OE1 GLN A  16      50.960  38.150  20.210  1.00  0.00           O  
ATOM    152  H   GLN A  16      55.730  40.170  21.640  1.00  0.00           H  
ATOM    153 1HE2 GLN A  16      53.120  38.390  18.040  1.00  0.00           H  
ATOM    154 2HE2 GLN A  16      52.200  36.990  18.580  1.00  0.00           H  
ATOM    155  N   GLU A  17      53.560  42.860  22.470  1.00  0.00           N  
ATOM    156  CA  GLU A  17      52.910  44.040  23.110  1.00  0.00           C  
ATOM    157  C   GLU A  17      53.360  45.400  22.520  1.00  0.00           C  
ATOM    158  O   GLU A  17      52.680  46.390  22.710  1.00  0.00           O  
ATOM    159  CB  GLU A  17      53.120  43.960  24.640  1.00  0.00           C  
ATOM    160  CG  GLU A  17      52.080  43.180  25.330  1.00  0.00           C  
ATOM    161  CD  GLU A  17      51.720  43.910  26.680  1.00  0.00           C  
ATOM    162  OE1 GLU A  17      51.490  43.200  27.670  1.00  0.00           O  
ATOM    163  OE2 GLU A  17      51.480  45.100  26.750  1.00  0.00           O1-
ATOM    164  H   GLU A  17      54.020  42.210  23.080  1.00  0.00           H  
ATOM    165  N   CYS A  18      54.610  45.350  22.030  1.00  0.00           N  
ATOM    166  CA  CYS A  18      55.130  46.430  21.100  1.00  0.00           C  
ATOM    167  C   CYS A  18      54.290  46.840  19.900  1.00  0.00           C  
ATOM    168  O   CYS A  18      54.730  47.750  19.190  1.00  0.00           O  
ATOM    169  CB  CYS A  18      56.470  45.960  20.570  1.00  0.00           C  
ATOM    170  SG  CYS A  18      57.710  45.760  21.860  1.00  0.00           S  
ATOM    171  H   CYS A  18      55.320  44.660  22.150  1.00  0.00           H  
ATOM    172  HG  CYS A  18      58.720  45.360  21.090  1.00  0.00           H  
ATOM    173  N   LYS A  19      53.190  46.200  19.580  1.00  0.00           N  
ATOM    174  CA  LYS A  19      52.280  46.610  18.500  1.00  0.00           C  
ATOM    175  C   LYS A  19      51.630  47.930  18.970  1.00  0.00           C  
ATOM    176  O   LYS A  19      51.540  48.180  20.130  1.00  0.00           O  
ATOM    177  CB  LYS A  19      51.160  45.580  18.360  1.00  0.00           C  
ATOM    178  CG  LYS A  19      50.300  45.130  19.550  1.00  0.00           C  
ATOM    179  CD  LYS A  19      49.310  44.000  19.170  1.00  0.00           C  
ATOM    180  CE  LYS A  19      49.930  42.690  18.780  1.00  0.00           C  
ATOM    181  NZ  LYS A  19      48.990  41.670  18.140  1.00  0.00           N1+
ATOM    182  H   LYS A  19      52.910  45.370  20.070  1.00  0.00           H  
ATOM    183  HZ1 LYS A  19      49.500  40.820  17.980  1.00  0.00           H  
ATOM    184  HZ2 LYS A  19      48.280  41.520  18.830  1.00  0.00           H  
ATOM    185  HZ3 LYS A  19      48.600  41.970  17.270  1.00  0.00           H  
ATOM    186  N   LEU A  20      51.150  48.710  18.060  1.00  0.00           N  
ATOM    187  CA  LEU A  20      50.350  49.880  18.370  1.00  0.00           C  
ATOM    188  C   LEU A  20      49.040  49.600  19.090  1.00  0.00           C  
ATOM    189  O   LEU A  20      48.090  49.020  18.550  1.00  0.00           O  
ATOM    190  CB  LEU A  20      49.960  50.810  17.190  1.00  0.00           C  
ATOM    191  CG  LEU A  20      49.000  51.960  17.530  1.00  0.00           C  
ATOM    192  CD1 LEU A  20      49.700  53.150  18.210  1.00  0.00           C  
ATOM    193  CD2 LEU A  20      48.270  52.440  16.260  1.00  0.00           C  
ATOM    194  H   LEU A  20      51.230  48.640  17.060  1.00  0.00           H  
ATOM    195  N   LEU A  21      49.030  50.020  20.350  1.00  0.00           N  
ATOM    196  CA  LEU A  21      48.000  49.780  21.350  1.00  0.00           C  
ATOM    197  C   LEU A  21      46.980  50.940  21.580  1.00  0.00           C  
ATOM    198  O   LEU A  21      47.040  52.000  20.910  1.00  0.00           O  
ATOM    199  CB  LEU A  21      48.670  49.390  22.650  1.00  0.00           C  
ATOM    200  CG  LEU A  21      48.940  47.910  22.970  1.00  0.00           C  
ATOM    201  CD1 LEU A  21      49.890  47.800  24.170  1.00  0.00           C  
ATOM    202  CD2 LEU A  21      47.590  47.230  23.210  1.00  0.00           C  
ATOM    203  H   LEU A  21      49.870  50.480  20.640  1.00  0.00           H  
ATOM    204  N   TYR A  22      46.060  50.750  22.550  1.00  0.00           N  
ATOM    205  CA  TYR A  22      45.050  51.720  22.910  1.00  0.00           C  
ATOM    206  C   TYR A  22      45.570  52.880  23.740  1.00  0.00           C  
ATOM    207  O   TYR A  22      46.770  53.040  24.070  1.00  0.00           O  
ATOM    208  CB  TYR A  22      43.910  50.990  23.610  1.00  0.00           C  
ATOM    209  CG  TYR A  22      43.310  49.880  22.750  1.00  0.00           C  
ATOM    210  CD1 TYR A  22      42.860  50.180  21.430  1.00  0.00           C  
ATOM    211  CD2 TYR A  22      43.070  48.660  23.320  1.00  0.00           C  
ATOM    212  CE1 TYR A  22      42.140  49.220  20.750  1.00  0.00           C  
ATOM    213  CE2 TYR A  22      42.270  47.720  22.650  1.00  0.00           C  
ATOM    214  CZ  TYR A  22      41.850  47.980  21.390  1.00  0.00           C  
ATOM    215  OH  TYR A  22      41.120  47.080  20.640  1.00  0.00           O  
ATOM    216  H   TYR A  22      45.980  49.910  23.070  1.00  0.00           H  
ATOM    217  HD1 TYR A  22      43.490  50.880  20.890  1.00  0.00           H  
ATOM    218  HD2 TYR A  22      43.430  48.500  24.330  1.00  0.00           H  
ATOM    219  HE1 TYR A  22      42.140  49.330  19.670  1.00  0.00           H  
ATOM    220  HE2 TYR A  22      42.140  46.760  23.160  1.00  0.00           H  
ATOM    221  HH  TYR A  22      40.760  47.640  19.890  1.00  0.00           H  
ATOM    222  N   SER A  23      44.750  53.960  23.860  1.00  0.00           N  
ATOM    223  CA  SER A  23      45.070  55.170  24.620  1.00  0.00           C  
ATOM    224  C   SER A  23      45.040  55.100  26.180  1.00  0.00           C  
ATOM    225  O   SER A  23      44.210  54.430  26.740  1.00  0.00           O  
ATOM    226  CB  SER A  23      44.190  56.360  24.320  1.00  0.00           C  
ATOM    227  OG  SER A  23      44.070  56.800  23.000  1.00  0.00           O  
ATOM    228  H   SER A  23      43.830  54.020  23.480  1.00  0.00           H  
ATOM    229  HG  SER A  23      44.000  55.940  22.490  1.00  0.00           H  
ATOM    230  N   ARG A  24      45.960  55.840  26.840  1.00  0.00           N  
ATOM    231  CA  ARG A  24      45.960  55.830  28.320  1.00  0.00           C  
ATOM    232  C   ARG A  24      45.730  57.260  28.940  1.00  0.00           C  
ATOM    233  O   ARG A  24      46.020  57.340  30.140  1.00  0.00           O  
ATOM    234  CB  ARG A  24      47.310  55.290  28.810  1.00  0.00           C  
ATOM    235  CG  ARG A  24      47.370  53.820  28.450  1.00  0.00           C  
ATOM    236  CD  ARG A  24      48.730  53.130  28.650  1.00  0.00           C  
ATOM    237  NE  ARG A  24      49.770  54.020  28.000  1.00  0.00           N  
ATOM    238  CZ  ARG A  24      50.930  54.320  28.560  1.00  0.00           C  
ATOM    239  NH1 ARG A  24      51.410  53.690  29.620  1.00  0.00           N1+
ATOM    240  NH2 ARG A  24      51.680  55.190  27.900  1.00  0.00           N  
ATOM    241  H   ARG A  24      46.550  56.540  26.430  1.00  0.00           H  
ATOM    242  HE  ARG A  24      49.610  54.250  27.040  1.00  0.00           H  
ATOM    243 1HH1 ARG A  24      50.950  52.880  29.980  1.00  0.00           H  
ATOM    244 2HH1 ARG A  24      52.360  53.790  29.920  1.00  0.00           H  
ATOM    245 1HH2 ARG A  24      51.390  55.560  27.020  1.00  0.00           H  
ATOM    246 2HH2 ARG A  24      52.630  55.230  28.210  1.00  0.00           H  
ATOM    247  N   LYS A  25      44.860  58.050  28.230  1.00  0.00           N  
ATOM    248  CA  LYS A  25      44.970  59.510  28.350  1.00  0.00           C  
ATOM    249  C   LYS A  25      44.490  59.940  29.740  1.00  0.00           C  
ATOM    250  O   LYS A  25      45.210  60.710  30.420  1.00  0.00           O  
ATOM    251  CB  LYS A  25      44.080  60.080  27.320  1.00  0.00           C  
ATOM    252  CG  LYS A  25      44.640  60.050  25.920  1.00  0.00           C  
ATOM    253  CD  LYS A  25      43.660  60.480  24.870  1.00  0.00           C  
ATOM    254  CE  LYS A  25      44.490  61.180  23.760  1.00  0.00           C  
ATOM    255  NZ  LYS A  25      43.540  61.340  22.680  1.00  0.00           N1+
ATOM    256  H   LYS A  25      44.010  57.680  27.850  1.00  0.00           H  
ATOM    257  HZ1 LYS A  25      42.770  61.900  22.980  1.00  0.00           H  
ATOM    258  HZ2 LYS A  25      43.910  61.770  21.860  1.00  0.00           H  
ATOM    259  HZ3 LYS A  25      43.160  60.430  22.500  1.00  0.00           H  
ATOM    260  N   GLU A  26      43.440  59.320  30.380  1.00  0.00           N  
ATOM    261  CA  GLU A  26      43.030  59.640  31.750  1.00  0.00           C  
ATOM    262  C   GLU A  26      44.150  59.350  32.840  1.00  0.00           C  
ATOM    263  O   GLU A  26      44.510  60.200  33.690  1.00  0.00           O  
ATOM    264  CB  GLU A  26      41.650  59.100  32.150  1.00  0.00           C  
ATOM    265  CG  GLU A  26      40.480  59.480  31.250  1.00  0.00           C  
ATOM    266  CD  GLU A  26      40.410  61.000  31.270  1.00  0.00           C  
ATOM    267  OE1 GLU A  26      40.140  61.660  32.340  1.00  0.00           O  
ATOM    268  OE2 GLU A  26      40.490  61.620  30.190  1.00  0.00           O1-
ATOM    269  H   GLU A  26      42.970  58.560  29.930  1.00  0.00           H  
ATOM    270  N   GLY A  27      44.670  58.120  32.720  1.00  0.00           N  
ATOM    271  CA  GLY A  27      45.820  57.500  33.480  1.00  0.00           C  
ATOM    272  C   GLY A  27      47.190  58.370  33.500  1.00  0.00           C  
ATOM    273  O   GLY A  27      47.720  58.660  34.600  1.00  0.00           O  
ATOM    274  H   GLY A  27      44.150  57.520  32.110  1.00  0.00           H  
ATOM    275  N   GLN A  28      47.500  58.930  32.330  1.00  0.00           N  
ATOM    276  CA  GLN A  28      48.640  59.810  32.000  1.00  0.00           C  
ATOM    277  C   GLN A  28      48.660  61.220  32.530  1.00  0.00           C  
ATOM    278  O   GLN A  28      49.700  61.890  32.490  1.00  0.00           O  
ATOM    279  CB  GLN A  28      48.800  60.060  30.490  1.00  0.00           C  
ATOM    280  CG  GLN A  28      49.070  58.760  29.750  1.00  0.00           C  
ATOM    281  CD  GLN A  28      49.540  58.980  28.340  1.00  0.00           C  
ATOM    282  NE2 GLN A  28      50.790  58.670  28.190  1.00  0.00           N  
ATOM    283  OE1 GLN A  28      48.850  59.470  27.440  1.00  0.00           O  
ATOM    284  H   GLN A  28      47.020  58.570  31.530  1.00  0.00           H  
ATOM    285 1HE2 GLN A  28      51.410  58.330  28.890  1.00  0.00           H  
ATOM    286 2HE2 GLN A  28      51.190  58.900  27.300  1.00  0.00           H  
ATOM    287  N   ARG A  29      47.520  61.790  32.890  1.00  0.00           N  
ATOM    288  CA  ARG A  29      47.430  63.190  33.390  1.00  0.00           C  
ATOM    289  C   ARG A  29      47.930  63.520  34.730  1.00  0.00           C  
ATOM    290  O   ARG A  29      47.640  62.770  35.700  1.00  0.00           O  
ATOM    291  CB  ARG A  29      46.030  63.850  33.260  1.00  0.00           C  
ATOM    292  CG  ARG A  29      45.310  63.800  31.910  1.00  0.00           C  
ATOM    293  CD  ARG A  29      43.810  63.990  32.080  1.00  0.00           C  
ATOM    294  NE  ARG A  29      43.540  65.370  32.580  1.00  0.00           N  
ATOM    295  CZ  ARG A  29      42.360  65.940  32.690  1.00  0.00           C  
ATOM    296  NH1 ARG A  29      41.280  65.360  32.360  1.00  0.00           N1+
ATOM    297  NH2 ARG A  29      42.200  67.110  33.320  1.00  0.00           N  
ATOM    298  H   ARG A  29      46.770  61.240  33.260  1.00  0.00           H  
ATOM    299  HE  ARG A  29      44.380  65.880  32.730  1.00  0.00           H  
ATOM    300 1HH1 ARG A  29      41.150  64.430  32.020  1.00  0.00           H  
ATOM    301 2HH1 ARG A  29      40.450  65.900  32.490  1.00  0.00           H  
ATOM    302 1HH2 ARG A  29      42.900  67.660  33.760  1.00  0.00           H  
ATOM    303 2HH2 ARG A  29      41.310  67.570  33.390  1.00  0.00           H  
ATOM    304  N   GLN A  30      48.500  64.690  34.840  1.00  0.00           N  
ATOM    305  CA  GLN A  30      49.280  65.070  35.980  1.00  0.00           C  
ATOM    306  C   GLN A  30      48.490  65.080  37.280  1.00  0.00           C  
ATOM    307  O   GLN A  30      48.960  64.780  38.360  1.00  0.00           O  
ATOM    308  CB  GLN A  30      50.030  66.390  35.830  1.00  0.00           C  
ATOM    309  CG  GLN A  30      51.140  66.870  36.810  1.00  0.00           C  
ATOM    310  CD  GLN A  30      52.020  65.850  37.500  1.00  0.00           C  
ATOM    311  NE2 GLN A  30      51.590  65.560  38.710  1.00  0.00           N  
ATOM    312  OE1 GLN A  30      52.790  65.160  36.870  1.00  0.00           O  
ATOM    313  H   GLN A  30      48.380  65.400  34.140  1.00  0.00           H  
ATOM    314 1HE2 GLN A  30      50.810  65.960  39.180  1.00  0.00           H  
ATOM    315 2HE2 GLN A  30      52.050  64.890  39.300  1.00  0.00           H  
ATOM    316  N   GLU A  31      47.260  65.560  37.280  1.00  0.00           N  
ATOM    317  CA  GLU A  31      46.330  65.500  38.420  1.00  0.00           C  
ATOM    318  C   GLU A  31      45.990  64.140  38.940  1.00  0.00           C  
ATOM    319  O   GLU A  31      45.540  64.020  40.090  1.00  0.00           O  
ATOM    320  CB  GLU A  31      44.980  66.140  38.050  1.00  0.00           C  
ATOM    321  CG  GLU A  31      44.850  67.600  37.690  1.00  0.00           C  
ATOM    322  CD  GLU A  31      45.610  68.060  36.410  1.00  0.00           C  
ATOM    323  OE1 GLU A  31      45.890  67.190  35.550  1.00  0.00           O  
ATOM    324  OE2 GLU A  31      45.960  69.240  36.250  1.00  0.00           O1-
ATOM    325  H   GLU A  31      46.870  65.970  36.460  1.00  0.00           H  
ATOM    326  N   ASN A  32      46.010  63.130  38.090  1.00  0.00           N  
ATOM    327  CA  ASN A  32      45.770  61.740  38.460  1.00  0.00           C  
ATOM    328  C   ASN A  32      47.000  60.960  38.900  1.00  0.00           C  
ATOM    329  O   ASN A  32      46.810  59.890  39.510  1.00  0.00           O  
ATOM    330  CB  ASN A  32      44.950  61.110  37.310  1.00  0.00           C  
ATOM    331  CG  ASN A  32      43.500  61.550  37.220  1.00  0.00           C  
ATOM    332  ND2 ASN A  32      42.900  61.380  36.000  1.00  0.00           N  
ATOM    333  OD1 ASN A  32      42.760  61.530  38.210  1.00  0.00           O  
ATOM    334  H   ASN A  32      46.400  63.250  37.180  1.00  0.00           H  
ATOM    335 1HD2 ASN A  32      43.410  61.090  35.190  1.00  0.00           H  
ATOM    336 2HD2 ASN A  32      41.920  61.280  35.830  1.00  0.00           H  
ATOM    337  N   LYS A  33      48.210  61.440  38.540  1.00  0.00           N  
ATOM    338  CA  LYS A  33      49.450  60.780  38.990  1.00  0.00           C  
ATOM    339  C   LYS A  33      49.680  60.520  40.470  1.00  0.00           C  
ATOM    340  O   LYS A  33      49.690  59.330  40.860  1.00  0.00           O  
ATOM    341  CB  LYS A  33      50.690  61.480  38.330  1.00  0.00           C  
ATOM    342  CG  LYS A  33      50.710  61.020  36.820  1.00  0.00           C  
ATOM    343  CD  LYS A  33      51.720  61.760  35.940  1.00  0.00           C  
ATOM    344  CE  LYS A  33      51.920  61.070  34.590  1.00  0.00           C  
ATOM    345  NZ  LYS A  33      52.990  61.630  33.800  1.00  0.00           N1+
ATOM    346  H   LYS A  33      48.300  62.210  37.900  1.00  0.00           H  
ATOM    347  HZ1 LYS A  33      52.930  62.630  33.770  1.00  0.00           H  
ATOM    348  HZ2 LYS A  33      53.850  61.330  34.230  1.00  0.00           H  
ATOM    349  HZ3 LYS A  33      53.020  61.330  32.850  1.00  0.00           H  
ATOM    350  N   ASN A  34      49.090  61.470  41.270  1.00  0.00           N  
ATOM    351  CA  ASN A  34      49.190  61.290  42.700  1.00  0.00           C  
ATOM    352  C   ASN A  34      48.240  60.200  43.200  1.00  0.00           C  
ATOM    353  O   ASN A  34      48.570  59.630  44.220  1.00  0.00           O  
ATOM    354  CB  ASN A  34      48.950  62.570  43.510  1.00  0.00           C  
ATOM    355  CG  ASN A  34      47.680  63.370  43.050  1.00  0.00           C  
ATOM    356  ND2 ASN A  34      47.250  64.330  43.830  1.00  0.00           N  
ATOM    357  OD1 ASN A  34      47.300  63.410  41.910  1.00  0.00           O  
ATOM    358  H   ASN A  34      48.630  62.310  40.980  1.00  0.00           H  
ATOM    359 1HD2 ASN A  34      47.670  64.410  44.730  1.00  0.00           H  
ATOM    360 2HD2 ASN A  34      46.490  64.930  43.590  1.00  0.00           H  
ATOM    361  N   LYS A  35      47.160  59.920  42.460  1.00  0.00           N  
ATOM    362  CA  LYS A  35      46.140  58.880  42.770  1.00  0.00           C  
ATOM    363  C   LYS A  35      46.690  57.460  42.400  1.00  0.00           C  
ATOM    364  O   LYS A  35      46.120  56.460  42.830  1.00  0.00           O  
ATOM    365  CB  LYS A  35      44.860  59.180  42.070  1.00  0.00           C  
ATOM    366  CG  LYS A  35      44.180  60.570  42.340  1.00  0.00           C  
ATOM    367  CD  LYS A  35      43.090  60.850  41.220  1.00  0.00           C  
ATOM    368  CE  LYS A  35      42.550  62.290  41.390  1.00  0.00           C  
ATOM    369  NZ  LYS A  35      41.490  62.570  40.410  1.00  0.00           N1+
ATOM    370  H   LYS A  35      46.900  60.310  41.570  1.00  0.00           H  
ATOM    371  HZ1 LYS A  35      40.800  61.860  40.510  1.00  0.00           H  
ATOM    372  HZ2 LYS A  35      41.060  63.470  40.520  1.00  0.00           H  
ATOM    373  HZ3 LYS A  35      41.870  62.400  39.500  1.00  0.00           H  
ATOM    374  N   ASN A  36      47.710  57.340  41.580  1.00  0.00           N  
ATOM    375  CA  ASN A  36      48.190  56.050  40.960  1.00  0.00           C  
ATOM    376  C   ASN A  36      49.450  55.790  41.770  1.00  0.00           C  
ATOM    377  O   ASN A  36      50.250  56.670  41.910  1.00  0.00           O  
ATOM    378  CB  ASN A  36      48.720  56.270  39.530  1.00  0.00           C  
ATOM    379  CG  ASN A  36      47.730  56.820  38.560  1.00  0.00           C  
ATOM    380  ND2 ASN A  36      48.260  57.500  37.610  1.00  0.00           N  
ATOM    381  OD1 ASN A  36      46.580  56.550  38.560  1.00  0.00           O  
ATOM    382  H   ASN A  36      48.140  58.170  41.240  1.00  0.00           H  
ATOM    383 1HD2 ASN A  36      49.240  57.670  37.640  1.00  0.00           H  
ATOM    384 2HD2 ASN A  36      47.660  57.960  36.960  1.00  0.00           H  
ATOM    385  N   ARG A  37      49.710  54.510  42.110  1.00  0.00           N  
ATOM    386  CA  ARG A  37      50.890  54.070  42.870  1.00  0.00           C  
ATOM    387  C   ARG A  37      52.150  53.900  42.060  1.00  0.00           C  
ATOM    388  O   ARG A  37      53.240  54.370  42.480  1.00  0.00           O  
ATOM    389  CB  ARG A  37      50.570  52.740  43.610  1.00  0.00           C  
ATOM    390  CG  ARG A  37      51.780  52.080  44.360  1.00  0.00           C  
ATOM    391  CD  ARG A  37      51.410  50.710  44.980  1.00  0.00           C  
ATOM    392  NE  ARG A  37      50.510  50.970  46.160  1.00  0.00           N  
ATOM    393  CZ  ARG A  37      49.130  50.760  46.270  1.00  0.00           C  
ATOM    394  NH1 ARG A  37      48.440  50.220  45.290  1.00  0.00           N1+
ATOM    395  NH2 ARG A  37      48.550  50.990  47.470  1.00  0.00           N  
ATOM    396  H   ARG A  37      49.070  53.750  42.010  1.00  0.00           H  
ATOM    397  HE  ARG A  37      51.050  51.130  46.980  1.00  0.00           H  
ATOM    398 1HH1 ARG A  37      48.870  50.000  44.410  1.00  0.00           H  
ATOM    399 2HH1 ARG A  37      47.480  49.980  45.450  1.00  0.00           H  
ATOM    400 1HH2 ARG A  37      49.070  51.300  48.260  1.00  0.00           H  
ATOM    401 2HH2 ARG A  37      47.720  50.490  47.690  1.00  0.00           H  
ATOM    402  N   TYR A  38      51.940  53.470  40.840  1.00  0.00           N  
ATOM    403  CA  TYR A  38      53.080  53.320  39.880  1.00  0.00           C  
ATOM    404  C   TYR A  38      53.240  54.390  38.790  1.00  0.00           C  
ATOM    405  O   TYR A  38      52.250  54.810  38.180  1.00  0.00           O  
ATOM    406  CB  TYR A  38      52.890  51.880  39.210  1.00  0.00           C  
ATOM    407  CG  TYR A  38      53.270  50.760  40.180  1.00  0.00           C  
ATOM    408  CD1 TYR A  38      54.600  50.280  40.180  1.00  0.00           C  
ATOM    409  CD2 TYR A  38      52.250  50.140  40.860  1.00  0.00           C  
ATOM    410  CE1 TYR A  38      54.870  49.150  40.960  1.00  0.00           C  
ATOM    411  CE2 TYR A  38      52.530  49.000  41.540  1.00  0.00           C  
ATOM    412  CZ  TYR A  38      53.810  48.500  41.600  1.00  0.00           C  
ATOM    413  OH  TYR A  38      53.960  47.320  42.190  1.00  0.00           O  
ATOM    414  H   TYR A  38      51.070  53.040  40.600  1.00  0.00           H  
ATOM    415  HD1 TYR A  38      55.450  50.730  39.670  1.00  0.00           H  
ATOM    416  HD2 TYR A  38      51.280  50.620  40.960  1.00  0.00           H  
ATOM    417  HE1 TYR A  38      55.900  48.820  41.080  1.00  0.00           H  
ATOM    418  HE2 TYR A  38      51.690  48.560  42.080  1.00  0.00           H  
ATOM    419  HH  TYR A  38      53.030  46.950  42.280  1.00  0.00           H  
ATOM    420  N   LYS A  39      54.470  54.720  38.430  1.00  0.00           N  
ATOM    421  CA  LYS A  39      54.750  55.550  37.250  1.00  0.00           C  
ATOM    422  C   LYS A  39      54.530  54.920  35.910  1.00  0.00           C  
ATOM    423  O   LYS A  39      54.150  55.700  35.010  1.00  0.00           O  
ATOM    424  CB  LYS A  39      56.170  56.120  37.510  1.00  0.00           C  
ATOM    425  CG  LYS A  39      56.680  57.250  36.610  1.00  0.00           C  
ATOM    426  CD  LYS A  39      56.830  58.520  37.460  1.00  0.00           C  
ATOM    427  CE  LYS A  39      57.340  59.620  36.530  1.00  0.00           C  
ATOM    428  NZ  LYS A  39      57.750  60.840  37.310  1.00  0.00           N1+
ATOM    429  H   LYS A  39      55.230  54.130  38.710  1.00  0.00           H  
ATOM    430  HZ1 LYS A  39      58.260  61.470  36.720  1.00  0.00           H  
ATOM    431  HZ2 LYS A  39      56.940  61.290  37.670  1.00  0.00           H  
ATOM    432  HZ3 LYS A  39      58.340  60.570  38.070  1.00  0.00           H  
ATOM    433  N   ASN A  40      55.040  53.690  35.740  1.00  0.00           N  
ATOM    434  CA  ASN A  40      55.090  53.050  34.420  1.00  0.00           C  
ATOM    435  C   ASN A  40      53.800  52.580  33.880  1.00  0.00           C  
ATOM    436  O   ASN A  40      53.260  52.870  32.780  1.00  0.00           O  
ATOM    437  CB  ASN A  40      56.080  51.880  34.230  1.00  0.00           C  
ATOM    438  CG  ASN A  40      56.320  51.030  35.500  1.00  0.00           C  
ATOM    439  ND2 ASN A  40      57.470  51.150  36.080  1.00  0.00           N  
ATOM    440  OD1 ASN A  40      55.390  50.570  36.120  1.00  0.00           O  
ATOM    441  H   ASN A  40      55.440  53.160  36.480  1.00  0.00           H  
ATOM    442 1HD2 ASN A  40      58.220  51.630  35.630  1.00  0.00           H  
ATOM    443 2HD2 ASN A  40      57.570  50.570  36.890  1.00  0.00           H  
ATOM    444  N   ILE A  41      53.190  51.670  34.650  1.00  0.00           N  
ATOM    445  CA  ILE A  41      51.850  51.080  34.390  1.00  0.00           C  
ATOM    446  C   ILE A  41      50.830  52.250  34.510  1.00  0.00           C  
ATOM    447  O   ILE A  41      50.800  52.880  35.530  1.00  0.00           O  
ATOM    448  CB  ILE A  41      51.640  50.040  35.450  1.00  0.00           C  
ATOM    449  CG1 ILE A  41      52.740  48.970  35.620  1.00  0.00           C  
ATOM    450  CG2 ILE A  41      50.310  49.240  35.250  1.00  0.00           C  
ATOM    451  CD  ILE A  41      53.110  48.330  34.270  1.00  0.00           C  
ATOM    452  H   ILE A  41      53.700  51.200  35.370  1.00  0.00           H  
ATOM    453  N   LEU A  42      49.870  52.240  33.570  1.00  0.00           N  
ATOM    454  CA  LEU A  42      48.710  53.210  33.540  1.00  0.00           C  
ATOM    455  C   LEU A  42      47.530  52.390  32.910  1.00  0.00           C  
ATOM    456  O   LEU A  42      47.660  51.450  32.120  1.00  0.00           O  
ATOM    457  CB  LEU A  42      49.090  54.270  32.540  1.00  0.00           C  
ATOM    458  CG  LEU A  42      50.100  55.250  33.120  1.00  0.00           C  
ATOM    459  CD1 LEU A  42      50.540  56.160  31.970  1.00  0.00           C  
ATOM    460  CD2 LEU A  42      49.730  55.890  34.400  1.00  0.00           C  
ATOM    461  H   LEU A  42      49.990  51.750  32.710  1.00  0.00           H  
ATOM    462  N   PRO A  43      46.310  52.710  33.390  1.00  0.00           N  
ATOM    463  CA  PRO A  43      45.130  52.050  32.870  1.00  0.00           C  
ATOM    464  C   PRO A  43      44.660  52.580  31.510  1.00  0.00           C  
ATOM    465  O   PRO A  43      44.810  53.830  31.300  1.00  0.00           O  
ATOM    466  CB  PRO A  43      44.070  52.290  33.910  1.00  0.00           C  
ATOM    467  CG  PRO A  43      44.370  53.670  34.480  1.00  0.00           C  
ATOM    468  CD  PRO A  43      45.920  53.680  34.460  1.00  0.00           C  
ATOM    469  N   PHE A  44      44.350  51.630  30.600  1.00  0.00           N  
ATOM    470  CA  PHE A  44      43.760  51.910  29.280  1.00  0.00           C  
ATOM    471  C   PHE A  44      42.290  52.420  29.340  1.00  0.00           C  
ATOM    472  O   PHE A  44      41.320  51.870  29.890  1.00  0.00           O  
ATOM    473  CB  PHE A  44      43.660  50.640  28.480  1.00  0.00           C  
ATOM    474  CG  PHE A  44      44.850  50.340  27.590  1.00  0.00           C  
ATOM    475  CD1 PHE A  44      45.710  51.280  27.130  1.00  0.00           C  
ATOM    476  CD2 PHE A  44      45.030  48.980  27.330  1.00  0.00           C  
ATOM    477  CE1 PHE A  44      46.810  50.910  26.450  1.00  0.00           C  
ATOM    478  CE2 PHE A  44      46.140  48.560  26.580  1.00  0.00           C  
ATOM    479  CZ  PHE A  44      47.020  49.530  26.200  1.00  0.00           C  
ATOM    480  H   PHE A  44      44.590  50.680  30.790  1.00  0.00           H  
ATOM    481  HD1 PHE A  44      45.420  52.320  26.970  1.00  0.00           H  
ATOM    482  HD2 PHE A  44      44.420  48.230  27.830  1.00  0.00           H  
ATOM    483  HE1 PHE A  44      47.640  51.610  26.370  1.00  0.00           H  
ATOM    484  HE2 PHE A  44      46.250  47.520  26.290  1.00  0.00           H  
ATOM    485  HZ  PHE A  44      47.960  49.250  25.720  1.00  0.00           H  
ATOM    486  N   ASP A  45      42.130  53.440  28.490  1.00  0.00           N  
ATOM    487  CA  ASP A  45      40.920  54.250  28.570  1.00  0.00           C  
ATOM    488  C   ASP A  45      39.620  53.520  28.230  1.00  0.00           C  
ATOM    489  O   ASP A  45      38.640  53.790  28.950  1.00  0.00           O  
ATOM    490  CB  ASP A  45      40.950  55.410  27.560  1.00  0.00           C  
ATOM    491  CG  ASP A  45      41.900  56.580  27.900  1.00  0.00           C  
ATOM    492  OD1 ASP A  45      42.250  56.770  29.100  1.00  0.00           O  
ATOM    493  OD2 ASP A  45      42.260  57.350  27.020  1.00  0.00           O1-
ATOM    494  H   ASP A  45      42.870  53.760  27.890  1.00  0.00           H  
ATOM    495  N   HIS A  46      39.530  52.670  27.200  1.00  0.00           N  
ATOM    496  CA  HIS A  46      38.230  52.080  26.830  1.00  0.00           C  
ATOM    497  C   HIS A  46      37.540  51.270  27.990  1.00  0.00           C  
ATOM    498  O   HIS A  46      36.380  51.470  28.180  1.00  0.00           O  
ATOM    499  CB  HIS A  46      38.290  51.260  25.560  1.00  0.00           C  
ATOM    500  CG  HIS A  46      39.270  50.080  25.480  1.00  0.00           C  
ATOM    501  CD2 HIS A  46      38.980  48.900  24.990  1.00  0.00           C  
ATOM    502  ND1 HIS A  46      40.480  49.980  26.080  1.00  0.00           N  
ATOM    503  CE1 HIS A  46      40.940  48.690  25.960  1.00  0.00           C  
ATOM    504  NE2 HIS A  46      39.950  48.050  25.270  1.00  0.00           N  
ATOM    505  H   HIS A  46      40.260  52.570  26.530  1.00  0.00           H  
ATOM    506  HD2 HIS A  46      38.010  48.510  24.670  1.00  0.00           H  
ATOM    507  HE1 HIS A  46      41.790  48.280  26.500  1.00  0.00           H  
ATOM    508  HE2 HIS A  46      40.070  47.090  25.000  1.00  0.00           H  
ATOM    509  N   THR A  47      38.280  50.300  28.540  1.00  0.00           N  
ATOM    510  CA  THR A  47      37.570  49.450  29.510  1.00  0.00           C  
ATOM    511  C   THR A  47      37.490  50.040  30.980  1.00  0.00           C  
ATOM    512  O   THR A  47      37.160  49.200  31.850  1.00  0.00           O  
ATOM    513  CB  THR A  47      38.040  47.960  29.610  1.00  0.00           C  
ATOM    514  CG2 THR A  47      38.140  47.330  28.250  1.00  0.00           C  
ATOM    515  OG1 THR A  47      39.240  47.700  30.340  1.00  0.00           O  
ATOM    516  H   THR A  47      39.110  49.960  28.090  1.00  0.00           H  
ATOM    517  HG1 THR A  47      39.250  46.700  30.430  1.00  0.00           H  
ATOM    518  N   ARG A  48      37.820  51.330  31.110  1.00  0.00           N  
ATOM    519  CA  ARG A  48      37.880  51.910  32.480  1.00  0.00           C  
ATOM    520  C   ARG A  48      36.610  51.790  33.390  1.00  0.00           C  
ATOM    521  O   ARG A  48      35.500  51.850  32.930  1.00  0.00           O  
ATOM    522  CB  ARG A  48      38.450  53.380  32.490  1.00  0.00           C  
ATOM    523  CG  ARG A  48      37.580  54.410  31.820  1.00  0.00           C  
ATOM    524  CD  ARG A  48      38.360  55.740  31.740  1.00  0.00           C  
ATOM    525  NE  ARG A  48      38.660  56.340  33.050  1.00  0.00           N  
ATOM    526  CZ  ARG A  48      38.140  57.490  33.390  1.00  0.00           C  
ATOM    527  NH1 ARG A  48      37.410  58.260  32.590  1.00  0.00           N1+
ATOM    528  NH2 ARG A  48      38.350  57.860  34.590  1.00  0.00           N  
ATOM    529  H   ARG A  48      37.890  51.950  30.330  1.00  0.00           H  
ATOM    530  HE  ARG A  48      39.450  56.010  33.560  1.00  0.00           H  
ATOM    531 1HH1 ARG A  48      37.170  57.950  31.670  1.00  0.00           H  
ATOM    532 2HH1 ARG A  48      37.330  59.240  32.790  1.00  0.00           H  
ATOM    533 1HH2 ARG A  48      38.690  57.150  35.210  1.00  0.00           H  
ATOM    534 2HH2 ARG A  48      37.990  58.690  35.030  1.00  0.00           H  
ATOM    535  N   VAL A  49      36.810  51.610  34.710  1.00  0.00           N  
ATOM    536  CA  VAL A  49      35.670  51.720  35.620  1.00  0.00           C  
ATOM    537  C   VAL A  49      35.470  53.060  36.190  1.00  0.00           C  
ATOM    538  O   VAL A  49      36.490  53.640  36.480  1.00  0.00           O  
ATOM    539  CB  VAL A  49      35.850  50.730  36.750  1.00  0.00           C  
ATOM    540  CG1 VAL A  49      34.610  50.590  37.650  1.00  0.00           C  
ATOM    541  CG2 VAL A  49      36.220  49.320  36.230  1.00  0.00           C  
ATOM    542  H   VAL A  49      37.670  51.910  35.130  1.00  0.00           H  
ATOM    543  N   VAL A  50      34.240  53.580  36.150  1.00  0.00           N  
ATOM    544  CA  VAL A  50      34.070  55.000  36.550  1.00  0.00           C  
ATOM    545  C   VAL A  50      33.160  55.210  37.720  1.00  0.00           C  
ATOM    546  O   VAL A  50      32.400  54.350  38.200  1.00  0.00           O  
ATOM    547  CB  VAL A  50      33.740  56.060  35.490  1.00  0.00           C  
ATOM    548  CG1 VAL A  50      34.810  56.080  34.420  1.00  0.00           C  
ATOM    549  CG2 VAL A  50      32.320  55.920  34.900  1.00  0.00           C  
ATOM    550  H   VAL A  50      33.450  53.210  35.660  1.00  0.00           H  
ATOM    551  N   LEU A  51      33.570  56.210  38.480  1.00  0.00           N  
ATOM    552  CA  LEU A  51      32.850  56.780  39.700  1.00  0.00           C  
ATOM    553  C   LEU A  51      31.690  57.750  39.420  1.00  0.00           C  
ATOM    554  O   LEU A  51      31.740  58.960  39.390  1.00  0.00           O  
ATOM    555  CB  LEU A  51      33.720  57.350  40.840  1.00  0.00           C  
ATOM    556  CG  LEU A  51      34.910  56.540  41.540  1.00  0.00           C  
ATOM    557  CD1 LEU A  51      35.630  57.410  42.500  1.00  0.00           C  
ATOM    558  CD2 LEU A  51      34.390  55.390  42.450  1.00  0.00           C  
ATOM    559  H   LEU A  51      34.520  56.480  38.320  1.00  0.00           H  
ATOM    560  N   HIS A  52      30.520  57.160  39.240  1.00  0.00           N  
ATOM    561  CA  HIS A  52      29.190  57.850  39.100  1.00  0.00           C  
ATOM    562  C   HIS A  52      28.780  58.670  40.330  1.00  0.00           C  
ATOM    563  O   HIS A  52      28.800  58.230  41.490  1.00  0.00           O  
ATOM    564  CB  HIS A  52      27.980  56.910  38.830  1.00  0.00           C  
ATOM    565  CG  HIS A  52      28.220  56.090  37.550  1.00  0.00           C  
ATOM    566  CD2 HIS A  52      28.420  54.790  37.530  1.00  0.00           C  
ATOM    567  ND1 HIS A  52      28.310  56.540  36.330  1.00  0.00           N  
ATOM    568  CE1 HIS A  52      28.610  55.500  35.540  1.00  0.00           C  
ATOM    569  NE2 HIS A  52      28.690  54.410  36.260  1.00  0.00           N  
ATOM    570  H   HIS A  52      30.530  56.160  39.310  1.00  0.00           H  
ATOM    571  HD2 HIS A  52      28.100  54.120  38.330  1.00  0.00           H  
ATOM    572  HE1 HIS A  52      28.660  55.480  34.450  1.00  0.00           H  
ATOM    573  HE2 HIS A  52      28.950  53.490  35.980  1.00  0.00           H  
ATOM    574  N   ASP A  53      28.440  59.920  40.050  1.00  0.00           N  
ATOM    575  CA  ASP A  53      27.890  60.890  41.060  1.00  0.00           C  
ATOM    576  C   ASP A  53      28.730  61.030  42.340  1.00  0.00           C  
ATOM    577  O   ASP A  53      28.610  60.220  43.270  1.00  0.00           O  
ATOM    578  CB  ASP A  53      26.440  60.380  41.500  1.00  0.00           C  
ATOM    579  CG  ASP A  53      25.520  61.320  42.350  1.00  0.00           C  
ATOM    580  OD1 ASP A  53      25.950  62.490  42.640  1.00  0.00           O  
ATOM    581  OD2 ASP A  53      24.320  61.030  42.590  1.00  0.00           O1-
ATOM    582  H   ASP A  53      28.580  60.290  39.130  1.00  0.00           H  
ATOM    583  N   GLY A  54      29.090  62.250  42.520  1.00  0.00           N  
ATOM    584  CA  GLY A  54      30.050  62.660  43.530  1.00  0.00           C  
ATOM    585  C   GLY A  54      30.300  64.140  43.680  1.00  0.00           C  
ATOM    586  O   GLY A  54      29.320  64.850  43.920  1.00  0.00           O  
ATOM    587  H   GLY A  54      28.660  63.000  42.010  1.00  0.00           H  
ATOM    588  N   ASP A  55      31.570  64.490  43.820  1.00  0.00           N  
ATOM    589  CA  ASP A  55      31.960  65.880  43.970  1.00  0.00           C  
ATOM    590  C   ASP A  55      31.650  66.870  42.810  1.00  0.00           C  
ATOM    591  O   ASP A  55      32.100  66.550  41.730  1.00  0.00           O  
ATOM    592  CB  ASP A  55      33.480  65.800  44.280  1.00  0.00           C  
ATOM    593  CG  ASP A  55      34.170  67.160  44.630  1.00  0.00           C  
ATOM    594  OD1 ASP A  55      33.880  68.180  44.020  1.00  0.00           O  
ATOM    595  OD2 ASP A  55      34.860  67.220  45.670  1.00  0.00           O1-
ATOM    596  H   ASP A  55      32.280  63.780  43.810  1.00  0.00           H  
ATOM    597  N   PRO A  56      30.800  67.820  43.070  1.00  0.00           N  
ATOM    598  CA  PRO A  56      30.340  68.760  41.990  1.00  0.00           C  
ATOM    599  C   PRO A  56      31.260  69.880  41.570  1.00  0.00           C  
ATOM    600  O   PRO A  56      30.960  70.620  40.660  1.00  0.00           O  
ATOM    601  CB  PRO A  56      29.070  69.330  42.560  1.00  0.00           C  
ATOM    602  CG  PRO A  56      29.330  69.320  44.030  1.00  0.00           C  
ATOM    603  CD  PRO A  56      30.040  68.000  44.300  1.00  0.00           C  
ATOM    604  N   ASN A  57      32.420  69.920  42.230  1.00  0.00           N  
ATOM    605  CA  ASN A  57      33.430  70.970  41.990  1.00  0.00           C  
ATOM    606  C   ASN A  57      34.810  70.440  41.440  1.00  0.00           C  
ATOM    607  O   ASN A  57      35.670  71.280  41.100  1.00  0.00           O  
ATOM    608  CB  ASN A  57      33.560  71.820  43.270  1.00  0.00           C  
ATOM    609  CG  ASN A  57      32.560  72.960  43.420  1.00  0.00           C  
ATOM    610  ND2 ASN A  57      32.790  74.130  42.820  1.00  0.00           N  
ATOM    611  OD1 ASN A  57      31.490  72.810  44.040  1.00  0.00           O  
ATOM    612  H   ASN A  57      32.660  69.140  42.820  1.00  0.00           H  
ATOM    613 1HD2 ASN A  57      33.610  74.270  42.270  1.00  0.00           H  
ATOM    614 2HD2 ASN A  57      32.080  74.830  42.930  1.00  0.00           H  
ATOM    615  N   GLU A  58      35.120  69.160  41.680  1.00  0.00           N  
ATOM    616  CA  GLU A  58      36.380  68.490  41.140  1.00  0.00           C  
ATOM    617  C   GLU A  58      36.300  68.140  39.620  1.00  0.00           C  
ATOM    618  O   GLU A  58      35.570  67.210  39.360  1.00  0.00           O  
ATOM    619  CB  GLU A  58      36.590  67.310  42.000  1.00  0.00           C  
ATOM    620  CG  GLU A  58      38.100  67.110  42.250  1.00  0.00           C  
ATOM    621  CD  GLU A  58      39.040  66.560  41.100  1.00  0.00           C  
ATOM    622  OE1 GLU A  58      39.370  65.340  41.060  1.00  0.00           O  
ATOM    623  OE2 GLU A  58      39.620  67.430  40.470  1.00  0.00           O1-
ATOM    624  H   GLU A  58      34.570  68.650  42.340  1.00  0.00           H  
ATOM    625  N   PRO A  59      37.230  68.620  38.790  1.00  0.00           N  
ATOM    626  CA  PRO A  59      37.540  68.270  37.380  1.00  0.00           C  
ATOM    627  C   PRO A  59      37.950  66.850  37.040  1.00  0.00           C  
ATOM    628  O   PRO A  59      37.740  66.460  35.910  1.00  0.00           O  
ATOM    629  CB  PRO A  59      38.620  69.220  36.890  1.00  0.00           C  
ATOM    630  CG  PRO A  59      39.310  69.690  38.170  1.00  0.00           C  
ATOM    631  CD  PRO A  59      38.210  69.650  39.170  1.00  0.00           C  
ATOM    632  N   VAL A  60      38.530  66.050  37.970  1.00  0.00           N  
ATOM    633  CA  VAL A  60      38.770  64.610  37.660  1.00  0.00           C  
ATOM    634  C   VAL A  60      38.210  63.580  38.710  1.00  0.00           C  
ATOM    635  O   VAL A  60      38.840  62.680  39.240  1.00  0.00           O  
ATOM    636  CB  VAL A  60      40.250  64.350  37.360  1.00  0.00           C  
ATOM    637  CG1 VAL A  60      40.570  64.640  35.890  1.00  0.00           C  
ATOM    638  CG2 VAL A  60      41.290  65.030  38.270  1.00  0.00           C  
ATOM    639  H   VAL A  60      38.950  66.340  38.830  1.00  0.00           H  
ATOM    640  N   SER A  61      37.010  63.920  39.200  1.00  0.00           N  
ATOM    641  CA  SER A  61      36.350  63.070  40.170  1.00  0.00           C  
ATOM    642  C   SER A  61      36.140  61.600  39.830  1.00  0.00           C  
ATOM    643  O   SER A  61      36.460  60.800  40.700  1.00  0.00           O  
ATOM    644  CB  SER A  61      34.990  63.620  40.590  1.00  0.00           C  
ATOM    645  OG  SER A  61      34.250  63.950  39.440  1.00  0.00           O  
ATOM    646  H   SER A  61      36.660  64.830  38.990  1.00  0.00           H  
ATOM    647  HG  SER A  61      33.410  63.400  39.420  1.00  0.00           H  
ATOM    648  N   ASP A  62      35.840  61.340  38.560  1.00  0.00           N  
ATOM    649  CA  ASP A  62      35.600  60.040  37.910  1.00  0.00           C  
ATOM    650  C   ASP A  62      36.680  58.990  38.170  1.00  0.00           C  
ATOM    651  O   ASP A  62      36.300  57.810  38.380  1.00  0.00           O  
ATOM    652  CB  ASP A  62      35.320  60.210  36.390  1.00  0.00           C  
ATOM    653  CG  ASP A  62      36.450  61.100  35.810  1.00  0.00           C  
ATOM    654  OD1 ASP A  62      37.480  60.560  35.350  1.00  0.00           O  
ATOM    655  OD2 ASP A  62      36.280  62.290  36.030  1.00  0.00           O1-
ATOM    656  H   ASP A  62      35.910  62.110  37.930  1.00  0.00           H  
ATOM    657  N   TYR A  63      37.910  59.480  38.220  1.00  0.00           N  
ATOM    658  CA  TYR A  63      39.070  58.560  38.370  1.00  0.00           C  
ATOM    659  C   TYR A  63      39.210  57.690  39.630  1.00  0.00           C  
ATOM    660  O   TYR A  63      39.150  58.090  40.780  1.00  0.00           O  
ATOM    661  CB  TYR A  63      40.340  59.300  38.230  1.00  0.00           C  
ATOM    662  CG  TYR A  63      41.560  58.480  37.780  1.00  0.00           C  
ATOM    663  CD1 TYR A  63      41.730  58.150  36.460  1.00  0.00           C  
ATOM    664  CD2 TYR A  63      42.410  58.040  38.790  1.00  0.00           C  
ATOM    665  CE1 TYR A  63      42.890  57.490  36.180  1.00  0.00           C  
ATOM    666  CE2 TYR A  63      43.590  57.430  38.440  1.00  0.00           C  
ATOM    667  CZ  TYR A  63      43.780  57.070  37.130  1.00  0.00           C  
ATOM    668  OH  TYR A  63      44.740  56.210  36.850  1.00  0.00           O  
ATOM    669  H   TYR A  63      38.030  60.340  37.730  1.00  0.00           H  
ATOM    670  HD1 TYR A  63      41.210  58.590  35.610  1.00  0.00           H  
ATOM    671  HD2 TYR A  63      42.220  58.210  39.850  1.00  0.00           H  
ATOM    672  HE1 TYR A  63      43.110  57.500  35.110  1.00  0.00           H  
ATOM    673  HE2 TYR A  63      44.360  57.240  39.180  1.00  0.00           H  
ATOM    674  HH  TYR A  63      45.530  56.450  37.430  1.00  0.00           H  
ATOM    675  N   ILE A  64      39.400  56.480  39.190  1.00  0.00           N  
ATOM    676  CA  ILE A  64      39.840  55.330  39.960  1.00  0.00           C  
ATOM    677  C   ILE A  64      40.600  54.410  39.090  1.00  0.00           C  
ATOM    678  O   ILE A  64      40.380  54.270  37.860  1.00  0.00           O  
ATOM    679  CB  ILE A  64      38.620  54.730  40.650  1.00  0.00           C  
ATOM    680  CG1 ILE A  64      39.060  53.830  41.850  1.00  0.00           C  
ATOM    681  CG2 ILE A  64      37.590  53.950  39.810  1.00  0.00           C  
ATOM    682  CD  ILE A  64      39.720  54.590  43.010  1.00  0.00           C  
ATOM    683  H   ILE A  64      39.300  56.200  38.240  1.00  0.00           H  
ATOM    684  N   ASN A  65      41.710  53.900  39.630  1.00  0.00           N  
ATOM    685  CA  ASN A  65      42.650  53.130  38.860  1.00  0.00           C  
ATOM    686  C   ASN A  65      42.120  51.690  38.760  1.00  0.00           C  
ATOM    687  O   ASN A  65      42.450  50.820  39.580  1.00  0.00           O  
ATOM    688  CB  ASN A  65      44.000  53.280  39.590  1.00  0.00           C  
ATOM    689  CG  ASN A  65      45.100  52.870  38.570  1.00  0.00           C  
ATOM    690  ND2 ASN A  65      46.110  53.620  38.270  1.00  0.00           N  
ATOM    691  OD1 ASN A  65      45.260  51.720  38.280  1.00  0.00           O  
ATOM    692  H   ASN A  65      41.810  54.000  40.620  1.00  0.00           H  
ATOM    693 1HD2 ASN A  65      46.220  54.560  38.600  1.00  0.00           H  
ATOM    694 2HD2 ASN A  65      46.810  53.320  37.620  1.00  0.00           H  
ATOM    695  N   ALA A  66      41.380  51.410  37.740  1.00  0.00           N  
ATOM    696  CA  ALA A  66      40.830  50.060  37.540  1.00  0.00           C  
ATOM    697  C   ALA A  66      40.280  49.900  36.090  1.00  0.00           C  
ATOM    698  O   ALA A  66      39.540  50.790  35.580  1.00  0.00           O  
ATOM    699  CB  ALA A  66      39.520  50.020  38.440  1.00  0.00           C  
ATOM    700  H   ALA A  66      41.040  52.080  37.090  1.00  0.00           H  
ATOM    701  N   ASN A  67      40.250  48.680  35.660  1.00  0.00           N  
ATOM    702  CA  ASN A  67      39.740  48.190  34.320  1.00  0.00           C  
ATOM    703  C   ASN A  67      38.910  46.910  34.420  1.00  0.00           C  
ATOM    704  O   ASN A  67      39.230  45.960  35.180  1.00  0.00           O  
ATOM    705  CB  ASN A  67      40.840  47.910  33.310  1.00  0.00           C  
ATOM    706  CG  ASN A  67      41.490  49.240  32.830  1.00  0.00           C  
ATOM    707  ND2 ASN A  67      41.190  49.630  31.640  1.00  0.00           N  
ATOM    708  OD1 ASN A  67      42.470  49.680  33.450  1.00  0.00           O  
ATOM    709  H   ASN A  67      40.830  48.020  36.140  1.00  0.00           H  
ATOM    710 1HD2 ASN A  67      40.540  49.090  31.100  1.00  0.00           H  
ATOM    711 2HD2 ASN A  67      41.530  50.500  31.270  1.00  0.00           H  
ATOM    712  N   ILE A  68      37.960  46.760  33.520  1.00  0.00           N  
ATOM    713  CA  ILE A  68      37.190  45.490  33.340  1.00  0.00           C  
ATOM    714  C   ILE A  68      38.020  44.460  32.580  1.00  0.00           C  
ATOM    715  O   ILE A  68      38.330  44.720  31.460  1.00  0.00           O  
ATOM    716  CB  ILE A  68      35.790  45.710  32.730  1.00  0.00           C  
ATOM    717  CG1 ILE A  68      34.870  46.400  33.700  1.00  0.00           C  
ATOM    718  CG2 ILE A  68      35.210  44.590  31.880  1.00  0.00           C  
ATOM    719  CD  ILE A  68      34.730  45.580  34.930  1.00  0.00           C  
ATOM    720  H   ILE A  68      37.880  47.490  32.850  1.00  0.00           H  
ATOM    721  N   ILE A  69      38.040  43.210  33.060  1.00  0.00           N  
ATOM    722  CA  ILE A  69      38.610  42.070  32.320  1.00  0.00           C  
ATOM    723  C   ILE A  69      37.510  41.010  32.040  1.00  0.00           C  
ATOM    724  O   ILE A  69      37.060  40.290  32.940  1.00  0.00           O  
ATOM    725  CB  ILE A  69      39.800  41.440  33.110  1.00  0.00           C  
ATOM    726  CG1 ILE A  69      40.860  42.450  33.620  1.00  0.00           C  
ATOM    727  CG2 ILE A  69      40.450  40.360  32.260  1.00  0.00           C  
ATOM    728  CD  ILE A  69      41.430  43.260  32.430  1.00  0.00           C  
ATOM    729  H   ILE A  69      37.850  43.120  34.040  1.00  0.00           H  
ATOM    730  N   MET A  70      36.870  41.060  30.890  1.00  0.00           N  
ATOM    731  CA  MET A  70      36.030  39.990  30.310  1.00  0.00           C  
ATOM    732  C   MET A  70      36.700  38.740  29.680  1.00  0.00           C  
ATOM    733  O   MET A  70      37.630  38.940  28.880  1.00  0.00           O  
ATOM    734  CB  MET A  70      35.140  40.680  29.320  1.00  0.00           C  
ATOM    735  CG  MET A  70      34.100  41.510  30.040  1.00  0.00           C  
ATOM    736  SD  MET A  70      32.830  42.090  28.910  1.00  0.00           S  
ATOM    737  CE  MET A  70      31.880  42.940  30.180  1.00  0.00           C  
ATOM    738  H   MET A  70      36.910  41.840  30.260  1.00  0.00           H  
ATOM    739  N   PRO A  71      36.210  37.540  30.040  1.00  0.00           N  
ATOM    740  CA  PRO A  71      36.610  36.290  29.390  1.00  0.00           C  
ATOM    741  C   PRO A  71      36.090  36.250  27.920  1.00  0.00           C  
ATOM    742  O   PRO A  71      36.940  36.180  26.990  1.00  0.00           O  
ATOM    743  CB  PRO A  71      35.930  35.250  30.370  1.00  0.00           C  
ATOM    744  CG  PRO A  71      35.610  36.040  31.640  1.00  0.00           C  
ATOM    745  CD  PRO A  71      35.280  37.400  31.140  1.00  0.00           C  
ATOM    746  N   GLU A  72      34.850  35.780  27.650  1.00  0.00           N  
ATOM    747  CA  GLU A  72      34.050  36.050  26.410  1.00  0.00           C  
ATOM    748  C   GLU A  72      33.710  37.550  26.310  1.00  0.00           C  
ATOM    749  O   GLU A  72      33.590  38.360  27.250  1.00  0.00           O  
ATOM    750  CB  GLU A  72      32.800  35.160  26.510  1.00  0.00           C  
ATOM    751  CG  GLU A  72      33.210  33.760  26.250  1.00  0.00           C  
ATOM    752  CD  GLU A  72      33.490  33.430  24.760  1.00  0.00           C  
ATOM    753  OE1 GLU A  72      33.100  34.210  23.830  1.00  0.00           O  
ATOM    754  OE2 GLU A  72      34.200  32.460  24.550  1.00  0.00           O1-
ATOM    755  H   GLU A  72      34.230  35.540  28.400  1.00  0.00           H  
ATOM    756  N   PHE A  73      33.440  37.800  25.000  1.00  0.00           N  
ATOM    757  CA  PHE A  73      33.430  39.120  24.400  1.00  0.00           C  
ATOM    758  C   PHE A  73      32.440  40.100  25.010  1.00  0.00           C  
ATOM    759  O   PHE A  73      32.770  41.260  25.330  1.00  0.00           O  
ATOM    760  CB  PHE A  73      33.610  39.190  22.870  1.00  0.00           C  
ATOM    761  CG  PHE A  73      32.320  38.710  22.150  1.00  0.00           C  
ATOM    762  CD1 PHE A  73      32.180  37.350  21.920  1.00  0.00           C  
ATOM    763  CD2 PHE A  73      31.270  39.540  22.000  1.00  0.00           C  
ATOM    764  CE1 PHE A  73      30.940  36.770  21.530  1.00  0.00           C  
ATOM    765  CE2 PHE A  73      30.070  38.980  21.680  1.00  0.00           C  
ATOM    766  CZ  PHE A  73      29.820  37.630  21.450  1.00  0.00           C  
ATOM    767  H   PHE A  73      33.340  37.060  24.330  1.00  0.00           H  
ATOM    768  HD1 PHE A  73      33.100  36.780  21.880  1.00  0.00           H  
ATOM    769  HD2 PHE A  73      31.430  40.530  22.420  1.00  0.00           H  
ATOM    770  HE1 PHE A  73      30.860  35.830  21.000  1.00  0.00           H  
ATOM    771  HE2 PHE A  73      29.270  39.710  21.800  1.00  0.00           H  
ATOM    772  HZ  PHE A  73      28.780  37.320  21.450  1.00  0.00           H  
ATOM    773  N   GLY A  74      31.270  39.640  25.340  1.00  0.00           N  
ATOM    774  CA  GLY A  74      30.270  40.430  26.170  1.00  0.00           C  
ATOM    775  C   GLY A  74      29.810  39.520  27.290  1.00  0.00           C  
ATOM    776  O   GLY A  74      28.620  39.210  27.380  1.00  0.00           O  
ATOM    777  H   GLY A  74      31.010  38.670  25.330  1.00  0.00           H  
ATOM    778  N   SER A  75      30.760  39.410  28.240  1.00  0.00           N  
ATOM    779  CA  SER A  75      30.590  38.750  29.520  1.00  0.00           C  
ATOM    780  C   SER A  75      29.630  39.410  30.410  1.00  0.00           C  
ATOM    781  O   SER A  75      29.740  40.590  30.550  1.00  0.00           O  
ATOM    782  CB  SER A  75      31.940  38.640  30.190  1.00  0.00           C  
ATOM    783  OG  SER A  75      31.960  37.520  31.140  1.00  0.00           O  
ATOM    784  H   SER A  75      31.730  39.510  28.020  1.00  0.00           H  
ATOM    785  HG  SER A  75      32.280  37.860  32.020  1.00  0.00           H  
ATOM    786  N   SER A  76      28.950  38.680  31.200  1.00  0.00           N  
ATOM    787  CA  SER A  76      27.930  39.110  32.160  1.00  0.00           C  
ATOM    788  C   SER A  76      28.330  40.130  33.250  1.00  0.00           C  
ATOM    789  O   SER A  76      29.540  40.360  33.390  1.00  0.00           O  
ATOM    790  CB  SER A  76      27.330  37.940  32.960  1.00  0.00           C  
ATOM    791  OG  SER A  76      28.290  37.440  33.950  1.00  0.00           O  
ATOM    792  H   SER A  76      29.170  37.700  31.200  1.00  0.00           H  
ATOM    793  HG  SER A  76      28.050  36.510  34.220  1.00  0.00           H  
ATOM    794  N   GLY A  77      27.330  40.870  33.820  1.00  0.00           N  
ATOM    795  CA  GLY A  77      27.430  41.720  34.970  1.00  0.00           C  
ATOM    796  C   GLY A  77      28.310  41.130  36.090  1.00  0.00           C  
ATOM    797  O   GLY A  77      29.000  41.790  36.790  1.00  0.00           O  
ATOM    798  H   GLY A  77      26.410  41.040  33.450  1.00  0.00           H  
ATOM    799  N   LYS A  78      28.030  39.880  36.380  1.00  0.00           N  
ATOM    800  CA  LYS A  78      28.850  39.070  37.320  1.00  0.00           C  
ATOM    801  C   LYS A  78      30.260  38.720  36.890  1.00  0.00           C  
ATOM    802  O   LYS A  78      31.200  38.930  37.610  1.00  0.00           O  
ATOM    803  CB  LYS A  78      28.060  37.840  37.810  1.00  0.00           C  
ATOM    804  CG  LYS A  78      27.350  38.230  39.060  1.00  0.00           C  
ATOM    805  CD  LYS A  78      26.640  37.140  39.840  1.00  0.00           C  
ATOM    806  CE  LYS A  78      27.680  36.210  40.530  1.00  0.00           C  
ATOM    807  NZ  LYS A  78      27.030  35.200  41.370  1.00  0.00           N1+
ATOM    808  H   LYS A  78      27.550  39.310  35.710  1.00  0.00           H  
ATOM    809  HZ1 LYS A  78      26.300  34.700  40.890  1.00  0.00           H  
ATOM    810  HZ2 LYS A  78      27.650  34.550  41.800  1.00  0.00           H  
ATOM    811  HZ3 LYS A  78      26.510  35.740  42.030  1.00  0.00           H  
ATOM    812  N   LYS A  79      30.340  38.160  35.700  1.00  0.00           N  
ATOM    813  CA  LYS A  79      31.630  37.630  35.200  1.00  0.00           C  
ATOM    814  C   LYS A  79      32.460  38.740  34.460  1.00  0.00           C  
ATOM    815  O   LYS A  79      33.140  38.540  33.430  1.00  0.00           O  
ATOM    816  CB  LYS A  79      31.370  36.350  34.340  1.00  0.00           C  
ATOM    817  CG  LYS A  79      30.950  35.070  35.010  1.00  0.00           C  
ATOM    818  CD  LYS A  79      31.940  34.350  35.950  1.00  0.00           C  
ATOM    819  CE  LYS A  79      33.290  34.000  35.330  1.00  0.00           C  
ATOM    820  NZ  LYS A  79      34.170  33.060  36.030  1.00  0.00           N1+
ATOM    821  H   LYS A  79      29.590  37.910  35.080  1.00  0.00           H  
ATOM    822  HZ1 LYS A  79      34.040  33.020  37.020  1.00  0.00           H  
ATOM    823  HZ2 LYS A  79      34.040  32.120  35.710  1.00  0.00           H  
ATOM    824  HZ3 LYS A  79      35.080  33.380  35.780  1.00  0.00           H  
ATOM    825  N   SER A  80      32.520  39.900  35.120  1.00  0.00           N  
ATOM    826  CA  SER A  80      33.280  41.040  34.710  1.00  0.00           C  
ATOM    827  C   SER A  80      34.240  41.320  35.870  1.00  0.00           C  
ATOM    828  O   SER A  80      33.970  41.770  36.980  1.00  0.00           O  
ATOM    829  CB  SER A  80      32.440  42.360  34.640  1.00  0.00           C  
ATOM    830  OG  SER A  80      31.740  42.290  33.390  1.00  0.00           O  
ATOM    831  H   SER A  80      32.220  39.920  36.070  1.00  0.00           H  
ATOM    832  HG  SER A  80      31.310  41.390  33.450  1.00  0.00           H  
ATOM    833  N   TYR A  81      35.450  40.800  35.630  1.00  0.00           N  
ATOM    834  CA  TYR A  81      36.540  40.960  36.580  1.00  0.00           C  
ATOM    835  C   TYR A  81      37.170  42.390  36.690  1.00  0.00           C  
ATOM    836  O   TYR A  81      38.050  42.760  35.840  1.00  0.00           O  
ATOM    837  CB  TYR A  81      37.530  39.850  36.330  1.00  0.00           C  
ATOM    838  CG  TYR A  81      37.030  38.420  36.540  1.00  0.00           C  
ATOM    839  CD1 TYR A  81      37.290  37.720  37.710  1.00  0.00           C  
ATOM    840  CD2 TYR A  81      36.440  37.700  35.500  1.00  0.00           C  
ATOM    841  CE1 TYR A  81      37.120  36.320  37.820  1.00  0.00           C  
ATOM    842  CE2 TYR A  81      36.300  36.320  35.580  1.00  0.00           C  
ATOM    843  CZ  TYR A  81      36.700  35.660  36.720  1.00  0.00           C  
ATOM    844  OH  TYR A  81      36.480  34.300  36.730  1.00  0.00           O  
ATOM    845  H   TYR A  81      35.760  40.370  34.780  1.00  0.00           H  
ATOM    846  HD1 TYR A  81      37.610  38.270  38.590  1.00  0.00           H  
ATOM    847  HD2 TYR A  81      36.390  38.130  34.500  1.00  0.00           H  
ATOM    848  HE1 TYR A  81      37.430  35.950  38.800  1.00  0.00           H  
ATOM    849  HE2 TYR A  81      36.250  35.740  34.650  1.00  0.00           H  
ATOM    850  HH  TYR A  81      36.860  34.010  37.610  1.00  0.00           H  
ATOM    851  N   ILE A  82      36.790  43.110  37.670  1.00  0.00           N  
ATOM    852  CA  ILE A  82      37.450  44.410  37.810  1.00  0.00           C  
ATOM    853  C   ILE A  82      38.870  44.260  38.390  1.00  0.00           C  
ATOM    854  O   ILE A  82      39.080  43.940  39.620  1.00  0.00           O  
ATOM    855  CB  ILE A  82      36.650  45.290  38.760  1.00  0.00           C  
ATOM    856  CG1 ILE A  82      35.180  45.380  38.340  1.00  0.00           C  
ATOM    857  CG2 ILE A  82      37.340  46.700  38.830  1.00  0.00           C  
ATOM    858  CD  ILE A  82      34.250  46.050  39.330  1.00  0.00           C  
ATOM    859  H   ILE A  82      36.170  42.850  38.400  1.00  0.00           H  
ATOM    860  N   ALA A  83      39.870  44.360  37.580  1.00  0.00           N  
ATOM    861  CA  ALA A  83      41.270  44.490  38.010  1.00  0.00           C  
ATOM    862  C   ALA A  83      41.570  45.900  38.540  1.00  0.00           C  
ATOM    863  O   ALA A  83      41.880  46.790  37.750  1.00  0.00           O  
ATOM    864  CB  ALA A  83      42.240  44.120  36.870  1.00  0.00           C  
ATOM    865  H   ALA A  83      39.800  44.690  36.640  1.00  0.00           H  
ATOM    866  N   THR A  84      41.580  46.110  39.850  1.00  0.00           N  
ATOM    867  CA  THR A  84      41.730  47.460  40.470  1.00  0.00           C  
ATOM    868  C   THR A  84      43.060  47.500  41.330  1.00  0.00           C  
ATOM    869  O   THR A  84      43.780  46.530  41.540  1.00  0.00           O  
ATOM    870  CB  THR A  84      40.430  47.780  41.200  1.00  0.00           C  
ATOM    871  CG2 THR A  84      40.120  46.820  42.260  1.00  0.00           C  
ATOM    872  OG1 THR A  84      40.410  49.140  41.700  1.00  0.00           O  
ATOM    873  H   THR A  84      41.530  45.330  40.480  1.00  0.00           H  
ATOM    874  HG1 THR A  84      39.460  49.400  41.900  1.00  0.00           H  
ATOM    875  N   GLN A  85      43.510  48.750  41.400  1.00  0.00           N  
ATOM    876  CA  GLN A  85      44.580  49.140  42.320  1.00  0.00           C  
ATOM    877  C   GLN A  85      44.050  49.160  43.790  1.00  0.00           C  
ATOM    878  O   GLN A  85      43.040  49.740  44.180  1.00  0.00           O  
ATOM    879  CB  GLN A  85      45.190  50.480  41.980  1.00  0.00           C  
ATOM    880  CG  GLN A  85      46.320  51.060  42.800  1.00  0.00           C  
ATOM    881  CD  GLN A  85      46.580  52.430  42.330  1.00  0.00           C  
ATOM    882  NE2 GLN A  85      45.860  53.370  42.740  1.00  0.00           N  
ATOM    883  OE1 GLN A  85      47.450  52.650  41.480  1.00  0.00           O  
ATOM    884  H   GLN A  85      43.160  49.520  40.870  1.00  0.00           H  
ATOM    885 1HE2 GLN A  85      45.070  53.270  43.360  1.00  0.00           H  
ATOM    886 2HE2 GLN A  85      46.030  54.310  42.450  1.00  0.00           H  
ATOM    887  N   GLY A  86      44.720  48.460  44.630  1.00  0.00           N  
ATOM    888  CA  GLY A  86      44.620  48.340  46.120  1.00  0.00           C  
ATOM    889  C   GLY A  86      44.890  49.660  46.820  1.00  0.00           C  
ATOM    890  O   GLY A  86      46.000  50.100  46.740  1.00  0.00           O  
ATOM    891  H   GLY A  86      45.470  47.880  44.280  1.00  0.00           H  
ATOM    892  N   CYS A  87      43.930  50.170  47.660  1.00  0.00           N  
ATOM    893  CA  CYS A  87      43.820  51.640  47.950  1.00  0.00           C  
ATOM    894  C   CYS A  87      45.110  52.220  48.470  1.00  0.00           C  
ATOM    895  O   CYS A  87      45.800  51.660  49.280  1.00  0.00           O  
ATOM    896  CB  CYS A  87      42.690  51.930  48.950  1.00  0.00           C  
ATOM    897  SG  CYS A  87      42.300  50.820  50.330  1.00  0.00           S  
ATOM    898  H   CYS A  87      43.470  49.560  48.310  1.00  0.00           H  
ATOM    899  HG  CYS A  87      41.530  51.650  51.020  1.00  0.00           H  
ATOM    900  N   LEU A  88      45.340  53.480  48.100  1.00  0.00           N  
ATOM    901  CA  LEU A  88      46.380  54.310  48.740  1.00  0.00           C  
ATOM    902  C   LEU A  88      45.710  55.200  49.820  1.00  0.00           C  
ATOM    903  O   LEU A  88      44.510  55.550  49.700  1.00  0.00           O  
ATOM    904  CB  LEU A  88      46.970  55.240  47.710  1.00  0.00           C  
ATOM    905  CG  LEU A  88      47.970  54.540  46.710  1.00  0.00           C  
ATOM    906  CD1 LEU A  88      47.150  54.060  45.470  1.00  0.00           C  
ATOM    907  CD2 LEU A  88      48.940  55.590  46.160  1.00  0.00           C  
ATOM    908  H   LEU A  88      44.790  53.970  47.430  1.00  0.00           H  
ATOM    909  N   GLN A  89      46.610  55.800  50.590  1.00  0.00           N  
ATOM    910  CA  GLN A  89      46.410  56.700  51.720  1.00  0.00           C  
ATOM    911  C   GLN A  89      45.490  57.870  51.380  1.00  0.00           C  
ATOM    912  O   GLN A  89      44.930  58.330  52.350  1.00  0.00           O  
ATOM    913  CB  GLN A  89      47.740  56.940  52.350  1.00  0.00           C  
ATOM    914  CG  GLN A  89      47.710  57.570  53.770  1.00  0.00           C  
ATOM    915  CD  GLN A  89      49.130  57.970  54.220  1.00  0.00           C  
ATOM    916  NE2 GLN A  89      49.500  57.830  55.470  1.00  0.00           N  
ATOM    917  OE1 GLN A  89      49.880  58.490  53.430  1.00  0.00           O  
ATOM    918  H   GLN A  89      47.590  55.660  50.440  1.00  0.00           H  
ATOM    919 1HE2 GLN A  89      48.830  57.440  56.100  1.00  0.00           H  
ATOM    920 2HE2 GLN A  89      50.410  58.110  55.770  1.00  0.00           H  
ATOM    921  N   ASN A  90      45.490  58.410  50.200  1.00  0.00           N  
ATOM    922  CA  ASN A  90      44.440  59.340  49.670  1.00  0.00           C  
ATOM    923  C   ASN A  90      43.070  58.710  49.250  1.00  0.00           C  
ATOM    924  O   ASN A  90      42.130  58.880  49.980  1.00  0.00           O  
ATOM    925  CB  ASN A  90      45.090  60.220  48.630  1.00  0.00           C  
ATOM    926  CG  ASN A  90      45.880  59.470  47.510  1.00  0.00           C  
ATOM    927  ND2 ASN A  90      45.700  60.010  46.320  1.00  0.00           N  
ATOM    928  OD1 ASN A  90      46.550  58.460  47.750  1.00  0.00           O  
ATOM    929  H   ASN A  90      46.210  58.390  49.500  1.00  0.00           H  
ATOM    930 1HD2 ASN A  90      45.210  60.880  46.240  1.00  0.00           H  
ATOM    931 2HD2 ASN A  90      46.200  59.560  45.580  1.00  0.00           H  
ATOM    932  N   THR A  91      43.150  57.670  48.400  1.00  0.00           N  
ATOM    933  CA  THR A  91      41.970  57.050  47.650  1.00  0.00           C  
ATOM    934  C   THR A  91      41.100  56.120  48.530  1.00  0.00           C  
ATOM    935  O   THR A  91      40.020  55.660  48.020  1.00  0.00           O  
ATOM    936  CB  THR A  91      42.450  56.380  46.410  1.00  0.00           C  
ATOM    937  CG2 THR A  91      43.030  57.440  45.460  1.00  0.00           C  
ATOM    938  OG1 THR A  91      43.240  55.240  46.490  1.00  0.00           O  
ATOM    939  H   THR A  91      44.040  57.210  48.380  1.00  0.00           H  
ATOM    940  HG1 THR A  91      43.180  54.720  45.640  1.00  0.00           H  
ATOM    941  N   VAL A  92      41.250  56.350  49.820  1.00  0.00           N  
ATOM    942  CA  VAL A  92      40.550  55.660  51.000  1.00  0.00           C  
ATOM    943  C   VAL A  92      39.020  55.730  50.940  1.00  0.00           C  
ATOM    944  O   VAL A  92      38.370  54.810  51.380  1.00  0.00           O  
ATOM    945  CB  VAL A  92      41.070  56.080  52.420  1.00  0.00           C  
ATOM    946  CG1 VAL A  92      42.520  55.930  52.540  1.00  0.00           C  
ATOM    947  CG2 VAL A  92      40.750  57.540  52.850  1.00  0.00           C  
ATOM    948  H   VAL A  92      41.860  57.110  50.030  1.00  0.00           H  
ATOM    949  N   ASN A  93      38.500  56.740  50.200  1.00  0.00           N  
ATOM    950  CA  ASN A  93      37.040  56.930  49.950  1.00  0.00           C  
ATOM    951  C   ASN A  93      36.520  56.480  48.590  1.00  0.00           C  
ATOM    952  O   ASN A  93      35.560  55.690  48.470  1.00  0.00           O  
ATOM    953  CB  ASN A  93      36.720  58.420  50.120  1.00  0.00           C  
ATOM    954  CG  ASN A  93      37.690  59.330  49.410  1.00  0.00           C  
ATOM    955  ND2 ASN A  93      37.130  60.450  48.900  1.00  0.00           N  
ATOM    956  OD1 ASN A  93      38.920  59.200  49.440  1.00  0.00           O  
ATOM    957  H   ASN A  93      39.100  57.500  49.950  1.00  0.00           H  
ATOM    958 1HD2 ASN A  93      36.150  60.640  48.920  1.00  0.00           H  
ATOM    959 2HD2 ASN A  93      37.680  60.840  48.160  1.00  0.00           H  
ATOM    960  N   ASP A  94      37.310  56.810  47.570  1.00  0.00           N  
ATOM    961  CA  ASP A  94      37.220  56.430  46.110  1.00  0.00           C  
ATOM    962  C   ASP A  94      37.210  54.880  46.010  1.00  0.00           C  
ATOM    963  O   ASP A  94      36.170  54.490  45.500  1.00  0.00           O  
ATOM    964  CB  ASP A  94      38.300  57.050  45.240  1.00  0.00           C  
ATOM    965  CG  ASP A  94      38.290  58.560  45.450  1.00  0.00           C  
ATOM    966  OD1 ASP A  94      37.400  59.290  44.950  1.00  0.00           O  
ATOM    967  OD2 ASP A  94      39.130  59.040  46.250  1.00  0.00           O1-
ATOM    968  H   ASP A  94      37.870  57.620  47.750  1.00  0.00           H  
ATOM    969  N   PHE A  95      38.000  54.240  46.890  1.00  0.00           N  
ATOM    970  CA  PHE A  95      38.070  52.740  46.950  1.00  0.00           C  
ATOM    971  C   PHE A  95      36.780  52.100  47.500  1.00  0.00           C  
ATOM    972  O   PHE A  95      36.110  51.260  46.890  1.00  0.00           O  
ATOM    973  CB  PHE A  95      39.250  52.440  47.840  1.00  0.00           C  
ATOM    974  CG  PHE A  95      39.620  50.910  47.740  1.00  0.00           C  
ATOM    975  CD1 PHE A  95      40.400  50.470  46.690  1.00  0.00           C  
ATOM    976  CD2 PHE A  95      39.040  49.930  48.580  1.00  0.00           C  
ATOM    977  CE1 PHE A  95      40.560  49.120  46.400  1.00  0.00           C  
ATOM    978  CE2 PHE A  95      39.150  48.590  48.210  1.00  0.00           C  
ATOM    979  CZ  PHE A  95      39.970  48.160  47.170  1.00  0.00           C  
ATOM    980  H   PHE A  95      38.690  54.680  47.460  1.00  0.00           H  
ATOM    981  HD1 PHE A  95      41.090  51.090  46.120  1.00  0.00           H  
ATOM    982  HD2 PHE A  95      38.670  50.240  49.550  1.00  0.00           H  
ATOM    983  HE1 PHE A  95      41.130  48.910  45.490  1.00  0.00           H  
ATOM    984  HE2 PHE A  95      38.540  47.840  48.710  1.00  0.00           H  
ATOM    985  HZ  PHE A  95      39.970  47.110  46.890  1.00  0.00           H  
ATOM    986  N   TRP A  96      36.260  52.640  48.600  1.00  0.00           N  
ATOM    987  CA  TRP A  96      34.920  52.240  49.070  1.00  0.00           C  
ATOM    988  C   TRP A  96      33.720  52.570  48.170  1.00  0.00           C  
ATOM    989  O   TRP A  96      32.770  51.780  48.110  1.00  0.00           O  
ATOM    990  CB  TRP A  96      34.650  52.810  50.470  1.00  0.00           C  
ATOM    991  CG  TRP A  96      35.550  52.060  51.520  1.00  0.00           C  
ATOM    992  CD1 TRP A  96      36.360  52.620  52.370  1.00  0.00           C  
ATOM    993  CD2 TRP A  96      35.240  50.730  51.920  1.00  0.00           C  
ATOM    994  CE2 TRP A  96      36.110  50.510  52.980  1.00  0.00           C  
ATOM    995  CE3 TRP A  96      34.190  49.830  51.650  1.00  0.00           C  
ATOM    996  NE1 TRP A  96      36.820  51.650  53.140  1.00  0.00           N  
ATOM    997  CZ2 TRP A  96      35.970  49.370  53.820  1.00  0.00           C  
ATOM    998  CZ3 TRP A  96      34.070  48.740  52.520  1.00  0.00           C  
ATOM    999  CH2 TRP A  96      34.920  48.510  53.610  1.00  0.00           C  
ATOM   1000  H   TRP A  96      36.790  53.360  49.040  1.00  0.00           H  
ATOM   1001  HD1 TRP A  96      36.580  53.670  52.540  1.00  0.00           H  
ATOM   1002  HE1 TRP A  96      37.610  51.700  53.740  1.00  0.00           H  
ATOM   1003  HE3 TRP A  96      33.470  49.960  50.850  1.00  0.00           H  
ATOM   1004  HZ2 TRP A  96      36.770  48.990  54.450  1.00  0.00           H  
ATOM   1005  HZ3 TRP A  96      33.200  48.080  52.520  1.00  0.00           H  
ATOM   1006  HH2 TRP A  96      34.620  47.730  54.320  1.00  0.00           H  
ATOM   1007  N   ARG A  97      33.830  53.680  47.480  1.00  0.00           N  
ATOM   1008  CA  ARG A  97      32.840  53.940  46.380  1.00  0.00           C  
ATOM   1009  C   ARG A  97      32.800  52.860  45.210  1.00  0.00           C  
ATOM   1010  O   ARG A  97      31.740  52.240  45.000  1.00  0.00           O  
ATOM   1011  CB  ARG A  97      33.050  55.320  45.880  1.00  0.00           C  
ATOM   1012  CG  ARG A  97      32.310  56.220  46.790  1.00  0.00           C  
ATOM   1013  CD  ARG A  97      32.330  57.650  46.200  1.00  0.00           C  
ATOM   1014  NE  ARG A  97      31.670  57.780  44.890  1.00  0.00           N  
ATOM   1015  CZ  ARG A  97      32.080  58.680  43.980  1.00  0.00           C  
ATOM   1016  NH1 ARG A  97      33.270  59.370  44.100  1.00  0.00           N1+
ATOM   1017  NH2 ARG A  97      31.380  58.890  42.820  1.00  0.00           N  
ATOM   1018  H   ARG A  97      34.320  54.480  47.820  1.00  0.00           H  
ATOM   1019  HE  ARG A  97      30.990  57.080  44.670  1.00  0.00           H  
ATOM   1020 1HH1 ARG A  97      33.940  59.030  44.760  1.00  0.00           H  
ATOM   1021 2HH1 ARG A  97      33.600  59.960  43.360  1.00  0.00           H  
ATOM   1022 1HH2 ARG A  97      30.550  58.390  42.570  1.00  0.00           H  
ATOM   1023 2HH2 ARG A  97      31.630  59.630  42.200  1.00  0.00           H  
ATOM   1024  N   MET A  98      34.020  52.370  44.820  1.00  0.00           N  
ATOM   1025  CA  MET A  98      34.120  51.270  43.850  1.00  0.00           C  
ATOM   1026  C   MET A  98      33.460  49.950  44.370  1.00  0.00           C  
ATOM   1027  O   MET A  98      33.150  49.050  43.590  1.00  0.00           O  
ATOM   1028  CB  MET A  98      35.550  51.150  43.460  1.00  0.00           C  
ATOM   1029  CG  MET A  98      36.010  50.080  42.450  1.00  0.00           C  
ATOM   1030  SD  MET A  98      37.810  50.020  42.340  1.00  0.00           S  
ATOM   1031  CE  MET A  98      38.160  49.730  44.080  1.00  0.00           C  
ATOM   1032  H   MET A  98      34.910  52.830  44.920  1.00  0.00           H  
ATOM   1033  N   VAL A  99      33.490  49.750  45.660  1.00  0.00           N  
ATOM   1034  CA  VAL A  99      32.780  48.620  46.310  1.00  0.00           C  
ATOM   1035  C   VAL A  99      31.290  48.790  46.310  1.00  0.00           C  
ATOM   1036  O   VAL A  99      30.570  47.930  45.760  1.00  0.00           O  
ATOM   1037  CB  VAL A  99      33.350  48.290  47.670  1.00  0.00           C  
ATOM   1038  CG1 VAL A  99      32.540  47.210  48.330  1.00  0.00           C  
ATOM   1039  CG2 VAL A  99      34.860  47.940  47.640  1.00  0.00           C  
ATOM   1040  H   VAL A  99      34.250  50.110  46.200  1.00  0.00           H  
ATOM   1041  N   PHE A 100      30.770  49.840  46.880  1.00  0.00           N  
ATOM   1042  CA  PHE A 100      29.300  50.080  47.020  1.00  0.00           C  
ATOM   1043  C   PHE A 100      28.590  50.430  45.660  1.00  0.00           C  
ATOM   1044  O   PHE A 100      27.560  49.780  45.400  1.00  0.00           O  
ATOM   1045  CB  PHE A 100      29.040  51.280  47.960  1.00  0.00           C  
ATOM   1046  CG  PHE A 100      27.860  50.970  48.920  1.00  0.00           C  
ATOM   1047  CD1 PHE A 100      26.620  51.170  48.390  1.00  0.00           C  
ATOM   1048  CD2 PHE A 100      27.990  50.580  50.270  1.00  0.00           C  
ATOM   1049  CE1 PHE A 100      25.460  50.990  49.140  1.00  0.00           C  
ATOM   1050  CE2 PHE A 100      26.900  50.530  51.070  1.00  0.00           C  
ATOM   1051  CZ  PHE A 100      25.670  50.580  50.490  1.00  0.00           C  
ATOM   1052  H   PHE A 100      31.370  50.430  47.430  1.00  0.00           H  
ATOM   1053  HD1 PHE A 100      26.610  51.640  47.410  1.00  0.00           H  
ATOM   1054  HD2 PHE A 100      28.980  50.230  50.570  1.00  0.00           H  
ATOM   1055  HE1 PHE A 100      24.550  51.340  48.650  1.00  0.00           H  
ATOM   1056  HE2 PHE A 100      27.100  50.520  52.140  1.00  0.00           H  
ATOM   1057  HZ  PHE A 100      24.810  50.110  50.970  1.00  0.00           H  
ATOM   1058  N   GLN A 101      29.300  51.090  44.760  1.00  0.00           N  
ATOM   1059  CA  GLN A 101      28.690  51.480  43.480  1.00  0.00           C  
ATOM   1060  C   GLN A 101      27.810  50.380  42.780  1.00  0.00           C  
ATOM   1061  O   GLN A 101      26.580  50.500  42.860  1.00  0.00           O  
ATOM   1062  CB  GLN A 101      29.780  52.070  42.570  1.00  0.00           C  
ATOM   1063  CG  GLN A 101      29.100  53.030  41.560  1.00  0.00           C  
ATOM   1064  CD  GLN A 101      30.130  53.770  40.750  1.00  0.00           C  
ATOM   1065  NE2 GLN A 101      30.320  53.270  39.540  1.00  0.00           N  
ATOM   1066  OE1 GLN A 101      30.420  54.940  41.010  1.00  0.00           O  
ATOM   1067  H   GLN A 101      30.220  51.450  44.900  1.00  0.00           H  
ATOM   1068 1HE2 GLN A 101      29.830  52.440  39.280  1.00  0.00           H  
ATOM   1069 2HE2 GLN A 101      31.040  53.610  38.930  1.00  0.00           H  
ATOM   1070  N   GLU A 102      28.410  49.350  42.120  1.00  0.00           N  
ATOM   1071  CA  GLU A 102      27.720  48.350  41.350  1.00  0.00           C  
ATOM   1072  C   GLU A 102      27.550  46.960  42.080  1.00  0.00           C  
ATOM   1073  O   GLU A 102      27.400  45.920  41.460  1.00  0.00           O  
ATOM   1074  CB  GLU A 102      28.390  48.400  39.960  1.00  0.00           C  
ATOM   1075  CG  GLU A 102      27.580  49.400  39.130  1.00  0.00           C  
ATOM   1076  CD  GLU A 102      28.420  50.560  38.500  1.00  0.00           C  
ATOM   1077  OE1 GLU A 102      27.860  51.620  38.130  1.00  0.00           O  
ATOM   1078  OE2 GLU A 102      29.640  50.560  38.630  1.00  0.00           O1-
ATOM   1079  H   GLU A 102      29.400  49.260  42.260  1.00  0.00           H  
ATOM   1080  N   ASN A 103      27.380  47.060  43.400  1.00  0.00           N  
ATOM   1081  CA  ASN A 103      26.980  45.910  44.310  1.00  0.00           C  
ATOM   1082  C   ASN A 103      27.870  44.650  44.330  1.00  0.00           C  
ATOM   1083  O   ASN A 103      27.510  43.560  43.880  1.00  0.00           O  
ATOM   1084  CB  ASN A 103      25.510  45.690  44.130  1.00  0.00           C  
ATOM   1085  CG  ASN A 103      24.920  44.750  45.160  1.00  0.00           C  
ATOM   1086  ND2 ASN A 103      23.780  44.240  44.740  1.00  0.00           N  
ATOM   1087  OD1 ASN A 103      25.420  44.430  46.210  1.00  0.00           O  
ATOM   1088  H   ASN A 103      27.450  47.940  43.870  1.00  0.00           H  
ATOM   1089 1HD2 ASN A 103      23.560  44.390  43.780  1.00  0.00           H  
ATOM   1090 2HD2 ASN A 103      23.270  43.650  45.370  1.00  0.00           H  
ATOM   1091  N   SER A 104      29.130  45.010  44.260  1.00  0.00           N  
ATOM   1092  CA  SER A 104      30.200  43.950  44.320  1.00  0.00           C  
ATOM   1093  C   SER A 104      30.260  43.410  45.760  1.00  0.00           C  
ATOM   1094  O   SER A 104      30.310  44.170  46.780  1.00  0.00           O  
ATOM   1095  CB  SER A 104      31.540  44.510  44.060  1.00  0.00           C  
ATOM   1096  OG  SER A 104      31.560  45.010  42.730  1.00  0.00           O  
ATOM   1097  H   SER A 104      29.440  45.940  44.060  1.00  0.00           H  
ATOM   1098  HG  SER A 104      31.840  44.210  42.190  1.00  0.00           H  
ATOM   1099  N   ARG A 105      30.170  42.100  45.790  1.00  0.00           N  
ATOM   1100  CA  ARG A 105      29.960  41.260  47.020  1.00  0.00           C  
ATOM   1101  C   ARG A 105      31.290  40.620  47.500  1.00  0.00           C  
ATOM   1102  O   ARG A 105      31.940  41.250  48.330  1.00  0.00           O  
ATOM   1103  CB  ARG A 105      28.770  40.280  46.820  1.00  0.00           C  
ATOM   1104  CG  ARG A 105      27.390  40.980  46.850  1.00  0.00           C  
ATOM   1105  CD  ARG A 105      27.000  41.700  48.150  1.00  0.00           C  
ATOM   1106  NE  ARG A 105      25.700  42.330  48.060  1.00  0.00           N  
ATOM   1107  CZ  ARG A 105      24.750  42.230  49.020  1.00  0.00           C  
ATOM   1108  NH1 ARG A 105      25.020  41.630  50.190  1.00  0.00           N1+
ATOM   1109  NH2 ARG A 105      23.430  42.470  48.830  1.00  0.00           N  
ATOM   1110  H   ARG A 105      30.310  41.610  44.920  1.00  0.00           H  
ATOM   1111  HE  ARG A 105      25.590  42.870  47.230  1.00  0.00           H  
ATOM   1112 1HH1 ARG A 105      25.930  41.310  50.450  1.00  0.00           H  
ATOM   1113 2HH1 ARG A 105      24.270  41.410  50.820  1.00  0.00           H  
ATOM   1114 1HH2 ARG A 105      23.070  42.750  47.940  1.00  0.00           H  
ATOM   1115 2HH2 ARG A 105      22.750  42.410  49.560  1.00  0.00           H  
ATOM   1116  N   VAL A 106      31.750  39.520  46.860  1.00  0.00           N  
ATOM   1117  CA  VAL A 106      32.940  38.800  47.370  1.00  0.00           C  
ATOM   1118  C   VAL A 106      34.270  39.270  46.760  1.00  0.00           C  
ATOM   1119  O   VAL A 106      34.500  39.070  45.600  1.00  0.00           O  
ATOM   1120  CB  VAL A 106      32.900  37.270  47.330  1.00  0.00           C  
ATOM   1121  CG1 VAL A 106      33.950  36.700  48.300  1.00  0.00           C  
ATOM   1122  CG2 VAL A 106      31.540  36.740  47.760  1.00  0.00           C  
ATOM   1123  H   VAL A 106      31.230  39.080  46.130  1.00  0.00           H  
ATOM   1124  N   ILE A 107      34.990  40.110  47.540  1.00  0.00           N  
ATOM   1125  CA  ILE A 107      36.170  40.930  47.010  1.00  0.00           C  
ATOM   1126  C   ILE A 107      37.560  40.360  47.150  1.00  0.00           C  
ATOM   1127  O   ILE A 107      38.050  40.150  48.250  1.00  0.00           O  
ATOM   1128  CB  ILE A 107      35.790  42.390  47.340  1.00  0.00           C  
ATOM   1129  CG1 ILE A 107      34.590  42.930  46.650  1.00  0.00           C  
ATOM   1130  CG2 ILE A 107      37.040  43.220  47.070  1.00  0.00           C  
ATOM   1131  CD  ILE A 107      34.160  44.250  47.320  1.00  0.00           C  
ATOM   1132  H   ILE A 107      34.830  40.390  48.490  1.00  0.00           H  
ATOM   1133  N   VAL A 108      38.050  39.950  45.950  1.00  0.00           N  
ATOM   1134  CA  VAL A 108      39.360  39.240  45.800  1.00  0.00           C  
ATOM   1135  C   VAL A 108      40.600  40.130  46.170  1.00  0.00           C  
ATOM   1136  O   VAL A 108      40.770  41.080  45.430  1.00  0.00           O  
ATOM   1137  CB  VAL A 108      39.350  38.510  44.440  1.00  0.00           C  
ATOM   1138  CG1 VAL A 108      40.590  37.630  44.190  1.00  0.00           C  
ATOM   1139  CG2 VAL A 108      38.110  37.660  44.250  1.00  0.00           C  
ATOM   1140  H   VAL A 108      37.770  40.490  45.150  1.00  0.00           H  
ATOM   1141  N   MET A 109      41.530  39.670  47.060  1.00  0.00           N  
ATOM   1142  CA  MET A 109      42.770  40.440  47.500  1.00  0.00           C  
ATOM   1143  C   MET A 109      44.110  39.690  47.480  1.00  0.00           C  
ATOM   1144  O   MET A 109      44.590  39.220  48.480  1.00  0.00           O  
ATOM   1145  CB  MET A 109      42.410  41.070  48.900  1.00  0.00           C  
ATOM   1146  CG  MET A 109      43.450  42.140  49.360  1.00  0.00           C  
ATOM   1147  SD  MET A 109      43.260  43.130  50.900  1.00  0.00           S  
ATOM   1148  CE  MET A 109      44.770  44.130  50.980  1.00  0.00           C  
ATOM   1149  H   MET A 109      41.470  38.850  47.620  1.00  0.00           H  
ATOM   1150  N   THR A 110      44.900  39.820  46.430  1.00  0.00           N  
ATOM   1151  CA  THR A 110      46.170  39.020  46.180  1.00  0.00           C  
ATOM   1152  C   THR A 110      47.300  39.380  47.140  1.00  0.00           C  
ATOM   1153  O   THR A 110      48.390  38.820  47.090  1.00  0.00           O  
ATOM   1154  CB  THR A 110      46.700  39.300  44.770  1.00  0.00           C  
ATOM   1155  CG2 THR A 110      45.680  38.870  43.800  1.00  0.00           C  
ATOM   1156  OG1 THR A 110      47.000  40.700  44.540  1.00  0.00           O  
ATOM   1157  H   THR A 110      44.640  40.470  45.720  1.00  0.00           H  
ATOM   1158  HG1 THR A 110      46.890  41.080  43.620  1.00  0.00           H  
ATOM   1159  N   THR A 111      47.220  40.620  47.710  1.00  0.00           N  
ATOM   1160  CA  THR A 111      48.330  41.290  48.450  1.00  0.00           C  
ATOM   1161  C   THR A 111      48.140  41.530  49.940  1.00  0.00           C  
ATOM   1162  O   THR A 111      47.070  41.540  50.580  1.00  0.00           O  
ATOM   1163  CB  THR A 111      48.730  42.580  47.760  1.00  0.00           C  
ATOM   1164  CG2 THR A 111      49.430  42.360  46.420  1.00  0.00           C  
ATOM   1165  OG1 THR A 111      47.590  43.430  47.610  1.00  0.00           O  
ATOM   1166  H   THR A 111      46.460  41.260  47.610  1.00  0.00           H  
ATOM   1167  HG1 THR A 111      47.900  44.330  47.320  1.00  0.00           H  
ATOM   1168  N   LYS A 112      49.310  41.450  50.610  1.00  0.00           N  
ATOM   1169  CA  LYS A 112      49.380  41.780  52.010  1.00  0.00           C  
ATOM   1170  C   LYS A 112      49.730  43.230  52.150  1.00  0.00           C  
ATOM   1171  O   LYS A 112      50.300  43.850  51.250  1.00  0.00           O  
ATOM   1172  CB  LYS A 112      50.430  40.850  52.600  1.00  0.00           C  
ATOM   1173  CG  LYS A 112      49.820  39.440  52.750  1.00  0.00           C  
ATOM   1174  CD  LYS A 112      50.580  38.690  53.820  1.00  0.00           C  
ATOM   1175  CE  LYS A 112      52.130  38.620  53.670  1.00  0.00           C  
ATOM   1176  NZ  LYS A 112      52.680  37.670  54.610  1.00  0.00           N1+
ATOM   1177  H   LYS A 112      50.120  41.010  50.230  1.00  0.00           H  
ATOM   1178  HZ1 LYS A 112      52.250  36.770  54.660  1.00  0.00           H  
ATOM   1179  HZ2 LYS A 112      53.590  37.490  54.250  1.00  0.00           H  
ATOM   1180  HZ3 LYS A 112      52.780  38.040  55.540  1.00  0.00           H  
ATOM   1181  N   GLU A 113      49.470  43.710  53.300  1.00  0.00           N  
ATOM   1182  CA  GLU A 113      49.800  45.160  53.600  1.00  0.00           C  
ATOM   1183  C   GLU A 113      51.310  45.480  53.390  1.00  0.00           C  
ATOM   1184  O   GLU A 113      51.510  46.250  52.450  1.00  0.00           O  
ATOM   1185  CB  GLU A 113      49.290  45.720  54.900  1.00  0.00           C  
ATOM   1186  CG  GLU A 113      48.310  44.930  55.830  1.00  0.00           C  
ATOM   1187  CD  GLU A 113      48.820  43.610  56.490  1.00  0.00           C  
ATOM   1188  OE1 GLU A 113      48.940  43.460  57.730  1.00  0.00           O  
ATOM   1189  OE2 GLU A 113      49.050  42.670  55.690  1.00  0.00           O1-
ATOM   1190  H   GLU A 113      49.310  43.070  54.050  1.00  0.00           H  
ATOM   1191  N   VAL A 114      52.160  44.620  53.930  1.00  0.00           N  
ATOM   1192  CA  VAL A 114      53.650  44.820  53.800  1.00  0.00           C  
ATOM   1193  C   VAL A 114      54.170  43.430  53.290  1.00  0.00           C  
ATOM   1194  O   VAL A 114      53.900  42.340  53.720  1.00  0.00           O  
ATOM   1195  CB  VAL A 114      54.230  45.050  55.180  1.00  0.00           C  
ATOM   1196  CG1 VAL A 114      55.790  44.890  55.320  1.00  0.00           C  
ATOM   1197  CG2 VAL A 114      53.910  46.530  55.480  1.00  0.00           C  
ATOM   1198  H   VAL A 114      51.920  43.800  54.440  1.00  0.00           H  
ATOM   1199  N   GLU A 115      55.100  43.530  52.350  1.00  0.00           N  
ATOM   1200  CA  GLU A 115      55.890  42.400  51.800  1.00  0.00           C  
ATOM   1201  C   GLU A 115      57.360  42.790  51.710  1.00  0.00           C  
ATOM   1202  O   GLU A 115      57.650  43.790  51.020  1.00  0.00           O  
ATOM   1203  CB  GLU A 115      55.250  41.900  50.470  1.00  0.00           C  
ATOM   1204  CG  GLU A 115      53.870  41.230  50.700  1.00  0.00           C  
ATOM   1205  CD  GLU A 115      53.320  40.380  49.570  1.00  0.00           C  
ATOM   1206  OE1 GLU A 115      52.090  40.380  49.480  1.00  0.00           O  
ATOM   1207  OE2 GLU A 115      54.050  39.830  48.740  1.00  0.00           O1-
ATOM   1208  H   GLU A 115      55.170  44.340  51.780  1.00  0.00           H  
ATOM   1209  N   ARG A 116      58.240  41.890  52.190  1.00  0.00           N  
ATOM   1210  CA  ARG A 116      59.720  42.080  52.480  1.00  0.00           C  
ATOM   1211  C   ARG A 116      60.100  43.500  52.960  1.00  0.00           C  
ATOM   1212  O   ARG A 116      60.950  44.140  52.330  1.00  0.00           O  
ATOM   1213  CB  ARG A 116      60.500  41.470  51.330  1.00  0.00           C  
ATOM   1214  CG  ARG A 116      61.960  40.980  51.710  1.00  0.00           C  
ATOM   1215  CD  ARG A 116      62.670  40.260  50.580  1.00  0.00           C  
ATOM   1216  NE  ARG A 116      64.140  40.390  50.670  1.00  0.00           N  
ATOM   1217  CZ  ARG A 116      65.050  39.800  49.870  1.00  0.00           C  
ATOM   1218  NH1 ARG A 116      64.630  39.060  48.810  1.00  0.00           N1+
ATOM   1219  NH2 ARG A 116      66.320  40.080  49.890  1.00  0.00           N  
ATOM   1220  H   ARG A 116      57.880  41.030  52.550  1.00  0.00           H  
ATOM   1221  HE  ARG A 116      64.430  40.900  51.480  1.00  0.00           H  
ATOM   1222 1HH1 ARG A 116      63.680  38.840  48.620  1.00  0.00           H  
ATOM   1223 2HH1 ARG A 116      65.320  38.740  48.160  1.00  0.00           H  
ATOM   1224 1HH2 ARG A 116      66.740  40.570  50.650  1.00  0.00           H  
ATOM   1225 2HH2 ARG A 116      66.940  39.780  49.160  1.00  0.00           H  
ATOM   1226  N   GLY A 117      59.370  44.010  53.940  1.00  0.00           N  
ATOM   1227  CA  GLY A 117      59.480  45.450  54.420  1.00  0.00           C  
ATOM   1228  C   GLY A 117      58.680  46.560  53.680  1.00  0.00           C  
ATOM   1229  O   GLY A 117      58.340  47.600  54.250  1.00  0.00           O  
ATOM   1230  H   GLY A 117      58.790  43.440  54.520  1.00  0.00           H  
ATOM   1231  N   LYS A 118      58.390  46.350  52.350  1.00  0.00           N  
ATOM   1232  CA  LYS A 118      57.730  47.270  51.430  1.00  0.00           C  
ATOM   1233  C   LYS A 118      56.180  47.150  51.550  1.00  0.00           C  
ATOM   1234  O   LYS A 118      55.550  46.090  51.250  1.00  0.00           O  
ATOM   1235  CB  LYS A 118      58.230  46.900  50.030  1.00  0.00           C  
ATOM   1236  CG  LYS A 118      59.660  47.310  49.860  1.00  0.00           C  
ATOM   1237  CD  LYS A 118      60.170  47.030  48.430  1.00  0.00           C  
ATOM   1238  CE  LYS A 118      61.660  47.400  48.410  1.00  0.00           C  
ATOM   1239  NZ  LYS A 118      61.990  48.790  48.690  1.00  0.00           N1+
ATOM   1240  H   LYS A 118      58.690  45.530  51.860  1.00  0.00           H  
ATOM   1241  HZ1 LYS A 118      61.910  48.860  49.680  1.00  0.00           H  
ATOM   1242  HZ2 LYS A 118      62.870  49.020  48.270  1.00  0.00           H  
ATOM   1243  HZ3 LYS A 118      61.280  49.420  48.360  1.00  0.00           H  
ATOM   1244  N   SER A 119      55.570  48.330  51.580  1.00  0.00           N  
ATOM   1245  CA  SER A 119      54.130  48.450  51.690  1.00  0.00           C  
ATOM   1246  C   SER A 119      53.430  48.460  50.340  1.00  0.00           C  
ATOM   1247  O   SER A 119      53.930  48.920  49.370  1.00  0.00           O  
ATOM   1248  CB  SER A 119      53.700  49.690  52.400  1.00  0.00           C  
ATOM   1249  OG  SER A 119      53.880  49.760  53.840  1.00  0.00           O  
ATOM   1250  H   SER A 119      56.060  49.200  51.500  1.00  0.00           H  
ATOM   1251  HG  SER A 119      52.990  49.950  54.270  1.00  0.00           H  
ATOM   1252  N   LYS A 120      52.320  47.740  50.330  1.00  0.00           N  
ATOM   1253  CA  LYS A 120      51.590  47.500  49.060  1.00  0.00           C  
ATOM   1254  C   LYS A 120      50.180  47.980  49.150  1.00  0.00           C  
ATOM   1255  O   LYS A 120      49.550  48.170  48.150  1.00  0.00           O  
ATOM   1256  CB  LYS A 120      51.490  45.960  48.880  1.00  0.00           C  
ATOM   1257  CG  LYS A 120      52.780  45.370  48.310  1.00  0.00           C  
ATOM   1258  CD  LYS A 120      52.690  43.950  47.830  1.00  0.00           C  
ATOM   1259  CE  LYS A 120      54.070  43.600  47.150  1.00  0.00           C  
ATOM   1260  NZ  LYS A 120      54.140  42.140  46.720  1.00  0.00           N1+
ATOM   1261  H   LYS A 120      52.150  47.120  51.090  1.00  0.00           H  
ATOM   1262  HZ1 LYS A 120      53.700  42.050  45.830  1.00  0.00           H  
ATOM   1263  HZ2 LYS A 120      55.090  41.850  46.620  1.00  0.00           H  
ATOM   1264  HZ3 LYS A 120      53.810  41.520  47.430  1.00  0.00           H  
ATOM   1265  N   CYS A 121      49.590  48.140  50.340  1.00  0.00           N  
ATOM   1266  CA  CYS A 121      48.160  48.640  50.540  1.00  0.00           C  
ATOM   1267  C   CYS A 121      47.770  48.860  52.030  1.00  0.00           C  
ATOM   1268  O   CYS A 121      48.480  48.350  52.920  1.00  0.00           O  
ATOM   1269  CB  CYS A 121      47.250  47.530  50.020  1.00  0.00           C  
ATOM   1270  SG  CYS A 121      45.540  48.180  49.630  1.00  0.00           S  
ATOM   1271  H   CYS A 121      50.130  48.170  51.180  1.00  0.00           H  
ATOM   1272  HG  CYS A 121      45.320  47.080  48.920  1.00  0.00           H  
ATOM   1273  N   VAL A 122      47.030  49.900  52.260  1.00  0.00           N  
ATOM   1274  CA  VAL A 122      46.480  50.310  53.610  1.00  0.00           C  
ATOM   1275  C   VAL A 122      45.520  49.330  54.120  1.00  0.00           C  
ATOM   1276  O   VAL A 122      44.620  48.860  53.360  1.00  0.00           O  
ATOM   1277  CB  VAL A 122      45.810  51.630  53.430  1.00  0.00           C  
ATOM   1278  CG1 VAL A 122      45.400  52.180  54.820  1.00  0.00           C  
ATOM   1279  CG2 VAL A 122      46.680  52.670  52.730  1.00  0.00           C  
ATOM   1280  H   VAL A 122      46.790  50.550  51.550  1.00  0.00           H  
ATOM   1281  N   LYS A 123      45.650  49.020  55.390  1.00  0.00           N  
ATOM   1282  CA  LYS A 123      44.670  48.310  56.240  1.00  0.00           C  
ATOM   1283  C   LYS A 123      43.380  49.200  56.390  1.00  0.00           C  
ATOM   1284  O   LYS A 123      43.160  50.010  57.260  1.00  0.00           O  
ATOM   1285  CB  LYS A 123      45.310  48.090  57.630  1.00  0.00           C  
ATOM   1286  CG  LYS A 123      44.660  46.890  58.350  1.00  0.00           C  
ATOM   1287  CD  LYS A 123      43.320  47.290  59.020  1.00  0.00           C  
ATOM   1288  CE  LYS A 123      42.990  46.190  60.010  1.00  0.00           C  
ATOM   1289  NZ  LYS A 123      41.920  46.650  60.850  1.00  0.00           N1+
ATOM   1290  H   LYS A 123      46.280  49.530  55.980  1.00  0.00           H  
ATOM   1291  HZ1 LYS A 123      42.290  47.400  61.400  1.00  0.00           H  
ATOM   1292  HZ2 LYS A 123      41.170  47.000  60.290  1.00  0.00           H  
ATOM   1293  HZ3 LYS A 123      41.600  45.890  61.430  1.00  0.00           H  
ATOM   1294  N   TYR A 124      42.500  49.010  55.400  1.00  0.00           N  
ATOM   1295  CA  TYR A 124      41.190  49.660  55.170  1.00  0.00           C  
ATOM   1296  C   TYR A 124      39.960  49.260  55.960  1.00  0.00           C  
ATOM   1297  O   TYR A 124      39.000  50.000  55.880  1.00  0.00           O  
ATOM   1298  CB  TYR A 124      40.790  49.820  53.710  1.00  0.00           C  
ATOM   1299  CG  TYR A 124      40.660  48.500  52.980  1.00  0.00           C  
ATOM   1300  CD1 TYR A 124      41.730  47.910  52.310  1.00  0.00           C  
ATOM   1301  CD2 TYR A 124      39.410  47.890  53.030  1.00  0.00           C  
ATOM   1302  CE1 TYR A 124      41.550  46.630  51.680  1.00  0.00           C  
ATOM   1303  CE2 TYR A 124      39.320  46.630  52.460  1.00  0.00           C  
ATOM   1304  CZ  TYR A 124      40.320  46.040  51.760  1.00  0.00           C  
ATOM   1305  OH  TYR A 124      40.100  44.880  51.090  1.00  0.00           O  
ATOM   1306  H   TYR A 124      42.750  48.280  54.760  1.00  0.00           H  
ATOM   1307  HD1 TYR A 124      42.610  48.430  51.950  1.00  0.00           H  
ATOM   1308  HD2 TYR A 124      38.510  48.480  53.220  1.00  0.00           H  
ATOM   1309  HE1 TYR A 124      42.370  46.000  51.340  1.00  0.00           H  
ATOM   1310  HE2 TYR A 124      38.380  46.110  52.610  1.00  0.00           H  
ATOM   1311  HH  TYR A 124      39.110  44.830  50.950  1.00  0.00           H  
ATOM   1312  N   TRP A 125      39.920  48.040  56.420  1.00  0.00           N  
ATOM   1313  CA  TRP A 125      38.840  47.460  57.180  1.00  0.00           C  
ATOM   1314  C   TRP A 125      38.930  47.740  58.710  1.00  0.00           C  
ATOM   1315  O   TRP A 125      40.030  47.600  59.250  1.00  0.00           O  
ATOM   1316  CB  TRP A 125      38.860  45.970  56.730  1.00  0.00           C  
ATOM   1317  CG  TRP A 125      40.090  45.110  57.090  1.00  0.00           C  
ATOM   1318  CD1 TRP A 125      40.230  44.440  58.220  1.00  0.00           C  
ATOM   1319  CD2 TRP A 125      41.190  44.830  56.250  1.00  0.00           C  
ATOM   1320  CE2 TRP A 125      41.940  43.970  56.980  1.00  0.00           C  
ATOM   1321  CE3 TRP A 125      41.660  45.420  55.060  1.00  0.00           C  
ATOM   1322  NE1 TRP A 125      41.360  43.750  58.120  1.00  0.00           N  
ATOM   1323  CZ2 TRP A 125      43.200  43.610  56.610  1.00  0.00           C  
ATOM   1324  CZ3 TRP A 125      42.930  44.970  54.640  1.00  0.00           C  
ATOM   1325  CH2 TRP A 125      43.660  44.090  55.420  1.00  0.00           C  
ATOM   1326  H   TRP A 125      40.650  47.410  56.170  1.00  0.00           H  
ATOM   1327  HD1 TRP A 125      39.590  44.510  59.100  1.00  0.00           H  
ATOM   1328  HE1 TRP A 125      41.730  43.160  58.840  1.00  0.00           H  
ATOM   1329  HE3 TRP A 125      41.060  45.880  54.270  1.00  0.00           H  
ATOM   1330  HZ2 TRP A 125      43.760  42.850  57.150  1.00  0.00           H  
ATOM   1331  HZ3 TRP A 125      43.300  45.220  53.650  1.00  0.00           H  
ATOM   1332  HH2 TRP A 125      44.670  43.900  55.080  1.00  0.00           H  
ATOM   1333  N   PRO A 126      37.900  48.360  59.270  1.00  0.00           N  
ATOM   1334  CA  PRO A 126      37.780  48.630  60.680  1.00  0.00           C  
ATOM   1335  C   PRO A 126      37.970  47.380  61.590  1.00  0.00           C  
ATOM   1336  O   PRO A 126      38.040  46.330  61.140  1.00  0.00           O  
ATOM   1337  CB  PRO A 126      36.380  49.230  60.890  1.00  0.00           C  
ATOM   1338  CG  PRO A 126      35.600  48.850  59.630  1.00  0.00           C  
ATOM   1339  CD  PRO A 126      36.620  48.710  58.500  1.00  0.00           C  
ATOM   1340  N   ASP A 127      38.240  47.660  62.860  1.00  0.00           N  
ATOM   1341  CA  ASP A 127      38.440  46.610  63.810  1.00  0.00           C  
ATOM   1342  C   ASP A 127      37.120  45.830  64.030  1.00  0.00           C  
ATOM   1343  O   ASP A 127      36.080  46.360  63.650  1.00  0.00           O  
ATOM   1344  CB  ASP A 127      38.800  47.280  65.100  1.00  0.00           C  
ATOM   1345  CG  ASP A 127      39.840  46.530  66.020  1.00  0.00           C  
ATOM   1346  OD1 ASP A 127      39.480  45.660  66.800  1.00  0.00           O  
ATOM   1347  OD2 ASP A 127      41.030  46.830  66.040  1.00  0.00           O1-
ATOM   1348  H   ASP A 127      38.410  48.610  63.100  1.00  0.00           H  
ATOM   1349  N   GLU A 128      37.200  44.580  64.460  1.00  0.00           N  
ATOM   1350  CA  GLU A 128      35.990  43.910  64.890  1.00  0.00           C  
ATOM   1351  C   GLU A 128      35.060  44.710  65.840  1.00  0.00           C  
ATOM   1352  O   GLU A 128      35.550  45.290  66.770  1.00  0.00           O  
ATOM   1353  CB  GLU A 128      36.460  42.610  65.560  1.00  0.00           C  
ATOM   1354  CG  GLU A 128      37.160  41.580  64.610  1.00  0.00           C  
ATOM   1355  CD  GLU A 128      37.990  40.480  65.290  1.00  0.00           C  
ATOM   1356  OE1 GLU A 128      38.720  40.870  66.170  1.00  0.00           O  
ATOM   1357  OE2 GLU A 128      37.950  39.310  64.900  1.00  0.00           O1-
ATOM   1358  H   GLU A 128      38.020  44.280  64.940  1.00  0.00           H  
ATOM   1359  N   TYR A 129      33.790  44.690  65.560  1.00  0.00           N  
ATOM   1360  CA  TYR A 129      32.690  45.440  66.310  1.00  0.00           C  
ATOM   1361  C   TYR A 129      32.770  46.940  66.360  1.00  0.00           C  
ATOM   1362  O   TYR A 129      31.900  47.570  66.960  1.00  0.00           O  
ATOM   1363  CB  TYR A 129      32.500  44.740  67.630  1.00  0.00           C  
ATOM   1364  CG  TYR A 129      32.100  43.260  67.470  1.00  0.00           C  
ATOM   1365  CD1 TYR A 129      30.870  42.880  66.880  1.00  0.00           C  
ATOM   1366  CD2 TYR A 129      33.140  42.380  67.440  1.00  0.00           C  
ATOM   1367  CE1 TYR A 129      30.660  41.640  66.400  1.00  0.00           C  
ATOM   1368  CE2 TYR A 129      33.020  41.160  66.810  1.00  0.00           C  
ATOM   1369  CZ  TYR A 129      31.790  40.820  66.270  1.00  0.00           C  
ATOM   1370  OH  TYR A 129      31.640  39.510  65.810  1.00  0.00           O  
ATOM   1371  H   TYR A 129      33.570  44.270  64.680  1.00  0.00           H  
ATOM   1372  HD1 TYR A 129      30.060  43.590  66.760  1.00  0.00           H  
ATOM   1373  HD2 TYR A 129      34.180  42.640  67.660  1.00  0.00           H  
ATOM   1374  HE1 TYR A 129      29.680  41.390  65.990  1.00  0.00           H  
ATOM   1375  HE2 TYR A 129      33.750  40.390  67.070  1.00  0.00           H  
ATOM   1376  HH  TYR A 129      30.670  39.430  65.570  1.00  0.00           H  
ATOM   1377  N   ALA A 130      33.830  47.520  65.850  1.00  0.00           N  
ATOM   1378  CA  ALA A 130      33.960  48.990  65.640  1.00  0.00           C  
ATOM   1379  C   ALA A 130      33.260  49.450  64.360  1.00  0.00           C  
ATOM   1380  O   ALA A 130      33.130  48.660  63.420  1.00  0.00           O  
ATOM   1381  CB  ALA A 130      35.430  49.390  65.640  1.00  0.00           C  
ATOM   1382  H   ALA A 130      34.400  46.960  65.240  1.00  0.00           H  
ATOM   1383  N   LEU A 131      33.020  50.790  64.220  1.00  0.00           N  
ATOM   1384  CA  LEU A 131      32.420  51.480  63.130  1.00  0.00           C  
ATOM   1385  C   LEU A 131      33.550  52.130  62.290  1.00  0.00           C  
ATOM   1386  O   LEU A 131      34.580  52.470  62.880  1.00  0.00           O  
ATOM   1387  CB  LEU A 131      31.480  52.540  63.760  1.00  0.00           C  
ATOM   1388  CG  LEU A 131      30.000  52.140  63.860  1.00  0.00           C  
ATOM   1389  CD1 LEU A 131      29.120  53.010  64.730  1.00  0.00           C  
ATOM   1390  CD2 LEU A 131      29.450  52.100  62.440  1.00  0.00           C  
ATOM   1391  H   LEU A 131      33.470  51.420  64.850  1.00  0.00           H  
ATOM   1392  N   LYS A 132      33.100  52.630  61.160  1.00  0.00           N  
ATOM   1393  CA  LYS A 132      33.940  53.630  60.440  1.00  0.00           C  
ATOM   1394  C   LYS A 132      33.040  54.210  59.360  1.00  0.00           C  
ATOM   1395  O   LYS A 132      32.640  53.440  58.490  1.00  0.00           O  
ATOM   1396  CB  LYS A 132      35.230  53.000  59.880  1.00  0.00           C  
ATOM   1397  CG  LYS A 132      36.420  53.880  60.200  1.00  0.00           C  
ATOM   1398  CD  LYS A 132      36.570  55.280  59.600  1.00  0.00           C  
ATOM   1399  CE  LYS A 132      37.910  55.920  60.160  1.00  0.00           C  
ATOM   1400  NZ  LYS A 132      38.070  57.320  59.840  1.00  0.00           N1+
ATOM   1401  H   LYS A 132      32.400  52.120  60.650  1.00  0.00           H  
ATOM   1402  HZ1 LYS A 132      38.200  57.860  60.680  1.00  0.00           H  
ATOM   1403  HZ2 LYS A 132      38.950  57.420  59.370  1.00  0.00           H  
ATOM   1404  HZ3 LYS A 132      37.360  57.710  59.260  1.00  0.00           H  
ATOM   1405  N   GLU A 133      32.890  55.480  59.330  1.00  0.00           N  
ATOM   1406  CA  GLU A 133      32.160  56.210  58.260  1.00  0.00           C  
ATOM   1407  C   GLU A 133      33.050  56.630  57.080  1.00  0.00           C  
ATOM   1408  O   GLU A 133      33.350  57.780  56.880  1.00  0.00           O  
ATOM   1409  CB  GLU A 133      31.310  57.340  58.840  1.00  0.00           C  
ATOM   1410  CG  GLU A 133      30.250  56.730  59.840  1.00  0.00           C  
ATOM   1411  CD  GLU A 133      29.380  57.790  60.510  1.00  0.00           C  
ATOM   1412  OE1 GLU A 133      28.380  58.200  59.890  1.00  0.00           O  
ATOM   1413  OE2 GLU A 133      29.640  58.190  61.640  1.00  0.00           O1-
ATOM   1414  H   GLU A 133      33.100  56.070  60.110  1.00  0.00           H  
ATOM   1415  N   TYR A 134      33.080  55.690  56.130  1.00  0.00           N  
ATOM   1416  CA  TYR A 134      33.950  55.740  54.950  1.00  0.00           C  
ATOM   1417  C   TYR A 134      33.320  56.410  53.700  1.00  0.00           C  
ATOM   1418  O   TYR A 134      32.380  55.860  53.140  1.00  0.00           O  
ATOM   1419  CB  TYR A 134      34.730  54.420  54.620  1.00  0.00           C  
ATOM   1420  CG  TYR A 134      35.920  54.180  55.530  1.00  0.00           C  
ATOM   1421  CD1 TYR A 134      37.000  54.960  55.150  1.00  0.00           C  
ATOM   1422  CD2 TYR A 134      36.050  53.010  56.300  1.00  0.00           C  
ATOM   1423  CE1 TYR A 134      38.280  54.660  55.750  1.00  0.00           C  
ATOM   1424  CE2 TYR A 134      37.310  52.670  56.860  1.00  0.00           C  
ATOM   1425  CZ  TYR A 134      38.380  53.600  56.630  1.00  0.00           C  
ATOM   1426  OH  TYR A 134      39.650  53.130  56.820  1.00  0.00           O  
ATOM   1427  H   TYR A 134      32.520  54.860  56.170  1.00  0.00           H  
ATOM   1428  HD1 TYR A 134      36.810  55.880  54.600  1.00  0.00           H  
ATOM   1429  HD2 TYR A 134      35.190  52.390  56.560  1.00  0.00           H  
ATOM   1430  HE1 TYR A 134      39.140  55.250  55.460  1.00  0.00           H  
ATOM   1431  HE2 TYR A 134      37.360  51.760  57.470  1.00  0.00           H  
ATOM   1432  HH  TYR A 134      39.470  52.240  57.250  1.00  0.00           H  
ATOM   1433  N   GLY A 135      33.440  57.740  53.630  1.00  0.00           N  
ATOM   1434  CA  GLY A 135      32.590  58.570  52.810  1.00  0.00           C  
ATOM   1435  C   GLY A 135      31.200  58.880  53.410  1.00  0.00           C  
ATOM   1436  O   GLY A 135      31.110  59.660  54.360  1.00  0.00           O  
ATOM   1437  H   GLY A 135      34.340  58.120  53.860  1.00  0.00           H  
ATOM   1438  N   VAL A 136      30.140  58.240  52.900  1.00  0.00           N  
ATOM   1439  CA  VAL A 136      28.770  58.110  53.520  1.00  0.00           C  
ATOM   1440  C   VAL A 136      28.550  56.610  53.930  1.00  0.00           C  
ATOM   1441  O   VAL A 136      27.540  56.240  54.520  1.00  0.00           O  
ATOM   1442  CB  VAL A 136      27.730  58.860  52.680  1.00  0.00           C  
ATOM   1443  CG1 VAL A 136      28.080  60.360  52.830  1.00  0.00           C  
ATOM   1444  CG2 VAL A 136      27.650  58.380  51.270  1.00  0.00           C  
ATOM   1445  H   VAL A 136      30.230  58.010  51.930  1.00  0.00           H  
ATOM   1446  N   MET A 137      29.510  55.760  53.550  1.00  0.00           N  
ATOM   1447  CA  MET A 137      29.390  54.290  53.830  1.00  0.00           C  
ATOM   1448  C   MET A 137      29.780  53.940  55.260  1.00  0.00           C  
ATOM   1449  O   MET A 137      30.960  54.030  55.590  1.00  0.00           O  
ATOM   1450  CB  MET A 137      30.180  53.420  52.870  1.00  0.00           C  
ATOM   1451  CG  MET A 137      29.580  53.150  51.470  1.00  0.00           C  
ATOM   1452  SD  MET A 137      29.390  54.740  50.590  1.00  0.00           S  
ATOM   1453  CE  MET A 137      31.090  55.200  50.180  1.00  0.00           C  
ATOM   1454  H   MET A 137      30.400  56.000  53.150  1.00  0.00           H  
ATOM   1455  N   ARG A 138      28.680  53.710  56.040  1.00  0.00           N  
ATOM   1456  CA  ARG A 138      28.780  53.300  57.460  1.00  0.00           C  
ATOM   1457  C   ARG A 138      29.240  51.860  57.670  1.00  0.00           C  
ATOM   1458  O   ARG A 138      28.380  50.980  57.920  1.00  0.00           O  
ATOM   1459  CB  ARG A 138      27.460  53.820  58.120  1.00  0.00           C  
ATOM   1460  CG  ARG A 138      27.580  53.930  59.640  1.00  0.00           C  
ATOM   1461  CD  ARG A 138      26.300  54.410  60.300  1.00  0.00           C  
ATOM   1462  NE  ARG A 138      25.150  53.680  59.770  1.00  0.00           N  
ATOM   1463  CZ  ARG A 138      24.120  54.240  59.110  1.00  0.00           C  
ATOM   1464  NH1 ARG A 138      24.020  55.530  58.990  1.00  0.00           N1+
ATOM   1465  NH2 ARG A 138      23.160  53.470  58.590  1.00  0.00           N  
ATOM   1466  H   ARG A 138      27.790  53.710  55.580  1.00  0.00           H  
ATOM   1467  HE  ARG A 138      25.200  52.690  59.760  1.00  0.00           H  
ATOM   1468 1HH1 ARG A 138      24.680  56.160  59.410  1.00  0.00           H  
ATOM   1469 2HH1 ARG A 138      23.170  55.900  58.630  1.00  0.00           H  
ATOM   1470 1HH2 ARG A 138      23.230  52.510  58.840  1.00  0.00           H  
ATOM   1471 2HH2 ARG A 138      22.410  53.710  57.970  1.00  0.00           H  
ATOM   1472  N   VAL A 139      30.540  51.740  57.750  1.00  0.00           N  
ATOM   1473  CA  VAL A 139      31.160  50.390  57.680  1.00  0.00           C  
ATOM   1474  C   VAL A 139      31.220  49.730  59.100  1.00  0.00           C  
ATOM   1475  O   VAL A 139      31.630  50.460  60.030  1.00  0.00           O  
ATOM   1476  CB  VAL A 139      32.580  50.390  57.090  1.00  0.00           C  
ATOM   1477  CG1 VAL A 139      33.030  48.980  56.780  1.00  0.00           C  
ATOM   1478  CG2 VAL A 139      32.690  51.250  55.860  1.00  0.00           C  
ATOM   1479  H   VAL A 139      31.200  52.480  57.680  1.00  0.00           H  
ATOM   1480  N   ARG A 140      30.920  48.490  59.220  1.00  0.00           N  
ATOM   1481  CA  ARG A 140      31.180  47.740  60.470  1.00  0.00           C  
ATOM   1482  C   ARG A 140      31.760  46.420  60.040  1.00  0.00           C  
ATOM   1483  O   ARG A 140      31.190  45.680  59.210  1.00  0.00           O  
ATOM   1484  CB  ARG A 140      29.830  47.520  61.190  1.00  0.00           C  
ATOM   1485  CG  ARG A 140      29.950  46.630  62.370  1.00  0.00           C  
ATOM   1486  CD  ARG A 140      29.920  47.360  63.730  1.00  0.00           C  
ATOM   1487  NE  ARG A 140      28.640  48.020  64.020  1.00  0.00           N  
ATOM   1488  CZ  ARG A 140      28.450  48.700  65.160  1.00  0.00           C  
ATOM   1489  NH1 ARG A 140      29.200  48.700  66.270  1.00  0.00           N1+
ATOM   1490  NH2 ARG A 140      27.270  49.400  65.150  1.00  0.00           N  
ATOM   1491  H   ARG A 140      30.470  48.020  58.450  1.00  0.00           H  
ATOM   1492  HE  ARG A 140      27.990  48.090  63.270  1.00  0.00           H  
ATOM   1493 1HH1 ARG A 140      29.930  48.030  66.430  1.00  0.00           H  
ATOM   1494 2HH1 ARG A 140      29.300  49.610  66.690  1.00  0.00           H  
ATOM   1495 1HH2 ARG A 140      26.650  49.430  64.370  1.00  0.00           H  
ATOM   1496 2HH2 ARG A 140      26.990  49.820  66.020  1.00  0.00           H  
ATOM   1497  N   ASN A 141      32.830  45.930  60.700  1.00  0.00           N  
ATOM   1498  CA  ASN A 141      33.480  44.640  60.460  1.00  0.00           C  
ATOM   1499  C   ASN A 141      33.060  43.860  61.730  1.00  0.00           C  
ATOM   1500  O   ASN A 141      33.240  44.280  62.920  1.00  0.00           O  
ATOM   1501  CB  ASN A 141      34.920  44.910  60.470  1.00  0.00           C  
ATOM   1502  CG  ASN A 141      35.890  43.730  60.070  1.00  0.00           C  
ATOM   1503  ND2 ASN A 141      37.180  43.810  60.260  1.00  0.00           N  
ATOM   1504  OD1 ASN A 141      35.440  42.650  59.700  1.00  0.00           O  
ATOM   1505  H   ASN A 141      33.160  46.430  61.500  1.00  0.00           H  
ATOM   1506 1HD2 ASN A 141      37.500  44.610  60.770  1.00  0.00           H  
ATOM   1507 2HD2 ASN A 141      37.730  42.980  60.250  1.00  0.00           H  
ATOM   1508  N   VAL A 142      32.530  42.690  61.440  1.00  0.00           N  
ATOM   1509  CA  VAL A 142      32.170  41.680  62.480  1.00  0.00           C  
ATOM   1510  C   VAL A 142      33.380  40.750  62.710  1.00  0.00           C  
ATOM   1511  O   VAL A 142      34.420  40.970  62.120  1.00  0.00           O  
ATOM   1512  CB  VAL A 142      30.800  41.030  62.210  1.00  0.00           C  
ATOM   1513  CG1 VAL A 142      29.690  41.690  62.960  1.00  0.00           C  
ATOM   1514  CG2 VAL A 142      30.560  40.830  60.770  1.00  0.00           C  
ATOM   1515  H   VAL A 142      32.370  42.430  60.490  1.00  0.00           H  
ATOM   1516  N   LYS A 143      33.290  39.660  63.510  1.00  0.00           N  
ATOM   1517  CA  LYS A 143      34.470  38.820  63.770  1.00  0.00           C  
ATOM   1518  C   LYS A 143      35.080  38.210  62.500  1.00  0.00           C  
ATOM   1519  O   LYS A 143      34.450  37.850  61.540  1.00  0.00           O  
ATOM   1520  CB  LYS A 143      34.010  37.780  64.790  1.00  0.00           C  
ATOM   1521  CG  LYS A 143      35.290  37.050  65.330  1.00  0.00           C  
ATOM   1522  CD  LYS A 143      34.820  35.660  65.750  1.00  0.00           C  
ATOM   1523  CE  LYS A 143      34.180  35.680  67.140  1.00  0.00           C  
ATOM   1524  NZ  LYS A 143      33.620  34.400  67.580  1.00  0.00           N1+
ATOM   1525  H   LYS A 143      32.550  39.340  64.100  1.00  0.00           H  
ATOM   1526  HZ1 LYS A 143      34.310  33.700  67.440  1.00  0.00           H  
ATOM   1527  HZ2 LYS A 143      33.400  34.480  68.550  1.00  0.00           H  
ATOM   1528  HZ3 LYS A 143      32.800  34.200  67.040  1.00  0.00           H  
ATOM   1529  N   GLU A 144      36.400  38.350  62.510  1.00  0.00           N  
ATOM   1530  CA  GLU A 144      37.240  37.770  61.450  1.00  0.00           C  
ATOM   1531  C   GLU A 144      37.670  36.310  61.540  1.00  0.00           C  
ATOM   1532  O   GLU A 144      38.860  35.950  61.890  1.00  0.00           O  
ATOM   1533  CB  GLU A 144      38.390  38.710  61.360  1.00  0.00           C  
ATOM   1534  CG  GLU A 144      38.070  40.200  61.040  1.00  0.00           C  
ATOM   1535  CD  GLU A 144      39.320  41.060  61.090  1.00  0.00           C  
ATOM   1536  OE1 GLU A 144      39.470  41.850  60.160  1.00  0.00           O  
ATOM   1537  OE2 GLU A 144      40.290  40.810  61.880  1.00  0.00           O1-
ATOM   1538  H   GLU A 144      36.860  38.900  63.200  1.00  0.00           H  
ATOM   1539  N   SER A 145      36.650  35.440  61.320  1.00  0.00           N  
ATOM   1540  CA  SER A 145      36.800  34.000  61.430  1.00  0.00           C  
ATOM   1541  C   SER A 145      37.950  33.670  60.550  1.00  0.00           C  
ATOM   1542  O   SER A 145      37.900  33.740  59.330  1.00  0.00           O  
ATOM   1543  CB  SER A 145      35.530  33.310  60.960  1.00  0.00           C  
ATOM   1544  OG  SER A 145      35.600  31.930  61.370  1.00  0.00           O  
ATOM   1545  H   SER A 145      35.740  35.830  61.210  1.00  0.00           H  
ATOM   1546  HG  SER A 145      34.720  31.520  61.140  1.00  0.00           H  
ATOM   1547  N   ALA A 146      38.990  33.130  61.180  1.00  0.00           N  
ATOM   1548  CA  ALA A 146      40.190  32.660  60.450  1.00  0.00           C  
ATOM   1549  C   ALA A 146      40.600  31.190  60.510  1.00  0.00           C  
ATOM   1550  O   ALA A 146      41.150  30.640  61.400  1.00  0.00           O  
ATOM   1551  CB  ALA A 146      41.470  33.420  60.870  1.00  0.00           C  
ATOM   1552  H   ALA A 146      39.030  33.210  62.170  1.00  0.00           H  
ATOM   1553  N   ALA A 147      40.630  30.700  59.280  1.00  0.00           N  
ATOM   1554  CA  ALA A 147      41.050  29.310  58.930  1.00  0.00           C  
ATOM   1555  C   ALA A 147      42.580  29.350  58.750  1.00  0.00           C  
ATOM   1556  O   ALA A 147      43.150  30.430  58.650  1.00  0.00           O  
ATOM   1557  CB  ALA A 147      40.400  28.750  57.660  1.00  0.00           C  
ATOM   1558  H   ALA A 147      40.390  31.220  58.470  1.00  0.00           H  
ATOM   1559  N   HIS A 148      43.270  28.240  59.010  1.00  0.00           N  
ATOM   1560  CA  HIS A 148      44.700  27.980  58.970  1.00  0.00           C  
ATOM   1561  C   HIS A 148      45.660  28.880  58.140  1.00  0.00           C  
ATOM   1562  O   HIS A 148      46.710  29.070  58.680  1.00  0.00           O  
ATOM   1563  CB  HIS A 148      44.940  26.480  58.640  1.00  0.00           C  
ATOM   1564  CG  HIS A 148      46.320  26.010  59.150  1.00  0.00           C  
ATOM   1565  CD2 HIS A 148      47.260  25.600  58.310  1.00  0.00           C  
ATOM   1566  ND1 HIS A 148      46.630  25.690  60.390  1.00  0.00           N  
ATOM   1567  CE1 HIS A 148      47.710  24.990  60.310  1.00  0.00           C  
ATOM   1568  NE2 HIS A 148      48.150  24.950  59.060  1.00  0.00           N  
ATOM   1569  H   HIS A 148      42.780  27.380  59.170  1.00  0.00           H  
ATOM   1570  HD2 HIS A 148      47.450  25.830  57.260  1.00  0.00           H  
ATOM   1571  HE1 HIS A 148      48.290  24.730  61.190  1.00  0.00           H  
ATOM   1572  HE2 HIS A 148      48.860  24.350  58.720  1.00  0.00           H  
ATOM   1573  N   ASP A 149      45.370  29.020  56.820  1.00  0.00           N  
ATOM   1574  CA  ASP A 149      46.130  30.080  56.080  1.00  0.00           C  
ATOM   1575  C   ASP A 149      45.220  31.290  55.770  1.00  0.00           C  
ATOM   1576  O   ASP A 149      45.620  32.430  56.060  1.00  0.00           O  
ATOM   1577  CB  ASP A 149      46.710  29.600  54.770  1.00  0.00           C  
ATOM   1578  CG  ASP A 149      47.830  28.560  54.980  1.00  0.00           C  
ATOM   1579  OD1 ASP A 149      48.960  29.060  55.370  1.00  0.00           O  
ATOM   1580  OD2 ASP A 149      47.600  27.330  55.000  1.00  0.00           O1-
ATOM   1581  H   ASP A 149      44.720  28.450  56.320  1.00  0.00           H  
ATOM   1582  N   TYR A 150      43.980  31.090  55.350  1.00  0.00           N  
ATOM   1583  CA  TYR A 150      43.000  32.140  54.940  1.00  0.00           C  
ATOM   1584  C   TYR A 150      41.980  32.610  55.970  1.00  0.00           C  
ATOM   1585  O   TYR A 150      41.360  31.870  56.750  1.00  0.00           O  
ATOM   1586  CB  TYR A 150      42.200  31.860  53.610  1.00  0.00           C  
ATOM   1587  CG  TYR A 150      41.520  30.500  53.530  1.00  0.00           C  
ATOM   1588  CD1 TYR A 150      42.060  29.670  52.530  1.00  0.00           C  
ATOM   1589  CD2 TYR A 150      40.260  30.330  54.090  1.00  0.00           C  
ATOM   1590  CE1 TYR A 150      41.260  28.650  52.060  1.00  0.00           C  
ATOM   1591  CE2 TYR A 150      39.480  29.270  53.610  1.00  0.00           C  
ATOM   1592  CZ  TYR A 150      40.000  28.440  52.620  1.00  0.00           C  
ATOM   1593  OH  TYR A 150      39.470  27.210  52.500  1.00  0.00           O  
ATOM   1594  H   TYR A 150      43.560  30.190  55.470  1.00  0.00           H  
ATOM   1595  HD1 TYR A 150      43.010  29.950  52.090  1.00  0.00           H  
ATOM   1596  HD2 TYR A 150      39.850  30.830  54.970  1.00  0.00           H  
ATOM   1597  HE1 TYR A 150      41.380  28.190  51.080  1.00  0.00           H  
ATOM   1598  HE2 TYR A 150      38.600  28.910  54.140  1.00  0.00           H  
ATOM   1599  HH  TYR A 150      39.770  26.760  51.650  1.00  0.00           H  
ATOM   1600  N   THR A 151      41.960  33.910  56.170  1.00  0.00           N  
ATOM   1601  CA  THR A 151      41.050  34.700  57.060  1.00  0.00           C  
ATOM   1602  C   THR A 151      39.780  35.040  56.290  1.00  0.00           C  
ATOM   1603  O   THR A 151      39.850  35.730  55.250  1.00  0.00           O  
ATOM   1604  CB  THR A 151      41.730  35.900  57.560  1.00  0.00           C  
ATOM   1605  CG2 THR A 151      41.000  36.480  58.800  1.00  0.00           C  
ATOM   1606  OG1 THR A 151      43.200  35.680  57.810  1.00  0.00           O  
ATOM   1607  H   THR A 151      42.710  34.380  55.710  1.00  0.00           H  
ATOM   1608  HG1 THR A 151      43.530  36.500  58.280  1.00  0.00           H  
ATOM   1609  N   LEU A 152      38.620  34.630  56.800  1.00  0.00           N  
ATOM   1610  CA  LEU A 152      37.330  34.890  56.180  1.00  0.00           C  
ATOM   1611  C   LEU A 152      36.820  36.080  56.900  1.00  0.00           C  
ATOM   1612  O   LEU A 152      36.770  36.290  58.130  1.00  0.00           O  
ATOM   1613  CB  LEU A 152      36.460  33.600  56.310  1.00  0.00           C  
ATOM   1614  CG  LEU A 152      37.040  32.250  55.880  1.00  0.00           C  
ATOM   1615  CD1 LEU A 152      37.790  31.500  56.960  1.00  0.00           C  
ATOM   1616  CD2 LEU A 152      35.810  31.490  55.320  1.00  0.00           C  
ATOM   1617  H   LEU A 152      38.630  34.190  57.690  1.00  0.00           H  
ATOM   1618  N   ARG A 153      36.420  36.920  56.000  1.00  0.00           N  
ATOM   1619  CA  ARG A 153      36.130  38.300  56.350  1.00  0.00           C  
ATOM   1620  C   ARG A 153      34.830  38.880  55.800  1.00  0.00           C  
ATOM   1621  O   ARG A 153      34.400  38.730  54.650  1.00  0.00           O  
ATOM   1622  CB  ARG A 153      37.260  39.210  55.920  1.00  0.00           C  
ATOM   1623  CG  ARG A 153      38.480  39.160  56.830  1.00  0.00           C  
ATOM   1624  CD  ARG A 153      39.270  40.440  56.880  1.00  0.00           C  
ATOM   1625  NE  ARG A 153      40.480  40.460  57.780  1.00  0.00           N  
ATOM   1626  CZ  ARG A 153      41.740  40.240  57.310  1.00  0.00           C  
ATOM   1627  NH1 ARG A 153      42.020  40.090  56.080  1.00  0.00           N1+
ATOM   1628  NH2 ARG A 153      42.600  39.950  58.280  1.00  0.00           N  
ATOM   1629  H   ARG A 153      36.370  36.610  55.050  1.00  0.00           H  
ATOM   1630  HE  ARG A 153      40.400  40.650  58.760  1.00  0.00           H  
ATOM   1631 1HH1 ARG A 153      41.340  40.270  55.370  1.00  0.00           H  
ATOM   1632 2HH1 ARG A 153      42.940  39.820  55.810  1.00  0.00           H  
ATOM   1633 1HH2 ARG A 153      42.380  39.990  59.250  1.00  0.00           H  
ATOM   1634 2HH2 ARG A 153      43.460  39.540  57.970  1.00  0.00           H  
ATOM   1635  N   GLU A 154      34.000  39.370  56.740  1.00  0.00           N  
ATOM   1636  CA  GLU A 154      32.590  39.810  56.470  1.00  0.00           C  
ATOM   1637  C   GLU A 154      32.460  41.280  56.970  1.00  0.00           C  
ATOM   1638  O   GLU A 154      32.540  41.570  58.160  1.00  0.00           O  
ATOM   1639  CB  GLU A 154      31.540  38.860  56.980  1.00  0.00           C  
ATOM   1640  CG  GLU A 154      31.700  38.330  58.430  1.00  0.00           C  
ATOM   1641  CD  GLU A 154      30.460  37.520  58.840  1.00  0.00           C  
ATOM   1642  OE1 GLU A 154      29.910  37.870  59.850  1.00  0.00           O  
ATOM   1643  OE2 GLU A 154      29.960  36.500  58.170  1.00  0.00           O1-
ATOM   1644  H   GLU A 154      34.340  39.520  57.670  1.00  0.00           H  
ATOM   1645  N   LEU A 155      32.170  42.110  56.000  1.00  0.00           N  
ATOM   1646  CA  LEU A 155      31.960  43.540  56.200  1.00  0.00           C  
ATOM   1647  C   LEU A 155      30.520  44.010  55.880  1.00  0.00           C  
ATOM   1648  O   LEU A 155      29.960  44.090  54.720  1.00  0.00           O  
ATOM   1649  CB  LEU A 155      32.860  44.320  55.240  1.00  0.00           C  
ATOM   1650  CG  LEU A 155      34.330  44.350  55.600  1.00  0.00           C  
ATOM   1651  CD1 LEU A 155      35.090  45.060  54.430  1.00  0.00           C  
ATOM   1652  CD2 LEU A 155      34.600  45.110  56.910  1.00  0.00           C  
ATOM   1653  H   LEU A 155      32.150  41.770  55.060  1.00  0.00           H  
ATOM   1654  N   LYS A 156      29.800  44.300  56.980  1.00  0.00           N  
ATOM   1655  CA  LYS A 156      28.400  44.830  56.840  1.00  0.00           C  
ATOM   1656  C   LYS A 156      28.450  46.310  56.530  1.00  0.00           C  
ATOM   1657  O   LYS A 156      29.110  47.050  57.240  1.00  0.00           O  
ATOM   1658  CB  LYS A 156      27.620  44.750  58.130  1.00  0.00           C  
ATOM   1659  CG  LYS A 156      27.540  43.360  58.700  1.00  0.00           C  
ATOM   1660  CD  LYS A 156      26.860  43.240  60.090  1.00  0.00           C  
ATOM   1661  CE  LYS A 156      26.730  41.760  60.430  1.00  0.00           C  
ATOM   1662  NZ  LYS A 156      25.920  41.530  61.650  1.00  0.00           N1+
ATOM   1663  H   LYS A 156      30.240  44.560  57.830  1.00  0.00           H  
ATOM   1664  HZ1 LYS A 156      25.970  40.570  61.930  1.00  0.00           H  
ATOM   1665  HZ2 LYS A 156      26.240  42.210  62.310  1.00  0.00           H  
ATOM   1666  HZ3 LYS A 156      25.000  41.820  61.420  1.00  0.00           H  
ATOM   1667  N   LEU A 157      27.780  46.690  55.460  1.00  0.00           N  
ATOM   1668  CA  LEU A 157      27.770  48.080  55.010  1.00  0.00           C  
ATOM   1669  C   LEU A 157      26.300  48.660  55.060  1.00  0.00           C  
ATOM   1670  O   LEU A 157      25.360  48.000  54.640  1.00  0.00           O  
ATOM   1671  CB  LEU A 157      28.230  48.220  53.570  1.00  0.00           C  
ATOM   1672  CG  LEU A 157      29.770  48.300  53.370  1.00  0.00           C  
ATOM   1673  CD1 LEU A 157      30.200  47.650  52.050  1.00  0.00           C  
ATOM   1674  CD2 LEU A 157      30.190  49.780  53.490  1.00  0.00           C  
ATOM   1675  H   LEU A 157      27.230  46.090  54.870  1.00  0.00           H  
ATOM   1676  N   SER A 158      26.240  49.970  55.390  1.00  0.00           N  
ATOM   1677  CA  SER A 158      25.050  50.840  55.250  1.00  0.00           C  
ATOM   1678  C   SER A 158      25.390  52.250  55.050  1.00  0.00           C  
ATOM   1679  O   SER A 158      26.600  52.550  55.050  1.00  0.00           O  
ATOM   1680  CB  SER A 158      24.280  50.850  56.580  1.00  0.00           C  
ATOM   1681  OG  SER A 158      25.130  51.210  57.680  1.00  0.00           O  
ATOM   1682  H   SER A 158      27.050  50.430  55.770  1.00  0.00           H  
ATOM   1683  HG  SER A 158      25.750  50.460  57.920  1.00  0.00           H  
ATOM   1684  N   LYS A 159      24.350  53.040  54.720  1.00  0.00           N  
ATOM   1685  CA  LYS A 159      24.560  54.480  54.270  1.00  0.00           C  
ATOM   1686  C   LYS A 159      23.880  55.580  55.200  1.00  0.00           C  
ATOM   1687  O   LYS A 159      22.750  55.570  55.520  1.00  0.00           O  
ATOM   1688  CB  LYS A 159      24.090  54.700  52.840  1.00  0.00           C  
ATOM   1689  CG  LYS A 159      25.170  54.340  51.830  1.00  0.00           C  
ATOM   1690  CD  LYS A 159      24.950  54.920  50.400  1.00  0.00           C  
ATOM   1691  CE  LYS A 159      26.190  55.050  49.550  1.00  0.00           C  
ATOM   1692  NZ  LYS A 159      26.050  55.290  48.130  1.00  0.00           N1+
ATOM   1693  H   LYS A 159      23.400  52.750  54.640  1.00  0.00           H  
ATOM   1694  HZ1 LYS A 159      25.500  56.110  47.960  1.00  0.00           H  
ATOM   1695  HZ2 LYS A 159      26.880  55.650  47.710  1.00  0.00           H  
ATOM   1696  HZ3 LYS A 159      25.660  54.510  47.630  1.00  0.00           H  
ATOM   1697  N   VAL A 160      24.710  56.560  55.540  1.00  0.00           N  
ATOM   1698  CA  VAL A 160      24.290  57.770  56.310  1.00  0.00           C  
ATOM   1699  C   VAL A 160      23.140  58.530  55.560  1.00  0.00           C  
ATOM   1700  O   VAL A 160      23.380  59.140  54.500  1.00  0.00           O  
ATOM   1701  CB  VAL A 160      25.430  58.790  56.580  1.00  0.00           C  
ATOM   1702  CG1 VAL A 160      24.960  59.860  57.610  1.00  0.00           C  
ATOM   1703  CG2 VAL A 160      26.800  58.270  57.050  1.00  0.00           C  
ATOM   1704  H   VAL A 160      25.660  56.460  55.250  1.00  0.00           H  
ATOM   1705  N   GLY A 161      21.970  58.610  56.110  1.00  0.00           N  
ATOM   1706  CA  GLY A 161      20.820  59.250  55.490  1.00  0.00           C  
ATOM   1707  C   GLY A 161      20.060  58.290  54.580  1.00  0.00           C  
ATOM   1708  O   GLY A 161      18.890  58.610  54.330  1.00  0.00           O  
ATOM   1709  H   GLY A 161      21.800  58.460  57.090  1.00  0.00           H  
ATOM   1710  N   GLN A 162      20.570  57.180  54.140  1.00  0.00           N  
ATOM   1711  CA  GLN A 162      19.860  56.320  53.130  1.00  0.00           C  
ATOM   1712  C   GLN A 162      18.990  55.170  53.570  1.00  0.00           C  
ATOM   1713  O   GLN A 162      19.230  54.730  54.650  1.00  0.00           O  
ATOM   1714  CB  GLN A 162      20.830  55.760  52.060  1.00  0.00           C  
ATOM   1715  CG  GLN A 162      20.210  55.860  50.670  1.00  0.00           C  
ATOM   1716  CD  GLN A 162      21.030  55.140  49.570  1.00  0.00           C  
ATOM   1717  NE2 GLN A 162      21.840  55.840  48.840  1.00  0.00           N  
ATOM   1718  OE1 GLN A 162      21.020  53.950  49.400  1.00  0.00           O  
ATOM   1719  H   GLN A 162      21.270  56.730  54.690  1.00  0.00           H  
ATOM   1720 1HE2 GLN A 162      22.070  56.800  49.010  1.00  0.00           H  
ATOM   1721 2HE2 GLN A 162      22.100  55.300  48.040  1.00  0.00           H  
ATOM   1722  N   GLY A 163      17.890  54.940  52.870  1.00  0.00           N  
ATOM   1723  CA  GLY A 163      17.000  53.760  52.980  1.00  0.00           C  
ATOM   1724  C   GLY A 163      17.280  52.700  52.000  1.00  0.00           C  
ATOM   1725  O   GLY A 163      17.690  52.910  50.890  1.00  0.00           O  
ATOM   1726  H   GLY A 163      17.600  55.590  52.180  1.00  0.00           H  
ATOM   1727  N   ASN A 164      16.750  51.490  52.330  1.00  0.00           N  
ATOM   1728  CA  ASN A 164      16.950  50.270  51.540  1.00  0.00           C  
ATOM   1729  C   ASN A 164      18.350  49.630  51.280  1.00  0.00           C  
ATOM   1730  O   ASN A 164      18.400  48.560  50.610  1.00  0.00           O  
ATOM   1731  CB  ASN A 164      16.060  50.290  50.290  1.00  0.00           C  
ATOM   1732  CG  ASN A 164      14.560  50.460  50.580  1.00  0.00           C  
ATOM   1733  ND2 ASN A 164      13.950  51.310  49.750  1.00  0.00           N  
ATOM   1734  OD1 ASN A 164      13.880  49.850  51.390  1.00  0.00           O  
ATOM   1735  H   ASN A 164      16.560  51.300  53.290  1.00  0.00           H  
ATOM   1736 1HD2 ASN A 164      14.510  51.600  48.970  1.00  0.00           H  
ATOM   1737 2HD2 ASN A 164      13.030  51.690  49.790  1.00  0.00           H  
ATOM   1738  N   THR A 165      19.430  50.160  51.800  1.00  0.00           N  
ATOM   1739  CA  THR A 165      20.720  49.660  51.380  1.00  0.00           C  
ATOM   1740  C   THR A 165      21.610  48.800  52.300  1.00  0.00           C  
ATOM   1741  O   THR A 165      22.760  48.490  51.900  1.00  0.00           O  
ATOM   1742  CB  THR A 165      21.590  50.640  50.700  1.00  0.00           C  
ATOM   1743  CG2 THR A 165      21.380  50.780  49.200  1.00  0.00           C  
ATOM   1744  OG1 THR A 165      21.410  51.950  51.320  1.00  0.00           O  
ATOM   1745  H   THR A 165      19.410  50.640  52.670  1.00  0.00           H  
ATOM   1746  HG1 THR A 165      21.150  52.710  50.720  1.00  0.00           H  
ATOM   1747  N   GLU A 166      21.100  48.200  53.380  1.00  0.00           N  
ATOM   1748  CA  GLU A 166      21.950  47.310  54.190  1.00  0.00           C  
ATOM   1749  C   GLU A 166      22.410  46.090  53.530  1.00  0.00           C  
ATOM   1750  O   GLU A 166      21.540  45.230  53.220  1.00  0.00           O  
ATOM   1751  CB  GLU A 166      21.360  47.010  55.540  1.00  0.00           C  
ATOM   1752  CG  GLU A 166      21.410  48.230  56.460  1.00  0.00           C  
ATOM   1753  CD  GLU A 166      21.330  47.920  57.930  1.00  0.00           C  
ATOM   1754  OE1 GLU A 166      22.340  47.390  58.580  1.00  0.00           O  
ATOM   1755  OE2 GLU A 166      20.240  47.920  58.450  1.00  0.00           O1-
ATOM   1756  H   GLU A 166      20.170  48.340  53.720  1.00  0.00           H  
ATOM   1757  N   ARG A 167      23.710  45.910  53.470  1.00  0.00           N  
ATOM   1758  CA  ARG A 167      24.320  44.720  52.900  1.00  0.00           C  
ATOM   1759  C   ARG A 167      25.750  44.300  53.180  1.00  0.00           C  
ATOM   1760  O   ARG A 167      26.530  44.990  53.810  1.00  0.00           O  
ATOM   1761  CB  ARG A 167      24.030  44.620  51.390  1.00  0.00           C  
ATOM   1762  CG  ARG A 167      24.490  45.820  50.620  1.00  0.00           C  
ATOM   1763  CD  ARG A 167      24.050  45.710  49.140  1.00  0.00           C  
ATOM   1764  NE  ARG A 167      24.570  46.880  48.400  1.00  0.00           N  
ATOM   1765  CZ  ARG A 167      23.830  47.730  47.610  1.00  0.00           C  
ATOM   1766  NH1 ARG A 167      22.530  47.610  47.430  1.00  0.00           N1+
ATOM   1767  NH2 ARG A 167      24.400  48.790  46.960  1.00  0.00           N  
ATOM   1768  H   ARG A 167      24.320  46.650  53.760  1.00  0.00           H  
ATOM   1769  HE  ARG A 167      25.500  47.170  48.640  1.00  0.00           H  
ATOM   1770 1HH1 ARG A 167      21.990  46.890  47.870  1.00  0.00           H  
ATOM   1771 2HH1 ARG A 167      22.200  48.080  46.610  1.00  0.00           H  
ATOM   1772 1HH2 ARG A 167      25.370  49.030  47.060  1.00  0.00           H  
ATOM   1773 2HH2 ARG A 167      23.830  49.390  46.400  1.00  0.00           H  
ATOM   1774  N   THR A 168      25.910  42.960  53.310  1.00  0.00           N  
ATOM   1775  CA  THR A 168      27.240  42.430  53.580  1.00  0.00           C  
ATOM   1776  C   THR A 168      28.110  42.140  52.350  1.00  0.00           C  
ATOM   1777  O   THR A 168      27.550  41.680  51.340  1.00  0.00           O  
ATOM   1778  CB  THR A 168      27.140  41.160  54.500  1.00  0.00           C  
ATOM   1779  CG2 THR A 168      28.460  40.900  55.230  1.00  0.00           C  
ATOM   1780  OG1 THR A 168      26.220  41.410  55.530  1.00  0.00           O  
ATOM   1781  H   THR A 168      25.180  42.390  53.660  1.00  0.00           H  
ATOM   1782  HG1 THR A 168      26.120  40.680  56.210  1.00  0.00           H  
ATOM   1783  N   VAL A 169      29.370  42.570  52.550  1.00  0.00           N  
ATOM   1784  CA  VAL A 169      30.350  42.220  51.470  1.00  0.00           C  
ATOM   1785  C   VAL A 169      31.340  41.300  52.130  1.00  0.00           C  
ATOM   1786  O   VAL A 169      31.810  41.580  53.200  1.00  0.00           O  
ATOM   1787  CB  VAL A 169      31.020  43.480  50.820  1.00  0.00           C  
ATOM   1788  CG1 VAL A 169      30.140  44.280  49.970  1.00  0.00           C  
ATOM   1789  CG2 VAL A 169      31.530  44.410  51.940  1.00  0.00           C  
ATOM   1790  H   VAL A 169      29.630  43.130  53.340  1.00  0.00           H  
ATOM   1791  N   TRP A 170      31.990  40.520  51.260  1.00  0.00           N  
ATOM   1792  CA  TRP A 170      32.900  39.460  51.810  1.00  0.00           C  
ATOM   1793  C   TRP A 170      34.340  39.570  51.220  1.00  0.00           C  
ATOM   1794  O   TRP A 170      34.620  40.080  50.110  1.00  0.00           O  
ATOM   1795  CB  TRP A 170      32.330  38.030  51.560  1.00  0.00           C  
ATOM   1796  CG  TRP A 170      31.780  37.470  52.850  1.00  0.00           C  
ATOM   1797  CD1 TRP A 170      30.600  37.760  53.320  1.00  0.00           C  
ATOM   1798  CD2 TRP A 170      32.430  36.520  53.680  1.00  0.00           C  
ATOM   1799  CE2 TRP A 170      31.520  36.380  54.690  1.00  0.00           C  
ATOM   1800  CE3 TRP A 170      33.440  35.620  53.440  1.00  0.00           C  
ATOM   1801  NE1 TRP A 170      30.490  37.150  54.490  1.00  0.00           N  
ATOM   1802  CZ2 TRP A 170      31.690  35.270  55.560  1.00  0.00           C  
ATOM   1803  CZ3 TRP A 170      33.580  34.510  54.270  1.00  0.00           C  
ATOM   1804  CH2 TRP A 170      32.720  34.350  55.340  1.00  0.00           C  
ATOM   1805  H   TRP A 170      32.010  40.740  50.290  1.00  0.00           H  
ATOM   1806  HD1 TRP A 170      29.720  38.100  52.780  1.00  0.00           H  
ATOM   1807  HE1 TRP A 170      29.680  37.180  55.080  1.00  0.00           H  
ATOM   1808  HE3 TRP A 170      34.220  35.710  52.680  1.00  0.00           H  
ATOM   1809  HZ2 TRP A 170      30.970  35.020  56.340  1.00  0.00           H  
ATOM   1810  HZ3 TRP A 170      34.440  33.850  54.160  1.00  0.00           H  
ATOM   1811  HH2 TRP A 170      32.600  33.450  55.950  1.00  0.00           H  
ATOM   1812  N   GLN A 171      35.280  38.880  51.870  1.00  0.00           N  
ATOM   1813  CA  GLN A 171      36.740  38.720  51.510  1.00  0.00           C  
ATOM   1814  C   GLN A 171      37.410  37.500  52.230  1.00  0.00           C  
ATOM   1815  O   GLN A 171      37.040  37.100  53.350  1.00  0.00           O  
ATOM   1816  CB  GLN A 171      37.580  40.010  51.880  1.00  0.00           C  
ATOM   1817  CG  GLN A 171      39.130  39.820  51.630  1.00  0.00           C  
ATOM   1818  CD  GLN A 171      39.990  40.740  52.530  1.00  0.00           C  
ATOM   1819  NE2 GLN A 171      40.630  41.710  51.810  1.00  0.00           N  
ATOM   1820  OE1 GLN A 171      40.260  40.720  53.690  1.00  0.00           O  
ATOM   1821  H   GLN A 171      35.050  38.580  52.800  1.00  0.00           H  
ATOM   1822 1HE2 GLN A 171      40.360  41.910  50.870  1.00  0.00           H  
ATOM   1823 2HE2 GLN A 171      41.380  42.180  52.270  1.00  0.00           H  
ATOM   1824  N   TYR A 172      38.150  36.770  51.410  1.00  0.00           N  
ATOM   1825  CA  TYR A 172      39.080  35.700  51.750  1.00  0.00           C  
ATOM   1826  C   TYR A 172      40.500  36.170  51.530  1.00  0.00           C  
ATOM   1827  O   TYR A 172      40.830  36.670  50.440  1.00  0.00           O  
ATOM   1828  CB  TYR A 172      38.810  34.410  50.910  1.00  0.00           C  
ATOM   1829  CG  TYR A 172      37.600  33.550  51.400  1.00  0.00           C  
ATOM   1830  CD1 TYR A 172      36.380  34.070  51.210  1.00  0.00           C  
ATOM   1831  CD2 TYR A 172      37.700  32.230  51.770  1.00  0.00           C  
ATOM   1832  CE1 TYR A 172      35.220  33.330  51.450  1.00  0.00           C  
ATOM   1833  CE2 TYR A 172      36.530  31.450  51.940  1.00  0.00           C  
ATOM   1834  CZ  TYR A 172      35.280  32.000  51.750  1.00  0.00           C  
ATOM   1835  OH  TYR A 172      34.200  31.130  51.700  1.00  0.00           O  
ATOM   1836  H   TYR A 172      38.180  37.050  50.450  1.00  0.00           H  
ATOM   1837  HD1 TYR A 172      36.260  35.050  50.740  1.00  0.00           H  
ATOM   1838  HD2 TYR A 172      38.690  31.790  51.710  1.00  0.00           H  
ATOM   1839  HE1 TYR A 172      34.290  33.630  50.960  1.00  0.00           H  
ATOM   1840  HE2 TYR A 172      36.620  30.480  52.420  1.00  0.00           H  
ATOM   1841  HH  TYR A 172      34.490  30.180  51.830  1.00  0.00           H  
ATOM   1842  N   HIS A 173      41.220  36.280  52.650  1.00  0.00           N  
ATOM   1843  CA  HIS A 173      42.600  36.860  52.660  1.00  0.00           C  
ATOM   1844  C   HIS A 173      43.760  35.930  53.230  1.00  0.00           C  
ATOM   1845  O   HIS A 173      43.820  35.580  54.440  1.00  0.00           O  
ATOM   1846  CB  HIS A 173      42.610  38.210  53.410  1.00  0.00           C  
ATOM   1847  CG  HIS A 173      43.870  39.070  53.310  1.00  0.00           C  
ATOM   1848  CD2 HIS A 173      44.490  39.580  52.240  1.00  0.00           C  
ATOM   1849  ND1 HIS A 173      44.540  39.490  54.390  1.00  0.00           N  
ATOM   1850  CE1 HIS A 173      45.590  40.160  53.880  1.00  0.00           C  
ATOM   1851  NE2 HIS A 173      45.570  40.250  52.560  1.00  0.00           N  
ATOM   1852  H   HIS A 173      40.920  36.110  53.590  1.00  0.00           H  
ATOM   1853  HD2 HIS A 173      44.120  39.590  51.210  1.00  0.00           H  
ATOM   1854  HE1 HIS A 173      46.380  40.620  54.480  1.00  0.00           H  
ATOM   1855  HE2 HIS A 173      46.130  40.790  51.930  1.00  0.00           H  
ATOM   1856  N   PHE A 174      44.580  35.450  52.270  1.00  0.00           N  
ATOM   1857  CA  PHE A 174      45.680  34.500  52.480  1.00  0.00           C  
ATOM   1858  C   PHE A 174      46.790  35.210  53.140  1.00  0.00           C  
ATOM   1859  O   PHE A 174      47.830  35.500  52.550  1.00  0.00           O  
ATOM   1860  CB  PHE A 174      46.180  33.790  51.240  1.00  0.00           C  
ATOM   1861  CG  PHE A 174      46.210  32.270  51.370  1.00  0.00           C  
ATOM   1862  CD1 PHE A 174      45.110  31.590  50.920  1.00  0.00           C  
ATOM   1863  CD2 PHE A 174      47.410  31.550  51.430  1.00  0.00           C  
ATOM   1864  CE1 PHE A 174      45.180  30.230  50.530  1.00  0.00           C  
ATOM   1865  CE2 PHE A 174      47.550  30.200  51.040  1.00  0.00           C  
ATOM   1866  CZ  PHE A 174      46.370  29.550  50.560  1.00  0.00           C  
ATOM   1867  H   PHE A 174      44.430  35.960  51.420  1.00  0.00           H  
ATOM   1868  HD1 PHE A 174      44.160  32.120  50.870  1.00  0.00           H  
ATOM   1869  HD2 PHE A 174      48.340  32.090  51.640  1.00  0.00           H  
ATOM   1870  HE1 PHE A 174      44.370  29.770  49.970  1.00  0.00           H  
ATOM   1871  HE2 PHE A 174      48.550  29.780  50.940  1.00  0.00           H  
ATOM   1872  HZ  PHE A 174      46.560  28.670  49.940  1.00  0.00           H  
ATOM   1873  N   ARG A 175      46.670  35.320  54.480  1.00  0.00           N  
ATOM   1874  CA  ARG A 175      47.640  36.140  55.330  1.00  0.00           C  
ATOM   1875  C   ARG A 175      49.070  35.610  55.460  1.00  0.00           C  
ATOM   1876  O   ARG A 175      49.970  36.210  56.010  1.00  0.00           O  
ATOM   1877  CB  ARG A 175      46.950  36.250  56.690  1.00  0.00           C  
ATOM   1878  CG  ARG A 175      46.990  34.980  57.540  1.00  0.00           C  
ATOM   1879  CD  ARG A 175      46.130  35.290  58.780  1.00  0.00           C  
ATOM   1880  NE  ARG A 175      46.240  34.100  59.680  1.00  0.00           N  
ATOM   1881  CZ  ARG A 175      45.280  33.160  59.720  1.00  0.00           C  
ATOM   1882  NH1 ARG A 175      44.100  33.220  59.090  1.00  0.00           N1+
ATOM   1883  NH2 ARG A 175      45.410  32.140  60.560  1.00  0.00           N  
ATOM   1884  H   ARG A 175      45.800  34.990  54.850  1.00  0.00           H  
ATOM   1885  HE  ARG A 175      46.910  34.190  60.410  1.00  0.00           H  
ATOM   1886 1HH1 ARG A 175      43.870  34.060  58.600  1.00  0.00           H  
ATOM   1887 2HH1 ARG A 175      43.440  32.470  59.010  1.00  0.00           H  
ATOM   1888 1HH2 ARG A 175      46.320  31.960  60.930  1.00  0.00           H  
ATOM   1889 2HH2 ARG A 175      44.580  31.680  60.870  1.00  0.00           H  
ATOM   1890  N   THR A 176      49.230  34.360  55.090  1.00  0.00           N  
ATOM   1891  CA  THR A 176      50.550  33.740  55.070  1.00  0.00           C  
ATOM   1892  C   THR A 176      51.360  34.100  53.830  1.00  0.00           C  
ATOM   1893  O   THR A 176      51.950  35.180  53.850  1.00  0.00           O  
ATOM   1894  CB  THR A 176      50.450  32.250  55.400  1.00  0.00           C  
ATOM   1895  CG2 THR A 176      50.310  32.110  56.930  1.00  0.00           C  
ATOM   1896  OG1 THR A 176      49.400  31.690  54.720  1.00  0.00           O  
ATOM   1897  H   THR A 176      48.540  33.860  54.560  1.00  0.00           H  
ATOM   1898  HG1 THR A 176      49.240  30.760  55.060  1.00  0.00           H  
ATOM   1899  N   TRP A 177      50.910  33.560  52.680  1.00  0.00           N  
ATOM   1900  CA  TRP A 177      51.470  33.600  51.340  1.00  0.00           C  
ATOM   1901  C   TRP A 177      52.960  33.240  51.260  1.00  0.00           C  
ATOM   1902  O   TRP A 177      53.710  33.760  52.050  1.00  0.00           O  
ATOM   1903  CB  TRP A 177      51.080  35.010  50.820  1.00  0.00           C  
ATOM   1904  CG  TRP A 177      51.350  35.190  49.300  1.00  0.00           C  
ATOM   1905  CD1 TRP A 177      52.500  35.300  48.620  1.00  0.00           C  
ATOM   1906  CD2 TRP A 177      50.460  34.620  48.390  1.00  0.00           C  
ATOM   1907  CE2 TRP A 177      51.210  34.380  47.230  1.00  0.00           C  
ATOM   1908  CE3 TRP A 177      49.130  34.230  48.540  1.00  0.00           C  
ATOM   1909  NE1 TRP A 177      52.440  34.760  47.450  1.00  0.00           N  
ATOM   1910  CZ2 TRP A 177      50.520  33.600  46.270  1.00  0.00           C  
ATOM   1911  CZ3 TRP A 177      48.570  33.340  47.630  1.00  0.00           C  
ATOM   1912  CH2 TRP A 177      49.290  33.050  46.490  1.00  0.00           C  
ATOM   1913  H   TRP A 177      50.080  33.000  52.720  1.00  0.00           H  
ATOM   1914  HD1 TRP A 177      53.460  35.700  48.950  1.00  0.00           H  
ATOM   1915  HE1 TRP A 177      53.230  34.740  46.840  1.00  0.00           H  
ATOM   1916  HE3 TRP A 177      48.520  34.740  49.280  1.00  0.00           H  
ATOM   1917  HZ2 TRP A 177      51.060  33.380  45.340  1.00  0.00           H  
ATOM   1918  HZ3 TRP A 177      47.600  32.880  47.840  1.00  0.00           H  
ATOM   1919  HH2 TRP A 177      48.870  32.360  45.760  1.00  0.00           H  
ATOM   1920  N   PRO A 178      53.360  32.440  50.220  1.00  0.00           N  
ATOM   1921  CA  PRO A 178      54.810  32.100  50.060  1.00  0.00           C  
ATOM   1922  C   PRO A 178      55.800  33.240  49.760  1.00  0.00           C  
ATOM   1923  O   PRO A 178      55.610  34.100  48.850  1.00  0.00           O  
ATOM   1924  CB  PRO A 178      54.830  30.990  49.000  1.00  0.00           C  
ATOM   1925  CG  PRO A 178      53.530  31.270  48.170  1.00  0.00           C  
ATOM   1926  CD  PRO A 178      52.530  31.750  49.210  1.00  0.00           C  
ATOM   1927  N   ASP A 179      56.980  33.010  50.320  1.00  0.00           N  
ATOM   1928  CA  ASP A 179      58.040  34.090  50.370  1.00  0.00           C  
ATOM   1929  C   ASP A 179      58.930  34.330  49.140  1.00  0.00           C  
ATOM   1930  O   ASP A 179      58.920  35.430  48.550  1.00  0.00           O  
ATOM   1931  CB  ASP A 179      58.810  33.930  51.630  1.00  0.00           C  
ATOM   1932  CG  ASP A 179      59.380  35.220  52.260  1.00  0.00           C  
ATOM   1933  OD1 ASP A 179      60.460  35.180  52.880  1.00  0.00           O  
ATOM   1934  OD2 ASP A 179      58.930  36.340  51.830  1.00  0.00           O1-
ATOM   1935  H   ASP A 179      57.260  32.260  50.910  1.00  0.00           H  
ATOM   1936  N   HIS A 180      59.590  33.270  48.630  1.00  0.00           N  
ATOM   1937  CA  HIS A 180      60.470  33.340  47.510  1.00  0.00           C  
ATOM   1938  C   HIS A 180      59.800  33.420  46.040  1.00  0.00           C  
ATOM   1939  O   HIS A 180      60.360  34.040  45.190  1.00  0.00           O  
ATOM   1940  CB  HIS A 180      61.470  32.190  47.620  1.00  0.00           C  
ATOM   1941  CG  HIS A 180      62.420  31.980  46.430  1.00  0.00           C  
ATOM   1942  CD2 HIS A 180      62.510  30.790  45.820  1.00  0.00           C  
ATOM   1943  ND1 HIS A 180      63.120  32.930  45.830  1.00  0.00           N  
ATOM   1944  CE1 HIS A 180      63.700  32.320  44.790  1.00  0.00           C  
ATOM   1945  NE2 HIS A 180      63.290  31.070  44.760  1.00  0.00           N  
ATOM   1946  H   HIS A 180      59.820  32.470  49.180  1.00  0.00           H  
ATOM   1947  HD2 HIS A 180      61.900  29.910  46.010  1.00  0.00           H  
ATOM   1948  HE1 HIS A 180      64.560  32.730  44.250  1.00  0.00           H  
ATOM   1949  HE2 HIS A 180      63.660  30.380  44.130  1.00  0.00           H  
ATOM   1950  N   GLY A 181      58.640  32.870  45.870  1.00  0.00           N  
ATOM   1951  CA  GLY A 181      58.020  32.890  44.590  1.00  0.00           C  
ATOM   1952  C   GLY A 181      56.630  32.230  44.420  1.00  0.00           C  
ATOM   1953  O   GLY A 181      55.730  32.570  45.140  1.00  0.00           O  
ATOM   1954  H   GLY A 181      58.340  32.120  46.460  1.00  0.00           H  
ATOM   1955  N   VAL A 182      56.400  31.820  43.180  1.00  0.00           N  
ATOM   1956  CA  VAL A 182      55.160  31.090  42.820  1.00  0.00           C  
ATOM   1957  C   VAL A 182      54.960  29.810  43.660  1.00  0.00           C  
ATOM   1958  O   VAL A 182      55.820  28.910  43.460  1.00  0.00           O  
ATOM   1959  CB  VAL A 182      55.160  30.790  41.340  1.00  0.00           C  
ATOM   1960  CG1 VAL A 182      54.750  32.040  40.540  1.00  0.00           C  
ATOM   1961  CG2 VAL A 182      56.480  30.160  40.870  1.00  0.00           C  
ATOM   1962  H   VAL A 182      56.830  32.240  42.380  1.00  0.00           H  
ATOM   1963  N   PRO A 183      53.730  29.590  44.260  1.00  0.00           N  
ATOM   1964  CA  PRO A 183      53.350  28.480  45.150  1.00  0.00           C  
ATOM   1965  C   PRO A 183      53.630  27.160  44.500  1.00  0.00           C  
ATOM   1966  O   PRO A 183      53.220  26.860  43.370  1.00  0.00           O  
ATOM   1967  CB  PRO A 183      51.890  28.590  45.470  1.00  0.00           C  
ATOM   1968  CG  PRO A 183      51.560  30.060  45.170  1.00  0.00           C  
ATOM   1969  CD  PRO A 183      52.660  30.520  44.160  1.00  0.00           C  
ATOM   1970  N   SER A 184      54.570  26.490  45.160  1.00  0.00           N  
ATOM   1971  CA  SER A 184      54.970  25.160  44.620  1.00  0.00           C  
ATOM   1972  C   SER A 184      53.920  24.040  44.440  1.00  0.00           C  
ATOM   1973  O   SER A 184      54.310  23.090  43.740  1.00  0.00           O  
ATOM   1974  CB  SER A 184      56.200  24.720  45.400  1.00  0.00           C  
ATOM   1975  OG  SER A 184      56.830  23.590  44.960  1.00  0.00           O  
ATOM   1976  H   SER A 184      55.260  26.840  45.790  1.00  0.00           H  
ATOM   1977  HG  SER A 184      56.770  23.570  43.960  1.00  0.00           H  
ATOM   1978  N   ASP A 185      52.750  24.030  45.050  1.00  0.00           N  
ATOM   1979  CA  ASP A 185      51.570  23.290  44.610  1.00  0.00           C  
ATOM   1980  C   ASP A 185      50.310  24.170  44.560  1.00  0.00           C  
ATOM   1981  O   ASP A 185      50.060  24.940  45.490  1.00  0.00           O  
ATOM   1982  CB  ASP A 185      51.420  22.080  45.540  1.00  0.00           C  
ATOM   1983  CG  ASP A 185      50.080  21.340  45.530  1.00  0.00           C  
ATOM   1984  OD1 ASP A 185      49.150  21.970  45.990  1.00  0.00           O  
ATOM   1985  OD2 ASP A 185      50.040  20.120  45.250  1.00  0.00           O1-
ATOM   1986  H   ASP A 185      52.670  24.570  45.880  1.00  0.00           H  
ATOM   1987  N   PRO A 186      49.490  24.170  43.520  1.00  0.00           N  
ATOM   1988  CA  PRO A 186      48.280  24.970  43.430  1.00  0.00           C  
ATOM   1989  C   PRO A 186      47.070  24.620  44.380  1.00  0.00           C  
ATOM   1990  O   PRO A 186      46.110  25.390  44.390  1.00  0.00           O  
ATOM   1991  CB  PRO A 186      47.780  24.740  41.970  1.00  0.00           C  
ATOM   1992  CG  PRO A 186      49.070  24.600  41.150  1.00  0.00           C  
ATOM   1993  CD  PRO A 186      49.880  23.750  42.160  1.00  0.00           C  
ATOM   1994  N   GLY A 187      46.990  23.440  45.040  1.00  0.00           N  
ATOM   1995  CA  GLY A 187      45.890  22.960  45.890  1.00  0.00           C  
ATOM   1996  C   GLY A 187      45.310  24.040  46.880  1.00  0.00           C  
ATOM   1997  O   GLY A 187      44.160  24.310  46.730  1.00  0.00           O  
ATOM   1998  H   GLY A 187      47.810  22.870  45.140  1.00  0.00           H  
ATOM   1999  N   GLY A 188      46.180  24.460  47.780  1.00  0.00           N  
ATOM   2000  CA  GLY A 188      45.860  25.530  48.780  1.00  0.00           C  
ATOM   2001  C   GLY A 188      45.170  26.720  48.140  1.00  0.00           C  
ATOM   2002  O   GLY A 188      44.200  27.260  48.660  1.00  0.00           O  
ATOM   2003  H   GLY A 188      47.150  24.200  47.740  1.00  0.00           H  
ATOM   2004  N   VAL A 189      45.810  27.300  47.140  1.00  0.00           N  
ATOM   2005  CA  VAL A 189      45.390  28.550  46.530  1.00  0.00           C  
ATOM   2006  C   VAL A 189      44.110  28.280  45.690  1.00  0.00           C  
ATOM   2007  O   VAL A 189      43.110  28.960  45.960  1.00  0.00           O  
ATOM   2008  CB  VAL A 189      46.510  29.240  45.630  1.00  0.00           C  
ATOM   2009  CG1 VAL A 189      46.000  30.700  45.360  1.00  0.00           C  
ATOM   2010  CG2 VAL A 189      47.860  29.460  46.310  1.00  0.00           C  
ATOM   2011  H   VAL A 189      46.740  26.950  46.990  1.00  0.00           H  
ATOM   2012  N   LEU A 190      44.070  27.190  44.940  1.00  0.00           N  
ATOM   2013  CA  LEU A 190      42.860  26.680  44.280  1.00  0.00           C  
ATOM   2014  C   LEU A 190      41.660  26.410  45.190  1.00  0.00           C  
ATOM   2015  O   LEU A 190      40.560  26.840  44.830  1.00  0.00           O  
ATOM   2016  CB  LEU A 190      43.090  25.490  43.350  1.00  0.00           C  
ATOM   2017  CG  LEU A 190      43.580  25.760  41.940  1.00  0.00           C  
ATOM   2018  CD1 LEU A 190      43.940  24.370  41.440  1.00  0.00           C  
ATOM   2019  CD2 LEU A 190      42.570  26.480  40.990  1.00  0.00           C  
ATOM   2020  H   LEU A 190      44.920  26.730  44.670  1.00  0.00           H  
ATOM   2021  N   ASP A 191      41.920  25.850  46.370  1.00  0.00           N  
ATOM   2022  CA  ASP A 191      40.900  25.820  47.500  1.00  0.00           C  
ATOM   2023  C   ASP A 191      40.320  27.210  47.930  1.00  0.00           C  
ATOM   2024  O   ASP A 191      39.110  27.460  47.760  1.00  0.00           O  
ATOM   2025  CB  ASP A 191      41.300  24.900  48.630  1.00  0.00           C  
ATOM   2026  CG  ASP A 191      40.340  25.020  49.820  1.00  0.00           C  
ATOM   2027  OD1 ASP A 191      39.320  24.290  49.850  1.00  0.00           O  
ATOM   2028  OD2 ASP A 191      40.620  25.920  50.630  1.00  0.00           O1-
ATOM   2029  H   ASP A 191      42.720  25.300  46.610  1.00  0.00           H  
ATOM   2030  N   PHE A 192      41.190  28.180  48.210  1.00  0.00           N  
ATOM   2031  CA  PHE A 192      40.820  29.600  48.270  1.00  0.00           C  
ATOM   2032  C   PHE A 192      40.000  30.220  47.100  1.00  0.00           C  
ATOM   2033  O   PHE A 192      38.910  30.840  47.240  1.00  0.00           O  
ATOM   2034  CB  PHE A 192      42.210  30.280  48.480  1.00  0.00           C  
ATOM   2035  CG  PHE A 192      42.210  31.810  48.230  1.00  0.00           C  
ATOM   2036  CD1 PHE A 192      41.800  32.620  49.220  1.00  0.00           C  
ATOM   2037  CD2 PHE A 192      43.030  32.360  47.220  1.00  0.00           C  
ATOM   2038  CE1 PHE A 192      42.190  33.970  49.340  1.00  0.00           C  
ATOM   2039  CE2 PHE A 192      43.530  33.670  47.380  1.00  0.00           C  
ATOM   2040  CZ  PHE A 192      43.110  34.420  48.410  1.00  0.00           C  
ATOM   2041  H   PHE A 192      42.180  28.030  48.200  1.00  0.00           H  
ATOM   2042  HD1 PHE A 192      41.230  32.260  50.070  1.00  0.00           H  
ATOM   2043  HD2 PHE A 192      42.970  32.000  46.190  1.00  0.00           H  
ATOM   2044  HE1 PHE A 192      42.130  34.600  50.220  1.00  0.00           H  
ATOM   2045  HE2 PHE A 192      43.950  34.220  46.540  1.00  0.00           H  
ATOM   2046  HZ  PHE A 192      43.180  35.490  48.220  1.00  0.00           H  
ATOM   2047  N   LEU A 193      40.420  29.940  45.790  1.00  0.00           N  
ATOM   2048  CA  LEU A 193      39.680  30.290  44.590  1.00  0.00           C  
ATOM   2049  C   LEU A 193      38.380  29.600  44.480  1.00  0.00           C  
ATOM   2050  O   LEU A 193      37.420  30.290  44.060  1.00  0.00           O  
ATOM   2051  CB  LEU A 193      40.540  30.120  43.330  1.00  0.00           C  
ATOM   2052  CG  LEU A 193      41.750  31.090  43.200  1.00  0.00           C  
ATOM   2053  CD1 LEU A 193      43.100  30.440  43.010  1.00  0.00           C  
ATOM   2054  CD2 LEU A 193      41.570  31.960  42.000  1.00  0.00           C  
ATOM   2055  H   LEU A 193      41.280  29.440  45.710  1.00  0.00           H  
ATOM   2056  N   GLU A 194      38.250  28.290  44.830  1.00  0.00           N  
ATOM   2057  CA  GLU A 194      37.010  27.540  44.750  1.00  0.00           C  
ATOM   2058  C   GLU A 194      36.080  28.100  45.860  1.00  0.00           C  
ATOM   2059  O   GLU A 194      34.910  28.400  45.620  1.00  0.00           O  
ATOM   2060  CB  GLU A 194      37.420  26.050  45.000  1.00  0.00           C  
ATOM   2061  CG  GLU A 194      36.220  25.080  44.910  1.00  0.00           C  
ATOM   2062  CD  GLU A 194      35.790  24.530  43.590  1.00  0.00           C  
ATOM   2063  OE1 GLU A 194      36.520  24.500  42.630  1.00  0.00           O  
ATOM   2064  OE2 GLU A 194      34.740  23.900  43.620  1.00  0.00           O1-
ATOM   2065  H   GLU A 194      39.020  27.800  45.240  1.00  0.00           H  
ATOM   2066  N   GLU A 195      36.610  28.270  47.120  1.00  0.00           N  
ATOM   2067  CA  GLU A 195      35.780  28.830  48.200  1.00  0.00           C  
ATOM   2068  C   GLU A 195      35.230  30.210  47.900  1.00  0.00           C  
ATOM   2069  O   GLU A 195      34.050  30.410  48.250  1.00  0.00           O  
ATOM   2070  CB  GLU A 195      36.540  28.840  49.530  1.00  0.00           C  
ATOM   2071  CG  GLU A 195      36.280  27.520  50.210  1.00  0.00           C  
ATOM   2072  CD  GLU A 195      34.930  27.610  50.920  1.00  0.00           C  
ATOM   2073  OE1 GLU A 195      34.120  26.700  50.620  1.00  0.00           O  
ATOM   2074  OE2 GLU A 195      34.760  28.370  51.980  1.00  0.00           O1-
ATOM   2075  H   GLU A 195      37.480  27.860  47.400  1.00  0.00           H  
ATOM   2076  N   VAL A 196      35.990  31.150  47.250  1.00  0.00           N  
ATOM   2077  CA  VAL A 196      35.470  32.410  46.770  1.00  0.00           C  
ATOM   2078  C   VAL A 196      34.380  32.320  45.670  1.00  0.00           C  
ATOM   2079  O   VAL A 196      33.300  32.870  45.900  1.00  0.00           O  
ATOM   2080  CB  VAL A 196      36.590  33.380  46.260  1.00  0.00           C  
ATOM   2081  CG1 VAL A 196      35.980  34.640  45.680  1.00  0.00           C  
ATOM   2082  CG2 VAL A 196      37.380  33.770  47.490  1.00  0.00           C  
ATOM   2083  H   VAL A 196      36.990  31.080  47.260  1.00  0.00           H  
ATOM   2084  N   HIS A 197      34.480  31.390  44.710  1.00  0.00           N  
ATOM   2085  CA  HIS A 197      33.400  31.150  43.650  1.00  0.00           C  
ATOM   2086  C   HIS A 197      32.100  30.650  44.320  1.00  0.00           C  
ATOM   2087  O   HIS A 197      30.990  31.100  44.040  1.00  0.00           O  
ATOM   2088  CB  HIS A 197      33.820  30.030  42.710  1.00  0.00           C  
ATOM   2089  CG  HIS A 197      32.910  29.880  41.450  1.00  0.00           C  
ATOM   2090  CD2 HIS A 197      31.880  29.020  41.400  1.00  0.00           C  
ATOM   2091  ND1 HIS A 197      32.980  30.520  40.280  1.00  0.00           N  
ATOM   2092  CE1 HIS A 197      31.990  30.000  39.530  1.00  0.00           C  
ATOM   2093  NE2 HIS A 197      31.310  29.190  40.260  1.00  0.00           N  
ATOM   2094  H   HIS A 197      35.220  30.730  44.740  1.00  0.00           H  
ATOM   2095  HD2 HIS A 197      31.650  28.280  42.160  1.00  0.00           H  
ATOM   2096  HE1 HIS A 197      31.620  30.290  38.540  1.00  0.00           H  
ATOM   2097  HE2 HIS A 197      30.560  28.570  40.030  1.00  0.00           H  
ATOM   2098  N   HIS A 198      32.240  29.660  45.220  1.00  0.00           N  
ATOM   2099  CA  HIS A 198      31.120  29.180  46.100  1.00  0.00           C  
ATOM   2100  C   HIS A 198      30.310  30.240  46.830  1.00  0.00           C  
ATOM   2101  O   HIS A 198      29.140  30.460  46.600  1.00  0.00           O  
ATOM   2102  CB  HIS A 198      31.650  28.240  47.190  1.00  0.00           C  
ATOM   2103  CG  HIS A 198      31.880  26.820  46.660  1.00  0.00           C  
ATOM   2104  CD2 HIS A 198      32.800  25.950  47.140  1.00  0.00           C  
ATOM   2105  ND1 HIS A 198      31.320  26.280  45.540  1.00  0.00           N  
ATOM   2106  CE1 HIS A 198      31.760  25.010  45.410  1.00  0.00           C  
ATOM   2107  NE2 HIS A 198      32.640  24.850  46.390  1.00  0.00           N  
ATOM   2108  H   HIS A 198      33.020  29.040  45.190  1.00  0.00           H  
ATOM   2109  HD2 HIS A 198      33.250  26.040  48.120  1.00  0.00           H  
ATOM   2110  HE1 HIS A 198      31.400  24.210  44.750  1.00  0.00           H  
ATOM   2111  HE2 HIS A 198      33.080  23.970  46.550  1.00  0.00           H  
ATOM   2112  N   LYS A 199      31.150  31.140  47.440  1.00  0.00           N  
ATOM   2113  CA  LYS A 199      30.690  32.330  48.150  1.00  0.00           C  
ATOM   2114  C   LYS A 199      30.040  33.350  47.220  1.00  0.00           C  
ATOM   2115  O   LYS A 199      28.870  33.740  47.520  1.00  0.00           O  
ATOM   2116  CB  LYS A 199      31.780  33.100  48.890  1.00  0.00           C  
ATOM   2117  CG  LYS A 199      31.310  33.720  50.170  1.00  0.00           C  
ATOM   2118  CD  LYS A 199      30.920  32.630  51.180  1.00  0.00           C  
ATOM   2119  CE  LYS A 199      30.310  33.360  52.420  1.00  0.00           C  
ATOM   2120  NZ  LYS A 199      30.060  32.470  53.530  1.00  0.00           N1+
ATOM   2121  H   LYS A 199      32.080  30.830  47.680  1.00  0.00           H  
ATOM   2122  HZ1 LYS A 199      29.690  31.630  53.140  1.00  0.00           H  
ATOM   2123  HZ2 LYS A 199      30.950  32.320  53.970  1.00  0.00           H  
ATOM   2124  HZ3 LYS A 199      29.380  32.840  54.160  1.00  0.00           H  
ATOM   2125  N   GLN A 200      30.520  33.630  46.030  1.00  0.00           N  
ATOM   2126  CA  GLN A 200      29.830  34.530  45.070  1.00  0.00           C  
ATOM   2127  C   GLN A 200      28.530  33.900  44.490  1.00  0.00           C  
ATOM   2128  O   GLN A 200      27.620  34.560  44.060  1.00  0.00           O  
ATOM   2129  CB  GLN A 200      30.690  34.860  43.880  1.00  0.00           C  
ATOM   2130  CG  GLN A 200      30.350  36.280  43.380  1.00  0.00           C  
ATOM   2131  CD  GLN A 200      31.270  37.430  43.850  1.00  0.00           C  
ATOM   2132  NE2 GLN A 200      32.590  37.270  43.630  1.00  0.00           N  
ATOM   2133  OE1 GLN A 200      30.790  38.410  44.380  1.00  0.00           O  
ATOM   2134  H   GLN A 200      31.430  33.310  45.760  1.00  0.00           H  
ATOM   2135 1HE2 GLN A 200      33.030  36.530  43.120  1.00  0.00           H  
ATOM   2136 2HE2 GLN A 200      33.300  37.740  44.160  1.00  0.00           H  
ATOM   2137  N   GLU A 201      28.510  32.510  44.430  1.00  0.00           N  
ATOM   2138  CA  GLU A 201      27.310  31.700  43.990  1.00  0.00           C  
ATOM   2139  C   GLU A 201      26.230  31.620  45.120  1.00  0.00           C  
ATOM   2140  O   GLU A 201      25.030  31.800  44.870  1.00  0.00           O  
ATOM   2141  CB  GLU A 201      27.680  30.340  43.410  1.00  0.00           C  
ATOM   2142  CG  GLU A 201      26.630  29.350  42.860  1.00  0.00           C  
ATOM   2143  CD  GLU A 201      26.170  29.660  41.450  1.00  0.00           C  
ATOM   2144  OE1 GLU A 201      26.420  28.890  40.510  1.00  0.00           O  
ATOM   2145  OE2 GLU A 201      25.390  30.540  41.210  1.00  0.00           O1-
ATOM   2146  H   GLU A 201      29.420  32.110  44.360  1.00  0.00           H  
ATOM   2147  N   SER A 202      26.710  31.600  46.400  1.00  0.00           N  
ATOM   2148  CA  SER A 202      25.780  31.410  47.510  1.00  0.00           C  
ATOM   2149  C   SER A 202      25.320  32.730  48.230  1.00  0.00           C  
ATOM   2150  O   SER A 202      24.350  32.670  48.970  1.00  0.00           O  
ATOM   2151  CB  SER A 202      26.290  30.440  48.600  1.00  0.00           C  
ATOM   2152  OG  SER A 202      27.430  30.880  49.350  1.00  0.00           O  
ATOM   2153  H   SER A 202      27.690  31.490  46.520  1.00  0.00           H  
ATOM   2154  HG  SER A 202      28.190  30.230  49.330  1.00  0.00           H  
ATOM   2155  N   ILE A 203      26.090  33.840  48.200  1.00  0.00           N  
ATOM   2156  CA  ILE A 203      25.580  35.160  48.590  1.00  0.00           C  
ATOM   2157  C   ILE A 203      24.690  35.670  47.460  1.00  0.00           C  
ATOM   2158  O   ILE A 203      25.000  35.800  46.300  1.00  0.00           O  
ATOM   2159  CB  ILE A 203      26.610  36.210  49.000  1.00  0.00           C  
ATOM   2160  CG1 ILE A 203      27.670  35.700  49.990  1.00  0.00           C  
ATOM   2161  CG2 ILE A 203      26.070  37.570  49.460  1.00  0.00           C  
ATOM   2162  CD  ILE A 203      27.220  35.060  51.360  1.00  0.00           C  
ATOM   2163  H   ILE A 203      27.080  33.740  48.120  1.00  0.00           H  
ATOM   2164  N   MET A 204      23.430  35.900  47.840  1.00  0.00           N  
ATOM   2165  CA  MET A 204      22.420  36.490  46.880  1.00  0.00           C  
ATOM   2166  C   MET A 204      22.680  37.980  46.480  1.00  0.00           C  
ATOM   2167  O   MET A 204      22.710  38.870  47.340  1.00  0.00           O  
ATOM   2168  CB  MET A 204      21.040  36.290  47.480  1.00  0.00           C  
ATOM   2169  CG  MET A 204      20.520  34.810  47.220  1.00  0.00           C  
ATOM   2170  SD  MET A 204      21.660  33.430  47.800  1.00  0.00           S  
ATOM   2171  CE  MET A 204      21.670  32.650  46.210  1.00  0.00           C  
ATOM   2172  H   MET A 204      23.050  35.730  48.740  1.00  0.00           H  
ATOM   2173  N   ASP A 205      22.480  38.270  45.170  1.00  0.00           N  
ATOM   2174  CA  ASP A 205      22.850  39.520  44.440  1.00  0.00           C  
ATOM   2175  C   ASP A 205      24.280  40.100  44.530  1.00  0.00           C  
ATOM   2176  O   ASP A 205      24.580  40.980  45.370  1.00  0.00           O  
ATOM   2177  CB  ASP A 205      21.800  40.610  44.730  1.00  0.00           C  
ATOM   2178  CG  ASP A 205      20.500  40.200  44.050  1.00  0.00           C  
ATOM   2179  OD1 ASP A 205      19.570  39.620  44.660  1.00  0.00           O  
ATOM   2180  OD2 ASP A 205      20.260  40.680  42.920  1.00  0.00           O1-
ATOM   2181  H   ASP A 205      22.070  37.580  44.570  1.00  0.00           H  
ATOM   2182  N   ALA A 206      25.100  39.480  43.680  1.00  0.00           N  
ATOM   2183  CA  ALA A 206      26.420  39.970  43.360  1.00  0.00           C  
ATOM   2184  C   ALA A 206      26.620  40.620  42.000  1.00  0.00           C  
ATOM   2185  O   ALA A 206      25.870  40.340  41.060  1.00  0.00           O  
ATOM   2186  CB  ALA A 206      27.500  38.870  43.460  1.00  0.00           C  
ATOM   2187  H   ALA A 206      24.960  38.520  43.450  1.00  0.00           H  
ATOM   2188  N   GLY A 207      27.380  41.690  42.010  1.00  0.00           N  
ATOM   2189  CA  GLY A 207      27.780  42.430  40.860  1.00  0.00           C  
ATOM   2190  C   GLY A 207      29.190  41.990  40.380  1.00  0.00           C  
ATOM   2191  O   GLY A 207      29.690  40.930  40.810  1.00  0.00           O  
ATOM   2192  H   GLY A 207      27.540  42.280  42.800  1.00  0.00           H  
ATOM   2193  N   PRO A 208      29.970  42.860  39.730  1.00  0.00           N  
ATOM   2194  CA  PRO A 208      31.270  42.470  39.140  1.00  0.00           C  
ATOM   2195  C   PRO A 208      32.420  42.270  40.210  1.00  0.00           C  
ATOM   2196  O   PRO A 208      32.400  42.860  41.280  1.00  0.00           O  
ATOM   2197  CB  PRO A 208      31.550  43.710  38.260  1.00  0.00           C  
ATOM   2198  CG  PRO A 208      30.990  44.900  39.060  1.00  0.00           C  
ATOM   2199  CD  PRO A 208      29.650  44.340  39.680  1.00  0.00           C  
ATOM   2200  N   VAL A 209      33.440  41.480  39.770  1.00  0.00           N  
ATOM   2201  CA  VAL A 209      34.450  40.930  40.710  1.00  0.00           C  
ATOM   2202  C   VAL A 209      35.580  41.930  40.990  1.00  0.00           C  
ATOM   2203  O   VAL A 209      36.350  42.320  40.100  1.00  0.00           O  
ATOM   2204  CB  VAL A 209      35.140  39.670  40.190  1.00  0.00           C  
ATOM   2205  CG1 VAL A 209      35.720  38.820  41.330  1.00  0.00           C  
ATOM   2206  CG2 VAL A 209      34.180  38.690  39.470  1.00  0.00           C  
ATOM   2207  H   VAL A 209      33.750  41.560  38.820  1.00  0.00           H  
ATOM   2208  N   VAL A 210      35.580  42.490  42.230  1.00  0.00           N  
ATOM   2209  CA  VAL A 210      36.670  43.440  42.560  1.00  0.00           C  
ATOM   2210  C   VAL A 210      37.930  42.650  43.010  1.00  0.00           C  
ATOM   2211  O   VAL A 210      37.840  41.750  43.880  1.00  0.00           O  
ATOM   2212  CB  VAL A 210      36.220  44.570  43.490  1.00  0.00           C  
ATOM   2213  CG1 VAL A 210      37.330  45.560  43.770  1.00  0.00           C  
ATOM   2214  CG2 VAL A 210      35.010  45.370  42.940  1.00  0.00           C  
ATOM   2215  H   VAL A 210      34.770  42.450  42.820  1.00  0.00           H  
ATOM   2216  N   VAL A 211      38.840  42.590  42.080  1.00  0.00           N  
ATOM   2217  CA  VAL A 211      40.140  42.000  42.290  1.00  0.00           C  
ATOM   2218  C   VAL A 211      41.180  43.090  42.580  1.00  0.00           C  
ATOM   2219  O   VAL A 211      41.320  44.010  41.830  1.00  0.00           O  
ATOM   2220  CB  VAL A 211      40.560  41.000  41.240  1.00  0.00           C  
ATOM   2221  CG1 VAL A 211      41.880  40.230  41.580  1.00  0.00           C  
ATOM   2222  CG2 VAL A 211      39.500  40.030  40.870  1.00  0.00           C  
ATOM   2223  H   VAL A 211      38.780  43.240  41.330  1.00  0.00           H  
ATOM   2224  N   HIS A 212      41.640  43.230  43.820  1.00  0.00           N  
ATOM   2225  CA  HIS A 212      42.620  44.270  44.180  1.00  0.00           C  
ATOM   2226  C   HIS A 212      43.960  43.740  44.710  1.00  0.00           C  
ATOM   2227  O   HIS A 212      44.140  42.560  45.010  1.00  0.00           O  
ATOM   2228  CB  HIS A 212      41.860  45.280  45.030  1.00  0.00           C  
ATOM   2229  CG  HIS A 212      42.050  45.000  46.530  1.00  0.00           C  
ATOM   2230  CD2 HIS A 212      41.160  44.440  47.350  1.00  0.00           C  
ATOM   2231  ND1 HIS A 212      42.850  45.700  47.290  1.00  0.00           N  
ATOM   2232  CE1 HIS A 212      42.550  45.620  48.550  1.00  0.00           C  
ATOM   2233  NE2 HIS A 212      41.470  44.810  48.650  1.00  0.00           N  
ATOM   2234  H   HIS A 212      41.360  42.630  44.570  1.00  0.00           H  
ATOM   2235  HD2 HIS A 212      40.360  43.790  47.000  1.00  0.00           H  
ATOM   2236  HE1 HIS A 212      43.070  46.030  49.410  1.00  0.00           H  
ATOM   2237  HE2 HIS A 212      40.840  44.730  49.420  1.00  0.00           H  
ATOM   2238  N   SER A 213      44.950  44.510  44.350  1.00  0.00           N  
ATOM   2239  CA  SER A 213      46.370  44.140  44.180  1.00  0.00           C  
ATOM   2240  C   SER A 213      47.060  45.490  43.950  1.00  0.00           C  
ATOM   2241  O   SER A 213      46.380  46.510  43.750  1.00  0.00           O  
ATOM   2242  CB  SER A 213      46.390  43.460  42.810  1.00  0.00           C  
ATOM   2243  OG  SER A 213      47.520  42.580  42.490  1.00  0.00           O  
ATOM   2244  H   SER A 213      44.700  45.380  43.930  1.00  0.00           H  
ATOM   2245  HG  SER A 213      48.040  42.900  41.700  1.00  0.00           H  
ATOM   2246  N   SER A 214      48.340  45.380  43.760  1.00  0.00           N  
ATOM   2247  CA  SER A 214      49.200  46.630  43.710  1.00  0.00           C  
ATOM   2248  C   SER A 214      48.880  47.580  42.570  1.00  0.00           C  
ATOM   2249  O   SER A 214      48.960  48.790  42.800  1.00  0.00           O  
ATOM   2250  CB  SER A 214      50.690  46.230  43.660  1.00  0.00           C  
ATOM   2251  OG  SER A 214      51.240  45.990  42.350  1.00  0.00           O  
ATOM   2252  H   SER A 214      48.860  44.620  43.360  1.00  0.00           H  
ATOM   2253  HG  SER A 214      50.750  45.220  41.930  1.00  0.00           H  
ATOM   2254  N   ALA A 215      48.530  47.040  41.420  1.00  0.00           N  
ATOM   2255  CA  ALA A 215      48.190  47.910  40.210  1.00  0.00           C  
ATOM   2256  C   ALA A 215      47.610  47.270  38.980  1.00  0.00           C  
ATOM   2257  O   ALA A 215      47.120  48.010  38.100  1.00  0.00           O  
ATOM   2258  CB  ALA A 215      49.430  48.690  39.740  1.00  0.00           C  
ATOM   2259  H   ALA A 215      48.730  46.060  41.350  1.00  0.00           H  
ATOM   2260  N   GLY A 216      47.450  45.950  38.910  1.00  0.00           N  
ATOM   2261  CA  GLY A 216      46.580  45.430  37.850  1.00  0.00           C  
ATOM   2262  C   GLY A 216      47.260  44.850  36.600  1.00  0.00           C  
ATOM   2263  O   GLY A 216      46.720  44.900  35.540  1.00  0.00           O  
ATOM   2264  H   GLY A 216      47.850  45.280  39.540  1.00  0.00           H  
ATOM   2265  N   ILE A 217      48.470  44.390  36.680  1.00  0.00           N  
ATOM   2266  CA  ILE A 217      49.150  43.590  35.650  1.00  0.00           C  
ATOM   2267  C   ILE A 217      49.910  42.340  35.960  1.00  0.00           C  
ATOM   2268  O   ILE A 217      50.270  41.580  35.080  1.00  0.00           O  
ATOM   2269  CB  ILE A 217      49.980  44.410  34.730  1.00  0.00           C  
ATOM   2270  CG1 ILE A 217      51.000  45.340  35.340  1.00  0.00           C  
ATOM   2271  CG2 ILE A 217      49.150  45.270  33.770  1.00  0.00           C  
ATOM   2272  CD  ILE A 217      52.430  44.760  35.400  1.00  0.00           C  
ATOM   2273  H   ILE A 217      48.910  44.430  37.580  1.00  0.00           H  
ATOM   2274  N   GLY A 218      50.290  42.120  37.240  1.00  0.00           N  
ATOM   2275  CA  GLY A 218      51.020  40.950  37.660  1.00  0.00           C  
ATOM   2276  C   GLY A 218      50.230  39.880  38.330  1.00  0.00           C  
ATOM   2277  O   GLY A 218      49.910  38.910  37.630  1.00  0.00           O  
ATOM   2278  H   GLY A 218      50.230  42.850  37.910  1.00  0.00           H  
ATOM   2279  N   ARG A 219      49.780  40.110  39.550  1.00  0.00           N  
ATOM   2280  CA  ARG A 219      49.020  39.160  40.340  1.00  0.00           C  
ATOM   2281  C   ARG A 219      47.530  39.060  39.980  1.00  0.00           C  
ATOM   2282  O   ARG A 219      47.030  37.940  39.770  1.00  0.00           O  
ATOM   2283  CB  ARG A 219      49.060  39.600  41.770  1.00  0.00           C  
ATOM   2284  CG  ARG A 219      50.460  39.280  42.430  1.00  0.00           C  
ATOM   2285  CD  ARG A 219      50.440  39.480  43.960  1.00  0.00           C  
ATOM   2286  NE  ARG A 219      51.660  38.750  44.440  1.00  0.00           N  
ATOM   2287  CZ  ARG A 219      52.010  38.750  45.740  1.00  0.00           C  
ATOM   2288  NH1 ARG A 219      51.310  39.250  46.770  1.00  0.00           N1+
ATOM   2289  NH2 ARG A 219      53.320  38.540  45.960  1.00  0.00           N  
ATOM   2290  H   ARG A 219      50.080  40.940  40.020  1.00  0.00           H  
ATOM   2291  HE  ARG A 219      52.130  38.230  43.720  1.00  0.00           H  
ATOM   2292 1HH1 ARG A 219      50.340  39.430  46.640  1.00  0.00           H  
ATOM   2293 2HH1 ARG A 219      51.690  39.440  47.680  1.00  0.00           H  
ATOM   2294 1HH2 ARG A 219      53.990  38.520  45.210  1.00  0.00           H  
ATOM   2295 2HH2 ARG A 219      53.650  38.530  46.900  1.00  0.00           H  
ATOM   2296  N   THR A 220      46.990  40.210  39.600  1.00  0.00           N  
ATOM   2297  CA  THR A 220      45.610  40.230  39.050  1.00  0.00           C  
ATOM   2298  C   THR A 220      45.630  39.510  37.740  1.00  0.00           C  
ATOM   2299  O   THR A 220      44.960  38.540  37.540  1.00  0.00           O  
ATOM   2300  CB  THR A 220      44.920  41.550  38.950  1.00  0.00           C  
ATOM   2301  CG2 THR A 220      44.560  42.240  40.330  1.00  0.00           C  
ATOM   2302  OG1 THR A 220      45.830  42.320  38.100  1.00  0.00           O  
ATOM   2303  H   THR A 220      47.450  41.060  39.850  1.00  0.00           H  
ATOM   2304  HG1 THR A 220      46.590  42.580  38.690  1.00  0.00           H  
ATOM   2305  N   GLY A 221      46.720  39.770  36.990  1.00  0.00           N  
ATOM   2306  CA  GLY A 221      47.090  39.190  35.670  1.00  0.00           C  
ATOM   2307  C   GLY A 221      47.250  37.620  35.660  1.00  0.00           C  
ATOM   2308  O   GLY A 221      47.140  37.000  34.570  1.00  0.00           O  
ATOM   2309  H   GLY A 221      47.290  40.540  37.270  1.00  0.00           H  
ATOM   2310  N   THR A 222      47.590  37.060  36.870  1.00  0.00           N  
ATOM   2311  CA  THR A 222      47.550  35.560  37.030  1.00  0.00           C  
ATOM   2312  C   THR A 222      46.200  35.050  37.710  1.00  0.00           C  
ATOM   2313  O   THR A 222      45.640  34.150  37.110  1.00  0.00           O  
ATOM   2314  CB  THR A 222      48.670  34.920  37.870  1.00  0.00           C  
ATOM   2315  CG2 THR A 222      50.020  35.180  37.200  1.00  0.00           C  
ATOM   2316  OG1 THR A 222      48.540  35.360  39.200  1.00  0.00           O  
ATOM   2317  H   THR A 222      47.970  37.570  37.630  1.00  0.00           H  
ATOM   2318  HG1 THR A 222      48.950  34.650  39.770  1.00  0.00           H  
ATOM   2319  N   PHE A 223      45.640  35.810  38.680  1.00  0.00           N  
ATOM   2320  CA  PHE A 223      44.470  35.340  39.400  1.00  0.00           C  
ATOM   2321  C   PHE A 223      43.150  35.270  38.680  1.00  0.00           C  
ATOM   2322  O   PHE A 223      42.360  34.350  38.930  1.00  0.00           O  
ATOM   2323  CB  PHE A 223      44.270  36.210  40.700  1.00  0.00           C  
ATOM   2324  CG  PHE A 223      45.010  35.660  41.950  1.00  0.00           C  
ATOM   2325  CD1 PHE A 223      46.370  35.830  42.030  1.00  0.00           C  
ATOM   2326  CD2 PHE A 223      44.300  35.050  42.940  1.00  0.00           C  
ATOM   2327  CE1 PHE A 223      47.080  35.370  43.140  1.00  0.00           C  
ATOM   2328  CE2 PHE A 223      45.030  34.440  43.990  1.00  0.00           C  
ATOM   2329  CZ  PHE A 223      46.420  34.640  44.090  1.00  0.00           C  
ATOM   2330  H   PHE A 223      46.190  36.560  39.040  1.00  0.00           H  
ATOM   2331  HD1 PHE A 223      47.020  36.120  41.210  1.00  0.00           H  
ATOM   2332  HD2 PHE A 223      43.280  35.390  43.100  1.00  0.00           H  
ATOM   2333  HE1 PHE A 223      47.980  35.930  43.410  1.00  0.00           H  
ATOM   2334  HE2 PHE A 223      44.520  33.660  44.560  1.00  0.00           H  
ATOM   2335  HZ  PHE A 223      46.960  34.310  44.980  1.00  0.00           H  
ATOM   2336  N   ILE A 224      42.950  36.280  37.810  1.00  0.00           N  
ATOM   2337  CA  ILE A 224      41.830  36.290  36.860  1.00  0.00           C  
ATOM   2338  C   ILE A 224      41.900  35.100  35.830  1.00  0.00           C  
ATOM   2339  O   ILE A 224      40.940  34.450  35.690  1.00  0.00           O  
ATOM   2340  CB  ILE A 224      41.580  37.690  36.270  1.00  0.00           C  
ATOM   2341  CG1 ILE A 224      41.330  38.670  37.410  1.00  0.00           C  
ATOM   2342  CG2 ILE A 224      40.420  37.750  35.300  1.00  0.00           C  
ATOM   2343  CD  ILE A 224      41.420  40.120  37.030  1.00  0.00           C  
ATOM   2344  H   ILE A 224      43.700  36.890  37.560  1.00  0.00           H  
ATOM   2345  N   VAL A 225      43.080  35.020  35.130  1.00  0.00           N  
ATOM   2346  CA  VAL A 225      43.070  34.000  34.080  1.00  0.00           C  
ATOM   2347  C   VAL A 225      43.050  32.550  34.620  1.00  0.00           C  
ATOM   2348  O   VAL A 225      42.280  31.700  34.140  1.00  0.00           O  
ATOM   2349  CB  VAL A 225      44.170  34.130  33.020  1.00  0.00           C  
ATOM   2350  CG1 VAL A 225      43.910  35.330  32.040  1.00  0.00           C  
ATOM   2351  CG2 VAL A 225      45.520  34.410  33.760  1.00  0.00           C  
ATOM   2352  H   VAL A 225      43.500  35.850  34.760  1.00  0.00           H  
ATOM   2353  N   ILE A 226      43.570  32.500  35.820  1.00  0.00           N  
ATOM   2354  CA  ILE A 226      43.350  31.300  36.690  1.00  0.00           C  
ATOM   2355  C   ILE A 226      41.830  31.000  36.980  1.00  0.00           C  
ATOM   2356  O   ILE A 226      41.270  30.000  36.560  1.00  0.00           O  
ATOM   2357  CB  ILE A 226      44.230  31.320  38.020  1.00  0.00           C  
ATOM   2358  CG1 ILE A 226      45.720  31.070  37.560  1.00  0.00           C  
ATOM   2359  CG2 ILE A 226      43.770  30.320  39.060  1.00  0.00           C  
ATOM   2360  CD  ILE A 226      46.830  31.340  38.560  1.00  0.00           C  
ATOM   2361  H   ILE A 226      44.180  33.210  36.170  1.00  0.00           H  
ATOM   2362  N   ASP A 227      41.100  32.000  37.500  1.00  0.00           N  
ATOM   2363  CA  ASP A 227      39.640  31.780  37.800  1.00  0.00           C  
ATOM   2364  C   ASP A 227      38.850  31.530  36.490  1.00  0.00           C  
ATOM   2365  O   ASP A 227      38.050  30.570  36.490  1.00  0.00           O  
ATOM   2366  CB  ASP A 227      39.110  33.040  38.530  1.00  0.00           C  
ATOM   2367  CG  ASP A 227      37.930  32.680  39.450  1.00  0.00           C  
ATOM   2368  OD1 ASP A 227      38.120  32.100  40.520  1.00  0.00           O  
ATOM   2369  OD2 ASP A 227      36.820  33.140  39.060  1.00  0.00           O1-
ATOM   2370  H   ASP A 227      41.480  32.890  37.780  1.00  0.00           H  
ATOM   2371  N   ILE A 228      39.260  32.210  35.410  1.00  0.00           N  
ATOM   2372  CA  ILE A 228      38.660  31.940  34.090  1.00  0.00           C  
ATOM   2373  C   ILE A 228      38.930  30.510  33.640  1.00  0.00           C  
ATOM   2374  O   ILE A 228      37.930  29.850  33.360  1.00  0.00           O  
ATOM   2375  CB  ILE A 228      39.290  32.990  33.100  1.00  0.00           C  
ATOM   2376  CG1 ILE A 228      38.760  34.410  33.360  1.00  0.00           C  
ATOM   2377  CG2 ILE A 228      38.990  32.620  31.690  1.00  0.00           C  
ATOM   2378  CD  ILE A 228      39.340  35.590  32.520  1.00  0.00           C  
ATOM   2379  H   ILE A 228      40.030  32.840  35.440  1.00  0.00           H  
ATOM   2380  N   LEU A 229      40.140  29.910  33.760  1.00  0.00           N  
ATOM   2381  CA  LEU A 229      40.480  28.590  33.230  1.00  0.00           C  
ATOM   2382  C   LEU A 229      39.780  27.410  33.990  1.00  0.00           C  
ATOM   2383  O   LEU A 229      39.090  26.530  33.420  1.00  0.00           O  
ATOM   2384  CB  LEU A 229      41.960  28.390  33.070  1.00  0.00           C  
ATOM   2385  CG  LEU A 229      42.490  29.300  31.960  1.00  0.00           C  
ATOM   2386  CD1 LEU A 229      44.030  29.230  31.830  1.00  0.00           C  
ATOM   2387  CD2 LEU A 229      41.760  29.090  30.600  1.00  0.00           C  
ATOM   2388  H   LEU A 229      40.910  30.540  33.890  1.00  0.00           H  
ATOM   2389  N   ILE A 230      39.830  27.580  35.300  1.00  0.00           N  
ATOM   2390  CA  ILE A 230      39.160  26.610  36.290  1.00  0.00           C  
ATOM   2391  C   ILE A 230      37.650  26.600  36.210  1.00  0.00           C  
ATOM   2392  O   ILE A 230      37.100  25.460  36.060  1.00  0.00           O  
ATOM   2393  CB  ILE A 230      39.690  26.860  37.730  1.00  0.00           C  
ATOM   2394  CG1 ILE A 230      39.230  28.120  38.460  1.00  0.00           C  
ATOM   2395  CG2 ILE A 230      41.230  26.850  37.840  1.00  0.00           C  
ATOM   2396  CD  ILE A 230      39.360  28.090  40.010  1.00  0.00           C  
ATOM   2397  H   ILE A 230      40.100  28.480  35.650  1.00  0.00           H  
ATOM   2398  N   ASP A 231      36.950  27.750  36.080  1.00  0.00           N  
ATOM   2399  CA  ASP A 231      35.540  27.910  35.690  1.00  0.00           C  
ATOM   2400  C   ASP A 231      35.130  27.310  34.300  1.00  0.00           C  
ATOM   2401  O   ASP A 231      34.110  26.670  34.290  1.00  0.00           O  
ATOM   2402  CB  ASP A 231      35.320  29.420  35.550  1.00  0.00           C  
ATOM   2403  CG  ASP A 231      33.810  29.690  35.770  1.00  0.00           C  
ATOM   2404  OD1 ASP A 231      33.190  29.210  36.710  1.00  0.00           O  
ATOM   2405  OD2 ASP A 231      33.280  30.510  35.080  1.00  0.00           O1-
ATOM   2406  H   ASP A 231      37.380  28.630  36.260  1.00  0.00           H  
ATOM   2407  N   ILE A 232      36.040  27.330  33.280  1.00  0.00           N  
ATOM   2408  CA  ILE A 232      35.660  26.730  31.960  1.00  0.00           C  
ATOM   2409  C   ILE A 232      35.880  25.210  32.000  1.00  0.00           C  
ATOM   2410  O   ILE A 232      35.060  24.520  31.400  1.00  0.00           O  
ATOM   2411  CB  ILE A 232      36.550  27.160  30.700  1.00  0.00           C  
ATOM   2412  CG1 ILE A 232      36.790  28.680  30.610  1.00  0.00           C  
ATOM   2413  CG2 ILE A 232      35.920  26.720  29.390  1.00  0.00           C  
ATOM   2414  CD  ILE A 232      38.120  28.890  29.890  1.00  0.00           C  
ATOM   2415  H   ILE A 232      36.710  28.060  33.130  1.00  0.00           H  
ATOM   2416  N   ILE A 233      36.900  24.690  32.700  1.00  0.00           N  
ATOM   2417  CA  ILE A 233      37.040  23.250  32.860  1.00  0.00           C  
ATOM   2418  C   ILE A 233      35.780  22.700  33.530  1.00  0.00           C  
ATOM   2419  O   ILE A 233      35.220  21.690  33.090  1.00  0.00           O  
ATOM   2420  CB  ILE A 233      38.310  23.010  33.680  1.00  0.00           C  
ATOM   2421  CG1 ILE A 233      39.620  23.410  32.940  1.00  0.00           C  
ATOM   2422  CG2 ILE A 233      38.370  21.560  34.150  1.00  0.00           C  
ATOM   2423  CD  ILE A 233      40.730  23.670  33.970  1.00  0.00           C  
ATOM   2424  H   ILE A 233      37.620  25.270  33.090  1.00  0.00           H  
ATOM   2425  N   ARG A 234      35.300  23.380  34.570  1.00  0.00           N  
ATOM   2426  CA  ARG A 234      33.930  23.050  35.090  1.00  0.00           C  
ATOM   2427  C   ARG A 234      32.790  22.990  34.020  1.00  0.00           C  
ATOM   2428  O   ARG A 234      32.170  21.920  33.980  1.00  0.00           O  
ATOM   2429  CB  ARG A 234      33.450  24.040  36.220  1.00  0.00           C  
ATOM   2430  CG  ARG A 234      34.280  24.260  37.500  1.00  0.00           C  
ATOM   2431  CD  ARG A 234      33.710  25.260  38.460  1.00  0.00           C  
ATOM   2432  NE  ARG A 234      34.710  25.570  39.460  1.00  0.00           N  
ATOM   2433  CZ  ARG A 234      35.050  26.800  39.820  1.00  0.00           C  
ATOM   2434  NH1 ARG A 234      34.620  27.900  39.210  1.00  0.00           N1+
ATOM   2435  NH2 ARG A 234      35.810  26.870  40.930  1.00  0.00           N  
ATOM   2436  H   ARG A 234      35.770  24.160  34.980  1.00  0.00           H  
ATOM   2437  HE  ARG A 234      35.280  24.830  39.820  1.00  0.00           H  
ATOM   2438 1HH1 ARG A 234      34.180  27.770  38.320  1.00  0.00           H  
ATOM   2439 2HH1 ARG A 234      34.840  28.810  39.540  1.00  0.00           H  
ATOM   2440 1HH2 ARG A 234      36.060  26.100  41.520  1.00  0.00           H  
ATOM   2441 2HH2 ARG A 234      36.420  27.630  41.160  1.00  0.00           H  
ATOM   2442  N   GLU A 235      32.610  23.890  33.080  1.00  0.00           N  
ATOM   2443  CA  GLU A 235      31.500  23.800  32.040  1.00  0.00           C  
ATOM   2444  C   GLU A 235      31.780  22.670  31.010  1.00  0.00           C  
ATOM   2445  O   GLU A 235      30.790  22.080  30.460  1.00  0.00           O  
ATOM   2446  CB  GLU A 235      31.450  25.120  31.220  1.00  0.00           C  
ATOM   2447  CG  GLU A 235      31.090  26.380  32.060  1.00  0.00           C  
ATOM   2448  CD  GLU A 235      30.510  27.460  31.220  1.00  0.00           C  
ATOM   2449  OE1 GLU A 235      30.920  28.550  31.450  1.00  0.00           O  
ATOM   2450  OE2 GLU A 235      29.840  27.110  30.200  1.00  0.00           O1-
ATOM   2451  H   GLU A 235      33.240  24.660  33.000  1.00  0.00           H  
ATOM   2452  N   LYS A 236      33.030  22.490  30.610  1.00  0.00           N  
ATOM   2453  CA  LYS A 236      33.320  21.590  29.520  1.00  0.00           C  
ATOM   2454  C   LYS A 236      33.720  20.190  29.880  1.00  0.00           C  
ATOM   2455  O   LYS A 236      33.670  19.310  29.010  1.00  0.00           O  
ATOM   2456  CB  LYS A 236      34.410  22.280  28.700  1.00  0.00           C  
ATOM   2457  CG  LYS A 236      33.840  23.310  27.700  1.00  0.00           C  
ATOM   2458  CD  LYS A 236      35.080  23.990  27.120  1.00  0.00           C  
ATOM   2459  CE  LYS A 236      34.660  24.850  25.910  1.00  0.00           C  
ATOM   2460  NZ  LYS A 236      35.770  25.220  25.030  1.00  0.00           N1+
ATOM   2461  H   LYS A 236      33.790  23.080  30.880  1.00  0.00           H  
ATOM   2462  HZ1 LYS A 236      36.170  24.360  24.690  1.00  0.00           H  
ATOM   2463  HZ2 LYS A 236      35.470  25.730  24.230  1.00  0.00           H  
ATOM   2464  HZ3 LYS A 236      36.470  25.750  25.510  1.00  0.00           H  
ATOM   2465  N   GLY A 237      34.220  19.960  31.110  1.00  0.00           N  
ATOM   2466  CA  GLY A 237      34.760  18.650  31.510  1.00  0.00           C  
ATOM   2467  C   GLY A 237      36.280  18.680  31.350  1.00  0.00           C  
ATOM   2468  O   GLY A 237      36.810  19.590  30.670  1.00  0.00           O  
ATOM   2469  H   GLY A 237      34.370  20.780  31.660  1.00  0.00           H  
ATOM   2470  N   VAL A 238      37.010  17.650  31.770  1.00  0.00           N  
ATOM   2471  CA  VAL A 238      38.490  17.640  31.860  1.00  0.00           C  
ATOM   2472  C   VAL A 238      39.180  17.500  30.480  1.00  0.00           C  
ATOM   2473  O   VAL A 238      40.320  17.990  30.320  1.00  0.00           O  
ATOM   2474  CB  VAL A 238      39.060  16.580  32.870  1.00  0.00           C  
ATOM   2475  CG1 VAL A 238      38.800  17.150  34.290  1.00  0.00           C  
ATOM   2476  CG2 VAL A 238      38.350  15.250  32.730  1.00  0.00           C  
ATOM   2477  H   VAL A 238      36.530  16.790  31.970  1.00  0.00           H  
ATOM   2478  N   ASP A 239      38.420  17.100  29.450  1.00  0.00           N  
ATOM   2479  CA  ASP A 239      38.810  17.030  28.010  1.00  0.00           C  
ATOM   2480  C   ASP A 239      38.730  18.370  27.290  1.00  0.00           C  
ATOM   2481  O   ASP A 239      38.960  18.490  26.050  1.00  0.00           O  
ATOM   2482  CB  ASP A 239      37.960  15.980  27.330  1.00  0.00           C  
ATOM   2483  CG  ASP A 239      38.200  14.510  27.680  1.00  0.00           C  
ATOM   2484  OD1 ASP A 239      38.580  14.150  28.780  1.00  0.00           O  
ATOM   2485  OD2 ASP A 239      37.990  13.690  26.790  1.00  0.00           O1-
ATOM   2486  H   ASP A 239      37.570  16.630  29.680  1.00  0.00           H  
ATOM   2487  N   CYS A 240      38.520  19.450  28.010  1.00  0.00           N  
ATOM   2488  CA  CYS A 240      38.330  20.750  27.350  1.00  0.00           C  
ATOM   2489  C   CYS A 240      39.540  21.340  26.600  1.00  0.00           C  
ATOM   2490  O   CYS A 240      40.640  21.090  27.050  1.00  0.00           O  
ATOM   2491  CB  CYS A 240      38.030  21.800  28.400  1.00  0.00           C  
ATOM   2492  SG  CYS A 240      39.290  22.090  29.660  1.00  0.00           S  
ATOM   2493  H   CYS A 240      38.950  19.500  28.910  1.00  0.00           H  
ATOM   2494  HG  CYS A 240      40.220  21.750  28.780  1.00  0.00           H  
ATOM   2495  N   ASP A 241      39.350  22.140  25.660  1.00  0.00           N  
ATOM   2496  CA  ASP A 241      40.360  22.800  24.930  1.00  0.00           C  
ATOM   2497  C   ASP A 241      40.980  24.040  25.620  1.00  0.00           C  
ATOM   2498  O   ASP A 241      40.310  24.510  26.530  1.00  0.00           O  
ATOM   2499  CB  ASP A 241      39.790  23.250  23.530  1.00  0.00           C  
ATOM   2500  CG  ASP A 241      39.530  22.010  22.670  1.00  0.00           C  
ATOM   2501  OD1 ASP A 241      40.440  21.660  21.820  1.00  0.00           O  
ATOM   2502  OD2 ASP A 241      38.410  21.570  22.510  1.00  0.00           O1-
ATOM   2503  H   ASP A 241      38.420  22.380  25.360  1.00  0.00           H  
ATOM   2504  N   ILE A 242      42.270  24.210  25.490  1.00  0.00           N  
ATOM   2505  CA  ILE A 242      42.980  25.290  26.220  1.00  0.00           C  
ATOM   2506  C   ILE A 242      43.510  26.260  25.140  1.00  0.00           C  
ATOM   2507  O   ILE A 242      44.740  26.310  24.800  1.00  0.00           O  
ATOM   2508  CB  ILE A 242      44.050  24.620  27.130  1.00  0.00           C  
ATOM   2509  CG1 ILE A 242      43.490  23.520  28.060  1.00  0.00           C  
ATOM   2510  CG2 ILE A 242      44.760  25.690  27.960  1.00  0.00           C  
ATOM   2511  CD  ILE A 242      42.610  24.050  29.180  1.00  0.00           C  
ATOM   2512  H   ILE A 242      42.840  23.560  24.990  1.00  0.00           H  
ATOM   2513  N   ASP A 243      42.610  27.100  24.590  1.00  0.00           N  
ATOM   2514  CA  ASP A 243      42.930  28.220  23.620  1.00  0.00           C  
ATOM   2515  C   ASP A 243      43.490  29.550  24.300  1.00  0.00           C  
ATOM   2516  O   ASP A 243      43.140  30.660  23.960  1.00  0.00           O  
ATOM   2517  CB  ASP A 243      41.840  28.540  22.590  1.00  0.00           C  
ATOM   2518  CG  ASP A 243      41.790  27.470  21.470  1.00  0.00           C  
ATOM   2519  OD1 ASP A 243      42.800  27.300  20.770  1.00  0.00           O  
ATOM   2520  OD2 ASP A 243      40.690  27.000  21.210  1.00  0.00           O1-
ATOM   2521  H   ASP A 243      41.700  27.140  24.990  1.00  0.00           H  
ATOM   2522  N   VAL A 244      44.650  29.310  24.920  1.00  0.00           N  
ATOM   2523  CA  VAL A 244      45.320  30.440  25.710  1.00  0.00           C  
ATOM   2524  C   VAL A 244      45.950  31.540  24.880  1.00  0.00           C  
ATOM   2525  O   VAL A 244      45.640  32.670  25.240  1.00  0.00           O  
ATOM   2526  CB  VAL A 244      46.200  30.000  26.860  1.00  0.00           C  
ATOM   2527  CG1 VAL A 244      45.280  29.720  28.080  1.00  0.00           C  
ATOM   2528  CG2 VAL A 244      47.180  28.950  26.470  1.00  0.00           C  
ATOM   2529  H   VAL A 244      45.060  28.400  24.830  1.00  0.00           H  
ATOM   2530  N   PRO A 245      46.400  31.230  23.610  1.00  0.00           N  
ATOM   2531  CA  PRO A 245      46.720  32.360  22.650  1.00  0.00           C  
ATOM   2532  C   PRO A 245      45.700  33.420  22.440  1.00  0.00           C  
ATOM   2533  O   PRO A 245      45.920  34.600  22.800  1.00  0.00           O  
ATOM   2534  CB  PRO A 245      47.080  31.580  21.350  1.00  0.00           C  
ATOM   2535  CG  PRO A 245      47.880  30.420  21.920  1.00  0.00           C  
ATOM   2536  CD  PRO A 245      47.060  29.980  23.190  1.00  0.00           C  
ATOM   2537  N   LYS A 246      44.430  33.010  22.430  1.00  0.00           N  
ATOM   2538  CA  LYS A 246      43.190  33.830  22.300  1.00  0.00           C  
ATOM   2539  C   LYS A 246      42.950  34.640  23.580  1.00  0.00           C  
ATOM   2540  O   LYS A 246      43.180  35.890  23.590  1.00  0.00           O  
ATOM   2541  CB  LYS A 246      42.010  32.950  21.850  1.00  0.00           C  
ATOM   2542  CG  LYS A 246      40.720  33.770  21.600  1.00  0.00           C  
ATOM   2543  CD  LYS A 246      39.630  32.810  21.110  1.00  0.00           C  
ATOM   2544  CE  LYS A 246      38.340  33.350  20.600  1.00  0.00           C  
ATOM   2545  NZ  LYS A 246      38.570  34.260  19.450  1.00  0.00           N1+
ATOM   2546  H   LYS A 246      44.270  32.030  22.440  1.00  0.00           H  
ATOM   2547  HZ1 LYS A 246      39.260  33.920  18.820  1.00  0.00           H  
ATOM   2548  HZ2 LYS A 246      37.690  34.360  18.970  1.00  0.00           H  
ATOM   2549  HZ3 LYS A 246      38.860  35.130  19.850  1.00  0.00           H  
ATOM   2550  N   THR A 247      42.880  33.880  24.730  1.00  0.00           N  
ATOM   2551  CA  THR A 247      42.570  34.490  26.080  1.00  0.00           C  
ATOM   2552  C   THR A 247      43.700  35.510  26.570  1.00  0.00           C  
ATOM   2553  O   THR A 247      43.280  36.520  27.100  1.00  0.00           O  
ATOM   2554  CB  THR A 247      42.340  33.390  27.080  1.00  0.00           C  
ATOM   2555  CG2 THR A 247      41.670  33.970  28.310  1.00  0.00           C  
ATOM   2556  OG1 THR A 247      41.790  32.150  26.520  1.00  0.00           O  
ATOM   2557  H   THR A 247      43.060  32.900  24.700  1.00  0.00           H  
ATOM   2558  HG1 THR A 247      40.890  32.330  26.110  1.00  0.00           H  
ATOM   2559  N   ILE A 248      44.980  35.270  26.290  1.00  0.00           N  
ATOM   2560  CA  ILE A 248      46.120  36.120  26.560  1.00  0.00           C  
ATOM   2561  C   ILE A 248      46.030  37.440  25.840  1.00  0.00           C  
ATOM   2562  O   ILE A 248      46.090  38.500  26.430  1.00  0.00           O  
ATOM   2563  CB  ILE A 248      47.410  35.440  26.130  1.00  0.00           C  
ATOM   2564  CG1 ILE A 248      47.900  34.190  26.940  1.00  0.00           C  
ATOM   2565  CG2 ILE A 248      48.590  36.380  26.380  1.00  0.00           C  
ATOM   2566  CD  ILE A 248      49.020  33.490  26.250  1.00  0.00           C  
ATOM   2567  H   ILE A 248      45.230  34.400  25.860  1.00  0.00           H  
ATOM   2568  N   GLN A 249      45.530  37.390  24.580  1.00  0.00           N  
ATOM   2569  CA  GLN A 249      45.180  38.680  23.860  1.00  0.00           C  
ATOM   2570  C   GLN A 249      43.970  39.430  24.480  1.00  0.00           C  
ATOM   2571  O   GLN A 249      44.040  40.620  24.690  1.00  0.00           O  
ATOM   2572  CB  GLN A 249      44.920  38.290  22.400  1.00  0.00           C  
ATOM   2573  CG  GLN A 249      45.050  39.400  21.430  1.00  0.00           C  
ATOM   2574  CD  GLN A 249      44.850  38.820  20.040  1.00  0.00           C  
ATOM   2575  NE2 GLN A 249      43.570  38.710  19.670  1.00  0.00           N  
ATOM   2576  OE1 GLN A 249      45.730  38.620  19.280  1.00  0.00           O  
ATOM   2577  H   GLN A 249      45.250  36.580  24.070  1.00  0.00           H  
ATOM   2578 1HE2 GLN A 249      42.860  39.170  20.210  1.00  0.00           H  
ATOM   2579 2HE2 GLN A 249      43.400  38.070  18.920  1.00  0.00           H  
ATOM   2580  N   MET A 250      42.890  38.650  24.740  1.00  0.00           N  
ATOM   2581  CA  MET A 250      41.640  39.090  25.390  1.00  0.00           C  
ATOM   2582  C   MET A 250      41.910  39.900  26.720  1.00  0.00           C  
ATOM   2583  O   MET A 250      41.550  41.090  26.780  1.00  0.00           O  
ATOM   2584  CB  MET A 250      40.700  37.920  25.740  1.00  0.00           C  
ATOM   2585  CG  MET A 250      39.250  38.420  26.020  1.00  0.00           C  
ATOM   2586  SD  MET A 250      38.590  39.540  24.710  1.00  0.00           S  
ATOM   2587  CE  MET A 250      37.040  40.100  25.320  1.00  0.00           C  
ATOM   2588  H   MET A 250      42.890  37.670  24.530  1.00  0.00           H  
ATOM   2589  N   VAL A 251      42.880  39.320  27.510  1.00  0.00           N  
ATOM   2590  CA  VAL A 251      43.250  40.110  28.690  1.00  0.00           C  
ATOM   2591  C   VAL A 251      44.280  41.260  28.480  1.00  0.00           C  
ATOM   2592  O   VAL A 251      44.120  42.360  29.020  1.00  0.00           O  
ATOM   2593  CB  VAL A 251      43.640  39.160  29.870  1.00  0.00           C  
ATOM   2594  CG1 VAL A 251      42.460  38.210  30.250  1.00  0.00           C  
ATOM   2595  CG2 VAL A 251      44.890  38.280  29.570  1.00  0.00           C  
ATOM   2596  H   VAL A 251      42.990  38.330  27.630  1.00  0.00           H  
ATOM   2597  N   ARG A 252      45.190  41.010  27.510  1.00  0.00           N  
ATOM   2598  CA  ARG A 252      46.250  42.040  27.210  1.00  0.00           C  
ATOM   2599  C   ARG A 252      45.860  43.370  26.540  1.00  0.00           C  
ATOM   2600  O   ARG A 252      46.550  44.370  26.680  1.00  0.00           O  
ATOM   2601  CB  ARG A 252      47.550  41.540  26.640  1.00  0.00           C  
ATOM   2602  CG  ARG A 252      48.310  40.770  27.670  1.00  0.00           C  
ATOM   2603  CD  ARG A 252      49.650  40.170  27.190  1.00  0.00           C  
ATOM   2604  NE  ARG A 252      50.150  39.210  28.180  1.00  0.00           N  
ATOM   2605  CZ  ARG A 252      51.290  39.410  28.860  1.00  0.00           C  
ATOM   2606  NH1 ARG A 252      52.100  40.470  28.650  1.00  0.00           N1+
ATOM   2607  NH2 ARG A 252      51.700  38.420  29.630  1.00  0.00           N  
ATOM   2608  H   ARG A 252      45.360  40.060  27.240  1.00  0.00           H  
ATOM   2609  HE  ARG A 252      49.420  38.670  28.590  1.00  0.00           H  
ATOM   2610 1HH1 ARG A 252      51.950  41.200  27.980  1.00  0.00           H  
ATOM   2611 2HH1 ARG A 252      52.830  40.630  29.320  1.00  0.00           H  
ATOM   2612 1HH2 ARG A 252      51.120  37.630  29.800  1.00  0.00           H  
ATOM   2613 2HH2 ARG A 252      52.610  38.400  30.050  1.00  0.00           H  
ATOM   2614  N   SER A 253      44.850  43.240  25.600  1.00  0.00           N  
ATOM   2615  CA  SER A 253      44.190  44.380  24.930  1.00  0.00           C  
ATOM   2616  C   SER A 253      43.400  45.260  25.960  1.00  0.00           C  
ATOM   2617  O   SER A 253      43.300  46.520  25.850  1.00  0.00           O  
ATOM   2618  CB  SER A 253      43.270  43.890  23.800  1.00  0.00           C  
ATOM   2619  OG  SER A 253      41.950  43.600  24.230  1.00  0.00           O  
ATOM   2620  H   SER A 253      44.550  42.370  25.190  1.00  0.00           H  
ATOM   2621  HG  SER A 253      41.780  42.670  23.920  1.00  0.00           H  
ATOM   2622  N   GLN A 254      42.930  44.580  26.980  1.00  0.00           N  
ATOM   2623  CA  GLN A 254      42.150  45.220  28.030  1.00  0.00           C  
ATOM   2624  C   GLN A 254      43.090  45.910  29.070  1.00  0.00           C  
ATOM   2625  O   GLN A 254      42.810  47.080  29.410  1.00  0.00           O  
ATOM   2626  CB  GLN A 254      41.290  44.140  28.570  1.00  0.00           C  
ATOM   2627  CG  GLN A 254      40.020  43.820  27.830  1.00  0.00           C  
ATOM   2628  CD  GLN A 254      39.020  42.870  28.550  1.00  0.00           C  
ATOM   2629  NE2 GLN A 254      39.250  41.610  28.410  1.00  0.00           N  
ATOM   2630  OE1 GLN A 254      37.910  43.190  29.060  1.00  0.00           O  
ATOM   2631  H   GLN A 254      42.810  43.590  26.850  1.00  0.00           H  
ATOM   2632 1HE2 GLN A 254      39.910  41.320  27.720  1.00  0.00           H  
ATOM   2633 2HE2 GLN A 254      38.760  40.900  28.920  1.00  0.00           H  
ATOM   2634  N   ARG A 255      44.220  45.200  29.400  1.00  0.00           N  
ATOM   2635  CA  ARG A 255      45.320  45.740  30.250  1.00  0.00           C  
ATOM   2636  C   ARG A 255      46.800  45.290  29.830  1.00  0.00           C  
ATOM   2637  O   ARG A 255      47.160  44.110  30.010  1.00  0.00           O  
ATOM   2638  CB  ARG A 255      45.040  45.270  31.670  1.00  0.00           C  
ATOM   2639  CG  ARG A 255      43.880  45.860  32.470  1.00  0.00           C  
ATOM   2640  CD  ARG A 255      44.320  46.490  33.820  1.00  0.00           C  
ATOM   2641  NE  ARG A 255      45.070  47.760  33.790  1.00  0.00           N  
ATOM   2642  CZ  ARG A 255      45.520  48.350  34.880  1.00  0.00           C  
ATOM   2643  NH1 ARG A 255      44.960  48.080  36.060  1.00  0.00           N1+
ATOM   2644  NH2 ARG A 255      46.710  48.980  34.760  1.00  0.00           N  
ATOM   2645  H   ARG A 255      44.210  44.200  29.480  1.00  0.00           H  
ATOM   2646  HE  ARG A 255      45.260  48.160  32.890  1.00  0.00           H  
ATOM   2647 1HH1 ARG A 255      44.040  47.690  36.160  1.00  0.00           H  
ATOM   2648 2HH1 ARG A 255      45.490  48.110  36.910  1.00  0.00           H  
ATOM   2649 1HH2 ARG A 255      47.280  48.790  33.960  1.00  0.00           H  
ATOM   2650 2HH2 ARG A 255      46.920  49.740  35.380  1.00  0.00           H  
ATOM   2651  N   SER A 256      47.630  46.300  29.440  1.00  0.00           N  
ATOM   2652  CA  SER A 256      48.960  46.160  28.870  1.00  0.00           C  
ATOM   2653  C   SER A 256      50.180  46.060  29.830  1.00  0.00           C  
ATOM   2654  O   SER A 256      50.090  46.470  31.000  1.00  0.00           O  
ATOM   2655  CB  SER A 256      49.420  47.180  27.830  1.00  0.00           C  
ATOM   2656  OG  SER A 256      49.160  48.490  28.210  1.00  0.00           O  
ATOM   2657  H   SER A 256      47.330  47.260  29.440  1.00  0.00           H  
ATOM   2658  HG  SER A 256      49.650  49.110  27.600  1.00  0.00           H  
ATOM   2659  N   GLY A 257      51.250  45.360  29.420  1.00  0.00           N  
ATOM   2660  CA  GLY A 257      52.530  45.180  30.200  1.00  0.00           C  
ATOM   2661  C   GLY A 257      52.410  43.980  31.210  1.00  0.00           C  
ATOM   2662  O   GLY A 257      52.910  44.070  32.310  1.00  0.00           O  
ATOM   2663  H   GLY A 257      51.280  45.140  28.450  1.00  0.00           H  
ATOM   2664  N   MET A 258      51.500  43.070  30.910  1.00  0.00           N  
ATOM   2665  CA  MET A 258      51.080  42.020  31.770  1.00  0.00           C  
ATOM   2666  C   MET A 258      52.130  40.950  32.060  1.00  0.00           C  
ATOM   2667  O   MET A 258      53.060  40.800  31.290  1.00  0.00           O  
ATOM   2668  CB  MET A 258      49.690  41.520  31.260  1.00  0.00           C  
ATOM   2669  CG  MET A 258      48.950  40.700  32.350  1.00  0.00           C  
ATOM   2670  SD  MET A 258      47.690  39.600  31.680  1.00  0.00           S  
ATOM   2671  CE  MET A 258      46.310  40.770  31.560  1.00  0.00           C  
ATOM   2672  H   MET A 258      51.170  42.980  29.980  1.00  0.00           H  
ATOM   2673  N   VAL A 259      52.000  40.300  33.200  1.00  0.00           N  
ATOM   2674  CA  VAL A 259      52.820  39.150  33.740  1.00  0.00           C  
ATOM   2675  C   VAL A 259      54.350  39.360  33.700  1.00  0.00           C  
ATOM   2676  O   VAL A 259      54.990  39.450  32.640  1.00  0.00           O  
ATOM   2677  CB  VAL A 259      52.360  37.830  33.090  1.00  0.00           C  
ATOM   2678  CG1 VAL A 259      53.370  36.750  33.290  1.00  0.00           C  
ATOM   2679  CG2 VAL A 259      50.990  37.560  33.730  1.00  0.00           C  
ATOM   2680  H   VAL A 259      51.310  40.640  33.840  1.00  0.00           H  
ATOM   2681  N   GLN A 260      54.780  39.660  34.900  1.00  0.00           N  
ATOM   2682  CA  GLN A 260      56.210  40.030  35.110  1.00  0.00           C  
ATOM   2683  C   GLN A 260      57.290  38.960  34.970  1.00  0.00           C  
ATOM   2684  O   GLN A 260      58.440  39.250  34.700  1.00  0.00           O  
ATOM   2685  CB  GLN A 260      56.410  40.600  36.530  1.00  0.00           C  
ATOM   2686  CG  GLN A 260      55.870  42.040  36.560  1.00  0.00           C  
ATOM   2687  CD  GLN A 260      56.870  43.040  36.000  1.00  0.00           C  
ATOM   2688  NE2 GLN A 260      58.040  43.190  36.680  1.00  0.00           N  
ATOM   2689  OE1 GLN A 260      56.660  43.680  35.030  1.00  0.00           O  
ATOM   2690  H   GLN A 260      54.320  39.400  35.750  1.00  0.00           H  
ATOM   2691 1HE2 GLN A 260      58.270  42.610  37.460  1.00  0.00           H  
ATOM   2692 2HE2 GLN A 260      58.760  43.820  36.390  1.00  0.00           H  
ATOM   2693  N   THR A 261      57.060  37.720  35.380  1.00  0.00           N  
ATOM   2694  CA  THR A 261      58.070  36.620  35.530  1.00  0.00           C  
ATOM   2695  C   THR A 261      57.570  35.380  34.810  1.00  0.00           C  
ATOM   2696  O   THR A 261      56.400  35.170  34.660  1.00  0.00           O  
ATOM   2697  CB  THR A 261      58.390  36.210  37.000  1.00  0.00           C  
ATOM   2698  CG2 THR A 261      59.120  37.200  37.900  1.00  0.00           C  
ATOM   2699  OG1 THR A 261      57.290  35.610  37.690  1.00  0.00           O  
ATOM   2700  H   THR A 261      56.150  37.460  35.690  1.00  0.00           H  
ATOM   2701  HG1 THR A 261      57.420  35.870  38.650  1.00  0.00           H  
ATOM   2702  N   GLU A 262      58.540  34.600  34.240  1.00  0.00           N  
ATOM   2703  CA  GLU A 262      58.370  33.300  33.520  1.00  0.00           C  
ATOM   2704  C   GLU A 262      57.640  32.320  34.480  1.00  0.00           C  
ATOM   2705  O   GLU A 262      56.800  31.570  34.060  1.00  0.00           O  
ATOM   2706  CB  GLU A 262      59.800  32.760  33.160  1.00  0.00           C  
ATOM   2707  CG  GLU A 262      59.510  31.530  32.350  1.00  0.00           C  
ATOM   2708  CD  GLU A 262      60.250  30.260  32.770  1.00  0.00           C  
ATOM   2709  OE1 GLU A 262      59.720  29.330  33.400  1.00  0.00           O  
ATOM   2710  OE2 GLU A 262      61.430  30.180  32.360  1.00  0.00           O1-
ATOM   2711  H   GLU A 262      59.480  34.920  34.280  1.00  0.00           H  
ATOM   2712  N   ALA A 263      57.930  32.330  35.790  1.00  0.00           N  
ATOM   2713  CA  ALA A 263      57.270  31.600  36.830  1.00  0.00           C  
ATOM   2714  C   ALA A 263      55.770  31.870  36.930  1.00  0.00           C  
ATOM   2715  O   ALA A 263      54.960  30.950  36.700  1.00  0.00           O  
ATOM   2716  CB  ALA A 263      57.820  31.720  38.250  1.00  0.00           C  
ATOM   2717  H   ALA A 263      58.800  32.750  36.050  1.00  0.00           H  
ATOM   2718  N   GLN A 264      55.400  33.160  36.930  1.00  0.00           N  
ATOM   2719  CA  GLN A 264      53.940  33.440  36.820  1.00  0.00           C  
ATOM   2720  C   GLN A 264      53.200  32.720  35.670  1.00  0.00           C  
ATOM   2721  O   GLN A 264      52.150  32.110  35.890  1.00  0.00           O  
ATOM   2722  CB  GLN A 264      53.750  34.960  36.680  1.00  0.00           C  
ATOM   2723  CG  GLN A 264      54.030  35.600  38.040  1.00  0.00           C  
ATOM   2724  CD  GLN A 264      53.570  37.110  37.960  1.00  0.00           C  
ATOM   2725  NE2 GLN A 264      52.430  37.370  38.530  1.00  0.00           N  
ATOM   2726  OE1 GLN A 264      54.100  37.980  37.280  1.00  0.00           O  
ATOM   2727  H   GLN A 264      56.020  33.940  36.950  1.00  0.00           H  
ATOM   2728 1HE2 GLN A 264      51.990  36.720  39.150  1.00  0.00           H  
ATOM   2729 2HE2 GLN A 264      51.950  38.240  38.390  1.00  0.00           H  
ATOM   2730  N   TYR A 265      53.760  32.780  34.460  1.00  0.00           N  
ATOM   2731  CA  TYR A 265      53.330  32.110  33.210  1.00  0.00           C  
ATOM   2732  C   TYR A 265      53.110  30.620  33.260  1.00  0.00           C  
ATOM   2733  O   TYR A 265      52.130  30.040  32.770  1.00  0.00           O  
ATOM   2734  CB  TYR A 265      54.250  32.610  32.070  1.00  0.00           C  
ATOM   2735  CG  TYR A 265      53.530  32.490  30.730  1.00  0.00           C  
ATOM   2736  CD1 TYR A 265      52.840  33.590  30.140  1.00  0.00           C  
ATOM   2737  CD2 TYR A 265      53.660  31.380  29.980  1.00  0.00           C  
ATOM   2738  CE1 TYR A 265      52.240  33.520  28.880  1.00  0.00           C  
ATOM   2739  CE2 TYR A 265      53.160  31.290  28.720  1.00  0.00           C  
ATOM   2740  CZ  TYR A 265      52.470  32.350  28.150  1.00  0.00           C  
ATOM   2741  OH  TYR A 265      52.090  32.270  26.850  1.00  0.00           O  
ATOM   2742  H   TYR A 265      54.570  33.330  34.310  1.00  0.00           H  
ATOM   2743  HD1 TYR A 265      52.810  34.520  30.710  1.00  0.00           H  
ATOM   2744  HD2 TYR A 265      54.070  30.460  30.400  1.00  0.00           H  
ATOM   2745  HE1 TYR A 265      51.600  34.290  28.470  1.00  0.00           H  
ATOM   2746  HE2 TYR A 265      53.520  30.430  28.160  1.00  0.00           H  
ATOM   2747  HH  TYR A 265      52.450  31.420  26.470  1.00  0.00           H  
ATOM   2748  N   ARG A 266      54.080  30.020  33.930  1.00  0.00           N  
ATOM   2749  CA  ARG A 266      54.130  28.560  34.200  1.00  0.00           C  
ATOM   2750  C   ARG A 266      53.090  28.070  35.270  1.00  0.00           C  
ATOM   2751  O   ARG A 266      52.260  27.240  34.930  1.00  0.00           O  
ATOM   2752  CB  ARG A 266      55.570  28.170  34.560  1.00  0.00           C  
ATOM   2753  CG  ARG A 266      55.720  26.640  34.610  1.00  0.00           C  
ATOM   2754  CD  ARG A 266      57.040  26.170  35.220  1.00  0.00           C  
ATOM   2755  NE  ARG A 266      57.130  26.670  36.570  1.00  0.00           N  
ATOM   2756  CZ  ARG A 266      58.140  27.390  37.140  1.00  0.00           C  
ATOM   2757  NH1 ARG A 266      59.120  27.920  36.450  1.00  0.00           N1+
ATOM   2758  NH2 ARG A 266      58.060  27.530  38.460  1.00  0.00           N  
ATOM   2759  H   ARG A 266      54.940  30.500  34.060  1.00  0.00           H  
ATOM   2760  HE  ARG A 266      56.380  26.320  37.130  1.00  0.00           H  
ATOM   2761 1HH1 ARG A 266      59.180  27.980  35.450  1.00  0.00           H  
ATOM   2762 2HH1 ARG A 266      59.870  28.370  36.930  1.00  0.00           H  
ATOM   2763 1HH2 ARG A 266      57.380  27.150  39.080  1.00  0.00           H  
ATOM   2764 2HH2 ARG A 266      58.850  27.950  38.910  1.00  0.00           H  
ATOM   2765  N   PHE A 267      52.890  28.910  36.300  1.00  0.00           N  
ATOM   2766  CA  PHE A 267      51.910  28.560  37.320  1.00  0.00           C  
ATOM   2767  C   PHE A 267      50.390  28.630  36.990  1.00  0.00           C  
ATOM   2768  O   PHE A 267      49.540  27.820  37.460  1.00  0.00           O  
ATOM   2769  CB  PHE A 267      52.310  29.300  38.610  1.00  0.00           C  
ATOM   2770  CG  PHE A 267      51.270  29.190  39.740  1.00  0.00           C  
ATOM   2771  CD1 PHE A 267      51.310  27.980  40.510  1.00  0.00           C  
ATOM   2772  CD2 PHE A 267      50.380  30.190  40.130  1.00  0.00           C  
ATOM   2773  CE1 PHE A 267      50.470  27.880  41.610  1.00  0.00           C  
ATOM   2774  CE2 PHE A 267      49.570  30.080  41.260  1.00  0.00           C  
ATOM   2775  CZ  PHE A 267      49.630  28.920  42.010  1.00  0.00           C  
ATOM   2776  H   PHE A 267      53.300  29.820  36.330  1.00  0.00           H  
ATOM   2777  HD1 PHE A 267      51.870  27.140  40.090  1.00  0.00           H  
ATOM   2778  HD2 PHE A 267      50.180  31.050  39.480  1.00  0.00           H  
ATOM   2779  HE1 PHE A 267      50.750  27.180  42.400  1.00  0.00           H  
ATOM   2780  HE2 PHE A 267      49.040  30.940  41.640  1.00  0.00           H  
ATOM   2781  HZ  PHE A 267      49.050  28.760  42.920  1.00  0.00           H  
ATOM   2782  N   ILE A 268      50.040  29.450  36.000  1.00  0.00           N  
ATOM   2783  CA  ILE A 268      48.660  29.380  35.350  1.00  0.00           C  
ATOM   2784  C   ILE A 268      48.440  28.050  34.630  1.00  0.00           C  
ATOM   2785  O   ILE A 268      47.440  27.400  34.910  1.00  0.00           O  
ATOM   2786  CB  ILE A 268      48.630  30.520  34.350  1.00  0.00           C  
ATOM   2787  CG1 ILE A 268      48.790  31.920  34.970  1.00  0.00           C  
ATOM   2788  CG2 ILE A 268      47.180  30.480  33.770  1.00  0.00           C  
ATOM   2789  CD  ILE A 268      48.540  33.080  33.970  1.00  0.00           C  
ATOM   2790  H   ILE A 268      50.740  30.110  35.750  1.00  0.00           H  
ATOM   2791  N   TYR A 269      49.380  27.610  33.760  1.00  0.00           N  
ATOM   2792  CA  TYR A 269      49.240  26.250  33.200  1.00  0.00           C  
ATOM   2793  C   TYR A 269      49.220  25.130  34.270  1.00  0.00           C  
ATOM   2794  O   TYR A 269      48.490  24.130  34.250  1.00  0.00           O  
ATOM   2795  CB  TYR A 269      49.960  26.000  31.860  1.00  0.00           C  
ATOM   2796  CG  TYR A 269      49.580  24.630  31.230  1.00  0.00           C  
ATOM   2797  CD1 TYR A 269      50.470  23.580  31.050  1.00  0.00           C  
ATOM   2798  CD2 TYR A 269      48.290  24.430  30.810  1.00  0.00           C  
ATOM   2799  CE1 TYR A 269      50.080  22.330  30.460  1.00  0.00           C  
ATOM   2800  CE2 TYR A 269      47.880  23.240  30.100  1.00  0.00           C  
ATOM   2801  CZ  TYR A 269      48.830  22.230  29.990  1.00  0.00           C  
ATOM   2802  OH  TYR A 269      48.380  21.070  29.410  1.00  0.00           O  
ATOM   2803  H   TYR A 269      50.160  28.130  33.410  1.00  0.00           H  
ATOM   2804  HD1 TYR A 269      51.470  23.770  31.450  1.00  0.00           H  
ATOM   2805  HD2 TYR A 269      47.540  25.090  31.250  1.00  0.00           H  
ATOM   2806  HE1 TYR A 269      50.870  21.630  30.170  1.00  0.00           H  
ATOM   2807  HE2 TYR A 269      47.080  23.320  29.360  1.00  0.00           H  
ATOM   2808  HH  TYR A 269      47.420  21.040  29.130  1.00  0.00           H  
ATOM   2809  N   MET A 270      50.020  25.300  35.350  1.00  0.00           N  
ATOM   2810  CA  MET A 270      50.130  24.360  36.490  1.00  0.00           C  
ATOM   2811  C   MET A 270      48.830  24.210  37.260  1.00  0.00           C  
ATOM   2812  O   MET A 270      48.320  23.130  37.460  1.00  0.00           O  
ATOM   2813  CB  MET A 270      51.210  24.780  37.470  1.00  0.00           C  
ATOM   2814  CG  MET A 270      51.580  23.710  38.460  1.00  0.00           C  
ATOM   2815  SD  MET A 270      52.710  24.110  39.860  1.00  0.00           S  
ATOM   2816  CE  MET A 270      53.160  22.480  40.470  1.00  0.00           C  
ATOM   2817  H   MET A 270      50.620  26.100  35.350  1.00  0.00           H  
ATOM   2818  N   ALA A 271      48.150  25.330  37.370  1.00  0.00           N  
ATOM   2819  CA  ALA A 271      46.810  25.460  37.970  1.00  0.00           C  
ATOM   2820  C   ALA A 271      45.690  24.790  37.120  1.00  0.00           C  
ATOM   2821  O   ALA A 271      44.820  24.130  37.620  1.00  0.00           O  
ATOM   2822  CB  ALA A 271      46.550  26.940  38.210  1.00  0.00           C  
ATOM   2823  H   ALA A 271      48.690  26.120  37.100  1.00  0.00           H  
ATOM   2824  N   VAL A 272      45.850  24.900  35.810  1.00  0.00           N  
ATOM   2825  CA  VAL A 272      45.010  24.030  34.900  1.00  0.00           C  
ATOM   2826  C   VAL A 272      45.360  22.530  35.080  1.00  0.00           C  
ATOM   2827  O   VAL A 272      44.520  21.780  35.500  1.00  0.00           O  
ATOM   2828  CB  VAL A 272      45.150  24.540  33.450  1.00  0.00           C  
ATOM   2829  CG1 VAL A 272      44.310  23.700  32.450  1.00  0.00           C  
ATOM   2830  CG2 VAL A 272      44.690  25.960  33.180  1.00  0.00           C  
ATOM   2831  H   VAL A 272      46.420  25.600  35.380  1.00  0.00           H  
ATOM   2832  N   GLN A 273      46.680  22.190  35.160  1.00  0.00           N  
ATOM   2833  CA  GLN A 273      47.230  20.820  35.420  1.00  0.00           C  
ATOM   2834  C   GLN A 273      46.650  20.160  36.680  1.00  0.00           C  
ATOM   2835  O   GLN A 273      46.110  19.030  36.610  1.00  0.00           O  
ATOM   2836  CB  GLN A 273      48.740  20.610  35.310  1.00  0.00           C  
ATOM   2837  CG  GLN A 273      49.220  21.000  33.920  1.00  0.00           C  
ATOM   2838  CD  GLN A 273      50.770  20.940  33.750  1.00  0.00           C  
ATOM   2839  NE2 GLN A 273      51.220  20.120  32.810  1.00  0.00           N  
ATOM   2840  OE1 GLN A 273      51.580  21.640  34.350  1.00  0.00           O  
ATOM   2841  H   GLN A 273      47.300  22.960  35.030  1.00  0.00           H  
ATOM   2842 1HE2 GLN A 273      50.800  19.460  32.190  1.00  0.00           H  
ATOM   2843 2HE2 GLN A 273      52.220  20.150  32.750  1.00  0.00           H  
ATOM   2844  N   HIS A 274      46.700  20.990  37.730  1.00  0.00           N  
ATOM   2845  CA  HIS A 274      46.160  20.630  39.010  1.00  0.00           C  
ATOM   2846  C   HIS A 274      44.670  20.450  39.110  1.00  0.00           C  
ATOM   2847  O   HIS A 274      44.210  19.390  39.270  1.00  0.00           O  
ATOM   2848  CB  HIS A 274      46.780  21.510  40.100  1.00  0.00           C  
ATOM   2849  CG  HIS A 274      47.040  20.670  41.380  1.00  0.00           C  
ATOM   2850  CD2 HIS A 274      48.270  20.540  41.960  1.00  0.00           C  
ATOM   2851  ND1 HIS A 274      46.140  20.390  42.360  1.00  0.00           N  
ATOM   2852  CE1 HIS A 274      46.770  20.030  43.460  1.00  0.00           C  
ATOM   2853  NE2 HIS A 274      48.090  20.150  43.220  1.00  0.00           N  
ATOM   2854  H   HIS A 274      47.130  21.880  37.590  1.00  0.00           H  
ATOM   2855  HD2 HIS A 274      49.200  20.780  41.430  1.00  0.00           H  
ATOM   2856  HE1 HIS A 274      46.180  19.680  44.310  1.00  0.00           H  
ATOM   2857  HE2 HIS A 274      48.860  19.960  43.830  1.00  0.00           H  
ATOM   2858  N   TYR A 275      43.950  21.460  38.580  1.00  0.00           N  
ATOM   2859  CA  TYR A 275      42.450  21.390  38.500  1.00  0.00           C  
ATOM   2860  C   TYR A 275      41.860  20.280  37.580  1.00  0.00           C  
ATOM   2861  O   TYR A 275      41.010  19.530  38.060  1.00  0.00           O  
ATOM   2862  CB  TYR A 275      41.840  22.750  38.280  1.00  0.00           C  
ATOM   2863  CG  TYR A 275      40.350  22.910  38.710  1.00  0.00           C  
ATOM   2864  CD1 TYR A 275      40.070  23.240  40.060  1.00  0.00           C  
ATOM   2865  CD2 TYR A 275      39.290  22.830  37.790  1.00  0.00           C  
ATOM   2866  CE1 TYR A 275      38.850  23.670  40.450  1.00  0.00           C  
ATOM   2867  CE2 TYR A 275      38.000  23.110  38.230  1.00  0.00           C  
ATOM   2868  CZ  TYR A 275      37.800  23.580  39.570  1.00  0.00           C  
ATOM   2869  OH  TYR A 275      36.570  23.740  40.100  1.00  0.00           O  
ATOM   2870  H   TYR A 275      44.350  22.370  38.480  1.00  0.00           H  
ATOM   2871  HD1 TYR A 275      40.790  23.120  40.870  1.00  0.00           H  
ATOM   2872  HD2 TYR A 275      39.530  22.630  36.740  1.00  0.00           H  
ATOM   2873  HE1 TYR A 275      38.670  24.110  41.430  1.00  0.00           H  
ATOM   2874  HE2 TYR A 275      37.180  23.250  37.530  1.00  0.00           H  
ATOM   2875  HH  TYR A 275      36.740  23.860  41.070  1.00  0.00           H  
ATOM   2876  N   ILE A 276      42.580  19.970  36.520  1.00  0.00           N  
ATOM   2877  CA  ILE A 276      42.240  18.810  35.600  1.00  0.00           C  
ATOM   2878  C   ILE A 276      42.490  17.520  36.370  1.00  0.00           C  
ATOM   2879  O   ILE A 276      41.640  16.660  36.350  1.00  0.00           O  
ATOM   2880  CB  ILE A 276      43.000  18.830  34.270  1.00  0.00           C  
ATOM   2881  CG1 ILE A 276      42.450  20.010  33.430  1.00  0.00           C  
ATOM   2882  CG2 ILE A 276      42.990  17.500  33.480  1.00  0.00           C  
ATOM   2883  CD  ILE A 276      43.150  20.170  32.090  1.00  0.00           C  
ATOM   2884  H   ILE A 276      43.340  20.560  36.230  1.00  0.00           H  
ATOM   2885  N   GLU A 277      43.670  17.290  36.950  1.00  0.00           N  
ATOM   2886  CA  GLU A 277      43.880  16.030  37.780  1.00  0.00           C  
ATOM   2887  C   GLU A 277      42.940  15.760  38.950  1.00  0.00           C  
ATOM   2888  O   GLU A 277      42.520  14.640  39.190  1.00  0.00           O  
ATOM   2889  CB  GLU A 277      45.320  16.050  38.330  1.00  0.00           C  
ATOM   2890  CG  GLU A 277      45.890  14.680  38.780  1.00  0.00           C  
ATOM   2891  CD  GLU A 277      47.420  14.860  39.030  1.00  0.00           C  
ATOM   2892  OE1 GLU A 277      48.110  15.110  38.010  1.00  0.00           O  
ATOM   2893  OE2 GLU A 277      47.880  14.770  40.140  1.00  0.00           O1-
ATOM   2894  H   GLU A 277      44.450  17.910  36.850  1.00  0.00           H  
ATOM   2895  N   THR A 278      42.690  16.790  39.780  1.00  0.00           N  
ATOM   2896  CA  THR A 278      41.640  16.770  40.810  1.00  0.00           C  
ATOM   2897  C   THR A 278      40.280  16.390  40.300  1.00  0.00           C  
ATOM   2898  O   THR A 278      39.730  15.460  40.870  1.00  0.00           O  
ATOM   2899  CB  THR A 278      41.680  18.100  41.550  1.00  0.00           C  
ATOM   2900  CG2 THR A 278      40.840  17.980  42.790  1.00  0.00           C  
ATOM   2901  OG1 THR A 278      43.020  18.490  42.030  1.00  0.00           O  
ATOM   2902  H   THR A 278      43.270  17.610  39.830  1.00  0.00           H  
ATOM   2903  HG1 THR A 278      42.930  19.480  42.160  1.00  0.00           H  
ATOM   2904  N   LEU A 279      39.800  16.980  39.220  1.00  0.00           N  
ATOM   2905  CA  LEU A 279      38.470  16.510  38.680  1.00  0.00           C  
ATOM   2906  C   LEU A 279      38.490  15.050  38.180  1.00  0.00           C  
ATOM   2907  O   LEU A 279      37.480  14.380  38.090  1.00  0.00           O  
ATOM   2908  CB  LEU A 279      37.840  17.490  37.660  1.00  0.00           C  
ATOM   2909  CG  LEU A 279      37.410  18.780  38.300  1.00  0.00           C  
ATOM   2910  CD1 LEU A 279      37.230  19.850  37.210  1.00  0.00           C  
ATOM   2911  CD2 LEU A 279      36.070  18.610  38.950  1.00  0.00           C  
ATOM   2912  H   LEU A 279      40.280  17.820  38.960  1.00  0.00           H  
ATOM   2913  N   GLN A 280      39.650  14.630  37.650  1.00  0.00           N  
ATOM   2914  CA  GLN A 280      39.800  13.220  37.360  1.00  0.00           C  
ATOM   2915  C   GLN A 280      39.840  12.280  38.590  1.00  0.00           C  
ATOM   2916  O   GLN A 280      39.230  11.210  38.540  1.00  0.00           O  
ATOM   2917  CB  GLN A 280      41.080  12.930  36.510  1.00  0.00           C  
ATOM   2918  CG  GLN A 280      41.070  13.420  35.060  1.00  0.00           C  
ATOM   2919  CD  GLN A 280      42.210  12.620  34.290  1.00  0.00           C  
ATOM   2920  NE2 GLN A 280      41.970  12.230  33.120  1.00  0.00           N  
ATOM   2921  OE1 GLN A 280      43.240  12.220  34.810  1.00  0.00           O  
ATOM   2922  H   GLN A 280      40.450  15.120  37.300  1.00  0.00           H  
ATOM   2923 1HE2 GLN A 280      41.120  12.500  32.660  1.00  0.00           H  
ATOM   2924 2HE2 GLN A 280      42.730  12.010  32.510  1.00  0.00           H  
ATOM   2925  N   ARG A 281      40.300  12.750  39.700  1.00  0.00           N  
ATOM   2926  CA  ARG A 281      40.370  11.990  41.030  1.00  0.00           C  
ATOM   2927  C   ARG A 281      39.030  12.020  41.810  1.00  0.00           C  
ATOM   2928  O   ARG A 281      38.930  11.460  42.910  1.00  0.00           O  
ATOM   2929  CB  ARG A 281      41.480  12.730  41.850  1.00  0.00           C  
ATOM   2930  CG  ARG A 281      42.890  12.350  41.610  1.00  0.00           C  
ATOM   2931  CD  ARG A 281      43.720  13.130  42.610  1.00  0.00           C  
ATOM   2932  NE  ARG A 281      45.120  12.650  42.750  1.00  0.00           N  
ATOM   2933  CZ  ARG A 281      45.460  11.520  43.290  1.00  0.00           C  
ATOM   2934  NH1 ARG A 281      44.620  10.840  44.050  1.00  0.00           N1+
ATOM   2935  NH2 ARG A 281      46.490  10.820  42.950  1.00  0.00           N  
ATOM   2936  H   ARG A 281      40.930  13.530  39.680  1.00  0.00           H  
ATOM   2937  HE  ARG A 281      45.840  13.290  42.460  1.00  0.00           H  
ATOM   2938 1HH1 ARG A 281      43.680  11.160  44.130  1.00  0.00           H  
ATOM   2939 2HH1 ARG A 281      44.760   9.980  44.550  1.00  0.00           H  
ATOM   2940 1HH2 ARG A 281      47.140  11.120  42.250  1.00  0.00           H  
ATOM   2941 2HH2 ARG A 281      46.840  10.000  43.390  1.00  0.00           H  
ATOM   2942  N   ARG A 282      38.060  12.680  41.140  1.00  0.00           N  
ATOM   2943  CA  ARG A 282      36.720  12.720  41.760  1.00  0.00           C  
ATOM   2944  C   ARG A 282      35.660  11.960  41.020  1.00  0.00           C  
ATOM   2945  CB  ARG A 282      36.380  14.220  41.860  1.00  0.00           C  
ATOM   2946  CG  ARG A 282      37.360  15.010  42.730  1.00  0.00           C  
ATOM   2947  CD  ARG A 282      36.760  16.280  43.330  1.00  0.00           C  
ATOM   2948  NE  ARG A 282      37.850  17.120  43.920  1.00  0.00           N  
ATOM   2949  CZ  ARG A 282      37.810  18.440  43.980  1.00  0.00           C  
ATOM   2950  NH1 ARG A 282      36.700  19.140  43.580  1.00  0.00           N1+
ATOM   2951  NH2 ARG A 282      38.680  19.100  44.740  1.00  0.00           N  
ATOM   2952  O1  ARG A 282      35.300  10.940  41.540  1.00  0.00           O  
ATOM   2953  O2  ARG A 282      35.330  12.330  39.890  1.00  0.00           O  
ATOM   2954  H   ARG A 282      38.170  12.830  40.160  1.00  0.00           H  
ATOM   2955  HE  ARG A 282      38.570  16.610  44.390  1.00  0.00           H  
ATOM   2956 1HH1 ARG A 282      35.830  18.730  43.310  1.00  0.00           H  
ATOM   2957 2HH1 ARG A 282      36.830  20.130  43.560  1.00  0.00           H  
ATOM   2958 1HH2 ARG A 282      39.350  18.620  45.300  1.00  0.00           H  
ATOM   2959 2HH2 ARG A 282      38.510  20.070  44.910  1.00  0.00           H  
ATOM   2960  N   GLY B   1      65.840  45.600  37.140  1.00  0.00           N  
ATOM   2961  CA  GLY B   1      66.590  46.110  36.020  1.00  0.00           C  
ATOM   2962  C   GLY B   1      66.940  47.630  35.970  1.00  0.00           C  
ATOM   2963  O   GLY B   1      67.220  48.200  37.020  1.00  0.00           O  
ATOM   2964  H1  GLY B   1      65.000  46.100  37.340  1.00  0.00           H  
ATOM   2965  H2  GLY B   1      65.540  44.690  36.880  1.00  0.00           H  
ATOM   2966  H3  GLY B   1      66.380  45.500  37.980  1.00  0.00           H  
ATOM   2967  N   ARG B   2      66.840  48.210  34.760  1.00  0.00           N  
ATOM   2968  CA  ARG B   2      66.980  49.640  34.450  1.00  0.00           C  
ATOM   2969  C   ARG B   2      65.970  50.480  35.340  1.00  0.00           C  
ATOM   2970  O   ARG B   2      64.780  50.520  34.980  1.00  0.00           O  
ATOM   2971  CB  ARG B   2      66.660  49.840  32.930  1.00  0.00           C  
ATOM   2972  CG  ARG B   2      66.840  51.290  32.450  1.00  0.00           C  
ATOM   2973  CD  ARG B   2      68.270  51.810  32.760  1.00  0.00           C  
ATOM   2974  NE  ARG B   2      69.380  50.920  32.250  1.00  0.00           N  
ATOM   2975  CZ  ARG B   2      70.420  50.440  32.920  1.00  0.00           C  
ATOM   2976  NH1 ARG B   2      70.920  50.820  34.060  1.00  0.00           N1+
ATOM   2977  NH2 ARG B   2      70.830  49.190  32.630  1.00  0.00           N  
ATOM   2978  H   ARG B   2      66.400  47.730  34.000  1.00  0.00           H  
ATOM   2979  HE  ARG B   2      69.440  51.040  31.260  1.00  0.00           H  
ATOM   2980 1HH1 ARG B   2      70.660  51.580  34.660  1.00  0.00           H  
ATOM   2981 2HH1 ARG B   2      71.780  50.340  34.230  1.00  0.00           H  
ATOM   2982 1HH2 ARG B   2      70.380  48.560  32.000  1.00  0.00           H  
ATOM   2983 2HH2 ARG B   2      71.610  48.810  33.120  1.00  0.00           H  
ATOM   2984  N   LYS B   3      66.550  51.400  36.100  1.00  0.00           N  
ATOM   2985  CA  LYS B   3      65.760  52.100  37.070  1.00  0.00           C  
ATOM   2986  C   LYS B   3      65.420  53.510  36.590  1.00  0.00           C  
ATOM   2987  O   LYS B   3      65.910  54.220  35.740  1.00  0.00           O  
ATOM   2988  CB  LYS B   3      66.480  52.320  38.410  1.00  0.00           C  
ATOM   2989  CG  LYS B   3      67.030  50.990  38.890  1.00  0.00           C  
ATOM   2990  CD  LYS B   3      68.000  51.290  39.980  1.00  0.00           C  
ATOM   2991  CE  LYS B   3      68.350  49.920  40.610  1.00  0.00           C  
ATOM   2992  NZ  LYS B   3      67.230  49.200  41.290  1.00  0.00           N1+
ATOM   2993  H   LYS B   3      67.540  51.590  36.090  1.00  0.00           H  
ATOM   2994  HZ1 LYS B   3      66.500  49.860  41.490  1.00  0.00           H  
ATOM   2995  HZ2 LYS B   3      66.820  48.480  40.740  1.00  0.00           H  
ATOM   2996  HZ3 LYS B   3      67.490  48.800  42.170  1.00  0.00           H  
ATOM   2997  N   GLY B   4      64.500  54.010  37.430  1.00  0.00           N  
ATOM   2998  CA  GLY B   4      63.920  55.330  36.960  1.00  0.00           C  
ATOM   2999  C   GLY B   4      62.410  55.400  37.190  1.00  0.00           C  
ATOM   3000  O   GLY B   4      61.890  56.350  37.810  1.00  0.00           O  
ATOM   3001  H   GLY B   4      64.020  53.590  38.200  1.00  0.00           H  
ATOM   3002  N   SER B   5      61.740  54.430  36.510  1.00  0.00           N  
ATOM   3003  CA  SER B   5      60.260  54.310  36.450  1.00  0.00           C  
ATOM   3004  C   SER B   5      59.530  53.710  37.680  1.00  0.00           C  
ATOM   3005  O   SER B   5      58.300  53.660  37.740  1.00  0.00           O  
ATOM   3006  CB  SER B   5      59.770  53.530  35.260  1.00  0.00           C  
ATOM   3007  OG  SER B   5      60.100  52.130  35.250  1.00  0.00           O  
ATOM   3008  H   SER B   5      62.200  53.610  36.170  1.00  0.00           H  
ATOM   3009  HG  SER B   5      61.090  52.050  35.090  1.00  0.00           H  
ATOM   3010  N   GLY B   6      60.270  53.160  38.650  1.00  0.00           N  
ATOM   3011  CA  GLY B   6      59.760  52.400  39.770  1.00  0.00           C  
ATOM   3012  C   GLY B   6      59.130  51.080  39.310  1.00  0.00           C  
ATOM   3013  O   GLY B   6      57.940  51.010  39.270  1.00  0.00           O  
ATOM   3014  H   GLY B   6      61.210  53.460  38.810  1.00  0.00           H  
ATOM   3015  N   ASP B   7      59.980  50.100  39.070  1.00  0.00           N  
ATOM   3016  CA  ASP B   7      59.490  48.800  38.600  1.00  0.00           C  
ATOM   3017  C   ASP B   7      58.660  47.870  39.660  1.00  0.00           C  
ATOM   3018  O   ASP B   7      59.010  47.790  40.850  1.00  0.00           O  
ATOM   3019  CB  ASP B   7      60.640  47.930  37.950  1.00  0.00           C  
ATOM   3020  CG  ASP B   7      61.960  47.790  38.760  1.00  0.00           C  
ATOM   3021  OD1 ASP B   7      62.330  46.610  39.030  1.00  0.00           O  
ATOM   3022  OD2 ASP B   7      62.680  48.820  38.940  1.00  0.00           O1-
ATOM   3023  H   ASP B   7      60.980  50.110  39.150  1.00  0.00           H  
ATOM   3024  N   Y2P B   8      57.740  47.160  39.000  1.00  0.00           N  
ATOM   3025  CA  Y2P B   8      56.670  46.350  39.650  1.00  0.00           C  
ATOM   3026  C   Y2P B   8      57.280  45.140  40.410  1.00  0.00           C  
ATOM   3027  O   Y2P B   8      58.280  44.570  40.060  1.00  0.00           O  
ATOM   3028  CB  Y2P B   8      55.770  45.900  38.450  1.00  0.00           C  
ATOM   3029  CG  Y2P B   8      54.350  45.630  38.950  1.00  0.00           C  
ATOM   3030  CD1 Y2P B   8      53.320  46.590  38.980  1.00  0.00           C  
ATOM   3031  CD2 Y2P B   8      53.950  44.290  39.060  1.00  0.00           C  
ATOM   3032  CE1 Y2P B   8      52.040  46.140  39.080  1.00  0.00           C  
ATOM   3033  CE2 Y2P B   8      52.610  43.800  39.170  1.00  0.00           C  
ATOM   3034  CZ  Y2P B   8      51.580  44.790  39.250  1.00  0.00           C  
ATOM   3035  OH  Y2P B   8      50.310  44.470  39.040  1.00  0.00           O  
ATOM   3036  OI1 Y2P B   8      49.140  44.320  41.160  1.00  0.00           O  
ATOM   3037  OI2 Y2P B   8      48.290  43.000  39.490  1.00  0.00           O  
ATOM   3038  OI3 Y2P B   8      50.350  42.570  40.750  1.00  0.00           O  
ATOM   3039  PT  Y2P B   8      49.570  43.550  40.040  1.00  0.00           P  
ATOM   3040  H   Y2P B   8      57.600  47.340  38.030  1.00  0.00           H  
ATOM   3041  HD1 Y2P B   8      53.540  47.650  38.830  1.00  0.00           H  
ATOM   3042  HD2 Y2P B   8      54.730  43.570  38.820  1.00  0.00           H  
ATOM   3043  HE1 Y2P B   8      51.260  46.900  39.040  1.00  0.00           H  
ATOM   3044  HE2 Y2P B   8      52.370  42.750  39.050  1.00  0.00           H  
ATOM   3045  N   MET B   9      56.650  44.890  41.600  1.00  0.00           N  
ATOM   3046  CA  MET B   9      57.180  43.790  42.470  1.00  0.00           C  
ATOM   3047  C   MET B   9      56.270  42.600  42.860  1.00  0.00           C  
ATOM   3048  O   MET B   9      55.640  42.580  43.920  1.00  0.00           O  
ATOM   3049  CB  MET B   9      57.900  44.240  43.730  1.00  0.00           C  
ATOM   3050  CG  MET B   9      59.110  45.150  43.490  1.00  0.00           C  
ATOM   3051  SD  MET B   9      60.340  44.270  42.440  1.00  0.00           S  
ATOM   3052  CE  MET B   9      61.280  45.760  42.100  1.00  0.00           C  
ATOM   3053  H   MET B   9      56.120  45.610  42.050  1.00  0.00           H  
ATOM   3054  N   PRO B  10      56.120  41.630  41.980  1.00  0.00           N  
ATOM   3055  CA  PRO B  10      55.250  40.470  42.180  1.00  0.00           C  
ATOM   3056  C   PRO B  10      55.670  39.480  43.280  1.00  0.00           C  
ATOM   3057  O   PRO B  10      54.750  38.870  43.760  1.00  0.00           O  
ATOM   3058  CB  PRO B  10      55.070  39.810  40.770  1.00  0.00           C  
ATOM   3059  CG  PRO B  10      56.400  40.080  40.120  1.00  0.00           C  
ATOM   3060  CD  PRO B  10      56.580  41.550  40.580  1.00  0.00           C  
ATOM   3061  N   MET B  11      56.950  39.190  43.450  1.00  0.00           N  
ATOM   3062  CA  MET B  11      57.480  38.100  44.330  1.00  0.00           C  
ATOM   3063  C   MET B  11      58.980  38.140  44.680  1.00  0.00           C  
ATOM   3064  O   MET B  11      59.890  37.740  43.950  1.00  0.00           O  
ATOM   3065  CB  MET B  11      57.120  36.720  43.780  1.00  0.00           C  
ATOM   3066  CG  MET B  11      57.720  36.310  42.350  1.00  0.00           C  
ATOM   3067  SD  MET B  11      56.950  34.860  41.550  1.00  0.00           S  
ATOM   3068  CE  MET B  11      58.380  34.130  40.870  1.00  0.00           C  
ATOM   3069  H   MET B  11      57.650  39.710  42.960  1.00  0.00           H  
ATOM   3070  N   SER B  12      59.200  38.780  45.830  1.00  0.00           N  
ATOM   3071  CA  SER B  12      60.500  38.980  46.440  1.00  0.00           C  
ATOM   3072  C   SER B  12      61.440  40.060  45.840  1.00  0.00           C  
ATOM   3073  O   SER B  12      62.090  39.740  44.820  1.00  0.00           O  
ATOM   3074  CB  SER B  12      61.300  37.700  46.630  1.00  0.00           C  
ATOM   3075  OG  SER B  12      62.180  37.830  47.750  1.00  0.00           O  
ATOM   3076  H   SER B  12      58.420  39.170  46.310  1.00  0.00           H  
ATOM   3077  HG  SER B  12      61.940  37.230  48.510  1.00  0.00           H  
ATOM   3078  N   PRO B  13      61.400  41.320  46.390  1.00  0.00           N  
ATOM   3079  CA  PRO B  13      62.300  42.350  45.950  1.00  0.00           C  
ATOM   3080  C   PRO B  13      63.750  42.170  46.210  1.00  0.00           C  
ATOM   3081  O   PRO B  13      64.250  42.240  47.320  1.00  0.00           O  
ATOM   3082  CB  PRO B  13      61.850  43.570  46.800  1.00  0.00           C  
ATOM   3083  CG  PRO B  13      61.100  43.030  48.010  1.00  0.00           C  
ATOM   3084  CD  PRO B  13      60.520  41.700  47.460  1.00  0.00           C  
ATOM   3085  N   LYS B  14      64.460  41.550  45.240  1.00  0.00           N  
ATOM   3086  CA  LYS B  14      65.920  41.310  45.280  1.00  0.00           C  
ATOM   3087  C   LYS B  14      66.850  42.400  45.700  1.00  0.00           C  
ATOM   3088  O   LYS B  14      66.480  43.550  45.560  1.00  0.00           O  
ATOM   3089  CB  LYS B  14      66.340  40.800  43.910  1.00  0.00           C  
ATOM   3090  CG  LYS B  14      65.650  39.490  43.710  1.00  0.00           C  
ATOM   3091  CD  LYS B  14      65.980  38.810  42.430  1.00  0.00           C  
ATOM   3092  CE  LYS B  14      67.450  38.400  42.430  1.00  0.00           C  
ATOM   3093  NZ  LYS B  14      67.540  37.290  41.500  1.00  0.00           N1+
ATOM   3094  H   LYS B  14      63.890  41.170  44.510  1.00  0.00           H  
ATOM   3095  HZ1 LYS B  14      68.440  36.850  41.480  1.00  0.00           H  
ATOM   3096  HZ2 LYS B  14      66.850  36.640  41.800  1.00  0.00           H  
ATOM   3097  HZ3 LYS B  14      67.440  37.550  40.530  1.00  0.00           H  
ATOM   3098  N   SER B  15      68.030  42.100  46.140  1.00  0.00           N  
ATOM   3099  CA  SER B  15      69.060  43.020  46.640  1.00  0.00           C  
ATOM   3100  C   SER B  15      70.220  43.100  45.650  1.00  0.00           C  
ATOM   3101  CB  SER B  15      69.540  42.640  48.020  1.00  0.00           C  
ATOM   3102  OG  SER B  15      68.480  42.650  48.990  1.00  0.00           O  
ATOM   3103  O1  SER B  15      70.220  44.120  45.000  1.00  0.00           O  
ATOM   3104  O2  SER B  15      70.950  42.220  45.510  1.00  0.00           O  
ATOM   3105  H   SER B  15      68.360  41.150  46.200  1.00  0.00           H  
ATOM   3106  HG  SER B  15      68.780  42.980  49.890  1.00  0.00           H  
ENDMDL
MODEL        2
ATOM      1  N   SER A   4      56.377  25.511  21.861  1.00  0.00           N  
ATOM      2  CA  SER A   4      55.820  26.183  23.091  1.00  0.00           C  
ATOM      3  C   SER A   4      56.851  25.970  24.248  1.00  0.00           C  
ATOM      4  O   SER A   4      57.632  25.015  24.216  1.00  0.00           O  
ATOM      5  CB  SER A   4      54.517  25.497  23.341  1.00  0.00           C  
ATOM      6  OG  SER A   4      54.837  24.126  23.555  1.00  0.00           O  
ATOM      7  HG  SER A   4      54.345  23.896  24.389  1.00  0.00           H  
ATOM      8  H1  SER A   4      55.896  25.741  21.012  1.00  0.00           H  
ATOM      9  H2  SER A   4      57.343  25.735  21.764  1.00  0.00           H  
ATOM     10  H3  SER A   4      56.218  24.522  21.952  1.00  0.00           H  
ATOM     11  N   GLY A   5      56.885  26.915  25.257  1.00  0.00           N  
ATOM     12  CA  GLY A   5      57.988  26.954  26.273  1.00  0.00           C  
ATOM     13  C   GLY A   5      57.700  28.055  27.329  1.00  0.00           C  
ATOM     14  O   GLY A   5      57.635  29.210  26.936  1.00  0.00           O  
ATOM     15  H   GLY A   5      56.127  27.559  25.357  1.00  0.00           H  
ATOM     16  N   PHE A   6      57.934  27.910  28.603  1.00  0.00           N  
ATOM     17  CA  PHE A   6      57.515  28.892  29.626  1.00  0.00           C  
ATOM     18  C   PHE A   6      58.115  30.280  29.378  1.00  0.00           C  
ATOM     19  O   PHE A   6      57.401  31.277  29.251  1.00  0.00           O  
ATOM     20  CB  PHE A   6      57.735  28.398  31.076  1.00  0.00           C  
ATOM     21  CG  PHE A   6      56.998  27.102  31.519  1.00  0.00           C  
ATOM     22  CD1 PHE A   6      55.681  26.854  31.076  1.00  0.00           C  
ATOM     23  CD2 PHE A   6      57.655  26.089  32.195  1.00  0.00           C  
ATOM     24  CE1 PHE A   6      55.078  25.644  31.391  1.00  0.00           C  
ATOM     25  CE2 PHE A   6      57.156  24.820  32.407  1.00  0.00           C  
ATOM     26  CZ  PHE A   6      55.804  24.638  31.997  1.00  0.00           C  
ATOM     27  H   PHE A   6      58.483  27.134  28.930  1.00  0.00           H  
ATOM     28  HD1 PHE A   6      55.039  27.682  30.782  1.00  0.00           H  
ATOM     29  HD2 PHE A   6      58.728  26.220  32.375  1.00  0.00           H  
ATOM     30  HE1 PHE A   6      54.082  25.396  31.016  1.00  0.00           H  
ATOM     31  HE2 PHE A   6      57.828  23.989  32.571  1.00  0.00           H  
ATOM     32  HZ  PHE A   6      55.298  23.744  32.364  1.00  0.00           H  
ATOM     33  N   TRP A   7      59.452  30.234  29.188  1.00  0.00           N  
ATOM     34  CA  TRP A   7      60.190  31.522  28.936  1.00  0.00           C  
ATOM     35  C   TRP A   7      60.110  32.153  27.560  1.00  0.00           C  
ATOM     36  O   TRP A   7      59.930  33.397  27.511  1.00  0.00           O  
ATOM     37  CB  TRP A   7      61.585  31.520  29.498  1.00  0.00           C  
ATOM     38  CG  TRP A   7      62.303  32.823  29.577  1.00  0.00           C  
ATOM     39  CD1 TRP A   7      61.708  33.974  29.826  1.00  0.00           C  
ATOM     40  CD2 TRP A   7      63.309  33.156  28.594  1.00  0.00           C  
ATOM     41  CE2 TRP A   7      63.251  34.501  28.488  1.00  0.00           C  
ATOM     42  CE3 TRP A   7      64.329  32.481  28.011  1.00  0.00           C  
ATOM     43  NE1 TRP A   7      62.244  35.003  29.164  1.00  0.00           N  
ATOM     44  CZ2 TRP A   7      64.344  35.165  27.928  1.00  0.00           C  
ATOM     45  CZ3 TRP A   7      65.402  33.144  27.441  1.00  0.00           C  
ATOM     46  CH2 TRP A   7      65.432  34.522  27.416  1.00  0.00           C  
ATOM     47  H   TRP A   7      60.022  29.422  29.193  1.00  0.00           H  
ATOM     48  HD1 TRP A   7      60.851  34.065  30.505  1.00  0.00           H  
ATOM     49  HE1 TRP A   7      61.954  35.960  29.284  1.00  0.00           H  
ATOM     50  HE3 TRP A   7      64.346  31.404  27.867  1.00  0.00           H  
ATOM     51  HZ2 TRP A   7      64.179  36.181  27.559  1.00  0.00           H  
ATOM     52  HZ3 TRP A   7      66.158  32.525  26.962  1.00  0.00           H  
ATOM     53  HH2 TRP A   7      66.020  34.968  26.620  1.00  0.00           H  
ATOM     54  N   GLU A   8      59.606  31.331  26.649  1.00  0.00           N  
ATOM     55  CA  GLU A   8      59.350  31.630  25.242  1.00  0.00           C  
ATOM     56  C   GLU A   8      58.055  32.473  25.142  1.00  0.00           C  
ATOM     57  O   GLU A   8      58.153  33.601  24.726  1.00  0.00           O  
ATOM     58  CB  GLU A   8      59.497  30.401  24.391  1.00  0.00           C  
ATOM     59  CG  GLU A   8      59.271  30.564  22.918  1.00  0.00           C  
ATOM     60  CD  GLU A   8      59.312  29.148  22.290  1.00  0.00           C  
ATOM     61  OE1 GLU A   8      59.965  28.958  21.198  1.00  0.00           O  
ATOM     62  OE2 GLU A   8      58.491  28.313  22.612  1.00  0.00           O1-
ATOM     63  H   GLU A   8      59.341  30.435  26.985  1.00  0.00           H  
ATOM     64  N   GLU A   9      56.959  31.987  25.769  1.00  0.00           N  
ATOM     65  CA  GLU A   9      55.622  32.726  25.706  1.00  0.00           C  
ATOM     66  C   GLU A   9      55.602  34.133  26.353  1.00  0.00           C  
ATOM     67  O   GLU A   9      54.673  34.902  26.019  1.00  0.00           O  
ATOM     68  CB  GLU A   9      54.585  31.994  26.573  1.00  0.00           C  
ATOM     69  CG  GLU A   9      53.779  31.046  25.729  1.00  0.00           C  
ATOM     70  CD  GLU A   9      54.305  29.602  25.648  1.00  0.00           C  
ATOM     71  OE1 GLU A   9      54.840  29.101  24.625  1.00  0.00           O  
ATOM     72  OE2 GLU A   9      53.976  28.925  26.684  1.00  0.00           O1-
ATOM     73  H   GLU A   9      56.828  31.044  26.043  1.00  0.00           H  
ATOM     74  N   PHE A  10      56.529  34.373  27.288  1.00  0.00           N  
ATOM     75  CA  PHE A  10      57.003  35.736  27.700  1.00  0.00           C  
ATOM     76  C   PHE A  10      57.769  36.468  26.595  1.00  0.00           C  
ATOM     77  O   PHE A  10      57.374  37.484  26.077  1.00  0.00           O  
ATOM     78  CB  PHE A  10      57.774  35.659  28.994  1.00  0.00           C  
ATOM     79  CG  PHE A  10      56.711  35.707  30.123  1.00  0.00           C  
ATOM     80  CD1 PHE A  10      56.168  34.504  30.618  1.00  0.00           C  
ATOM     81  CD2 PHE A  10      56.528  36.870  30.811  1.00  0.00           C  
ATOM     82  CE1 PHE A  10      55.426  34.544  31.775  1.00  0.00           C  
ATOM     83  CE2 PHE A  10      55.918  36.896  32.066  1.00  0.00           C  
ATOM     84  CZ  PHE A  10      55.330  35.750  32.544  1.00  0.00           C  
ATOM     85  H   PHE A  10      56.838  33.601  27.846  1.00  0.00           H  
ATOM     86  HD1 PHE A  10      56.243  33.589  30.041  1.00  0.00           H  
ATOM     87  HD2 PHE A  10      56.610  37.792  30.237  1.00  0.00           H  
ATOM     88  HE1 PHE A  10      55.002  33.633  32.191  1.00  0.00           H  
ATOM     89  HE2 PHE A  10      56.118  37.747  32.710  1.00  0.00           H  
ATOM     90  HZ  PHE A  10      54.895  35.839  33.541  1.00  0.00           H  
ATOM     91  N   GLU A  11      58.921  35.924  26.226  1.00  0.00           N  
ATOM     92  CA  GLU A  11      59.904  36.575  25.286  1.00  0.00           C  
ATOM     93  C   GLU A  11      59.357  37.160  23.981  1.00  0.00           C  
ATOM     94  O   GLU A  11      59.612  38.327  23.626  1.00  0.00           O  
ATOM     95  CB  GLU A  11      61.209  35.723  25.135  1.00  0.00           C  
ATOM     96  CG  GLU A  11      62.389  36.577  24.722  1.00  0.00           C  
ATOM     97  CD  GLU A  11      63.560  35.884  24.108  1.00  0.00           C  
ATOM     98  OE1 GLU A  11      64.702  36.193  24.484  1.00  0.00           O  
ATOM     99  OE2 GLU A  11      63.555  34.964  23.290  1.00  0.00           O1-
ATOM    100  H   GLU A  11      59.207  35.028  26.559  1.00  0.00           H  
ATOM    101  N   THR A  12      58.521  36.363  23.344  1.00  0.00           N  
ATOM    102  CA  THR A  12      57.808  36.741  22.132  1.00  0.00           C  
ATOM    103  C   THR A  12      56.752  37.770  22.339  1.00  0.00           C  
ATOM    104  O   THR A  12      56.889  38.753  21.617  1.00  0.00           O  
ATOM    105  CB  THR A  12      57.152  35.536  21.477  1.00  0.00           C  
ATOM    106  CG2 THR A  12      58.121  34.589  20.823  1.00  0.00           C  
ATOM    107  OG1 THR A  12      56.438  34.772  22.461  1.00  0.00           O  
ATOM    108  H   THR A  12      58.542  35.382  23.555  1.00  0.00           H  
ATOM    109  HG1 THR A  12      55.990  34.027  21.983  1.00  0.00           H  
ATOM    110  N   LEU A  13      55.858  37.543  23.385  1.00  0.00           N  
ATOM    111  CA  LEU A  13      54.772  38.441  23.798  1.00  0.00           C  
ATOM    112  C   LEU A  13      55.239  39.759  24.298  1.00  0.00           C  
ATOM    113  O   LEU A  13      54.421  40.665  24.239  1.00  0.00           O  
ATOM    114  CB  LEU A  13      53.646  37.816  24.579  1.00  0.00           C  
ATOM    115  CG  LEU A  13      52.916  36.650  23.816  1.00  0.00           C  
ATOM    116  CD1 LEU A  13      52.009  35.921  24.833  1.00  0.00           C  
ATOM    117  CD2 LEU A  13      52.130  37.224  22.592  1.00  0.00           C  
ATOM    118  H   LEU A  13      55.843  36.669  23.871  1.00  0.00           H  
ATOM    119  N   GLN A  14      56.321  39.789  25.004  1.00  0.00           N  
ATOM    120  CA  GLN A  14      56.962  41.057  25.311  1.00  0.00           C  
ATOM    121  C   GLN A  14      57.420  41.883  24.071  1.00  0.00           C  
ATOM    122  O   GLN A  14      57.262  43.099  23.990  1.00  0.00           O  
ATOM    123  CB  GLN A  14      58.039  40.761  26.385  1.00  0.00           C  
ATOM    124  CG  GLN A  14      57.444  40.304  27.691  1.00  0.00           C  
ATOM    125  CD  GLN A  14      58.503  39.835  28.767  1.00  0.00           C  
ATOM    126  NE2 GLN A  14      58.045  39.982  30.016  1.00  0.00           N  
ATOM    127  OE1 GLN A  14      59.579  39.369  28.582  1.00  0.00           O  
ATOM    128  H   GLN A  14      56.790  39.004  25.400  1.00  0.00           H  
ATOM    129 1HE2 GLN A  14      57.118  40.319  30.195  1.00  0.00           H  
ATOM    130 2HE2 GLN A  14      58.608  39.562  30.737  1.00  0.00           H  
ATOM    131  N   GLN A  15      58.286  41.246  23.260  1.00  0.00           N  
ATOM    132  CA  GLN A  15      58.686  41.769  21.948  1.00  0.00           C  
ATOM    133  C   GLN A  15      57.529  42.205  21.001  1.00  0.00           C  
ATOM    134  O   GLN A  15      57.617  43.185  20.269  1.00  0.00           O  
ATOM    135  CB  GLN A  15      59.583  40.714  21.370  1.00  0.00           C  
ATOM    136  CG  GLN A  15      59.934  40.801  19.830  1.00  0.00           C  
ATOM    137  CD  GLN A  15      60.541  39.470  19.364  1.00  0.00           C  
ATOM    138  NE2 GLN A  15      61.812  39.233  19.557  1.00  0.00           N  
ATOM    139  OE1 GLN A  15      59.895  38.677  18.705  1.00  0.00           O  
ATOM    140  H   GLN A  15      58.855  40.464  23.526  1.00  0.00           H  
ATOM    141 1HE2 GLN A  15      62.380  39.981  19.924  1.00  0.00           H  
ATOM    142 2HE2 GLN A  15      62.332  38.418  19.302  1.00  0.00           H  
ATOM    143  N   GLN A  16      56.469  41.344  21.062  1.00  0.00           N  
ATOM    144  CA  GLN A  16      55.267  41.710  20.273  1.00  0.00           C  
ATOM    145  C   GLN A  16      54.494  42.853  20.883  1.00  0.00           C  
ATOM    146  O   GLN A  16      53.856  43.600  20.136  1.00  0.00           O  
ATOM    147  CB  GLN A  16      54.479  40.408  20.035  1.00  0.00           C  
ATOM    148  CG  GLN A  16      53.525  40.518  18.823  1.00  0.00           C  
ATOM    149  CD  GLN A  16      52.675  39.246  18.737  1.00  0.00           C  
ATOM    150  NE2 GLN A  16      51.568  39.189  19.391  1.00  0.00           N  
ATOM    151  OE1 GLN A  16      53.223  38.178  18.341  1.00  0.00           O  
ATOM    152  H   GLN A  16      56.489  40.381  21.334  1.00  0.00           H  
ATOM    153 1HE2 GLN A  16      51.191  39.976  19.875  1.00  0.00           H  
ATOM    154 2HE2 GLN A  16      51.121  38.307  19.569  1.00  0.00           H  
ATOM    155  N   GLU A  17      54.541  43.086  22.173  1.00  0.00           N  
ATOM    156  CA  GLU A  17      53.976  44.260  22.884  1.00  0.00           C  
ATOM    157  C   GLU A  17      54.648  45.619  22.494  1.00  0.00           C  
ATOM    158  O   GLU A  17      54.102  46.663  22.739  1.00  0.00           O  
ATOM    159  CB  GLU A  17      53.943  43.938  24.352  1.00  0.00           C  
ATOM    160  CG  GLU A  17      52.818  44.690  25.079  1.00  0.00           C  
ATOM    161  CD  GLU A  17      52.661  44.140  26.489  1.00  0.00           C  
ATOM    162  OE1 GLU A  17      53.605  44.414  27.356  1.00  0.00           O  
ATOM    163  OE2 GLU A  17      51.695  43.360  26.673  1.00  0.00           O1-
ATOM    164  H   GLU A  17      54.962  42.419  22.785  1.00  0.00           H  
ATOM    165  N   CYS A  18      55.674  45.547  21.635  1.00  0.00           N  
ATOM    166  CA  CYS A  18      56.309  46.723  20.998  1.00  0.00           C  
ATOM    167  C   CYS A  18      55.421  47.451  20.001  1.00  0.00           C  
ATOM    168  O   CYS A  18      55.585  48.654  19.848  1.00  0.00           O  
ATOM    169  CB  CYS A  18      57.553  46.414  20.188  1.00  0.00           C  
ATOM    170  SG  CYS A  18      59.037  46.167  21.281  1.00  0.00           S  
ATOM    171  H   CYS A  18      56.203  44.742  21.400  1.00  0.00           H  
ATOM    172  HG  CYS A  18      59.816  45.629  20.344  1.00  0.00           H  
ATOM    173  N   LYS A  19      54.379  46.733  19.518  1.00  0.00           N  
ATOM    174  CA  LYS A  19      53.403  47.312  18.585  1.00  0.00           C  
ATOM    175  C   LYS A  19      52.639  48.463  19.286  1.00  0.00           C  
ATOM    176  O   LYS A  19      52.656  48.687  20.486  1.00  0.00           O  
ATOM    177  CB  LYS A  19      52.436  46.247  18.128  1.00  0.00           C  
ATOM    178  CG  LYS A  19      53.165  45.290  17.295  1.00  0.00           C  
ATOM    179  CD  LYS A  19      52.428  44.234  16.536  1.00  0.00           C  
ATOM    180  CE  LYS A  19      51.619  44.979  15.509  1.00  0.00           C  
ATOM    181  NZ  LYS A  19      51.037  43.980  14.622  1.00  0.00           N1+
ATOM    182  H   LYS A  19      54.205  45.840  19.953  1.00  0.00           H  
ATOM    183  HZ1 LYS A  19      51.755  43.338  14.392  1.00  0.00           H  
ATOM    184  HZ2 LYS A  19      50.295  43.447  15.045  1.00  0.00           H  
ATOM    185  HZ3 LYS A  19      50.639  44.474  13.843  1.00  0.00           H  
ATOM    186  N   LEU A  20      51.742  49.060  18.554  1.00  0.00           N  
ATOM    187  CA  LEU A  20      50.878  50.205  18.945  1.00  0.00           C  
ATOM    188  C   LEU A  20      49.614  49.959  19.803  1.00  0.00           C  
ATOM    189  O   LEU A  20      48.708  49.310  19.341  1.00  0.00           O  
ATOM    190  CB  LEU A  20      50.314  51.024  17.780  1.00  0.00           C  
ATOM    191  CG  LEU A  20      51.466  51.556  16.864  1.00  0.00           C  
ATOM    192  CD1 LEU A  20      50.907  52.162  15.520  1.00  0.00           C  
ATOM    193  CD2 LEU A  20      52.413  52.482  17.496  1.00  0.00           C  
ATOM    194  H   LEU A  20      51.398  48.524  17.784  1.00  0.00           H  
ATOM    195  N   LEU A  21      49.733  50.440  21.022  1.00  0.00           N  
ATOM    196  CA  LEU A  21      48.755  50.283  22.162  1.00  0.00           C  
ATOM    197  C   LEU A  21      47.843  51.524  22.347  1.00  0.00           C  
ATOM    198  O   LEU A  21      48.189  52.683  22.091  1.00  0.00           O  
ATOM    199  CB  LEU A  21      49.451  50.268  23.539  1.00  0.00           C  
ATOM    200  CG  LEU A  21      50.909  49.810  23.813  1.00  0.00           C  
ATOM    201  CD1 LEU A  21      51.398  50.301  25.221  1.00  0.00           C  
ATOM    202  CD2 LEU A  21      51.164  48.359  23.674  1.00  0.00           C  
ATOM    203  H   LEU A  21      50.610  50.803  21.312  1.00  0.00           H  
ATOM    204  N   TYR A  22      46.673  51.224  22.962  1.00  0.00           N  
ATOM    205  CA  TYR A  22      45.555  52.122  23.054  1.00  0.00           C  
ATOM    206  C   TYR A  22      45.894  53.293  23.980  1.00  0.00           C  
ATOM    207  O   TYR A  22      46.854  53.211  24.752  1.00  0.00           O  
ATOM    208  CB  TYR A  22      44.418  51.234  23.625  1.00  0.00           C  
ATOM    209  CG  TYR A  22      43.589  50.466  22.518  1.00  0.00           C  
ATOM    210  CD1 TYR A  22      42.496  51.140  22.001  1.00  0.00           C  
ATOM    211  CD2 TYR A  22      43.865  49.137  22.133  1.00  0.00           C  
ATOM    212  CE1 TYR A  22      41.718  50.497  21.128  1.00  0.00           C  
ATOM    213  CE2 TYR A  22      43.000  48.447  21.260  1.00  0.00           C  
ATOM    214  CZ  TYR A  22      41.946  49.143  20.773  1.00  0.00           C  
ATOM    215  OH  TYR A  22      41.025  48.538  19.953  1.00  0.00           O  
ATOM    216  H   TYR A  22      46.581  50.289  23.315  1.00  0.00           H  
ATOM    217  HD1 TYR A  22      42.368  52.209  22.154  1.00  0.00           H  
ATOM    218  HD2 TYR A  22      44.559  48.570  22.747  1.00  0.00           H  
ATOM    219  HE1 TYR A  22      40.940  51.112  20.667  1.00  0.00           H  
ATOM    220  HE2 TYR A  22      43.215  47.409  21.007  1.00  0.00           H  
ATOM    221  HH  TYR A  22      40.247  49.175  19.913  1.00  0.00           H  
ATOM    222  N   SER A  23      45.039  54.291  23.824  1.00  0.00           N  
ATOM    223  CA  SER A  23      45.048  55.579  24.516  1.00  0.00           C  
ATOM    224  C   SER A  23      44.808  55.489  26.065  1.00  0.00           C  
ATOM    225  O   SER A  23      44.035  54.689  26.578  1.00  0.00           O  
ATOM    226  CB  SER A  23      43.958  56.471  23.827  1.00  0.00           C  
ATOM    227  OG  SER A  23      43.679  57.722  24.399  1.00  0.00           O  
ATOM    228  H   SER A  23      44.353  54.190  23.113  1.00  0.00           H  
ATOM    229  HG  SER A  23      43.032  57.545  25.136  1.00  0.00           H  
ATOM    230  N   ARG A  24      45.638  56.233  26.761  1.00  0.00           N  
ATOM    231  CA  ARG A  24      45.602  56.355  28.147  1.00  0.00           C  
ATOM    232  C   ARG A  24      45.497  57.823  28.637  1.00  0.00           C  
ATOM    233  O   ARG A  24      45.828  58.131  29.788  1.00  0.00           O  
ATOM    234  CB  ARG A  24      46.843  55.579  28.730  1.00  0.00           C  
ATOM    235  CG  ARG A  24      46.931  54.083  28.389  1.00  0.00           C  
ATOM    236  CD  ARG A  24      48.302  53.431  28.616  1.00  0.00           C  
ATOM    237  NE  ARG A  24      49.315  53.806  27.614  1.00  0.00           N  
ATOM    238  CZ  ARG A  24      50.629  53.521  27.576  1.00  0.00           C  
ATOM    239  NH1 ARG A  24      51.206  52.791  28.564  1.00  0.00           N1+
ATOM    240  NH2 ARG A  24      51.318  53.657  26.437  1.00  0.00           N  
ATOM    241  H   ARG A  24      46.502  56.610  26.421  1.00  0.00           H  
ATOM    242  HE  ARG A  24      49.090  54.680  27.180  1.00  0.00           H  
ATOM    243 1HH1 ARG A  24      50.561  52.446  29.245  1.00  0.00           H  
ATOM    244 2HH1 ARG A  24      52.160  52.488  28.577  1.00  0.00           H  
ATOM    245 1HH2 ARG A  24      50.847  54.037  25.644  1.00  0.00           H  
ATOM    246 2HH2 ARG A  24      52.263  53.340  26.299  1.00  0.00           H  
ATOM    247  N   LYS A  25      44.606  58.608  27.972  1.00  0.00           N  
ATOM    248  CA  LYS A  25      44.392  60.046  28.251  1.00  0.00           C  
ATOM    249  C   LYS A  25      43.753  60.336  29.607  1.00  0.00           C  
ATOM    250  O   LYS A  25      44.168  61.273  30.273  1.00  0.00           O  
ATOM    251  CB  LYS A  25      43.432  60.670  27.241  1.00  0.00           C  
ATOM    252  CG  LYS A  25      44.091  60.653  25.855  1.00  0.00           C  
ATOM    253  CD  LYS A  25      43.096  61.073  24.847  1.00  0.00           C  
ATOM    254  CE  LYS A  25      43.686  61.181  23.487  1.00  0.00           C  
ATOM    255  NZ  LYS A  25      44.021  59.864  22.892  1.00  0.00           N1+
ATOM    256  H   LYS A  25      43.839  58.107  27.576  1.00  0.00           H  
ATOM    257  HZ1 LYS A  25      45.000  59.778  23.053  1.00  0.00           H  
ATOM    258  HZ2 LYS A  25      43.639  59.065  23.372  1.00  0.00           H  
ATOM    259  HZ3 LYS A  25      43.788  59.726  21.927  1.00  0.00           H  
ATOM    260  N   GLU A  26      42.791  59.517  30.030  1.00  0.00           N  
ATOM    261  CA  GLU A  26      41.978  59.710  31.253  1.00  0.00           C  
ATOM    262  C   GLU A  26      42.782  59.316  32.504  1.00  0.00           C  
ATOM    263  O   GLU A  26      42.323  59.732  33.554  1.00  0.00           O  
ATOM    264  CB  GLU A  26      40.701  58.921  31.109  1.00  0.00           C  
ATOM    265  CG  GLU A  26      39.788  59.580  30.049  1.00  0.00           C  
ATOM    266  CD  GLU A  26      39.327  60.981  30.308  1.00  0.00           C  
ATOM    267  OE1 GLU A  26      39.506  61.795  29.349  1.00  0.00           O  
ATOM    268  OE2 GLU A  26      38.582  61.188  31.291  1.00  0.00           O1-
ATOM    269  H   GLU A  26      42.569  58.689  29.508  1.00  0.00           H  
ATOM    270  N   GLY A  27      43.785  58.479  32.425  1.00  0.00           N  
ATOM    271  CA  GLY A  27      44.798  58.367  33.536  1.00  0.00           C  
ATOM    272  C   GLY A  27      45.882  59.453  33.444  1.00  0.00           C  
ATOM    273  O   GLY A  27      46.220  60.215  34.313  1.00  0.00           O  
ATOM    274  H   GLY A  27      44.016  58.019  31.565  1.00  0.00           H  
ATOM    275  N   GLN A  28      46.376  59.658  32.228  1.00  0.00           N  
ATOM    276  CA  GLN A  28      47.338  60.752  31.966  1.00  0.00           C  
ATOM    277  C   GLN A  28      46.832  62.218  32.268  1.00  0.00           C  
ATOM    278  O   GLN A  28      47.709  63.116  32.219  1.00  0.00           O  
ATOM    279  CB  GLN A  28      47.995  60.494  30.591  1.00  0.00           C  
ATOM    280  CG  GLN A  28      49.080  59.363  30.730  1.00  0.00           C  
ATOM    281  CD  GLN A  28      49.736  59.123  29.386  1.00  0.00           C  
ATOM    282  NE2 GLN A  28      50.193  60.117  28.713  1.00  0.00           N  
ATOM    283  OE1 GLN A  28      49.685  58.006  28.891  1.00  0.00           O  
ATOM    284  H   GLN A  28      46.100  59.139  31.418  1.00  0.00           H  
ATOM    285 1HE2 GLN A  28      50.410  61.010  29.108  1.00  0.00           H  
ATOM    286 2HE2 GLN A  28      50.296  60.054  27.719  1.00  0.00           H  
ATOM    287  N   ARG A  29      45.514  62.421  32.333  1.00  0.00           N  
ATOM    288  CA  ARG A  29      44.894  63.787  32.682  1.00  0.00           C  
ATOM    289  C   ARG A  29      45.514  64.413  33.954  1.00  0.00           C  
ATOM    290  O   ARG A  29      45.696  63.733  34.957  1.00  0.00           O  
ATOM    291  CB  ARG A  29      43.375  63.596  32.932  1.00  0.00           C  
ATOM    292  CG  ARG A  29      42.655  64.950  32.920  1.00  0.00           C  
ATOM    293  CD  ARG A  29      41.200  64.686  33.098  1.00  0.00           C  
ATOM    294  NE  ARG A  29      40.645  65.995  33.504  1.00  0.00           N  
ATOM    295  CZ  ARG A  29      39.386  66.223  33.780  1.00  0.00           C  
ATOM    296  NH1 ARG A  29      38.514  65.263  33.866  1.00  0.00           N1+
ATOM    297  NH2 ARG A  29      39.024  67.493  33.983  1.00  0.00           N  
ATOM    298  H   ARG A  29      44.888  61.771  31.890  1.00  0.00           H  
ATOM    299  HE  ARG A  29      41.293  66.749  33.620  1.00  0.00           H  
ATOM    300 1HH1 ARG A  29      38.813  64.314  33.817  1.00  0.00           H  
ATOM    301 2HH1 ARG A  29      37.529  65.432  33.899  1.00  0.00           H  
ATOM    302 1HH2 ARG A  29      39.724  68.208  33.938  1.00  0.00           H  
ATOM    303 2HH2 ARG A  29      38.095  67.725  34.277  1.00  0.00           H  
ATOM    304  N   GLN A  30      45.998  65.606  33.849  1.00  0.00           N  
ATOM    305  CA  GLN A  30      46.755  66.271  34.892  1.00  0.00           C  
ATOM    306  C   GLN A  30      45.971  66.473  36.176  1.00  0.00           C  
ATOM    307  O   GLN A  30      46.505  66.206  37.283  1.00  0.00           O  
ATOM    308  CB  GLN A  30      47.229  67.590  34.372  1.00  0.00           C  
ATOM    309  CG  GLN A  30      48.144  67.656  33.149  1.00  0.00           C  
ATOM    310  CD  GLN A  30      48.364  69.021  32.552  1.00  0.00           C  
ATOM    311  NE2 GLN A  30      47.372  69.838  32.400  1.00  0.00           N  
ATOM    312  OE1 GLN A  30      49.426  69.584  32.678  1.00  0.00           O  
ATOM    313  H   GLN A  30      45.899  66.115  32.989  1.00  0.00           H  
ATOM    314 1HE2 GLN A  30      46.443  69.658  32.708  1.00  0.00           H  
ATOM    315 2HE2 GLN A  30      47.687  70.736  32.104  1.00  0.00           H  
ATOM    316  N   GLU A  31      44.619  66.458  36.123  1.00  0.00           N  
ATOM    317  CA  GLU A  31      43.795  66.388  37.355  1.00  0.00           C  
ATOM    318  C   GLU A  31      43.796  65.014  38.101  1.00  0.00           C  
ATOM    319  O   GLU A  31      43.431  64.981  39.253  1.00  0.00           O  
ATOM    320  CB  GLU A  31      42.391  66.656  36.893  1.00  0.00           C  
ATOM    321  CG  GLU A  31      42.231  68.147  36.463  1.00  0.00           C  
ATOM    322  CD  GLU A  31      42.388  68.281  34.927  1.00  0.00           C  
ATOM    323  OE1 GLU A  31      43.204  67.647  34.196  1.00  0.00           O  
ATOM    324  OE2 GLU A  31      41.487  68.939  34.417  1.00  0.00           O1-
ATOM    325  H   GLU A  31      44.160  66.808  35.318  1.00  0.00           H  
ATOM    326  N   ASN A  32      44.153  63.942  37.446  1.00  0.00           N  
ATOM    327  CA  ASN A  32      43.863  62.570  37.843  1.00  0.00           C  
ATOM    328  C   ASN A  32      45.178  61.868  38.218  1.00  0.00           C  
ATOM    329  O   ASN A  32      45.108  60.786  38.805  1.00  0.00           O  
ATOM    330  CB  ASN A  32      43.360  61.861  36.616  1.00  0.00           C  
ATOM    331  CG  ASN A  32      41.969  62.353  36.093  1.00  0.00           C  
ATOM    332  ND2 ASN A  32      41.413  61.689  35.149  1.00  0.00           N  
ATOM    333  OD1 ASN A  32      41.506  63.366  36.536  1.00  0.00           O  
ATOM    334  H   ASN A  32      44.554  63.908  36.531  1.00  0.00           H  
ATOM    335 1HD2 ASN A  32      41.948  60.941  34.756  1.00  0.00           H  
ATOM    336 2HD2 ASN A  32      40.540  61.964  34.734  1.00  0.00           H  
ATOM    337  N   LYS A  33      46.298  62.305  37.599  1.00  0.00           N  
ATOM    338  CA  LYS A  33      47.546  61.545  37.782  1.00  0.00           C  
ATOM    339  C   LYS A  33      47.921  61.263  39.230  1.00  0.00           C  
ATOM    340  O   LYS A  33      48.605  60.278  39.507  1.00  0.00           O  
ATOM    341  CB  LYS A  33      48.679  62.219  37.052  1.00  0.00           C  
ATOM    342  CG  LYS A  33      48.643  61.965  35.581  1.00  0.00           C  
ATOM    343  CD  LYS A  33      49.908  62.610  35.029  1.00  0.00           C  
ATOM    344  CE  LYS A  33      50.277  64.037  35.404  1.00  0.00           C  
ATOM    345  NZ  LYS A  33      51.729  64.348  35.509  1.00  0.00           N1+
ATOM    346  H   LYS A  33      46.311  63.065  36.948  1.00  0.00           H  
ATOM    347  HZ1 LYS A  33      52.125  64.102  34.626  1.00  0.00           H  
ATOM    348  HZ2 LYS A  33      51.801  65.294  35.837  1.00  0.00           H  
ATOM    349  HZ3 LYS A  33      52.018  63.708  36.222  1.00  0.00           H  
ATOM    350  N   ASN A  34      47.586  62.185  40.159  1.00  0.00           N  
ATOM    351  CA  ASN A  34      47.784  62.000  41.612  1.00  0.00           C  
ATOM    352  C   ASN A  34      46.970  60.811  42.269  1.00  0.00           C  
ATOM    353  O   ASN A  34      47.437  60.068  43.108  1.00  0.00           O  
ATOM    354  CB  ASN A  34      47.465  63.245  42.514  1.00  0.00           C  
ATOM    355  CG  ASN A  34      45.986  63.729  42.541  1.00  0.00           C  
ATOM    356  ND2 ASN A  34      45.509  64.269  43.716  1.00  0.00           N  
ATOM    357  OD1 ASN A  34      45.236  63.671  41.632  1.00  0.00           O  
ATOM    358  H   ASN A  34      47.250  63.085  39.887  1.00  0.00           H  
ATOM    359 1HD2 ASN A  34      46.134  64.383  44.488  1.00  0.00           H  
ATOM    360 2HD2 ASN A  34      44.609  64.659  43.867  1.00  0.00           H  
ATOM    361  N   LYS A  35      45.935  60.391  41.607  1.00  0.00           N  
ATOM    362  CA  LYS A  35      44.965  59.269  42.068  1.00  0.00           C  
ATOM    363  C   LYS A  35      45.401  57.818  41.738  1.00  0.00           C  
ATOM    364  O   LYS A  35      44.579  56.976  41.498  1.00  0.00           O  
ATOM    365  CB  LYS A  35      43.593  59.510  41.595  1.00  0.00           C  
ATOM    366  CG  LYS A  35      43.084  60.740  42.258  1.00  0.00           C  
ATOM    367  CD  LYS A  35      41.728  61.030  41.596  1.00  0.00           C  
ATOM    368  CE  LYS A  35      41.048  62.143  42.375  1.00  0.00           C  
ATOM    369  NZ  LYS A  35      40.104  62.683  41.481  1.00  0.00           N1+
ATOM    370  H   LYS A  35      45.616  60.902  40.809  1.00  0.00           H  
ATOM    371  HZ1 LYS A  35      39.454  61.962  41.265  1.00  0.00           H  
ATOM    372  HZ2 LYS A  35      39.514  63.365  41.912  1.00  0.00           H  
ATOM    373  HZ3 LYS A  35      40.493  63.095  40.665  1.00  0.00           H  
ATOM    374  N   ASN A  36      46.746  57.650  41.614  1.00  0.00           N  
ATOM    375  CA  ASN A  36      47.442  56.468  41.082  1.00  0.00           C  
ATOM    376  C   ASN A  36      48.801  56.146  41.792  1.00  0.00           C  
ATOM    377  O   ASN A  36      49.393  57.122  42.289  1.00  0.00           O  
ATOM    378  CB  ASN A  36      47.726  56.639  39.576  1.00  0.00           C  
ATOM    379  CG  ASN A  36      46.573  56.884  38.651  1.00  0.00           C  
ATOM    380  ND2 ASN A  36      46.678  58.041  38.017  1.00  0.00           N  
ATOM    381  OD1 ASN A  36      45.535  56.263  38.502  1.00  0.00           O  
ATOM    382  H   ASN A  36      47.344  58.405  41.891  1.00  0.00           H  
ATOM    383 1HD2 ASN A  36      47.370  58.735  38.231  1.00  0.00           H  
ATOM    384 2HD2 ASN A  36      45.890  58.248  37.439  1.00  0.00           H  
ATOM    385  N   ARG A  37      48.932  54.905  42.202  1.00  0.00           N  
ATOM    386  CA  ARG A  37      50.209  54.460  42.848  1.00  0.00           C  
ATOM    387  C   ARG A  37      51.315  54.381  41.798  1.00  0.00           C  
ATOM    388  O   ARG A  37      52.150  55.305  41.800  1.00  0.00           O  
ATOM    389  CB  ARG A  37      49.905  53.153  43.588  1.00  0.00           C  
ATOM    390  CG  ARG A  37      51.183  52.704  44.344  1.00  0.00           C  
ATOM    391  CD  ARG A  37      51.005  51.452  45.195  1.00  0.00           C  
ATOM    392  NE  ARG A  37      50.282  51.649  46.488  1.00  0.00           N  
ATOM    393  CZ  ARG A  37      49.016  51.285  46.751  1.00  0.00           C  
ATOM    394  NH1 ARG A  37      48.344  50.558  45.925  1.00  0.00           N1+
ATOM    395  NH2 ARG A  37      48.423  51.619  47.868  1.00  0.00           N  
ATOM    396  H   ARG A  37      48.198  54.244  42.100  1.00  0.00           H  
ATOM    397  HE  ARG A  37      50.882  52.107  47.144  1.00  0.00           H  
ATOM    398 1HH1 ARG A  37      48.840  50.327  45.082  1.00  0.00           H  
ATOM    399 2HH1 ARG A  37      47.460  50.182  46.185  1.00  0.00           H  
ATOM    400 1HH2 ARG A  37      48.955  52.184  48.499  1.00  0.00           H  
ATOM    401 2HH2 ARG A  37      47.486  51.265  47.980  1.00  0.00           H  
ATOM    402  N   TYR A  38      51.172  53.694  40.680  1.00  0.00           N  
ATOM    403  CA  TYR A  38      52.076  53.624  39.562  1.00  0.00           C  
ATOM    404  C   TYR A  38      51.656  54.534  38.390  1.00  0.00           C  
ATOM    405  O   TYR A  38      50.691  54.263  37.643  1.00  0.00           O  
ATOM    406  CB  TYR A  38      52.297  52.223  39.114  1.00  0.00           C  
ATOM    407  CG  TYR A  38      53.315  51.352  39.895  1.00  0.00           C  
ATOM    408  CD1 TYR A  38      54.687  51.357  39.737  1.00  0.00           C  
ATOM    409  CD2 TYR A  38      52.814  50.689  40.992  1.00  0.00           C  
ATOM    410  CE1 TYR A  38      55.508  50.727  40.658  1.00  0.00           C  
ATOM    411  CE2 TYR A  38      53.630  49.973  41.809  1.00  0.00           C  
ATOM    412  CZ  TYR A  38      54.988  50.046  41.685  1.00  0.00           C  
ATOM    413  OH  TYR A  38      55.838  49.267  42.379  1.00  0.00           O  
ATOM    414  H   TYR A  38      50.293  53.223  40.566  1.00  0.00           H  
ATOM    415  HD1 TYR A  38      55.228  52.036  39.071  1.00  0.00           H  
ATOM    416  HD2 TYR A  38      51.783  50.812  41.313  1.00  0.00           H  
ATOM    417  HE1 TYR A  38      56.591  50.721  40.532  1.00  0.00           H  
ATOM    418  HE2 TYR A  38      53.202  49.407  42.640  1.00  0.00           H  
ATOM    419  HH  TYR A  38      55.365  49.048  43.234  1.00  0.00           H  
ATOM    420  N   LYS A  39      52.494  55.554  38.236  1.00  0.00           N  
ATOM    421  CA  LYS A  39      52.192  56.500  37.134  1.00  0.00           C  
ATOM    422  C   LYS A  39      52.697  55.981  35.720  1.00  0.00           C  
ATOM    423  O   LYS A  39      52.726  56.657  34.706  1.00  0.00           O  
ATOM    424  CB  LYS A  39      52.722  57.903  37.368  1.00  0.00           C  
ATOM    425  CG  LYS A  39      51.921  58.622  38.502  1.00  0.00           C  
ATOM    426  CD  LYS A  39      52.713  59.880  38.848  1.00  0.00           C  
ATOM    427  CE  LYS A  39      51.840  60.750  39.828  1.00  0.00           C  
ATOM    428  NZ  LYS A  39      52.584  61.861  40.489  1.00  0.00           N1+
ATOM    429  H   LYS A  39      53.289  55.668  38.826  1.00  0.00           H  
ATOM    430  HZ1 LYS A  39      53.431  61.914  39.966  1.00  0.00           H  
ATOM    431  HZ2 LYS A  39      52.033  62.672  40.294  1.00  0.00           H  
ATOM    432  HZ3 LYS A  39      52.781  61.666  41.451  1.00  0.00           H  
ATOM    433  N   ASN A  40      53.062  54.677  35.615  1.00  0.00           N  
ATOM    434  CA  ASN A  40      53.465  54.065  34.368  1.00  0.00           C  
ATOM    435  C   ASN A  40      52.321  53.357  33.675  1.00  0.00           C  
ATOM    436  O   ASN A  40      51.717  53.914  32.730  1.00  0.00           O  
ATOM    437  CB  ASN A  40      54.795  53.283  34.489  1.00  0.00           C  
ATOM    438  CG  ASN A  40      54.794  51.946  35.296  1.00  0.00           C  
ATOM    439  ND2 ASN A  40      55.212  50.850  34.620  1.00  0.00           N  
ATOM    440  OD1 ASN A  40      54.116  51.788  36.255  1.00  0.00           O  
ATOM    441  H   ASN A  40      52.982  54.009  36.360  1.00  0.00           H  
ATOM    442 1HD2 ASN A  40      55.439  50.875  33.649  1.00  0.00           H  
ATOM    443 2HD2 ASN A  40      55.229  49.950  35.054  1.00  0.00           H  
ATOM    444  N   ILE A  41      52.086  52.049  34.094  1.00  0.00           N  
ATOM    445  CA  ILE A  41      50.994  51.190  33.536  1.00  0.00           C  
ATOM    446  C   ILE A  41      49.519  51.491  33.876  1.00  0.00           C  
ATOM    447  O   ILE A  41      48.750  50.787  34.513  1.00  0.00           O  
ATOM    448  CB  ILE A  41      51.291  49.731  33.906  1.00  0.00           C  
ATOM    449  CG1 ILE A  41      51.624  49.346  35.350  1.00  0.00           C  
ATOM    450  CG2 ILE A  41      52.366  49.123  33.015  1.00  0.00           C  
ATOM    451  CD  ILE A  41      50.627  48.320  35.855  1.00  0.00           C  
ATOM    452  H   ILE A  41      52.549  51.640  34.876  1.00  0.00           H  
ATOM    453  N   LEU A  42      49.247  52.737  33.577  1.00  0.00           N  
ATOM    454  CA  LEU A  42      47.843  53.304  33.667  1.00  0.00           C  
ATOM    455  C   LEU A  42      46.787  52.630  32.826  1.00  0.00           C  
ATOM    456  O   LEU A  42      47.063  51.833  31.921  1.00  0.00           O  
ATOM    457  CB  LEU A  42      47.864  54.804  33.337  1.00  0.00           C  
ATOM    458  CG  LEU A  42      48.557  55.521  34.473  1.00  0.00           C  
ATOM    459  CD1 LEU A  42      49.038  56.883  33.914  1.00  0.00           C  
ATOM    460  CD2 LEU A  42      47.475  55.678  35.596  1.00  0.00           C  
ATOM    461  H   LEU A  42      49.885  53.326  33.077  1.00  0.00           H  
ATOM    462  N   PRO A  43      45.512  52.661  33.234  1.00  0.00           N  
ATOM    463  CA  PRO A  43      44.415  51.999  32.503  1.00  0.00           C  
ATOM    464  C   PRO A  43      44.134  52.654  31.200  1.00  0.00           C  
ATOM    465  O   PRO A  43      44.680  53.683  30.797  1.00  0.00           O  
ATOM    466  CB  PRO A  43      43.267  52.110  33.414  1.00  0.00           C  
ATOM    467  CG  PRO A  43      43.836  51.915  34.795  1.00  0.00           C  
ATOM    468  CD  PRO A  43      45.228  52.631  34.706  1.00  0.00           C  
ATOM    469  N   PHE A  44      43.570  51.969  30.235  1.00  0.00           N  
ATOM    470  CA  PHE A  44      43.227  52.499  28.937  1.00  0.00           C  
ATOM    471  C   PHE A  44      41.882  53.215  28.913  1.00  0.00           C  
ATOM    472  O   PHE A  44      40.970  52.811  29.572  1.00  0.00           O  
ATOM    473  CB  PHE A  44      43.262  51.421  27.852  1.00  0.00           C  
ATOM    474  CG  PHE A  44      44.552  50.644  27.794  1.00  0.00           C  
ATOM    475  CD1 PHE A  44      45.708  51.133  27.187  1.00  0.00           C  
ATOM    476  CD2 PHE A  44      44.650  49.448  28.507  1.00  0.00           C  
ATOM    477  CE1 PHE A  44      46.945  50.528  27.266  1.00  0.00           C  
ATOM    478  CE2 PHE A  44      45.937  48.855  28.616  1.00  0.00           C  
ATOM    479  CZ  PHE A  44      47.056  49.449  28.093  1.00  0.00           C  
ATOM    480  H   PHE A  44      43.329  50.998  30.257  1.00  0.00           H  
ATOM    481  HD1 PHE A  44      45.586  52.098  26.686  1.00  0.00           H  
ATOM    482  HD2 PHE A  44      43.814  48.823  28.816  1.00  0.00           H  
ATOM    483  HE1 PHE A  44      47.772  50.853  26.644  1.00  0.00           H  
ATOM    484  HE2 PHE A  44      45.940  47.863  29.067  1.00  0.00           H  
ATOM    485  HZ  PHE A  44      48.021  49.288  28.582  1.00  0.00           H  
ATOM    486  N   ASP A  45      41.695  54.239  28.054  1.00  0.00           N  
ATOM    487  CA  ASP A  45      40.410  54.947  27.859  1.00  0.00           C  
ATOM    488  C   ASP A  45      39.208  54.088  27.601  1.00  0.00           C  
ATOM    489  O   ASP A  45      38.023  54.540  27.696  1.00  0.00           O  
ATOM    490  CB  ASP A  45      40.471  56.144  26.906  1.00  0.00           C  
ATOM    491  CG  ASP A  45      41.597  57.086  27.458  1.00  0.00           C  
ATOM    492  OD1 ASP A  45      41.786  57.152  28.650  1.00  0.00           O  
ATOM    493  OD2 ASP A  45      42.224  57.817  26.623  1.00  0.00           O1-
ATOM    494  H   ASP A  45      42.397  54.771  27.591  1.00  0.00           H  
ATOM    495  N   HIS A  46      39.417  52.980  26.815  1.00  0.00           N  
ATOM    496  CA  HIS A  46      38.300  52.060  26.484  1.00  0.00           C  
ATOM    497  C   HIS A  46      38.052  51.085  27.567  1.00  0.00           C  
ATOM    498  O   HIS A  46      36.922  50.928  27.947  1.00  0.00           O  
ATOM    499  CB  HIS A  46      38.579  51.474  25.108  1.00  0.00           C  
ATOM    500  CG  HIS A  46      39.830  50.538  24.924  1.00  0.00           C  
ATOM    501  CD2 HIS A  46      39.791  49.396  24.308  1.00  0.00           C  
ATOM    502  ND1 HIS A  46      41.052  50.574  25.479  1.00  0.00           N  
ATOM    503  CE1 HIS A  46      41.736  49.430  25.219  1.00  0.00           C  
ATOM    504  NE2 HIS A  46      40.874  48.707  24.444  1.00  0.00           N  
ATOM    505  H   HIS A  46      40.341  52.801  26.462  1.00  0.00           H  
ATOM    506  HD2 HIS A  46      38.993  49.034  23.657  1.00  0.00           H  
ATOM    507  HE1 HIS A  46      42.770  49.136  25.402  1.00  0.00           H  
ATOM    508  HE2 HIS A  46      41.090  47.923  23.861  1.00  0.00           H  
ATOM    509  N   THR A  47      39.042  50.307  27.991  1.00  0.00           N  
ATOM    510  CA  THR A  47      38.906  49.320  29.073  1.00  0.00           C  
ATOM    511  C   THR A  47      38.936  49.785  30.543  1.00  0.00           C  
ATOM    512  O   THR A  47      39.001  48.920  31.439  1.00  0.00           O  
ATOM    513  CB  THR A  47      39.900  48.194  28.923  1.00  0.00           C  
ATOM    514  CG2 THR A  47      39.589  47.328  27.689  1.00  0.00           C  
ATOM    515  OG1 THR A  47      41.180  48.786  28.749  1.00  0.00           O  
ATOM    516  H   THR A  47      39.902  50.329  27.487  1.00  0.00           H  
ATOM    517  HG1 THR A  47      41.759  48.845  29.569  1.00  0.00           H  
ATOM    518  N   ARG A  48      39.147  51.036  30.752  1.00  0.00           N  
ATOM    519  CA  ARG A  48      38.813  51.540  32.085  1.00  0.00           C  
ATOM    520  C   ARG A  48      37.369  51.287  32.533  1.00  0.00           C  
ATOM    521  O   ARG A  48      36.405  51.278  31.757  1.00  0.00           O  
ATOM    522  CB  ARG A  48      39.210  52.981  32.150  1.00  0.00           C  
ATOM    523  CG  ARG A  48      38.180  53.739  31.396  1.00  0.00           C  
ATOM    524  CD  ARG A  48      38.801  55.135  31.238  1.00  0.00           C  
ATOM    525  NE  ARG A  48      38.890  56.009  32.373  1.00  0.00           N  
ATOM    526  CZ  ARG A  48      38.101  57.078  32.561  1.00  0.00           C  
ATOM    527  NH1 ARG A  48      37.281  57.579  31.604  1.00  0.00           N1+
ATOM    528  NH2 ARG A  48      37.811  57.530  33.771  1.00  0.00           N  
ATOM    529  H   ARG A  48      39.724  51.632  30.202  1.00  0.00           H  
ATOM    530  HE  ARG A  48      39.766  55.983  32.858  1.00  0.00           H  
ATOM    531 1HH1 ARG A  48      37.210  57.139  30.706  1.00  0.00           H  
ATOM    532 2HH1 ARG A  48      36.711  58.385  31.760  1.00  0.00           H  
ATOM    533 1HH2 ARG A  48      38.203  56.996  34.528  1.00  0.00           H  
ATOM    534 2HH2 ARG A  48      37.120  58.224  33.973  1.00  0.00           H  
ATOM    535  N   VAL A  49      37.248  51.344  33.877  1.00  0.00           N  
ATOM    536  CA  VAL A  49      35.947  51.338  34.685  1.00  0.00           C  
ATOM    537  C   VAL A  49      35.921  52.820  35.194  1.00  0.00           C  
ATOM    538  O   VAL A  49      36.982  53.407  35.492  1.00  0.00           O  
ATOM    539  CB  VAL A  49      35.839  50.241  35.792  1.00  0.00           C  
ATOM    540  CG1 VAL A  49      34.558  50.236  36.610  1.00  0.00           C  
ATOM    541  CG2 VAL A  49      36.103  48.926  35.048  1.00  0.00           C  
ATOM    542  H   VAL A  49      38.135  51.289  34.350  1.00  0.00           H  
ATOM    543  N   VAL A  50      34.788  53.497  35.028  1.00  0.00           N  
ATOM    544  CA  VAL A  50      34.400  54.855  35.504  1.00  0.00           C  
ATOM    545  C   VAL A  50      33.459  54.886  36.772  1.00  0.00           C  
ATOM    546  O   VAL A  50      32.966  53.810  37.182  1.00  0.00           O  
ATOM    547  CB  VAL A  50      33.807  55.800  34.404  1.00  0.00           C  
ATOM    548  CG1 VAL A  50      34.731  56.024  33.247  1.00  0.00           C  
ATOM    549  CG2 VAL A  50      32.467  55.190  33.917  1.00  0.00           C  
ATOM    550  H   VAL A  50      34.303  53.245  34.199  1.00  0.00           H  
ATOM    551  N   LEU A  51      33.570  56.009  37.497  1.00  0.00           N  
ATOM    552  CA  LEU A  51      32.797  56.337  38.655  1.00  0.00           C  
ATOM    553  C   LEU A  51      31.430  57.070  38.431  1.00  0.00           C  
ATOM    554  O   LEU A  51      31.338  58.170  37.875  1.00  0.00           O  
ATOM    555  CB  LEU A  51      33.668  57.082  39.671  1.00  0.00           C  
ATOM    556  CG  LEU A  51      34.533  56.108  40.488  1.00  0.00           C  
ATOM    557  CD1 LEU A  51      35.516  56.958  41.337  1.00  0.00           C  
ATOM    558  CD2 LEU A  51      33.641  55.165  41.366  1.00  0.00           C  
ATOM    559  H   LEU A  51      34.391  56.564  37.384  1.00  0.00           H  
ATOM    560  N   HIS A  52      30.387  56.393  38.930  1.00  0.00           N  
ATOM    561  CA  HIS A  52      29.026  56.915  38.959  1.00  0.00           C  
ATOM    562  C   HIS A  52      28.757  58.157  39.761  1.00  0.00           C  
ATOM    563  O   HIS A  52      29.219  58.335  40.916  1.00  0.00           O  
ATOM    564  CB  HIS A  52      27.949  55.880  39.284  1.00  0.00           C  
ATOM    565  CG  HIS A  52      27.918  54.747  38.218  1.00  0.00           C  
ATOM    566  CD2 HIS A  52      27.819  53.495  38.498  1.00  0.00           C  
ATOM    567  ND1 HIS A  52      28.313  54.788  36.936  1.00  0.00           N  
ATOM    568  CE1 HIS A  52      28.550  53.580  36.456  1.00  0.00           C  
ATOM    569  NE2 HIS A  52      28.301  52.757  37.505  1.00  0.00           N  
ATOM    570  H   HIS A  52      30.440  55.397  39.071  1.00  0.00           H  
ATOM    571  HD2 HIS A  52      27.680  53.093  39.504  1.00  0.00           H  
ATOM    572  HE1 HIS A  52      29.004  53.361  35.484  1.00  0.00           H  
ATOM    573  HE2 HIS A  52      28.600  51.826  37.727  1.00  0.00           H  
ATOM    574  N   ASP A  53      28.041  59.025  39.099  1.00  0.00           N  
ATOM    575  CA  ASP A  53      27.512  60.380  39.386  1.00  0.00           C  
ATOM    576  C   ASP A  53      28.328  61.589  39.740  1.00  0.00           C  
ATOM    577  O   ASP A  53      29.266  61.535  40.523  1.00  0.00           O  
ATOM    578  CB  ASP A  53      26.320  60.265  40.349  1.00  0.00           C  
ATOM    579  CG  ASP A  53      24.953  60.292  39.707  1.00  0.00           C  
ATOM    580  OD1 ASP A  53      24.326  59.255  39.659  1.00  0.00           O  
ATOM    581  OD2 ASP A  53      24.444  61.347  39.261  1.00  0.00           O1-
ATOM    582  H   ASP A  53      27.776  58.773  38.169  1.00  0.00           H  
ATOM    583  N   GLY A  54      27.843  62.729  39.208  1.00  0.00           N  
ATOM    584  CA  GLY A  54      28.490  64.044  39.377  1.00  0.00           C  
ATOM    585  C   GLY A  54      28.292  64.745  40.777  1.00  0.00           C  
ATOM    586  O   GLY A  54      27.167  64.793  41.306  1.00  0.00           O  
ATOM    587  H   GLY A  54      27.061  62.698  38.580  1.00  0.00           H  
ATOM    588  N   ASP A  55      29.345  65.449  41.150  1.00  0.00           N  
ATOM    589  CA  ASP A  55      29.456  66.168  42.419  1.00  0.00           C  
ATOM    590  C   ASP A  55      29.556  67.682  42.129  1.00  0.00           C  
ATOM    591  O   ASP A  55      30.477  68.098  41.430  1.00  0.00           O  
ATOM    592  CB  ASP A  55      30.804  65.717  43.094  1.00  0.00           C  
ATOM    593  CG  ASP A  55      30.733  66.062  44.600  1.00  0.00           C  
ATOM    594  OD1 ASP A  55      30.960  67.227  44.985  1.00  0.00           O  
ATOM    595  OD2 ASP A  55      30.332  65.113  45.264  1.00  0.00           O1-
ATOM    596  H   ASP A  55      30.099  65.530  40.498  1.00  0.00           H  
ATOM    597  N   PRO A  56      28.670  68.446  42.755  1.00  0.00           N  
ATOM    598  CA  PRO A  56      28.655  69.899  42.783  1.00  0.00           C  
ATOM    599  C   PRO A  56      29.932  70.553  43.292  1.00  0.00           C  
ATOM    600  O   PRO A  56      30.542  71.385  42.652  1.00  0.00           O  
ATOM    601  CB  PRO A  56      27.472  70.338  43.688  1.00  0.00           C  
ATOM    602  CG  PRO A  56      26.594  69.045  43.811  1.00  0.00           C  
ATOM    603  CD  PRO A  56      27.689  68.045  43.725  1.00  0.00           C  
ATOM    604  N   ASN A  57      30.513  70.049  44.380  1.00  0.00           N  
ATOM    605  CA  ASN A  57      31.722  70.679  44.859  1.00  0.00           C  
ATOM    606  C   ASN A  57      32.961  70.165  44.161  1.00  0.00           C  
ATOM    607  O   ASN A  57      33.803  70.982  43.839  1.00  0.00           O  
ATOM    608  CB  ASN A  57      31.723  70.448  46.361  1.00  0.00           C  
ATOM    609  CG  ASN A  57      30.641  71.149  47.175  1.00  0.00           C  
ATOM    610  ND2 ASN A  57      31.208  71.670  48.224  1.00  0.00           N  
ATOM    611  OD1 ASN A  57      29.588  71.559  46.817  1.00  0.00           O  
ATOM    612  H   ASN A  57      30.371  69.113  44.704  1.00  0.00           H  
ATOM    613 1HD2 ASN A  57      32.195  71.605  48.366  1.00  0.00           H  
ATOM    614 2HD2 ASN A  57      30.627  72.092  48.915  1.00  0.00           H  
ATOM    615  N   GLU A  58      33.134  68.874  44.128  1.00  0.00           N  
ATOM    616  CA  GLU A  58      34.332  68.243  43.516  1.00  0.00           C  
ATOM    617  C   GLU A  58      34.301  68.194  41.943  1.00  0.00           C  
ATOM    618  O   GLU A  58      33.387  67.499  41.360  1.00  0.00           O  
ATOM    619  CB  GLU A  58      34.627  66.811  43.988  1.00  0.00           C  
ATOM    620  CG  GLU A  58      34.985  66.908  45.451  1.00  0.00           C  
ATOM    621  CD  GLU A  58      35.253  65.594  46.167  1.00  0.00           C  
ATOM    622  OE1 GLU A  58      35.762  64.631  45.596  1.00  0.00           O  
ATOM    623  OE2 GLU A  58      34.827  65.566  47.350  1.00  0.00           O1-
ATOM    624  H   GLU A  58      32.500  68.239  44.557  1.00  0.00           H  
ATOM    625  N   PRO A  59      35.154  68.994  41.300  1.00  0.00           N  
ATOM    626  CA  PRO A  59      35.084  69.208  39.868  1.00  0.00           C  
ATOM    627  C   PRO A  59      35.159  67.881  39.064  1.00  0.00           C  
ATOM    628  O   PRO A  59      34.149  67.533  38.415  1.00  0.00           O  
ATOM    629  CB  PRO A  59      36.225  70.199  39.491  1.00  0.00           C  
ATOM    630  CG  PRO A  59      36.362  70.979  40.792  1.00  0.00           C  
ATOM    631  CD  PRO A  59      36.098  69.954  41.834  1.00  0.00           C  
ATOM    632  N   VAL A  60      36.251  67.069  39.275  1.00  0.00           N  
ATOM    633  CA  VAL A  60      36.357  65.724  38.711  1.00  0.00           C  
ATOM    634  C   VAL A  60      35.846  64.653  39.731  1.00  0.00           C  
ATOM    635  O   VAL A  60      35.945  64.711  40.944  1.00  0.00           O  
ATOM    636  CB  VAL A  60      37.746  65.356  38.158  1.00  0.00           C  
ATOM    637  CG1 VAL A  60      37.685  64.093  37.267  1.00  0.00           C  
ATOM    638  CG2 VAL A  60      38.344  66.478  37.279  1.00  0.00           C  
ATOM    639  H   VAL A  60      37.053  67.356  39.803  1.00  0.00           H  
ATOM    640  N   SER A  61      34.982  63.820  39.162  1.00  0.00           N  
ATOM    641  CA  SER A  61      34.293  62.699  39.852  1.00  0.00           C  
ATOM    642  C   SER A  61      34.162  61.312  39.167  1.00  0.00           C  
ATOM    643  O   SER A  61      33.850  60.386  39.942  1.00  0.00           O  
ATOM    644  CB  SER A  61      32.864  63.068  40.325  1.00  0.00           C  
ATOM    645  OG  SER A  61      32.196  63.666  39.241  1.00  0.00           O  
ATOM    646  H   SER A  61      34.797  63.996  38.200  1.00  0.00           H  
ATOM    647  HG  SER A  61      31.978  64.613  39.481  1.00  0.00           H  
ATOM    648  N   ASP A  62      34.750  61.174  37.947  1.00  0.00           N  
ATOM    649  CA  ASP A  62      34.693  59.855  37.194  1.00  0.00           C  
ATOM    650  C   ASP A  62      35.880  58.980  37.393  1.00  0.00           C  
ATOM    651  O   ASP A  62      35.756  57.780  37.065  1.00  0.00           O  
ATOM    652  CB  ASP A  62      34.375  60.043  35.702  1.00  0.00           C  
ATOM    653  CG  ASP A  62      35.222  61.050  34.897  1.00  0.00           C  
ATOM    654  OD1 ASP A  62      36.394  61.222  35.218  1.00  0.00           O  
ATOM    655  OD2 ASP A  62      34.482  61.837  34.202  1.00  0.00           O1-
ATOM    656  H   ASP A  62      34.879  61.998  37.399  1.00  0.00           H  
ATOM    657  N   TYR A  63      37.009  59.600  37.731  1.00  0.00           N  
ATOM    658  CA  TYR A  63      38.314  58.884  37.666  1.00  0.00           C  
ATOM    659  C   TYR A  63      38.619  57.905  38.866  1.00  0.00           C  
ATOM    660  O   TYR A  63      38.574  58.163  40.097  1.00  0.00           O  
ATOM    661  CB  TYR A  63      39.509  59.833  37.687  1.00  0.00           C  
ATOM    662  CG  TYR A  63      40.780  59.027  37.318  1.00  0.00           C  
ATOM    663  CD1 TYR A  63      41.011  58.554  36.026  1.00  0.00           C  
ATOM    664  CD2 TYR A  63      41.657  58.718  38.341  1.00  0.00           C  
ATOM    665  CE1 TYR A  63      42.144  57.723  35.787  1.00  0.00           C  
ATOM    666  CE2 TYR A  63      42.779  57.887  38.072  1.00  0.00           C  
ATOM    667  CZ  TYR A  63      42.941  57.406  36.851  1.00  0.00           C  
ATOM    668  OH  TYR A  63      43.803  56.430  36.487  1.00  0.00           O  
ATOM    669  H   TYR A  63      37.058  60.593  37.831  1.00  0.00           H  
ATOM    670  HD1 TYR A  63      40.293  58.745  35.227  1.00  0.00           H  
ATOM    671  HD2 TYR A  63      41.467  58.882  39.400  1.00  0.00           H  
ATOM    672  HE1 TYR A  63      42.629  57.637  34.810  1.00  0.00           H  
ATOM    673  HE2 TYR A  63      43.561  57.913  38.819  1.00  0.00           H  
ATOM    674  HH  TYR A  63      44.430  56.254  37.237  1.00  0.00           H  
ATOM    675  N   ILE A  64      39.073  56.744  38.367  1.00  0.00           N  
ATOM    676  CA  ILE A  64      39.589  55.604  39.189  1.00  0.00           C  
ATOM    677  C   ILE A  64      40.603  54.725  38.418  1.00  0.00           C  
ATOM    678  O   ILE A  64      40.671  54.579  37.200  1.00  0.00           O  
ATOM    679  CB  ILE A  64      38.441  54.724  39.790  1.00  0.00           C  
ATOM    680  CG1 ILE A  64      38.873  53.940  41.098  1.00  0.00           C  
ATOM    681  CG2 ILE A  64      37.725  53.780  38.776  1.00  0.00           C  
ATOM    682  CD  ILE A  64      37.640  53.401  41.794  1.00  0.00           C  
ATOM    683  H   ILE A  64      39.049  56.621  37.381  1.00  0.00           H  
ATOM    684  N   ASN A  65      41.599  54.295  39.166  1.00  0.00           N  
ATOM    685  CA  ASN A  65      42.597  53.373  38.693  1.00  0.00           C  
ATOM    686  C   ASN A  65      42.035  51.991  38.611  1.00  0.00           C  
ATOM    687  O   ASN A  65      42.392  51.113  39.384  1.00  0.00           O  
ATOM    688  CB  ASN A  65      43.864  53.349  39.576  1.00  0.00           C  
ATOM    689  CG  ASN A  65      45.078  52.625  38.820  1.00  0.00           C  
ATOM    690  ND2 ASN A  65      46.076  53.367  38.393  1.00  0.00           N  
ATOM    691  OD1 ASN A  65      45.019  51.493  38.404  1.00  0.00           O  
ATOM    692  H   ASN A  65      41.830  54.739  40.033  1.00  0.00           H  
ATOM    693 1HD2 ASN A  65      46.014  54.360  38.534  1.00  0.00           H  
ATOM    694 2HD2 ASN A  65      46.884  52.992  37.944  1.00  0.00           H  
ATOM    695  N   ALA A  66      41.187  51.769  37.636  1.00  0.00           N  
ATOM    696  CA  ALA A  66      40.537  50.486  37.418  1.00  0.00           C  
ATOM    697  C   ALA A  66      40.361  50.102  35.932  1.00  0.00           C  
ATOM    698  O   ALA A  66      39.654  50.841  35.235  1.00  0.00           O  
ATOM    699  CB  ALA A  66      39.213  50.244  38.046  1.00  0.00           C  
ATOM    700  H   ALA A  66      40.728  52.555  37.229  1.00  0.00           H  
ATOM    701  N   ASN A  67      40.912  48.984  35.524  1.00  0.00           N  
ATOM    702  CA  ASN A  67      40.809  48.419  34.171  1.00  0.00           C  
ATOM    703  C   ASN A  67      39.990  47.143  34.235  1.00  0.00           C  
ATOM    704  O   ASN A  67      39.908  46.513  35.281  1.00  0.00           O  
ATOM    705  CB  ASN A  67      42.211  48.423  33.623  1.00  0.00           C  
ATOM    706  CG  ASN A  67      42.324  48.333  32.068  1.00  0.00           C  
ATOM    707  ND2 ASN A  67      42.581  47.127  31.588  1.00  0.00           N  
ATOM    708  OD1 ASN A  67      42.342  49.299  31.295  1.00  0.00           O  
ATOM    709  H   ASN A  67      41.270  48.360  36.218  1.00  0.00           H  
ATOM    710 1HD2 ASN A  67      42.839  46.359  32.176  1.00  0.00           H  
ATOM    711 2HD2 ASN A  67      42.527  47.012  30.603  1.00  0.00           H  
ATOM    712  N   ILE A  68      39.072  47.042  33.355  1.00  0.00           N  
ATOM    713  CA  ILE A  68      38.280  45.795  33.249  1.00  0.00           C  
ATOM    714  C   ILE A  68      38.953  44.651  32.479  1.00  0.00           C  
ATOM    715  O   ILE A  68      39.360  44.807  31.312  1.00  0.00           O  
ATOM    716  CB  ILE A  68      36.801  45.997  32.785  1.00  0.00           C  
ATOM    717  CG1 ILE A  68      35.849  44.908  33.457  1.00  0.00           C  
ATOM    718  CG2 ILE A  68      36.625  46.286  31.276  1.00  0.00           C  
ATOM    719  CD  ILE A  68      34.363  45.063  33.151  1.00  0.00           C  
ATOM    720  H   ILE A  68      39.060  47.733  32.622  1.00  0.00           H  
ATOM    721  N   ILE A  69      39.109  43.491  33.143  1.00  0.00           N  
ATOM    722  CA  ILE A  69      39.456  42.271  32.411  1.00  0.00           C  
ATOM    723  C   ILE A  69      38.198  41.502  32.067  1.00  0.00           C  
ATOM    724  O   ILE A  69      37.289  41.350  32.947  1.00  0.00           O  
ATOM    725  CB  ILE A  69      40.404  41.401  33.302  1.00  0.00           C  
ATOM    726  CG1 ILE A  69      41.773  42.022  33.540  1.00  0.00           C  
ATOM    727  CG2 ILE A  69      40.626  39.977  32.673  1.00  0.00           C  
ATOM    728  CD  ILE A  69      42.699  42.216  32.391  1.00  0.00           C  
ATOM    729  H   ILE A  69      38.806  43.421  34.092  1.00  0.00           H  
ATOM    730  N   MET A  70      38.004  41.088  30.791  1.00  0.00           N  
ATOM    731  CA  MET A  70      36.801  40.379  30.288  1.00  0.00           C  
ATOM    732  C   MET A  70      37.174  39.087  29.654  1.00  0.00           C  
ATOM    733  O   MET A  70      38.155  39.078  28.898  1.00  0.00           O  
ATOM    734  CB  MET A  70      35.949  41.314  29.450  1.00  0.00           C  
ATOM    735  CG  MET A  70      35.098  42.429  30.140  1.00  0.00           C  
ATOM    736  SD  MET A  70      33.866  43.199  28.986  1.00  0.00           S  
ATOM    737  CE  MET A  70      33.202  44.506  29.963  1.00  0.00           C  
ATOM    738  H   MET A  70      38.740  41.278  30.144  1.00  0.00           H  
ATOM    739  N   PRO A  71      36.576  37.942  30.082  1.00  0.00           N  
ATOM    740  CA  PRO A  71      36.786  36.681  29.380  1.00  0.00           C  
ATOM    741  C   PRO A  71      36.444  36.777  27.885  1.00  0.00           C  
ATOM    742  O   PRO A  71      37.121  36.135  27.115  1.00  0.00           O  
ATOM    743  CB  PRO A  71      35.791  35.775  30.170  1.00  0.00           C  
ATOM    744  CG  PRO A  71      35.824  36.341  31.604  1.00  0.00           C  
ATOM    745  CD  PRO A  71      35.854  37.848  31.373  1.00  0.00           C  
ATOM    746  N   GLU A  72      35.241  37.322  27.633  1.00  0.00           N  
ATOM    747  CA  GLU A  72      34.654  37.484  26.301  1.00  0.00           C  
ATOM    748  C   GLU A  72      34.776  38.965  25.879  1.00  0.00           C  
ATOM    749  O   GLU A  72      35.093  39.745  26.770  1.00  0.00           O  
ATOM    750  CB  GLU A  72      33.211  36.930  26.247  1.00  0.00           C  
ATOM    751  CG  GLU A  72      33.199  35.437  26.438  1.00  0.00           C  
ATOM    752  CD  GLU A  72      31.819  34.852  26.772  1.00  0.00           C  
ATOM    753  OE1 GLU A  72      31.502  33.808  26.192  1.00  0.00           O  
ATOM    754  OE2 GLU A  72      31.102  35.366  27.647  1.00  0.00           O1-
ATOM    755  H   GLU A  72      34.584  37.700  28.292  1.00  0.00           H  
ATOM    756  N   PHE A  73      34.508  39.306  24.654  1.00  0.00           N  
ATOM    757  CA  PHE A  73      34.519  40.653  24.117  1.00  0.00           C  
ATOM    758  C   PHE A  73      33.776  41.660  24.932  1.00  0.00           C  
ATOM    759  O   PHE A  73      34.378  42.640  25.368  1.00  0.00           O  
ATOM    760  CB  PHE A  73      33.848  40.599  22.757  1.00  0.00           C  
ATOM    761  CG  PHE A  73      33.679  41.924  21.951  1.00  0.00           C  
ATOM    762  CD1 PHE A  73      32.573  42.678  22.177  1.00  0.00           C  
ATOM    763  CD2 PHE A  73      34.488  42.076  20.871  1.00  0.00           C  
ATOM    764  CE1 PHE A  73      32.290  43.774  21.362  1.00  0.00           C  
ATOM    765  CE2 PHE A  73      34.225  43.184  20.066  1.00  0.00           C  
ATOM    766  CZ  PHE A  73      33.147  44.089  20.319  1.00  0.00           C  
ATOM    767  H   PHE A  73      34.508  38.592  23.954  1.00  0.00           H  
ATOM    768  HD1 PHE A  73      31.848  42.325  22.907  1.00  0.00           H  
ATOM    769  HD2 PHE A  73      35.328  41.401  20.710  1.00  0.00           H  
ATOM    770  HE1 PHE A  73      31.593  44.553  21.687  1.00  0.00           H  
ATOM    771  HE2 PHE A  73      34.912  43.357  19.239  1.00  0.00           H  
ATOM    772  HZ  PHE A  73      32.989  45.004  19.746  1.00  0.00           H  
ATOM    773  N   GLY A  74      32.443  41.388  25.299  1.00  0.00           N  
ATOM    774  CA  GLY A  74      31.670  42.270  26.189  1.00  0.00           C  
ATOM    775  C   GLY A  74      31.136  41.520  27.403  1.00  0.00           C  
ATOM    776  O   GLY A  74      29.890  41.421  27.356  1.00  0.00           O  
ATOM    777  H   GLY A  74      31.879  40.725  24.815  1.00  0.00           H  
ATOM    778  N   SER A  75      31.956  41.029  28.349  1.00  0.00           N  
ATOM    779  CA  SER A  75      31.453  40.402  29.548  1.00  0.00           C  
ATOM    780  C   SER A  75      30.824  41.372  30.511  1.00  0.00           C  
ATOM    781  O   SER A  75      31.494  42.238  31.132  1.00  0.00           O  
ATOM    782  CB  SER A  75      32.559  39.691  30.264  1.00  0.00           C  
ATOM    783  OG  SER A  75      33.059  38.446  29.691  1.00  0.00           O  
ATOM    784  H   SER A  75      32.941  40.988  28.162  1.00  0.00           H  
ATOM    785  HG  SER A  75      32.250  37.856  29.672  1.00  0.00           H  
ATOM    786  N   SER A  76      29.463  41.197  30.662  1.00  0.00           N  
ATOM    787  CA  SER A  76      28.634  41.746  31.729  1.00  0.00           C  
ATOM    788  C   SER A  76      28.548  41.043  33.062  1.00  0.00           C  
ATOM    789  O   SER A  76      29.165  40.009  33.208  1.00  0.00           O  
ATOM    790  CB  SER A  76      27.320  42.158  31.342  1.00  0.00           C  
ATOM    791  OG  SER A  76      27.187  43.268  30.457  1.00  0.00           O  
ATOM    792  H   SER A  76      28.954  40.592  30.050  1.00  0.00           H  
ATOM    793  HG  SER A  76      26.360  43.759  30.721  1.00  0.00           H  
ATOM    794  N   GLY A  77      27.861  41.698  34.003  1.00  0.00           N  
ATOM    795  CA  GLY A  77      27.432  41.165  35.265  1.00  0.00           C  
ATOM    796  C   GLY A  77      28.634  40.655  36.129  1.00  0.00           C  
ATOM    797  O   GLY A  77      29.670  41.307  36.249  1.00  0.00           O  
ATOM    798  H   GLY A  77      27.572  42.646  33.862  1.00  0.00           H  
ATOM    799  N   LYS A  78      28.508  39.516  36.765  1.00  0.00           N  
ATOM    800  CA  LYS A  78      29.538  38.748  37.519  1.00  0.00           C  
ATOM    801  C   LYS A  78      30.875  38.402  36.807  1.00  0.00           C  
ATOM    802  O   LYS A  78      31.782  37.947  37.515  1.00  0.00           O  
ATOM    803  CB  LYS A  78      28.925  37.545  38.115  1.00  0.00           C  
ATOM    804  CG  LYS A  78      27.884  37.846  39.233  1.00  0.00           C  
ATOM    805  CD  LYS A  78      27.484  36.461  39.761  1.00  0.00           C  
ATOM    806  CE  LYS A  78      26.864  36.622  41.131  1.00  0.00           C  
ATOM    807  NZ  LYS A  78      26.707  35.356  41.872  1.00  0.00           N1+
ATOM    808  H   LYS A  78      27.641  39.031  36.780  1.00  0.00           H  
ATOM    809  HZ1 LYS A  78      25.822  34.971  41.622  1.00  0.00           H  
ATOM    810  HZ2 LYS A  78      27.455  34.725  41.703  1.00  0.00           H  
ATOM    811  HZ3 LYS A  78      26.627  35.663  42.826  1.00  0.00           H  
ATOM    812  N   LYS A  79      30.806  38.058  35.513  1.00  0.00           N  
ATOM    813  CA  LYS A  79      31.940  37.874  34.638  1.00  0.00           C  
ATOM    814  C   LYS A  79      32.918  39.046  34.460  1.00  0.00           C  
ATOM    815  O   LYS A  79      33.972  39.008  33.812  1.00  0.00           O  
ATOM    816  CB  LYS A  79      31.620  37.397  33.200  1.00  0.00           C  
ATOM    817  CG  LYS A  79      31.222  35.963  32.955  1.00  0.00           C  
ATOM    818  CD  LYS A  79      32.220  34.955  33.629  1.00  0.00           C  
ATOM    819  CE  LYS A  79      31.639  33.565  33.707  1.00  0.00           C  
ATOM    820  NZ  LYS A  79      32.299  32.652  34.638  1.00  0.00           N1+
ATOM    821  H   LYS A  79      29.946  38.016  34.995  1.00  0.00           H  
ATOM    822  HZ1 LYS A  79      32.446  31.723  34.300  1.00  0.00           H  
ATOM    823  HZ2 LYS A  79      33.179  32.973  34.986  1.00  0.00           H  
ATOM    824  HZ3 LYS A  79      31.721  32.637  35.461  1.00  0.00           H  
ATOM    825  N   SER A  80      32.504  40.201  34.919  1.00  0.00           N  
ATOM    826  CA  SER A  80      33.357  41.445  34.984  1.00  0.00           C  
ATOM    827  C   SER A  80      34.539  41.489  36.010  1.00  0.00           C  
ATOM    828  O   SER A  80      34.297  41.969  37.111  1.00  0.00           O  
ATOM    829  CB  SER A  80      32.432  42.589  35.295  1.00  0.00           C  
ATOM    830  OG  SER A  80      31.543  42.921  34.172  1.00  0.00           O  
ATOM    831  H   SER A  80      31.538  40.396  35.082  1.00  0.00           H  
ATOM    832  HG  SER A  80      31.971  42.523  33.363  1.00  0.00           H  
ATOM    833  N   TYR A  81      35.753  41.465  35.552  1.00  0.00           N  
ATOM    834  CA  TYR A  81      36.856  41.495  36.538  1.00  0.00           C  
ATOM    835  C   TYR A  81      37.426  42.899  36.581  1.00  0.00           C  
ATOM    836  O   TYR A  81      38.198  43.282  35.681  1.00  0.00           O  
ATOM    837  CB  TYR A  81      38.042  40.614  36.126  1.00  0.00           C  
ATOM    838  CG  TYR A  81      37.710  39.113  36.178  1.00  0.00           C  
ATOM    839  CD1 TYR A  81      38.046  38.243  37.202  1.00  0.00           C  
ATOM    840  CD2 TYR A  81      36.976  38.682  35.104  1.00  0.00           C  
ATOM    841  CE1 TYR A  81      37.721  36.919  37.101  1.00  0.00           C  
ATOM    842  CE2 TYR A  81      36.591  37.362  35.033  1.00  0.00           C  
ATOM    843  CZ  TYR A  81      37.002  36.420  36.004  1.00  0.00           C  
ATOM    844  OH  TYR A  81      36.706  35.109  35.873  1.00  0.00           O  
ATOM    845  H   TYR A  81      36.232  41.465  34.669  1.00  0.00           H  
ATOM    846  HD1 TYR A  81      38.699  38.528  38.020  1.00  0.00           H  
ATOM    847  HD2 TYR A  81      36.858  39.321  34.229  1.00  0.00           H  
ATOM    848  HE1 TYR A  81      38.053  36.239  37.892  1.00  0.00           H  
ATOM    849  HE2 TYR A  81      36.001  37.033  34.182  1.00  0.00           H  
ATOM    850  HH  TYR A  81      37.089  34.555  36.609  1.00  0.00           H  
ATOM    851  N   ILE A  82      37.177  43.610  37.662  1.00  0.00           N  
ATOM    852  CA  ILE A  82      37.529  45.117  37.760  1.00  0.00           C  
ATOM    853  C   ILE A  82      38.783  45.132  38.644  1.00  0.00           C  
ATOM    854  O   ILE A  82      38.588  45.240  39.831  1.00  0.00           O  
ATOM    855  CB  ILE A  82      36.326  45.969  38.361  1.00  0.00           C  
ATOM    856  CG1 ILE A  82      34.917  45.599  37.773  1.00  0.00           C  
ATOM    857  CG2 ILE A  82      36.598  47.468  38.249  1.00  0.00           C  
ATOM    858  CD  ILE A  82      33.804  46.186  38.644  1.00  0.00           C  
ATOM    859  H   ILE A  82      36.563  43.385  38.417  1.00  0.00           H  
ATOM    860  N   ALA A  83      39.934  45.135  37.908  1.00  0.00           N  
ATOM    861  CA  ALA A  83      41.318  45.014  38.406  1.00  0.00           C  
ATOM    862  C   ALA A  83      41.775  46.459  38.731  1.00  0.00           C  
ATOM    863  O   ALA A  83      41.666  47.386  37.938  1.00  0.00           O  
ATOM    864  CB  ALA A  83      42.255  44.500  37.399  1.00  0.00           C  
ATOM    865  H   ALA A  83      39.913  45.669  37.058  1.00  0.00           H  
ATOM    866  N   THR A  84      42.293  46.557  39.973  1.00  0.00           N  
ATOM    867  CA  THR A  84      42.565  47.939  40.517  1.00  0.00           C  
ATOM    868  C   THR A  84      43.759  47.965  41.513  1.00  0.00           C  
ATOM    869  O   THR A  84      44.288  46.906  41.848  1.00  0.00           O  
ATOM    870  CB  THR A  84      41.282  48.509  41.258  1.00  0.00           C  
ATOM    871  CG2 THR A  84      40.744  47.682  42.379  1.00  0.00           C  
ATOM    872  OG1 THR A  84      41.456  49.861  41.631  1.00  0.00           O  
ATOM    873  H   THR A  84      42.681  45.782  40.461  1.00  0.00           H  
ATOM    874  HG1 THR A  84      41.842  50.313  40.826  1.00  0.00           H  
ATOM    875  N   GLN A  85      44.155  49.152  41.918  1.00  0.00           N  
ATOM    876  CA  GLN A  85      45.041  49.276  43.159  1.00  0.00           C  
ATOM    877  C   GLN A  85      44.278  49.198  44.472  1.00  0.00           C  
ATOM    878  O   GLN A  85      43.169  49.707  44.528  1.00  0.00           O  
ATOM    879  CB  GLN A  85      45.668  50.727  43.144  1.00  0.00           C  
ATOM    880  CG  GLN A  85      44.812  52.026  43.221  1.00  0.00           C  
ATOM    881  CD  GLN A  85      45.592  53.292  42.857  1.00  0.00           C  
ATOM    882  NE2 GLN A  85      45.116  54.467  43.207  1.00  0.00           N  
ATOM    883  OE1 GLN A  85      46.554  53.270  42.130  1.00  0.00           O  
ATOM    884  H   GLN A  85      43.625  49.957  41.643  1.00  0.00           H  
ATOM    885 1HE2 GLN A  85      44.270  54.535  43.734  1.00  0.00           H  
ATOM    886 2HE2 GLN A  85      45.499  55.247  42.715  1.00  0.00           H  
ATOM    887  N   GLY A  86      44.947  48.593  45.485  1.00  0.00           N  
ATOM    888  CA  GLY A  86      44.436  48.631  46.860  1.00  0.00           C  
ATOM    889  C   GLY A  86      44.798  50.016  47.504  1.00  0.00           C  
ATOM    890  O   GLY A  86      45.830  50.568  47.130  1.00  0.00           O  
ATOM    891  H   GLY A  86      45.770  48.025  45.377  1.00  0.00           H  
ATOM    892  N   CYS A  87      43.726  50.578  48.073  1.00  0.00           N  
ATOM    893  CA  CYS A  87      43.489  52.051  48.183  1.00  0.00           C  
ATOM    894  C   CYS A  87      44.501  53.049  48.658  1.00  0.00           C  
ATOM    895  O   CYS A  87      45.436  52.626  49.366  1.00  0.00           O  
ATOM    896  CB  CYS A  87      42.188  52.329  48.922  1.00  0.00           C  
ATOM    897  SG  CYS A  87      42.161  51.517  50.581  1.00  0.00           S  
ATOM    898  H   CYS A  87      43.163  49.934  48.590  1.00  0.00           H  
ATOM    899  HG  CYS A  87      40.866  51.685  50.815  1.00  0.00           H  
ATOM    900  N   LEU A  88      44.462  54.262  48.106  1.00  0.00           N  
ATOM    901  CA  LEU A  88      45.344  55.256  48.691  1.00  0.00           C  
ATOM    902  C   LEU A  88      44.649  56.024  49.787  1.00  0.00           C  
ATOM    903  O   LEU A  88      43.380  55.971  49.821  1.00  0.00           O  
ATOM    904  CB  LEU A  88      45.882  56.228  47.706  1.00  0.00           C  
ATOM    905  CG  LEU A  88      46.702  55.528  46.633  1.00  0.00           C  
ATOM    906  CD1 LEU A  88      46.904  56.578  45.573  1.00  0.00           C  
ATOM    907  CD2 LEU A  88      48.069  55.084  47.158  1.00  0.00           C  
ATOM    908  H   LEU A  88      43.898  54.544  47.330  1.00  0.00           H  
ATOM    909  N   GLN A  89      45.423  56.718  50.641  1.00  0.00           N  
ATOM    910  CA  GLN A  89      45.024  57.691  51.663  1.00  0.00           C  
ATOM    911  C   GLN A  89      43.948  58.691  51.078  1.00  0.00           C  
ATOM    912  O   GLN A  89      42.878  58.810  51.659  1.00  0.00           O  
ATOM    913  CB  GLN A  89      46.272  58.470  52.007  1.00  0.00           C  
ATOM    914  CG  GLN A  89      46.418  59.138  53.374  1.00  0.00           C  
ATOM    915  CD  GLN A  89      47.692  59.963  53.611  1.00  0.00           C  
ATOM    916  NE2 GLN A  89      48.044  60.130  54.826  1.00  0.00           N  
ATOM    917  OE1 GLN A  89      48.368  60.558  52.780  1.00  0.00           O  
ATOM    918  H   GLN A  89      46.411  56.633  50.532  1.00  0.00           H  
ATOM    919 1HE2 GLN A  89      47.624  59.589  55.548  1.00  0.00           H  
ATOM    920 2HE2 GLN A  89      48.868  60.665  54.993  1.00  0.00           H  
ATOM    921  N   ASN A  90      44.177  59.364  49.963  1.00  0.00           N  
ATOM    922  CA  ASN A  90      43.179  60.240  49.343  1.00  0.00           C  
ATOM    923  C   ASN A  90      42.167  59.501  48.438  1.00  0.00           C  
ATOM    924  O   ASN A  90      41.273  60.210  47.921  1.00  0.00           O  
ATOM    925  CB  ASN A  90      44.002  61.168  48.475  1.00  0.00           C  
ATOM    926  CG  ASN A  90      44.941  60.627  47.397  1.00  0.00           C  
ATOM    927  ND2 ASN A  90      44.760  60.998  46.092  1.00  0.00           N  
ATOM    928  OD1 ASN A  90      45.661  59.692  47.746  1.00  0.00           O  
ATOM    929  H   ASN A  90      45.032  59.307  49.445  1.00  0.00           H  
ATOM    930 1HD2 ASN A  90      44.220  61.801  45.847  1.00  0.00           H  
ATOM    931 2HD2 ASN A  90      45.365  60.649  45.384  1.00  0.00           H  
ATOM    932  N   THR A  91      42.151  58.210  48.326  1.00  0.00           N  
ATOM    933  CA  THR A  91      41.184  57.546  47.374  1.00  0.00           C  
ATOM    934  C   THR A  91      40.284  56.431  48.035  1.00  0.00           C  
ATOM    935  O   THR A  91      39.455  55.806  47.364  1.00  0.00           O  
ATOM    936  CB  THR A  91      41.838  57.045  46.050  1.00  0.00           C  
ATOM    937  CG2 THR A  91      42.530  58.129  45.299  1.00  0.00           C  
ATOM    938  OG1 THR A  91      42.659  55.976  46.413  1.00  0.00           O  
ATOM    939  H   THR A  91      42.638  57.598  48.960  1.00  0.00           H  
ATOM    940  HG1 THR A  91      42.360  55.362  45.679  1.00  0.00           H  
ATOM    941  N   VAL A  92      40.351  56.233  49.328  1.00  0.00           N  
ATOM    942  CA  VAL A  92      39.526  55.339  50.108  1.00  0.00           C  
ATOM    943  C   VAL A  92      37.963  55.450  49.760  1.00  0.00           C  
ATOM    944  O   VAL A  92      37.306  54.422  49.703  1.00  0.00           O  
ATOM    945  CB  VAL A  92      39.581  55.603  51.609  1.00  0.00           C  
ATOM    946  CG1 VAL A  92      39.224  54.329  52.461  1.00  0.00           C  
ATOM    947  CG2 VAL A  92      40.930  56.099  52.192  1.00  0.00           C  
ATOM    948  H   VAL A  92      40.926  56.897  49.812  1.00  0.00           H  
ATOM    949  N   ASN A  93      37.540  56.712  49.573  1.00  0.00           N  
ATOM    950  CA  ASN A  93      36.157  56.967  49.230  1.00  0.00           C  
ATOM    951  C   ASN A  93      35.758  56.473  47.812  1.00  0.00           C  
ATOM    952  O   ASN A  93      34.745  55.787  47.579  1.00  0.00           O  
ATOM    953  CB  ASN A  93      35.746  58.495  49.404  1.00  0.00           C  
ATOM    954  CG  ASN A  93      34.224  58.739  49.342  1.00  0.00           C  
ATOM    955  ND2 ASN A  93      33.686  59.068  48.177  1.00  0.00           N  
ATOM    956  OD1 ASN A  93      33.571  58.931  50.354  1.00  0.00           O  
ATOM    957  H   ASN A  93      38.087  57.470  49.910  1.00  0.00           H  
ATOM    958 1HD2 ASN A  93      34.314  59.225  47.409  1.00  0.00           H  
ATOM    959 2HD2 ASN A  93      32.712  59.223  48.048  1.00  0.00           H  
ATOM    960  N   ASP A  94      36.658  56.756  46.887  1.00  0.00           N  
ATOM    961  CA  ASP A  94      36.640  56.392  45.442  1.00  0.00           C  
ATOM    962  C   ASP A  94      36.750  54.875  45.190  1.00  0.00           C  
ATOM    963  O   ASP A  94      35.887  54.309  44.492  1.00  0.00           O  
ATOM    964  CB  ASP A  94      37.712  57.066  44.582  1.00  0.00           C  
ATOM    965  CG  ASP A  94      37.731  58.596  44.503  1.00  0.00           C  
ATOM    966  OD1 ASP A  94      38.135  59.071  43.409  1.00  0.00           O  
ATOM    967  OD2 ASP A  94      37.568  59.225  45.520  1.00  0.00           O1-
ATOM    968  H   ASP A  94      37.429  57.333  47.156  1.00  0.00           H  
ATOM    969  N   PHE A  95      37.569  54.249  46.001  1.00  0.00           N  
ATOM    970  CA  PHE A  95      37.626  52.782  46.163  1.00  0.00           C  
ATOM    971  C   PHE A  95      36.287  52.190  46.737  1.00  0.00           C  
ATOM    972  O   PHE A  95      35.561  51.526  45.983  1.00  0.00           O  
ATOM    973  CB  PHE A  95      38.794  52.474  47.185  1.00  0.00           C  
ATOM    974  CG  PHE A  95      38.776  51.087  47.940  1.00  0.00           C  
ATOM    975  CD1 PHE A  95      39.473  50.027  47.363  1.00  0.00           C  
ATOM    976  CD2 PHE A  95      38.249  50.935  49.268  1.00  0.00           C  
ATOM    977  CE1 PHE A  95      39.564  48.802  48.054  1.00  0.00           C  
ATOM    978  CE2 PHE A  95      38.306  49.621  49.875  1.00  0.00           C  
ATOM    979  CZ  PHE A  95      38.924  48.548  49.229  1.00  0.00           C  
ATOM    980  H   PHE A  95      38.282  54.669  46.565  1.00  0.00           H  
ATOM    981  HD1 PHE A  95      40.112  50.169  46.485  1.00  0.00           H  
ATOM    982  HD2 PHE A  95      37.752  51.730  49.823  1.00  0.00           H  
ATOM    983  HE1 PHE A  95      40.140  48.032  47.540  1.00  0.00           H  
ATOM    984  HE2 PHE A  95      37.578  49.455  50.674  1.00  0.00           H  
ATOM    985  HZ  PHE A  95      38.966  47.559  49.679  1.00  0.00           H  
ATOM    986  N   TRP A  96      35.849  52.735  47.862  1.00  0.00           N  
ATOM    987  CA  TRP A  96      34.442  52.381  48.376  1.00  0.00           C  
ATOM    988  C   TRP A  96      33.270  52.614  47.461  1.00  0.00           C  
ATOM    989  O   TRP A  96      32.474  51.692  47.248  1.00  0.00           O  
ATOM    990  CB  TRP A  96      34.040  52.858  49.768  1.00  0.00           C  
ATOM    991  CG  TRP A  96      34.840  52.376  50.955  1.00  0.00           C  
ATOM    992  CD1 TRP A  96      35.357  53.167  51.935  1.00  0.00           C  
ATOM    993  CD2 TRP A  96      35.203  51.117  51.243  1.00  0.00           C  
ATOM    994  CE2 TRP A  96      35.965  51.155  52.412  1.00  0.00           C  
ATOM    995  CE3 TRP A  96      34.548  49.915  51.009  1.00  0.00           C  
ATOM    996  NE1 TRP A  96      36.043  52.449  52.793  1.00  0.00           N  
ATOM    997  CZ2 TRP A  96      36.097  50.058  53.208  1.00  0.00           C  
ATOM    998  CZ3 TRP A  96      34.827  48.723  51.700  1.00  0.00           C  
ATOM    999  CH2 TRP A  96      35.613  48.835  52.831  1.00  0.00           C  
ATOM   1000  H   TRP A  96      36.414  53.262  48.500  1.00  0.00           H  
ATOM   1001  HD1 TRP A  96      35.083  54.192  52.138  1.00  0.00           H  
ATOM   1002  HE1 TRP A  96      36.711  52.792  53.454  1.00  0.00           H  
ATOM   1003  HE3 TRP A  96      33.627  50.011  50.447  1.00  0.00           H  
ATOM   1004  HZ2 TRP A  96      36.668  50.103  54.127  1.00  0.00           H  
ATOM   1005  HZ3 TRP A  96      34.685  47.759  51.212  1.00  0.00           H  
ATOM   1006  HH2 TRP A  96      35.907  47.988  53.456  1.00  0.00           H  
ATOM   1007  N   ARG A  97      33.266  53.747  46.735  1.00  0.00           N  
ATOM   1008  CA  ARG A  97      32.379  54.050  45.591  1.00  0.00           C  
ATOM   1009  C   ARG A  97      32.318  52.916  44.496  1.00  0.00           C  
ATOM   1010  O   ARG A  97      31.212  52.538  44.166  1.00  0.00           O  
ATOM   1011  CB  ARG A  97      32.687  55.442  44.975  1.00  0.00           C  
ATOM   1012  CG  ARG A  97      31.926  56.563  45.674  1.00  0.00           C  
ATOM   1013  CD  ARG A  97      32.487  57.795  44.990  1.00  0.00           C  
ATOM   1014  NE  ARG A  97      32.191  57.811  43.571  1.00  0.00           N  
ATOM   1015  CZ  ARG A  97      32.752  58.620  42.690  1.00  0.00           C  
ATOM   1016  NH1 ARG A  97      33.736  59.441  43.007  1.00  0.00           N1+
ATOM   1017  NH2 ARG A  97      32.084  58.944  41.645  1.00  0.00           N  
ATOM   1018  H   ARG A  97      33.908  54.443  47.050  1.00  0.00           H  
ATOM   1019  HE  ARG A  97      31.646  57.020  43.292  1.00  0.00           H  
ATOM   1020 1HH1 ARG A  97      33.874  59.642  43.975  1.00  0.00           H  
ATOM   1021 2HH1 ARG A  97      34.423  59.619  42.300  1.00  0.00           H  
ATOM   1022 1HH2 ARG A  97      31.204  58.496  41.482  1.00  0.00           H  
ATOM   1023 2HH2 ARG A  97      32.484  59.621  41.030  1.00  0.00           H  
ATOM   1024  N   MET A  98      33.464  52.438  43.970  1.00  0.00           N  
ATOM   1025  CA  MET A  98      33.487  51.265  43.002  1.00  0.00           C  
ATOM   1026  C   MET A  98      32.808  50.000  43.546  1.00  0.00           C  
ATOM   1027  O   MET A  98      31.863  49.460  43.029  1.00  0.00           O  
ATOM   1028  CB  MET A  98      34.884  51.058  42.436  1.00  0.00           C  
ATOM   1029  CG  MET A  98      34.959  50.394  41.108  1.00  0.00           C  
ATOM   1030  SD  MET A  98      36.545  50.482  40.302  1.00  0.00           S  
ATOM   1031  CE  MET A  98      37.364  49.314  41.361  1.00  0.00           C  
ATOM   1032  H   MET A  98      34.297  52.988  44.037  1.00  0.00           H  
ATOM   1033  N   VAL A  99      33.160  49.614  44.779  1.00  0.00           N  
ATOM   1034  CA  VAL A  99      32.507  48.560  45.611  1.00  0.00           C  
ATOM   1035  C   VAL A  99      30.997  48.791  45.879  1.00  0.00           C  
ATOM   1036  O   VAL A  99      30.213  47.842  45.595  1.00  0.00           O  
ATOM   1037  CB  VAL A  99      33.348  48.348  46.899  1.00  0.00           C  
ATOM   1038  CG1 VAL A  99      32.810  47.212  47.728  1.00  0.00           C  
ATOM   1039  CG2 VAL A  99      34.842  48.193  46.705  1.00  0.00           C  
ATOM   1040  H   VAL A  99      33.890  50.078  45.284  1.00  0.00           H  
ATOM   1041  N   PHE A 100      30.574  49.933  46.397  1.00  0.00           N  
ATOM   1042  CA  PHE A 100      29.157  50.398  46.504  1.00  0.00           C  
ATOM   1043  C   PHE A 100      28.341  50.271  45.212  1.00  0.00           C  
ATOM   1044  O   PHE A 100      27.321  49.535  45.208  1.00  0.00           O  
ATOM   1045  CB  PHE A 100      29.126  51.817  47.091  1.00  0.00           C  
ATOM   1046  CG  PHE A 100      27.758  52.034  47.708  1.00  0.00           C  
ATOM   1047  CD1 PHE A 100      26.584  52.438  47.040  1.00  0.00           C  
ATOM   1048  CD2 PHE A 100      27.775  51.710  49.056  1.00  0.00           C  
ATOM   1049  CE1 PHE A 100      25.443  52.585  47.823  1.00  0.00           C  
ATOM   1050  CE2 PHE A 100      26.585  51.836  49.778  1.00  0.00           C  
ATOM   1051  CZ  PHE A 100      25.410  52.257  49.171  1.00  0.00           C  
ATOM   1052  H   PHE A 100      31.285  50.510  46.817  1.00  0.00           H  
ATOM   1053  HD1 PHE A 100      26.495  52.244  45.972  1.00  0.00           H  
ATOM   1054  HD2 PHE A 100      28.731  51.688  49.580  1.00  0.00           H  
ATOM   1055  HE1 PHE A 100      24.474  52.784  47.365  1.00  0.00           H  
ATOM   1056  HE2 PHE A 100      26.544  51.460  50.804  1.00  0.00           H  
ATOM   1057  HZ  PHE A 100      24.435  52.029  49.587  1.00  0.00           H  
ATOM   1058  N   GLN A 101      28.802  50.929  44.155  1.00  0.00           N  
ATOM   1059  CA  GLN A 101      28.065  51.227  42.900  1.00  0.00           C  
ATOM   1060  C   GLN A 101      27.293  50.103  42.279  1.00  0.00           C  
ATOM   1061  O   GLN A 101      26.126  50.426  42.128  1.00  0.00           O  
ATOM   1062  CB  GLN A 101      28.824  52.067  41.849  1.00  0.00           C  
ATOM   1063  CG  GLN A 101      29.776  51.351  40.924  1.00  0.00           C  
ATOM   1064  CD  GLN A 101      30.514  52.479  40.154  1.00  0.00           C  
ATOM   1065  NE2 GLN A 101      31.144  52.048  39.033  1.00  0.00           N  
ATOM   1066  OE1 GLN A 101      30.589  53.664  40.522  1.00  0.00           O  
ATOM   1067  H   GLN A 101      29.727  51.308  44.145  1.00  0.00           H  
ATOM   1068 1HE2 GLN A 101      31.250  51.127  38.675  1.00  0.00           H  
ATOM   1069 2HE2 GLN A 101      31.744  52.749  38.647  1.00  0.00           H  
ATOM   1070  N   GLU A 102      27.748  48.934  41.979  1.00  0.00           N  
ATOM   1071  CA  GLU A 102      27.016  47.812  41.368  1.00  0.00           C  
ATOM   1072  C   GLU A 102      27.121  46.522  42.187  1.00  0.00           C  
ATOM   1073  O   GLU A 102      26.776  45.454  41.675  1.00  0.00           O  
ATOM   1074  CB  GLU A 102      27.345  47.502  39.923  1.00  0.00           C  
ATOM   1075  CG  GLU A 102      26.834  48.721  39.154  1.00  0.00           C  
ATOM   1076  CD  GLU A 102      27.480  48.884  37.755  1.00  0.00           C  
ATOM   1077  OE1 GLU A 102      26.988  48.164  36.819  1.00  0.00           O  
ATOM   1078  OE2 GLU A 102      28.368  49.769  37.566  1.00  0.00           O1-
ATOM   1079  H   GLU A 102      28.680  48.669  42.254  1.00  0.00           H  
ATOM   1080  N   ASN A 103      27.020  46.721  43.536  1.00  0.00           N  
ATOM   1081  CA  ASN A 103      26.965  45.719  44.637  1.00  0.00           C  
ATOM   1082  C   ASN A 103      27.988  44.607  44.437  1.00  0.00           C  
ATOM   1083  O   ASN A 103      27.681  43.437  44.282  1.00  0.00           O  
ATOM   1084  CB  ASN A 103      25.467  45.221  44.596  1.00  0.00           C  
ATOM   1085  CG  ASN A 103      24.829  44.941  45.919  1.00  0.00           C  
ATOM   1086  ND2 ASN A 103      23.624  45.386  46.143  1.00  0.00           N  
ATOM   1087  OD1 ASN A 103      25.325  44.221  46.728  1.00  0.00           O  
ATOM   1088  H   ASN A 103      27.035  47.639  43.943  1.00  0.00           H  
ATOM   1089 1HD2 ASN A 103      23.186  46.013  45.500  1.00  0.00           H  
ATOM   1090 2HD2 ASN A 103      23.057  45.074  46.905  1.00  0.00           H  
ATOM   1091  N   SER A 104      29.264  44.990  44.696  1.00  0.00           N  
ATOM   1092  CA  SER A 104      30.348  44.007  44.640  1.00  0.00           C  
ATOM   1093  C   SER A 104      30.660  43.352  46.014  1.00  0.00           C  
ATOM   1094  O   SER A 104      31.022  44.064  46.931  1.00  0.00           O  
ATOM   1095  CB  SER A 104      31.735  44.636  44.238  1.00  0.00           C  
ATOM   1096  OG  SER A 104      31.650  45.352  43.006  1.00  0.00           O  
ATOM   1097  H   SER A 104      29.559  45.916  44.921  1.00  0.00           H  
ATOM   1098  HG  SER A 104      31.854  44.725  42.239  1.00  0.00           H  
ATOM   1099  N   ARG A 105      30.553  42.057  46.103  1.00  0.00           N  
ATOM   1100  CA  ARG A 105      30.559  41.331  47.435  1.00  0.00           C  
ATOM   1101  C   ARG A 105      31.832  40.661  47.921  1.00  0.00           C  
ATOM   1102  O   ARG A 105      32.196  41.085  49.017  1.00  0.00           O  
ATOM   1103  CB  ARG A 105      29.453  40.277  47.449  1.00  0.00           C  
ATOM   1104  CG  ARG A 105      27.993  40.768  47.326  1.00  0.00           C  
ATOM   1105  CD  ARG A 105      27.741  41.799  48.439  1.00  0.00           C  
ATOM   1106  NE  ARG A 105      26.383  42.399  48.281  1.00  0.00           N  
ATOM   1107  CZ  ARG A 105      25.356  42.360  49.136  1.00  0.00           C  
ATOM   1108  NH1 ARG A 105      25.551  41.777  50.272  1.00  0.00           N1+
ATOM   1109  NH2 ARG A 105      24.137  42.834  48.891  1.00  0.00           N  
ATOM   1110  H   ARG A 105      30.454  41.460  45.309  1.00  0.00           H  
ATOM   1111  HE  ARG A 105      26.372  43.080  47.547  1.00  0.00           H  
ATOM   1112 1HH1 ARG A 105      26.417  41.319  50.479  1.00  0.00           H  
ATOM   1113 2HH1 ARG A 105      24.966  41.852  51.079  1.00  0.00           H  
ATOM   1114 1HH2 ARG A 105      24.035  43.254  47.998  1.00  0.00           H  
ATOM   1115 2HH2 ARG A 105      23.321  42.495  49.362  1.00  0.00           H  
ATOM   1116  N   VAL A 106      32.262  39.560  47.394  1.00  0.00           N  
ATOM   1117  CA  VAL A 106      33.541  38.799  47.647  1.00  0.00           C  
ATOM   1118  C   VAL A 106      34.618  39.403  46.795  1.00  0.00           C  
ATOM   1119  O   VAL A 106      34.563  39.428  45.595  1.00  0.00           O  
ATOM   1120  CB  VAL A 106      33.491  37.267  47.486  1.00  0.00           C  
ATOM   1121  CG1 VAL A 106      34.623  36.486  48.219  1.00  0.00           C  
ATOM   1122  CG2 VAL A 106      32.154  36.789  47.965  1.00  0.00           C  
ATOM   1123  H   VAL A 106      31.780  39.257  46.564  1.00  0.00           H  
ATOM   1124  N   ILE A 107      35.297  40.296  47.527  1.00  0.00           N  
ATOM   1125  CA  ILE A 107      36.386  41.156  47.065  1.00  0.00           C  
ATOM   1126  C   ILE A 107      37.771  40.456  47.260  1.00  0.00           C  
ATOM   1127  O   ILE A 107      38.048  39.853  48.275  1.00  0.00           O  
ATOM   1128  CB  ILE A 107      36.318  42.410  47.947  1.00  0.00           C  
ATOM   1129  CG1 ILE A 107      34.907  43.063  47.890  1.00  0.00           C  
ATOM   1130  CG2 ILE A 107      37.417  43.413  47.691  1.00  0.00           C  
ATOM   1131  CD  ILE A 107      34.387  43.543  46.501  1.00  0.00           C  
ATOM   1132  H   ILE A 107      35.396  40.203  48.514  1.00  0.00           H  
ATOM   1133  N   VAL A 108      38.594  40.548  46.198  1.00  0.00           N  
ATOM   1134  CA  VAL A 108      40.046  40.152  46.205  1.00  0.00           C  
ATOM   1135  C   VAL A 108      41.083  41.221  46.672  1.00  0.00           C  
ATOM   1136  O   VAL A 108      41.051  42.342  46.197  1.00  0.00           O  
ATOM   1137  CB  VAL A 108      40.467  39.555  44.847  1.00  0.00           C  
ATOM   1138  CG1 VAL A 108      41.911  38.999  44.787  1.00  0.00           C  
ATOM   1139  CG2 VAL A 108      39.446  38.541  44.252  1.00  0.00           C  
ATOM   1140  H   VAL A 108      38.233  40.789  45.299  1.00  0.00           H  
ATOM   1141  N   MET A 109      41.854  40.717  47.618  1.00  0.00           N  
ATOM   1142  CA  MET A 109      42.984  41.467  48.223  1.00  0.00           C  
ATOM   1143  C   MET A 109      44.206  40.509  48.058  1.00  0.00           C  
ATOM   1144  O   MET A 109      44.421  39.648  48.883  1.00  0.00           O  
ATOM   1145  CB  MET A 109      42.650  41.837  49.651  1.00  0.00           C  
ATOM   1146  CG  MET A 109      43.749  42.741  50.341  1.00  0.00           C  
ATOM   1147  SD  MET A 109      43.522  43.034  52.126  1.00  0.00           S  
ATOM   1148  CE  MET A 109      44.968  43.980  52.426  1.00  0.00           C  
ATOM   1149  H   MET A 109      41.794  39.749  47.870  1.00  0.00           H  
ATOM   1150  N   THR A 110      44.984  40.667  47.029  1.00  0.00           N  
ATOM   1151  CA  THR A 110      46.122  39.901  46.662  1.00  0.00           C  
ATOM   1152  C   THR A 110      47.175  39.661  47.797  1.00  0.00           C  
ATOM   1153  O   THR A 110      47.570  38.495  47.809  1.00  0.00           O  
ATOM   1154  CB  THR A 110      46.864  40.544  45.482  1.00  0.00           C  
ATOM   1155  CG2 THR A 110      46.077  40.563  44.116  1.00  0.00           C  
ATOM   1156  OG1 THR A 110      47.279  41.887  45.774  1.00  0.00           O  
ATOM   1157  H   THR A 110      44.754  41.475  46.482  1.00  0.00           H  
ATOM   1158  HG1 THR A 110      47.456  42.317  44.890  1.00  0.00           H  
ATOM   1159  N   THR A 111      47.538  40.626  48.635  1.00  0.00           N  
ATOM   1160  CA  THR A 111      48.532  40.364  49.710  1.00  0.00           C  
ATOM   1161  C   THR A 111      48.141  41.107  50.972  1.00  0.00           C  
ATOM   1162  O   THR A 111      47.070  41.778  51.085  1.00  0.00           O  
ATOM   1163  CB  THR A 111      49.935  40.915  49.264  1.00  0.00           C  
ATOM   1164  CG2 THR A 111      50.687  39.913  48.339  1.00  0.00           C  
ATOM   1165  OG1 THR A 111      50.050  42.217  48.795  1.00  0.00           O  
ATOM   1166  H   THR A 111      47.329  41.556  48.353  1.00  0.00           H  
ATOM   1167  HG1 THR A 111      49.164  42.684  48.798  1.00  0.00           H  
ATOM   1168  N   LYS A 112      48.788  40.928  52.113  1.00  0.00           N  
ATOM   1169  CA  LYS A 112      48.775  41.843  53.270  1.00  0.00           C  
ATOM   1170  C   LYS A 112      49.289  43.325  53.026  1.00  0.00           C  
ATOM   1171  O   LYS A 112      49.833  43.795  52.061  1.00  0.00           O  
ATOM   1172  CB  LYS A 112      49.713  41.252  54.432  1.00  0.00           C  
ATOM   1173  CG  LYS A 112      51.145  40.852  53.978  1.00  0.00           C  
ATOM   1174  CD  LYS A 112      51.976  40.361  55.205  1.00  0.00           C  
ATOM   1175  CE  LYS A 112      52.368  41.477  56.118  1.00  0.00           C  
ATOM   1176  NZ  LYS A 112      52.490  40.949  57.478  1.00  0.00           N1+
ATOM   1177  H   LYS A 112      49.126  40.012  52.294  1.00  0.00           H  
ATOM   1178  HZ1 LYS A 112      52.780  39.995  57.528  1.00  0.00           H  
ATOM   1179  HZ2 LYS A 112      53.165  41.480  57.976  1.00  0.00           H  
ATOM   1180  HZ3 LYS A 112      51.621  41.200  57.903  1.00  0.00           H  
ATOM   1181  N   GLU A 113      48.616  44.054  53.890  1.00  0.00           N  
ATOM   1182  CA  GLU A 113      48.587  45.565  53.961  1.00  0.00           C  
ATOM   1183  C   GLU A 113      49.878  46.282  53.672  1.00  0.00           C  
ATOM   1184  O   GLU A 113      49.946  47.249  52.950  1.00  0.00           O  
ATOM   1185  CB  GLU A 113      48.291  45.965  55.439  1.00  0.00           C  
ATOM   1186  CG  GLU A 113      47.026  45.451  55.956  1.00  0.00           C  
ATOM   1187  CD  GLU A 113      47.364  44.292  56.939  1.00  0.00           C  
ATOM   1188  OE1 GLU A 113      48.002  43.220  56.552  1.00  0.00           O  
ATOM   1189  OE2 GLU A 113      47.412  44.637  58.183  1.00  0.00           O1-
ATOM   1190  H   GLU A 113      47.985  43.651  54.558  1.00  0.00           H  
ATOM   1191  N   VAL A 114      50.947  45.802  54.317  1.00  0.00           N  
ATOM   1192  CA  VAL A 114      52.318  46.235  54.007  1.00  0.00           C  
ATOM   1193  C   VAL A 114      53.170  44.999  53.823  1.00  0.00           C  
ATOM   1194  O   VAL A 114      53.515  44.275  54.743  1.00  0.00           O  
ATOM   1195  CB  VAL A 114      52.854  47.050  55.158  1.00  0.00           C  
ATOM   1196  CG1 VAL A 114      54.273  47.523  54.929  1.00  0.00           C  
ATOM   1197  CG2 VAL A 114      52.058  48.347  55.144  1.00  0.00           C  
ATOM   1198  H   VAL A 114      50.822  45.199  55.105  1.00  0.00           H  
ATOM   1199  N   GLU A 115      53.827  45.016  52.609  1.00  0.00           N  
ATOM   1200  CA  GLU A 115      54.833  43.993  52.162  1.00  0.00           C  
ATOM   1201  C   GLU A 115      56.225  44.568  52.348  1.00  0.00           C  
ATOM   1202  O   GLU A 115      56.645  45.384  51.517  1.00  0.00           O  
ATOM   1203  CB  GLU A 115      54.445  43.612  50.718  1.00  0.00           C  
ATOM   1204  CG  GLU A 115      55.139  42.324  50.292  1.00  0.00           C  
ATOM   1205  CD  GLU A 115      54.856  41.890  48.855  1.00  0.00           C  
ATOM   1206  OE1 GLU A 115      54.019  40.986  48.634  1.00  0.00           O  
ATOM   1207  OE2 GLU A 115      55.282  42.629  47.972  1.00  0.00           O1-
ATOM   1208  H   GLU A 115      53.894  45.874  52.102  1.00  0.00           H  
ATOM   1209  N   ARG A 116      56.793  44.380  53.548  1.00  0.00           N  
ATOM   1210  CA  ARG A 116      58.172  44.731  53.785  1.00  0.00           C  
ATOM   1211  C   ARG A 116      58.547  46.187  53.431  1.00  0.00           C  
ATOM   1212  O   ARG A 116      59.481  46.555  52.710  1.00  0.00           O  
ATOM   1213  CB  ARG A 116      59.157  43.703  53.168  1.00  0.00           C  
ATOM   1214  CG  ARG A 116      59.260  42.462  54.038  1.00  0.00           C  
ATOM   1215  CD  ARG A 116      59.770  41.211  53.375  1.00  0.00           C  
ATOM   1216  NE  ARG A 116      61.168  41.279  52.940  1.00  0.00           N  
ATOM   1217  CZ  ARG A 116      62.256  40.811  53.576  1.00  0.00           C  
ATOM   1218  NH1 ARG A 116      62.219  40.126  54.809  1.00  0.00           N1+
ATOM   1219  NH2 ARG A 116      63.444  40.723  52.915  1.00  0.00           N  
ATOM   1220  H   ARG A 116      56.413  43.704  54.194  1.00  0.00           H  
ATOM   1221  HE  ARG A 116      61.384  41.859  52.151  1.00  0.00           H  
ATOM   1222 1HH1 ARG A 116      61.387  39.856  55.294  1.00  0.00           H  
ATOM   1223 2HH1 ARG A 116      63.028  39.765  55.271  1.00  0.00           H  
ATOM   1224 1HH2 ARG A 116      63.515  41.096  51.999  1.00  0.00           H  
ATOM   1225 2HH2 ARG A 116      64.316  40.459  53.320  1.00  0.00           H  
ATOM   1226  N   GLY A 117      57.894  47.052  54.199  1.00  0.00           N  
ATOM   1227  CA  GLY A 117      57.868  48.517  53.898  1.00  0.00           C  
ATOM   1228  C   GLY A 117      56.894  49.042  52.823  1.00  0.00           C  
ATOM   1229  O   GLY A 117      56.060  49.912  53.143  1.00  0.00           O  
ATOM   1230  H   GLY A 117      57.568  46.890  55.135  1.00  0.00           H  
ATOM   1231  N   LYS A 118      56.866  48.282  51.712  1.00  0.00           N  
ATOM   1232  CA  LYS A 118      55.975  48.644  50.611  1.00  0.00           C  
ATOM   1233  C   LYS A 118      54.405  48.600  50.868  1.00  0.00           C  
ATOM   1234  O   LYS A 118      53.726  47.599  51.061  1.00  0.00           O  
ATOM   1235  CB  LYS A 118      56.217  47.892  49.278  1.00  0.00           C  
ATOM   1236  CG  LYS A 118      57.688  47.906  48.850  1.00  0.00           C  
ATOM   1237  CD  LYS A 118      58.194  49.365  48.656  1.00  0.00           C  
ATOM   1238  CE  LYS A 118      59.496  49.351  47.867  1.00  0.00           C  
ATOM   1239  NZ  LYS A 118      59.586  50.717  47.241  1.00  0.00           N1+
ATOM   1240  H   LYS A 118      57.067  47.307  51.622  1.00  0.00           H  
ATOM   1241  HZ1 LYS A 118      59.641  51.363  47.997  1.00  0.00           H  
ATOM   1242  HZ2 LYS A 118      60.381  50.789  46.629  1.00  0.00           H  
ATOM   1243  HZ3 LYS A 118      58.766  50.940  46.714  1.00  0.00           H  
ATOM   1244  N   SER A 119      53.883  49.842  50.730  1.00  0.00           N  
ATOM   1245  CA  SER A 119      52.424  50.071  51.127  1.00  0.00           C  
ATOM   1246  C   SER A 119      51.445  49.572  50.052  1.00  0.00           C  
ATOM   1247  O   SER A 119      51.290  50.137  48.964  1.00  0.00           O  
ATOM   1248  CB  SER A 119      52.071  51.493  51.566  1.00  0.00           C  
ATOM   1249  OG  SER A 119      50.692  51.586  51.998  1.00  0.00           O  
ATOM   1250  H   SER A 119      54.520  50.589  50.526  1.00  0.00           H  
ATOM   1251  HG  SER A 119      50.656  52.371  52.620  1.00  0.00           H  
ATOM   1252  N   LYS A 120      51.066  48.304  50.203  1.00  0.00           N  
ATOM   1253  CA  LYS A 120      50.079  47.637  49.301  1.00  0.00           C  
ATOM   1254  C   LYS A 120      48.663  48.222  49.413  1.00  0.00           C  
ATOM   1255  O   LYS A 120      47.984  48.286  48.358  1.00  0.00           O  
ATOM   1256  CB  LYS A 120      49.980  46.112  49.621  1.00  0.00           C  
ATOM   1257  CG  LYS A 120      51.234  45.257  49.190  1.00  0.00           C  
ATOM   1258  CD  LYS A 120      51.546  45.320  47.680  1.00  0.00           C  
ATOM   1259  CE  LYS A 120      52.667  44.364  47.275  1.00  0.00           C  
ATOM   1260  NZ  LYS A 120      52.164  43.013  47.274  1.00  0.00           N1+
ATOM   1261  H   LYS A 120      51.392  47.697  50.918  1.00  0.00           H  
ATOM   1262  HZ1 LYS A 120      51.790  42.751  46.384  1.00  0.00           H  
ATOM   1263  HZ2 LYS A 120      52.907  42.460  47.648  1.00  0.00           H  
ATOM   1264  HZ3 LYS A 120      51.404  43.012  47.928  1.00  0.00           H  
ATOM   1265  N   CYS A 121      48.097  48.465  50.576  1.00  0.00           N  
ATOM   1266  CA  CYS A 121      46.766  49.125  50.730  1.00  0.00           C  
ATOM   1267  C   CYS A 121      46.583  49.759  52.098  1.00  0.00           C  
ATOM   1268  O   CYS A 121      47.259  49.330  53.018  1.00  0.00           O  
ATOM   1269  CB  CYS A 121      45.789  47.943  50.668  1.00  0.00           C  
ATOM   1270  SG  CYS A 121      44.022  48.396  50.706  1.00  0.00           S  
ATOM   1271  H   CYS A 121      48.553  48.154  51.412  1.00  0.00           H  
ATOM   1272  HG  CYS A 121      44.075  49.086  51.844  1.00  0.00           H  
ATOM   1273  N   VAL A 122      45.776  50.799  52.234  1.00  0.00           N  
ATOM   1274  CA  VAL A 122      45.418  51.362  53.549  1.00  0.00           C  
ATOM   1275  C   VAL A 122      44.481  50.352  54.265  1.00  0.00           C  
ATOM   1276  O   VAL A 122      43.738  49.643  53.590  1.00  0.00           O  
ATOM   1277  CB  VAL A 122      44.681  52.671  53.365  1.00  0.00           C  
ATOM   1278  CG1 VAL A 122      44.319  53.285  54.663  1.00  0.00           C  
ATOM   1279  CG2 VAL A 122      45.491  53.629  52.469  1.00  0.00           C  
ATOM   1280  H   VAL A 122      45.739  51.429  51.468  1.00  0.00           H  
ATOM   1281  N   LYS A 123      44.707  50.184  55.598  1.00  0.00           N  
ATOM   1282  CA  LYS A 123      43.786  49.353  56.390  1.00  0.00           C  
ATOM   1283  C   LYS A 123      42.343  49.908  56.450  1.00  0.00           C  
ATOM   1284  O   LYS A 123      41.855  50.714  57.256  1.00  0.00           O  
ATOM   1285  CB  LYS A 123      44.330  49.094  57.828  1.00  0.00           C  
ATOM   1286  CG  LYS A 123      43.645  47.783  58.250  1.00  0.00           C  
ATOM   1287  CD  LYS A 123      44.033  47.600  59.751  1.00  0.00           C  
ATOM   1288  CE  LYS A 123      43.204  46.605  60.537  1.00  0.00           C  
ATOM   1289  NZ  LYS A 123      44.061  46.033  61.570  1.00  0.00           N1+
ATOM   1290  H   LYS A 123      45.590  50.464  55.964  1.00  0.00           H  
ATOM   1291  HZ1 LYS A 123      43.737  45.116  61.846  1.00  0.00           H  
ATOM   1292  HZ2 LYS A 123      44.944  45.863  61.148  1.00  0.00           H  
ATOM   1293  HZ3 LYS A 123      44.171  46.610  62.383  1.00  0.00           H  
ATOM   1294  N   TYR A 124      41.652  49.581  55.370  1.00  0.00           N  
ATOM   1295  CA  TYR A 124      40.225  49.897  55.170  1.00  0.00           C  
ATOM   1296  C   TYR A 124      39.186  49.184  56.048  1.00  0.00           C  
ATOM   1297  O   TYR A 124      38.025  49.282  55.778  1.00  0.00           O  
ATOM   1298  CB  TYR A 124      39.742  49.729  53.735  1.00  0.00           C  
ATOM   1299  CG  TYR A 124      39.883  48.317  53.187  1.00  0.00           C  
ATOM   1300  CD1 TYR A 124      40.953  48.056  52.361  1.00  0.00           C  
ATOM   1301  CD2 TYR A 124      38.880  47.361  53.445  1.00  0.00           C  
ATOM   1302  CE1 TYR A 124      41.113  46.796  51.809  1.00  0.00           C  
ATOM   1303  CE2 TYR A 124      38.964  46.184  52.667  1.00  0.00           C  
ATOM   1304  CZ  TYR A 124      40.076  45.884  51.898  1.00  0.00           C  
ATOM   1305  OH  TYR A 124      39.916  45.022  50.844  1.00  0.00           O  
ATOM   1306  H   TYR A 124      42.108  49.071  54.647  1.00  0.00           H  
ATOM   1307  HD1 TYR A 124      41.519  48.950  52.113  1.00  0.00           H  
ATOM   1308  HD2 TYR A 124      38.171  47.497  54.255  1.00  0.00           H  
ATOM   1309  HE1 TYR A 124      42.035  46.367  51.416  1.00  0.00           H  
ATOM   1310  HE2 TYR A 124      38.292  45.355  52.858  1.00  0.00           H  
ATOM   1311  HH  TYR A 124      39.050  44.515  50.918  1.00  0.00           H  
ATOM   1312  N   TRP A 125      39.673  48.731  57.218  1.00  0.00           N  
ATOM   1313  CA  TRP A 125      38.797  47.987  58.154  1.00  0.00           C  
ATOM   1314  C   TRP A 125      39.307  48.047  59.565  1.00  0.00           C  
ATOM   1315  O   TRP A 125      40.537  48.233  59.676  1.00  0.00           O  
ATOM   1316  CB  TRP A 125      38.723  46.496  57.685  1.00  0.00           C  
ATOM   1317  CG  TRP A 125      40.026  45.681  57.835  1.00  0.00           C  
ATOM   1318  CD1 TRP A 125      40.273  44.934  58.895  1.00  0.00           C  
ATOM   1319  CD2 TRP A 125      41.113  45.452  57.009  1.00  0.00           C  
ATOM   1320  CE2 TRP A 125      41.911  44.423  57.574  1.00  0.00           C  
ATOM   1321  CE3 TRP A 125      41.493  45.973  55.727  1.00  0.00           C  
ATOM   1322  NE1 TRP A 125      41.348  44.213  58.780  1.00  0.00           N  
ATOM   1323  CZ2 TRP A 125      43.087  44.084  56.914  1.00  0.00           C  
ATOM   1324  CZ3 TRP A 125      42.722  45.604  55.125  1.00  0.00           C  
ATOM   1325  CH2 TRP A 125      43.525  44.642  55.793  1.00  0.00           C  
ATOM   1326  H   TRP A 125      40.652  48.644  57.390  1.00  0.00           H  
ATOM   1327  HD1 TRP A 125      39.608  45.011  59.752  1.00  0.00           H  
ATOM   1328  HE1 TRP A 125      41.479  43.398  59.337  1.00  0.00           H  
ATOM   1329  HE3 TRP A 125      40.691  46.508  55.202  1.00  0.00           H  
ATOM   1330  HZ2 TRP A 125      43.654  43.199  57.226  1.00  0.00           H  
ATOM   1331  HZ3 TRP A 125      43.149  46.033  54.219  1.00  0.00           H  
ATOM   1332  HH2 TRP A 125      44.564  44.540  55.463  1.00  0.00           H  
ATOM   1333  N   PRO A 126      38.418  48.044  60.531  1.00  0.00           N  
ATOM   1334  CA  PRO A 126      38.805  48.145  61.964  1.00  0.00           C  
ATOM   1335  C   PRO A 126      39.166  46.789  62.638  1.00  0.00           C  
ATOM   1336  O   PRO A 126      39.329  45.766  61.936  1.00  0.00           O  
ATOM   1337  CB  PRO A 126      37.637  48.935  62.662  1.00  0.00           C  
ATOM   1338  CG  PRO A 126      36.423  48.499  61.851  1.00  0.00           C  
ATOM   1339  CD  PRO A 126      36.974  48.447  60.394  1.00  0.00           C  
ATOM   1340  N   ASP A 127      39.231  46.638  64.013  1.00  0.00           N  
ATOM   1341  CA  ASP A 127      39.066  45.333  64.732  1.00  0.00           C  
ATOM   1342  C   ASP A 127      37.674  44.635  64.862  1.00  0.00           C  
ATOM   1343  O   ASP A 127      36.693  45.289  64.543  1.00  0.00           O  
ATOM   1344  CB  ASP A 127      39.722  45.465  66.125  1.00  0.00           C  
ATOM   1345  CG  ASP A 127      40.403  44.103  66.527  1.00  0.00           C  
ATOM   1346  OD1 ASP A 127      39.753  43.287  67.179  1.00  0.00           O  
ATOM   1347  OD2 ASP A 127      41.622  44.020  66.297  1.00  0.00           O1-
ATOM   1348  H   ASP A 127      39.150  47.484  64.537  1.00  0.00           H  
ATOM   1349  N   GLU A 128      37.646  43.371  65.292  1.00  0.00           N  
ATOM   1350  CA  GLU A 128      36.420  42.593  65.468  1.00  0.00           C  
ATOM   1351  C   GLU A 128      35.441  43.265  66.451  1.00  0.00           C  
ATOM   1352  O   GLU A 128      35.746  43.521  67.610  1.00  0.00           O  
ATOM   1353  CB  GLU A 128      36.713  41.189  65.970  1.00  0.00           C  
ATOM   1354  CG  GLU A 128      37.067  40.411  64.746  1.00  0.00           C  
ATOM   1355  CD  GLU A 128      37.433  38.978  65.097  1.00  0.00           C  
ATOM   1356  OE1 GLU A 128      36.863  38.110  64.465  1.00  0.00           O  
ATOM   1357  OE2 GLU A 128      38.120  38.668  66.062  1.00  0.00           O1-
ATOM   1358  H   GLU A 128      38.529  42.954  65.521  1.00  0.00           H  
ATOM   1359  N   TYR A 129      34.144  43.438  66.044  1.00  0.00           N  
ATOM   1360  CA  TYR A 129      33.079  44.186  66.731  1.00  0.00           C  
ATOM   1361  C   TYR A 129      33.054  45.767  66.554  1.00  0.00           C  
ATOM   1362  O   TYR A 129      32.052  46.464  66.867  1.00  0.00           O  
ATOM   1363  CB  TYR A 129      32.776  43.715  68.155  1.00  0.00           C  
ATOM   1364  CG  TYR A 129      32.137  42.300  68.252  1.00  0.00           C  
ATOM   1365  CD1 TYR A 129      30.771  42.192  68.225  1.00  0.00           C  
ATOM   1366  CD2 TYR A 129      32.972  41.156  68.261  1.00  0.00           C  
ATOM   1367  CE1 TYR A 129      30.314  40.888  68.145  1.00  0.00           C  
ATOM   1368  CE2 TYR A 129      32.460  39.914  68.295  1.00  0.00           C  
ATOM   1369  CZ  TYR A 129      31.077  39.760  68.136  1.00  0.00           C  
ATOM   1370  OH  TYR A 129      30.694  38.668  67.414  1.00  0.00           O  
ATOM   1371  H   TYR A 129      33.732  43.009  65.239  1.00  0.00           H  
ATOM   1372  HD1 TYR A 129      30.195  43.066  67.933  1.00  0.00           H  
ATOM   1373  HD2 TYR A 129      34.000  41.360  68.544  1.00  0.00           H  
ATOM   1374  HE1 TYR A 129      29.242  40.731  68.125  1.00  0.00           H  
ATOM   1375  HE2 TYR A 129      33.181  39.099  68.398  1.00  0.00           H  
ATOM   1376  HH  TYR A 129      31.479  38.467  66.821  1.00  0.00           H  
ATOM   1377  N   ALA A 130      34.089  46.258  65.937  1.00  0.00           N  
ATOM   1378  CA  ALA A 130      34.386  47.690  65.803  1.00  0.00           C  
ATOM   1379  C   ALA A 130      33.825  48.333  64.520  1.00  0.00           C  
ATOM   1380  O   ALA A 130      33.772  47.650  63.463  1.00  0.00           O  
ATOM   1381  CB  ALA A 130      35.840  47.969  65.976  1.00  0.00           C  
ATOM   1382  H   ALA A 130      34.839  45.726  65.562  1.00  0.00           H  
ATOM   1383  N   LEU A 131      33.335  49.563  64.752  1.00  0.00           N  
ATOM   1384  CA  LEU A 131      32.870  50.545  63.693  1.00  0.00           C  
ATOM   1385  C   LEU A 131      33.760  51.825  63.660  1.00  0.00           C  
ATOM   1386  O   LEU A 131      34.181  52.418  64.652  1.00  0.00           O  
ATOM   1387  CB  LEU A 131      31.378  50.815  64.023  1.00  0.00           C  
ATOM   1388  CG  LEU A 131      30.460  51.687  63.152  1.00  0.00           C  
ATOM   1389  CD1 LEU A 131      30.304  51.435  61.641  1.00  0.00           C  
ATOM   1390  CD2 LEU A 131      29.088  51.831  63.826  1.00  0.00           C  
ATOM   1391  H   LEU A 131      33.143  49.903  65.678  1.00  0.00           H  
ATOM   1392  N   LYS A 132      34.023  52.155  62.410  1.00  0.00           N  
ATOM   1393  CA  LYS A 132      34.850  53.318  61.942  1.00  0.00           C  
ATOM   1394  C   LYS A 132      34.397  53.853  60.555  1.00  0.00           C  
ATOM   1395  O   LYS A 132      33.830  53.071  59.766  1.00  0.00           O  
ATOM   1396  CB  LYS A 132      36.276  52.737  62.001  1.00  0.00           C  
ATOM   1397  CG  LYS A 132      37.298  53.695  61.473  1.00  0.00           C  
ATOM   1398  CD  LYS A 132      38.715  53.249  61.888  1.00  0.00           C  
ATOM   1399  CE  LYS A 132      39.763  54.117  61.156  1.00  0.00           C  
ATOM   1400  NZ  LYS A 132      41.093  53.779  61.716  1.00  0.00           N1+
ATOM   1401  H   LYS A 132      33.653  51.566  61.688  1.00  0.00           H  
ATOM   1402  HZ1 LYS A 132      41.043  52.821  62.008  1.00  0.00           H  
ATOM   1403  HZ2 LYS A 132      41.771  54.077  61.044  1.00  0.00           H  
ATOM   1404  HZ3 LYS A 132      41.132  54.372  62.520  1.00  0.00           H  
ATOM   1405  N   GLU A 133      34.199  55.199  60.409  1.00  0.00           N  
ATOM   1406  CA  GLU A 133      33.929  55.824  59.105  1.00  0.00           C  
ATOM   1407  C   GLU A 133      35.202  56.072  58.247  1.00  0.00           C  
ATOM   1408  O   GLU A 133      36.169  56.592  58.783  1.00  0.00           O  
ATOM   1409  CB  GLU A 133      33.121  57.156  59.223  1.00  0.00           C  
ATOM   1410  CG  GLU A 133      31.834  57.099  60.058  1.00  0.00           C  
ATOM   1411  CD  GLU A 133      31.243  58.363  60.732  1.00  0.00           C  
ATOM   1412  OE1 GLU A 133      31.994  59.346  60.858  1.00  0.00           O  
ATOM   1413  OE2 GLU A 133      30.014  58.453  61.033  1.00  0.00           O1-
ATOM   1414  H   GLU A 133      34.083  55.719  61.252  1.00  0.00           H  
ATOM   1415  N   TYR A 134      34.954  56.136  56.960  1.00  0.00           N  
ATOM   1416  CA  TYR A 134      35.861  56.447  55.856  1.00  0.00           C  
ATOM   1417  C   TYR A 134      35.142  57.056  54.634  1.00  0.00           C  
ATOM   1418  O   TYR A 134      34.386  56.388  53.931  1.00  0.00           O  
ATOM   1419  CB  TYR A 134      36.545  55.154  55.301  1.00  0.00           C  
ATOM   1420  CG  TYR A 134      37.756  54.798  56.090  1.00  0.00           C  
ATOM   1421  CD1 TYR A 134      38.987  55.362  55.776  1.00  0.00           C  
ATOM   1422  CD2 TYR A 134      37.701  53.647  56.925  1.00  0.00           C  
ATOM   1423  CE1 TYR A 134      40.130  54.832  56.289  1.00  0.00           C  
ATOM   1424  CE2 TYR A 134      38.843  53.135  57.499  1.00  0.00           C  
ATOM   1425  CZ  TYR A 134      40.050  53.757  57.177  1.00  0.00           C  
ATOM   1426  OH  TYR A 134      41.114  53.353  57.896  1.00  0.00           O  
ATOM   1427  H   TYR A 134      33.989  56.158  56.676  1.00  0.00           H  
ATOM   1428  HD1 TYR A 134      38.965  56.201  55.089  1.00  0.00           H  
ATOM   1429  HD2 TYR A 134      36.780  53.075  57.018  1.00  0.00           H  
ATOM   1430  HE1 TYR A 134      41.089  55.149  55.886  1.00  0.00           H  
ATOM   1431  HE2 TYR A 134      38.755  52.147  57.941  1.00  0.00           H  
ATOM   1432  HH  TYR A 134      41.123  52.392  57.617  1.00  0.00           H  
ATOM   1433  N   GLY A 135      35.534  58.273  54.280  1.00  0.00           N  
ATOM   1434  CA  GLY A 135      34.860  59.100  53.216  1.00  0.00           C  
ATOM   1435  C   GLY A 135      33.428  59.500  53.660  1.00  0.00           C  
ATOM   1436  O   GLY A 135      33.207  59.960  54.781  1.00  0.00           O  
ATOM   1437  H   GLY A 135      36.321  58.767  54.646  1.00  0.00           H  
ATOM   1438  N   VAL A 136      32.497  59.176  52.811  1.00  0.00           N  
ATOM   1439  CA  VAL A 136      31.051  59.216  53.201  1.00  0.00           C  
ATOM   1440  C   VAL A 136      30.483  57.811  53.679  1.00  0.00           C  
ATOM   1441  O   VAL A 136      29.330  57.688  54.150  1.00  0.00           O  
ATOM   1442  CB  VAL A 136      30.009  59.723  52.176  1.00  0.00           C  
ATOM   1443  CG1 VAL A 136      30.033  61.173  51.854  1.00  0.00           C  
ATOM   1444  CG2 VAL A 136      30.060  58.977  50.885  1.00  0.00           C  
ATOM   1445  H   VAL A 136      32.680  59.248  51.833  1.00  0.00           H  
ATOM   1446  N   MET A 137      31.297  56.807  53.414  1.00  0.00           N  
ATOM   1447  CA  MET A 137      31.090  55.382  53.788  1.00  0.00           C  
ATOM   1448  C   MET A 137      31.554  55.126  55.247  1.00  0.00           C  
ATOM   1449  O   MET A 137      32.570  55.644  55.672  1.00  0.00           O  
ATOM   1450  CB  MET A 137      31.819  54.428  52.875  1.00  0.00           C  
ATOM   1451  CG  MET A 137      31.027  53.836  51.705  1.00  0.00           C  
ATOM   1452  SD  MET A 137      30.341  55.087  50.558  1.00  0.00           S  
ATOM   1453  CE  MET A 137      31.723  55.629  49.551  1.00  0.00           C  
ATOM   1454  H   MET A 137      32.276  56.983  53.285  1.00  0.00           H  
ATOM   1455  N   ARG A 138      30.952  54.038  55.767  1.00  0.00           N  
ATOM   1456  CA  ARG A 138      31.121  53.690  57.213  1.00  0.00           C  
ATOM   1457  C   ARG A 138      31.174  52.135  57.301  1.00  0.00           C  
ATOM   1458  O   ARG A 138      30.083  51.553  57.104  1.00  0.00           O  
ATOM   1459  CB  ARG A 138      29.834  54.316  57.806  1.00  0.00           C  
ATOM   1460  CG  ARG A 138      29.596  53.789  59.247  1.00  0.00           C  
ATOM   1461  CD  ARG A 138      28.357  54.436  59.880  1.00  0.00           C  
ATOM   1462  NE  ARG A 138      27.190  53.784  59.260  1.00  0.00           N  
ATOM   1463  CZ  ARG A 138      25.962  54.269  59.477  1.00  0.00           C  
ATOM   1464  NH1 ARG A 138      25.715  55.343  60.251  1.00  0.00           N1+
ATOM   1465  NH2 ARG A 138      24.933  53.507  59.111  1.00  0.00           N  
ATOM   1466  H   ARG A 138      30.189  53.621  55.264  1.00  0.00           H  
ATOM   1467  HE  ARG A 138      27.294  53.151  58.494  1.00  0.00           H  
ATOM   1468 1HH1 ARG A 138      26.443  55.838  60.738  1.00  0.00           H  
ATOM   1469 2HH1 ARG A 138      24.790  55.402  60.619  1.00  0.00           H  
ATOM   1470 1HH2 ARG A 138      25.063  52.543  58.852  1.00  0.00           H  
ATOM   1471 2HH2 ARG A 138      24.067  53.965  58.884  1.00  0.00           H  
ATOM   1472  N   VAL A 139      32.143  51.655  58.017  1.00  0.00           N  
ATOM   1473  CA  VAL A 139      32.369  50.207  58.008  1.00  0.00           C  
ATOM   1474  C   VAL A 139      32.398  49.580  59.414  1.00  0.00           C  
ATOM   1475  O   VAL A 139      32.975  50.084  60.402  1.00  0.00           O  
ATOM   1476  CB  VAL A 139      33.654  49.742  57.162  1.00  0.00           C  
ATOM   1477  CG1 VAL A 139      33.586  50.216  55.730  1.00  0.00           C  
ATOM   1478  CG2 VAL A 139      34.909  50.421  57.742  1.00  0.00           C  
ATOM   1479  H   VAL A 139      32.794  52.245  58.497  1.00  0.00           H  
ATOM   1480  N   ARG A 140      31.690  48.429  59.552  1.00  0.00           N  
ATOM   1481  CA  ARG A 140      31.811  47.489  60.695  1.00  0.00           C  
ATOM   1482  C   ARG A 140      32.622  46.245  60.390  1.00  0.00           C  
ATOM   1483  O   ARG A 140      32.320  45.549  59.453  1.00  0.00           O  
ATOM   1484  CB  ARG A 140      30.327  46.945  61.071  1.00  0.00           C  
ATOM   1485  CG  ARG A 140      29.302  47.973  61.588  1.00  0.00           C  
ATOM   1486  CD  ARG A 140      27.883  47.484  61.467  1.00  0.00           C  
ATOM   1487  NE  ARG A 140      27.677  46.484  62.499  1.00  0.00           N  
ATOM   1488  CZ  ARG A 140      26.792  46.559  63.527  1.00  0.00           C  
ATOM   1489  NH1 ARG A 140      26.045  47.606  63.843  1.00  0.00           N1+
ATOM   1490  NH2 ARG A 140      26.610  45.503  64.267  1.00  0.00           N  
ATOM   1491  H   ARG A 140      30.919  48.257  58.949  1.00  0.00           H  
ATOM   1492  HE  ARG A 140      28.200  45.642  62.432  1.00  0.00           H  
ATOM   1493 1HH1 ARG A 140      26.131  48.475  63.347  1.00  0.00           H  
ATOM   1494 2HH1 ARG A 140      25.340  47.537  64.535  1.00  0.00           H  
ATOM   1495 1HH2 ARG A 140      27.208  44.721  64.082  1.00  0.00           H  
ATOM   1496 2HH2 ARG A 140      25.887  45.412  64.957  1.00  0.00           H  
ATOM   1497  N   ASN A 141      33.416  45.840  61.411  1.00  0.00           N  
ATOM   1498  CA  ASN A 141      34.151  44.561  61.365  1.00  0.00           C  
ATOM   1499  C   ASN A 141      33.487  43.516  62.198  1.00  0.00           C  
ATOM   1500  O   ASN A 141      33.427  43.684  63.386  1.00  0.00           O  
ATOM   1501  CB  ASN A 141      35.672  44.752  61.605  1.00  0.00           C  
ATOM   1502  CG  ASN A 141      36.534  43.494  61.240  1.00  0.00           C  
ATOM   1503  ND2 ASN A 141      37.812  43.693  61.090  1.00  0.00           N  
ATOM   1504  OD1 ASN A 141      36.042  42.385  60.978  1.00  0.00           O  
ATOM   1505  H   ASN A 141      33.604  46.465  62.175  1.00  0.00           H  
ATOM   1506 1HD2 ASN A 141      38.208  44.601  61.195  1.00  0.00           H  
ATOM   1507 2HD2 ASN A 141      38.392  42.887  60.985  1.00  0.00           H  
ATOM   1508  N   VAL A 142      32.922  42.427  61.567  1.00  0.00           N  
ATOM   1509  CA  VAL A 142      32.237  41.395  62.270  1.00  0.00           C  
ATOM   1510  C   VAL A 142      33.160  40.300  62.712  1.00  0.00           C  
ATOM   1511  O   VAL A 142      33.388  40.108  63.914  1.00  0.00           O  
ATOM   1512  CB  VAL A 142      31.118  40.763  61.520  1.00  0.00           C  
ATOM   1513  CG1 VAL A 142      30.158  40.071  62.519  1.00  0.00           C  
ATOM   1514  CG2 VAL A 142      30.329  41.659  60.520  1.00  0.00           C  
ATOM   1515  H   VAL A 142      32.984  42.230  60.588  1.00  0.00           H  
ATOM   1516  N   LYS A 143      33.815  39.667  61.682  1.00  0.00           N  
ATOM   1517  CA  LYS A 143      34.709  38.542  61.822  1.00  0.00           C  
ATOM   1518  C   LYS A 143      36.060  38.692  61.030  1.00  0.00           C  
ATOM   1519  O   LYS A 143      36.105  39.131  59.927  1.00  0.00           O  
ATOM   1520  CB  LYS A 143      33.973  37.334  61.338  1.00  0.00           C  
ATOM   1521  CG  LYS A 143      34.588  36.061  61.924  1.00  0.00           C  
ATOM   1522  CD  LYS A 143      34.289  35.950  63.392  1.00  0.00           C  
ATOM   1523  CE  LYS A 143      35.113  34.849  64.054  1.00  0.00           C  
ATOM   1524  NZ  LYS A 143      34.694  34.862  65.448  1.00  0.00           N1+
ATOM   1525  H   LYS A 143      33.620  39.971  60.754  1.00  0.00           H  
ATOM   1526  HZ1 LYS A 143      33.746  34.532  65.470  1.00  0.00           H  
ATOM   1527  HZ2 LYS A 143      35.313  34.226  65.910  1.00  0.00           H  
ATOM   1528  HZ3 LYS A 143      34.862  35.750  65.873  1.00  0.00           H  
ATOM   1529  N   GLU A 144      37.200  38.200  61.605  1.00  0.00           N  
ATOM   1530  CA  GLU A 144      38.487  37.986  60.999  1.00  0.00           C  
ATOM   1531  C   GLU A 144      38.994  36.537  61.258  1.00  0.00           C  
ATOM   1532  O   GLU A 144      39.968  36.269  61.953  1.00  0.00           O  
ATOM   1533  CB  GLU A 144      39.598  38.986  61.333  1.00  0.00           C  
ATOM   1534  CG  GLU A 144      39.375  40.379  60.729  1.00  0.00           C  
ATOM   1535  CD  GLU A 144      40.558  41.353  60.852  1.00  0.00           C  
ATOM   1536  OE1 GLU A 144      41.388  41.492  59.902  1.00  0.00           O  
ATOM   1537  OE2 GLU A 144      40.722  41.901  61.984  1.00  0.00           O1-
ATOM   1538  H   GLU A 144      37.190  38.089  62.591  1.00  0.00           H  
ATOM   1539  N   SER A 145      38.346  35.500  60.680  1.00  0.00           N  
ATOM   1540  CA  SER A 145      38.681  34.065  61.041  1.00  0.00           C  
ATOM   1541  C   SER A 145      39.884  33.624  60.216  1.00  0.00           C  
ATOM   1542  O   SER A 145      40.084  34.154  59.115  1.00  0.00           O  
ATOM   1543  CB  SER A 145      37.444  33.147  60.941  1.00  0.00           C  
ATOM   1544  OG  SER A 145      37.658  31.890  61.620  1.00  0.00           O  
ATOM   1545  H   SER A 145      37.928  35.557  59.774  1.00  0.00           H  
ATOM   1546  HG  SER A 145      37.303  31.230  60.945  1.00  0.00           H  
ATOM   1547  N   ALA A 146      40.711  32.758  60.767  1.00  0.00           N  
ATOM   1548  CA  ALA A 146      42.059  32.397  60.205  1.00  0.00           C  
ATOM   1549  C   ALA A 146      42.400  30.875  60.242  1.00  0.00           C  
ATOM   1550  O   ALA A 146      43.163  30.336  61.037  1.00  0.00           O  
ATOM   1551  CB  ALA A 146      43.133  33.368  60.698  1.00  0.00           C  
ATOM   1552  H   ALA A 146      40.457  32.551  61.711  1.00  0.00           H  
ATOM   1553  N   ALA A 147      41.993  30.228  59.118  1.00  0.00           N  
ATOM   1554  CA  ALA A 147      42.389  28.907  58.763  1.00  0.00           C  
ATOM   1555  C   ALA A 147      43.728  28.942  58.046  1.00  0.00           C  
ATOM   1556  O   ALA A 147      44.184  29.954  57.414  1.00  0.00           O  
ATOM   1557  CB  ALA A 147      41.256  28.184  57.989  1.00  0.00           C  
ATOM   1558  H   ALA A 147      41.699  30.800  58.352  1.00  0.00           H  
ATOM   1559  N   HIS A 148      44.546  27.886  58.090  1.00  0.00           N  
ATOM   1560  CA  HIS A 148      46.061  28.014  57.886  1.00  0.00           C  
ATOM   1561  C   HIS A 148      46.431  28.530  56.464  1.00  0.00           C  
ATOM   1562  O   HIS A 148      47.256  29.440  56.285  1.00  0.00           O  
ATOM   1563  CB  HIS A 148      46.753  26.632  58.057  1.00  0.00           C  
ATOM   1564  CG  HIS A 148      48.262  26.553  57.756  1.00  0.00           C  
ATOM   1565  CD2 HIS A 148      48.851  26.130  56.635  1.00  0.00           C  
ATOM   1566  ND1 HIS A 148      49.229  26.799  58.631  1.00  0.00           N  
ATOM   1567  CE1 HIS A 148      50.362  26.363  58.047  1.00  0.00           C  
ATOM   1568  NE2 HIS A 148      50.133  26.017  56.763  1.00  0.00           N  
ATOM   1569  H   HIS A 148      44.162  26.970  58.215  1.00  0.00           H  
ATOM   1570  HD2 HIS A 148      48.278  25.710  55.810  1.00  0.00           H  
ATOM   1571  HE1 HIS A 148      51.344  26.526  58.488  1.00  0.00           H  
ATOM   1572  HE2 HIS A 148      50.759  25.514  56.169  1.00  0.00           H  
ATOM   1573  N   ASP A 149      45.738  27.957  55.484  1.00  0.00           N  
ATOM   1574  CA  ASP A 149      45.966  28.492  54.093  1.00  0.00           C  
ATOM   1575  C   ASP A 149      45.044  29.721  53.797  1.00  0.00           C  
ATOM   1576  O   ASP A 149      45.396  30.360  52.779  1.00  0.00           O  
ATOM   1577  CB  ASP A 149      45.925  27.501  52.952  1.00  0.00           C  
ATOM   1578  CG  ASP A 149      46.714  26.165  53.165  1.00  0.00           C  
ATOM   1579  OD1 ASP A 149      47.801  25.949  52.510  1.00  0.00           O  
ATOM   1580  OD2 ASP A 149      46.220  25.266  53.922  1.00  0.00           O1-
ATOM   1581  H   ASP A 149      45.186  27.131  55.564  1.00  0.00           H  
ATOM   1582  N   TYR A 150      43.964  29.986  54.494  1.00  0.00           N  
ATOM   1583  CA  TYR A 150      43.106  31.161  54.165  1.00  0.00           C  
ATOM   1584  C   TYR A 150      42.390  31.937  55.301  1.00  0.00           C  
ATOM   1585  O   TYR A 150      41.898  31.291  56.249  1.00  0.00           O  
ATOM   1586  CB  TYR A 150      42.238  30.907  52.939  1.00  0.00           C  
ATOM   1587  CG  TYR A 150      41.671  29.459  52.754  1.00  0.00           C  
ATOM   1588  CD1 TYR A 150      42.330  28.639  51.877  1.00  0.00           C  
ATOM   1589  CD2 TYR A 150      40.387  29.208  53.171  1.00  0.00           C  
ATOM   1590  CE1 TYR A 150      41.823  27.462  51.532  1.00  0.00           C  
ATOM   1591  CE2 TYR A 150      39.834  27.975  52.895  1.00  0.00           C  
ATOM   1592  CZ  TYR A 150      40.611  27.050  52.103  1.00  0.00           C  
ATOM   1593  OH  TYR A 150      40.242  25.768  51.873  1.00  0.00           O  
ATOM   1594  H   TYR A 150      43.892  29.622  55.420  1.00  0.00           H  
ATOM   1595  HD1 TYR A 150      43.322  28.917  51.492  1.00  0.00           H  
ATOM   1596  HD2 TYR A 150      39.828  29.895  53.802  1.00  0.00           H  
ATOM   1597  HE1 TYR A 150      42.499  26.703  51.158  1.00  0.00           H  
ATOM   1598  HE2 TYR A 150      38.832  27.709  53.230  1.00  0.00           H  
ATOM   1599  HH  TYR A 150      41.080  25.267  51.629  1.00  0.00           H  
ATOM   1600  N   THR A 151      42.434  33.268  55.214  1.00  0.00           N  
ATOM   1601  CA  THR A 151      41.870  34.169  56.244  1.00  0.00           C  
ATOM   1602  C   THR A 151      40.476  34.708  55.803  1.00  0.00           C  
ATOM   1603  O   THR A 151      40.409  35.464  54.832  1.00  0.00           O  
ATOM   1604  CB  THR A 151      43.022  35.158  56.677  1.00  0.00           C  
ATOM   1605  CG2 THR A 151      42.424  36.518  57.215  1.00  0.00           C  
ATOM   1606  OG1 THR A 151      43.822  34.405  57.624  1.00  0.00           O  
ATOM   1607  H   THR A 151      42.880  33.722  54.449  1.00  0.00           H  
ATOM   1608  HG1 THR A 151      43.413  34.539  58.532  1.00  0.00           H  
ATOM   1609  N   LEU A 152      39.449  34.235  56.480  1.00  0.00           N  
ATOM   1610  CA  LEU A 152      38.088  34.612  56.112  1.00  0.00           C  
ATOM   1611  C   LEU A 152      37.755  35.912  56.886  1.00  0.00           C  
ATOM   1612  O   LEU A 152      37.806  35.936  58.108  1.00  0.00           O  
ATOM   1613  CB  LEU A 152      37.149  33.466  56.472  1.00  0.00           C  
ATOM   1614  CG  LEU A 152      37.429  32.204  55.679  1.00  0.00           C  
ATOM   1615  CD1 LEU A 152      38.316  31.197  56.355  1.00  0.00           C  
ATOM   1616  CD2 LEU A 152      36.152  31.542  55.129  1.00  0.00           C  
ATOM   1617  H   LEU A 152      39.614  33.928  57.417  1.00  0.00           H  
ATOM   1618  N   ARG A 153      37.301  36.892  56.147  1.00  0.00           N  
ATOM   1619  CA  ARG A 153      36.874  38.228  56.594  1.00  0.00           C  
ATOM   1620  C   ARG A 153      35.469  38.647  56.118  1.00  0.00           C  
ATOM   1621  O   ARG A 153      35.228  39.017  54.963  1.00  0.00           O  
ATOM   1622  CB  ARG A 153      37.877  39.311  56.171  1.00  0.00           C  
ATOM   1623  CG  ARG A 153      39.352  39.184  56.738  1.00  0.00           C  
ATOM   1624  CD  ARG A 153      40.163  40.412  56.112  1.00  0.00           C  
ATOM   1625  NE  ARG A 153      41.416  40.449  56.948  1.00  0.00           N  
ATOM   1626  CZ  ARG A 153      42.640  40.143  56.529  1.00  0.00           C  
ATOM   1627  NH1 ARG A 153      42.940  39.979  55.179  1.00  0.00           N1+
ATOM   1628  NH2 ARG A 153      43.605  40.006  57.428  1.00  0.00           N  
ATOM   1629  H   ARG A 153      37.443  36.691  55.178  1.00  0.00           H  
ATOM   1630  HE  ARG A 153      41.200  40.696  57.890  1.00  0.00           H  
ATOM   1631 1HH1 ARG A 153      42.258  40.089  54.457  1.00  0.00           H  
ATOM   1632 2HH1 ARG A 153      43.751  39.434  54.973  1.00  0.00           H  
ATOM   1633 1HH2 ARG A 153      43.496  40.301  58.382  1.00  0.00           H  
ATOM   1634 2HH2 ARG A 153      44.478  39.714  57.042  1.00  0.00           H  
ATOM   1635  N   GLU A 154      34.737  39.092  57.190  1.00  0.00           N  
ATOM   1636  CA  GLU A 154      33.417  39.737  57.003  1.00  0.00           C  
ATOM   1637  C   GLU A 154      33.253  41.179  57.532  1.00  0.00           C  
ATOM   1638  O   GLU A 154      33.310  41.413  58.782  1.00  0.00           O  
ATOM   1639  CB  GLU A 154      32.203  38.942  57.598  1.00  0.00           C  
ATOM   1640  CG  GLU A 154      30.795  39.257  57.228  1.00  0.00           C  
ATOM   1641  CD  GLU A 154      29.956  38.127  57.848  1.00  0.00           C  
ATOM   1642  OE1 GLU A 154      29.584  38.052  59.058  1.00  0.00           O  
ATOM   1643  OE2 GLU A 154      29.767  37.111  57.088  1.00  0.00           O1-
ATOM   1644  H   GLU A 154      34.830  38.820  58.150  1.00  0.00           H  
ATOM   1645  N   LEU A 155      32.906  42.064  56.599  1.00  0.00           N  
ATOM   1646  CA  LEU A 155      32.672  43.506  56.998  1.00  0.00           C  
ATOM   1647  C   LEU A 155      31.206  43.796  56.627  1.00  0.00           C  
ATOM   1648  O   LEU A 155      30.601  43.125  55.763  1.00  0.00           O  
ATOM   1649  CB  LEU A 155      33.651  44.207  56.070  1.00  0.00           C  
ATOM   1650  CG  LEU A 155      34.098  45.529  56.671  1.00  0.00           C  
ATOM   1651  CD1 LEU A 155      35.393  45.405  57.609  1.00  0.00           C  
ATOM   1652  CD2 LEU A 155      34.656  46.371  55.460  1.00  0.00           C  
ATOM   1653  H   LEU A 155      33.099  41.997  55.624  1.00  0.00           H  
ATOM   1654  N   LYS A 156      30.625  44.781  57.290  1.00  0.00           N  
ATOM   1655  CA  LYS A 156      29.409  45.488  56.745  1.00  0.00           C  
ATOM   1656  C   LYS A 156      29.634  46.943  56.401  1.00  0.00           C  
ATOM   1657  O   LYS A 156      30.316  47.653  57.176  1.00  0.00           O  
ATOM   1658  CB  LYS A 156      28.308  45.373  57.847  1.00  0.00           C  
ATOM   1659  CG  LYS A 156      27.434  44.145  57.873  1.00  0.00           C  
ATOM   1660  CD  LYS A 156      26.299  44.211  58.912  1.00  0.00           C  
ATOM   1661  CE  LYS A 156      25.509  42.938  58.966  1.00  0.00           C  
ATOM   1662  NZ  LYS A 156      24.247  43.088  59.679  1.00  0.00           N1+
ATOM   1663  H   LYS A 156      31.122  45.147  58.073  1.00  0.00           H  
ATOM   1664  HZ1 LYS A 156      23.699  43.855  59.343  1.00  0.00           H  
ATOM   1665  HZ2 LYS A 156      23.747  42.236  59.518  1.00  0.00           H  
ATOM   1666  HZ3 LYS A 156      24.501  43.209  60.633  1.00  0.00           H  
ATOM   1667  N   LEU A 157      29.003  47.303  55.278  1.00  0.00           N  
ATOM   1668  CA  LEU A 157      29.210  48.578  54.657  1.00  0.00           C  
ATOM   1669  C   LEU A 157      27.870  49.363  54.666  1.00  0.00           C  
ATOM   1670  O   LEU A 157      26.841  48.746  54.437  1.00  0.00           O  
ATOM   1671  CB  LEU A 157      29.854  48.217  53.328  1.00  0.00           C  
ATOM   1672  CG  LEU A 157      30.053  49.451  52.436  1.00  0.00           C  
ATOM   1673  CD1 LEU A 157      31.437  49.999  52.530  1.00  0.00           C  
ATOM   1674  CD2 LEU A 157      29.750  49.015  51.019  1.00  0.00           C  
ATOM   1675  H   LEU A 157      28.403  46.710  54.737  1.00  0.00           H  
ATOM   1676  N   SER A 158      27.976  50.667  54.868  1.00  0.00           N  
ATOM   1677  CA  SER A 158      26.824  51.620  54.802  1.00  0.00           C  
ATOM   1678  C   SER A 158      27.281  53.047  54.566  1.00  0.00           C  
ATOM   1679  O   SER A 158      28.434  53.331  54.592  1.00  0.00           O  
ATOM   1680  CB  SER A 158      26.061  51.673  56.099  1.00  0.00           C  
ATOM   1681  OG  SER A 158      26.814  51.982  57.249  1.00  0.00           O  
ATOM   1682  H   SER A 158      28.717  50.978  55.467  1.00  0.00           H  
ATOM   1683  HG  SER A 158      26.748  51.114  57.745  1.00  0.00           H  
ATOM   1684  N   LYS A 159      26.372  53.961  54.158  1.00  0.00           N  
ATOM   1685  CA  LYS A 159      26.618  55.400  54.004  1.00  0.00           C  
ATOM   1686  C   LYS A 159      26.043  56.172  55.239  1.00  0.00           C  
ATOM   1687  O   LYS A 159      25.061  55.783  55.889  1.00  0.00           O  
ATOM   1688  CB  LYS A 159      25.887  55.890  52.746  1.00  0.00           C  
ATOM   1689  CG  LYS A 159      26.633  55.240  51.545  1.00  0.00           C  
ATOM   1690  CD  LYS A 159      26.528  56.095  50.299  1.00  0.00           C  
ATOM   1691  CE  LYS A 159      27.289  55.508  49.070  1.00  0.00           C  
ATOM   1692  NZ  LYS A 159      26.808  56.146  47.817  1.00  0.00           N1+
ATOM   1693  H   LYS A 159      25.396  53.729  54.194  1.00  0.00           H  
ATOM   1694  HZ1 LYS A 159      26.967  57.133  47.746  1.00  0.00           H  
ATOM   1695  HZ2 LYS A 159      27.359  55.712  47.116  1.00  0.00           H  
ATOM   1696  HZ3 LYS A 159      25.867  55.852  47.671  1.00  0.00           H  
ATOM   1697  N   VAL A 160      26.880  57.099  55.631  1.00  0.00           N  
ATOM   1698  CA  VAL A 160      26.608  57.975  56.809  1.00  0.00           C  
ATOM   1699  C   VAL A 160      25.297  58.777  56.718  1.00  0.00           C  
ATOM   1700  O   VAL A 160      25.049  59.394  55.663  1.00  0.00           O  
ATOM   1701  CB  VAL A 160      27.785  58.897  56.979  1.00  0.00           C  
ATOM   1702  CG1 VAL A 160      27.577  59.877  58.171  1.00  0.00           C  
ATOM   1703  CG2 VAL A 160      29.135  58.134  57.162  1.00  0.00           C  
ATOM   1704  H   VAL A 160      27.496  57.562  54.986  1.00  0.00           H  
ATOM   1705  N   GLY A 161      24.492  58.706  57.770  1.00  0.00           N  
ATOM   1706  CA  GLY A 161      23.178  59.266  57.710  1.00  0.00           C  
ATOM   1707  C   GLY A 161      22.035  58.560  56.987  1.00  0.00           C  
ATOM   1708  O   GLY A 161      21.002  58.031  57.552  1.00  0.00           O  
ATOM   1709  H   GLY A 161      24.845  58.306  58.623  1.00  0.00           H  
ATOM   1710  N   GLN A 162      22.345  58.385  55.668  1.00  0.00           N  
ATOM   1711  CA  GLN A 162      21.486  57.883  54.621  1.00  0.00           C  
ATOM   1712  C   GLN A 162      20.832  56.539  54.942  1.00  0.00           C  
ATOM   1713  O   GLN A 162      21.495  55.579  55.300  1.00  0.00           O  
ATOM   1714  CB  GLN A 162      22.330  57.674  53.367  1.00  0.00           C  
ATOM   1715  CG  GLN A 162      22.844  59.007  52.827  1.00  0.00           C  
ATOM   1716  CD  GLN A 162      23.601  59.018  51.443  1.00  0.00           C  
ATOM   1717  NE2 GLN A 162      24.814  59.577  51.448  1.00  0.00           N  
ATOM   1718  OE1 GLN A 162      23.139  58.586  50.377  1.00  0.00           O  
ATOM   1719  H   GLN A 162      23.309  58.485  55.416  1.00  0.00           H  
ATOM   1720 1HE2 GLN A 162      25.089  60.107  52.249  1.00  0.00           H  
ATOM   1721 2HE2 GLN A 162      25.312  59.588  50.575  1.00  0.00           H  
ATOM   1722  N   GLY A 163      19.528  56.557  54.879  1.00  0.00           N  
ATOM   1723  CA  GLY A 163      18.753  55.354  55.196  1.00  0.00           C  
ATOM   1724  C   GLY A 163      18.802  54.238  54.100  1.00  0.00           C  
ATOM   1725  O   GLY A 163      19.302  54.480  52.976  1.00  0.00           O  
ATOM   1726  H   GLY A 163      19.000  57.326  54.523  1.00  0.00           H  
ATOM   1727  N   ASN A 164      18.767  53.070  54.624  1.00  0.00           N  
ATOM   1728  CA  ASN A 164      18.620  51.756  53.872  1.00  0.00           C  
ATOM   1729  C   ASN A 164      19.863  51.725  52.873  1.00  0.00           C  
ATOM   1730  O   ASN A 164      19.603  51.945  51.682  1.00  0.00           O  
ATOM   1731  CB  ASN A 164      17.258  51.576  53.141  1.00  0.00           C  
ATOM   1732  CG  ASN A 164      17.044  50.082  52.722  1.00  0.00           C  
ATOM   1733  ND2 ASN A 164      15.808  49.712  52.704  1.00  0.00           N  
ATOM   1734  OD1 ASN A 164      17.858  49.219  52.443  1.00  0.00           O  
ATOM   1735  H   ASN A 164      18.534  53.004  55.593  1.00  0.00           H  
ATOM   1736 1HD2 ASN A 164      15.106  50.408  52.866  1.00  0.00           H  
ATOM   1737 2HD2 ASN A 164      15.624  48.778  52.398  1.00  0.00           H  
ATOM   1738  N   THR A 165      21.067  51.739  53.447  1.00  0.00           N  
ATOM   1739  CA  THR A 165      22.296  51.630  52.636  1.00  0.00           C  
ATOM   1740  C   THR A 165      23.224  50.457  53.044  1.00  0.00           C  
ATOM   1741  O   THR A 165      24.405  50.473  52.778  1.00  0.00           O  
ATOM   1742  CB  THR A 165      23.215  52.920  52.662  1.00  0.00           C  
ATOM   1743  CG2 THR A 165      22.594  53.984  51.797  1.00  0.00           C  
ATOM   1744  OG1 THR A 165      23.536  53.239  54.034  1.00  0.00           O  
ATOM   1745  H   THR A 165      21.275  52.079  54.360  1.00  0.00           H  
ATOM   1746  HG1 THR A 165      22.794  52.980  54.638  1.00  0.00           H  
ATOM   1747  N   GLU A 166      22.687  49.454  53.807  1.00  0.00           N  
ATOM   1748  CA  GLU A 166      23.522  48.472  54.534  1.00  0.00           C  
ATOM   1749  C   GLU A 166      23.527  47.135  53.840  1.00  0.00           C  
ATOM   1750  O   GLU A 166      22.474  46.452  53.709  1.00  0.00           O  
ATOM   1751  CB  GLU A 166      23.089  48.281  55.990  1.00  0.00           C  
ATOM   1752  CG  GLU A 166      24.193  47.595  56.817  1.00  0.00           C  
ATOM   1753  CD  GLU A 166      23.726  47.462  58.286  1.00  0.00           C  
ATOM   1754  OE1 GLU A 166      23.967  48.445  58.974  1.00  0.00           O  
ATOM   1755  OE2 GLU A 166      23.163  46.375  58.596  1.00  0.00           O1-
ATOM   1756  H   GLU A 166      21.709  49.260  53.865  1.00  0.00           H  
ATOM   1757  N   ARG A 167      24.789  46.734  53.607  1.00  0.00           N  
ATOM   1758  CA  ARG A 167      25.004  45.406  53.092  1.00  0.00           C  
ATOM   1759  C   ARG A 167      26.482  44.948  53.416  1.00  0.00           C  
ATOM   1760  O   ARG A 167      27.321  45.705  53.822  1.00  0.00           O  
ATOM   1761  CB  ARG A 167      24.831  45.386  51.541  1.00  0.00           C  
ATOM   1762  CG  ARG A 167      25.453  46.605  50.796  1.00  0.00           C  
ATOM   1763  CD  ARG A 167      25.562  46.293  49.272  1.00  0.00           C  
ATOM   1764  NE  ARG A 167      25.847  47.442  48.425  1.00  0.00           N  
ATOM   1765  CZ  ARG A 167      24.900  48.330  48.096  1.00  0.00           C  
ATOM   1766  NH1 ARG A 167      23.619  48.163  48.426  1.00  0.00           N1+
ATOM   1767  NH2 ARG A 167      25.244  49.224  47.199  1.00  0.00           N  
ATOM   1768  H   ARG A 167      25.526  47.370  53.849  1.00  0.00           H  
ATOM   1769  HE  ARG A 167      26.797  47.464  48.101  1.00  0.00           H  
ATOM   1770 1HH1 ARG A 167      23.309  47.339  48.915  1.00  0.00           H  
ATOM   1771 2HH1 ARG A 167      22.963  48.913  48.330  1.00  0.00           H  
ATOM   1772 1HH2 ARG A 167      26.158  49.186  46.802  1.00  0.00           H  
ATOM   1773 2HH2 ARG A 167      24.563  49.747  46.693  1.00  0.00           H  
ATOM   1774  N   THR A 168      26.745  43.666  53.083  1.00  0.00           N  
ATOM   1775  CA  THR A 168      28.066  43.011  53.300  1.00  0.00           C  
ATOM   1776  C   THR A 168      29.096  43.290  52.205  1.00  0.00           C  
ATOM   1777  O   THR A 168      28.913  43.276  50.984  1.00  0.00           O  
ATOM   1778  CB  THR A 168      27.895  41.509  53.401  1.00  0.00           C  
ATOM   1779  CG2 THR A 168      27.252  41.157  54.752  1.00  0.00           C  
ATOM   1780  OG1 THR A 168      27.074  40.773  52.505  1.00  0.00           O  
ATOM   1781  H   THR A 168      26.150  43.010  52.620  1.00  0.00           H  
ATOM   1782  HG1 THR A 168      27.033  39.825  52.808  1.00  0.00           H  
ATOM   1783  N   VAL A 169      30.323  43.258  52.717  1.00  0.00           N  
ATOM   1784  CA  VAL A 169      31.542  43.007  51.920  1.00  0.00           C  
ATOM   1785  C   VAL A 169      32.202  41.806  52.539  1.00  0.00           C  
ATOM   1786  O   VAL A 169      32.306  41.664  53.763  1.00  0.00           O  
ATOM   1787  CB  VAL A 169      32.384  44.260  51.985  1.00  0.00           C  
ATOM   1788  CG1 VAL A 169      33.914  44.024  51.617  1.00  0.00           C  
ATOM   1789  CG2 VAL A 169      31.877  45.556  51.279  1.00  0.00           C  
ATOM   1790  H   VAL A 169      30.497  43.241  53.706  1.00  0.00           H  
ATOM   1791  N   TRP A 170      32.757  40.897  51.679  1.00  0.00           N  
ATOM   1792  CA  TRP A 170      33.334  39.598  52.094  1.00  0.00           C  
ATOM   1793  C   TRP A 170      34.716  39.463  51.460  1.00  0.00           C  
ATOM   1794  O   TRP A 170      34.961  40.056  50.392  1.00  0.00           O  
ATOM   1795  CB  TRP A 170      32.359  38.504  51.605  1.00  0.00           C  
ATOM   1796  CG  TRP A 170      31.888  37.711  52.747  1.00  0.00           C  
ATOM   1797  CD1 TRP A 170      30.826  38.013  53.536  1.00  0.00           C  
ATOM   1798  CD2 TRP A 170      32.602  36.750  53.465  1.00  0.00           C  
ATOM   1799  CE2 TRP A 170      31.989  36.527  54.651  1.00  0.00           C  
ATOM   1800  CE3 TRP A 170      33.816  36.176  53.215  1.00  0.00           C  
ATOM   1801  NE1 TRP A 170      30.879  37.328  54.709  1.00  0.00           N  
ATOM   1802  CZ2 TRP A 170      32.480  35.603  55.562  1.00  0.00           C  
ATOM   1803  CZ3 TRP A 170      34.378  35.229  54.065  1.00  0.00           C  
ATOM   1804  CH2 TRP A 170      33.699  34.960  55.289  1.00  0.00           C  
ATOM   1805  H   TRP A 170      32.681  41.082  50.706  1.00  0.00           H  
ATOM   1806  HD1 TRP A 170      29.944  38.545  53.191  1.00  0.00           H  
ATOM   1807  HE1 TRP A 170      30.271  37.443  55.487  1.00  0.00           H  
ATOM   1808  HE3 TRP A 170      34.440  36.387  52.340  1.00  0.00           H  
ATOM   1809  HZ2 TRP A 170      31.850  35.332  56.415  1.00  0.00           H  
ATOM   1810  HZ3 TRP A 170      35.161  34.515  53.782  1.00  0.00           H  
ATOM   1811  HH2 TRP A 170      34.156  34.205  55.927  1.00  0.00           H  
ATOM   1812  N   GLN A 171      35.668  38.794  52.089  1.00  0.00           N  
ATOM   1813  CA  GLN A 171      37.065  38.601  51.663  1.00  0.00           C  
ATOM   1814  C   GLN A 171      37.704  37.274  52.137  1.00  0.00           C  
ATOM   1815  O   GLN A 171      37.740  36.958  53.325  1.00  0.00           O  
ATOM   1816  CB  GLN A 171      37.908  39.713  52.244  1.00  0.00           C  
ATOM   1817  CG  GLN A 171      39.293  39.671  51.524  1.00  0.00           C  
ATOM   1818  CD  GLN A 171      40.295  40.267  52.483  1.00  0.00           C  
ATOM   1819  NE2 GLN A 171      40.299  41.589  52.556  1.00  0.00           N  
ATOM   1820  OE1 GLN A 171      41.009  39.567  53.202  1.00  0.00           O  
ATOM   1821  H   GLN A 171      35.426  38.429  52.987  1.00  0.00           H  
ATOM   1822 1HE2 GLN A 171      39.566  42.009  52.036  1.00  0.00           H  
ATOM   1823 2HE2 GLN A 171      40.684  42.118  53.325  1.00  0.00           H  
ATOM   1824  N   TYR A 172      38.105  36.407  51.210  1.00  0.00           N  
ATOM   1825  CA  TYR A 172      39.055  35.350  51.502  1.00  0.00           C  
ATOM   1826  C   TYR A 172      40.447  35.906  51.167  1.00  0.00           C  
ATOM   1827  O   TYR A 172      40.715  36.461  50.097  1.00  0.00           O  
ATOM   1828  CB  TYR A 172      38.804  34.084  50.613  1.00  0.00           C  
ATOM   1829  CG  TYR A 172      37.579  33.288  50.968  1.00  0.00           C  
ATOM   1830  CD1 TYR A 172      36.361  33.764  50.673  1.00  0.00           C  
ATOM   1831  CD2 TYR A 172      37.692  31.881  51.231  1.00  0.00           C
[truncated: 2,116,151 more chars]
