# Supplementary material for: Structural insights into the pSer/pThr dependent regulation of the SHP2 tyrosine phosphatase in insulin and CD28 signaling
Source: Nat Commun. 2022 Sep 16;13:5439. doi: 10.1038/s41467-022-32918-5 (PMC9481563; doi:10.1038/s41467-022-32918-5)
Supplement: Supplementary file 4 — Supplementary dataset 2 [file 41467_2022_32918_MOESM4_ESM.zip › p0IRS1-02-dynamics.pdb]

MODEL        1
ATOM      1  N   SER A   4      66.720  29.650  28.650  1.00  0.00           N  
ATOM      2  CA  SER A   4      65.780  28.590  28.480  1.00  0.00           C  
ATOM      3  C   SER A   4      64.450  29.190  27.980  1.00  0.00           C  
ATOM      4  O   SER A   4      64.230  30.410  28.210  1.00  0.00           O  
ATOM      5  CB  SER A   4      65.540  27.980  29.820  1.00  0.00           C  
ATOM      6  OG  SER A   4      65.160  28.980  30.810  1.00  0.00           O  
ATOM      7  HG  SER A   4      64.750  28.490  31.580  1.00  0.00           H  
ATOM      8  H1  SER A   4      67.150  30.090  27.870  1.00  0.00           H  
ATOM      9  H2  SER A   4      66.300  30.330  29.260  1.00  0.00           H  
ATOM     10  H3  SER A   4      67.480  29.260  29.160  1.00  0.00           H  
ATOM     11  N   GLY A   5      63.530  28.350  27.650  1.00  0.00           N  
ATOM     12  CA  GLY A   5      62.190  28.630  27.130  1.00  0.00           C  
ATOM     13  C   GLY A   5      61.260  29.550  27.900  1.00  0.00           C  
ATOM     14  O   GLY A   5      61.020  30.710  27.430  1.00  0.00           O  
ATOM     15  H   GLY A   5      63.600  27.370  27.830  1.00  0.00           H  
ATOM     16  N   PHE A   6      61.340  29.300  29.150  1.00  0.00           N  
ATOM     17  CA  PHE A   6      60.710  30.080  30.250  1.00  0.00           C  
ATOM     18  C   PHE A   6      61.100  31.570  30.230  1.00  0.00           C  
ATOM     19  O   PHE A   6      60.210  32.400  30.000  1.00  0.00           O  
ATOM     20  CB  PHE A   6      60.950  29.450  31.620  1.00  0.00           C  
ATOM     21  CG  PHE A   6      59.870  30.000  32.550  1.00  0.00           C  
ATOM     22  CD1 PHE A   6      58.650  29.300  32.510  1.00  0.00           C  
ATOM     23  CD2 PHE A   6      60.000  31.080  33.380  1.00  0.00           C  
ATOM     24  CE1 PHE A   6      57.650  29.750  33.440  1.00  0.00           C  
ATOM     25  CE2 PHE A   6      59.090  31.440  34.340  1.00  0.00           C  
ATOM     26  CZ  PHE A   6      57.870  30.740  34.330  1.00  0.00           C  
ATOM     27  H   PHE A   6      61.570  28.400  29.530  1.00  0.00           H  
ATOM     28  HD1 PHE A   6      58.300  28.590  31.770  1.00  0.00           H  
ATOM     29  HD2 PHE A   6      60.680  31.870  33.040  1.00  0.00           H  
ATOM     30  HE1 PHE A   6      56.660  29.310  33.380  1.00  0.00           H  
ATOM     31  HE2 PHE A   6      59.280  32.280  35.010  1.00  0.00           H  
ATOM     32  HZ  PHE A   6      57.020  31.090  34.910  1.00  0.00           H  
ATOM     33  N   TRP A   7      62.340  31.950  30.320  1.00  0.00           N  
ATOM     34  CA  TRP A   7      62.730  33.360  30.220  1.00  0.00           C  
ATOM     35  C   TRP A   7      62.490  33.960  28.830  1.00  0.00           C  
ATOM     36  O   TRP A   7      61.920  35.070  28.660  1.00  0.00           O  
ATOM     37  CB  TRP A   7      64.170  33.530  30.710  1.00  0.00           C  
ATOM     38  CG  TRP A   7      64.030  33.800  32.240  1.00  0.00           C  
ATOM     39  CD1 TRP A   7      63.830  32.890  33.250  1.00  0.00           C  
ATOM     40  CD2 TRP A   7      63.990  35.100  32.840  1.00  0.00           C  
ATOM     41  CE2 TRP A   7      63.720  34.870  34.210  1.00  0.00           C  
ATOM     42  CE3 TRP A   7      64.230  36.370  32.380  1.00  0.00           C  
ATOM     43  NE1 TRP A   7      63.600  33.540  34.410  1.00  0.00           N  
ATOM     44  CZ2 TRP A   7      63.610  36.010  34.980  1.00  0.00           C  
ATOM     45  CZ3 TRP A   7      64.140  37.490  33.200  1.00  0.00           C  
ATOM     46  CH2 TRP A   7      63.760  37.300  34.520  1.00  0.00           C  
ATOM     47  H   TRP A   7      63.060  31.360  30.690  1.00  0.00           H  
ATOM     48  HD1 TRP A   7      64.030  31.810  33.220  1.00  0.00           H  
ATOM     49  HE1 TRP A   7      63.150  33.220  35.240  1.00  0.00           H  
ATOM     50  HE3 TRP A   7      64.350  36.460  31.300  1.00  0.00           H  
ATOM     51  HZ2 TRP A   7      63.370  35.920  36.040  1.00  0.00           H  
ATOM     52  HZ3 TRP A   7      64.630  38.420  32.910  1.00  0.00           H  
ATOM     53  HH2 TRP A   7      63.790  38.140  35.220  1.00  0.00           H  
ATOM     54  N   GLU A   8      62.590  33.060  27.870  1.00  0.00           N  
ATOM     55  CA  GLU A   8      62.360  33.420  26.460  1.00  0.00           C  
ATOM     56  C   GLU A   8      60.950  33.910  26.180  1.00  0.00           C  
ATOM     57  O   GLU A   8      60.750  34.890  25.460  1.00  0.00           O  
ATOM     58  CB  GLU A   8      62.850  32.360  25.460  1.00  0.00           C  
ATOM     59  CG  GLU A   8      64.380  32.330  25.310  1.00  0.00           C  
ATOM     60  CD  GLU A   8      64.830  31.120  24.460  1.00  0.00           C  
ATOM     61  OE1 GLU A   8      64.410  31.050  23.300  1.00  0.00           O  
ATOM     62  OE2 GLU A   8      65.580  30.280  24.880  1.00  0.00           O1-
ATOM     63  H   GLU A   8      62.740  32.090  28.090  1.00  0.00           H  
ATOM     64  N   GLU A   9      60.060  33.320  26.910  1.00  0.00           N  
ATOM     65  CA  GLU A   9      58.610  33.680  26.910  1.00  0.00           C  
ATOM     66  C   GLU A   9      58.240  34.980  27.640  1.00  0.00           C  
ATOM     67  O   GLU A   9      57.970  35.940  26.940  1.00  0.00           O  
ATOM     68  CB  GLU A   9      57.910  32.520  27.550  1.00  0.00           C  
ATOM     69  CG  GLU A   9      57.910  31.230  26.670  1.00  0.00           C  
ATOM     70  CD  GLU A   9      57.440  29.920  27.280  1.00  0.00           C  
ATOM     71  OE1 GLU A   9      58.170  28.920  27.170  1.00  0.00           O  
ATOM     72  OE2 GLU A   9      56.400  29.880  27.900  1.00  0.00           O1-
ATOM     73  H   GLU A   9      60.300  32.560  27.510  1.00  0.00           H  
ATOM     74  N   PHE A  10      58.830  35.060  28.790  1.00  0.00           N  
ATOM     75  CA  PHE A  10      58.710  36.240  29.660  1.00  0.00           C  
ATOM     76  C   PHE A  10      59.360  37.520  29.150  1.00  0.00           C  
ATOM     77  O   PHE A  10      58.850  38.630  29.320  1.00  0.00           O  
ATOM     78  CB  PHE A  10      59.110  35.740  31.030  1.00  0.00           C  
ATOM     79  CG  PHE A  10      59.040  36.750  32.180  1.00  0.00           C  
ATOM     80  CD1 PHE A  10      57.800  37.140  32.670  1.00  0.00           C  
ATOM     81  CD2 PHE A  10      60.200  37.390  32.580  1.00  0.00           C  
ATOM     82  CE1 PHE A  10      57.830  38.130  33.670  1.00  0.00           C  
ATOM     83  CE2 PHE A  10      60.160  38.380  33.600  1.00  0.00           C  
ATOM     84  CZ  PHE A  10      58.990  38.780  34.160  1.00  0.00           C  
ATOM     85  H   PHE A  10      59.600  34.440  28.970  1.00  0.00           H  
ATOM     86  HD1 PHE A  10      56.830  36.840  32.260  1.00  0.00           H  
ATOM     87  HD2 PHE A  10      61.120  37.180  32.050  1.00  0.00           H  
ATOM     88  HE1 PHE A  10      56.900  38.440  34.140  1.00  0.00           H  
ATOM     89  HE2 PHE A  10      61.050  38.970  33.810  1.00  0.00           H  
ATOM     90  HZ  PHE A  10      59.000  39.620  34.850  1.00  0.00           H  
ATOM     91  N   GLU A  11      60.590  37.360  28.560  1.00  0.00           N  
ATOM     92  CA  GLU A  11      61.270  38.380  27.770  1.00  0.00           C  
ATOM     93  C   GLU A  11      60.500  39.000  26.560  1.00  0.00           C  
ATOM     94  O   GLU A  11      59.940  40.090  26.720  1.00  0.00           O  
ATOM     95  CB  GLU A  11      62.650  37.840  27.320  1.00  0.00           C  
ATOM     96  CG  GLU A  11      63.640  38.780  26.590  1.00  0.00           C  
ATOM     97  CD  GLU A  11      64.240  39.920  27.410  1.00  0.00           C  
ATOM     98  OE1 GLU A  11      63.680  41.020  27.480  1.00  0.00           O  
ATOM     99  OE2 GLU A  11      65.340  39.610  27.920  1.00  0.00           O1-
ATOM    100  H   GLU A  11      61.130  36.520  28.700  1.00  0.00           H  
ATOM    101  N   THR A  12      59.970  38.040  25.800  1.00  0.00           N  
ATOM    102  CA  THR A  12      59.150  38.290  24.580  1.00  0.00           C  
ATOM    103  C   THR A  12      57.840  38.940  25.030  1.00  0.00           C  
ATOM    104  O   THR A  12      57.560  39.940  24.390  1.00  0.00           O  
ATOM    105  CB  THR A  12      58.930  37.030  23.690  1.00  0.00           C  
ATOM    106  CG2 THR A  12      58.220  37.400  22.360  1.00  0.00           C  
ATOM    107  OG1 THR A  12      60.150  36.350  23.360  1.00  0.00           O  
ATOM    108  H   THR A  12      60.370  37.130  25.860  1.00  0.00           H  
ATOM    109  HG1 THR A  12      60.340  35.700  24.100  1.00  0.00           H  
ATOM    110  N   LEU A  13      57.270  38.460  26.140  1.00  0.00           N  
ATOM    111  CA  LEU A  13      56.010  39.010  26.660  1.00  0.00           C  
ATOM    112  C   LEU A  13      56.020  40.470  27.140  1.00  0.00           C  
ATOM    113  O   LEU A  13      55.320  41.310  26.560  1.00  0.00           O  
ATOM    114  CB  LEU A  13      55.260  38.090  27.640  1.00  0.00           C  
ATOM    115  CG  LEU A  13      54.070  37.370  26.970  1.00  0.00           C  
ATOM    116  CD1 LEU A  13      53.150  38.290  26.220  1.00  0.00           C  
ATOM    117  CD2 LEU A  13      54.510  36.270  26.100  1.00  0.00           C  
ATOM    118  H   LEU A  13      57.580  37.640  26.620  1.00  0.00           H  
ATOM    119  N   GLN A  14      57.080  40.730  27.950  1.00  0.00           N  
ATOM    120  CA  GLN A  14      57.380  42.120  28.390  1.00  0.00           C  
ATOM    121  C   GLN A  14      57.710  43.110  27.270  1.00  0.00           C  
ATOM    122  O   GLN A  14      57.170  44.230  27.290  1.00  0.00           O  
ATOM    123  CB  GLN A  14      58.510  42.210  29.530  1.00  0.00           C  
ATOM    124  CG  GLN A  14      58.080  41.880  30.950  1.00  0.00           C  
ATOM    125  CD  GLN A  14      56.960  42.760  31.560  1.00  0.00           C  
ATOM    126  NE2 GLN A  14      56.030  42.090  32.300  1.00  0.00           N  
ATOM    127  OE1 GLN A  14      57.030  43.990  31.500  1.00  0.00           O  
ATOM    128  H   GLN A  14      57.660  40.030  28.370  1.00  0.00           H  
ATOM    129 1HE2 GLN A  14      56.080  41.100  32.240  1.00  0.00           H  
ATOM    130 2HE2 GLN A  14      55.360  42.540  32.890  1.00  0.00           H  
ATOM    131  N   GLN A  15      58.420  42.560  26.270  1.00  0.00           N  
ATOM    132  CA  GLN A  15      58.730  43.300  25.070  1.00  0.00           C  
ATOM    133  C   GLN A  15      57.540  43.650  24.180  1.00  0.00           C  
ATOM    134  O   GLN A  15      57.550  44.720  23.530  1.00  0.00           O  
ATOM    135  CB  GLN A  15      59.840  42.490  24.310  1.00  0.00           C  
ATOM    136  CG  GLN A  15      61.160  42.560  25.080  1.00  0.00           C  
ATOM    137  CD  GLN A  15      62.340  42.280  24.180  1.00  0.00           C  
ATOM    138  NE2 GLN A  15      63.330  41.770  24.780  1.00  0.00           N  
ATOM    139  OE1 GLN A  15      62.560  42.620  23.060  1.00  0.00           O  
ATOM    140  H   GLN A  15      58.870  41.660  26.340  1.00  0.00           H  
ATOM    141 1HE2 GLN A  15      63.420  41.470  25.730  1.00  0.00           H  
ATOM    142 2HE2 GLN A  15      64.080  41.660  24.130  1.00  0.00           H  
ATOM    143  N   GLN A  16      56.400  42.970  24.430  1.00  0.00           N  
ATOM    144  CA  GLN A  16      55.150  43.360  23.720  1.00  0.00           C  
ATOM    145  C   GLN A  16      54.610  44.820  24.140  1.00  0.00           C  
ATOM    146  O   GLN A  16      53.610  45.220  23.590  1.00  0.00           O  
ATOM    147  CB  GLN A  16      54.160  42.250  23.870  1.00  0.00           C  
ATOM    148  CG  GLN A  16      53.280  42.030  22.590  1.00  0.00           C  
ATOM    149  CD  GLN A  16      51.960  41.290  22.880  1.00  0.00           C  
ATOM    150  NE2 GLN A  16      51.960  40.020  22.790  1.00  0.00           N  
ATOM    151  OE1 GLN A  16      51.050  41.840  23.480  1.00  0.00           O  
ATOM    152  H   GLN A  16      56.310  42.330  25.190  1.00  0.00           H  
ATOM    153 1HE2 GLN A  16      52.770  39.470  22.610  1.00  0.00           H  
ATOM    154 2HE2 GLN A  16      51.090  39.560  22.640  1.00  0.00           H  
ATOM    155  N   GLU A  17      55.120  45.400  25.250  1.00  0.00           N  
ATOM    156  CA  GLU A  17      54.940  46.820  25.610  1.00  0.00           C  
ATOM    157  C   GLU A  17      55.720  47.780  24.650  1.00  0.00           C  
ATOM    158  O   GLU A  17      55.160  48.720  24.060  1.00  0.00           O  
ATOM    159  CB  GLU A  17      55.430  46.980  27.010  1.00  0.00           C  
ATOM    160  CG  GLU A  17      55.600  48.420  27.410  1.00  0.00           C  
ATOM    161  CD  GLU A  17      55.960  48.590  28.880  1.00  0.00           C  
ATOM    162  OE1 GLU A  17      57.050  49.040  29.150  1.00  0.00           O  
ATOM    163  OE2 GLU A  17      55.120  48.170  29.740  1.00  0.00           O1-
ATOM    164  H   GLU A  17      55.620  44.890  25.950  1.00  0.00           H  
ATOM    165  N   CYS A  18      56.820  47.260  24.080  1.00  0.00           N  
ATOM    166  CA  CYS A  18      57.680  48.100  23.260  1.00  0.00           C  
ATOM    167  C   CYS A  18      57.330  48.190  21.740  1.00  0.00           C  
ATOM    168  O   CYS A  18      57.730  47.390  20.930  1.00  0.00           O  
ATOM    169  CB  CYS A  18      59.130  47.770  23.400  1.00  0.00           C  
ATOM    170  SG  CYS A  18      59.740  47.790  25.130  1.00  0.00           S  
ATOM    171  H   CYS A  18      56.930  46.300  23.830  1.00  0.00           H  
ATOM    172  HG  CYS A  18      61.000  47.630  24.740  1.00  0.00           H  
ATOM    173  N   LYS A  19      56.210  48.950  21.610  1.00  0.00           N  
ATOM    174  CA  LYS A  19      55.540  49.350  20.360  1.00  0.00           C  
ATOM    175  C   LYS A  19      54.610  50.490  20.500  1.00  0.00           C  
ATOM    176  O   LYS A  19      54.560  50.960  21.630  1.00  0.00           O  
ATOM    177  CB  LYS A  19      54.820  48.150  19.740  1.00  0.00           C  
ATOM    178  CG  LYS A  19      53.870  47.440  20.630  1.00  0.00           C  
ATOM    179  CD  LYS A  19      53.230  46.280  19.990  1.00  0.00           C  
ATOM    180  CE  LYS A  19      51.950  45.970  20.690  1.00  0.00           C  
ATOM    181  NZ  LYS A  19      51.190  45.190  19.720  1.00  0.00           N1+
ATOM    182  H   LYS A  19      55.620  49.180  22.380  1.00  0.00           H  
ATOM    183  HZ1 LYS A  19      51.350  45.510  18.790  1.00  0.00           H  
ATOM    184  HZ2 LYS A  19      51.410  44.230  19.850  1.00  0.00           H  
ATOM    185  HZ3 LYS A  19      50.220  45.380  19.850  1.00  0.00           H  
ATOM    186  N   LEU A  20      54.110  51.050  19.340  1.00  0.00           N  
ATOM    187  CA  LEU A  20      53.070  52.090  19.430  1.00  0.00           C  
ATOM    188  C   LEU A  20      51.650  51.540  19.580  1.00  0.00           C  
ATOM    189  O   LEU A  20      51.160  50.830  18.690  1.00  0.00           O  
ATOM    190  CB  LEU A  20      52.970  52.990  18.190  1.00  0.00           C  
ATOM    191  CG  LEU A  20      53.990  54.100  18.130  1.00  0.00           C  
ATOM    192  CD1 LEU A  20      53.650  54.830  16.800  1.00  0.00           C  
ATOM    193  CD2 LEU A  20      54.260  55.020  19.260  1.00  0.00           C  
ATOM    194  H   LEU A  20      54.410  50.760  18.430  1.00  0.00           H  
ATOM    195  N   LEU A  21      51.330  51.370  20.840  1.00  0.00           N  
ATOM    196  CA  LEU A  21      50.180  50.540  21.320  1.00  0.00           C  
ATOM    197  C   LEU A  21      48.800  51.150  21.080  1.00  0.00           C  
ATOM    198  O   LEU A  21      48.750  52.010  20.160  1.00  0.00           O  
ATOM    199  CB  LEU A  21      50.320  50.530  22.870  1.00  0.00           C  
ATOM    200  CG  LEU A  21      51.470  49.700  23.410  1.00  0.00           C  
ATOM    201  CD1 LEU A  21      51.590  50.040  24.950  1.00  0.00           C  
ATOM    202  CD2 LEU A  21      50.990  48.260  23.220  1.00  0.00           C  
ATOM    203  H   LEU A  21      51.520  52.080  21.510  1.00  0.00           H  
ATOM    204  N   TYR A  22      47.790  50.540  21.710  1.00  0.00           N  
ATOM    205  CA  TYR A  22      46.400  51.150  21.620  1.00  0.00           C  
ATOM    206  C   TYR A  22      46.320  52.530  22.290  1.00  0.00           C  
ATOM    207  O   TYR A  22      47.110  52.910  23.110  1.00  0.00           O  
ATOM    208  CB  TYR A  22      45.450  50.170  22.200  1.00  0.00           C  
ATOM    209  CG  TYR A  22      45.130  49.050  21.260  1.00  0.00           C  
ATOM    210  CD1 TYR A  22      44.070  49.170  20.410  1.00  0.00           C  
ATOM    211  CD2 TYR A  22      45.650  47.830  21.640  1.00  0.00           C  
ATOM    212  CE1 TYR A  22      43.510  47.960  19.950  1.00  0.00           C  
ATOM    213  CE2 TYR A  22      45.050  46.630  21.160  1.00  0.00           C  
ATOM    214  CZ  TYR A  22      43.860  46.710  20.330  1.00  0.00           C  
ATOM    215  OH  TYR A  22      43.120  45.580  20.070  1.00  0.00           O  
ATOM    216  H   TYR A  22      47.850  49.810  22.390  1.00  0.00           H  
ATOM    217  HD1 TYR A  22      43.550  50.100  20.200  1.00  0.00           H  
ATOM    218  HD2 TYR A  22      46.420  47.750  22.400  1.00  0.00           H  
ATOM    219  HE1 TYR A  22      42.710  48.070  19.210  1.00  0.00           H  
ATOM    220  HE2 TYR A  22      45.690  45.830  20.800  1.00  0.00           H  
ATOM    221  HH  TYR A  22      43.810  44.860  20.050  1.00  0.00           H  
ATOM    222  N   SER A  23      45.440  53.380  21.760  1.00  0.00           N  
ATOM    223  CA  SER A  23      45.340  54.870  21.850  1.00  0.00           C  
ATOM    224  C   SER A  23      45.140  55.150  23.320  1.00  0.00           C  
ATOM    225  O   SER A  23      44.320  54.530  23.950  1.00  0.00           O  
ATOM    226  CB  SER A  23      44.180  55.420  20.970  1.00  0.00           C  
ATOM    227  OG  SER A  23      44.120  56.800  21.180  1.00  0.00           O  
ATOM    228  H   SER A  23      44.590  52.990  21.400  1.00  0.00           H  
ATOM    229  HG  SER A  23      43.390  56.820  21.860  1.00  0.00           H  
ATOM    230  N   ARG A  24      45.910  56.110  23.830  1.00  0.00           N  
ATOM    231  CA  ARG A  24      45.850  56.450  25.250  1.00  0.00           C  
ATOM    232  C   ARG A  24      45.510  57.880  25.700  1.00  0.00           C  
ATOM    233  O   ARG A  24      45.860  58.290  26.780  1.00  0.00           O  
ATOM    234  CB  ARG A  24      47.170  56.010  25.920  1.00  0.00           C  
ATOM    235  CG  ARG A  24      47.250  54.550  26.040  1.00  0.00           C  
ATOM    236  CD  ARG A  24      48.520  54.010  26.480  1.00  0.00           C  
ATOM    237  NE  ARG A  24      49.540  53.950  25.440  1.00  0.00           N  
ATOM    238  CZ  ARG A  24      50.780  53.360  25.530  1.00  0.00           C  
ATOM    239  NH1 ARG A  24      51.120  52.800  26.680  1.00  0.00           N1+
ATOM    240  NH2 ARG A  24      51.730  53.820  24.630  1.00  0.00           N  
ATOM    241  H   ARG A  24      46.520  56.650  23.240  1.00  0.00           H  
ATOM    242  HE  ARG A  24      49.210  54.290  24.560  1.00  0.00           H  
ATOM    243 1HH1 ARG A  24      50.530  52.930  27.480  1.00  0.00           H  
ATOM    244 2HH1 ARG A  24      52.040  52.420  26.790  1.00  0.00           H  
ATOM    245 1HH2 ARG A  24      51.470  54.640  24.110  1.00  0.00           H  
ATOM    246 2HH2 ARG A  24      52.640  53.420  24.570  1.00  0.00           H  
ATOM    247  N   LYS A  25      44.530  58.420  24.960  1.00  0.00           N  
ATOM    248  CA  LYS A  25      44.230  59.860  24.980  1.00  0.00           C  
ATOM    249  C   LYS A  25      43.530  60.380  26.250  1.00  0.00           C  
ATOM    250  O   LYS A  25      44.110  61.080  27.120  1.00  0.00           O  
ATOM    251  CB  LYS A  25      43.350  60.180  23.730  1.00  0.00           C  
ATOM    252  CG  LYS A  25      44.030  60.310  22.390  1.00  0.00           C  
ATOM    253  CD  LYS A  25      42.990  60.470  21.280  1.00  0.00           C  
ATOM    254  CE  LYS A  25      42.360  61.900  21.210  1.00  0.00           C  
ATOM    255  NZ  LYS A  25      41.190  61.830  20.310  1.00  0.00           N1+
ATOM    256  H   LYS A  25      43.910  57.780  24.500  1.00  0.00           H  
ATOM    257  HZ1 LYS A  25      40.880  62.770  20.170  1.00  0.00           H  
ATOM    258  HZ2 LYS A  25      41.490  61.520  19.400  1.00  0.00           H  
ATOM    259  HZ3 LYS A  25      40.530  61.180  20.680  1.00  0.00           H  
ATOM    260  N   GLU A  26      42.480  59.680  26.570  1.00  0.00           N  
ATOM    261  CA  GLU A  26      41.550  60.100  27.640  1.00  0.00           C  
ATOM    262  C   GLU A  26      42.140  60.260  29.090  1.00  0.00           C  
ATOM    263  O   GLU A  26      41.670  61.230  29.720  1.00  0.00           O  
ATOM    264  CB  GLU A  26      40.270  59.220  27.690  1.00  0.00           C  
ATOM    265  CG  GLU A  26      39.200  59.260  26.560  1.00  0.00           C  
ATOM    266  CD  GLU A  26      38.740  60.650  26.220  1.00  0.00           C  
ATOM    267  OE1 GLU A  26      38.240  61.370  27.110  1.00  0.00           O  
ATOM    268  OE2 GLU A  26      39.160  61.220  25.180  1.00  0.00           O1-
ATOM    269  H   GLU A  26      42.130  58.950  25.990  1.00  0.00           H  
ATOM    270  N   GLY A  27      42.950  59.290  29.430  1.00  0.00           N  
ATOM    271  CA  GLY A  27      43.870  59.370  30.570  1.00  0.00           C  
ATOM    272  C   GLY A  27      44.770  60.540  30.590  1.00  0.00           C  
ATOM    273  O   GLY A  27      45.220  60.990  31.650  1.00  0.00           O  
ATOM    274  H   GLY A  27      42.920  58.370  29.040  1.00  0.00           H  
ATOM    275  N   GLN A  28      45.490  60.610  29.480  1.00  0.00           N  
ATOM    276  CA  GLN A  28      46.570  61.570  29.220  1.00  0.00           C  
ATOM    277  C   GLN A  28      46.140  63.060  29.030  1.00  0.00           C  
ATOM    278  O   GLN A  28      46.980  63.970  28.980  1.00  0.00           O  
ATOM    279  CB  GLN A  28      47.430  61.080  28.030  1.00  0.00           C  
ATOM    280  CG  GLN A  28      48.950  61.130  28.390  1.00  0.00           C  
ATOM    281  CD  GLN A  28      49.720  60.460  27.290  1.00  0.00           C  
ATOM    282  NE2 GLN A  28      50.520  59.440  27.520  1.00  0.00           N  
ATOM    283  OE1 GLN A  28      49.840  61.040  26.220  1.00  0.00           O  
ATOM    284  H   GLN A  28      45.350  59.910  28.780  1.00  0.00           H  
ATOM    285 1HE2 GLN A  28      50.640  59.010  28.420  1.00  0.00           H  
ATOM    286 2HE2 GLN A  28      50.990  59.000  26.750  1.00  0.00           H  
ATOM    287  N   ARG A  29      44.890  63.220  28.650  1.00  0.00           N  
ATOM    288  CA  ARG A  29      44.210  64.540  28.540  1.00  0.00           C  
ATOM    289  C   ARG A  29      44.180  65.390  29.840  1.00  0.00           C  
ATOM    290  O   ARG A  29      43.690  64.900  30.840  1.00  0.00           O  
ATOM    291  CB  ARG A  29      42.770  64.220  28.100  1.00  0.00           C  
ATOM    292  CG  ARG A  29      41.760  65.350  27.910  1.00  0.00           C  
ATOM    293  CD  ARG A  29      40.430  64.650  27.520  1.00  0.00           C  
ATOM    294  NE  ARG A  29      39.350  65.630  27.530  1.00  0.00           N  
ATOM    295  CZ  ARG A  29      38.110  65.480  27.060  1.00  0.00           C  
ATOM    296  NH1 ARG A  29      37.720  64.380  26.480  1.00  0.00           N1+
ATOM    297  NH2 ARG A  29      37.230  66.450  26.980  1.00  0.00           N  
ATOM    298  H   ARG A  29      44.420  62.470  28.170  1.00  0.00           H  
ATOM    299  HE  ARG A  29      39.670  66.490  27.920  1.00  0.00           H  
ATOM    300 1HH1 ARG A  29      38.340  63.640  26.220  1.00  0.00           H  
ATOM    301 2HH1 ARG A  29      36.750  64.230  26.320  1.00  0.00           H  
ATOM    302 1HH2 ARG A  29      37.460  67.410  27.180  1.00  0.00           H  
ATOM    303 2HH2 ARG A  29      36.280  66.200  26.780  1.00  0.00           H  
ATOM    304  N   GLN A  30      44.380  66.620  29.640  1.00  0.00           N  
ATOM    305  CA  GLN A  30      44.340  67.690  30.690  1.00  0.00           C  
ATOM    306  C   GLN A  30      43.360  67.470  31.820  1.00  0.00           C  
ATOM    307  O   GLN A  30      43.820  67.170  32.910  1.00  0.00           O  
ATOM    308  CB  GLN A  30      44.260  69.030  29.950  1.00  0.00           C  
ATOM    309  CG  GLN A  30      44.610  70.140  31.040  1.00  0.00           C  
ATOM    310  CD  GLN A  30      46.030  70.580  31.030  1.00  0.00           C  
ATOM    311  NE2 GLN A  30      46.330  71.650  30.260  1.00  0.00           N  
ATOM    312  OE1 GLN A  30      46.860  70.140  31.830  1.00  0.00           O  
ATOM    313  H   GLN A  30      44.660  66.930  28.730  1.00  0.00           H  
ATOM    314 1HE2 GLN A  30      45.680  72.160  29.710  1.00  0.00           H  
ATOM    315 2HE2 GLN A  30      47.290  71.890  30.380  1.00  0.00           H  
ATOM    316  N   GLU A  31      42.080  67.460  31.450  1.00  0.00           N  
ATOM    317  CA  GLU A  31      40.910  67.110  32.330  1.00  0.00           C  
ATOM    318  C   GLU A  31      40.930  65.890  33.270  1.00  0.00           C  
ATOM    319  O   GLU A  31      40.330  65.990  34.350  1.00  0.00           O  
ATOM    320  CB  GLU A  31      39.740  67.000  31.480  1.00  0.00           C  
ATOM    321  CG  GLU A  31      39.260  68.360  30.860  1.00  0.00           C  
ATOM    322  CD  GLU A  31      40.030  68.820  29.590  1.00  0.00           C  
ATOM    323  OE1 GLU A  31      40.630  69.900  29.670  1.00  0.00           O  
ATOM    324  OE2 GLU A  31      40.140  68.130  28.570  1.00  0.00           O1-
ATOM    325  H   GLU A  31      41.760  67.800  30.560  1.00  0.00           H  
ATOM    326  N   ASN A  32      41.580  64.850  32.810  1.00  0.00           N  
ATOM    327  CA  ASN A  32      41.720  63.640  33.620  1.00  0.00           C  
ATOM    328  C   ASN A  32      43.100  63.300  34.160  1.00  0.00           C  
ATOM    329  O   ASN A  32      43.260  62.360  34.920  1.00  0.00           O  
ATOM    330  CB  ASN A  32      41.200  62.400  32.860  1.00  0.00           C  
ATOM    331  CG  ASN A  32      39.720  62.530  32.580  1.00  0.00           C  
ATOM    332  ND2 ASN A  32      39.310  62.200  31.400  1.00  0.00           N  
ATOM    333  OD1 ASN A  32      38.990  62.850  33.490  1.00  0.00           O  
ATOM    334  H   ASN A  32      42.110  64.860  31.960  1.00  0.00           H  
ATOM    335 1HD2 ASN A  32      40.100  61.980  30.820  1.00  0.00           H  
ATOM    336 2HD2 ASN A  32      38.350  62.130  31.120  1.00  0.00           H  
ATOM    337  N   LYS A  33      44.110  64.110  33.910  1.00  0.00           N  
ATOM    338  CA  LYS A  33      45.420  63.900  34.530  1.00  0.00           C  
ATOM    339  C   LYS A  33      45.660  63.880  36.060  1.00  0.00           C  
ATOM    340  O   LYS A  33      46.590  63.270  36.560  1.00  0.00           O  
ATOM    341  CB  LYS A  33      46.340  64.980  33.940  1.00  0.00           C  
ATOM    342  CG  LYS A  33      47.170  64.710  32.670  1.00  0.00           C  
ATOM    343  CD  LYS A  33      48.380  63.800  32.810  1.00  0.00           C  
ATOM    344  CE  LYS A  33      49.190  63.770  31.490  1.00  0.00           C  
ATOM    345  NZ  LYS A  33      50.610  63.300  31.410  1.00  0.00           N1+
ATOM    346  H   LYS A  33      44.010  64.950  33.370  1.00  0.00           H  
ATOM    347  HZ1 LYS A  33      50.790  62.320  31.500  1.00  0.00           H  
ATOM    348  HZ2 LYS A  33      50.880  63.530  30.480  1.00  0.00           H  
ATOM    349  HZ3 LYS A  33      51.110  63.740  32.160  1.00  0.00           H  
ATOM    350  N   ASN A  34      44.780  64.590  36.770  1.00  0.00           N  
ATOM    351  CA  ASN A  34      44.580  64.600  38.290  1.00  0.00           C  
ATOM    352  C   ASN A  34      43.860  63.400  38.940  1.00  0.00           C  
ATOM    353  O   ASN A  34      43.690  63.250  40.180  1.00  0.00           O  
ATOM    354  CB  ASN A  34      43.870  65.900  38.670  1.00  0.00           C  
ATOM    355  CG  ASN A  34      42.790  66.500  37.790  1.00  0.00           C  
ATOM    356  ND2 ASN A  34      41.610  66.750  38.360  1.00  0.00           N  
ATOM    357  OD1 ASN A  34      42.900  66.780  36.590  1.00  0.00           O  
ATOM    358  H   ASN A  34      44.220  65.210  36.230  1.00  0.00           H  
ATOM    359 1HD2 ASN A  34      41.460  66.550  39.330  1.00  0.00           H  
ATOM    360 2HD2 ASN A  34      41.060  67.400  37.840  1.00  0.00           H  
ATOM    361  N   LYS A  35      43.150  62.700  38.010  1.00  0.00           N  
ATOM    362  CA  LYS A  35      42.450  61.430  38.360  1.00  0.00           C  
ATOM    363  C   LYS A  35      43.390  60.190  38.230  1.00  0.00           C  
ATOM    364  O   LYS A  35      42.970  59.150  38.680  1.00  0.00           O  
ATOM    365  CB  LYS A  35      41.280  61.340  37.400  1.00  0.00           C  
ATOM    366  CG  LYS A  35      40.370  62.560  37.600  1.00  0.00           C  
ATOM    367  CD  LYS A  35      39.160  62.380  36.710  1.00  0.00           C  
ATOM    368  CE  LYS A  35      38.330  63.630  36.620  1.00  0.00           C  
ATOM    369  NZ  LYS A  35      37.280  63.400  35.640  1.00  0.00           N1+
ATOM    370  H   LYS A  35      43.100  62.940  37.040  1.00  0.00           H  
ATOM    371  HZ1 LYS A  35      36.830  62.520  35.810  1.00  0.00           H  
ATOM    372  HZ2 LYS A  35      36.640  64.160  35.690  1.00  0.00           H  
ATOM    373  HZ3 LYS A  35      37.680  63.430  34.720  1.00  0.00           H  
ATOM    374  N   ASN A  36      44.650  60.380  37.780  1.00  0.00           N  
ATOM    375  CA  ASN A  36      45.630  59.300  37.770  1.00  0.00           C  
ATOM    376  C   ASN A  36      46.470  59.300  39.110  1.00  0.00           C  
ATOM    377  O   ASN A  36      46.590  60.290  39.790  1.00  0.00           O  
ATOM    378  CB  ASN A  36      46.560  59.330  36.570  1.00  0.00           C  
ATOM    379  CG  ASN A  36      45.890  59.250  35.200  1.00  0.00           C  
ATOM    380  ND2 ASN A  36      46.340  60.130  34.350  1.00  0.00           N  
ATOM    381  OD1 ASN A  36      45.150  58.380  34.840  1.00  0.00           O  
ATOM    382  H   ASN A  36      44.810  61.140  37.140  1.00  0.00           H  
ATOM    383 1HD2 ASN A  36      47.110  60.650  34.720  1.00  0.00           H  
ATOM    384 2HD2 ASN A  36      45.920  60.300  33.460  1.00  0.00           H  
ATOM    385  N   ARG A  37      46.860  58.070  39.540  1.00  0.00           N  
ATOM    386  CA  ARG A  37      47.970  58.040  40.530  1.00  0.00           C  
ATOM    387  C   ARG A  37      49.350  58.130  39.950  1.00  0.00           C  
ATOM    388  O   ARG A  37      50.170  58.750  40.580  1.00  0.00           O  
ATOM    389  CB  ARG A  37      47.740  56.800  41.440  1.00  0.00           C  
ATOM    390  CG  ARG A  37      48.560  56.820  42.710  1.00  0.00           C  
ATOM    391  CD  ARG A  37      48.220  55.740  43.740  1.00  0.00           C  
ATOM    392  NE  ARG A  37      47.150  56.120  44.660  1.00  0.00           N  
ATOM    393  CZ  ARG A  37      45.960  55.710  44.810  1.00  0.00           C  
ATOM    394  NH1 ARG A  37      45.480  54.670  44.100  1.00  0.00           N1+
ATOM    395  NH2 ARG A  37      45.070  56.470  45.550  1.00  0.00           N  
ATOM    396  H   ARG A  37      46.280  57.270  39.450  1.00  0.00           H  
ATOM    397  HE  ARG A  37      47.410  56.680  45.450  1.00  0.00           H  
ATOM    398 1HH1 ARG A  37      46.040  54.210  43.410  1.00  0.00           H  
ATOM    399 2HH1 ARG A  37      44.550  54.370  44.300  1.00  0.00           H  
ATOM    400 1HH2 ARG A  37      45.400  57.220  46.120  1.00  0.00           H  
ATOM    401 2HH2 ARG A  37      44.110  56.200  45.580  1.00  0.00           H  
ATOM    402  N   TYR A  38      49.560  57.280  38.900  1.00  0.00           N  
ATOM    403  CA  TYR A  38      50.890  57.180  38.240  1.00  0.00           C  
ATOM    404  C   TYR A  38      50.880  57.720  36.790  1.00  0.00           C  
ATOM    405  O   TYR A  38      49.780  57.930  36.260  1.00  0.00           O  
ATOM    406  CB  TYR A  38      51.380  55.710  38.460  1.00  0.00           C  
ATOM    407  CG  TYR A  38      51.970  55.520  39.880  1.00  0.00           C  
ATOM    408  CD1 TYR A  38      53.340  55.500  40.040  1.00  0.00           C  
ATOM    409  CD2 TYR A  38      51.120  54.910  40.830  1.00  0.00           C  
ATOM    410  CE1 TYR A  38      53.840  54.860  41.170  1.00  0.00           C  
ATOM    411  CE2 TYR A  38      51.710  54.240  41.930  1.00  0.00           C  
ATOM    412  CZ  TYR A  38      53.060  54.260  42.060  1.00  0.00           C  
ATOM    413  OH  TYR A  38      53.570  53.500  43.120  1.00  0.00           O  
ATOM    414  H   TYR A  38      48.900  56.680  38.450  1.00  0.00           H  
ATOM    415  HD1 TYR A  38      53.980  56.260  39.590  1.00  0.00           H  
ATOM    416  HD2 TYR A  38      50.030  54.880  40.910  1.00  0.00           H  
ATOM    417  HE1 TYR A  38      54.860  55.140  41.440  1.00  0.00           H  
ATOM    418  HE2 TYR A  38      51.040  53.760  42.640  1.00  0.00           H  
ATOM    419  HH  TYR A  38      53.000  53.680  43.920  1.00  0.00           H  
ATOM    420  N   LYS A  39      52.040  57.570  36.160  1.00  0.00           N  
ATOM    421  CA  LYS A  39      52.280  58.240  34.870  1.00  0.00           C  
ATOM    422  C   LYS A  39      52.350  57.290  33.700  1.00  0.00           C  
ATOM    423  O   LYS A  39      51.540  57.500  32.780  1.00  0.00           O  
ATOM    424  CB  LYS A  39      53.510  59.110  35.190  1.00  0.00           C  
ATOM    425  CG  LYS A  39      53.800  59.990  33.960  1.00  0.00           C  
ATOM    426  CD  LYS A  39      55.030  60.890  34.100  1.00  0.00           C  
ATOM    427  CE  LYS A  39      55.050  62.100  33.160  1.00  0.00           C  
ATOM    428  NZ  LYS A  39      55.520  61.840  31.800  1.00  0.00           N1+
ATOM    429  H   LYS A  39      52.900  57.370  36.630  1.00  0.00           H  
ATOM    430  HZ1 LYS A  39      54.960  61.110  31.420  1.00  0.00           H  
ATOM    431  HZ2 LYS A  39      55.400  62.650  31.220  1.00  0.00           H  
ATOM    432  HZ3 LYS A  39      56.500  61.620  31.810  1.00  0.00           H  
ATOM    433  N   ASN A  40      53.310  56.360  33.690  1.00  0.00           N  
ATOM    434  CA  ASN A  40      53.610  55.460  32.510  1.00  0.00           C  
ATOM    435  C   ASN A  40      52.560  54.410  32.170  1.00  0.00           C  
ATOM    436  O   ASN A  40      52.310  54.230  30.920  1.00  0.00           O  
ATOM    437  CB  ASN A  40      54.900  54.640  32.750  1.00  0.00           C  
ATOM    438  CG  ASN A  40      55.020  53.600  33.840  1.00  0.00           C  
ATOM    439  ND2 ASN A  40      55.460  52.430  33.430  1.00  0.00           N  
ATOM    440  OD1 ASN A  40      54.500  53.680  34.940  1.00  0.00           O  
ATOM    441  H   ASN A  40      54.040  56.310  34.370  1.00  0.00           H  
ATOM    442 1HD2 ASN A  40      55.580  52.360  32.440  1.00  0.00           H  
ATOM    443 2HD2 ASN A  40      55.640  51.680  34.050  1.00  0.00           H  
ATOM    444  N   ILE A  41      52.190  53.500  33.050  1.00  0.00           N  
ATOM    445  CA  ILE A  41      51.110  52.420  32.930  1.00  0.00           C  
ATOM    446  C   ILE A  41      49.660  52.880  32.610  1.00  0.00           C  
ATOM    447  O   ILE A  41      48.660  52.130  32.740  1.00  0.00           O  
ATOM    448  CB  ILE A  41      51.270  51.500  34.180  1.00  0.00           C  
ATOM    449  CG1 ILE A  41      51.380  52.180  35.610  1.00  0.00           C  
ATOM    450  CG2 ILE A  41      52.280  50.390  33.960  1.00  0.00           C  
ATOM    451  CD  ILE A  41      50.020  52.760  36.020  1.00  0.00           C  
ATOM    452  H   ILE A  41      52.610  53.470  33.960  1.00  0.00           H  
ATOM    453  N   LEU A  42      49.610  53.970  31.790  1.00  0.00           N  
ATOM    454  CA  LEU A  42      48.420  54.600  31.270  1.00  0.00           C  
ATOM    455  C   LEU A  42      47.540  53.630  30.430  1.00  0.00           C  
ATOM    456  O   LEU A  42      48.040  52.990  29.450  1.00  0.00           O  
ATOM    457  CB  LEU A  42      48.960  55.700  30.440  1.00  0.00           C  
ATOM    458  CG  LEU A  42      47.930  56.810  30.230  1.00  0.00           C  
ATOM    459  CD1 LEU A  42      47.790  57.830  31.400  1.00  0.00           C  
ATOM    460  CD2 LEU A  42      48.250  57.560  28.940  1.00  0.00           C  
ATOM    461  H   LEU A  42      50.420  54.370  31.360  1.00  0.00           H  
ATOM    462  N   PRO A  43      46.180  53.590  30.690  1.00  0.00           N  
ATOM    463  CA  PRO A  43      45.280  52.710  29.950  1.00  0.00           C  
ATOM    464  C   PRO A  43      44.880  53.120  28.500  1.00  0.00           C  
ATOM    465  O   PRO A  43      44.720  54.320  28.200  1.00  0.00           O  
ATOM    466  CB  PRO A  43      44.030  52.630  30.730  1.00  0.00           C  
ATOM    467  CG  PRO A  43      44.490  52.890  32.220  1.00  0.00           C  
ATOM    468  CD  PRO A  43      45.500  54.050  31.930  1.00  0.00           C  
ATOM    469  N   PHE A  44      44.320  52.110  27.810  1.00  0.00           N  
ATOM    470  CA  PHE A  44      43.660  52.070  26.450  1.00  0.00           C  
ATOM    471  C   PHE A  44      42.230  52.600  26.430  1.00  0.00           C  
ATOM    472  O   PHE A  44      41.310  52.040  26.990  1.00  0.00           O  
ATOM    473  CB  PHE A  44      43.620  50.610  25.960  1.00  0.00           C  
ATOM    474  CG  PHE A  44      45.050  49.970  25.580  1.00  0.00           C  
ATOM    475  CD1 PHE A  44      46.160  50.750  25.440  1.00  0.00           C  
ATOM    476  CD2 PHE A  44      45.130  48.590  25.790  1.00  0.00           C  
ATOM    477  CE1 PHE A  44      47.410  50.130  25.470  1.00  0.00           C  
ATOM    478  CE2 PHE A  44      46.410  48.020  25.890  1.00  0.00           C  
ATOM    479  CZ  PHE A  44      47.550  48.760  25.700  1.00  0.00           C  
ATOM    480  H   PHE A  44      44.110  51.270  28.310  1.00  0.00           H  
ATOM    481  HD1 PHE A  44      46.120  51.810  25.170  1.00  0.00           H  
ATOM    482  HD2 PHE A  44      44.330  47.910  25.480  1.00  0.00           H  
ATOM    483  HE1 PHE A  44      48.300  50.670  25.150  1.00  0.00           H  
ATOM    484  HE2 PHE A  44      46.490  46.940  26.010  1.00  0.00           H  
ATOM    485  HZ  PHE A  44      48.500  48.230  25.720  1.00  0.00           H  
ATOM    486  N   ASP A  45      42.130  53.580  25.570  1.00  0.00           N  
ATOM    487  CA  ASP A  45      40.920  54.430  25.450  1.00  0.00           C  
ATOM    488  C   ASP A  45      39.630  53.650  25.360  1.00  0.00           C  
ATOM    489  O   ASP A  45      38.670  54.110  25.940  1.00  0.00           O  
ATOM    490  CB  ASP A  45      40.970  55.260  24.200  1.00  0.00           C  
ATOM    491  CG  ASP A  45      41.680  56.620  24.260  1.00  0.00           C  
ATOM    492  OD1 ASP A  45      41.690  57.230  25.340  1.00  0.00           O  
ATOM    493  OD2 ASP A  45      42.230  57.030  23.230  1.00  0.00           O1-
ATOM    494  H   ASP A  45      42.860  53.750  24.910  1.00  0.00           H  
ATOM    495  N   HIS A  46      39.640  52.600  24.530  1.00  0.00           N  
ATOM    496  CA  HIS A  46      38.400  51.810  24.300  1.00  0.00           C  
ATOM    497  C   HIS A  46      37.940  50.950  25.500  1.00  0.00           C  
ATOM    498  O   HIS A  46      36.770  50.920  25.880  1.00  0.00           O  
ATOM    499  CB  HIS A  46      38.640  50.920  23.110  1.00  0.00           C  
ATOM    500  CG  HIS A  46      39.780  49.860  23.090  1.00  0.00           C  
ATOM    501  CD2 HIS A  46      39.770  48.670  22.560  1.00  0.00           C  
ATOM    502  ND1 HIS A  46      41.000  49.980  23.640  1.00  0.00           N  
ATOM    503  CE1 HIS A  46      41.770  48.930  23.380  1.00  0.00           C  
ATOM    504  NE2 HIS A  46      40.990  48.130  22.700  1.00  0.00           N  
ATOM    505  H   HIS A  46      40.400  52.260  23.980  1.00  0.00           H  
ATOM    506  HD2 HIS A  46      38.960  48.230  21.970  1.00  0.00           H  
ATOM    507  HE1 HIS A  46      42.860  48.920  23.470  1.00  0.00           H  
ATOM    508  HE2 HIS A  46      41.290  47.220  22.420  1.00  0.00           H  
ATOM    509  N   THR A  47      38.850  50.210  26.200  1.00  0.00           N  
ATOM    510  CA  THR A  47      38.400  49.230  27.240  1.00  0.00           C  
ATOM    511  C   THR A  47      37.800  49.750  28.590  1.00  0.00           C  
ATOM    512  O   THR A  47      37.720  48.980  29.550  1.00  0.00           O  
ATOM    513  CB  THR A  47      39.610  48.390  27.630  1.00  0.00           C  
ATOM    514  CG2 THR A  47      40.260  47.660  26.500  1.00  0.00           C  
ATOM    515  OG1 THR A  47      40.570  49.210  28.310  1.00  0.00           O  
ATOM    516  H   THR A  47      39.840  50.350  26.100  1.00  0.00           H  
ATOM    517  HG1 THR A  47      41.410  48.730  28.060  1.00  0.00           H  
ATOM    518  N   ARG A  48      37.600  51.030  28.700  1.00  0.00           N  
ATOM    519  CA  ARG A  48      37.110  51.720  29.950  1.00  0.00           C  
ATOM    520  C   ARG A  48      35.620  51.750  30.140  1.00  0.00           C  
ATOM    521  O   ARG A  48      34.780  51.950  29.260  1.00  0.00           O  
ATOM    522  CB  ARG A  48      37.820  53.070  30.060  1.00  0.00           C  
ATOM    523  CG  ARG A  48      37.330  54.000  28.910  1.00  0.00           C  
ATOM    524  CD  ARG A  48      37.850  55.410  29.030  1.00  0.00           C  
ATOM    525  NE  ARG A  48      36.990  56.300  29.740  1.00  0.00           N  
ATOM    526  CZ  ARG A  48      36.240  57.290  29.180  1.00  0.00           C  
ATOM    527  NH1 ARG A  48      36.240  57.510  27.850  1.00  0.00           N1+
ATOM    528  NH2 ARG A  48      35.310  57.940  29.900  1.00  0.00           N  
ATOM    529  H   ARG A  48      37.670  51.620  27.890  1.00  0.00           H  
ATOM    530  HE  ARG A  48      37.050  56.280  30.730  1.00  0.00           H  
ATOM    531 1HH1 ARG A  48      36.870  57.160  27.150  1.00  0.00           H  
ATOM    532 2HH1 ARG A  48      35.390  57.890  27.500  1.00  0.00           H  
ATOM    533 1HH2 ARG A  48      34.990  57.770  30.830  1.00  0.00           H  
ATOM    534 2HH2 ARG A  48      35.050  58.840  29.550  1.00  0.00           H  
ATOM    535  N   VAL A  49      35.300  51.560  31.400  1.00  0.00           N  
ATOM    536  CA  VAL A  49      33.940  51.610  31.990  1.00  0.00           C  
ATOM    537  C   VAL A  49      33.380  53.050  31.890  1.00  0.00           C  
ATOM    538  O   VAL A  49      34.210  53.940  31.990  1.00  0.00           O  
ATOM    539  CB  VAL A  49      34.000  50.980  33.390  1.00  0.00           C  
ATOM    540  CG1 VAL A  49      32.560  50.940  33.920  1.00  0.00           C  
ATOM    541  CG2 VAL A  49      34.760  49.640  33.440  1.00  0.00           C  
ATOM    542  H   VAL A  49      36.010  51.490  32.100  1.00  0.00           H  
ATOM    543  N   VAL A  50      32.050  53.270  31.820  1.00  0.00           N  
ATOM    544  CA  VAL A  50      31.460  54.610  31.820  1.00  0.00           C  
ATOM    545  C   VAL A  50      30.710  54.860  33.150  1.00  0.00           C  
ATOM    546  O   VAL A  50      30.030  54.010  33.660  1.00  0.00           O  
ATOM    547  CB  VAL A  50      30.580  54.510  30.610  1.00  0.00           C  
ATOM    548  CG1 VAL A  50      29.500  55.620  30.540  1.00  0.00           C  
ATOM    549  CG2 VAL A  50      31.370  54.440  29.280  1.00  0.00           C  
ATOM    550  H   VAL A  50      31.370  52.530  31.860  1.00  0.00           H  
ATOM    551  N   LEU A  51      31.000  56.070  33.600  1.00  0.00           N  
ATOM    552  CA  LEU A  51      30.410  56.750  34.810  1.00  0.00           C  
ATOM    553  C   LEU A  51      29.320  57.760  34.320  1.00  0.00           C  
ATOM    554  O   LEU A  51      29.640  58.660  33.520  1.00  0.00           O  
ATOM    555  CB  LEU A  51      31.590  57.300  35.660  1.00  0.00           C  
ATOM    556  CG  LEU A  51      31.130  57.930  36.960  1.00  0.00           C  
ATOM    557  CD1 LEU A  51      30.640  56.950  37.950  1.00  0.00           C  
ATOM    558  CD2 LEU A  51      32.150  58.880  37.670  1.00  0.00           C  
ATOM    559  H   LEU A  51      31.380  56.810  33.040  1.00  0.00           H  
ATOM    560  N   HIS A  52      28.080  57.370  34.590  1.00  0.00           N  
ATOM    561  CA  HIS A  52      26.880  58.040  34.090  1.00  0.00           C  
ATOM    562  C   HIS A  52      26.490  59.290  34.860  1.00  0.00           C  
ATOM    563  O   HIS A  52      26.350  59.300  36.110  1.00  0.00           O  
ATOM    564  CB  HIS A  52      25.800  56.990  33.870  1.00  0.00           C  
ATOM    565  CG  HIS A  52      25.970  56.020  32.660  1.00  0.00           C  
ATOM    566  CD2 HIS A  52      26.510  54.780  32.770  1.00  0.00           C  
ATOM    567  ND1 HIS A  52      25.390  56.170  31.480  1.00  0.00           N  
ATOM    568  CE1 HIS A  52      25.600  55.030  30.800  1.00  0.00           C  
ATOM    569  NE2 HIS A  52      26.260  54.190  31.590  1.00  0.00           N  
ATOM    570  H   HIS A  52      27.960  56.530  35.110  1.00  0.00           H  
ATOM    571  HD2 HIS A  52      27.250  54.440  33.500  1.00  0.00           H  
ATOM    572  HE1 HIS A  52      25.170  54.680  29.860  1.00  0.00           H  
ATOM    573  HE2 HIS A  52      26.470  53.230  31.420  1.00  0.00           H  
ATOM    574  N   ASP A  53      26.470  60.380  34.050  1.00  0.00           N  
ATOM    575  CA  ASP A  53      26.190  61.740  34.450  1.00  0.00           C  
ATOM    576  C   ASP A  53      27.200  62.260  35.570  1.00  0.00           C  
ATOM    577  O   ASP A  53      28.300  61.650  35.620  1.00  0.00           O  
ATOM    578  CB  ASP A  53      24.670  62.120  34.820  1.00  0.00           C  
ATOM    579  CG  ASP A  53      24.220  63.490  34.160  1.00  0.00           C  
ATOM    580  OD1 ASP A  53      23.580  63.460  33.070  1.00  0.00           O  
ATOM    581  OD2 ASP A  53      24.510  64.550  34.730  1.00  0.00           O1-
ATOM    582  H   ASP A  53      26.840  60.320  33.120  1.00  0.00           H  
ATOM    583  N   GLY A  54      27.060  63.550  36.000  1.00  0.00           N  
ATOM    584  CA  GLY A  54      27.590  63.980  37.300  1.00  0.00           C  
ATOM    585  C   GLY A  54      27.290  65.310  37.900  1.00  0.00           C  
ATOM    586  O   GLY A  54      26.560  66.050  37.250  1.00  0.00           O  
ATOM    587  H   GLY A  54      26.370  64.160  35.610  1.00  0.00           H  
ATOM    588  N   ASP A  55      28.220  65.780  38.730  1.00  0.00           N  
ATOM    589  CA  ASP A  55      28.260  67.090  39.310  1.00  0.00           C  
ATOM    590  C   ASP A  55      28.550  68.190  38.270  1.00  0.00           C  
ATOM    591  O   ASP A  55      29.430  68.080  37.370  1.00  0.00           O  
ATOM    592  CB  ASP A  55      29.400  67.050  40.330  1.00  0.00           C  
ATOM    593  CG  ASP A  55      29.480  68.180  41.410  1.00  0.00           C  
ATOM    594  OD1 ASP A  55      30.250  69.120  41.180  1.00  0.00           O  
ATOM    595  OD2 ASP A  55      28.370  68.310  42.090  1.00  0.00           O1-
ATOM    596  H   ASP A  55      29.110  65.330  38.800  1.00  0.00           H  
ATOM    597  N   PRO A  56      28.050  69.410  38.470  1.00  0.00           N  
ATOM    598  CA  PRO A  56      28.280  70.540  37.550  1.00  0.00           C  
ATOM    599  C   PRO A  56      29.580  71.390  37.720  1.00  0.00           C  
ATOM    600  O   PRO A  56      29.540  72.520  37.240  1.00  0.00           O  
ATOM    601  CB  PRO A  56      27.050  71.410  37.800  1.00  0.00           C  
ATOM    602  CG  PRO A  56      26.720  71.230  39.300  1.00  0.00           C  
ATOM    603  CD  PRO A  56      27.050  69.780  39.530  1.00  0.00           C  
ATOM    604  N   ASN A  57      30.380  71.180  38.770  1.00  0.00           N  
ATOM    605  CA  ASN A  57      31.770  71.710  38.770  1.00  0.00           C  
ATOM    606  C   ASN A  57      32.790  70.840  37.990  1.00  0.00           C  
ATOM    607  O   ASN A  57      33.920  71.240  37.620  1.00  0.00           O  
ATOM    608  CB  ASN A  57      32.300  71.720  40.210  1.00  0.00           C  
ATOM    609  CG  ASN A  57      31.570  72.170  41.420  1.00  0.00           C  
ATOM    610  ND2 ASN A  57      32.390  72.670  42.310  1.00  0.00           N  
ATOM    611  OD1 ASN A  57      30.380  72.150  41.690  1.00  0.00           O  
ATOM    612  H   ASN A  57      30.060  70.820  39.640  1.00  0.00           H  
ATOM    613 1HD2 ASN A  57      33.370  72.790  42.210  1.00  0.00           H  
ATOM    614 2HD2 ASN A  57      31.930  72.990  43.140  1.00  0.00           H  
ATOM    615  N   GLU A  58      32.630  69.530  37.880  1.00  0.00           N  
ATOM    616  CA  GLU A  58      33.490  68.590  37.160  1.00  0.00           C  
ATOM    617  C   GLU A  58      33.350  68.860  35.590  1.00  0.00           C  
ATOM    618  O   GLU A  58      32.230  69.040  35.070  1.00  0.00           O  
ATOM    619  CB  GLU A  58      32.890  67.150  37.360  1.00  0.00           C  
ATOM    620  CG  GLU A  58      33.740  66.070  36.730  1.00  0.00           C  
ATOM    621  CD  GLU A  58      35.130  65.910  37.290  1.00  0.00           C  
ATOM    622  OE1 GLU A  58      35.290  65.480  38.450  1.00  0.00           O  
ATOM    623  OE2 GLU A  58      36.120  66.040  36.460  1.00  0.00           O1-
ATOM    624  H   GLU A  58      31.800  69.110  38.250  1.00  0.00           H  
ATOM    625  N   PRO A  59      34.470  69.020  34.920  1.00  0.00           N  
ATOM    626  CA  PRO A  59      34.500  69.160  33.470  1.00  0.00           C  
ATOM    627  C   PRO A  59      34.000  67.840  32.820  1.00  0.00           C  
ATOM    628  O   PRO A  59      32.790  67.850  32.630  1.00  0.00           O  
ATOM    629  CB  PRO A  59      35.970  69.410  33.130  1.00  0.00           C  
ATOM    630  CG  PRO A  59      36.590  69.990  34.420  1.00  0.00           C  
ATOM    631  CD  PRO A  59      35.800  69.270  35.520  1.00  0.00           C  
ATOM    632  N   VAL A  60      34.770  66.750  32.620  1.00  0.00           N  
ATOM    633  CA  VAL A  60      34.350  65.550  31.830  1.00  0.00           C  
ATOM    634  C   VAL A  60      34.050  64.320  32.750  1.00  0.00           C  
ATOM    635  O   VAL A  60      34.850  63.470  33.220  1.00  0.00           O  
ATOM    636  CB  VAL A  60      35.180  65.260  30.540  1.00  0.00           C  
ATOM    637  CG1 VAL A  60      34.990  66.420  29.560  1.00  0.00           C  
ATOM    638  CG2 VAL A  60      36.650  65.160  30.920  1.00  0.00           C  
ATOM    639  H   VAL A  60      35.650  66.690  33.070  1.00  0.00           H  
ATOM    640  N   SER A  61      32.800  64.320  33.170  1.00  0.00           N  
ATOM    641  CA  SER A  61      32.170  63.360  34.170  1.00  0.00           C  
ATOM    642  C   SER A  61      32.020  61.900  33.780  1.00  0.00           C  
ATOM    643  O   SER A  61      31.780  61.130  34.700  1.00  0.00           O  
ATOM    644  CB  SER A  61      30.770  63.880  34.580  1.00  0.00           C  
ATOM    645  OG  SER A  61      29.620  63.230  33.980  1.00  0.00           O  
ATOM    646  H   SER A  61      32.150  65.030  32.920  1.00  0.00           H  
ATOM    647  HG  SER A  61      29.390  62.410  34.500  1.00  0.00           H  
ATOM    648  N   ASP A  62      32.120  61.590  32.490  1.00  0.00           N  
ATOM    649  CA  ASP A  62      31.940  60.220  31.840  1.00  0.00           C  
ATOM    650  C   ASP A  62      33.020  59.270  32.300  1.00  0.00           C  
ATOM    651  O   ASP A  62      32.910  58.100  32.070  1.00  0.00           O  
ATOM    652  CB  ASP A  62      32.050  60.330  30.330  1.00  0.00           C  
ATOM    653  CG  ASP A  62      33.240  61.210  29.920  1.00  0.00           C  
ATOM    654  OD1 ASP A  62      34.130  60.630  29.270  1.00  0.00           O  
ATOM    655  OD2 ASP A  62      33.260  62.430  30.110  1.00  0.00           O1-
ATOM    656  H   ASP A  62      32.220  62.350  31.850  1.00  0.00           H  
ATOM    657  N   TYR A  63      34.210  59.800  32.600  1.00  0.00           N  
ATOM    658  CA  TYR A  63      35.390  59.120  33.220  1.00  0.00           C  
ATOM    659  C   TYR A  63      35.260  58.520  34.660  1.00  0.00           C  
ATOM    660  O   TYR A  63      34.770  59.110  35.600  1.00  0.00           O  
ATOM    661  CB  TYR A  63      36.510  60.160  33.250  1.00  0.00           C  
ATOM    662  CG  TYR A  63      37.780  59.360  33.000  1.00  0.00           C  
ATOM    663  CD1 TYR A  63      38.210  59.040  31.680  1.00  0.00           C  
ATOM    664  CD2 TYR A  63      38.580  59.010  34.040  1.00  0.00           C  
ATOM    665  CE1 TYR A  63      39.440  58.410  31.400  1.00  0.00           C  
ATOM    666  CE2 TYR A  63      39.790  58.420  33.740  1.00  0.00           C  
ATOM    667  CZ  TYR A  63      40.240  58.090  32.460  1.00  0.00           C  
ATOM    668  OH  TYR A  63      41.370  57.400  32.230  1.00  0.00           O  
ATOM    669  H   TYR A  63      34.340  60.720  32.220  1.00  0.00           H  
ATOM    670  HD1 TYR A  63      37.710  59.490  30.820  1.00  0.00           H  
ATOM    671  HD2 TYR A  63      38.260  59.060  35.080  1.00  0.00           H  
ATOM    672  HE1 TYR A  63      39.860  58.320  30.400  1.00  0.00           H  
ATOM    673  HE2 TYR A  63      40.370  58.010  34.560  1.00  0.00           H  
ATOM    674  HH  TYR A  63      41.810  57.190  33.100  1.00  0.00           H  
ATOM    675  N   ILE A  64      35.880  57.300  34.760  1.00  0.00           N  
ATOM    676  CA  ILE A  64      36.160  56.570  35.990  1.00  0.00           C  
ATOM    677  C   ILE A  64      37.350  55.720  35.720  1.00  0.00           C  
ATOM    678  O   ILE A  64      37.590  55.260  34.580  1.00  0.00           O  
ATOM    679  CB  ILE A  64      34.960  55.790  36.450  1.00  0.00           C  
ATOM    680  CG1 ILE A  64      35.100  55.150  37.870  1.00  0.00           C  
ATOM    681  CG2 ILE A  64      34.420  54.770  35.450  1.00  0.00           C  
ATOM    682  CD  ILE A  64      35.320  56.180  38.980  1.00  0.00           C  
ATOM    683  H   ILE A  64      36.270  56.860  33.940  1.00  0.00           H  
ATOM    684  N   ASN A  65      38.180  55.520  36.740  1.00  0.00           N  
ATOM    685  CA  ASN A  65      39.370  54.660  36.720  1.00  0.00           C  
ATOM    686  C   ASN A  65      39.120  53.180  36.670  1.00  0.00           C  
ATOM    687  O   ASN A  65      38.890  52.620  37.730  1.00  0.00           O  
ATOM    688  CB  ASN A  65      40.320  55.000  37.920  1.00  0.00           C  
ATOM    689  CG  ASN A  65      41.220  56.230  37.680  1.00  0.00           C  
ATOM    690  ND2 ASN A  65      40.730  57.390  38.080  1.00  0.00           N  
ATOM    691  OD1 ASN A  65      42.180  56.190  36.950  1.00  0.00           O  
ATOM    692  H   ASN A  65      38.140  56.140  37.520  1.00  0.00           H  
ATOM    693 1HD2 ASN A  65      39.850  57.390  38.560  1.00  0.00           H  
ATOM    694 2HD2 ASN A  65      41.320  58.200  38.060  1.00  0.00           H  
ATOM    695  N   ALA A  66      38.830  52.640  35.470  1.00  0.00           N  
ATOM    696  CA  ALA A  66      38.380  51.200  35.450  1.00  0.00           C  
ATOM    697  C   ALA A  66      38.310  50.680  34.030  1.00  0.00           C  
ATOM    698  O   ALA A  66      37.590  51.050  33.060  1.00  0.00           O  
ATOM    699  CB  ALA A  66      36.970  51.080  35.990  1.00  0.00           C  
ATOM    700  H   ALA A  66      39.140  53.020  34.590  1.00  0.00           H  
ATOM    701  N   ASN A  67      38.980  49.520  33.940  1.00  0.00           N  
ATOM    702  CA  ASN A  67      39.040  48.840  32.620  1.00  0.00           C  
ATOM    703  C   ASN A  67      38.340  47.490  32.650  1.00  0.00           C  
ATOM    704  O   ASN A  67      38.410  46.850  33.730  1.00  0.00           O  
ATOM    705  CB  ASN A  67      40.520  48.750  32.260  1.00  0.00           C  
ATOM    706  CG  ASN A  67      40.960  50.140  31.840  1.00  0.00           C  
ATOM    707  ND2 ASN A  67      40.550  50.660  30.680  1.00  0.00           N  
ATOM    708  OD1 ASN A  67      41.220  50.970  32.670  1.00  0.00           O  
ATOM    709  H   ASN A  67      39.540  49.090  34.650  1.00  0.00           H  
ATOM    710 1HD2 ASN A  67      39.880  50.230  30.070  1.00  0.00           H  
ATOM    711 2HD2 ASN A  67      40.630  51.630  30.460  1.00  0.00           H  
ATOM    712  N   ILE A  68      37.710  47.110  31.530  1.00  0.00           N  
ATOM    713  CA  ILE A  68      37.050  45.850  31.440  1.00  0.00           C  
ATOM    714  C   ILE A  68      37.970  44.820  30.880  1.00  0.00           C  
ATOM    715  O   ILE A  68      38.180  44.730  29.700  1.00  0.00           O  
ATOM    716  CB  ILE A  68      35.760  46.000  30.620  1.00  0.00           C  
ATOM    717  CG1 ILE A  68      34.760  47.110  31.110  1.00  0.00           C  
ATOM    718  CG2 ILE A  68      34.980  44.660  30.470  1.00  0.00           C  
ATOM    719  CD  ILE A  68      33.790  47.770  30.130  1.00  0.00           C  
ATOM    720  H   ILE A  68      37.620  47.750  30.770  1.00  0.00           H  
ATOM    721  N   ILE A  69      38.280  43.880  31.740  1.00  0.00           N  
ATOM    722  CA  ILE A  69      39.190  42.800  31.310  1.00  0.00           C  
ATOM    723  C   ILE A  69      38.250  41.660  31.000  1.00  0.00           C  
ATOM    724  O   ILE A  69      37.600  41.140  31.800  1.00  0.00           O  
ATOM    725  CB  ILE A  69      40.080  42.420  32.500  1.00  0.00           C  
ATOM    726  CG1 ILE A  69      40.840  43.640  32.980  1.00  0.00           C  
ATOM    727  CG2 ILE A  69      41.020  41.180  32.330  1.00  0.00           C  
ATOM    728  CD  ILE A  69      41.920  44.300  32.010  1.00  0.00           C  
ATOM    729  H   ILE A  69      37.820  43.760  32.620  1.00  0.00           H  
ATOM    730  N   MET A  70      38.280  41.350  29.710  1.00  0.00           N  
ATOM    731  CA  MET A  70      37.680  40.060  29.330  1.00  0.00           C  
ATOM    732  C   MET A  70      38.670  38.830  29.250  1.00  0.00           C  
ATOM    733  O   MET A  70      39.770  39.040  28.730  1.00  0.00           O  
ATOM    734  CB  MET A  70      37.050  40.230  27.920  1.00  0.00           C  
ATOM    735  CG  MET A  70      35.770  40.980  28.240  1.00  0.00           C  
ATOM    736  SD  MET A  70      34.530  40.010  29.190  1.00  0.00           S  
ATOM    737  CE  MET A  70      33.680  39.380  27.800  1.00  0.00           C  
ATOM    738  H   MET A  70      38.550  41.970  28.980  1.00  0.00           H  
ATOM    739  N   PRO A  71      38.320  37.740  29.920  1.00  0.00           N  
ATOM    740  CA  PRO A  71      39.070  36.490  29.920  1.00  0.00           C  
ATOM    741  C   PRO A  71      38.870  35.700  28.660  1.00  0.00           C  
ATOM    742  O   PRO A  71      39.690  34.900  28.290  1.00  0.00           O  
ATOM    743  CB  PRO A  71      38.670  35.760  31.190  1.00  0.00           C  
ATOM    744  CG  PRO A  71      37.270  36.330  31.500  1.00  0.00           C  
ATOM    745  CD  PRO A  71      37.300  37.730  31.040  1.00  0.00           C  
ATOM    746  N   GLU A  72      37.590  35.650  28.240  1.00  0.00           N  
ATOM    747  CA  GLU A  72      37.290  35.480  26.820  1.00  0.00           C  
ATOM    748  C   GLU A  72      36.050  36.350  26.480  1.00  0.00           C  
ATOM    749  O   GLU A  72      35.050  36.330  27.230  1.00  0.00           O  
ATOM    750  CB  GLU A  72      37.000  34.020  26.520  1.00  0.00           C  
ATOM    751  CG  GLU A  72      37.330  33.540  25.090  1.00  0.00           C  
ATOM    752  CD  GLU A  72      36.450  34.010  23.950  1.00  0.00           C  
ATOM    753  OE1 GLU A  72      35.250  33.660  23.860  1.00  0.00           O  
ATOM    754  OE2 GLU A  72      36.780  34.930  23.230  1.00  0.00           O1-
ATOM    755  H   GLU A  72      36.830  35.470  28.860  1.00  0.00           H  
ATOM    756  N   PHE A  73      36.130  36.880  25.240  1.00  0.00           N  
ATOM    757  CA  PHE A  73      35.110  37.800  24.800  1.00  0.00           C  
ATOM    758  C   PHE A  73      33.660  37.250  24.790  1.00  0.00           C  
ATOM    759  O   PHE A  73      32.750  38.040  25.050  1.00  0.00           O  
ATOM    760  CB  PHE A  73      35.500  38.310  23.380  1.00  0.00           C  
ATOM    761  CG  PHE A  73      36.410  39.500  23.560  1.00  0.00           C  
ATOM    762  CD1 PHE A  73      35.970  40.740  24.050  1.00  0.00           C  
ATOM    763  CD2 PHE A  73      37.760  39.170  23.480  1.00  0.00           C  
ATOM    764  CE1 PHE A  73      36.910  41.660  24.450  1.00  0.00           C  
ATOM    765  CE2 PHE A  73      38.690  40.120  23.850  1.00  0.00           C  
ATOM    766  CZ  PHE A  73      38.270  41.380  24.280  1.00  0.00           C  
ATOM    767  H   PHE A  73      36.610  36.430  24.490  1.00  0.00           H  
ATOM    768  HD1 PHE A  73      34.910  40.880  24.300  1.00  0.00           H  
ATOM    769  HD2 PHE A  73      38.070  38.220  23.030  1.00  0.00           H  
ATOM    770  HE1 PHE A  73      36.530  42.480  25.050  1.00  0.00           H  
ATOM    771  HE2 PHE A  73      39.710  39.760  23.990  1.00  0.00           H  
ATOM    772  HZ  PHE A  73      39.010  42.150  24.530  1.00  0.00           H  
ATOM    773  N   GLY A  74      33.490  35.930  24.660  1.00  0.00           N  
ATOM    774  CA  GLY A  74      32.200  35.200  24.680  1.00  0.00           C  
ATOM    775  C   GLY A  74      31.600  34.880  26.080  1.00  0.00           C  
ATOM    776  O   GLY A  74      30.430  34.400  26.200  1.00  0.00           O  
ATOM    777  H   GLY A  74      34.270  35.330  24.470  1.00  0.00           H  
ATOM    778  N   SER A  75      32.220  35.260  27.210  1.00  0.00           N  
ATOM    779  CA  SER A  75      31.580  35.210  28.510  1.00  0.00           C  
ATOM    780  C   SER A  75      30.750  36.420  28.950  1.00  0.00           C  
ATOM    781  O   SER A  75      31.050  37.560  28.550  1.00  0.00           O  
ATOM    782  CB  SER A  75      32.640  34.920  29.640  1.00  0.00           C  
ATOM    783  OG  SER A  75      33.390  33.700  29.500  1.00  0.00           O  
ATOM    784  H   SER A  75      33.220  35.370  27.150  1.00  0.00           H  
ATOM    785  HG  SER A  75      32.850  33.130  28.880  1.00  0.00           H  
ATOM    786  N   SER A  76      29.680  36.130  29.690  1.00  0.00           N  
ATOM    787  CA  SER A  76      28.610  37.020  30.170  1.00  0.00           C  
ATOM    788  C   SER A  76      29.050  38.010  31.180  1.00  0.00           C  
ATOM    789  O   SER A  76      29.950  37.660  31.940  1.00  0.00           O  
ATOM    790  CB  SER A  76      27.410  36.120  30.540  1.00  0.00           C  
ATOM    791  OG  SER A  76      27.750  35.290  31.610  1.00  0.00           O  
ATOM    792  H   SER A  76      29.530  35.190  30.020  1.00  0.00           H  
ATOM    793  HG  SER A  76      27.010  34.640  31.830  1.00  0.00           H  
ATOM    794  N   GLY A  77      28.410  39.220  31.150  1.00  0.00           N  
ATOM    795  CA  GLY A  77      28.860  40.520  31.710  1.00  0.00           C  
ATOM    796  C   GLY A  77      29.350  40.590  33.170  1.00  0.00           C  
ATOM    797  O   GLY A  77      29.660  41.650  33.700  1.00  0.00           O  
ATOM    798  H   GLY A  77      27.520  39.360  30.700  1.00  0.00           H  
ATOM    799  N   LYS A  78      28.780  39.620  33.890  1.00  0.00           N  
ATOM    800  CA  LYS A  78      29.110  39.300  35.280  1.00  0.00           C  
ATOM    801  C   LYS A  78      30.550  38.770  35.410  1.00  0.00           C  
ATOM    802  O   LYS A  78      31.260  39.350  36.200  1.00  0.00           O  
ATOM    803  CB  LYS A  78      28.180  38.190  35.850  1.00  0.00           C  
ATOM    804  CG  LYS A  78      26.740  38.790  35.910  1.00  0.00           C  
ATOM    805  CD  LYS A  78      25.790  38.020  36.780  1.00  0.00           C  
ATOM    806  CE  LYS A  78      26.170  37.990  38.290  1.00  0.00           C  
ATOM    807  NZ  LYS A  78      26.050  36.660  38.810  1.00  0.00           N1+
ATOM    808  H   LYS A  78      27.990  39.180  33.460  1.00  0.00           H  
ATOM    809  HZ1 LYS A  78      26.080  36.710  39.810  1.00  0.00           H  
ATOM    810  HZ2 LYS A  78      25.180  36.270  38.530  1.00  0.00           H  
ATOM    811  HZ3 LYS A  78      26.810  36.120  38.440  1.00  0.00           H  
ATOM    812  N   LYS A  79      31.040  37.950  34.510  1.00  0.00           N  
ATOM    813  CA  LYS A  79      32.420  37.400  34.520  1.00  0.00           C  
ATOM    814  C   LYS A  79      33.490  38.400  34.060  1.00  0.00           C  
ATOM    815  O   LYS A  79      34.640  38.020  34.230  1.00  0.00           O  
ATOM    816  CB  LYS A  79      32.450  36.070  33.720  1.00  0.00           C  
ATOM    817  CG  LYS A  79      31.540  35.010  34.370  1.00  0.00           C  
ATOM    818  CD  LYS A  79      32.100  34.460  35.730  1.00  0.00           C  
ATOM    819  CE  LYS A  79      31.500  33.050  36.030  1.00  0.00           C  
ATOM    820  NZ  LYS A  79      32.290  32.420  37.100  1.00  0.00           N1+
ATOM    821  H   LYS A  79      30.440  37.430  33.900  1.00  0.00           H  
ATOM    822  HZ1 LYS A  79      32.000  32.900  37.920  1.00  0.00           H  
ATOM    823  HZ2 LYS A  79      32.210  31.430  37.190  1.00  0.00           H  
ATOM    824  HZ3 LYS A  79      33.250  32.620  36.890  1.00  0.00           H  
ATOM    825  N   SER A  80      33.080  39.510  33.490  1.00  0.00           N  
ATOM    826  CA  SER A  80      34.060  40.550  33.080  1.00  0.00           C  
ATOM    827  C   SER A  80      34.630  41.350  34.250  1.00  0.00           C  
ATOM    828  O   SER A  80      33.990  42.180  34.780  1.00  0.00           O  
ATOM    829  CB  SER A  80      33.350  41.540  32.200  1.00  0.00           C  
ATOM    830  OG  SER A  80      32.780  40.920  31.010  1.00  0.00           O  
ATOM    831  H   SER A  80      32.110  39.630  33.260  1.00  0.00           H  
ATOM    832  HG  SER A  80      33.510  40.500  30.470  1.00  0.00           H  
ATOM    833  N   TYR A  81      35.960  41.320  34.310  1.00  0.00           N  
ATOM    834  CA  TYR A  81      36.740  41.940  35.440  1.00  0.00           C  
ATOM    835  C   TYR A  81      36.980  43.440  35.490  1.00  0.00           C  
ATOM    836  O   TYR A  81      37.510  43.980  34.490  1.00  0.00           O  
ATOM    837  CB  TYR A  81      38.150  41.250  35.480  1.00  0.00           C  
ATOM    838  CG  TYR A  81      38.160  39.830  35.790  1.00  0.00           C  
ATOM    839  CD1 TYR A  81      37.860  39.510  37.110  1.00  0.00           C  
ATOM    840  CD2 TYR A  81      38.210  38.850  34.820  1.00  0.00           C  
ATOM    841  CE1 TYR A  81      37.640  38.180  37.470  1.00  0.00           C  
ATOM    842  CE2 TYR A  81      37.990  37.520  35.160  1.00  0.00           C  
ATOM    843  CZ  TYR A  81      37.660  37.210  36.470  1.00  0.00           C  
ATOM    844  OH  TYR A  81      37.360  35.920  36.820  1.00  0.00           O  
ATOM    845  H   TYR A  81      36.490  41.000  33.520  1.00  0.00           H  
ATOM    846  HD1 TYR A  81      37.830  40.300  37.850  1.00  0.00           H  
ATOM    847  HD2 TYR A  81      38.470  38.940  33.770  1.00  0.00           H  
ATOM    848  HE1 TYR A  81      37.260  38.150  38.490  1.00  0.00           H  
ATOM    849  HE2 TYR A  81      38.150  36.750  34.410  1.00  0.00           H  
ATOM    850  HH  TYR A  81      37.450  35.850  37.820  1.00  0.00           H  
ATOM    851  N   ILE A  82      36.560  44.140  36.550  1.00  0.00           N  
ATOM    852  CA  ILE A  82      36.900  45.530  36.580  1.00  0.00           C  
ATOM    853  C   ILE A  82      38.110  45.770  37.360  1.00  0.00           C  
ATOM    854  O   ILE A  82      38.080  45.580  38.590  1.00  0.00           O  
ATOM    855  CB  ILE A  82      35.700  46.370  37.070  1.00  0.00           C  
ATOM    856  CG1 ILE A  82      34.350  45.950  36.650  1.00  0.00           C  
ATOM    857  CG2 ILE A  82      36.010  47.840  36.710  1.00  0.00           C  
ATOM    858  CD  ILE A  82      33.230  46.630  37.560  1.00  0.00           C  
ATOM    859  H   ILE A  82      36.130  43.620  37.290  1.00  0.00           H  
ATOM    860  N   ALA A  83      39.170  45.970  36.570  1.00  0.00           N  
ATOM    861  CA  ALA A  83      40.470  46.370  37.110  1.00  0.00           C  
ATOM    862  C   ALA A  83      40.580  47.850  37.410  1.00  0.00           C  
ATOM    863  O   ALA A  83      40.840  48.610  36.460  1.00  0.00           O  
ATOM    864  CB  ALA A  83      41.690  45.900  36.350  1.00  0.00           C  
ATOM    865  H   ALA A  83      39.060  46.000  35.580  1.00  0.00           H  
ATOM    866  N   THR A  84      40.650  48.250  38.690  1.00  0.00           N  
ATOM    867  CA  THR A  84      40.520  49.650  39.080  1.00  0.00           C  
ATOM    868  C   THR A  84      41.420  50.140  40.150  1.00  0.00           C  
ATOM    869  O   THR A  84      42.130  49.460  40.880  1.00  0.00           O  
ATOM    870  CB  THR A  84      39.040  49.890  39.450  1.00  0.00           C  
ATOM    871  CG2 THR A  84      38.430  48.960  40.520  1.00  0.00           C  
ATOM    872  OG1 THR A  84      38.890  51.230  39.910  1.00  0.00           O  
ATOM    873  H   THR A  84      40.680  47.540  39.390  1.00  0.00           H  
ATOM    874  HG1 THR A  84      39.110  51.820  39.130  1.00  0.00           H  
ATOM    875  N   GLN A  85      42.000  51.280  39.790  1.00  0.00           N  
ATOM    876  CA  GLN A  85      42.740  52.260  40.690  1.00  0.00           C  
ATOM    877  C   GLN A  85      41.770  52.640  41.760  1.00  0.00           C  
ATOM    878  O   GLN A  85      40.770  53.310  41.480  1.00  0.00           O  
ATOM    879  CB  GLN A  85      43.150  53.520  39.930  1.00  0.00           C  
ATOM    880  CG  GLN A  85      43.780  54.610  40.800  1.00  0.00           C  
ATOM    881  CD  GLN A  85      43.880  55.940  40.000  1.00  0.00           C  
ATOM    882  NE2 GLN A  85      43.000  56.900  40.240  1.00  0.00           N  
ATOM    883  OE1 GLN A  85      44.860  56.220  39.320  1.00  0.00           O  
ATOM    884  H   GLN A  85      42.190  51.520  38.830  1.00  0.00           H  
ATOM    885 1HE2 GLN A  85      42.260  56.830  40.910  1.00  0.00           H  
ATOM    886 2HE2 GLN A  85      43.090  57.730  39.680  1.00  0.00           H  
ATOM    887  N   GLY A  86      42.190  52.300  42.990  1.00  0.00           N  
ATOM    888  CA  GLY A  86      41.490  52.660  44.290  1.00  0.00           C  
ATOM    889  C   GLY A  86      41.630  54.140  44.520  1.00  0.00           C  
ATOM    890  O   GLY A  86      42.720  54.710  44.400  1.00  0.00           O  
ATOM    891  H   GLY A  86      43.010  51.730  43.070  1.00  0.00           H  
ATOM    892  N   CYS A  87      40.610  54.740  45.080  1.00  0.00           N  
ATOM    893  CA  CYS A  87      40.450  56.230  45.140  1.00  0.00           C  
ATOM    894  C   CYS A  87      41.570  57.160  45.620  1.00  0.00           C  
ATOM    895  O   CYS A  87      42.410  56.870  46.470  1.00  0.00           O  
ATOM    896  CB  CYS A  87      39.150  56.500  45.940  1.00  0.00           C  
ATOM    897  SG  CYS A  87      39.290  55.860  47.650  1.00  0.00           S  
ATOM    898  H   CYS A  87      39.910  54.140  45.470  1.00  0.00           H  
ATOM    899  HG  CYS A  87      38.550  56.850  48.140  1.00  0.00           H  
ATOM    900  N   LEU A  88      41.510  58.380  45.100  1.00  0.00           N  
ATOM    901  CA  LEU A  88      42.350  59.530  45.510  1.00  0.00           C  
ATOM    902  C   LEU A  88      41.250  60.300  46.260  1.00  0.00           C  
ATOM    903  O   LEU A  88      40.030  60.210  46.200  1.00  0.00           O  
ATOM    904  CB  LEU A  88      42.680  60.390  44.300  1.00  0.00           C  
ATOM    905  CG  LEU A  88      43.700  59.700  43.410  1.00  0.00           C  
ATOM    906  CD1 LEU A  88      43.970  60.600  42.150  1.00  0.00           C  
ATOM    907  CD2 LEU A  88      45.010  59.420  44.070  1.00  0.00           C  
ATOM    908  H   LEU A  88      41.140  58.570  44.190  1.00  0.00           H  
ATOM    909  N   GLN A  89      41.700  61.170  47.140  1.00  0.00           N  
ATOM    910  CA  GLN A  89      40.820  62.110  47.880  1.00  0.00           C  
ATOM    911  C   GLN A  89      39.860  63.010  47.070  1.00  0.00           C  
ATOM    912  O   GLN A  89      38.700  63.250  47.380  1.00  0.00           O  
ATOM    913  CB  GLN A  89      41.700  63.080  48.670  1.00  0.00           C  
ATOM    914  CG  GLN A  89      41.990  62.620  50.110  1.00  0.00           C  
ATOM    915  CD  GLN A  89      43.300  63.310  50.540  1.00  0.00           C  
ATOM    916  NE2 GLN A  89      43.180  64.490  51.190  1.00  0.00           N  
ATOM    917  OE1 GLN A  89      44.390  62.780  50.400  1.00  0.00           O  
ATOM    918  H   GLN A  89      42.670  61.280  47.320  1.00  0.00           H  
ATOM    919 1HE2 GLN A  89      42.260  64.880  51.260  1.00  0.00           H  
ATOM    920 2HE2 GLN A  89      43.910  65.040  51.600  1.00  0.00           H  
ATOM    921  N   ASN A  90      40.240  63.190  45.790  1.00  0.00           N  
ATOM    922  CA  ASN A  90      39.310  63.870  44.840  1.00  0.00           C  
ATOM    923  C   ASN A  90      38.410  62.890  44.020  1.00  0.00           C  
ATOM    924  O   ASN A  90      37.320  63.280  43.590  1.00  0.00           O  
ATOM    925  CB  ASN A  90      40.070  64.740  43.780  1.00  0.00           C  
ATOM    926  CG  ASN A  90      41.100  63.990  42.880  1.00  0.00           C  
ATOM    927  ND2 ASN A  90      40.890  63.840  41.560  1.00  0.00           N  
ATOM    928  OD1 ASN A  90      42.190  63.700  43.270  1.00  0.00           O  
ATOM    929  H   ASN A  90      41.210  63.100  45.530  1.00  0.00           H  
ATOM    930 1HD2 ASN A  90      40.020  64.180  41.220  1.00  0.00           H  
ATOM    931 2HD2 ASN A  90      41.600  63.410  41.000  1.00  0.00           H  
ATOM    932  N   THR A  91      38.700  61.550  43.970  1.00  0.00           N  
ATOM    933  CA  THR A  91      37.870  60.540  43.210  1.00  0.00           C  
ATOM    934  C   THR A  91      36.940  59.630  44.020  1.00  0.00           C  
ATOM    935  O   THR A  91      36.300  58.730  43.520  1.00  0.00           O  
ATOM    936  CB  THR A  91      38.670  59.580  42.360  1.00  0.00           C  
ATOM    937  CG2 THR A  91      39.500  60.450  41.430  1.00  0.00           C  
ATOM    938  OG1 THR A  91      39.620  58.740  42.990  1.00  0.00           O  
ATOM    939  H   THR A  91      39.550  61.230  44.390  1.00  0.00           H  
ATOM    940  HG1 THR A  91      40.090  58.100  42.370  1.00  0.00           H  
ATOM    941  N   VAL A  92      36.710  60.060  45.280  1.00  0.00           N  
ATOM    942  CA  VAL A  92      36.010  59.390  46.350  1.00  0.00           C  
ATOM    943  C   VAL A  92      34.500  59.080  46.080  1.00  0.00           C  
ATOM    944  O   VAL A  92      34.070  57.910  45.920  1.00  0.00           O  
ATOM    945  CB  VAL A  92      36.190  59.960  47.750  1.00  0.00           C  
ATOM    946  CG1 VAL A  92      37.640  59.680  48.160  1.00  0.00           C  
ATOM    947  CG2 VAL A  92      36.110  61.510  47.770  1.00  0.00           C  
ATOM    948  H   VAL A  92      36.970  60.990  45.530  1.00  0.00           H  
ATOM    949  N   ASN A  93      33.720  60.140  45.860  1.00  0.00           N  
ATOM    950  CA  ASN A  93      32.330  60.030  45.440  1.00  0.00           C  
ATOM    951  C   ASN A  93      32.120  59.140  44.210  1.00  0.00           C  
ATOM    952  O   ASN A  93      31.310  58.190  44.270  1.00  0.00           O  
ATOM    953  CB  ASN A  93      31.930  61.490  45.200  1.00  0.00           C  
ATOM    954  CG  ASN A  93      31.910  62.420  46.390  1.00  0.00           C  
ATOM    955  ND2 ASN A  93      30.780  62.840  46.830  1.00  0.00           N  
ATOM    956  OD1 ASN A  93      32.880  62.660  47.070  1.00  0.00           O  
ATOM    957  H   ASN A  93      33.890  61.050  46.220  1.00  0.00           H  
ATOM    958 1HD2 ASN A  93      29.910  62.660  46.360  1.00  0.00           H  
ATOM    959 2HD2 ASN A  93      30.830  63.570  47.500  1.00  0.00           H  
ATOM    960  N   ASP A  94      33.040  59.280  43.190  1.00  0.00           N  
ATOM    961  CA  ASP A  94      33.050  58.470  41.960  1.00  0.00           C  
ATOM    962  C   ASP A  94      33.250  57.040  42.240  1.00  0.00           C  
ATOM    963  O   ASP A  94      32.720  56.230  41.490  1.00  0.00           O  
ATOM    964  CB  ASP A  94      34.170  58.910  41.010  1.00  0.00           C  
ATOM    965  CG  ASP A  94      33.960  60.410  40.610  1.00  0.00           C  
ATOM    966  OD1 ASP A  94      34.970  61.110  40.500  1.00  0.00           O  
ATOM    967  OD2 ASP A  94      32.880  60.930  40.500  1.00  0.00           O1-
ATOM    968  H   ASP A  94      33.540  60.130  43.020  1.00  0.00           H  
ATOM    969  N   PHE A  95      34.160  56.690  43.180  1.00  0.00           N  
ATOM    970  CA  PHE A  95      34.400  55.270  43.650  1.00  0.00           C  
ATOM    971  C   PHE A  95      33.050  54.700  44.190  1.00  0.00           C  
ATOM    972  O   PHE A  95      32.520  53.750  43.570  1.00  0.00           O  
ATOM    973  CB  PHE A  95      35.460  55.330  44.760  1.00  0.00           C  
ATOM    974  CG  PHE A  95      35.840  54.040  45.520  1.00  0.00           C  
ATOM    975  CD1 PHE A  95      36.880  53.220  45.150  1.00  0.00           C  
ATOM    976  CD2 PHE A  95      34.930  53.630  46.480  1.00  0.00           C  
ATOM    977  CE1 PHE A  95      37.070  52.020  45.790  1.00  0.00           C  
ATOM    978  CE2 PHE A  95      35.140  52.410  47.110  1.00  0.00           C  
ATOM    979  CZ  PHE A  95      36.170  51.560  46.740  1.00  0.00           C  
ATOM    980  H   PHE A  95      34.700  57.430  43.580  1.00  0.00           H  
ATOM    981  HD1 PHE A  95      37.660  53.610  44.490  1.00  0.00           H  
ATOM    982  HD2 PHE A  95      34.220  54.390  46.820  1.00  0.00           H  
ATOM    983  HE1 PHE A  95      37.950  51.420  45.530  1.00  0.00           H  
ATOM    984  HE2 PHE A  95      34.400  52.010  47.810  1.00  0.00           H  
ATOM    985  HZ  PHE A  95      36.370  50.690  47.360  1.00  0.00           H  
ATOM    986  N   TRP A  96      32.320  55.470  45.010  1.00  0.00           N  
ATOM    987  CA  TRP A  96      31.000  54.960  45.630  1.00  0.00           C  
ATOM    988  C   TRP A  96      29.840  54.900  44.580  1.00  0.00           C  
ATOM    989  O   TRP A  96      28.960  53.960  44.500  1.00  0.00           O  
ATOM    990  CB  TRP A  96      30.470  55.810  46.820  1.00  0.00           C  
ATOM    991  CG  TRP A  96      31.510  55.730  47.890  1.00  0.00           C  
ATOM    992  CD1 TRP A  96      32.370  56.720  48.260  1.00  0.00           C  
ATOM    993  CD2 TRP A  96      31.680  54.680  48.720  1.00  0.00           C  
ATOM    994  CE2 TRP A  96      32.680  55.000  49.590  1.00  0.00           C  
ATOM    995  CE3 TRP A  96      31.190  53.380  48.650  1.00  0.00           C  
ATOM    996  NE1 TRP A  96      33.080  56.260  49.270  1.00  0.00           N  
ATOM    997  CZ2 TRP A  96      33.270  54.020  50.320  1.00  0.00           C  
ATOM    998  CZ3 TRP A  96      31.870  52.430  49.420  1.00  0.00           C  
ATOM    999  CH2 TRP A  96      32.920  52.730  50.280  1.00  0.00           C  
ATOM   1000  H   TRP A  96      32.710  56.260  45.490  1.00  0.00           H  
ATOM   1001  HD1 TRP A  96      32.190  57.780  48.050  1.00  0.00           H  
ATOM   1002  HE1 TRP A  96      33.750  56.830  49.760  1.00  0.00           H  
ATOM   1003  HE3 TRP A  96      30.160  53.240  48.350  1.00  0.00           H  
ATOM   1004  HZ2 TRP A  96      33.850  54.380  51.170  1.00  0.00           H  
ATOM   1005  HZ3 TRP A  96      31.570  51.380  49.400  1.00  0.00           H  
ATOM   1006  HH2 TRP A  96      33.600  51.910  50.550  1.00  0.00           H  
ATOM   1007  N   ARG A  97      29.780  55.850  43.670  1.00  0.00           N  
ATOM   1008  CA  ARG A  97      28.870  55.880  42.560  1.00  0.00           C  
ATOM   1009  C   ARG A  97      29.030  54.720  41.570  1.00  0.00           C  
ATOM   1010  O   ARG A  97      28.070  54.110  41.240  1.00  0.00           O  
ATOM   1011  CB  ARG A  97      29.160  57.160  41.760  1.00  0.00           C  
ATOM   1012  CG  ARG A  97      28.390  58.300  42.520  1.00  0.00           C  
ATOM   1013  CD  ARG A  97      28.690  59.660  41.840  1.00  0.00           C  
ATOM   1014  NE  ARG A  97      28.120  59.730  40.500  1.00  0.00           N  
ATOM   1015  CZ  ARG A  97      28.750  60.290  39.450  1.00  0.00           C  
ATOM   1016  NH1 ARG A  97      30.020  60.750  39.510  1.00  0.00           N1+
ATOM   1017  NH2 ARG A  97      28.050  60.590  38.410  1.00  0.00           N  
ATOM   1018  H   ARG A  97      30.580  56.450  43.620  1.00  0.00           H  
ATOM   1019  HE  ARG A  97      27.250  59.250  40.380  1.00  0.00           H  
ATOM   1020 1HH1 ARG A  97      30.620  60.660  40.300  1.00  0.00           H  
ATOM   1021 2HH1 ARG A  97      30.500  61.080  38.700  1.00  0.00           H  
ATOM   1022 1HH2 ARG A  97      27.070  60.410  38.350  1.00  0.00           H  
ATOM   1023 2HH2 ARG A  97      28.480  60.910  37.570  1.00  0.00           H  
ATOM   1024  N   MET A  98      30.280  54.380  41.240  1.00  0.00           N  
ATOM   1025  CA  MET A  98      30.520  53.160  40.530  1.00  0.00           C  
ATOM   1026  C   MET A  98      30.090  51.920  41.270  1.00  0.00           C  
ATOM   1027  O   MET A  98      29.620  51.060  40.580  1.00  0.00           O  
ATOM   1028  CB  MET A  98      31.950  53.180  40.050  1.00  0.00           C  
ATOM   1029  CG  MET A  98      32.290  52.010  39.100  1.00  0.00           C  
ATOM   1030  SD  MET A  98      33.880  52.020  38.200  1.00  0.00           S  
ATOM   1031  CE  MET A  98      33.690  50.360  37.640  1.00  0.00           C  
ATOM   1032  H   MET A  98      31.050  55.010  41.320  1.00  0.00           H  
ATOM   1033  N   VAL A  99      30.270  51.760  42.620  1.00  0.00           N  
ATOM   1034  CA  VAL A  99      29.780  50.540  43.340  1.00  0.00           C  
ATOM   1035  C   VAL A  99      28.230  50.430  43.060  1.00  0.00           C  
ATOM   1036  O   VAL A  99      27.760  49.530  42.400  1.00  0.00           O  
ATOM   1037  CB  VAL A  99      30.050  50.680  44.890  1.00  0.00           C  
ATOM   1038  CG1 VAL A  99      29.550  49.440  45.720  1.00  0.00           C  
ATOM   1039  CG2 VAL A  99      31.520  50.870  45.180  1.00  0.00           C  
ATOM   1040  H   VAL A  99      30.940  52.340  43.080  1.00  0.00           H  
ATOM   1041  N   PHE A 100      27.610  51.600  43.230  1.00  0.00           N  
ATOM   1042  CA  PHE A 100      26.140  51.690  43.070  1.00  0.00           C  
ATOM   1043  C   PHE A 100      25.550  51.430  41.700  1.00  0.00           C  
ATOM   1044  O   PHE A 100      24.730  50.510  41.660  1.00  0.00           O  
ATOM   1045  CB  PHE A 100      25.730  53.110  43.500  1.00  0.00           C  
ATOM   1046  CG  PHE A 100      24.300  53.350  43.860  1.00  0.00           C  
ATOM   1047  CD1 PHE A 100      23.700  53.070  45.090  1.00  0.00           C  
ATOM   1048  CD2 PHE A 100      23.440  53.770  42.840  1.00  0.00           C  
ATOM   1049  CE1 PHE A 100      22.360  53.190  45.330  1.00  0.00           C  
ATOM   1050  CE2 PHE A 100      22.050  53.940  43.140  1.00  0.00           C  
ATOM   1051  CZ  PHE A 100      21.470  53.640  44.350  1.00  0.00           C  
ATOM   1052  H   PHE A 100      28.070  52.470  43.420  1.00  0.00           H  
ATOM   1053  HD1 PHE A 100      24.410  52.890  45.890  1.00  0.00           H  
ATOM   1054  HD2 PHE A 100      23.900  54.240  41.970  1.00  0.00           H  
ATOM   1055  HE1 PHE A 100      21.950  52.750  46.240  1.00  0.00           H  
ATOM   1056  HE2 PHE A 100      21.410  54.080  42.270  1.00  0.00           H  
ATOM   1057  HZ  PHE A 100      20.390  53.490  44.380  1.00  0.00           H  
ATOM   1058  N   GLN A 101      26.170  51.990  40.620  1.00  0.00           N  
ATOM   1059  CA  GLN A 101      25.770  51.720  39.210  1.00  0.00           C  
ATOM   1060  C   GLN A 101      25.780  50.230  38.830  1.00  0.00           C  
ATOM   1061  O   GLN A 101      24.840  49.700  38.200  1.00  0.00           O  
ATOM   1062  CB  GLN A 101      26.790  52.530  38.320  1.00  0.00           C  
ATOM   1063  CG  GLN A 101      26.710  52.590  36.820  1.00  0.00           C  
ATOM   1064  CD  GLN A 101      27.820  53.440  36.210  1.00  0.00           C  
ATOM   1065  NE2 GLN A 101      28.640  52.710  35.580  1.00  0.00           N  
ATOM   1066  OE1 GLN A 101      27.720  54.620  35.940  1.00  0.00           O  
ATOM   1067  H   GLN A 101      26.870  52.690  40.770  1.00  0.00           H  
ATOM   1068 1HE2 GLN A 101      28.640  51.710  35.650  1.00  0.00           H  
ATOM   1069 2HE2 GLN A 101      29.260  53.110  34.910  1.00  0.00           H  
ATOM   1070  N   GLU A 102      26.890  49.600  39.220  1.00  0.00           N  
ATOM   1071  CA  GLU A 102      27.130  48.180  38.910  1.00  0.00           C  
ATOM   1072  C   GLU A 102      26.620  47.160  39.900  1.00  0.00           C  
ATOM   1073  O   GLU A 102      26.510  46.000  39.550  1.00  0.00           O  
ATOM   1074  CB  GLU A 102      28.650  47.820  38.720  1.00  0.00           C  
ATOM   1075  CG  GLU A 102      29.380  48.810  37.760  1.00  0.00           C  
ATOM   1076  CD  GLU A 102      28.920  48.800  36.260  1.00  0.00           C  
ATOM   1077  OE1 GLU A 102      28.870  47.770  35.600  1.00  0.00           O  
ATOM   1078  OE2 GLU A 102      28.680  49.940  35.760  1.00  0.00           O1-
ATOM   1079  H   GLU A 102      27.580  50.080  39.760  1.00  0.00           H  
ATOM   1080  N   ASN A 103      26.070  47.700  40.950  1.00  0.00           N  
ATOM   1081  CA  ASN A 103      25.470  46.890  42.110  1.00  0.00           C  
ATOM   1082  C   ASN A 103      26.590  45.970  42.710  1.00  0.00           C  
ATOM   1083  O   ASN A 103      26.430  44.770  42.790  1.00  0.00           O  
ATOM   1084  CB  ASN A 103      24.280  46.120  41.550  1.00  0.00           C  
ATOM   1085  CG  ASN A 103      23.200  45.690  42.610  1.00  0.00           C  
ATOM   1086  ND2 ASN A 103      21.970  46.160  42.470  1.00  0.00           N  
ATOM   1087  OD1 ASN A 103      23.440  45.170  43.690  1.00  0.00           O  
ATOM   1088  H   ASN A 103      25.950  48.690  41.000  1.00  0.00           H  
ATOM   1089 1HD2 ASN A 103      21.630  46.740  41.730  1.00  0.00           H  
ATOM   1090 2HD2 ASN A 103      21.280  45.830  43.120  1.00  0.00           H  
ATOM   1091  N   SER A 104      27.820  46.420  42.750  1.00  0.00           N  
ATOM   1092  CA  SER A 104      29.060  45.730  43.240  1.00  0.00           C  
ATOM   1093  C   SER A 104      29.020  45.200  44.700  1.00  0.00           C  
ATOM   1094  O   SER A 104      28.950  46.040  45.570  1.00  0.00           O  
ATOM   1095  CB  SER A 104      30.310  46.620  43.210  1.00  0.00           C  
ATOM   1096  OG  SER A 104      30.180  47.300  41.950  1.00  0.00           O  
ATOM   1097  H   SER A 104      28.020  47.330  42.360  1.00  0.00           H  
ATOM   1098  HG  SER A 104      31.020  47.850  41.910  1.00  0.00           H  
ATOM   1099  N   ARG A 105      29.420  43.950  44.890  1.00  0.00           N  
ATOM   1100  CA  ARG A 105      29.370  43.260  46.200  1.00  0.00           C  
ATOM   1101  C   ARG A 105      30.750  42.810  46.800  1.00  0.00           C  
ATOM   1102  O   ARG A 105      31.090  43.460  47.770  1.00  0.00           O  
ATOM   1103  CB  ARG A 105      28.560  42.010  45.950  1.00  0.00           C  
ATOM   1104  CG  ARG A 105      27.170  42.200  45.350  1.00  0.00           C  
ATOM   1105  CD  ARG A 105      26.270  42.990  46.330  1.00  0.00           C  
ATOM   1106  NE  ARG A 105      25.020  43.220  45.550  1.00  0.00           N  
ATOM   1107  CZ  ARG A 105      23.830  42.630  45.820  1.00  0.00           C  
ATOM   1108  NH1 ARG A 105      23.750  41.680  46.740  1.00  0.00           N1+
ATOM   1109  NH2 ARG A 105      22.720  43.040  45.320  1.00  0.00           N  
ATOM   1110  H   ARG A 105      29.800  43.430  44.120  1.00  0.00           H  
ATOM   1111  HE  ARG A 105      25.090  43.890  44.820  1.00  0.00           H  
ATOM   1112 1HH1 ARG A 105      24.450  41.530  47.440  1.00  0.00           H  
ATOM   1113 2HH1 ARG A 105      22.920  41.130  46.620  1.00  0.00           H  
ATOM   1114 1HH2 ARG A 105      22.720  43.850  44.730  1.00  0.00           H  
ATOM   1115 2HH2 ARG A 105      21.800  42.760  45.590  1.00  0.00           H  
ATOM   1116  N   VAL A 106      31.470  41.730  46.350  1.00  0.00           N  
ATOM   1117  CA  VAL A 106      32.790  41.340  46.950  1.00  0.00           C  
ATOM   1118  C   VAL A 106      33.920  42.170  46.380  1.00  0.00           C  
ATOM   1119  O   VAL A 106      34.440  41.900  45.280  1.00  0.00           O  
ATOM   1120  CB  VAL A 106      32.990  39.880  46.700  1.00  0.00           C  
ATOM   1121  CG1 VAL A 106      34.260  39.420  47.480  1.00  0.00           C  
ATOM   1122  CG2 VAL A 106      31.740  39.090  47.240  1.00  0.00           C  
ATOM   1123  H   VAL A 106      31.230  41.300  45.480  1.00  0.00           H  
ATOM   1124  N   ILE A 107      34.060  43.350  46.890  1.00  0.00           N  
ATOM   1125  CA  ILE A 107      35.060  44.290  46.280  1.00  0.00           C  
ATOM   1126  C   ILE A 107      36.490  44.030  46.880  1.00  0.00           C  
ATOM   1127  O   ILE A 107      36.630  43.890  48.110  1.00  0.00           O  
ATOM   1128  CB  ILE A 107      34.600  45.790  46.410  1.00  0.00           C  
ATOM   1129  CG1 ILE A 107      33.290  46.090  45.590  1.00  0.00           C  
ATOM   1130  CG2 ILE A 107      35.710  46.780  45.930  1.00  0.00           C  
ATOM   1131  CD  ILE A 107      32.470  47.240  46.070  1.00  0.00           C  
ATOM   1132  H   ILE A 107      33.690  43.550  47.800  1.00  0.00           H  
ATOM   1133  N   VAL A 108      37.500  43.780  46.010  1.00  0.00           N  
ATOM   1134  CA  VAL A 108      38.810  43.290  46.490  1.00  0.00           C  
ATOM   1135  C   VAL A 108      39.700  44.520  46.460  1.00  0.00           C  
ATOM   1136  O   VAL A 108      40.030  45.190  45.490  1.00  0.00           O  
ATOM   1137  CB  VAL A 108      39.320  42.170  45.620  1.00  0.00           C  
ATOM   1138  CG1 VAL A 108      40.550  41.500  46.250  1.00  0.00           C  
ATOM   1139  CG2 VAL A 108      38.170  41.210  45.370  1.00  0.00           C  
ATOM   1140  H   VAL A 108      37.430  43.990  45.030  1.00  0.00           H  
ATOM   1141  N   MET A 109      40.460  44.680  47.550  1.00  0.00           N  
ATOM   1142  CA  MET A 109      41.430  45.740  47.790  1.00  0.00           C  
ATOM   1143  C   MET A 109      42.810  45.010  47.870  1.00  0.00           C  
ATOM   1144  O   MET A 109      42.930  44.280  48.850  1.00  0.00           O  
ATOM   1145  CB  MET A 109      41.060  46.270  49.210  1.00  0.00           C  
ATOM   1146  CG  MET A 109      41.770  47.640  49.160  1.00  0.00           C  
ATOM   1147  SD  MET A 109      41.420  48.490  50.750  1.00  0.00           S  
ATOM   1148  CE  MET A 109      42.520  49.860  50.480  1.00  0.00           C  
ATOM   1149  H   MET A 109      40.260  44.090  48.340  1.00  0.00           H  
ATOM   1150  N   THR A 110      43.590  45.150  46.860  1.00  0.00           N  
ATOM   1151  CA  THR A 110      44.850  44.350  46.960  1.00  0.00           C  
ATOM   1152  C   THR A 110      46.060  45.080  47.610  1.00  0.00           C  
ATOM   1153  O   THR A 110      46.800  44.480  48.350  1.00  0.00           O  
ATOM   1154  CB  THR A 110      45.230  43.560  45.730  1.00  0.00           C  
ATOM   1155  CG2 THR A 110      44.020  42.780  45.170  1.00  0.00           C  
ATOM   1156  OG1 THR A 110      45.720  44.480  44.730  1.00  0.00           O  
ATOM   1157  H   THR A 110      43.440  45.680  46.030  1.00  0.00           H  
ATOM   1158  HG1 THR A 110      45.070  44.600  43.980  1.00  0.00           H  
ATOM   1159  N   THR A 111      45.900  46.400  47.770  1.00  0.00           N  
ATOM   1160  CA  THR A 111      46.830  47.250  48.500  1.00  0.00           C  
ATOM   1161  C   THR A 111      46.550  47.560  49.990  1.00  0.00           C  
ATOM   1162  O   THR A 111      45.470  47.260  50.380  1.00  0.00           O  
ATOM   1163  CB  THR A 111      46.920  48.600  47.770  1.00  0.00           C  
ATOM   1164  CG2 THR A 111      48.070  48.730  46.790  1.00  0.00           C  
ATOM   1165  OG1 THR A 111      45.690  48.860  47.170  1.00  0.00           O  
ATOM   1166  H   THR A 111      45.120  46.870  47.360  1.00  0.00           H  
ATOM   1167  HG1 THR A 111      45.630  49.850  47.060  1.00  0.00           H  
ATOM   1168  N   LYS A 112      47.410  48.310  50.670  1.00  0.00           N  
ATOM   1169  CA  LYS A 112      47.240  48.760  52.080  1.00  0.00           C  
ATOM   1170  C   LYS A 112      47.130  50.330  52.020  1.00  0.00           C  
ATOM   1171  O   LYS A 112      46.640  50.940  51.040  1.00  0.00           O  
ATOM   1172  CB  LYS A 112      48.310  48.180  52.990  1.00  0.00           C  
ATOM   1173  CG  LYS A 112      47.890  46.830  53.610  1.00  0.00           C  
ATOM   1174  CD  LYS A 112      48.910  46.290  54.580  1.00  0.00           C  
ATOM   1175  CE  LYS A 112      48.710  44.830  55.030  1.00  0.00           C  
ATOM   1176  NZ  LYS A 112      49.870  44.320  55.810  1.00  0.00           N1+
ATOM   1177  H   LYS A 112      48.290  48.430  50.210  1.00  0.00           H  
ATOM   1178  HZ1 LYS A 112      50.700  44.240  55.250  1.00  0.00           H  
ATOM   1179  HZ2 LYS A 112      49.900  45.010  56.530  1.00  0.00           H  
ATOM   1180  HZ3 LYS A 112      49.710  43.500  56.350  1.00  0.00           H  
ATOM   1181  N   GLU A 113      47.160  50.870  53.280  1.00  0.00           N  
ATOM   1182  CA  GLU A 113      47.240  52.360  53.450  1.00  0.00           C  
ATOM   1183  C   GLU A 113      48.670  52.840  53.090  1.00  0.00           C  
ATOM   1184  O   GLU A 113      48.840  53.620  52.120  1.00  0.00           O  
ATOM   1185  CB  GLU A 113      46.740  52.810  54.790  1.00  0.00           C  
ATOM   1186  CG  GLU A 113      46.560  54.340  54.840  1.00  0.00           C  
ATOM   1187  CD  GLU A 113      45.860  54.780  56.080  1.00  0.00           C  
ATOM   1188  OE1 GLU A 113      45.720  55.980  56.320  1.00  0.00           O  
ATOM   1189  OE2 GLU A 113      45.280  53.890  56.780  1.00  0.00           O1-
ATOM   1190  H   GLU A 113      47.170  50.500  54.210  1.00  0.00           H  
ATOM   1191  N   VAL A 114      49.670  52.480  53.920  1.00  0.00           N  
ATOM   1192  CA  VAL A 114      51.110  52.710  53.670  1.00  0.00           C  
ATOM   1193  C   VAL A 114      51.860  51.390  53.510  1.00  0.00           C  
ATOM   1194  O   VAL A 114      51.840  50.590  54.420  1.00  0.00           O  
ATOM   1195  CB  VAL A 114      51.630  53.690  54.710  1.00  0.00           C  
ATOM   1196  CG1 VAL A 114      53.160  54.000  54.620  1.00  0.00           C  
ATOM   1197  CG2 VAL A 114      50.840  54.980  54.560  1.00  0.00           C  
ATOM   1198  H   VAL A 114      49.460  51.890  54.700  1.00  0.00           H  
ATOM   1199  N   GLU A 115      52.710  51.190  52.450  1.00  0.00           N  
ATOM   1200  CA  GLU A 115      53.530  49.950  52.310  1.00  0.00           C  
ATOM   1201  C   GLU A 115      55.000  50.270  52.090  1.00  0.00           C  
ATOM   1202  O   GLU A 115      55.470  50.870  51.070  1.00  0.00           O  
ATOM   1203  CB  GLU A 115      53.110  49.070  51.170  1.00  0.00           C  
ATOM   1204  CG  GLU A 115      51.940  48.150  51.560  1.00  0.00           C  
ATOM   1205  CD  GLU A 115      51.230  47.650  50.260  1.00  0.00           C  
ATOM   1206  OE1 GLU A 115      51.750  46.720  49.690  1.00  0.00           O  
ATOM   1207  OE2 GLU A 115      50.110  48.130  50.020  1.00  0.00           O1-
ATOM   1208  H   GLU A 115      52.750  51.820  51.670  1.00  0.00           H  
ATOM   1209  N   ARG A 116      55.810  49.870  53.120  1.00  0.00           N  
ATOM   1210  CA  ARG A 116      57.230  50.260  53.210  1.00  0.00           C  
ATOM   1211  C   ARG A 116      57.650  51.720  52.800  1.00  0.00           C  
ATOM   1212  O   ARG A 116      58.270  51.870  51.720  1.00  0.00           O  
ATOM   1213  CB  ARG A 116      58.020  49.210  52.440  1.00  0.00           C  
ATOM   1214  CG  ARG A 116      58.400  48.000  53.190  1.00  0.00           C  
ATOM   1215  CD  ARG A 116      58.950  48.250  54.650  1.00  0.00           C  
ATOM   1216  NE  ARG A 116      60.050  49.140  54.540  1.00  0.00           N  
ATOM   1217  CZ  ARG A 116      61.310  48.810  54.200  1.00  0.00           C  
ATOM   1218  NH1 ARG A 116      61.650  47.580  53.990  1.00  0.00           N1+
ATOM   1219  NH2 ARG A 116      62.210  49.770  54.200  1.00  0.00           N  
ATOM   1220  H   ARG A 116      55.570  49.200  53.820  1.00  0.00           H  
ATOM   1221  HE  ARG A 116      59.920  50.130  54.640  1.00  0.00           H  
ATOM   1222 1HH1 ARG A 116      60.990  46.840  54.100  1.00  0.00           H  
ATOM   1223 2HH1 ARG A 116      62.620  47.440  53.780  1.00  0.00           H  
ATOM   1224 1HH2 ARG A 116      61.880  50.700  54.310  1.00  0.00           H  
ATOM   1225 2HH2 ARG A 116      63.190  49.650  54.040  1.00  0.00           H  
ATOM   1226  N   GLY A 117      57.300  52.710  53.560  1.00  0.00           N  
ATOM   1227  CA  GLY A 117      57.600  54.080  53.260  1.00  0.00           C  
ATOM   1228  C   GLY A 117      56.910  54.760  52.030  1.00  0.00           C  
ATOM   1229  O   GLY A 117      57.500  55.770  51.600  1.00  0.00           O  
ATOM   1230  H   GLY A 117      56.890  52.480  54.430  1.00  0.00           H  
ATOM   1231  N   LYS A 118      56.210  53.960  51.260  1.00  0.00           N  
ATOM   1232  CA  LYS A 118      55.350  54.380  50.130  1.00  0.00           C  
ATOM   1233  C   LYS A 118      53.810  54.360  50.420  1.00  0.00           C  
ATOM   1234  O   LYS A 118      53.210  53.360  50.630  1.00  0.00           O  
ATOM   1235  CB  LYS A 118      55.890  53.540  49.000  1.00  0.00           C  
ATOM   1236  CG  LYS A 118      55.000  54.010  47.810  1.00  0.00           C  
ATOM   1237  CD  LYS A 118      55.310  53.230  46.550  1.00  0.00           C  
ATOM   1238  CE  LYS A 118      56.150  54.050  45.580  1.00  0.00           C  
ATOM   1239  NZ  LYS A 118      56.380  53.220  44.390  1.00  0.00           N1+
ATOM   1240  H   LYS A 118      56.350  52.980  51.190  1.00  0.00           H  
ATOM   1241  HZ1 LYS A 118      55.480  53.030  43.990  1.00  0.00           H  
ATOM   1242  HZ2 LYS A 118      56.800  53.770  43.680  1.00  0.00           H  
ATOM   1243  HZ3 LYS A 118      56.910  52.410  44.620  1.00  0.00           H  
ATOM   1244  N   SER A 119      53.250  55.550  50.340  1.00  0.00           N  
ATOM   1245  CA  SER A 119      51.790  55.720  50.300  1.00  0.00           C  
ATOM   1246  C   SER A 119      51.070  55.080  49.080  1.00  0.00           C  
ATOM   1247  O   SER A 119      51.570  55.100  47.930  1.00  0.00           O  
ATOM   1248  CB  SER A 119      51.310  57.180  50.380  1.00  0.00           C  
ATOM   1249  OG  SER A 119      51.800  58.020  49.260  1.00  0.00           O  
ATOM   1250  H   SER A 119      53.750  56.410  50.230  1.00  0.00           H  
ATOM   1251  HG  SER A 119      51.590  58.940  49.590  1.00  0.00           H  
ATOM   1252  N   LYS A 120      50.140  54.180  49.400  1.00  0.00           N  
ATOM   1253  CA  LYS A 120      49.440  53.320  48.420  1.00  0.00           C  
ATOM   1254  C   LYS A 120      47.970  53.820  48.000  1.00  0.00           C  
ATOM   1255  O   LYS A 120      47.660  53.760  46.790  1.00  0.00           O  
ATOM   1256  CB  LYS A 120      49.490  51.850  48.950  1.00  0.00           C  
ATOM   1257  CG  LYS A 120      50.940  51.330  48.980  1.00  0.00           C  
ATOM   1258  CD  LYS A 120      51.660  51.360  47.600  1.00  0.00           C  
ATOM   1259  CE  LYS A 120      52.940  50.540  47.580  1.00  0.00           C  
ATOM   1260  NZ  LYS A 120      52.800  49.090  47.500  1.00  0.00           N1+
ATOM   1261  H   LYS A 120      49.910  54.100  50.370  1.00  0.00           H  
ATOM   1262  HZ1 LYS A 120      53.700  48.660  47.420  1.00  0.00           H  
ATOM   1263  HZ2 LYS A 120      52.300  48.760  48.300  1.00  0.00           H  
ATOM   1264  HZ3 LYS A 120      52.130  48.920  46.780  1.00  0.00           H  
ATOM   1265  N   CYS A 121      46.970  53.770  48.940  1.00  0.00           N  
ATOM   1266  CA  CYS A 121      45.650  54.360  48.650  1.00  0.00           C  
ATOM   1267  C   CYS A 121      45.150  55.060  49.900  1.00  0.00           C  
ATOM   1268  O   CYS A 121      45.590  54.710  50.990  1.00  0.00           O  
ATOM   1269  CB  CYS A 121      44.660  53.260  48.270  1.00  0.00           C  
ATOM   1270  SG  CYS A 121      44.950  52.430  46.640  1.00  0.00           S  
ATOM   1271  H   CYS A 121      47.140  53.360  49.830  1.00  0.00           H  
ATOM   1272  HG  CYS A 121      46.020  53.150  46.320  1.00  0.00           H  
ATOM   1273  N   VAL A 122      44.420  56.150  49.740  1.00  0.00           N  
ATOM   1274  CA  VAL A 122      43.770  56.740  50.920  1.00  0.00           C  
ATOM   1275  C   VAL A 122      42.650  55.780  51.480  1.00  0.00           C  
ATOM   1276  O   VAL A 122      41.880  55.070  50.780  1.00  0.00           O  
ATOM   1277  CB  VAL A 122      43.220  58.120  50.570  1.00  0.00           C  
ATOM   1278  CG1 VAL A 122      42.270  58.100  49.420  1.00  0.00           C  
ATOM   1279  CG2 VAL A 122      42.590  58.940  51.690  1.00  0.00           C  
ATOM   1280  H   VAL A 122      44.450  56.780  48.960  1.00  0.00           H  
ATOM   1281  N   LYS A 123      42.640  55.750  52.770  1.00  0.00           N  
ATOM   1282  CA  LYS A 123      41.590  55.070  53.580  1.00  0.00           C  
ATOM   1283  C   LYS A 123      40.160  55.730  53.410  1.00  0.00           C  
ATOM   1284  O   LYS A 123      39.970  56.890  53.710  1.00  0.00           O  
ATOM   1285  CB  LYS A 123      42.100  55.160  55.020  1.00  0.00           C  
ATOM   1286  CG  LYS A 123      41.300  54.400  56.050  1.00  0.00           C  
ATOM   1287  CD  LYS A 123      41.570  54.700  57.500  1.00  0.00           C  
ATOM   1288  CE  LYS A 123      42.510  53.680  58.090  1.00  0.00           C  
ATOM   1289  NZ  LYS A 123      42.870  54.070  59.450  1.00  0.00           N1+
ATOM   1290  H   LYS A 123      43.450  56.010  53.310  1.00  0.00           H  
ATOM   1291  HZ1 LYS A 123      42.110  54.180  60.080  1.00  0.00           H  
ATOM   1292  HZ2 LYS A 123      43.400  53.310  59.820  1.00  0.00           H  
ATOM   1293  HZ3 LYS A 123      43.460  54.880  59.420  1.00  0.00           H  
ATOM   1294  N   TYR A 124      39.430  55.140  52.470  1.00  0.00           N  
ATOM   1295  CA  TYR A 124      38.110  55.570  52.160  1.00  0.00           C  
ATOM   1296  C   TYR A 124      37.060  55.350  53.180  1.00  0.00           C  
ATOM   1297  O   TYR A 124      36.060  56.050  53.160  1.00  0.00           O  
ATOM   1298  CB  TYR A 124      37.690  55.180  50.750  1.00  0.00           C  
ATOM   1299  CG  TYR A 124      37.730  53.640  50.440  1.00  0.00           C  
ATOM   1300  CD1 TYR A 124      38.880  53.020  49.920  1.00  0.00           C  
ATOM   1301  CD2 TYR A 124      36.660  52.850  50.730  1.00  0.00           C  
ATOM   1302  CE1 TYR A 124      38.950  51.650  49.810  1.00  0.00           C  
ATOM   1303  CE2 TYR A 124      36.710  51.500  50.580  1.00  0.00           C  
ATOM   1304  CZ  TYR A 124      37.880  50.880  50.120  1.00  0.00           C  
ATOM   1305  OH  TYR A 124      37.800  49.620  49.600  1.00  0.00           O  
ATOM   1306  H   TYR A 124      39.880  54.740  51.680  1.00  0.00           H  
ATOM   1307  HD1 TYR A 124      39.500  53.610  49.250  1.00  0.00           H  
ATOM   1308  HD2 TYR A 124      35.840  53.130  51.390  1.00  0.00           H  
ATOM   1309  HE1 TYR A 124      39.900  51.130  49.760  1.00  0.00           H  
ATOM   1310  HE2 TYR A 124      35.900  50.930  51.050  1.00  0.00           H  
ATOM   1311  HH  TYR A 124      37.100  49.020  49.980  1.00  0.00           H  
ATOM   1312  N   TRP A 125      37.130  54.200  53.880  1.00  0.00           N  
ATOM   1313  CA  TRP A 125      36.130  53.770  54.840  1.00  0.00           C  
ATOM   1314  C   TRP A 125      36.180  54.420  56.200  1.00  0.00           C  
ATOM   1315  O   TRP A 125      37.310  54.530  56.730  1.00  0.00           O  
ATOM   1316  CB  TRP A 125      36.030  52.280  54.700  1.00  0.00           C  
ATOM   1317  CG  TRP A 125      37.170  51.500  55.340  1.00  0.00           C  
ATOM   1318  CD1 TRP A 125      37.240  51.010  56.610  1.00  0.00           C  
ATOM   1319  CD2 TRP A 125      38.440  51.310  54.760  1.00  0.00           C  
ATOM   1320  CE2 TRP A 125      39.240  50.740  55.770  1.00  0.00           C  
ATOM   1321  CE3 TRP A 125      38.880  51.440  53.480  1.00  0.00           C  
ATOM   1322  NE1 TRP A 125      38.480  50.640  56.830  1.00  0.00           N  
ATOM   1323  CZ2 TRP A 125      40.530  50.440  55.450  1.00  0.00           C  
ATOM   1324  CZ3 TRP A 125      40.180  51.020  53.210  1.00  0.00           C  
ATOM   1325  CH2 TRP A 125      41.010  50.550  54.140  1.00  0.00           C  
ATOM   1326  H   TRP A 125      37.770  53.510  53.520  1.00  0.00           H  
ATOM   1327  HD1 TRP A 125      36.400  51.090  57.290  1.00  0.00           H  
ATOM   1328  HE1 TRP A 125      38.820  50.350  57.720  1.00  0.00           H  
ATOM   1329  HE3 TRP A 125      38.180  51.600  52.660  1.00  0.00           H  
ATOM   1330  HZ2 TRP A 125      41.300  50.330  56.220  1.00  0.00           H  
ATOM   1331  HZ3 TRP A 125      40.430  50.960  52.150  1.00  0.00           H  
ATOM   1332  HH2 TRP A 125      42.040  50.340  53.850  1.00  0.00           H  
ATOM   1333  N   PRO A 126      35.000  54.450  56.900  1.00  0.00           N  
ATOM   1334  CA  PRO A 126      34.880  54.900  58.270  1.00  0.00           C  
ATOM   1335  C   PRO A 126      35.340  53.920  59.340  1.00  0.00           C  
ATOM   1336  O   PRO A 126      35.620  52.730  59.060  1.00  0.00           O  
ATOM   1337  CB  PRO A 126      33.440  55.320  58.460  1.00  0.00           C  
ATOM   1338  CG  PRO A 126      32.620  54.580  57.430  1.00  0.00           C  
ATOM   1339  CD  PRO A 126      33.660  54.170  56.390  1.00  0.00           C  
ATOM   1340  N   ASP A 127      35.540  54.510  60.500  1.00  0.00           N  
ATOM   1341  CA  ASP A 127      35.950  53.690  61.650  1.00  0.00           C  
ATOM   1342  C   ASP A 127      34.820  52.750  62.130  1.00  0.00           C  
ATOM   1343  O   ASP A 127      33.810  52.770  61.570  1.00  0.00           O  
ATOM   1344  CB  ASP A 127      36.410  54.550  62.860  1.00  0.00           C  
ATOM   1345  CG  ASP A 127      37.650  53.910  63.530  1.00  0.00           C  
ATOM   1346  OD1 ASP A 127      38.740  54.330  63.130  1.00  0.00           O  
ATOM   1347  OD2 ASP A 127      37.440  52.870  64.230  1.00  0.00           O1-
ATOM   1348  H   ASP A 127      35.690  55.500  60.510  1.00  0.00           H  
ATOM   1349  N   GLU A 128      35.130  51.800  63.020  1.00  0.00           N  
ATOM   1350  CA  GLU A 128      34.220  50.850  63.660  1.00  0.00           C  
ATOM   1351  C   GLU A 128      32.870  51.500  64.160  1.00  0.00           C  
ATOM   1352  O   GLU A 128      32.840  52.500  64.890  1.00  0.00           O  
ATOM   1353  CB  GLU A 128      35.060  50.130  64.720  1.00  0.00           C  
ATOM   1354  CG  GLU A 128      35.850  48.990  64.070  1.00  0.00           C  
ATOM   1355  CD  GLU A 128      36.300  47.980  65.110  1.00  0.00           C  
ATOM   1356  OE1 GLU A 128      36.970  48.260  66.080  1.00  0.00           O  
ATOM   1357  OE2 GLU A 128      36.460  46.770  64.710  1.00  0.00           O1-
ATOM   1358  H   GLU A 128      36.070  51.860  63.340  1.00  0.00           H  
ATOM   1359  N   TYR A 129      31.820  50.920  63.630  1.00  0.00           N  
ATOM   1360  CA  TYR A 129      30.450  51.440  63.850  1.00  0.00           C  
ATOM   1361  C   TYR A 129      30.090  52.780  63.230  1.00  0.00           C  
ATOM   1362  O   TYR A 129      28.870  53.100  63.340  1.00  0.00           O  
ATOM   1363  CB  TYR A 129      30.000  51.320  65.330  1.00  0.00           C  
ATOM   1364  CG  TYR A 129      29.790  49.840  65.670  1.00  0.00           C  
ATOM   1365  CD1 TYR A 129      28.620  49.160  65.290  1.00  0.00           C  
ATOM   1366  CD2 TYR A 129      30.820  49.200  66.390  1.00  0.00           C  
ATOM   1367  CE1 TYR A 129      28.560  47.810  65.630  1.00  0.00           C  
ATOM   1368  CE2 TYR A 129      30.710  47.870  66.710  1.00  0.00           C  
ATOM   1369  CZ  TYR A 129      29.590  47.180  66.330  1.00  0.00           C  
ATOM   1370  OH  TYR A 129      29.550  45.880  66.740  1.00  0.00           O  
ATOM   1371  H   TYR A 129      31.860  49.990  63.260  1.00  0.00           H  
ATOM   1372  HD1 TYR A 129      27.780  49.740  64.920  1.00  0.00           H  
ATOM   1373  HD2 TYR A 129      31.680  49.770  66.720  1.00  0.00           H  
ATOM   1374  HE1 TYR A 129      27.920  47.110  65.100  1.00  0.00           H  
ATOM   1375  HE2 TYR A 129      31.640  47.380  67.010  1.00  0.00           H  
ATOM   1376  HH  TYR A 129      30.280  45.820  67.420  1.00  0.00           H  
ATOM   1377  N   ALA A 130      30.990  53.560  62.650  1.00  0.00           N  
ATOM   1378  CA  ALA A 130      30.750  54.950  62.190  1.00  0.00           C  
ATOM   1379  C   ALA A 130      30.120  55.060  60.760  1.00  0.00           C  
ATOM   1380  O   ALA A 130      30.200  54.080  60.000  1.00  0.00           O  
ATOM   1381  CB  ALA A 130      32.030  55.620  62.230  1.00  0.00           C  
ATOM   1382  H   ALA A 130      31.850  53.150  62.350  1.00  0.00           H  
ATOM   1383  N   LEU A 131      29.680  56.210  60.470  1.00  0.00           N  
ATOM   1384  CA  LEU A 131      29.150  56.640  59.170  1.00  0.00           C  
ATOM   1385  C   LEU A 131      29.910  57.840  58.640  1.00  0.00           C  
ATOM   1386  O   LEU A 131      30.560  58.640  59.340  1.00  0.00           O  
ATOM   1387  CB  LEU A 131      27.640  56.880  59.370  1.00  0.00           C  
ATOM   1388  CG  LEU A 131      27.210  57.840  60.440  1.00  0.00           C  
ATOM   1389  CD1 LEU A 131      26.160  58.820  59.880  1.00  0.00           C  
ATOM   1390  CD2 LEU A 131      26.590  57.000  61.550  1.00  0.00           C  
ATOM   1391  H   LEU A 131      29.700  56.850  61.240  1.00  0.00           H  
ATOM   1392  N   LYS A 132      30.000  57.720  57.310  1.00  0.00           N  
ATOM   1393  CA  LYS A 132      30.540  58.710  56.340  1.00  0.00           C  
ATOM   1394  C   LYS A 132      29.590  59.000  55.190  1.00  0.00           C  
ATOM   1395  O   LYS A 132      29.010  58.130  54.550  1.00  0.00           O  
ATOM   1396  CB  LYS A 132      31.890  58.210  55.760  1.00  0.00           C  
ATOM   1397  CG  LYS A 132      33.060  58.440  56.780  1.00  0.00           C  
ATOM   1398  CD  LYS A 132      33.530  59.920  56.930  1.00  0.00           C  
ATOM   1399  CE  LYS A 132      34.280  60.450  55.810  1.00  0.00           C  
ATOM   1400  NZ  LYS A 132      34.760  61.760  56.250  1.00  0.00           N1+
ATOM   1401  H   LYS A 132      29.760  56.870  56.840  1.00  0.00           H  
ATOM   1402  HZ1 LYS A 132      35.410  62.060  55.540  1.00  0.00           H  
ATOM   1403  HZ2 LYS A 132      34.090  62.500  56.270  1.00  0.00           H  
ATOM   1404  HZ3 LYS A 132      35.150  61.680  57.170  1.00  0.00           H  
ATOM   1405  N   GLU A 133      29.440  60.250  54.940  1.00  0.00           N  
ATOM   1406  CA  GLU A 133      28.390  60.780  54.050  1.00  0.00           C  
ATOM   1407  C   GLU A 133      28.900  61.670  52.900  1.00  0.00           C  
ATOM   1408  O   GLU A 133      29.650  62.590  53.060  1.00  0.00           O  
ATOM   1409  CB  GLU A 133      27.350  61.520  54.880  1.00  0.00           C  
ATOM   1410  CG  GLU A 133      26.350  60.610  55.680  1.00  0.00           C  
ATOM   1411  CD  GLU A 133      25.260  61.490  56.310  1.00  0.00           C  
ATOM   1412  OE1 GLU A 133      25.300  61.710  57.530  1.00  0.00           O  
ATOM   1413  OE2 GLU A 133      24.360  61.950  55.600  1.00  0.00           O1-
ATOM   1414  H   GLU A 133      30.100  60.880  55.340  1.00  0.00           H  
ATOM   1415  N   TYR A 134      28.690  61.120  51.740  1.00  0.00           N  
ATOM   1416  CA  TYR A 134      28.990  61.710  50.390  1.00  0.00           C  
ATOM   1417  C   TYR A 134      27.770  62.110  49.570  1.00  0.00           C  
ATOM   1418  O   TYR A 134      27.390  61.440  48.610  1.00  0.00           O  
ATOM   1419  CB  TYR A 134      30.080  60.870  49.610  1.00  0.00           C  
ATOM   1420  CG  TYR A 134      31.340  60.790  50.480  1.00  0.00           C  
ATOM   1421  CD1 TYR A 134      32.230  61.840  50.630  1.00  0.00           C  
ATOM   1422  CD2 TYR A 134      31.570  59.580  51.120  1.00  0.00           C  
ATOM   1423  CE1 TYR A 134      33.360  61.680  51.440  1.00  0.00           C  
ATOM   1424  CE2 TYR A 134      32.720  59.400  51.830  1.00  0.00           C  
ATOM   1425  CZ  TYR A 134      33.530  60.470  52.040  1.00  0.00           C  
ATOM   1426  OH  TYR A 134      34.750  60.190  52.570  1.00  0.00           O  
ATOM   1427  H   TYR A 134      28.100  60.320  51.650  1.00  0.00           H  
ATOM   1428  HD1 TYR A 134      32.050  62.790  50.140  1.00  0.00           H  
ATOM   1429  HD2 TYR A 134      30.840  58.780  51.110  1.00  0.00           H  
ATOM   1430  HE1 TYR A 134      34.070  62.470  51.650  1.00  0.00           H  
ATOM   1431  HE2 TYR A 134      32.970  58.380  52.140  1.00  0.00           H  
ATOM   1432  HH  TYR A 134      35.440  60.790  52.160  1.00  0.00           H  
ATOM   1433  N   GLY A 135      27.200  63.230  49.890  1.00  0.00           N  
ATOM   1434  CA  GLY A 135      26.000  63.740  49.340  1.00  0.00           C  
ATOM   1435  C   GLY A 135      24.730  62.980  49.670  1.00  0.00           C  
ATOM   1436  O   GLY A 135      24.660  62.650  50.850  1.00  0.00           O  
ATOM   1437  H   GLY A 135      27.610  63.930  50.480  1.00  0.00           H  
ATOM   1438  N   VAL A 136      24.330  62.150  48.680  1.00  0.00           N  
ATOM   1439  CA  VAL A 136      23.120  61.280  48.760  1.00  0.00           C  
ATOM   1440  C   VAL A 136      23.620  59.930  49.380  1.00  0.00           C  
ATOM   1441  O   VAL A 136      22.830  59.050  49.720  1.00  0.00           O  
ATOM   1442  CB  VAL A 136      22.260  61.110  47.480  1.00  0.00           C  
ATOM   1443  CG1 VAL A 136      20.810  60.620  47.890  1.00  0.00           C  
ATOM   1444  CG2 VAL A 136      22.040  62.330  46.630  1.00  0.00           C  
ATOM   1445  H   VAL A 136      24.710  62.240  47.760  1.00  0.00           H  
ATOM   1446  N   MET A 137      24.930  59.650  49.180  1.00  0.00           N  
ATOM   1447  CA  MET A 137      25.570  58.360  49.500  1.00  0.00           C  
ATOM   1448  C   MET A 137      25.990  58.180  50.960  1.00  0.00           C  
ATOM   1449  O   MET A 137      27.010  58.730  51.370  1.00  0.00           O  
ATOM   1450  CB  MET A 137      26.740  58.080  48.530  1.00  0.00           C  
ATOM   1451  CG  MET A 137      26.340  57.910  47.080  1.00  0.00           C  
ATOM   1452  SD  MET A 137      25.710  56.290  46.580  1.00  0.00           S  
ATOM   1453  CE  MET A 137      24.870  56.670  45.020  1.00  0.00           C  
ATOM   1454  H   MET A 137      25.480  60.460  48.950  1.00  0.00           H  
ATOM   1455  N   ARG A 138      25.510  57.180  51.670  1.00  0.00           N  
ATOM   1456  CA  ARG A 138      25.850  56.960  53.130  1.00  0.00           C  
ATOM   1457  C   ARG A 138      26.580  55.630  53.480  1.00  0.00           C  
ATOM   1458  O   ARG A 138      26.170  54.500  53.370  1.00  0.00           O  
ATOM   1459  CB  ARG A 138      24.520  57.110  53.900  1.00  0.00           C  
ATOM   1460  CG  ARG A 138      24.620  57.220  55.410  1.00  0.00           C  
ATOM   1461  CD  ARG A 138      23.320  57.420  56.180  1.00  0.00           C  
ATOM   1462  NE  ARG A 138      22.320  56.450  55.880  1.00  0.00           N  
ATOM   1463  CZ  ARG A 138      21.050  56.680  55.630  1.00  0.00           C  
ATOM   1464  NH1 ARG A 138      20.570  57.930  55.480  1.00  0.00           N1+
ATOM   1465  NH2 ARG A 138      20.340  55.560  55.480  1.00  0.00           N  
ATOM   1466  H   ARG A 138      24.910  56.520  51.230  1.00  0.00           H  
ATOM   1467  HE  ARG A 138      22.680  55.570  55.580  1.00  0.00           H  
ATOM   1468 1HH1 ARG A 138      21.180  58.710  55.620  1.00  0.00           H  
ATOM   1469 2HH1 ARG A 138      19.590  58.100  55.390  1.00  0.00           H  
ATOM   1470 1HH2 ARG A 138      20.640  54.620  55.360  1.00  0.00           H  
ATOM   1471 2HH2 ARG A 138      19.350  55.660  55.610  1.00  0.00           H  
ATOM   1472  N   VAL A 139      27.860  55.840  53.750  1.00  0.00           N  
ATOM   1473  CA  VAL A 139      28.780  54.650  53.970  1.00  0.00           C  
ATOM   1474  C   VAL A 139      29.020  54.440  55.480  1.00  0.00           C  
ATOM   1475  O   VAL A 139      29.580  55.230  56.220  1.00  0.00           O  
ATOM   1476  CB  VAL A 139      30.140  54.900  53.310  1.00  0.00           C  
ATOM   1477  CG1 VAL A 139      30.950  53.630  53.170  1.00  0.00           C  
ATOM   1478  CG2 VAL A 139      29.930  55.630  51.960  1.00  0.00           C  
ATOM   1479  H   VAL A 139      28.310  56.710  53.890  1.00  0.00           H  
ATOM   1480  N   ARG A 140      28.290  53.380  55.970  1.00  0.00           N  
ATOM   1481  CA  ARG A 140      28.410  52.860  57.340  1.00  0.00           C  
ATOM   1482  C   ARG A 140      29.230  51.610  57.400  1.00  0.00           C  
ATOM   1483  O   ARG A 140      29.200  50.920  56.370  1.00  0.00           O  
ATOM   1484  CB  ARG A 140      26.960  52.630  57.780  1.00  0.00           C  
ATOM   1485  CG  ARG A 140      26.720  51.910  59.160  1.00  0.00           C  
ATOM   1486  CD  ARG A 140      27.300  52.740  60.320  1.00  0.00           C  
ATOM   1487  NE  ARG A 140      26.110  53.480  60.770  1.00  0.00           N  
ATOM   1488  CZ  ARG A 140      25.610  53.310  62.020  1.00  0.00           C  
ATOM   1489  NH1 ARG A 140      26.050  52.330  62.810  1.00  0.00           N1+
ATOM   1490  NH2 ARG A 140      24.710  54.170  62.480  1.00  0.00           N  
ATOM   1491  H   ARG A 140      27.680  52.930  55.320  1.00  0.00           H  
ATOM   1492  HE  ARG A 140      25.460  53.790  60.080  1.00  0.00           H  
ATOM   1493 1HH1 ARG A 140      26.720  51.670  62.490  1.00  0.00           H  
ATOM   1494 2HH1 ARG A 140      25.950  52.340  63.810  1.00  0.00           H  
ATOM   1495 1HH2 ARG A 140      24.440  54.850  61.800  1.00  0.00           H  
ATOM   1496 2HH2 ARG A 140      24.300  54.060  63.390  1.00  0.00           H  
ATOM   1497  N   ASN A 141      30.190  51.640  58.320  1.00  0.00           N  
ATOM   1498  CA  ASN A 141      31.020  50.490  58.730  1.00  0.00           C  
ATOM   1499  C   ASN A 141      30.420  49.830  59.970  1.00  0.00           C  
ATOM   1500  O   ASN A 141      29.700  50.430  60.730  1.00  0.00           O  
ATOM   1501  CB  ASN A 141      32.470  50.910  58.890  1.00  0.00           C  
ATOM   1502  CG  ASN A 141      33.480  49.820  58.990  1.00  0.00           C  
ATOM   1503  ND2 ASN A 141      34.650  50.170  59.370  1.00  0.00           N  
ATOM   1504  OD1 ASN A 141      33.180  48.630  58.890  1.00  0.00           O  
ATOM   1505  H   ASN A 141      30.440  52.470  58.810  1.00  0.00           H  
ATOM   1506 1HD2 ASN A 141      34.870  51.130  59.530  1.00  0.00           H  
ATOM   1507 2HD2 ASN A 141      35.470  49.600  59.340  1.00  0.00           H  
ATOM   1508  N   VAL A 142      30.860  48.580  60.180  1.00  0.00           N  
ATOM   1509  CA  VAL A 142      30.470  47.760  61.340  1.00  0.00           C  
ATOM   1510  C   VAL A 142      31.650  47.460  62.300  1.00  0.00           C  
ATOM   1511  O   VAL A 142      32.190  48.390  62.880  1.00  0.00           O  
ATOM   1512  CB  VAL A 142      29.670  46.470  60.950  1.00  0.00           C  
ATOM   1513  CG1 VAL A 142      28.250  46.760  60.450  1.00  0.00           C  
ATOM   1514  CG2 VAL A 142      30.350  45.430  60.150  1.00  0.00           C  
ATOM   1515  H   VAL A 142      31.650  48.260  59.660  1.00  0.00           H  
ATOM   1516  N   LYS A 143      31.760  46.210  62.780  1.00  0.00           N  
ATOM   1517  CA  LYS A 143      32.990  45.780  63.490  1.00  0.00           C  
ATOM   1518  C   LYS A 143      33.940  45.210  62.380  1.00  0.00           C  
ATOM   1519  O   LYS A 143      33.450  45.010  61.230  1.00  0.00           O  
ATOM   1520  CB  LYS A 143      32.660  44.520  64.340  1.00  0.00           C  
ATOM   1521  CG  LYS A 143      33.710  43.980  65.300  1.00  0.00           C  
ATOM   1522  CD  LYS A 143      34.150  44.990  66.400  1.00  0.00           C  
ATOM   1523  CE  LYS A 143      35.400  44.530  67.220  1.00  0.00           C  
ATOM   1524  NZ  LYS A 143      36.700  44.520  66.520  1.00  0.00           N1+
ATOM   1525  H   LYS A 143      31.050  45.520  62.640  1.00  0.00           H  
ATOM   1526  HZ1 LYS A 143      36.780  43.720  65.920  1.00  0.00           H  
ATOM   1527  HZ2 LYS A 143      36.740  45.310  65.910  1.00  0.00           H  
ATOM   1528  HZ3 LYS A 143      37.530  44.610  67.060  1.00  0.00           H  
ATOM   1529  N   GLU A 144      35.230  45.170  62.590  1.00  0.00           N  
ATOM   1530  CA  GLU A 144      36.220  44.680  61.580  1.00  0.00           C  
ATOM   1531  C   GLU A 144      36.920  43.400  62.040  1.00  0.00           C  
ATOM   1532  O   GLU A 144      37.970  43.400  62.700  1.00  0.00           O  
ATOM   1533  CB  GLU A 144      37.340  45.690  61.150  1.00  0.00           C  
ATOM   1534  CG  GLU A 144      36.780  47.040  60.680  1.00  0.00           C  
ATOM   1535  CD  GLU A 144      37.730  48.190  60.310  1.00  0.00           C  
ATOM   1536  OE1 GLU A 144      38.880  48.250  60.660  1.00  0.00           O  
ATOM   1537  OE2 GLU A 144      37.300  48.980  59.420  1.00  0.00           O1-
ATOM   1538  H   GLU A 144      35.630  45.750  63.300  1.00  0.00           H  
ATOM   1539  N   SER A 145      36.160  42.400  61.740  1.00  0.00           N  
ATOM   1540  CA  SER A 145      36.550  41.030  62.240  1.00  0.00           C  
ATOM   1541  C   SER A 145      37.810  40.330  61.760  1.00  0.00           C  
ATOM   1542  O   SER A 145      38.000  39.840  60.610  1.00  0.00           O  
ATOM   1543  CB  SER A 145      35.410  40.000  62.070  1.00  0.00           C  
ATOM   1544  OG  SER A 145      35.740  38.800  62.700  1.00  0.00           O  
ATOM   1545  H   SER A 145      35.380  42.480  61.120  1.00  0.00           H  
ATOM   1546  HG  SER A 145      35.210  38.910  63.540  1.00  0.00           H  
ATOM   1547  N   ALA A 146      38.750  40.250  62.720  1.00  0.00           N  
ATOM   1548  CA  ALA A 146      40.100  39.800  62.640  1.00  0.00           C  
ATOM   1549  C   ALA A 146      40.160  38.240  62.600  1.00  0.00           C  
ATOM   1550  O   ALA A 146      39.260  37.560  63.030  1.00  0.00           O  
ATOM   1551  CB  ALA A 146      40.950  40.450  63.690  1.00  0.00           C  
ATOM   1552  H   ALA A 146      38.480  40.520  63.650  1.00  0.00           H  
ATOM   1553  N   ALA A 147      41.280  37.800  62.010  1.00  0.00           N  
ATOM   1554  CA  ALA A 147      41.780  36.400  61.820  1.00  0.00           C  
ATOM   1555  C   ALA A 147      43.090  36.440  61.020  1.00  0.00           C  
ATOM   1556  O   ALA A 147      43.230  37.390  60.180  1.00  0.00           O  
ATOM   1557  CB  ALA A 147      40.820  35.680  60.880  1.00  0.00           C  
ATOM   1558  H   ALA A 147      41.930  38.420  61.560  1.00  0.00           H  
ATOM   1559  N   HIS A 148      43.850  35.370  61.210  1.00  0.00           N  
ATOM   1560  CA  HIS A 148      45.350  35.450  61.050  1.00  0.00           C  
ATOM   1561  C   HIS A 148      45.890  36.070  59.780  1.00  0.00           C  
ATOM   1562  O   HIS A 148      46.730  37.030  59.820  1.00  0.00           O  
ATOM   1563  CB  HIS A 148      45.960  34.070  61.210  1.00  0.00           C  
ATOM   1564  CG  HIS A 148      47.540  34.100  61.250  1.00  0.00           C  
ATOM   1565  CD2 HIS A 148      48.340  34.040  60.190  1.00  0.00           C  
ATOM   1566  ND1 HIS A 148      48.290  33.950  62.360  1.00  0.00           N  
ATOM   1567  CE1 HIS A 148      49.570  33.860  62.000  1.00  0.00           C  
ATOM   1568  NE2 HIS A 148      49.590  33.900  60.660  1.00  0.00           N  
ATOM   1569  H   HIS A 148      43.500  34.670  61.830  1.00  0.00           H  
ATOM   1570  HD2 HIS A 148      48.070  34.160  59.150  1.00  0.00           H  
ATOM   1571  HE1 HIS A 148      50.490  33.820  62.580  1.00  0.00           H  
ATOM   1572  HE2 HIS A 148      50.450  33.810  60.150  1.00  0.00           H  
ATOM   1573  N   ASP A 149      45.410  35.610  58.630  1.00  0.00           N  
ATOM   1574  CA  ASP A 149      45.810  36.100  57.350  1.00  0.00           C  
ATOM   1575  C   ASP A 149      44.910  37.220  56.750  1.00  0.00           C  
ATOM   1576  O   ASP A 149      45.440  37.930  55.900  1.00  0.00           O  
ATOM   1577  CB  ASP A 149      45.910  34.910  56.350  1.00  0.00           C  
ATOM   1578  CG  ASP A 149      46.850  33.790  56.670  1.00  0.00           C  
ATOM   1579  OD1 ASP A 149      48.090  33.890  56.330  1.00  0.00           O  
ATOM   1580  OD2 ASP A 149      46.500  32.820  57.350  1.00  0.00           O1-
ATOM   1581  H   ASP A 149      44.490  35.210  58.550  1.00  0.00           H  
ATOM   1582  N   TYR A 150      43.640  37.240  56.920  1.00  0.00           N  
ATOM   1583  CA  TYR A 150      42.750  38.240  56.410  1.00  0.00           C  
ATOM   1584  C   TYR A 150      41.690  38.780  57.410  1.00  0.00           C  
ATOM   1585  O   TYR A 150      40.750  38.000  57.680  1.00  0.00           O  
ATOM   1586  CB  TYR A 150      42.130  37.790  55.050  1.00  0.00           C  
ATOM   1587  CG  TYR A 150      41.360  36.500  54.960  1.00  0.00           C  
ATOM   1588  CD1 TYR A 150      40.010  36.450  55.340  1.00  0.00           C  
ATOM   1589  CD2 TYR A 150      41.810  35.310  54.400  1.00  0.00           C  
ATOM   1590  CE1 TYR A 150      39.310  35.280  55.480  1.00  0.00           C  
ATOM   1591  CE2 TYR A 150      41.160  34.090  54.450  1.00  0.00           C  
ATOM   1592  CZ  TYR A 150      39.910  34.040  55.080  1.00  0.00           C  
ATOM   1593  OH  TYR A 150      39.340  32.810  55.300  1.00  0.00           O  
ATOM   1594  H   TYR A 150      43.150  36.470  57.320  1.00  0.00           H  
ATOM   1595  HD1 TYR A 150      39.530  37.400  55.580  1.00  0.00           H  
ATOM   1596  HD2 TYR A 150      42.870  35.270  54.170  1.00  0.00           H  
ATOM   1597  HE1 TYR A 150      38.320  35.220  55.920  1.00  0.00           H  
ATOM   1598  HE2 TYR A 150      41.540  33.170  54.000  1.00  0.00           H  
ATOM   1599  HH  TYR A 150      39.840  32.060  54.880  1.00  0.00           H  
ATOM   1600  N   THR A 151      41.600  40.130  57.440  1.00  0.00           N  
ATOM   1601  CA  THR A 151      40.520  40.820  58.210  1.00  0.00           C  
ATOM   1602  C   THR A 151      39.300  40.740  57.290  1.00  0.00           C  
ATOM   1603  O   THR A 151      39.280  41.450  56.230  1.00  0.00           O  
ATOM   1604  CB  THR A 151      40.770  42.320  58.400  1.00  0.00           C  
ATOM   1605  CG2 THR A 151      39.710  43.000  59.350  1.00  0.00           C  
ATOM   1606  OG1 THR A 151      42.060  42.680  58.800  1.00  0.00           O  
ATOM   1607  H   THR A 151      42.170  40.710  56.860  1.00  0.00           H  
ATOM   1608  HG1 THR A 151      42.090  43.680  58.820  1.00  0.00           H  
ATOM   1609  N   LEU A 152      38.160  40.300  57.910  1.00  0.00           N  
ATOM   1610  CA  LEU A 152      36.850  40.270  57.190  1.00  0.00           C  
ATOM   1611  C   LEU A 152      36.040  41.590  57.430  1.00  0.00           C  
ATOM   1612  O   LEU A 152      35.910  41.950  58.590  1.00  0.00           O  
ATOM   1613  CB  LEU A 152      36.050  39.120  57.780  1.00  0.00           C  
ATOM   1614  CG  LEU A 152      34.730  38.860  57.050  1.00  0.00           C  
ATOM   1615  CD1 LEU A 152      34.870  38.120  55.710  1.00  0.00           C  
ATOM   1616  CD2 LEU A 152      33.730  38.030  57.820  1.00  0.00           C  
ATOM   1617  H   LEU A 152      38.080  39.970  58.850  1.00  0.00           H  
ATOM   1618  N   ARG A 153      35.620  42.350  56.370  1.00  0.00           N  
ATOM   1619  CA  ARG A 153      34.780  43.560  56.590  1.00  0.00           C  
ATOM   1620  C   ARG A 153      33.420  43.500  55.820  1.00  0.00           C  
ATOM   1621  O   ARG A 153      33.240  42.700  54.900  1.00  0.00           O  
ATOM   1622  CB  ARG A 153      35.370  44.930  56.110  1.00  0.00           C  
ATOM   1623  CG  ARG A 153      36.650  45.300  56.890  1.00  0.00           C  
ATOM   1624  CD  ARG A 153      37.030  46.740  56.610  1.00  0.00           C  
ATOM   1625  NE  ARG A 153      38.200  47.040  57.520  1.00  0.00           N  
ATOM   1626  CZ  ARG A 153      39.480  46.950  57.180  1.00  0.00           C  
ATOM   1627  NH1 ARG A 153      39.980  46.730  55.970  1.00  0.00           N1+
ATOM   1628  NH2 ARG A 153      40.440  47.030  58.150  1.00  0.00           N  
ATOM   1629  H   ARG A 153      35.810  42.110  55.420  1.00  0.00           H  
ATOM   1630  HE  ARG A 153      37.910  47.590  58.300  1.00  0.00           H  
ATOM   1631 1HH1 ARG A 153      39.450  46.590  55.130  1.00  0.00           H  
ATOM   1632 2HH1 ARG A 153      40.970  46.730  55.850  1.00  0.00           H  
ATOM   1633 1HH2 ARG A 153      40.180  47.200  59.100  1.00  0.00           H  
ATOM   1634 2HH2 ARG A 153      41.410  46.970  57.900  1.00  0.00           H  
ATOM   1635  N   GLU A 154      32.430  44.000  56.470  1.00  0.00           N  
ATOM   1636  CA  GLU A 154      30.960  43.990  56.230  1.00  0.00           C  
ATOM   1637  C   GLU A 154      30.380  45.420  56.200  1.00  0.00           C  
ATOM   1638  O   GLU A 154      29.260  45.660  56.690  1.00  0.00           O  
ATOM   1639  CB  GLU A 154      30.190  43.230  57.320  1.00  0.00           C  
ATOM   1640  CG  GLU A 154      30.470  41.700  57.430  1.00  0.00           C  
ATOM   1641  CD  GLU A 154      29.340  41.100  58.250  1.00  0.00           C  
ATOM   1642  OE1 GLU A 154      28.890  39.940  58.090  1.00  0.00           O  
ATOM   1643  OE2 GLU A 154      28.810  41.800  59.180  1.00  0.00           O1-
ATOM   1644  H   GLU A 154      32.770  44.780  57.000  1.00  0.00           H  
ATOM   1645  N   LEU A 155      30.860  46.200  55.240  1.00  0.00           N  
ATOM   1646  CA  LEU A 155      30.580  47.650  54.930  1.00  0.00           C  
ATOM   1647  C   LEU A 155      29.160  47.820  54.480  1.00  0.00           C  
ATOM   1648  O   LEU A 155      28.710  47.150  53.590  1.00  0.00           O  
ATOM   1649  CB  LEU A 155      31.540  48.110  53.840  1.00  0.00           C  
ATOM   1650  CG  LEU A 155      31.800  49.630  53.970  1.00  0.00           C  
ATOM   1651  CD1 LEU A 155      32.300  50.050  55.270  1.00  0.00           C  
ATOM   1652  CD2 LEU A 155      32.730  50.170  52.930  1.00  0.00           C  
ATOM   1653  H   LEU A 155      31.270  45.710  54.470  1.00  0.00           H  
ATOM   1654  N   LYS A 156      28.470  48.790  55.090  1.00  0.00           N  
ATOM   1655  CA  LYS A 156      27.000  49.010  54.980  1.00  0.00           C  
ATOM   1656  C   LYS A 156      26.780  50.350  54.220  1.00  0.00           C  
ATOM   1657  O   LYS A 156      26.850  51.370  54.810  1.00  0.00           O  
ATOM   1658  CB  LYS A 156      26.520  49.120  56.420  1.00  0.00           C  
ATOM   1659  CG  LYS A 156      26.720  47.840  57.160  1.00  0.00           C  
ATOM   1660  CD  LYS A 156      25.680  46.760  56.840  1.00  0.00           C  
ATOM   1661  CE  LYS A 156      26.210  45.400  57.360  1.00  0.00           C  
ATOM   1662  NZ  LYS A 156      25.080  44.550  57.510  1.00  0.00           N1+
ATOM   1663  H   LYS A 156      28.910  49.540  55.580  1.00  0.00           H  
ATOM   1664  HZ1 LYS A 156      24.800  44.170  56.630  1.00  0.00           H  
ATOM   1665  HZ2 LYS A 156      25.390  43.770  58.040  1.00  0.00           H  
ATOM   1666  HZ3 LYS A 156      24.270  44.940  57.950  1.00  0.00           H  
ATOM   1667  N   LEU A 157      26.210  50.160  53.050  1.00  0.00           N  
ATOM   1668  CA  LEU A 157      25.920  51.180  52.020  1.00  0.00           C  
ATOM   1669  C   LEU A 157      24.390  51.450  52.050  1.00  0.00           C  
ATOM   1670  O   LEU A 157      23.580  50.550  52.250  1.00  0.00           O  
ATOM   1671  CB  LEU A 157      26.350  50.820  50.630  1.00  0.00           C  
ATOM   1672  CG  LEU A 157      27.830  50.830  50.400  1.00  0.00           C  
ATOM   1673  CD1 LEU A 157      28.130  50.460  48.920  1.00  0.00           C  
ATOM   1674  CD2 LEU A 157      28.450  52.150  50.800  1.00  0.00           C  
ATOM   1675  H   LEU A 157      26.050  49.250  52.670  1.00  0.00           H  
ATOM   1676  N   SER A 158      24.080  52.760  52.070  1.00  0.00           N  
ATOM   1677  CA  SER A 158      22.700  53.250  51.940  1.00  0.00           C  
ATOM   1678  C   SER A 158      22.590  54.620  51.280  1.00  0.00           C  
ATOM   1679  O   SER A 158      23.560  55.310  51.060  1.00  0.00           O  
ATOM   1680  CB  SER A 158      21.980  53.370  53.300  1.00  0.00           C  
ATOM   1681  OG  SER A 158      22.600  53.930  54.460  1.00  0.00           O  
ATOM   1682  H   SER A 158      24.790  53.400  52.390  1.00  0.00           H  
ATOM   1683  HG  SER A 158      22.970  53.170  55.000  1.00  0.00           H  
ATOM   1684  N   LYS A 159      21.430  54.810  50.690  1.00  0.00           N  
ATOM   1685  CA  LYS A 159      21.020  56.130  50.170  1.00  0.00           C  
ATOM   1686  C   LYS A 159      20.340  56.900  51.280  1.00  0.00           C  
ATOM   1687  O   LYS A 159      19.390  56.360  51.870  1.00  0.00           O  
ATOM   1688  CB  LYS A 159      20.000  55.900  48.960  1.00  0.00           C  
ATOM   1689  CG  LYS A 159      20.520  55.690  47.610  1.00  0.00           C  
ATOM   1690  CD  LYS A 159      21.020  56.960  46.980  1.00  0.00           C  
ATOM   1691  CE  LYS A 159      21.030  57.000  45.440  1.00  0.00           C  
ATOM   1692  NZ  LYS A 159      19.670  57.120  44.900  1.00  0.00           N1+
ATOM   1693  H   LYS A 159      20.660  54.180  50.660  1.00  0.00           H  
ATOM   1694  HZ1 LYS A 159      19.330  58.040  45.110  1.00  0.00           H  
ATOM   1695  HZ2 LYS A 159      19.680  57.010  43.910  1.00  0.00           H  
ATOM   1696  HZ3 LYS A 159      19.040  56.530  45.410  1.00  0.00           H  
ATOM   1697  N   VAL A 160      20.470  58.250  51.190  1.00  0.00           N  
ATOM   1698  CA  VAL A 160      19.690  59.180  52.010  1.00  0.00           C  
ATOM   1699  C   VAL A 160      18.180  59.160  51.640  1.00  0.00           C  
ATOM   1700  O   VAL A 160      17.870  59.410  50.490  1.00  0.00           O  
ATOM   1701  CB  VAL A 160      20.420  60.480  52.030  1.00  0.00           C  
ATOM   1702  CG1 VAL A 160      19.630  61.450  52.980  1.00  0.00           C  
ATOM   1703  CG2 VAL A 160      21.880  60.430  52.490  1.00  0.00           C  
ATOM   1704  H   VAL A 160      21.100  58.690  50.550  1.00  0.00           H  
ATOM   1705  N   GLY A 161      17.370  59.000  52.660  1.00  0.00           N  
ATOM   1706  CA  GLY A 161      15.920  59.000  52.490  1.00  0.00           C  
ATOM   1707  C   GLY A 161      15.150  57.870  51.870  1.00  0.00           C  
ATOM   1708  O   GLY A 161      14.100  57.410  52.360  1.00  0.00           O  
ATOM   1709  H   GLY A 161      17.700  58.930  53.600  1.00  0.00           H  
ATOM   1710  N   GLN A 162      15.680  57.350  50.780  1.00  0.00           N  
ATOM   1711  CA  GLN A 162      15.180  56.160  49.990  1.00  0.00           C  
ATOM   1712  C   GLN A 162      15.680  54.980  50.840  1.00  0.00           C  
ATOM   1713  O   GLN A 162      16.850  54.770  51.060  1.00  0.00           O  
ATOM   1714  CB  GLN A 162      15.740  56.180  48.560  1.00  0.00           C  
ATOM   1715  CG  GLN A 162      15.830  57.530  47.890  1.00  0.00           C  
ATOM   1716  CD  GLN A 162      16.230  57.470  46.430  1.00  0.00           C  
ATOM   1717  NE2 GLN A 162      15.390  57.960  45.530  1.00  0.00           N  
ATOM   1718  OE1 GLN A 162      17.180  56.780  46.050  1.00  0.00           O  
ATOM   1719  H   GLN A 162      16.510  57.630  50.300  1.00  0.00           H  
ATOM   1720 1HE2 GLN A 162      14.510  58.340  45.810  1.00  0.00           H  
ATOM   1721 2HE2 GLN A 162      15.780  58.070  44.620  1.00  0.00           H  
ATOM   1722  N   GLY A 163      14.700  54.170  51.190  1.00  0.00           N  
ATOM   1723  CA  GLY A 163      14.990  53.030  52.060  1.00  0.00           C  
ATOM   1724  C   GLY A 163      15.230  51.780  51.180  1.00  0.00           C  
ATOM   1725  O   GLY A 163      15.320  51.850  49.940  1.00  0.00           O  
ATOM   1726  H   GLY A 163      13.740  54.460  51.210  1.00  0.00           H  
ATOM   1727  N   ASN A 164      15.370  50.580  51.760  1.00  0.00           N  
ATOM   1728  CA  ASN A 164      15.550  49.320  51.050  1.00  0.00           C  
ATOM   1729  C   ASN A 164      16.730  49.040  50.210  1.00  0.00           C  
ATOM   1730  O   ASN A 164      17.210  47.950  50.240  1.00  0.00           O  
ATOM   1731  CB  ASN A 164      14.300  48.940  50.170  1.00  0.00           C  
ATOM   1732  CG  ASN A 164      13.050  48.670  51.080  1.00  0.00           C  
ATOM   1733  ND2 ASN A 164      12.900  47.410  51.410  1.00  0.00           N  
ATOM   1734  OD1 ASN A 164      12.370  49.510  51.540  1.00  0.00           O  
ATOM   1735  H   ASN A 164      15.470  50.420  52.750  1.00  0.00           H  
ATOM   1736 1HD2 ASN A 164      13.520  46.640  51.270  1.00  0.00           H  
ATOM   1737 2HD2 ASN A 164      11.990  47.180  51.770  1.00  0.00           H  
ATOM   1738  N   THR A 165      17.350  50.020  49.510  1.00  0.00           N  
ATOM   1739  CA  THR A 165      18.750  49.990  48.940  1.00  0.00           C  
ATOM   1740  C   THR A 165      19.910  49.820  49.910  1.00  0.00           C  
ATOM   1741  O   THR A 165      21.070  50.180  49.640  1.00  0.00           O  
ATOM   1742  CB  THR A 165      19.100  51.180  48.040  1.00  0.00           C  
ATOM   1743  CG2 THR A 165      18.580  50.910  46.630  1.00  0.00           C  
ATOM   1744  OG1 THR A 165      18.560  52.430  48.550  1.00  0.00           O  
ATOM   1745  H   THR A 165      16.790  50.820  49.310  1.00  0.00           H  
ATOM   1746  HG1 THR A 165      17.650  52.540  48.140  1.00  0.00           H  
ATOM   1747  N   GLU A 166      19.490  49.460  51.150  1.00  0.00           N  
ATOM   1748  CA  GLU A 166      20.270  49.080  52.320  1.00  0.00           C  
ATOM   1749  C   GLU A 166      20.980  47.760  52.000  1.00  0.00           C  
ATOM   1750  O   GLU A 166      20.350  46.700  52.170  1.00  0.00           O  
ATOM   1751  CB  GLU A 166      19.440  49.170  53.620  1.00  0.00           C  
ATOM   1752  CG  GLU A 166      19.110  50.580  54.120  1.00  0.00           C  
ATOM   1753  CD  GLU A 166      18.390  50.640  55.490  1.00  0.00           C  
ATOM   1754  OE1 GLU A 166      17.850  51.740  55.860  1.00  0.00           O  
ATOM   1755  OE2 GLU A 166      18.240  49.690  56.300  1.00  0.00           O1-
ATOM   1756  H   GLU A 166      18.530  49.160  51.200  1.00  0.00           H  
ATOM   1757  N   ARG A 167      22.330  47.820  51.920  1.00  0.00           N  
ATOM   1758  CA  ARG A 167      23.100  46.590  51.590  1.00  0.00           C  
ATOM   1759  C   ARG A 167      24.550  46.570  52.170  1.00  0.00           C  
ATOM   1760  O   ARG A 167      25.120  47.590  52.500  1.00  0.00           O  
ATOM   1761  CB  ARG A 167      23.140  46.410  50.070  1.00  0.00           C  
ATOM   1762  CG  ARG A 167      23.610  47.450  49.060  1.00  0.00           C  
ATOM   1763  CD  ARG A 167      23.390  46.750  47.700  1.00  0.00           C  
ATOM   1764  NE  ARG A 167      23.730  47.500  46.440  1.00  0.00           N  
ATOM   1765  CZ  ARG A 167      22.960  48.020  45.480  1.00  0.00           C  
ATOM   1766  NH1 ARG A 167      21.660  47.850  45.500  1.00  0.00           N1+
ATOM   1767  NH2 ARG A 167      23.460  48.860  44.610  1.00  0.00           N  
ATOM   1768  H   ARG A 167      22.840  48.680  51.980  1.00  0.00           H  
ATOM   1769  HE  ARG A 167      24.730  47.550  46.390  1.00  0.00           H  
ATOM   1770 1HH1 ARG A 167      21.230  47.280  46.200  1.00  0.00           H  
ATOM   1771 2HH1 ARG A 167      21.120  48.200  44.740  1.00  0.00           H  
ATOM   1772 1HH2 ARG A 167      24.440  49.070  44.580  1.00  0.00           H  
ATOM   1773 2HH2 ARG A 167      22.800  49.270  43.990  1.00  0.00           H  
ATOM   1774  N   THR A 168      24.950  45.330  52.450  1.00  0.00           N  
ATOM   1775  CA  THR A 168      26.280  44.840  52.780  1.00  0.00           C  
ATOM   1776  C   THR A 168      27.140  44.600  51.600  1.00  0.00           C  
ATOM   1777  O   THR A 168      26.800  43.970  50.630  1.00  0.00           O  
ATOM   1778  CB  THR A 168      26.260  43.570  53.690  1.00  0.00           C  
ATOM   1779  CG2 THR A 168      27.680  43.400  54.400  1.00  0.00           C  
ATOM   1780  OG1 THR A 168      25.240  43.570  54.690  1.00  0.00           O  
ATOM   1781  H   THR A 168      24.260  44.690  52.790  1.00  0.00           H  
ATOM   1782  HG1 THR A 168      25.180  42.630  55.040  1.00  0.00           H  
ATOM   1783  N   VAL A 169      28.240  45.320  51.650  1.00  0.00           N  
ATOM   1784  CA  VAL A 169      29.370  45.130  50.740  1.00  0.00           C  
ATOM   1785  C   VAL A 169      30.570  44.460  51.510  1.00  0.00           C  
ATOM   1786  O   VAL A 169      31.040  45.030  52.500  1.00  0.00           O  
ATOM   1787  CB  VAL A 169      29.710  46.560  50.190  1.00  0.00           C  
ATOM   1788  CG1 VAL A 169      30.850  46.560  49.220  1.00  0.00           C  
ATOM   1789  CG2 VAL A 169      28.570  47.060  49.300  1.00  0.00           C  
ATOM   1790  H   VAL A 169      28.390  46.130  52.220  1.00  0.00           H  
ATOM   1791  N   TRP A 170      31.350  43.660  50.770  1.00  0.00           N  
ATOM   1792  CA  TRP A 170      32.430  42.730  51.280  1.00  0.00           C  
ATOM   1793  C   TRP A 170      33.860  43.250  51.010  1.00  0.00           C  
ATOM   1794  O   TRP A 170      34.190  43.900  50.080  1.00  0.00           O  
ATOM   1795  CB  TRP A 170      32.060  41.290  50.840  1.00  0.00           C  
ATOM   1796  CG  TRP A 170      30.670  40.850  51.360  1.00  0.00           C  
ATOM   1797  CD1 TRP A 170      29.460  41.090  50.890  1.00  0.00           C  
ATOM   1798  CD2 TRP A 170      30.540  39.970  52.450  1.00  0.00           C  
ATOM   1799  CE2 TRP A 170      29.180  39.910  52.690  1.00  0.00           C  
ATOM   1800  CE3 TRP A 170      31.490  39.620  53.410  1.00  0.00           C  
ATOM   1801  NE1 TRP A 170      28.560  40.550  51.670  1.00  0.00           N  
ATOM   1802  CZ2 TRP A 170      28.830  39.440  53.950  1.00  0.00           C  
ATOM   1803  CZ3 TRP A 170      31.070  39.130  54.620  1.00  0.00           C  
ATOM   1804  CH2 TRP A 170      29.750  39.100  54.890  1.00  0.00           C  
ATOM   1805  H   TRP A 170      31.500  43.800  49.790  1.00  0.00           H  
ATOM   1806  HD1 TRP A 170      29.260  41.670  49.990  1.00  0.00           H  
ATOM   1807  HE1 TRP A 170      27.560  40.630  51.720  1.00  0.00           H  
ATOM   1808  HE3 TRP A 170      32.540  39.860  53.210  1.00  0.00           H  
ATOM   1809  HZ2 TRP A 170      27.850  39.620  54.400  1.00  0.00           H  
ATOM   1810  HZ3 TRP A 170      31.770  38.770  55.370  1.00  0.00           H  
ATOM   1811  HH2 TRP A 170      29.420  38.810  55.890  1.00  0.00           H  
ATOM   1812  N   GLN A 171      34.760  42.770  51.890  1.00  0.00           N  
ATOM   1813  CA  GLN A 171      36.240  42.990  51.820  1.00  0.00           C  
ATOM   1814  C   GLN A 171      36.920  41.970  52.700  1.00  0.00           C  
ATOM   1815  O   GLN A 171      36.760  41.810  53.890  1.00  0.00           O  
ATOM   1816  CB  GLN A 171      36.650  44.450  52.330  1.00  0.00           C  
ATOM   1817  CG  GLN A 171      38.070  44.820  51.930  1.00  0.00           C  
ATOM   1818  CD  GLN A 171      38.540  46.180  52.480  1.00  0.00           C  
ATOM   1819  NE2 GLN A 171      38.630  47.010  51.480  1.00  0.00           N  
ATOM   1820  OE1 GLN A 171      38.790  46.540  53.620  1.00  0.00           O  
ATOM   1821  H   GLN A 171      34.410  42.100  52.550  1.00  0.00           H  
ATOM   1822 1HE2 GLN A 171      38.460  46.700  50.540  1.00  0.00           H  
ATOM   1823 2HE2 GLN A 171      39.160  47.860  51.540  1.00  0.00           H  
ATOM   1824  N   TYR A 172      37.790  41.210  52.060  1.00  0.00           N  
ATOM   1825  CA  TYR A 172      38.740  40.250  52.690  1.00  0.00           C  
ATOM   1826  C   TYR A 172      40.190  40.810  52.800  1.00  0.00           C  
ATOM   1827  O   TYR A 172      40.960  40.670  51.870  1.00  0.00           O  
ATOM   1828  CB  TYR A 172      38.830  38.860  52.000  1.00  0.00           C  
ATOM   1829  CG  TYR A 172      37.580  38.040  52.060  1.00  0.00           C  
ATOM   1830  CD1 TYR A 172      36.370  38.420  51.540  1.00  0.00           C  
ATOM   1831  CD2 TYR A 172      37.580  36.880  52.820  1.00  0.00           C  
ATOM   1832  CE1 TYR A 172      35.180  37.730  51.810  1.00  0.00           C  
ATOM   1833  CE2 TYR A 172      36.440  36.180  53.130  1.00  0.00           C  
ATOM   1834  CZ  TYR A 172      35.190  36.580  52.600  1.00  0.00           C  
ATOM   1835  OH  TYR A 172      34.090  36.080  53.240  1.00  0.00           O  
ATOM   1836  H   TYR A 172      37.810  41.170  51.060  1.00  0.00           H  
ATOM   1837  HD1 TYR A 172      36.270  39.410  51.080  1.00  0.00           H  
ATOM   1838  HD2 TYR A 172      38.590  36.520  53.000  1.00  0.00           H  
ATOM   1839  HE1 TYR A 172      34.290  38.120  51.330  1.00  0.00           H  
ATOM   1840  HE2 TYR A 172      36.500  35.320  53.800  1.00  0.00           H  
ATOM   1841  HH  TYR A 172      34.380  35.170  53.530  1.00  0.00           H  
ATOM   1842  N   HIS A 173      40.390  41.860  53.610  1.00  0.00           N  
ATOM   1843  CA  HIS A 173      41.580  42.710  53.470  1.00  0.00           C  
ATOM   1844  C   HIS A 173      42.810  41.950  54.050  1.00  0.00           C  
ATOM   1845  O   HIS A 173      42.970  41.640  55.240  1.00  0.00           O  
ATOM   1846  CB  HIS A 173      41.450  44.120  54.130  1.00  0.00           C  
ATOM   1847  CG  HIS A 173      42.440  45.240  53.700  1.00  0.00           C  
ATOM   1848  CD2 HIS A 173      42.990  45.330  52.500  1.00  0.00           C  
ATOM   1849  ND1 HIS A 173      42.850  46.190  54.510  1.00  0.00           N  
ATOM   1850  CE1 HIS A 173      43.610  46.940  53.710  1.00  0.00           C  
ATOM   1851  NE2 HIS A 173      43.650  46.470  52.450  1.00  0.00           N  
ATOM   1852  H   HIS A 173      39.790  42.050  54.390  1.00  0.00           H  
ATOM   1853  HD2 HIS A 173      42.890  44.580  51.700  1.00  0.00           H  
ATOM   1854  HE1 HIS A 173      43.840  47.940  54.080  1.00  0.00           H  
ATOM   1855  HE2 HIS A 173      44.140  46.840  51.660  1.00  0.00           H  
ATOM   1856  N   PHE A 174      43.640  41.530  53.090  1.00  0.00           N  
ATOM   1857  CA  PHE A 174      44.780  40.650  53.360  1.00  0.00           C  
ATOM   1858  C   PHE A 174      45.830  41.240  54.280  1.00  0.00           C  
ATOM   1859  O   PHE A 174      46.450  42.270  54.000  1.00  0.00           O  
ATOM   1860  CB  PHE A 174      45.330  40.150  52.080  1.00  0.00           C  
ATOM   1861  CG  PHE A 174      45.720  38.720  52.290  1.00  0.00           C  
ATOM   1862  CD1 PHE A 174      46.900  38.480  52.900  1.00  0.00           C  
ATOM   1863  CD2 PHE A 174      45.040  37.690  51.610  1.00  0.00           C  
ATOM   1864  CE1 PHE A 174      47.370  37.140  52.880  1.00  0.00           C  
ATOM   1865  CE2 PHE A 174      45.460  36.380  51.590  1.00  0.00           C  
ATOM   1866  CZ  PHE A 174      46.610  36.120  52.280  1.00  0.00           C  
ATOM   1867  H   PHE A 174      43.330  41.530  52.140  1.00  0.00           H  
ATOM   1868  HD1 PHE A 174      47.550  39.280  53.270  1.00  0.00           H  
ATOM   1869  HD2 PHE A 174      44.170  37.880  50.990  1.00  0.00           H  
ATOM   1870  HE1 PHE A 174      48.280  36.900  53.440  1.00  0.00           H  
ATOM   1871  HE2 PHE A 174      44.870  35.540  51.220  1.00  0.00           H  
ATOM   1872  HZ  PHE A 174      46.960  35.110  52.490  1.00  0.00           H  
ATOM   1873  N   ARG A 175      46.010  40.580  55.430  1.00  0.00           N  
ATOM   1874  CA  ARG A 175      47.000  41.040  56.450  1.00  0.00           C  
ATOM   1875  C   ARG A 175      48.480  40.640  56.240  1.00  0.00           C  
ATOM   1876  O   ARG A 175      49.230  41.440  55.760  1.00  0.00           O  
ATOM   1877  CB  ARG A 175      46.460  40.550  57.820  1.00  0.00           C  
ATOM   1878  CG  ARG A 175      45.180  41.170  58.250  1.00  0.00           C  
ATOM   1879  CD  ARG A 175      44.690  40.480  59.440  1.00  0.00           C  
ATOM   1880  NE  ARG A 175      43.800  41.270  60.270  1.00  0.00           N  
ATOM   1881  CZ  ARG A 175      43.920  41.510  61.580  1.00  0.00           C  
ATOM   1882  NH1 ARG A 175      44.910  40.890  62.260  1.00  0.00           N1+
ATOM   1883  NH2 ARG A 175      43.140  42.440  62.220  1.00  0.00           N  
ATOM   1884  H   ARG A 175      45.680  39.650  55.560  1.00  0.00           H  
ATOM   1885  HE  ARG A 175      43.130  41.780  59.720  1.00  0.00           H  
ATOM   1886 1HH1 ARG A 175      45.670  40.440  61.790  1.00  0.00           H  
ATOM   1887 2HH1 ARG A 175      44.800  40.760  63.250  1.00  0.00           H  
ATOM   1888 1HH2 ARG A 175      42.390  42.960  61.830  1.00  0.00           H  
ATOM   1889 2HH2 ARG A 175      43.400  42.730  63.140  1.00  0.00           H  
ATOM   1890  N   THR A 176      48.810  39.400  56.490  1.00  0.00           N  
ATOM   1891  CA  THR A 176      50.160  38.790  56.320  1.00  0.00           C  
ATOM   1892  C   THR A 176      50.900  38.840  54.970  1.00  0.00           C  
ATOM   1893  O   THR A 176      51.990  38.280  54.780  1.00  0.00           O  
ATOM   1894  CB  THR A 176      50.010  37.240  56.590  1.00  0.00           C  
ATOM   1895  CG2 THR A 176      50.150  37.050  58.070  1.00  0.00           C  
ATOM   1896  OG1 THR A 176      48.800  36.690  56.150  1.00  0.00           O  
ATOM   1897  H   THR A 176      48.140  38.660  56.570  1.00  0.00           H  
ATOM   1898  HG1 THR A 176      48.580  35.800  56.550  1.00  0.00           H  
ATOM   1899  N   TRP A 177      50.340  39.440  53.920  1.00  0.00           N  
ATOM   1900  CA  TRP A 177      50.880  39.750  52.610  1.00  0.00           C  
ATOM   1901  C   TRP A 177      52.100  40.680  52.830  1.00  0.00           C  
ATOM   1902  O   TRP A 177      51.980  41.740  53.440  1.00  0.00           O  
ATOM   1903  CB  TRP A 177      49.890  40.490  51.730  1.00  0.00           C  
ATOM   1904  CG  TRP A 177      50.190  40.500  50.220  1.00  0.00           C  
ATOM   1905  CD1 TRP A 177      51.190  41.170  49.710  1.00  0.00           C  
ATOM   1906  CD2 TRP A 177      49.660  39.610  49.290  1.00  0.00           C  
ATOM   1907  CE2 TRP A 177      50.540  39.710  48.210  1.00  0.00           C  
ATOM   1908  CE3 TRP A 177      48.540  38.770  49.330  1.00  0.00           C  
ATOM   1909  NE1 TRP A 177      51.550  40.610  48.530  1.00  0.00           N  
ATOM   1910  CZ2 TRP A 177      50.170  38.980  47.090  1.00  0.00           C  
ATOM   1911  CZ3 TRP A 177      48.240  38.060  48.150  1.00  0.00           C  
ATOM   1912  CH2 TRP A 177      48.990  38.200  47.030  1.00  0.00           C  
ATOM   1913  H   TRP A 177      49.540  39.990  54.190  1.00  0.00           H  
ATOM   1914  HD1 TRP A 177      51.760  41.940  50.220  1.00  0.00           H  
ATOM   1915  HE1 TRP A 177      52.460  40.690  48.130  1.00  0.00           H  
ATOM   1916  HE3 TRP A 177      48.090  38.450  50.260  1.00  0.00           H  
ATOM   1917  HZ2 TRP A 177      50.960  38.780  46.370  1.00  0.00           H  
ATOM   1918  HZ3 TRP A 177      47.330  37.460  48.200  1.00  0.00           H  
ATOM   1919  HH2 TRP A 177      48.670  37.650  46.140  1.00  0.00           H  
ATOM   1920  N   PRO A 178      53.260  40.310  52.220  1.00  0.00           N  
ATOM   1921  CA  PRO A 178      54.490  41.070  52.230  1.00  0.00           C  
ATOM   1922  C   PRO A 178      54.390  42.500  51.520  1.00  0.00           C  
ATOM   1923  O   PRO A 178      53.940  42.520  50.360  1.00  0.00           O  
ATOM   1924  CB  PRO A 178      55.510  40.260  51.670  1.00  0.00           C  
ATOM   1925  CG  PRO A 178      54.950  38.870  51.840  1.00  0.00           C  
ATOM   1926  CD  PRO A 178      53.460  39.020  51.590  1.00  0.00           C  
ATOM   1927  N   ASP A 179      55.050  43.520  52.160  1.00  0.00           N  
ATOM   1928  CA  ASP A 179      55.050  44.840  51.660  1.00  0.00           C  
ATOM   1929  C   ASP A 179      55.760  45.130  50.360  1.00  0.00           C  
ATOM   1930  O   ASP A 179      55.540  46.230  49.770  1.00  0.00           O  
ATOM   1931  CB  ASP A 179      55.560  45.810  52.660  1.00  0.00           C  
ATOM   1932  CG  ASP A 179      55.050  45.600  54.070  1.00  0.00           C  
ATOM   1933  OD1 ASP A 179      55.710  45.010  54.930  1.00  0.00           O  
ATOM   1934  OD2 ASP A 179      53.850  45.940  54.310  1.00  0.00           O1-
ATOM   1935  H   ASP A 179      55.520  43.500  53.050  1.00  0.00           H  
ATOM   1936  N   HIS A 180      56.640  44.240  49.960  1.00  0.00           N  
ATOM   1937  CA  HIS A 180      57.140  44.210  48.620  1.00  0.00           C  
ATOM   1938  C   HIS A 180      56.890  42.830  47.920  1.00  0.00           C  
ATOM   1939  O   HIS A 180      56.080  42.790  46.960  1.00  0.00           O  
ATOM   1940  CB  HIS A 180      58.630  44.600  48.620  1.00  0.00           C  
ATOM   1941  CG  HIS A 180      58.980  46.030  48.430  1.00  0.00           C  
ATOM   1942  CD2 HIS A 180      58.970  46.940  49.400  1.00  0.00           C  
ATOM   1943  ND1 HIS A 180      59.170  46.640  47.260  1.00  0.00           N  
ATOM   1944  CE1 HIS A 180      59.360  47.970  47.530  1.00  0.00           C  
ATOM   1945  NE2 HIS A 180      59.200  48.150  48.880  1.00  0.00           N  
ATOM   1946  H   HIS A 180      57.000  43.650  50.680  1.00  0.00           H  
ATOM   1947  HD2 HIS A 180      58.910  46.760  50.480  1.00  0.00           H  
ATOM   1948  HE1 HIS A 180      59.370  48.770  46.780  1.00  0.00           H  
ATOM   1949  HE2 HIS A 180      59.500  48.950  49.400  1.00  0.00           H  
ATOM   1950  N   GLY A 181      57.530  41.750  48.240  1.00  0.00           N  
ATOM   1951  CA  GLY A 181      57.210  40.410  47.720  1.00  0.00           C  
ATOM   1952  C   GLY A 181      55.780  39.900  47.660  1.00  0.00           C  
ATOM   1953  O   GLY A 181      54.860  40.460  48.180  1.00  0.00           O  
ATOM   1954  H   GLY A 181      58.250  41.860  48.920  1.00  0.00           H  
ATOM   1955  N   VAL A 182      55.790  38.570  47.380  1.00  0.00           N  
ATOM   1956  CA  VAL A 182      54.640  37.620  47.440  1.00  0.00           C  
ATOM   1957  C   VAL A 182      54.730  36.650  48.610  1.00  0.00           C  
ATOM   1958  O   VAL A 182      55.690  36.770  49.360  1.00  0.00           O  
ATOM   1959  CB  VAL A 182      54.560  36.710  46.150  1.00  0.00           C  
ATOM   1960  CG1 VAL A 182      53.980  37.570  45.080  1.00  0.00           C  
ATOM   1961  CG2 VAL A 182      55.920  36.230  45.710  1.00  0.00           C  
ATOM   1962  H   VAL A 182      56.730  38.240  47.280  1.00  0.00           H  
ATOM   1963  N   PRO A 183      53.580  36.140  49.010  1.00  0.00           N  
ATOM   1964  CA  PRO A 183      53.480  35.060  50.030  1.00  0.00           C  
ATOM   1965  C   PRO A 183      54.280  33.800  49.690  1.00  0.00           C  
ATOM   1966  O   PRO A 183      54.110  33.270  48.640  1.00  0.00           O  
ATOM   1967  CB  PRO A 183      52.010  34.810  50.120  1.00  0.00           C  
ATOM   1968  CG  PRO A 183      51.430  36.190  50.020  1.00  0.00           C  
ATOM   1969  CD  PRO A 183      52.250  36.810  48.890  1.00  0.00           C  
ATOM   1970  N   SER A 184      55.020  33.350  50.690  1.00  0.00           N  
ATOM   1971  CA  SER A 184      55.850  32.120  50.570  1.00  0.00           C  
ATOM   1972  C   SER A 184      55.060  30.820  50.390  1.00  0.00           C  
ATOM   1973  O   SER A 184      55.760  29.810  50.140  1.00  0.00           O  
ATOM   1974  CB  SER A 184      56.950  31.930  51.680  1.00  0.00           C  
ATOM   1975  OG  SER A 184      57.980  32.890  51.540  1.00  0.00           O  
ATOM   1976  H   SER A 184      55.090  33.800  51.580  1.00  0.00           H  
ATOM   1977  HG  SER A 184      58.490  32.770  52.390  1.00  0.00           H  
ATOM   1978  N   ASP A 185      53.760  30.810  50.620  1.00  0.00           N  
ATOM   1979  CA  ASP A 185      52.880  29.710  50.190  1.00  0.00           C  
ATOM   1980  C   ASP A 185      51.560  30.320  49.680  1.00  0.00           C  
ATOM   1981  O   ASP A 185      50.970  31.100  50.400  1.00  0.00           O  
ATOM   1982  CB  ASP A 185      52.700  28.770  51.370  1.00  0.00           C  
ATOM   1983  CG  ASP A 185      51.810  27.580  50.950  1.00  0.00           C  
ATOM   1984  OD1 ASP A 185      52.330  26.600  50.380  1.00  0.00           O  
ATOM   1985  OD2 ASP A 185      50.630  27.710  51.090  1.00  0.00           O1-
ATOM   1986  H   ASP A 185      53.330  31.470  51.240  1.00  0.00           H  
ATOM   1987  N   PRO A 186      51.020  29.770  48.610  1.00  0.00           N  
ATOM   1988  CA  PRO A 186      49.740  30.170  48.020  1.00  0.00           C  
ATOM   1989  C   PRO A 186      48.490  29.770  48.820  1.00  0.00           C  
ATOM   1990  O   PRO A 186      47.400  30.180  48.420  1.00  0.00           O  
ATOM   1991  CB  PRO A 186      49.610  29.360  46.750  1.00  0.00           C  
ATOM   1992  CG  PRO A 186      51.110  29.240  46.330  1.00  0.00           C  
ATOM   1993  CD  PRO A 186      51.810  28.960  47.680  1.00  0.00           C  
ATOM   1994  N   GLY A 187      48.570  29.110  49.940  1.00  0.00           N  
ATOM   1995  CA  GLY A 187      47.310  28.840  50.770  1.00  0.00           C  
ATOM   1996  C   GLY A 187      46.350  29.970  51.030  1.00  0.00           C  
ATOM   1997  O   GLY A 187      45.170  29.870  50.730  1.00  0.00           O  
ATOM   1998  H   GLY A 187      49.310  28.520  50.250  1.00  0.00           H  
ATOM   1999  N   GLY A 188      46.810  30.970  51.790  1.00  0.00           N  
ATOM   2000  CA  GLY A 188      46.040  32.190  52.070  1.00  0.00           C  
ATOM   2001  C   GLY A 188      45.290  32.780  50.840  1.00  0.00           C  
ATOM   2002  O   GLY A 188      44.080  32.770  50.710  1.00  0.00           O  
ATOM   2003  H   GLY A 188      47.700  30.870  52.230  1.00  0.00           H  
ATOM   2004  N   VAL A 189      46.040  32.950  49.830  1.00  0.00           N  
ATOM   2005  CA  VAL A 189      45.560  33.350  48.490  1.00  0.00           C  
ATOM   2006  C   VAL A 189      44.500  32.440  47.960  1.00  0.00           C  
ATOM   2007  O   VAL A 189      43.500  32.960  47.530  1.00  0.00           O  
ATOM   2008  CB  VAL A 189      46.750  33.580  47.500  1.00  0.00           C  
ATOM   2009  CG1 VAL A 189      46.300  33.990  46.080  1.00  0.00           C  
ATOM   2010  CG2 VAL A 189      47.590  34.710  48.080  1.00  0.00           C  
ATOM   2011  H   VAL A 189      47.010  32.910  50.030  1.00  0.00           H  
ATOM   2012  N   LEU A 190      44.700  31.140  47.990  1.00  0.00           N  
ATOM   2013  CA  LEU A 190      43.660  30.160  47.610  1.00  0.00           C  
ATOM   2014  C   LEU A 190      42.390  30.140  48.480  1.00  0.00           C  
ATOM   2015  O   LEU A 190      41.170  30.240  48.090  1.00  0.00           O  
ATOM   2016  CB  LEU A 190      44.240  28.810  47.270  1.00  0.00           C  
ATOM   2017  CG  LEU A 190      45.120  28.890  46.010  1.00  0.00           C  
ATOM   2018  CD1 LEU A 190      45.890  27.600  45.780  1.00  0.00           C  
ATOM   2019  CD2 LEU A 190      44.390  29.250  44.700  1.00  0.00           C  
ATOM   2020  H   LEU A 190      45.620  30.800  48.150  1.00  0.00           H  
ATOM   2021  N   ASP A 191      42.630  30.390  49.750  1.00  0.00           N  
ATOM   2022  CA  ASP A 191      41.580  30.410  50.800  1.00  0.00           C  
ATOM   2023  C   ASP A 191      40.740  31.750  50.770  1.00  0.00           C  
ATOM   2024  O   ASP A 191      39.540  31.560  50.630  1.00  0.00           O  
ATOM   2025  CB  ASP A 191      42.220  30.310  52.210  1.00  0.00           C  
ATOM   2026  CG  ASP A 191      41.230  30.010  53.360  1.00  0.00           C  
ATOM   2027  OD1 ASP A 191      40.480  30.860  53.860  1.00  0.00           O  
ATOM   2028  OD2 ASP A 191      41.270  28.850  53.870  1.00  0.00           O1-
ATOM   2029  H   ASP A 191      43.560  30.250  50.100  1.00  0.00           H  
ATOM   2030  N   PHE A 192      41.350  32.900  50.500  1.00  0.00           N  
ATOM   2031  CA  PHE A 192      40.660  34.170  50.120  1.00  0.00           C  
ATOM   2032  C   PHE A 192      39.760  34.090  48.840  1.00  0.00           C  
ATOM   2033  O   PHE A 192      38.580  34.420  48.860  1.00  0.00           O  
ATOM   2034  CB  PHE A 192      41.800  35.190  50.050  1.00  0.00           C  
ATOM   2035  CG  PHE A 192      41.770  36.470  49.230  1.00  0.00           C  
ATOM   2036  CD1 PHE A 192      41.840  37.770  49.760  1.00  0.00           C  
ATOM   2037  CD2 PHE A 192      41.840  36.370  47.870  1.00  0.00           C  
ATOM   2038  CE1 PHE A 192      41.870  38.930  49.040  1.00  0.00           C  
ATOM   2039  CE2 PHE A 192      41.930  37.490  47.080  1.00  0.00           C  
ATOM   2040  CZ  PHE A 192      41.960  38.780  47.660  1.00  0.00           C  
ATOM   2041  H   PHE A 192      42.340  32.830  50.460  1.00  0.00           H  
ATOM   2042  HD1 PHE A 192      41.990  37.880  50.840  1.00  0.00           H  
ATOM   2043  HD2 PHE A 192      42.070  35.410  47.400  1.00  0.00           H  
ATOM   2044  HE1 PHE A 192      41.940  39.920  49.490  1.00  0.00           H  
ATOM   2045  HE2 PHE A 192      41.970  37.500  46.000  1.00  0.00           H  
ATOM   2046  HZ  PHE A 192      42.460  39.620  47.160  1.00  0.00           H  
ATOM   2047  N   LEU A 193      40.340  33.440  47.820  1.00  0.00           N  
ATOM   2048  CA  LEU A 193      39.530  33.120  46.640  1.00  0.00           C  
ATOM   2049  C   LEU A 193      38.220  32.290  46.880  1.00  0.00           C  
ATOM   2050  O   LEU A 193      37.270  32.540  46.150  1.00  0.00           O  
ATOM   2051  CB  LEU A 193      40.470  32.560  45.580  1.00  0.00           C  
ATOM   2052  CG  LEU A 193      41.320  33.660  44.970  1.00  0.00           C  
ATOM   2053  CD1 LEU A 193      42.620  33.150  44.340  1.00  0.00           C  
ATOM   2054  CD2 LEU A 193      40.480  34.500  44.020  1.00  0.00           C  
ATOM   2055  H   LEU A 193      41.320  33.290  47.700  1.00  0.00           H  
ATOM   2056  N   GLU A 194      38.410  31.170  47.620  1.00  0.00           N  
ATOM   2057  CA  GLU A 194      37.290  30.230  47.930  1.00  0.00           C  
ATOM   2058  C   GLU A 194      36.060  30.880  48.690  1.00  0.00           C  
ATOM   2059  O   GLU A 194      34.950  30.690  48.210  1.00  0.00           O  
ATOM   2060  CB  GLU A 194      37.860  29.020  48.710  1.00  0.00           C  
ATOM   2061  CG  GLU A 194      37.330  27.630  48.470  1.00  0.00           C  
ATOM   2062  CD  GLU A 194      37.500  27.120  47.030  1.00  0.00           C  
ATOM   2063  OE1 GLU A 194      38.640  27.060  46.550  1.00  0.00           O  
ATOM   2064  OE2 GLU A 194      36.500  26.620  46.500  1.00  0.00           O1-
ATOM   2065  H   GLU A 194      39.340  30.790  47.600  1.00  0.00           H  
ATOM   2066  N   GLU A 195      36.310  31.710  49.690  1.00  0.00           N  
ATOM   2067  CA  GLU A 195      35.180  32.420  50.370  1.00  0.00           C  
ATOM   2068  C   GLU A 195      34.310  33.310  49.460  1.00  0.00           C  
ATOM   2069  O   GLU A 195      33.110  33.240  49.450  1.00  0.00           O  
ATOM   2070  CB  GLU A 195      35.850  33.180  51.520  1.00  0.00           C  
ATOM   2071  CG  GLU A 195      36.110  32.270  52.720  1.00  0.00           C  
ATOM   2072  CD  GLU A 195      34.840  32.330  53.610  1.00  0.00           C  
ATOM   2073  OE1 GLU A 195      34.180  31.350  53.650  1.00  0.00           O  
ATOM   2074  OE2 GLU A 195      34.630  33.300  54.360  1.00  0.00           O1-
ATOM   2075  H   GLU A 195      37.200  32.000  50.030  1.00  0.00           H  
ATOM   2076  N   VAL A 196      34.990  33.980  48.530  1.00  0.00           N  
ATOM   2077  CA  VAL A 196      34.330  34.740  47.410  1.00  0.00           C  
ATOM   2078  C   VAL A 196      33.300  33.980  46.490  1.00  0.00           C  
ATOM   2079  O   VAL A 196      32.120  34.270  46.570  1.00  0.00           O  
ATOM   2080  CB  VAL A 196      35.460  35.380  46.540  1.00  0.00           C  
ATOM   2081  CG1 VAL A 196      34.850  36.210  45.380  1.00  0.00           C  
ATOM   2082  CG2 VAL A 196      36.490  36.230  47.310  1.00  0.00           C  
ATOM   2083  H   VAL A 196      35.900  34.300  48.780  1.00  0.00           H  
ATOM   2084  N   HIS A 197      33.810  32.830  46.140  1.00  0.00           N  
ATOM   2085  CA  HIS A 197      33.060  31.840  45.330  1.00  0.00           C  
ATOM   2086  C   HIS A 197      31.850  31.260  46.130  1.00  0.00           C  
ATOM   2087  O   HIS A 197      30.730  31.270  45.560  1.00  0.00           O  
ATOM   2088  CB  HIS A 197      34.000  30.710  44.900  1.00  0.00           C  
ATOM   2089  CG  HIS A 197      33.220  29.510  44.260  1.00  0.00           C  
ATOM   2090  CD2 HIS A 197      32.930  28.330  44.750  1.00  0.00           C  
ATOM   2091  ND1 HIS A 197      33.020  29.390  42.980  1.00  0.00           N  
ATOM   2092  CE1 HIS A 197      32.500  28.160  42.650  1.00  0.00           C  
ATOM   2093  NE2 HIS A 197      32.500  27.490  43.800  1.00  0.00           N  
ATOM   2094  H   HIS A 197      34.730  32.590  46.460  1.00  0.00           H  
ATOM   2095  HD2 HIS A 197      32.880  28.090  45.810  1.00  0.00           H  
ATOM   2096  HE1 HIS A 197      32.320  27.640  41.710  1.00  0.00           H  
ATOM   2097  HE2 HIS A 197      32.400  26.500  43.840  1.00  0.00           H  
ATOM   2098  N   HIS A 198      32.090  31.090  47.450  1.00  0.00           N  
ATOM   2099  CA  HIS A 198      30.980  30.630  48.360  1.00  0.00           C  
ATOM   2100  C   HIS A 198      29.800  31.660  48.470  1.00  0.00           C  
ATOM   2101  O   HIS A 198      28.640  31.310  48.260  1.00  0.00           O  
ATOM   2102  CB  HIS A 198      31.440  30.110  49.770  1.00  0.00           C  
ATOM   2103  CG  HIS A 198      32.100  28.690  49.680  1.00  0.00           C  
ATOM   2104  CD2 HIS A 198      33.190  28.390  50.380  1.00  0.00           C  
ATOM   2105  ND1 HIS A 198      31.880  27.790  48.760  1.00  0.00           N  
ATOM   2106  CE1 HIS A 198      32.870  26.890  48.870  1.00  0.00           C  
ATOM   2107  NE2 HIS A 198      33.710  27.270  49.850  1.00  0.00           N  
ATOM   2108  H   HIS A 198      32.970  30.970  47.910  1.00  0.00           H  
ATOM   2109  HD2 HIS A 198      33.490  28.720  51.380  1.00  0.00           H  
ATOM   2110  HE1 HIS A 198      33.220  26.200  48.110  1.00  0.00           H  
ATOM   2111  HE2 HIS A 198      34.510  26.820  50.250  1.00  0.00           H  
ATOM   2112  N   LYS A 199      30.130  32.890  48.670  1.00  0.00           N  
ATOM   2113  CA  LYS A 199      29.150  34.060  48.670  1.00  0.00           C  
ATOM   2114  C   LYS A 199      28.450  34.290  47.320  1.00  0.00           C  
ATOM   2115  O   LYS A 199      27.230  34.350  47.290  1.00  0.00           O  
ATOM   2116  CB  LYS A 199      30.010  35.290  48.890  1.00  0.00           C  
ATOM   2117  CG  LYS A 199      29.570  36.060  50.140  1.00  0.00           C  
ATOM   2118  CD  LYS A 199      30.370  35.430  51.310  1.00  0.00           C  
ATOM   2119  CE  LYS A 199      30.070  36.150  52.620  1.00  0.00           C  
ATOM   2120  NZ  LYS A 199      31.040  35.680  53.680  1.00  0.00           N1+
ATOM   2121  H   LYS A 199      31.060  33.080  48.970  1.00  0.00           H  
ATOM   2122  HZ1 LYS A 199      30.710  35.990  54.570  1.00  0.00           H  
ATOM   2123  HZ2 LYS A 199      31.040  34.680  53.660  1.00  0.00           H  
ATOM   2124  HZ3 LYS A 199      31.970  36.010  53.530  1.00  0.00           H  
ATOM   2125  N   GLN A 200      29.220  34.010  46.240  1.00  0.00           N  
ATOM   2126  CA  GLN A 200      28.880  34.220  44.800  1.00  0.00           C  
ATOM   2127  C   GLN A 200      27.520  33.590  44.380  1.00  0.00           C  
ATOM   2128  O   GLN A 200      26.690  34.180  43.680  1.00  0.00           O  
ATOM   2129  CB  GLN A 200      30.010  33.730  43.880  1.00  0.00           C  
ATOM   2130  CG  GLN A 200      29.840  34.160  42.440  1.00  0.00           C  
ATOM   2131  CD  GLN A 200      29.930  35.710  42.400  1.00  0.00           C  
ATOM   2132  NE2 GLN A 200      31.200  36.120  42.350  1.00  0.00           N  
ATOM   2133  OE1 GLN A 200      29.020  36.450  42.140  1.00  0.00           O  
ATOM   2134  H   GLN A 200      30.200  33.820  46.380  1.00  0.00           H  
ATOM   2135 1HE2 GLN A 200      32.010  35.530  42.340  1.00  0.00           H  
ATOM   2136 2HE2 GLN A 200      31.330  37.120  42.300  1.00  0.00           H  
ATOM   2137  N   GLU A 201      27.230  32.440  45.010  1.00  0.00           N  
ATOM   2138  CA  GLU A 201      25.940  31.750  44.780  1.00  0.00           C  
ATOM   2139  C   GLU A 201      24.810  32.310  45.610  1.00  0.00           C  
ATOM   2140  O   GLU A 201      23.820  32.750  44.980  1.00  0.00           O  
ATOM   2141  CB  GLU A 201      26.300  30.270  44.870  1.00  0.00           C  
ATOM   2142  CG  GLU A 201      25.150  29.290  44.650  1.00  0.00           C  
ATOM   2143  CD  GLU A 201      25.120  28.720  43.230  1.00  0.00           C  
ATOM   2144  OE1 GLU A 201      24.580  29.270  42.340  1.00  0.00           O  
ATOM   2145  OE2 GLU A 201      25.680  27.660  42.900  1.00  0.00           O1-
ATOM   2146  H   GLU A 201      27.700  32.180  45.850  1.00  0.00           H  
ATOM   2147  N   SER A 202      25.040  32.790  46.860  1.00  0.00           N  
ATOM   2148  CA  SER A 202      23.840  33.260  47.660  1.00  0.00           C  
ATOM   2149  C   SER A 202      23.550  34.780  47.470  1.00  0.00           C  
ATOM   2150  O   SER A 202      22.410  35.180  47.680  1.00  0.00           O  
ATOM   2151  CB  SER A 202      23.940  32.950  49.200  1.00  0.00           C  
ATOM   2152  OG  SER A 202      25.140  33.590  49.640  1.00  0.00           O  
ATOM   2153  H   SER A 202      25.970  32.870  47.210  1.00  0.00           H  
ATOM   2154  HG  SER A 202      24.920  34.490  50.010  1.00  0.00           H  
ATOM   2155  N   ILE A 203      24.490  35.560  46.900  1.00  0.00           N  
ATOM   2156  CA  ILE A 203      24.170  36.990  46.560  1.00  0.00           C  
ATOM   2157  C   ILE A 203      23.330  37.190  45.320  1.00  0.00           C  
ATOM   2158  O   ILE A 203      23.810  37.060  44.160  1.00  0.00           O  
ATOM   2159  CB  ILE A 203      25.390  37.910  46.700  1.00  0.00           C  
ATOM   2160  CG1 ILE A 203      26.440  37.400  45.730  1.00  0.00           C  
ATOM   2161  CG2 ILE A 203      25.800  37.950  48.250  1.00  0.00           C  
ATOM   2162  CD  ILE A 203      27.560  38.400  45.460  1.00  0.00           C  
ATOM   2163  H   ILE A 203      25.360  35.220  46.550  1.00  0.00           H  
ATOM   2164  N   MET A 204      22.150  37.670  45.560  1.00  0.00           N  
ATOM   2165  CA  MET A 204      21.200  37.970  44.520  1.00  0.00           C  
ATOM   2166  C   MET A 204      21.230  39.410  43.950  1.00  0.00           C  
ATOM   2167  O   MET A 204      21.490  40.400  44.660  1.00  0.00           O  
ATOM   2168  CB  MET A 204      19.780  37.730  45.110  1.00  0.00           C  
ATOM   2169  CG  MET A 204      19.500  36.380  45.810  1.00  0.00           C  
ATOM   2170  SD  MET A 204      19.800  34.970  44.650  1.00  0.00           S  
ATOM   2171  CE  MET A 204      19.180  33.590  45.630  1.00  0.00           C  
ATOM   2172  H   MET A 204      21.920  38.050  46.450  1.00  0.00           H  
ATOM   2173  N   ASP A 205      20.770  39.580  42.760  1.00  0.00           N  
ATOM   2174  CA  ASP A 205      20.920  40.870  41.980  1.00  0.00           C  
ATOM   2175  C   ASP A 205      22.340  41.480  41.840  1.00  0.00           C  
ATOM   2176  O   ASP A 205      22.520  42.540  41.240  1.00  0.00           O  
ATOM   2177  CB  ASP A 205      19.870  41.960  42.330  1.00  0.00           C  
ATOM   2178  CG  ASP A 205      18.520  41.500  41.780  1.00  0.00           C  
ATOM   2179  OD1 ASP A 205      18.490  41.050  40.630  1.00  0.00           O  
ATOM   2180  OD2 ASP A 205      17.540  41.490  42.570  1.00  0.00           O1-
ATOM   2181  H   ASP A 205      20.100  38.920  42.390  1.00  0.00           H  
ATOM   2182  N   ALA A 206      23.340  40.630  41.870  1.00  0.00           N  
ATOM   2183  CA  ALA A 206      24.730  41.010  41.960  1.00  0.00           C  
ATOM   2184  C   ALA A 206      25.390  41.350  40.590  1.00  0.00           C  
ATOM   2185  O   ALA A 206      24.980  40.940  39.500  1.00  0.00           O  
ATOM   2186  CB  ALA A 206      25.470  39.890  42.640  1.00  0.00           C  
ATOM   2187  H   ALA A 206      23.240  39.690  41.540  1.00  0.00           H  
ATOM   2188  N   GLY A 207      26.290  42.310  40.740  1.00  0.00           N  
ATOM   2189  CA  GLY A 207      27.180  42.930  39.720  1.00  0.00           C  
ATOM   2190  C   GLY A 207      28.380  42.120  39.210  1.00  0.00           C  
ATOM   2191  O   GLY A 207      28.580  41.050  39.700  1.00  0.00           O  
ATOM   2192  H   GLY A 207      26.400  42.640  41.680  1.00  0.00           H  
ATOM   2193  N   PRO A 208      29.190  42.760  38.350  1.00  0.00           N  
ATOM   2194  CA  PRO A 208      30.500  42.180  37.870  1.00  0.00           C  
ATOM   2195  C   PRO A 208      31.650  42.220  38.890  1.00  0.00           C  
ATOM   2196  O   PRO A 208      31.390  42.770  39.990  1.00  0.00           O  
ATOM   2197  CB  PRO A 208      30.970  43.080  36.690  1.00  0.00           C  
ATOM   2198  CG  PRO A 208      30.180  44.410  36.790  1.00  0.00           C  
ATOM   2199  CD  PRO A 208      28.970  44.080  37.720  1.00  0.00           C  
ATOM   2200  N   VAL A 209      32.660  41.410  38.630  1.00  0.00           N  
ATOM   2201  CA  VAL A 209      33.770  41.200  39.560  1.00  0.00           C  
ATOM   2202  C   VAL A 209      34.620  42.420  39.600  1.00  0.00           C  
ATOM   2203  O   VAL A 209      35.350  42.690  38.640  1.00  0.00           O  
ATOM   2204  CB  VAL A 209      34.660  39.970  39.160  1.00  0.00           C  
ATOM   2205  CG1 VAL A 209      34.020  38.780  39.910  1.00  0.00           C  
ATOM   2206  CG2 VAL A 209      34.740  39.730  37.660  1.00  0.00           C  
ATOM   2207  H   VAL A 209      32.640  40.910  37.770  1.00  0.00           H  
ATOM   2208  N   VAL A 210      34.730  43.020  40.840  1.00  0.00           N  
ATOM   2209  CA  VAL A 210      35.460  44.280  41.160  1.00  0.00           C  
ATOM   2210  C   VAL A 210      36.770  44.110  41.980  1.00  0.00           C  
ATOM   2211  O   VAL A 210      36.700  43.830  43.190  1.00  0.00           O  
ATOM   2212  CB  VAL A 210      34.570  45.360  41.700  1.00  0.00           C  
ATOM   2213  CG1 VAL A 210      35.220  46.730  41.640  1.00  0.00           C  
ATOM   2214  CG2 VAL A 210      33.330  45.490  40.840  1.00  0.00           C  
ATOM   2215  H   VAL A 210      34.210  42.730  41.640  1.00  0.00           H  
ATOM   2216  N   VAL A 211      37.940  44.370  41.360  1.00  0.00           N  
ATOM   2217  CA  VAL A 211      39.310  44.360  41.970  1.00  0.00           C  
ATOM   2218  C   VAL A 211      39.980  45.780  41.890  1.00  0.00           C  
ATOM   2219  O   VAL A 211      40.030  46.370  40.850  1.00  0.00           O  
ATOM   2220  CB  VAL A 211      40.200  43.330  41.290  1.00  0.00           C  
ATOM   2221  CG1 VAL A 211      39.530  41.970  41.730  1.00  0.00           C  
ATOM   2222  CG2 VAL A 211      40.290  43.280  39.790  1.00  0.00           C  
ATOM   2223  H   VAL A 211      37.970  44.480  40.370  1.00  0.00           H  
ATOM   2224  N   HIS A 212      40.480  46.260  42.990  1.00  0.00           N  
ATOM   2225  CA  HIS A 212      41.250  47.480  43.130  1.00  0.00           C  
ATOM   2226  C   HIS A 212      42.580  47.420  43.850  1.00  0.00           C  
ATOM   2227  O   HIS A 212      42.890  46.520  44.640  1.00  0.00           O  
ATOM   2228  CB  HIS A 212      40.400  48.570  43.710  1.00  0.00           C  
ATOM   2229  CG  HIS A 212      40.030  48.660  45.180  1.00  0.00           C  
ATOM   2230  CD2 HIS A 212      39.030  48.200  45.880  1.00  0.00           C  
ATOM   2231  ND1 HIS A 212      40.670  49.590  45.900  1.00  0.00           N  
ATOM   2232  CE1 HIS A 212      39.980  49.750  47.000  1.00  0.00           C  
ATOM   2233  NE2 HIS A 212      38.960  48.970  46.960  1.00  0.00           N  
ATOM   2234  H   HIS A 212      40.100  45.890  43.840  1.00  0.00           H  
ATOM   2235  HD2 HIS A 212      38.580  47.210  45.720  1.00  0.00           H  
ATOM   2236  HE1 HIS A 212      39.990  50.600  47.690  1.00  0.00           H  
ATOM   2237  HE2 HIS A 212      38.200  49.190  47.580  1.00  0.00           H  
ATOM   2238  N   SER A 213      43.450  48.360  43.490  1.00  0.00           N  
ATOM   2239  CA  SER A 213      44.810  48.600  44.050  1.00  0.00           C  
ATOM   2240  C   SER A 213      45.390  49.980  43.780  1.00  0.00           C  
ATOM   2241  O   SER A 213      44.640  50.910  43.530  1.00  0.00           O  
ATOM   2242  CB  SER A 213      45.750  47.390  43.840  1.00  0.00           C  
ATOM   2243  OG  SER A 213      45.990  47.390  42.400  1.00  0.00           O  
ATOM   2244  H   SER A 213      43.200  48.930  42.710  1.00  0.00           H  
ATOM   2245  HG  SER A 213      46.970  47.230  42.280  1.00  0.00           H  
ATOM   2246  N   SER A 214      46.700  50.080  43.700  1.00  0.00           N  
ATOM   2247  CA  SER A 214      47.320  51.420  43.620  1.00  0.00           C  
ATOM   2248  C   SER A 214      47.380  52.070  42.250  1.00  0.00           C  
ATOM   2249  O   SER A 214      47.600  53.250  42.140  1.00  0.00           O  
ATOM   2250  CB  SER A 214      48.690  51.530  44.270  1.00  0.00           C  
ATOM   2251  OG  SER A 214      49.770  50.770  43.680  1.00  0.00           O  
ATOM   2252  H   SER A 214      47.260  49.330  43.350  1.00  0.00           H  
ATOM   2253  HG  SER A 214      49.420  49.910  43.300  1.00  0.00           H  
ATOM   2254  N   ALA A 215      47.460  51.240  41.170  1.00  0.00           N  
ATOM   2255  CA  ALA A 215      47.140  51.610  39.780  1.00  0.00           C  
ATOM   2256  C   ALA A 215      46.220  50.540  39.040  1.00  0.00           C  
ATOM   2257  O   ALA A 215      45.700  50.830  37.980  1.00  0.00           O  
ATOM   2258  CB  ALA A 215      48.400  51.810  38.960  1.00  0.00           C  
ATOM   2259  H   ALA A 215      47.860  50.330  41.250  1.00  0.00           H  
ATOM   2260  N   GLY A 216      46.280  49.290  39.590  1.00  0.00           N  
ATOM   2261  CA  GLY A 216      45.710  48.040  39.070  1.00  0.00           C  
ATOM   2262  C   GLY A 216      46.740  47.180  38.280  1.00  0.00           C  
ATOM   2263  O   GLY A 216      46.420  46.340  37.490  1.00  0.00           O  
ATOM   2264  H   GLY A 216      46.960  49.260  40.310  1.00  0.00           H  
ATOM   2265  N   ILE A 217      48.040  47.420  38.600  1.00  0.00           N  
ATOM   2266  CA  ILE A 217      49.140  46.850  37.730  1.00  0.00           C  
ATOM   2267  C   ILE A 217      49.910  45.620  38.190  1.00  0.00           C  
ATOM   2268  O   ILE A 217      50.200  44.700  37.430  1.00  0.00           O  
ATOM   2269  CB  ILE A 217      49.880  48.020  37.130  1.00  0.00           C  
ATOM   2270  CG1 ILE A 217      48.940  48.850  36.260  1.00  0.00           C  
ATOM   2271  CG2 ILE A 217      51.080  47.430  36.360  1.00  0.00           C  
ATOM   2272  CD  ILE A 217      48.270  48.070  35.140  1.00  0.00           C  
ATOM   2273  H   ILE A 217      48.270  47.840  39.480  1.00  0.00           H  
ATOM   2274  N   GLY A 218      50.350  45.590  39.450  1.00  0.00           N  
ATOM   2275  CA  GLY A 218      51.120  44.480  40.020  1.00  0.00           C  
ATOM   2276  C   GLY A 218      50.220  43.280  40.440  1.00  0.00           C  
ATOM   2277  O   GLY A 218      49.880  42.380  39.660  1.00  0.00           O  
ATOM   2278  H   GLY A 218      50.170  46.310  40.120  1.00  0.00           H  
ATOM   2279  N   ARG A 219      49.750  43.470  41.610  1.00  0.00           N  
ATOM   2280  CA  ARG A 219      48.930  42.420  42.290  1.00  0.00           C  
ATOM   2281  C   ARG A 219      47.570  42.160  41.680  1.00  0.00           C  
ATOM   2282  O   ARG A 219      47.300  41.080  41.140  1.00  0.00           O  
ATOM   2283  CB  ARG A 219      48.740  42.710  43.820  1.00  0.00           C  
ATOM   2284  CG  ARG A 219      49.980  42.250  44.650  1.00  0.00           C  
ATOM   2285  CD  ARG A 219      49.640  42.380  46.120  1.00  0.00           C  
ATOM   2286  NE  ARG A 219      49.740  43.790  46.490  1.00  0.00           N  
ATOM   2287  CZ  ARG A 219      49.810  44.380  47.680  1.00  0.00           C  
ATOM   2288  NH1 ARG A 219      49.840  43.570  48.780  1.00  0.00           N1+
ATOM   2289  NH2 ARG A 219      49.760  45.720  47.770  1.00  0.00           N  
ATOM   2290  H   ARG A 219      49.950  44.330  42.080  1.00  0.00           H  
ATOM   2291  HE  ARG A 219      49.560  44.450  45.750  1.00  0.00           H  
ATOM   2292 1HH1 ARG A 219      49.760  42.580  48.680  1.00  0.00           H  
ATOM   2293 2HH1 ARG A 219      49.790  43.980  49.690  1.00  0.00           H  
ATOM   2294 1HH2 ARG A 219      49.330  46.300  47.070  1.00  0.00           H  
ATOM   2295 2HH2 ARG A 219      50.220  46.200  48.510  1.00  0.00           H  
ATOM   2296  N   THR A 220      46.870  43.240  41.340  1.00  0.00           N  
ATOM   2297  CA  THR A 220      45.500  43.190  40.710  1.00  0.00           C  
ATOM   2298  C   THR A 220      45.660  42.570  39.290  1.00  0.00           C  
ATOM   2299  O   THR A 220      45.100  41.510  39.050  1.00  0.00           O  
ATOM   2300  CB  THR A 220      44.820  44.600  40.790  1.00  0.00           C  
ATOM   2301  CG2 THR A 220      43.560  44.920  39.950  1.00  0.00           C  
ATOM   2302  OG1 THR A 220      44.760  45.020  42.130  1.00  0.00           O  
ATOM   2303  H   THR A 220      47.180  44.150  41.610  1.00  0.00           H  
ATOM   2304  HG1 THR A 220      45.320  45.830  42.270  1.00  0.00           H  
ATOM   2305  N   GLY A 221      46.870  42.750  38.650  1.00  0.00           N  
ATOM   2306  CA  GLY A 221      47.150  42.010  37.380  1.00  0.00           C  
ATOM   2307  C   GLY A 221      47.320  40.490  37.500  1.00  0.00           C  
ATOM   2308  O   GLY A 221      46.750  39.750  36.720  1.00  0.00           O  
ATOM   2309  H   GLY A 221      47.600  43.380  38.900  1.00  0.00           H  
ATOM   2310  N   THR A 222      48.100  39.970  38.460  1.00  0.00           N  
ATOM   2311  CA  THR A 222      48.270  38.540  38.740  1.00  0.00           C  
ATOM   2312  C   THR A 222      46.910  37.960  39.260  1.00  0.00           C  
ATOM   2313  O   THR A 222      46.510  36.880  38.770  1.00  0.00           O  
ATOM   2314  CB  THR A 222      49.390  38.180  39.720  1.00  0.00           C  
ATOM   2315  CG2 THR A 222      50.790  38.670  39.350  1.00  0.00           C  
ATOM   2316  OG1 THR A 222      49.100  38.960  40.840  1.00  0.00           O  
ATOM   2317  H   THR A 222      48.450  40.490  39.240  1.00  0.00           H  
ATOM   2318  HG1 THR A 222      49.690  38.810  41.630  1.00  0.00           H  
ATOM   2319  N   PHE A 223      46.380  38.590  40.280  1.00  0.00           N  
ATOM   2320  CA  PHE A 223      45.040  38.180  40.850  1.00  0.00           C  
ATOM   2321  C   PHE A 223      43.890  38.040  39.910  1.00  0.00           C  
ATOM   2322  O   PHE A 223      43.380  36.930  39.960  1.00  0.00           O  
ATOM   2323  CB  PHE A 223      44.530  39.100  41.920  1.00  0.00           C  
ATOM   2324  CG  PHE A 223      45.110  38.780  43.260  1.00  0.00           C  
ATOM   2325  CD1 PHE A 223      45.780  39.630  44.120  1.00  0.00           C  
ATOM   2326  CD2 PHE A 223      44.470  37.610  43.720  1.00  0.00           C  
ATOM   2327  CE1 PHE A 223      45.860  39.380  45.450  1.00  0.00           C  
ATOM   2328  CE2 PHE A 223      44.590  37.260  45.070  1.00  0.00           C  
ATOM   2329  CZ  PHE A 223      45.250  38.170  45.890  1.00  0.00           C  
ATOM   2330  H   PHE A 223      46.810  39.340  40.790  1.00  0.00           H  
ATOM   2331  HD1 PHE A 223      45.900  40.650  43.740  1.00  0.00           H  
ATOM   2332  HD2 PHE A 223      43.890  37.000  43.030  1.00  0.00           H  
ATOM   2333  HE1 PHE A 223      46.070  40.090  46.250  1.00  0.00           H  
ATOM   2334  HE2 PHE A 223      44.520  36.220  45.390  1.00  0.00           H  
ATOM   2335  HZ  PHE A 223      45.080  38.000  46.950  1.00  0.00           H  
ATOM   2336  N   ILE A 224      43.870  38.740  38.750  1.00  0.00           N  
ATOM   2337  CA  ILE A 224      42.860  38.510  37.680  1.00  0.00           C  
ATOM   2338  C   ILE A 224      43.270  37.140  36.980  1.00  0.00           C  
ATOM   2339  O   ILE A 224      42.310  36.370  36.740  1.00  0.00           O  
ATOM   2340  CB  ILE A 224      42.890  39.590  36.610  1.00  0.00           C  
ATOM   2341  CG1 ILE A 224      42.550  40.930  37.300  1.00  0.00           C  
ATOM   2342  CG2 ILE A 224      41.800  39.280  35.620  1.00  0.00           C  
ATOM   2343  CD  ILE A 224      42.590  42.080  36.260  1.00  0.00           C  
ATOM   2344  H   ILE A 224      44.450  39.550  38.680  1.00  0.00           H  
ATOM   2345  N   VAL A 225      44.530  36.940  36.470  1.00  0.00           N  
ATOM   2346  CA  VAL A 225      44.880  35.620  35.880  1.00  0.00           C  
ATOM   2347  C   VAL A 225      44.760  34.450  36.850  1.00  0.00           C  
ATOM   2348  O   VAL A 225      44.090  33.480  36.420  1.00  0.00           O  
ATOM   2349  CB  VAL A 225      46.350  35.610  35.310  1.00  0.00           C  
ATOM   2350  CG1 VAL A 225      46.820  34.380  34.550  1.00  0.00           C  
ATOM   2351  CG2 VAL A 225      46.740  36.920  34.620  1.00  0.00           C  
ATOM   2352  H   VAL A 225      45.160  37.710  36.560  1.00  0.00           H  
ATOM   2353  N   ILE A 226      45.050  34.590  38.200  1.00  0.00           N  
ATOM   2354  CA  ILE A 226      44.740  33.550  39.210  1.00  0.00           C  
ATOM   2355  C   ILE A 226      43.240  33.370  39.340  1.00  0.00           C  
ATOM   2356  O   ILE A 226      42.840  32.250  39.150  1.00  0.00           O  
ATOM   2357  CB  ILE A 226      45.330  33.920  40.580  1.00  0.00           C  
ATOM   2358  CG1 ILE A 226      46.790  34.270  40.520  1.00  0.00           C  
ATOM   2359  CG2 ILE A 226      45.110  32.870  41.700  1.00  0.00           C  
ATOM   2360  CD  ILE A 226      47.360  34.920  41.760  1.00  0.00           C  
ATOM   2361  H   ILE A 226      45.310  35.490  38.550  1.00  0.00           H  
ATOM   2362  N   ASP A 227      42.380  34.390  39.200  1.00  0.00           N  
ATOM   2363  CA  ASP A 227      40.860  34.220  39.170  1.00  0.00           C  
ATOM   2364  C   ASP A 227      40.300  33.490  37.930  1.00  0.00           C  
ATOM   2365  O   ASP A 227      39.460  32.590  38.120  1.00  0.00           O  
ATOM   2366  CB  ASP A 227      40.270  35.620  39.050  1.00  0.00           C  
ATOM   2367  CG  ASP A 227      39.050  35.870  40.000  1.00  0.00           C  
ATOM   2368  OD1 ASP A 227      37.900  35.690  39.520  1.00  0.00           O  
ATOM   2369  OD2 ASP A 227      39.340  36.130  41.190  1.00  0.00           O1-
ATOM   2370  H   ASP A 227      42.630  35.300  39.510  1.00  0.00           H  
ATOM   2371  N   ILE A 228      40.980  33.680  36.800  1.00  0.00           N  
ATOM   2372  CA  ILE A 228      40.560  33.100  35.530  1.00  0.00           C  
ATOM   2373  C   ILE A 228      41.010  31.600  35.520  1.00  0.00           C  
ATOM   2374  O   ILE A 228      40.160  30.730  35.370  1.00  0.00           O  
ATOM   2375  CB  ILE A 228      41.220  33.900  34.400  1.00  0.00           C  
ATOM   2376  CG1 ILE A 228      40.920  35.420  34.440  1.00  0.00           C  
ATOM   2377  CG2 ILE A 228      40.680  33.470  33.070  1.00  0.00           C  
ATOM   2378  CD  ILE A 228      41.710  36.290  33.470  1.00  0.00           C  
ATOM   2379  H   ILE A 228      41.800  34.260  36.790  1.00  0.00           H  
ATOM   2380  N   LEU A 229      42.180  31.390  35.920  1.00  0.00           N  
ATOM   2381  CA  LEU A 229      42.780  30.080  35.980  1.00  0.00           C  
ATOM   2382  C   LEU A 229      42.090  28.990  36.830  1.00  0.00           C  
ATOM   2383  O   LEU A 229      41.650  27.930  36.350  1.00  0.00           O  
ATOM   2384  CB  LEU A 229      44.290  30.300  36.190  1.00  0.00           C  
ATOM   2385  CG  LEU A 229      44.920  30.470  34.850  1.00  0.00           C  
ATOM   2386  CD1 LEU A 229      46.270  31.180  34.890  1.00  0.00           C  
ATOM   2387  CD2 LEU A 229      45.240  29.120  34.210  1.00  0.00           C  
ATOM   2388  H   LEU A 229      42.700  32.220  36.110  1.00  0.00           H  
ATOM   2389  N   ILE A 230      41.950  29.270  38.150  1.00  0.00           N  
ATOM   2390  CA  ILE A 230      41.020  28.440  38.990  1.00  0.00           C  
ATOM   2391  C   ILE A 230      39.530  28.170  38.480  1.00  0.00           C  
ATOM   2392  O   ILE A 230      38.950  27.150  38.670  1.00  0.00           O  
ATOM   2393  CB  ILE A 230      41.040  28.920  40.420  1.00  0.00           C  
ATOM   2394  CG1 ILE A 230      40.630  30.380  40.500  1.00  0.00           C  
ATOM   2395  CG2 ILE A 230      42.380  28.460  41.020  1.00  0.00           C  
ATOM   2396  CD  ILE A 230      40.690  30.800  41.970  1.00  0.00           C  
ATOM   2397  H   ILE A 230      42.300  30.170  38.420  1.00  0.00           H  
ATOM   2398  N   ASP A 231      38.950  29.280  37.920  1.00  0.00           N  
ATOM   2399  CA  ASP A 231      37.700  29.160  37.180  1.00  0.00           C  
ATOM   2400  C   ASP A 231      37.650  28.150  36.010  1.00  0.00           C  
ATOM   2401  O   ASP A 231      36.830  27.290  35.980  1.00  0.00           O  
ATOM   2402  CB  ASP A 231      37.300  30.600  36.740  1.00  0.00           C  
ATOM   2403  CG  ASP A 231      35.870  30.610  36.210  1.00  0.00           C  
ATOM   2404  OD1 ASP A 231      34.960  30.360  36.910  1.00  0.00           O  
ATOM   2405  OD2 ASP A 231      35.630  31.100  35.040  1.00  0.00           O1-
ATOM   2406  H   ASP A 231      39.510  30.010  37.550  1.00  0.00           H  
ATOM   2407  N   ILE A 232      38.680  28.280  35.220  1.00  0.00           N  
ATOM   2408  CA  ILE A 232      38.980  27.320  34.200  1.00  0.00           C  
ATOM   2409  C   ILE A 232      39.150  25.910  34.660  1.00  0.00           C  
ATOM   2410  O   ILE A 232      38.320  25.040  34.290  1.00  0.00           O  
ATOM   2411  CB  ILE A 232      40.180  27.830  33.400  1.00  0.00           C  
ATOM   2412  CG1 ILE A 232      39.860  29.170  32.760  1.00  0.00           C  
ATOM   2413  CG2 ILE A 232      40.800  26.790  32.420  1.00  0.00           C  
ATOM   2414  CD  ILE A 232      40.950  29.810  31.860  1.00  0.00           C  
ATOM   2415  H   ILE A 232      39.180  29.130  35.350  1.00  0.00           H  
ATOM   2416  N   ILE A 233      39.980  25.690  35.710  1.00  0.00           N  
ATOM   2417  CA  ILE A 233      40.160  24.360  36.350  1.00  0.00           C  
ATOM   2418  C   ILE A 233      38.820  23.910  36.900  1.00  0.00           C  
ATOM   2419  O   ILE A 233      38.280  22.940  36.430  1.00  0.00           O  
ATOM   2420  CB  ILE A 233      41.220  24.320  37.430  1.00  0.00           C  
ATOM   2421  CG1 ILE A 233      42.590  24.910  37.020  1.00  0.00           C  
ATOM   2422  CG2 ILE A 233      41.320  22.910  37.950  1.00  0.00           C  
ATOM   2423  CD  ILE A 233      43.710  24.930  38.040  1.00  0.00           C  
ATOM   2424  H   ILE A 233      40.480  26.470  36.090  1.00  0.00           H  
ATOM   2425  N   ARG A 234      38.050  24.780  37.570  1.00  0.00           N  
ATOM   2426  CA  ARG A 234      36.750  24.380  38.170  1.00  0.00           C  
ATOM   2427  C   ARG A 234      35.700  24.020  37.050  1.00  0.00           C  
ATOM   2428  O   ARG A 234      34.870  23.120  37.320  1.00  0.00           O  
ATOM   2429  CB  ARG A 234      36.180  25.580  38.920  1.00  0.00           C  
ATOM   2430  CG  ARG A 234      36.680  25.800  40.390  1.00  0.00           C  
ATOM   2431  CD  ARG A 234      36.050  27.100  40.740  1.00  0.00           C  
ATOM   2432  NE  ARG A 234      36.250  27.390  42.160  1.00  0.00           N  
ATOM   2433  CZ  ARG A 234      36.520  28.590  42.700  1.00  0.00           C  
ATOM   2434  NH1 ARG A 234      36.610  29.720  41.950  1.00  0.00           N1+
ATOM   2435  NH2 ARG A 234      36.770  28.740  43.990  1.00  0.00           N  
ATOM   2436  H   ARG A 234      38.480  25.540  38.050  1.00  0.00           H  
ATOM   2437  HE  ARG A 234      36.160  26.620  42.800  1.00  0.00           H  
ATOM   2438 1HH1 ARG A 234      36.480  29.710  40.950  1.00  0.00           H  
ATOM   2439 2HH1 ARG A 234      36.710  30.600  42.400  1.00  0.00           H  
ATOM   2440 1HH2 ARG A 234      36.750  27.940  44.600  1.00  0.00           H  
ATOM   2441 2HH2 ARG A 234      36.930  29.650  44.370  1.00  0.00           H  
ATOM   2442  N   GLU A 235      35.700  24.710  35.930  1.00  0.00           N  
ATOM   2443  CA  GLU A 235      35.000  24.330  34.680  1.00  0.00           C  
ATOM   2444  C   GLU A 235      35.480  23.020  34.080  1.00  0.00           C  
ATOM   2445  O   GLU A 235      34.720  22.070  33.740  1.00  0.00           O  
ATOM   2446  CB  GLU A 235      34.820  25.430  33.620  1.00  0.00           C  
ATOM   2447  CG  GLU A 235      33.760  25.040  32.600  1.00  0.00           C  
ATOM   2448  CD  GLU A 235      33.650  26.220  31.700  1.00  0.00           C  
ATOM   2449  OE1 GLU A 235      34.430  26.230  30.750  1.00  0.00           O  
ATOM   2450  OE2 GLU A 235      32.750  27.110  31.820  1.00  0.00           O1-
ATOM   2451  H   GLU A 235      36.120  25.620  35.910  1.00  0.00           H  
ATOM   2452  N   LYS A 236      36.780  22.910  33.930  1.00  0.00           N  
ATOM   2453  CA  LYS A 236      37.290  21.800  33.040  1.00  0.00           C  
ATOM   2454  C   LYS A 236      37.810  20.600  33.830  1.00  0.00           C  
ATOM   2455  O   LYS A 236      37.690  19.450  33.310  1.00  0.00           O  
ATOM   2456  CB  LYS A 236      38.370  22.450  32.100  1.00  0.00           C  
ATOM   2457  CG  LYS A 236      38.330  21.690  30.740  1.00  0.00           C  
ATOM   2458  CD  LYS A 236      39.030  22.490  29.590  1.00  0.00           C  
ATOM   2459  CE  LYS A 236      38.330  22.110  28.300  1.00  0.00           C  
ATOM   2460  NZ  LYS A 236      36.980  22.670  28.290  1.00  0.00           N1+
ATOM   2461  H   LYS A 236      37.420  23.530  34.370  1.00  0.00           H  
ATOM   2462  HZ1 LYS A 236      36.370  22.090  28.820  1.00  0.00           H  
ATOM   2463  HZ2 LYS A 236      36.950  23.630  28.570  1.00  0.00           H  
ATOM   2464  HZ3 LYS A 236      36.610  22.720  27.360  1.00  0.00           H  
ATOM   2465  N   GLY A 237      38.180  20.770  35.070  1.00  0.00           N  
ATOM   2466  CA  GLY A 237      38.940  19.720  35.810  1.00  0.00           C  
ATOM   2467  C   GLY A 237      40.400  19.540  35.300  1.00  0.00           C  
ATOM   2468  O   GLY A 237      41.060  20.480  34.910  1.00  0.00           O  
ATOM   2469  H   GLY A 237      38.020  21.560  35.650  1.00  0.00           H  
ATOM   2470  N   VAL A 238      41.050  18.570  35.900  1.00  0.00           N  
ATOM   2471  CA  VAL A 238      42.510  18.250  35.770  1.00  0.00           C  
ATOM   2472  C   VAL A 238      42.990  18.160  34.260  1.00  0.00           C  
ATOM   2473  O   VAL A 238      43.890  18.870  33.900  1.00  0.00           O  
ATOM   2474  CB  VAL A 238      42.780  16.930  36.510  1.00  0.00           C  
ATOM   2475  CG1 VAL A 238      44.240  16.610  36.680  1.00  0.00           C  
ATOM   2476  CG2 VAL A 238      42.250  17.020  37.910  1.00  0.00           C  
ATOM   2477  H   VAL A 238      40.590  18.060  36.630  1.00  0.00           H  
ATOM   2478  N   ASP A 239      42.240  17.380  33.470  1.00  0.00           N  
ATOM   2479  CA  ASP A 239      42.480  17.130  32.020  1.00  0.00           C  
ATOM   2480  C   ASP A 239      42.140  18.190  31.010  1.00  0.00           C  
ATOM   2481  O   ASP A 239      41.210  18.140  30.250  1.00  0.00           O  
ATOM   2482  CB  ASP A 239      41.670  15.920  31.710  1.00  0.00           C  
ATOM   2483  CG  ASP A 239      42.580  14.740  31.910  1.00  0.00           C  
ATOM   2484  OD1 ASP A 239      42.330  13.900  32.910  1.00  0.00           O  
ATOM   2485  OD2 ASP A 239      43.690  14.630  31.250  1.00  0.00           O1-
ATOM   2486  H   ASP A 239      41.650  16.760  33.980  1.00  0.00           H  
ATOM   2487  N   CYS A 240      43.080  19.120  30.920  1.00  0.00           N  
ATOM   2488  CA  CYS A 240      42.850  20.530  30.460  1.00  0.00           C  
ATOM   2489  C   CYS A 240      44.180  21.230  30.040  1.00  0.00           C  
ATOM   2490  O   CYS A 240      45.150  21.080  30.740  1.00  0.00           O  
ATOM   2491  CB  CYS A 240      42.200  21.330  31.600  1.00  0.00           C  
ATOM   2492  SG  CYS A 240      43.330  21.760  33.000  1.00  0.00           S  
ATOM   2493  H   CYS A 240      44.010  18.870  31.190  1.00  0.00           H  
ATOM   2494  HG  CYS A 240      43.420  20.570  33.580  1.00  0.00           H  
ATOM   2495  N   ASP A 241      44.180  21.820  28.850  1.00  0.00           N  
ATOM   2496  CA  ASP A 241      45.320  22.670  28.400  1.00  0.00           C  
ATOM   2497  C   ASP A 241      45.200  24.050  29.120  1.00  0.00           C  
ATOM   2498  O   ASP A 241      44.550  24.900  28.520  1.00  0.00           O  
ATOM   2499  CB  ASP A 241      45.440  22.750  26.830  1.00  0.00           C  
ATOM   2500  CG  ASP A 241      46.900  22.710  26.330  1.00  0.00           C  
ATOM   2501  OD1 ASP A 241      47.560  21.800  26.780  1.00  0.00           O  
ATOM   2502  OD2 ASP A 241      47.340  23.590  25.520  1.00  0.00           O1-
ATOM   2503  H   ASP A 241      43.410  21.740  28.220  1.00  0.00           H  
ATOM   2504  N   ILE A 242      45.580  24.280  30.390  1.00  0.00           N  
ATOM   2505  CA  ILE A 242      45.520  25.610  31.050  1.00  0.00           C  
ATOM   2506  C   ILE A 242      46.710  26.400  30.540  1.00  0.00           C  
ATOM   2507  O   ILE A 242      47.790  26.430  31.180  1.00  0.00           O  
ATOM   2508  CB  ILE A 242      45.540  25.450  32.610  1.00  0.00           C  
ATOM   2509  CG1 ILE A 242      46.420  24.300  33.120  1.00  0.00           C  
ATOM   2510  CG2 ILE A 242      44.060  25.260  33.020  1.00  0.00           C  
ATOM   2511  CD  ILE A 242      46.580  24.340  34.640  1.00  0.00           C  
ATOM   2512  H   ILE A 242      46.040  23.540  30.870  1.00  0.00           H  
ATOM   2513  N   ASP A 243      46.450  27.020  29.400  1.00  0.00           N  
ATOM   2514  CA  ASP A 243      47.360  27.910  28.690  1.00  0.00           C  
ATOM   2515  C   ASP A 243      47.670  29.240  29.440  1.00  0.00           C  
ATOM   2516  O   ASP A 243      46.840  30.090  29.550  1.00  0.00           O  
ATOM   2517  CB  ASP A 243      46.900  28.200  27.300  1.00  0.00           C  
ATOM   2518  CG  ASP A 243      48.120  28.560  26.400  1.00  0.00           C  
ATOM   2519  OD1 ASP A 243      48.690  29.640  26.600  1.00  0.00           O  
ATOM   2520  OD2 ASP A 243      48.640  27.640  25.700  1.00  0.00           O1-
ATOM   2521  H   ASP A 243      45.490  27.200  29.180  1.00  0.00           H  
ATOM   2522  N   VAL A 244      48.850  29.380  30.110  1.00  0.00           N  
ATOM   2523  CA  VAL A 244      49.210  30.680  30.800  1.00  0.00           C  
ATOM   2524  C   VAL A 244      49.550  31.940  29.910  1.00  0.00           C  
ATOM   2525  O   VAL A 244      48.960  32.960  30.140  1.00  0.00           O  
ATOM   2526  CB  VAL A 244      50.020  30.260  32.030  1.00  0.00           C  
ATOM   2527  CG1 VAL A 244      50.610  31.480  32.770  1.00  0.00           C  
ATOM   2528  CG2 VAL A 244      49.100  29.460  32.950  1.00  0.00           C  
ATOM   2529  H   VAL A 244      49.350  28.520  30.090  1.00  0.00           H  
ATOM   2530  N   PRO A 245      50.460  31.830  28.870  1.00  0.00           N  
ATOM   2531  CA  PRO A 245      50.570  32.880  27.910  1.00  0.00           C  
ATOM   2532  C   PRO A 245      49.260  33.320  27.220  1.00  0.00           C  
ATOM   2533  O   PRO A 245      49.100  34.510  26.950  1.00  0.00           O  
ATOM   2534  CB  PRO A 245      51.460  32.340  26.820  1.00  0.00           C  
ATOM   2535  CG  PRO A 245      52.270  31.350  27.600  1.00  0.00           C  
ATOM   2536  CD  PRO A 245      51.310  30.710  28.560  1.00  0.00           C  
ATOM   2537  N   LYS A 246      48.370  32.360  26.970  1.00  0.00           N  
ATOM   2538  CA  LYS A 246      47.120  32.700  26.290  1.00  0.00           C  
ATOM   2539  C   LYS A 246      46.310  33.710  27.160  1.00  0.00           C  
ATOM   2540  O   LYS A 246      45.850  34.750  26.700  1.00  0.00           O  
ATOM   2541  CB  LYS A 246      46.230  31.400  26.030  1.00  0.00           C  
ATOM   2542  CG  LYS A 246      45.050  31.530  25.130  1.00  0.00           C  
ATOM   2543  CD  LYS A 246      44.360  30.190  24.860  1.00  0.00           C  
ATOM   2544  CE  LYS A 246      43.280  30.330  23.760  1.00  0.00           C  
ATOM   2545  NZ  LYS A 246      42.490  29.080  23.600  1.00  0.00           N1+
ATOM   2546  H   LYS A 246      48.690  31.420  26.950  1.00  0.00           H  
ATOM   2547  HZ1 LYS A 246      41.640  29.280  23.130  1.00  0.00           H  
ATOM   2548  HZ2 LYS A 246      43.020  28.430  23.060  1.00  0.00           H  
ATOM   2549  HZ3 LYS A 246      42.420  28.650  24.500  1.00  0.00           H  
ATOM   2550  N   THR A 247      46.090  33.370  28.440  1.00  0.00           N  
ATOM   2551  CA  THR A 247      45.420  34.240  29.400  1.00  0.00           C  
ATOM   2552  C   THR A 247      46.110  35.680  29.550  1.00  0.00           C  
ATOM   2553  O   THR A 247      45.480  36.700  29.260  1.00  0.00           O  
ATOM   2554  CB  THR A 247      45.370  33.680  30.820  1.00  0.00           C  
ATOM   2555  CG2 THR A 247      44.190  34.160  31.660  1.00  0.00           C  
ATOM   2556  OG1 THR A 247      45.220  32.250  30.750  1.00  0.00           O  
ATOM   2557  H   THR A 247      46.160  32.440  28.800  1.00  0.00           H  
ATOM   2558  HG1 THR A 247      45.800  31.650  31.310  1.00  0.00           H  
ATOM   2559  N   ILE A 248      47.410  35.710  29.760  1.00  0.00           N  
ATOM   2560  CA  ILE A 248      48.190  37.000  29.640  1.00  0.00           C  
ATOM   2561  C   ILE A 248      48.320  37.770  28.260  1.00  0.00           C  
ATOM   2562  O   ILE A 248      47.950  38.990  28.270  1.00  0.00           O  
ATOM   2563  CB  ILE A 248      49.550  36.870  30.420  1.00  0.00           C  
ATOM   2564  CG1 ILE A 248      49.230  36.560  31.910  1.00  0.00           C  
ATOM   2565  CG2 ILE A 248      50.560  38.010  30.150  1.00  0.00           C  
ATOM   2566  CD  ILE A 248      50.430  35.930  32.700  1.00  0.00           C  
ATOM   2567  H   ILE A 248      47.880  34.880  30.040  1.00  0.00           H  
ATOM   2568  N   GLN A 249      48.380  37.070  27.150  1.00  0.00           N  
ATOM   2569  CA  GLN A 249      48.270  37.700  25.820  1.00  0.00           C  
ATOM   2570  C   GLN A 249      46.850  38.340  25.650  1.00  0.00           C  
ATOM   2571  O   GLN A 249      46.770  39.470  25.230  1.00  0.00           O  
ATOM   2572  CB  GLN A 249      48.700  36.870  24.630  1.00  0.00           C  
ATOM   2573  CG  GLN A 249      50.220  36.630  24.800  1.00  0.00           C  
ATOM   2574  CD  GLN A 249      50.770  35.570  23.850  1.00  0.00           C  
ATOM   2575  NE2 GLN A 249      52.060  35.540  23.540  1.00  0.00           N  
ATOM   2576  OE1 GLN A 249      50.170  34.610  23.500  1.00  0.00           O  
ATOM   2577  H   GLN A 249      48.740  36.140  27.060  1.00  0.00           H  
ATOM   2578 1HE2 GLN A 249      52.810  36.130  23.850  1.00  0.00           H  
ATOM   2579 2HE2 GLN A 249      52.330  34.730  23.020  1.00  0.00           H  
ATOM   2580  N   MET A 250      45.780  37.700  26.120  1.00  0.00           N  
ATOM   2581  CA  MET A 250      44.430  38.170  26.170  1.00  0.00           C  
ATOM   2582  C   MET A 250      44.340  39.450  27.000  1.00  0.00           C  
ATOM   2583  O   MET A 250      43.720  40.440  26.520  1.00  0.00           O  
ATOM   2584  CB  MET A 250      43.560  37.020  26.670  1.00  0.00           C  
ATOM   2585  CG  MET A 250      42.140  37.400  26.930  1.00  0.00           C  
ATOM   2586  SD  MET A 250      41.010  37.810  25.570  1.00  0.00           S  
ATOM   2587  CE  MET A 250      40.750  36.090  25.090  1.00  0.00           C  
ATOM   2588  H   MET A 250      45.840  36.710  26.230  1.00  0.00           H  
ATOM   2589  N   VAL A 251      44.880  39.480  28.190  1.00  0.00           N  
ATOM   2590  CA  VAL A 251      45.060  40.720  29.020  1.00  0.00           C  
ATOM   2591  C   VAL A 251      45.860  41.900  28.290  1.00  0.00           C  
ATOM   2592  O   VAL A 251      45.250  43.000  28.200  1.00  0.00           O  
ATOM   2593  CB  VAL A 251      45.600  40.490  30.450  1.00  0.00           C  
ATOM   2594  CG1 VAL A 251      45.530  41.860  31.200  1.00  0.00           C  
ATOM   2595  CG2 VAL A 251      44.710  39.550  31.130  1.00  0.00           C  
ATOM   2596  H   VAL A 251      45.170  38.630  28.620  1.00  0.00           H  
ATOM   2597  N   ARG A 252      47.020  41.590  27.700  1.00  0.00           N  
ATOM   2598  CA  ARG A 252      47.860  42.670  27.150  1.00  0.00           C  
ATOM   2599  C   ARG A 252      47.250  43.620  26.140  1.00  0.00           C  
ATOM   2600  O   ARG A 252      47.840  44.640  25.860  1.00  0.00           O  
ATOM   2601  CB  ARG A 252      49.250  42.100  26.620  1.00  0.00           C  
ATOM   2602  CG  ARG A 252      50.140  41.600  27.770  1.00  0.00           C  
ATOM   2603  CD  ARG A 252      51.530  41.490  27.220  1.00  0.00           C  
ATOM   2604  NE  ARG A 252      52.540  41.960  28.230  1.00  0.00           N  
ATOM   2605  CZ  ARG A 252      52.910  43.210  28.620  1.00  0.00           C  
ATOM   2606  NH1 ARG A 252      52.330  44.230  28.140  1.00  0.00           N1+
ATOM   2607  NH2 ARG A 252      54.020  43.330  29.340  1.00  0.00           N  
ATOM   2608  H   ARG A 252      47.440  40.680  27.800  1.00  0.00           H  
ATOM   2609  HE  ARG A 252      52.880  41.270  28.870  1.00  0.00           H  
ATOM   2610 1HH1 ARG A 252      51.710  44.000  27.390  1.00  0.00           H  
ATOM   2611 2HH1 ARG A 252      52.380  45.160  28.500  1.00  0.00           H  
ATOM   2612 1HH2 ARG A 252      54.590  42.540  29.570  1.00  0.00           H  
ATOM   2613 2HH2 ARG A 252      54.320  44.260  29.540  1.00  0.00           H  
ATOM   2614  N   SER A 253      46.330  43.110  25.300  1.00  0.00           N  
ATOM   2615  CA  SER A 253      45.600  43.770  24.250  1.00  0.00           C  
ATOM   2616  C   SER A 253      44.560  44.740  24.840  1.00  0.00           C  
ATOM   2617  O   SER A 253      44.390  45.840  24.280  1.00  0.00           O  
ATOM   2618  CB  SER A 253      44.840  42.910  23.230  1.00  0.00           C  
ATOM   2619  OG  SER A 253      44.690  41.650  23.810  1.00  0.00           O  
ATOM   2620  H   SER A 253      46.030  42.200  25.580  1.00  0.00           H  
ATOM   2621  HG  SER A 253      44.390  40.910  23.200  1.00  0.00           H  
ATOM   2622  N   GLN A 254      43.970  44.300  25.920  1.00  0.00           N  
ATOM   2623  CA  GLN A 254      42.910  45.090  26.610  1.00  0.00           C  
ATOM   2624  C   GLN A 254      43.490  46.080  27.590  1.00  0.00           C  
ATOM   2625  O   GLN A 254      43.060  47.200  27.740  1.00  0.00           O  
ATOM   2626  CB  GLN A 254      41.910  44.130  27.300  1.00  0.00           C  
ATOM   2627  CG  GLN A 254      41.030  43.460  26.300  1.00  0.00           C  
ATOM   2628  CD  GLN A 254      40.260  42.320  26.770  1.00  0.00           C  
ATOM   2629  NE2 GLN A 254      40.800  41.130  26.990  1.00  0.00           N  
ATOM   2630  OE1 GLN A 254      39.080  42.410  27.150  1.00  0.00           O  
ATOM   2631  H   GLN A 254      44.170  43.380  26.240  1.00  0.00           H  
ATOM   2632 1HE2 GLN A 254      41.770  40.930  26.850  1.00  0.00           H  
ATOM   2633 2HE2 GLN A 254      40.080  40.540  27.340  1.00  0.00           H  
ATOM   2634  N   ARG A 255      44.510  45.670  28.310  1.00  0.00           N  
ATOM   2635  CA  ARG A 255      45.180  46.560  29.320  1.00  0.00           C  
ATOM   2636  C   ARG A 255      46.740  46.530  29.280  1.00  0.00           C  
ATOM   2637  O   ARG A 255      47.300  45.520  28.940  1.00  0.00           O  
ATOM   2638  CB  ARG A 255      44.620  46.170  30.710  1.00  0.00           C  
ATOM   2639  CG  ARG A 255      45.240  47.030  31.820  1.00  0.00           C  
ATOM   2640  CD  ARG A 255      44.740  48.470  31.840  1.00  0.00           C  
ATOM   2641  NE  ARG A 255      44.900  49.130  33.130  1.00  0.00           N  
ATOM   2642  CZ  ARG A 255      45.870  49.900  33.510  1.00  0.00           C  
ATOM   2643  NH1 ARG A 255      46.900  50.120  32.750  1.00  0.00           N1+
ATOM   2644  NH2 ARG A 255      45.780  50.680  34.600  1.00  0.00           N  
ATOM   2645  H   ARG A 255      44.880  44.760  28.160  1.00  0.00           H  
ATOM   2646  HE  ARG A 255      44.270  49.000  33.890  1.00  0.00           H  
ATOM   2647 1HH1 ARG A 255      47.020  49.880  31.780  1.00  0.00           H  
ATOM   2648 2HH1 ARG A 255      47.510  50.810  33.150  1.00  0.00           H  
ATOM   2649 1HH2 ARG A 255      44.930  50.770  35.120  1.00  0.00           H  
ATOM   2650 2HH2 ARG A 255      46.580  51.160  34.960  1.00  0.00           H  
ATOM   2651  N   SER A 256      47.320  47.660  29.460  1.00  0.00           N  
ATOM   2652  CA  SER A 256      48.730  47.910  29.630  1.00  0.00           C  
ATOM   2653  C   SER A 256      49.370  47.600  30.960  1.00  0.00           C  
ATOM   2654  O   SER A 256      48.780  47.700  32.010  1.00  0.00           O  
ATOM   2655  CB  SER A 256      48.940  49.390  29.420  1.00  0.00           C  
ATOM   2656  OG  SER A 256      47.890  50.240  29.940  1.00  0.00           O  
ATOM   2657  H   SER A 256      46.860  48.530  29.610  1.00  0.00           H  
ATOM   2658  HG  SER A 256      48.050  51.170  29.590  1.00  0.00           H  
ATOM   2659  N   GLY A 257      50.590  47.110  30.790  1.00  0.00           N  
ATOM   2660  CA  GLY A 257      51.530  46.920  31.840  1.00  0.00           C  
ATOM   2661  C   GLY A 257      51.580  45.780  32.920  1.00  0.00           C  
ATOM   2662  O   GLY A 257      52.490  45.790  33.750  1.00  0.00           O  
ATOM   2663  H   GLY A 257      50.900  46.990  29.850  1.00  0.00           H  
ATOM   2664  N   MET A 258      50.600  44.870  32.910  1.00  0.00           N  
ATOM   2665  CA  MET A 258      50.340  43.940  34.020  1.00  0.00           C  
ATOM   2666  C   MET A 258      51.440  42.830  34.120  1.00  0.00           C  
ATOM   2667  O   MET A 258      51.930  42.420  33.040  1.00  0.00           O  
ATOM   2668  CB  MET A 258      48.910  43.380  34.010  1.00  0.00           C  
ATOM   2669  CG  MET A 258      47.810  44.460  34.300  1.00  0.00           C  
ATOM   2670  SD  MET A 258      46.260  43.570  34.130  1.00  0.00           S  
ATOM   2671  CE  MET A 258      45.250  44.710  35.020  1.00  0.00           C  
ATOM   2672  H   MET A 258      50.170  44.620  32.040  1.00  0.00           H  
ATOM   2673  N   VAL A 259      51.620  42.320  35.360  1.00  0.00           N  
ATOM   2674  CA  VAL A 259      52.490  41.220  35.810  1.00  0.00           C  
ATOM   2675  C   VAL A 259      53.990  41.470  35.370  1.00  0.00           C  
ATOM   2676  O   VAL A 259      54.380  40.950  34.310  1.00  0.00           O  
ATOM   2677  CB  VAL A 259      52.010  39.780  35.390  1.00  0.00           C  
ATOM   2678  CG1 VAL A 259      52.820  38.810  36.290  1.00  0.00           C  
ATOM   2679  CG2 VAL A 259      50.520  39.680  35.700  1.00  0.00           C  
ATOM   2680  H   VAL A 259      51.150  42.840  36.070  1.00  0.00           H  
ATOM   2681  N   GLN A 260      54.790  41.930  36.270  1.00  0.00           N  
ATOM   2682  CA  GLN A 260      56.180  42.420  35.980  1.00  0.00           C  
ATOM   2683  C   GLN A 260      57.440  41.710  36.520  1.00  0.00           C  
ATOM   2684  O   GLN A 260      58.520  41.870  35.920  1.00  0.00           O  
ATOM   2685  CB  GLN A 260      56.270  43.960  36.250  1.00  0.00           C  
ATOM   2686  CG  GLN A 260      55.650  44.820  35.100  1.00  0.00           C  
ATOM   2687  CD  GLN A 260      55.680  46.330  35.340  1.00  0.00           C  
ATOM   2688  NE2 GLN A 260      54.750  47.000  34.770  1.00  0.00           N  
ATOM   2689  OE1 GLN A 260      56.710  46.850  35.700  1.00  0.00           O  
ATOM   2690  H   GLN A 260      54.520  42.270  37.170  1.00  0.00           H  
ATOM   2691 1HE2 GLN A 260      53.970  46.490  34.390  1.00  0.00           H  
ATOM   2692 2HE2 GLN A 260      54.870  47.980  34.630  1.00  0.00           H  
ATOM   2693  N   THR A 261      57.270  40.880  37.540  1.00  0.00           N  
ATOM   2694  CA  THR A 261      58.440  40.040  38.040  1.00  0.00           C  
ATOM   2695  C   THR A 261      58.200  38.550  37.830  1.00  0.00           C  
ATOM   2696  O   THR A 261      57.110  37.960  37.690  1.00  0.00           O  
ATOM   2697  CB  THR A 261      58.780  40.240  39.520  1.00  0.00           C  
ATOM   2698  CG2 THR A 261      58.740  41.740  39.810  1.00  0.00           C  
ATOM   2699  OG1 THR A 261      57.870  39.520  40.390  1.00  0.00           O  
ATOM   2700  H   THR A 261      56.370  40.850  37.980  1.00  0.00           H  
ATOM   2701  HG1 THR A 261      58.120  39.780  41.330  1.00  0.00           H  
ATOM   2702  N   GLU A 262      59.320  37.880  37.870  1.00  0.00           N  
ATOM   2703  CA  GLU A 262      59.430  36.430  37.760  1.00  0.00           C  
ATOM   2704  C   GLU A 262      58.740  35.820  39.010  1.00  0.00           C  
ATOM   2705  O   GLU A 262      57.830  35.020  38.750  1.00  0.00           O  
ATOM   2706  CB  GLU A 262      60.870  35.890  37.660  1.00  0.00           C  
ATOM   2707  CG  GLU A 262      60.950  34.390  37.340  1.00  0.00           C  
ATOM   2708  CD  GLU A 262      62.220  33.630  37.750  1.00  0.00           C  
ATOM   2709  OE1 GLU A 262      62.640  32.720  37.050  1.00  0.00           O  
ATOM   2710  OE2 GLU A 262      62.720  33.980  38.800  1.00  0.00           O1-
ATOM   2711  H   GLU A 262      60.190  38.340  38.020  1.00  0.00           H  
ATOM   2712  N   ALA A 263      58.910  36.250  40.240  1.00  0.00           N  
ATOM   2713  CA  ALA A 263      58.130  35.760  41.430  1.00  0.00           C  
ATOM   2714  C   ALA A 263      56.610  36.040  41.280  1.00  0.00           C  
ATOM   2715  O   ALA A 263      55.820  35.130  41.430  1.00  0.00           O  
ATOM   2716  CB  ALA A 263      58.810  36.170  42.710  1.00  0.00           C  
ATOM   2717  H   ALA A 263      59.410  37.100  40.390  1.00  0.00           H  
ATOM   2718  N   GLN A 264      56.180  37.100  40.540  1.00  0.00           N  
ATOM   2719  CA  GLN A 264      54.750  37.420  40.250  1.00  0.00           C  
ATOM   2720  C   GLN A 264      54.110  36.440  39.280  1.00  0.00           C  
ATOM   2721  O   GLN A 264      53.150  35.820  39.690  1.00  0.00           O  
ATOM   2722  CB  GLN A 264      54.570  38.820  39.760  1.00  0.00           C  
ATOM   2723  CG  GLN A 264      54.760  39.860  40.870  1.00  0.00           C  
ATOM   2724  CD  GLN A 264      54.450  41.300  40.420  1.00  0.00           C  
ATOM   2725  NE2 GLN A 264      54.150  42.130  41.380  1.00  0.00           N  
ATOM   2726  OE1 GLN A 264      54.740  41.620  39.260  1.00  0.00           O  
ATOM   2727  H   GLN A 264      56.840  37.790  40.250  1.00  0.00           H  
ATOM   2728 1HE2 GLN A 264      54.180  41.880  42.350  1.00  0.00           H  
ATOM   2729 2HE2 GLN A 264      53.990  43.080  41.120  1.00  0.00           H  
ATOM   2730  N   TYR A 265      54.790  36.280  38.180  1.00  0.00           N  
ATOM   2731  CA  TYR A 265      54.510  35.280  37.130  1.00  0.00           C  
ATOM   2732  C   TYR A 265      54.610  33.880  37.620  1.00  0.00           C  
ATOM   2733  O   TYR A 265      53.790  33.050  37.210  1.00  0.00           O  
ATOM   2734  CB  TYR A 265      55.500  35.510  35.900  1.00  0.00           C  
ATOM   2735  CG  TYR A 265      55.190  34.670  34.620  1.00  0.00           C  
ATOM   2736  CD1 TYR A 265      53.900  34.430  34.190  1.00  0.00           C  
ATOM   2737  CD2 TYR A 265      56.280  34.120  33.950  1.00  0.00           C  
ATOM   2738  CE1 TYR A 265      53.740  33.640  33.020  1.00  0.00           C  
ATOM   2739  CE2 TYR A 265      56.080  33.350  32.830  1.00  0.00           C  
ATOM   2740  CZ  TYR A 265      54.830  33.080  32.360  1.00  0.00           C  
ATOM   2741  OH  TYR A 265      54.560  32.170  31.350  1.00  0.00           O  
ATOM   2742  H   TYR A 265      55.450  36.980  37.910  1.00  0.00           H  
ATOM   2743  HD1 TYR A 265      53.060  34.940  34.660  1.00  0.00           H  
ATOM   2744  HD2 TYR A 265      57.260  34.230  34.400  1.00  0.00           H  
ATOM   2745  HE1 TYR A 265      52.750  33.620  32.580  1.00  0.00           H  
ATOM   2746  HE2 TYR A 265      56.990  33.140  32.260  1.00  0.00           H  
ATOM   2747  HH  TYR A 265      55.400  31.730  31.060  1.00  0.00           H  
ATOM   2748  N   ARG A 266      55.680  33.400  38.300  1.00  0.00           N  
ATOM   2749  CA  ARG A 266      55.740  32.040  38.820  1.00  0.00           C  
ATOM   2750  C   ARG A 266      54.670  31.810  39.910  1.00  0.00           C  
ATOM   2751  O   ARG A 266      53.990  30.780  39.950  1.00  0.00           O  
ATOM   2752  CB  ARG A 266      57.170  31.690  39.320  1.00  0.00           C  
ATOM   2753  CG  ARG A 266      58.210  31.660  38.220  1.00  0.00           C  
ATOM   2754  CD  ARG A 266      59.530  30.840  38.410  1.00  0.00           C  
ATOM   2755  NE  ARG A 266      59.240  29.390  38.370  1.00  0.00           N  
ATOM   2756  CZ  ARG A 266      60.030  28.350  38.820  1.00  0.00           C  
ATOM   2757  NH1 ARG A 266      61.230  28.470  39.390  1.00  0.00           N1+
ATOM   2758  NH2 ARG A 266      59.500  27.160  39.090  1.00  0.00           N  
ATOM   2759  H   ARG A 266      56.410  34.060  38.540  1.00  0.00           H  
ATOM   2760  HE  ARG A 266      58.420  29.200  37.840  1.00  0.00           H  
ATOM   2761 1HH1 ARG A 266      61.600  29.400  39.410  1.00  0.00           H  
ATOM   2762 2HH1 ARG A 266      61.760  27.760  39.850  1.00  0.00           H  
ATOM   2763 1HH2 ARG A 266      58.530  26.930  39.210  1.00  0.00           H  
ATOM   2764 2HH2 ARG A 266      60.080  26.380  39.340  1.00  0.00           H  
ATOM   2765  N   PHE A 267      54.290  32.830  40.700  1.00  0.00           N  
ATOM   2766  CA  PHE A 267      53.230  32.750  41.710  1.00  0.00           C  
ATOM   2767  C   PHE A 267      51.920  32.210  41.170  1.00  0.00           C  
ATOM   2768  O   PHE A 267      51.200  31.550  41.860  1.00  0.00           O  
ATOM   2769  CB  PHE A 267      52.910  34.100  42.500  1.00  0.00           C  
ATOM   2770  CG  PHE A 267      51.990  33.900  43.680  1.00  0.00           C  
ATOM   2771  CD1 PHE A 267      52.520  33.570  44.930  1.00  0.00           C  
ATOM   2772  CD2 PHE A 267      50.680  34.350  43.580  1.00  0.00           C  
ATOM   2773  CE1 PHE A 267      51.800  33.690  46.110  1.00  0.00           C  
ATOM   2774  CE2 PHE A 267      49.930  34.420  44.740  1.00  0.00           C  
ATOM   2775  CZ  PHE A 267      50.480  34.090  46.000  1.00  0.00           C  
ATOM   2776  H   PHE A 267      54.730  33.720  40.700  1.00  0.00           H  
ATOM   2777  HD1 PHE A 267      53.520  33.130  44.970  1.00  0.00           H  
ATOM   2778  HD2 PHE A 267      50.270  34.530  42.590  1.00  0.00           H  
ATOM   2779  HE1 PHE A 267      52.120  33.110  46.980  1.00  0.00           H  
ATOM   2780  HE2 PHE A 267      48.960  34.920  44.740  1.00  0.00           H  
ATOM   2781  HZ  PHE A 267      49.870  34.060  46.900  1.00  0.00           H  
ATOM   2782  N   ILE A 268      51.630  32.690  40.000  1.00  0.00           N  
ATOM   2783  CA  ILE A 268      50.450  32.170  39.220  1.00  0.00           C  
ATOM   2784  C   ILE A 268      50.550  30.700  38.960  1.00  0.00           C  
ATOM   2785  O   ILE A 268      49.600  30.050  39.330  1.00  0.00           O  
ATOM   2786  CB  ILE A 268      50.400  32.920  37.880  1.00  0.00           C  
ATOM   2787  CG1 ILE A 268      50.130  34.370  38.110  1.00  0.00           C  
ATOM   2788  CG2 ILE A 268      49.390  32.490  36.840  1.00  0.00           C  
ATOM   2789  CD  ILE A 268      50.200  35.150  36.790  1.00  0.00           C  
ATOM   2790  H   ILE A 268      52.250  33.340  39.560  1.00  0.00           H  
ATOM   2791  N   TYR A 269      51.680  30.190  38.520  1.00  0.00           N  
ATOM   2792  CA  TYR A 269      51.880  28.720  38.330  1.00  0.00           C  
ATOM   2793  C   TYR A 269      51.880  27.960  39.700  1.00  0.00           C  
ATOM   2794  O   TYR A 269      51.240  26.920  39.800  1.00  0.00           O  
ATOM   2795  CB  TYR A 269      53.160  28.330  37.650  1.00  0.00           C  
ATOM   2796  CG  TYR A 269      53.050  28.840  36.180  1.00  0.00           C  
ATOM   2797  CD1 TYR A 269      53.450  30.100  35.740  1.00  0.00           C  
ATOM   2798  CD2 TYR A 269      52.900  27.860  35.250  1.00  0.00           C  
ATOM   2799  CE1 TYR A 269      53.740  30.300  34.410  1.00  0.00           C  
ATOM   2800  CE2 TYR A 269      53.240  27.970  33.920  1.00  0.00           C  
ATOM   2801  CZ  TYR A 269      53.690  29.240  33.540  1.00  0.00           C  
ATOM   2802  OH  TYR A 269      54.150  29.470  32.310  1.00  0.00           O  
ATOM   2803  H   TYR A 269      52.530  30.730  38.620  1.00  0.00           H  
ATOM   2804  HD1 TYR A 269      53.840  30.810  36.470  1.00  0.00           H  
ATOM   2805  HD2 TYR A 269      52.600  26.860  35.580  1.00  0.00           H  
ATOM   2806  HE1 TYR A 269      53.760  31.290  33.970  1.00  0.00           H  
ATOM   2807  HE2 TYR A 269      53.220  27.060  33.320  1.00  0.00           H  
ATOM   2808  HH  TYR A 269      54.390  30.430  32.180  1.00  0.00           H  
ATOM   2809  N   MET A 270      52.310  28.670  40.750  1.00  0.00           N  
ATOM   2810  CA  MET A 270      52.210  28.090  42.100  1.00  0.00           C  
ATOM   2811  C   MET A 270      50.770  27.930  42.680  1.00  0.00           C  
ATOM   2812  O   MET A 270      50.310  26.820  42.950  1.00  0.00           O  
ATOM   2813  CB  MET A 270      52.990  28.870  43.110  1.00  0.00           C  
ATOM   2814  CG  MET A 270      54.560  28.770  42.900  1.00  0.00           C  
ATOM   2815  SD  MET A 270      55.580  29.910  43.830  1.00  0.00           S  
ATOM   2816  CE  MET A 270      55.470  29.390  45.520  1.00  0.00           C  
ATOM   2817  H   MET A 270      52.860  29.500  40.630  1.00  0.00           H  
ATOM   2818  N   ALA A 271      50.010  28.910  42.330  1.00  0.00           N  
ATOM   2819  CA  ALA A 271      48.540  28.910  42.630  1.00  0.00           C  
ATOM   2820  C   ALA A 271      47.750  27.830  41.800  1.00  0.00           C  
ATOM   2821  O   ALA A 271      47.190  26.890  42.430  1.00  0.00           O  
ATOM   2822  CB  ALA A 271      48.000  30.320  42.290  1.00  0.00           C  
ATOM   2823  H   ALA A 271      50.310  29.800  41.990  1.00  0.00           H  
ATOM   2824  N   VAL A 272      48.030  27.820  40.510  1.00  0.00           N  
ATOM   2825  CA  VAL A 272      47.560  26.760  39.580  1.00  0.00           C  
ATOM   2826  C   VAL A 272      47.880  25.330  40.010  1.00  0.00           C  
ATOM   2827  O   VAL A 272      47.020  24.550  40.510  1.00  0.00           O  
ATOM   2828  CB  VAL A 272      47.990  27.180  38.120  1.00  0.00           C  
ATOM   2829  CG1 VAL A 272      48.690  26.190  37.230  1.00  0.00           C  
ATOM   2830  CG2 VAL A 272      46.630  27.620  37.510  1.00  0.00           C  
ATOM   2831  H   VAL A 272      48.620  28.550  40.150  1.00  0.00           H  
ATOM   2832  N   GLN A 273      49.180  25.140  40.260  1.00  0.00           N  
ATOM   2833  CA  GLN A 273      49.710  23.840  40.700  1.00  0.00           C  
ATOM   2834  C   GLN A 273      49.110  23.420  42.070  1.00  0.00           C  
ATOM   2835  O   GLN A 273      48.610  22.260  42.210  1.00  0.00           O  
ATOM   2836  CB  GLN A 273      51.240  23.920  40.560  1.00  0.00           C  
ATOM   2837  CG  GLN A 273      51.880  22.570  40.710  1.00  0.00           C  
ATOM   2838  CD  GLN A 273      51.690  21.820  39.450  1.00  0.00           C  
ATOM   2839  NE2 GLN A 273      51.320  20.600  39.630  1.00  0.00           N  
ATOM   2840  OE1 GLN A 273      52.010  22.220  38.370  1.00  0.00           O  
ATOM   2841  H   GLN A 273      49.870  25.860  40.200  1.00  0.00           H  
ATOM   2842 1HE2 GLN A 273      51.220  20.240  40.560  1.00  0.00           H  
ATOM   2843 2HE2 GLN A 273      51.170  20.000  38.840  1.00  0.00           H  
ATOM   2844  N   HIS A 274      49.150  24.320  43.010  1.00  0.00           N  
ATOM   2845  CA  HIS A 274      48.540  24.010  44.340  1.00  0.00           C  
ATOM   2846  C   HIS A 274      47.070  23.660  44.250  1.00  0.00           C  
ATOM   2847  O   HIS A 274      46.660  22.580  44.760  1.00  0.00           O  
ATOM   2848  CB  HIS A 274      48.850  25.150  45.290  1.00  0.00           C  
ATOM   2849  CG  HIS A 274      49.910  24.740  46.320  1.00  0.00           C  
ATOM   2850  CD2 HIS A 274      51.200  24.780  46.250  1.00  0.00           C  
ATOM   2851  ND1 HIS A 274      49.650  24.060  47.490  1.00  0.00           N  
ATOM   2852  CE1 HIS A 274      50.800  23.810  48.100  1.00  0.00           C  
ATOM   2853  NE2 HIS A 274      51.770  24.250  47.330  1.00  0.00           N  
ATOM   2854  H   HIS A 274      49.670  25.170  43.020  1.00  0.00           H  
ATOM   2855  HD2 HIS A 274      51.760  25.290  45.470  1.00  0.00           H  
ATOM   2856  HE1 HIS A 274      50.860  23.640  49.170  1.00  0.00           H  
ATOM   2857  HE2 HIS A 274      52.740  24.300  47.570  1.00  0.00           H  
ATOM   2858  N   TYR A 275      46.250  24.390  43.480  1.00  0.00           N  
ATOM   2859  CA  TYR A 275      44.790  24.050  43.230  1.00  0.00           C  
ATOM   2860  C   TYR A 275      44.600  22.700  42.530  1.00  0.00           C  
ATOM   2861  O   TYR A 275      44.130  21.850  43.180  1.00  0.00           O  
ATOM   2862  CB  TYR A 275      44.120  25.200  42.520  1.00  0.00           C  
ATOM   2863  CG  TYR A 275      42.670  25.420  43.020  1.00  0.00           C  
ATOM   2864  CD1 TYR A 275      42.440  25.970  44.220  1.00  0.00           C  
ATOM   2865  CD2 TYR A 275      41.660  25.080  42.190  1.00  0.00           C  
ATOM   2866  CE1 TYR A 275      41.090  26.270  44.540  1.00  0.00           C  
ATOM   2867  CE2 TYR A 275      40.330  25.340  42.470  1.00  0.00           C  
ATOM   2868  CZ  TYR A 275      40.080  25.990  43.650  1.00  0.00           C  
ATOM   2869  OH  TYR A 275      38.820  26.260  43.940  1.00  0.00           O  
ATOM   2870  H   TYR A 275      46.510  25.280  43.100  1.00  0.00           H  
ATOM   2871  HD1 TYR A 275      43.330  26.250  44.790  1.00  0.00           H  
ATOM   2872  HD2 TYR A 275      41.770  24.730  41.160  1.00  0.00           H  
ATOM   2873  HE1 TYR A 275      40.920  26.970  45.360  1.00  0.00           H  
ATOM   2874  HE2 TYR A 275      39.500  25.110  41.800  1.00  0.00           H  
ATOM   2875  HH  TYR A 275      38.750  26.700  44.840  1.00  0.00           H  
ATOM   2876  N   ILE A 276      45.340  22.490  41.490  1.00  0.00           N  
ATOM   2877  CA  ILE A 276      45.340  21.190  40.790  1.00  0.00           C  
ATOM   2878  C   ILE A 276      45.910  19.970  41.630  1.00  0.00           C  
ATOM   2879  O   ILE A 276      45.090  19.030  41.810  1.00  0.00           O  
ATOM   2880  CB  ILE A 276      46.010  21.320  39.380  1.00  0.00           C  
ATOM   2881  CG1 ILE A 276      45.290  20.440  38.360  1.00  0.00           C  
ATOM   2882  CG2 ILE A 276      47.540  21.040  39.510  1.00  0.00           C  
ATOM   2883  CD  ILE A 276      45.400  21.050  36.970  1.00  0.00           C  
ATOM   2884  H   ILE A 276      45.890  23.180  41.020  1.00  0.00           H  
ATOM   2885  N   GLU A 277      46.830  20.230  42.560  1.00  0.00           N  
ATOM   2886  CA  GLU A 277      47.310  19.220  43.490  1.00  0.00           C  
ATOM   2887  C   GLU A 277      46.290  18.760  44.590  1.00  0.00           C  
ATOM   2888  O   GLU A 277      46.200  17.560  44.850  1.00  0.00           O  
ATOM   2889  CB  GLU A 277      48.690  19.550  44.060  1.00  0.00           C  
ATOM   2890  CG  GLU A 277      49.710  19.510  42.920  1.00  0.00           C  
ATOM   2891  CD  GLU A 277      51.130  19.960  43.180  1.00  0.00           C  
ATOM   2892  OE1 GLU A 277      52.030  20.000  42.290  1.00  0.00           O  
ATOM   2893  OE2 GLU A 277      51.520  20.220  44.310  1.00  0.00           O1-
ATOM   2894  H   GLU A 277      47.380  21.050  42.650  1.00  0.00           H  
ATOM   2895  N   THR A 278      45.670  19.710  45.260  1.00  0.00           N  
ATOM   2896  CA  THR A 278      44.560  19.500  46.160  1.00  0.00           C  
ATOM   2897  C   THR A 278      43.450  18.740  45.380  1.00  0.00           C  
ATOM   2898  O   THR A 278      43.060  17.680  45.840  1.00  0.00           O  
ATOM   2899  CB  THR A 278      43.900  20.880  46.620  1.00  0.00           C  
ATOM   2900  CG2 THR A 278      43.260  20.710  47.980  1.00  0.00           C  
ATOM   2901  OG1 THR A 278      44.950  21.810  46.920  1.00  0.00           O  
ATOM   2902  H   THR A 278      45.930  20.670  45.210  1.00  0.00           H  
ATOM   2903  HG1 THR A 278      45.040  22.530  46.230  1.00  0.00           H  
ATOM   2904  N   LEU A 279      42.960  19.170  44.210  1.00  0.00           N  
ATOM   2905  CA  LEU A 279      41.980  18.360  43.410  1.00  0.00           C  
ATOM   2906  C   LEU A 279      42.470  16.920  43.070  1.00  0.00           C  
ATOM   2907  O   LEU A 279      41.670  15.990  43.090  1.00  0.00           O  
ATOM   2908  CB  LEU A 279      41.430  19.040  42.110  1.00  0.00           C  
ATOM   2909  CG  LEU A 279      40.830  20.460  42.300  1.00  0.00           C  
ATOM   2910  CD1 LEU A 279      41.460  21.550  41.390  1.00  0.00           C  
ATOM   2911  CD2 LEU A 279      39.370  20.360  42.000  1.00  0.00           C  
ATOM   2912  H   LEU A 279      43.070  20.110  43.880  1.00  0.00           H  
ATOM   2913  N   GLN A 280      43.810  16.710  42.930  1.00  0.00           N  
ATOM   2914  CA  GLN A 280      44.370  15.370  42.710  1.00  0.00           C  
ATOM   2915  C   GLN A 280      44.410  14.420  43.880  1.00  0.00           C  
ATOM   2916  O   GLN A 280      45.140  13.380  43.770  1.00  0.00           O  
ATOM   2917  CB  GLN A 280      45.640  15.240  41.840  1.00  0.00           C  
ATOM   2918  CG  GLN A 280      45.340  15.800  40.410  1.00  0.00           C  
ATOM   2919  CD  GLN A 280      46.460  15.600  39.360  1.00  0.00           C  
ATOM   2920  NE2 GLN A 280      46.560  14.450  38.800  1.00  0.00           N  
ATOM   2921  OE1 GLN A 280      47.360  16.410  39.350  1.00  0.00           O  
ATOM   2922  H   GLN A 280      44.390  17.470  42.640  1.00  0.00           H  
ATOM   2923 1HE2 GLN A 280      45.880  13.750  39.050  1.00  0.00           H  
ATOM   2924 2HE2 GLN A 280      47.230  14.200  38.100  1.00  0.00           H  
ATOM   2925  N   ARG A 281      44.120  14.940  45.120  1.00  0.00           N  
ATOM   2926  CA  ARG A 281      44.250  14.000  46.290  1.00  0.00           C  
ATOM   2927  C   ARG A 281      43.010  13.590  47.130  1.00  0.00           C  
ATOM   2928  O   ARG A 281      43.150  12.760  48.060  1.00  0.00           O  
ATOM   2929  CB  ARG A 281      45.280  14.570  47.290  1.00  0.00           C  
ATOM   2930  CG  ARG A 281      46.690  14.950  46.790  1.00  0.00           C  
ATOM   2931  CD  ARG A 281      47.580  13.720  46.690  1.00  0.00           C  
ATOM   2932  NE  ARG A 281      48.930  14.040  46.250  1.00  0.00           N  
ATOM   2933  CZ  ARG A 281      49.780  13.140  45.730  1.00  0.00           C  
ATOM   2934  NH1 ARG A 281      49.300  11.970  45.260  1.00  0.00           N1+
ATOM   2935  NH2 ARG A 281      51.090  13.310  45.720  1.00  0.00           N  
ATOM   2936  H   ARG A 281      43.780  15.860  45.330  1.00  0.00           H  
ATOM   2937  HE  ARG A 281      49.140  14.980  46.490  1.00  0.00           H  
ATOM   2938 1HH1 ARG A 281      48.330  11.800  45.120  1.00  0.00           H  
ATOM   2939 2HH1 ARG A 281      49.960  11.230  45.100  1.00  0.00           H  
ATOM   2940 1HH2 ARG A 281      51.580  14.120  46.040  1.00  0.00           H  
ATOM   2941 2HH2 ARG A 281      51.580  12.660  45.140  1.00  0.00           H  
ATOM   2942  N   ARG A 282      41.900  14.100  46.640  1.00  0.00           N  
ATOM   2943  CA  ARG A 282      40.590  13.660  47.110  1.00  0.00           C  
ATOM   2944  C   ARG A 282      39.500  14.120  46.110  1.00  0.00           C  
ATOM   2945  CB  ARG A 282      40.330  14.340  48.450  1.00  0.00           C  
ATOM   2946  CG  ARG A 282      39.470  13.530  49.440  1.00  0.00           C  
ATOM   2947  CD  ARG A 282      39.550  14.180  50.770  1.00  0.00           C  
ATOM   2948  NE  ARG A 282      38.300  14.680  51.200  1.00  0.00           N  
ATOM   2949  CZ  ARG A 282      37.550  14.130  52.150  1.00  0.00           C  
ATOM   2950  NH1 ARG A 282      37.980  13.100  52.840  1.00  0.00           N1+
ATOM   2951  NH2 ARG A 282      36.240  14.330  52.090  1.00  0.00           N  
ATOM   2952  O1  ARG A 282      39.610  15.180  45.540  1.00  0.00           O  
ATOM   2953  O2  ARG A 282      38.530  13.350  45.940  1.00  0.00           O  
ATOM   2954  H   ARG A 282      41.850  15.010  46.220  1.00  0.00           H  
ATOM   2955  HE  ARG A 282      37.910  15.470  50.720  1.00  0.00           H  
ATOM   2956 1HH1 ARG A 282      38.910  12.800  52.610  1.00  0.00           H  
ATOM   2957 2HH1 ARG A 282      37.460  12.680  53.580  1.00  0.00           H  
ATOM   2958 1HH2 ARG A 282      35.980  15.050  51.440  1.00  0.00           H  
ATOM   2959 2HH2 ARG A 282      35.570  13.780  52.580  1.00  0.00           H  
ATOM   2960  N   GLY B   1      64.770  49.980  35.570  1.00  0.00           N  
ATOM   2961  CA  GLY B   1      64.240  51.220  35.010  1.00  0.00           C  
ATOM   2962  C   GLY B   1      65.240  52.410  35.060  1.00  0.00           C  
ATOM   2963  O   GLY B   1      66.250  52.390  35.770  1.00  0.00           O  
ATOM   2964  H1  GLY B   1      64.150  49.230  35.370  1.00  0.00           H  
ATOM   2965  H2  GLY B   1      65.610  49.750  35.090  1.00  0.00           H  
ATOM   2966  H3  GLY B   1      64.940  50.110  36.550  1.00  0.00           H  
ATOM   2967  N   ARG B   2      64.910  53.490  34.280  1.00  0.00           N  
ATOM   2968  CA  ARG B   2      65.570  54.800  34.440  1.00  0.00           C  
ATOM   2969  C   ARG B   2      65.080  55.630  35.680  1.00  0.00           C  
ATOM   2970  O   ARG B   2      65.840  56.250  36.340  1.00  0.00           O  
ATOM   2971  CB  ARG B   2      65.530  55.620  33.160  1.00  0.00           C  
ATOM   2972  CG  ARG B   2      66.360  55.130  31.990  1.00  0.00           C  
ATOM   2973  CD  ARG B   2      66.170  56.170  30.880  1.00  0.00           C  
ATOM   2974  NE  ARG B   2      66.560  55.610  29.600  1.00  0.00           N  
ATOM   2975  CZ  ARG B   2      67.050  56.250  28.570  1.00  0.00           C  
ATOM   2976  NH1 ARG B   2      67.340  57.570  28.510  1.00  0.00           N1+
ATOM   2977  NH2 ARG B   2      67.260  55.470  27.540  1.00  0.00           N  
ATOM   2978  H   ARG B   2      64.150  53.490  33.640  1.00  0.00           H  
ATOM   2979  HE  ARG B   2      66.740  54.620  29.600  1.00  0.00           H  
ATOM   2980 1HH1 ARG B   2      67.280  58.270  29.220  1.00  0.00           H  
ATOM   2981 2HH1 ARG B   2      67.820  57.920  27.710  1.00  0.00           H  
ATOM   2982 1HH2 ARG B   2      67.110  54.500  27.730  1.00  0.00           H  
ATOM   2983 2HH2 ARG B   2      67.690  55.780  26.690  1.00  0.00           H  
ATOM   2984  N   LYS B   3      63.850  55.480  36.130  1.00  0.00           N  
ATOM   2985  CA  LYS B   3      63.320  56.300  37.240  1.00  0.00           C  
ATOM   2986  C   LYS B   3      63.390  57.850  37.120  1.00  0.00           C  
ATOM   2987  O   LYS B   3      63.960  58.440  36.160  1.00  0.00           O  
ATOM   2988  CB  LYS B   3      63.940  55.760  38.640  1.00  0.00           C  
ATOM   2989  CG  LYS B   3      63.300  54.460  39.130  1.00  0.00           C  
ATOM   2990  CD  LYS B   3      63.950  54.160  40.460  1.00  0.00           C  
ATOM   2991  CE  LYS B   3      63.960  52.650  40.810  1.00  0.00           C  
ATOM   2992  NZ  LYS B   3      64.550  52.260  42.110  1.00  0.00           N1+
ATOM   2993  H   LYS B   3      63.300  54.710  35.810  1.00  0.00           H  
ATOM   2994  HZ1 LYS B   3      65.450  52.710  42.150  1.00  0.00           H  
ATOM   2995  HZ2 LYS B   3      64.050  52.740  42.840  1.00  0.00           H  
ATOM   2996  HZ3 LYS B   3      64.610  51.270  42.210  1.00  0.00           H  
ATOM   2997  N   GLY B   4      62.740  58.460  38.040  1.00  0.00           N  
ATOM   2998  CA  GLY B   4      62.430  59.940  38.070  1.00  0.00           C  
ATOM   2999  C   GLY B   4      61.520  60.400  36.960  1.00  0.00           C  
ATOM   3000  O   GLY B   4      61.470  61.620  36.610  1.00  0.00           O  
ATOM   3001  H   GLY B   4      62.450  58.040  38.900  1.00  0.00           H  
ATOM   3002  N   SER B   5      60.470  59.590  36.730  1.00  0.00           N  
ATOM   3003  CA  SER B   5      59.470  59.810  35.650  1.00  0.00           C  
ATOM   3004  C   SER B   5      58.140  59.100  35.900  1.00  0.00           C  
ATOM   3005  O   SER B   5      57.600  58.440  35.020  1.00  0.00           O  
ATOM   3006  CB  SER B   5      60.150  59.450  34.310  1.00  0.00           C  
ATOM   3007  OG  SER B   5      60.600  58.110  34.210  1.00  0.00           O  
ATOM   3008  H   SER B   5      60.240  58.930  37.440  1.00  0.00           H  
ATOM   3009  HG  SER B   5      60.120  57.540  34.870  1.00  0.00           H  
ATOM   3010  N   GLY B   6      57.740  58.960  37.160  1.00  0.00           N  
ATOM   3011  CA  GLY B   6      56.400  58.580  37.740  1.00  0.00           C  
ATOM   3012  C   GLY B   6      56.060  57.090  37.410  1.00  0.00           C  
ATOM   3013  O   GLY B   6      54.870  56.700  37.410  1.00  0.00           O  
ATOM   3014  H   GLY B   6      58.400  59.210  37.880  1.00  0.00           H  
ATOM   3015  N   ASP B   7      57.090  56.170  37.320  1.00  0.00           N  
ATOM   3016  CA  ASP B   7      56.970  54.700  37.140  1.00  0.00           C  
ATOM   3017  C   ASP B   7      56.320  53.930  38.280  1.00  0.00           C  
ATOM   3018  O   ASP B   7      56.590  54.120  39.460  1.00  0.00           O  
ATOM   3019  CB  ASP B   7      58.340  54.060  36.840  1.00  0.00           C  
ATOM   3020  CG  ASP B   7      59.110  54.850  35.750  1.00  0.00           C  
ATOM   3021  OD1 ASP B   7      59.670  55.930  36.020  1.00  0.00           O  
ATOM   3022  OD2 ASP B   7      59.320  54.250  34.660  1.00  0.00           O1-
ATOM   3023  H   ASP B   7      58.060  56.370  37.170  1.00  0.00           H  
ATOM   3024  N   Y2P B   8      55.600  52.890  37.950  1.00  0.00           N  
ATOM   3025  CA  Y2P B   8      55.200  51.750  38.790  1.00  0.00           C  
ATOM   3026  C   Y2P B   8      56.290  50.680  38.880  1.00  0.00           C  
ATOM   3027  O   Y2P B   8      56.790  50.260  37.830  1.00  0.00           O  
ATOM   3028  CB  Y2P B   8      53.970  51.090  38.190  1.00  0.00           C  
ATOM   3029  CG  Y2P B   8      53.120  50.190  39.130  1.00  0.00           C  
ATOM   3030  CD1 Y2P B   8      53.420  48.820  39.300  1.00  0.00           C  
ATOM   3031  CD2 Y2P B   8      51.970  50.710  39.700  1.00  0.00           C  
ATOM   3032  CE1 Y2P B   8      52.530  48.010  40.020  1.00  0.00           C  
ATOM   3033  CE2 Y2P B   8      51.110  49.890  40.430  1.00  0.00           C  
ATOM   3034  CZ  Y2P B   8      51.310  48.520  40.580  1.00  0.00           C  
ATOM   3035  OH  Y2P B   8      50.660  47.810  41.560  1.00  0.00           O  
ATOM   3036  OI1 Y2P B   8      48.450  46.630  41.710  1.00  0.00           O  
ATOM   3037  OI2 Y2P B   8      48.950  48.240  43.410  1.00  0.00           O  
ATOM   3038  OI3 Y2P B   8      48.410  48.810  41.150  1.00  0.00           O  
ATOM   3039  PT  Y2P B   8      49.130  47.880  42.000  1.00  0.00           P  
ATOM   3040  H   Y2P B   8      55.180  52.920  37.040  1.00  0.00           H  
ATOM   3041  HD1 Y2P B   8      54.070  48.310  38.590  1.00  0.00           H  
ATOM   3042  HD2 Y2P B   8      51.730  51.770  39.650  1.00  0.00           H  
ATOM   3043  HE1 Y2P B   8      52.690  46.940  39.980  1.00  0.00           H  
ATOM   3044  HE2 Y2P B   8      50.300  50.320  41.020  1.00  0.00           H  
ATOM   3045  N   MET B   9      56.840  50.640  40.120  1.00  0.00           N  
ATOM   3046  CA  MET B   9      57.690  49.550  40.560  1.00  0.00           C  
ATOM   3047  C   MET B   9      57.220  48.410  41.410  1.00  0.00           C  
ATOM   3048  O   MET B   9      56.790  48.590  42.570  1.00  0.00           O  
ATOM   3049  CB  MET B   9      58.980  50.130  41.100  1.00  0.00           C  
ATOM   3050  CG  MET B   9      59.010  50.900  42.420  1.00  0.00           C  
ATOM   3051  SD  MET B   9      60.680  51.540  42.810  1.00  0.00           S  
ATOM   3052  CE  MET B   9      60.370  52.440  44.320  1.00  0.00           C  
ATOM   3053  H   MET B   9      56.260  51.100  40.790  1.00  0.00           H  
ATOM   3054  N   PRO B  10      57.060  47.170  40.830  1.00  0.00           N  
ATOM   3055  CA  PRO B  10      56.710  45.970  41.620  1.00  0.00           C  
ATOM   3056  C   PRO B  10      57.840  45.670  42.590  1.00  0.00           C  
ATOM   3057  O   PRO B  10      57.540  45.210  43.710  1.00  0.00           O  
ATOM   3058  CB  PRO B  10      56.530  44.860  40.540  1.00  0.00           C  
ATOM   3059  CG  PRO B  10      55.980  45.660  39.380  1.00  0.00           C  
ATOM   3060  CD  PRO B  10      56.960  46.800  39.420  1.00  0.00           C  
ATOM   3061  N   MET B  11      59.140  45.650  42.270  1.00  0.00           N  
ATOM   3062  CA  MET B  11      60.330  45.630  43.200  1.00  0.00           C  
ATOM   3063  C   MET B  11      61.130  46.950  43.140  1.00  0.00           C  
ATOM   3064  O   MET B  11      61.210  47.540  42.090  1.00  0.00           O  
ATOM   3065  CB  MET B  11      61.290  44.420  43.100  1.00  0.00           C  
ATOM   3066  CG  MET B  11      60.660  43.040  43.370  1.00  0.00           C  
ATOM   3067  SD  MET B  11      61.920  41.690  43.290  1.00  0.00           S  
ATOM   3068  CE  MET B  11      62.960  42.160  44.640  1.00  0.00           C  
ATOM   3069  H   MET B  11      59.420  45.520  41.320  1.00  0.00           H  
ATOM   3070  N   SER B  12      61.860  47.330  44.240  1.00  0.00           N  
ATOM   3071  CA  SER B  12      62.660  48.570  44.260  1.00  0.00           C  
ATOM   3072  C   SER B  12      63.920  48.520  43.280  1.00  0.00           C  
ATOM   3073  O   SER B  12      64.200  49.550  42.610  1.00  0.00           O  
ATOM   3074  CB  SER B  12      63.010  49.090  45.680  1.00  0.00           C  
ATOM   3075  OG  SER B  12      63.830  50.290  45.700  1.00  0.00           O  
ATOM   3076  H   SER B  12      61.790  46.870  45.120  1.00  0.00           H  
ATOM   3077  HG  SER B  12      63.250  51.090  45.840  1.00  0.00           H  
ATOM   3078  N   PRO B  13      64.720  47.440  43.300  1.00  0.00           N  
ATOM   3079  CA  PRO B  13      66.020  47.300  42.520  1.00  0.00           C  
ATOM   3080  C   PRO B  13      65.750  46.950  41.020  1.00  0.00           C  
ATOM   3081  O   PRO B  13      64.770  46.310  40.690  1.00  0.00           O  
ATOM   3082  CB  PRO B  13      66.730  46.120  43.200  1.00  0.00           C  
ATOM   3083  CG  PRO B  13      66.190  46.180  44.620  1.00  0.00           C  
ATOM   3084  CD  PRO B  13      64.750  46.400  44.330  1.00  0.00           C  
ATOM   3085  N   LYS B  14      66.770  47.220  40.160  1.00  0.00           N  
ATOM   3086  CA  LYS B  14      66.840  46.840  38.740  1.00  0.00           C  
ATOM   3087  C   LYS B  14      66.730  45.360  38.340  1.00  0.00           C  
ATOM   3088  O   LYS B  14      65.970  45.080  37.370  1.00  0.00           O  
ATOM   3089  CB  LYS B  14      68.220  47.200  38.160  1.00  0.00           C  
ATOM   3090  CG  LYS B  14      68.500  48.680  37.820  1.00  0.00           C  
ATOM   3091  CD  LYS B  14      69.910  48.620  37.240  1.00  0.00           C  
ATOM   3092  CE  LYS B  14      70.320  49.930  36.580  1.00  0.00           C  
ATOM   3093  NZ  LYS B  14      71.540  49.760  35.860  1.00  0.00           N1+
ATOM   3094  H   LYS B  14      67.530  47.730  40.580  1.00  0.00           H  
ATOM   3095  HZ1 LYS B  14      72.230  49.420  36.490  1.00  0.00           H  
ATOM   3096  HZ2 LYS B  14      71.330  49.130  35.110  1.00  0.00           H  
ATOM   3097  HZ3 LYS B  14      71.970  50.620  35.590  1.00  0.00           H  
ATOM   3098  N   SER B  15      67.110  44.480  39.270  1.00  0.00           N  
ATOM   3099  CA  SER B  15      67.050  42.990  39.100  1.00  0.00           C  
ATOM   3100  C   SER B  15      67.840  42.300  37.990  1.00  0.00           C  
ATOM   3101  CB  SER B  15      65.710  42.320  39.360  1.00  0.00           C  
ATOM   3102  OG  SER B  15      64.640  43.050  38.720  1.00  0.00           O  
ATOM   3103  O1  SER B  15      67.550  42.360  36.790  1.00  0.00           O  
ATOM   3104  O2  SER B  15      68.730  41.550  38.420  1.00  0.00           O  
ATOM   3105  H   SER B  15      67.560  44.830  40.090  1.00  0.00           H  
ATOM   3106  HG  SER B  15      65.120  43.720  38.160  1.00  0.00           H  
ENDMDL
MODEL        2
ATOM      1  N   SER A   4      64.932  29.033  26.513  1.00  0.00           N  
ATOM      2  CA  SER A   4      64.419  28.732  27.854  1.00  0.00           C  
ATOM      3  C   SER A   4      62.928  28.925  27.882  1.00  0.00           C  
ATOM      4  O   SER A   4      62.368  29.630  27.034  1.00  0.00           O  
ATOM      5  CB  SER A   4      65.091  29.834  28.742  1.00  0.00           C  
ATOM      6  OG  SER A   4      64.702  31.189  28.408  1.00  0.00           O  
ATOM      7  HG  SER A   4      65.380  31.760  28.855  1.00  0.00           H  
ATOM      8  H1  SER A   4      64.788  30.012  26.394  1.00  0.00           H  
ATOM      9  H2  SER A   4      65.914  28.847  26.560  1.00  0.00           H  
ATOM     10  H3  SER A   4      64.487  28.567  25.752  1.00  0.00           H  
ATOM     11  N   GLY A   5      62.319  28.241  28.876  1.00  0.00           N  
ATOM     12  CA  GLY A   5      60.868  28.429  29.127  1.00  0.00           C  
ATOM     13  C   GLY A   5      60.533  29.841  29.613  1.00  0.00           C  
ATOM     14  O   GLY A   5      60.641  30.835  28.896  1.00  0.00           O  
ATOM     15  H   GLY A   5      62.831  27.599  29.436  1.00  0.00           H  
ATOM     16  N   PHE A   6      60.692  29.934  30.905  1.00  0.00           N  
ATOM     17  CA  PHE A   6      60.178  31.008  31.720  1.00  0.00           C  
ATOM     18  C   PHE A   6      60.582  32.450  31.411  1.00  0.00           C  
ATOM     19  O   PHE A   6      59.689  33.307  31.292  1.00  0.00           O  
ATOM     20  CB  PHE A   6      60.588  30.694  33.220  1.00  0.00           C  
ATOM     21  CG  PHE A   6      59.842  31.535  34.293  1.00  0.00           C  
ATOM     22  CD1 PHE A   6      58.533  31.285  34.801  1.00  0.00           C  
ATOM     23  CD2 PHE A   6      60.643  32.537  34.882  1.00  0.00           C  
ATOM     24  CE1 PHE A   6      58.119  31.935  35.932  1.00  0.00           C  
ATOM     25  CE2 PHE A   6      60.240  33.137  36.039  1.00  0.00           C  
ATOM     26  CZ  PHE A   6      58.987  32.801  36.587  1.00  0.00           C  
ATOM     27  H   PHE A   6      60.809  29.088  31.423  1.00  0.00           H  
ATOM     28  HD1 PHE A   6      57.912  30.546  34.292  1.00  0.00           H  
ATOM     29  HD2 PHE A   6      61.558  32.861  34.375  1.00  0.00           H  
ATOM     30  HE1 PHE A   6      57.054  32.058  36.160  1.00  0.00           H  
ATOM     31  HE2 PHE A   6      60.928  33.740  36.623  1.00  0.00           H  
ATOM     32  HZ  PHE A   6      58.737  33.167  37.580  1.00  0.00           H  
ATOM     33  N   TRP A   7      61.876  32.719  31.303  1.00  0.00           N  
ATOM     34  CA  TRP A   7      62.456  34.002  30.803  1.00  0.00           C  
ATOM     35  C   TRP A   7      62.223  34.498  29.371  1.00  0.00           C  
ATOM     36  O   TRP A   7      61.741  35.627  29.187  1.00  0.00           O  
ATOM     37  CB  TRP A   7      63.889  34.277  31.230  1.00  0.00           C  
ATOM     38  CG  TRP A   7      63.809  35.206  32.444  1.00  0.00           C  
ATOM     39  CD1 TRP A   7      63.376  34.784  33.619  1.00  0.00           C  
ATOM     40  CD2 TRP A   7      63.785  36.565  32.362  1.00  0.00           C  
ATOM     41  CE2 TRP A   7      63.264  36.960  33.625  1.00  0.00           C  
ATOM     42  CE3 TRP A   7      64.296  37.486  31.443  1.00  0.00           C  
ATOM     43  NE1 TRP A   7      63.025  35.843  34.330  1.00  0.00           N  
ATOM     44  CZ2 TRP A   7      63.320  38.288  33.900  1.00  0.00           C  
ATOM     45  CZ3 TRP A   7      64.325  38.812  31.858  1.00  0.00           C  
ATOM     46  CH2 TRP A   7      63.816  39.272  33.085  1.00  0.00           C  
ATOM     47  H   TRP A   7      62.620  32.052  31.339  1.00  0.00           H  
ATOM     48  HD1 TRP A   7      63.444  33.824  34.136  1.00  0.00           H  
ATOM     49  HE1 TRP A   7      62.831  35.792  35.314  1.00  0.00           H  
ATOM     50  HE3 TRP A   7      64.559  37.316  30.392  1.00  0.00           H  
ATOM     51  HZ2 TRP A   7      62.954  38.621  34.872  1.00  0.00           H  
ATOM     52  HZ3 TRP A   7      64.622  39.594  31.158  1.00  0.00           H  
ATOM     53  HH2 TRP A   7      63.728  40.327  33.342  1.00  0.00           H  
ATOM     54  N   GLU A   8      62.335  33.647  28.391  1.00  0.00           N  
ATOM     55  CA  GLU A   8      61.946  33.925  26.976  1.00  0.00           C  
ATOM     56  C   GLU A   8      60.447  34.262  26.779  1.00  0.00           C  
ATOM     57  O   GLU A   8      60.113  35.340  26.292  1.00  0.00           O  
ATOM     58  CB  GLU A   8      62.440  32.871  26.017  1.00  0.00           C  
ATOM     59  CG  GLU A   8      63.900  33.086  25.627  1.00  0.00           C  
ATOM     60  CD  GLU A   8      64.299  32.365  24.362  1.00  0.00           C  
ATOM     61  OE1 GLU A   8      64.538  31.127  24.369  1.00  0.00           O  
ATOM     62  OE2 GLU A   8      64.181  32.899  23.211  1.00  0.00           O1-
ATOM     63  H   GLU A   8      62.821  32.786  28.519  1.00  0.00           H  
ATOM     64  N   GLU A   9      59.625  33.407  27.420  1.00  0.00           N  
ATOM     65  CA  GLU A   9      58.198  33.650  27.546  1.00  0.00           C  
ATOM     66  C   GLU A   9      57.841  34.923  28.246  1.00  0.00           C  
ATOM     67  O   GLU A   9      57.212  35.772  27.633  1.00  0.00           O  
ATOM     68  CB  GLU A   9      57.557  32.560  28.276  1.00  0.00           C  
ATOM     69  CG  GLU A   9      57.559  31.256  27.478  1.00  0.00           C  
ATOM     70  CD  GLU A   9      56.828  30.123  28.029  1.00  0.00           C  
ATOM     71  OE1 GLU A   9      56.791  30.096  29.217  1.00  0.00           O  
ATOM     72  OE2 GLU A   9      56.313  29.326  27.197  1.00  0.00           O1-
ATOM     73  H   GLU A   9      59.969  32.537  27.746  1.00  0.00           H  
ATOM     74  N   PHE A  10      58.433  35.327  29.370  1.00  0.00           N  
ATOM     75  CA  PHE A  10      58.282  36.613  30.035  1.00  0.00           C  
ATOM     76  C   PHE A  10      58.749  37.765  29.112  1.00  0.00           C  
ATOM     77  O   PHE A  10      58.144  38.808  29.104  1.00  0.00           O  
ATOM     78  CB  PHE A  10      59.043  36.734  31.352  1.00  0.00           C  
ATOM     79  CG  PHE A  10      58.699  37.860  32.368  1.00  0.00           C  
ATOM     80  CD1 PHE A  10      57.413  38.313  32.588  1.00  0.00           C  
ATOM     81  CD2 PHE A  10      59.734  38.613  32.979  1.00  0.00           C  
ATOM     82  CE1 PHE A  10      57.063  39.444  33.312  1.00  0.00           C  
ATOM     83  CE2 PHE A  10      59.397  39.850  33.553  1.00  0.00           C  
ATOM     84  CZ  PHE A  10      58.088  40.258  33.686  1.00  0.00           C  
ATOM     85  H   PHE A  10      58.849  34.586  29.897  1.00  0.00           H  
ATOM     86  HD1 PHE A  10      56.606  37.703  32.171  1.00  0.00           H  
ATOM     87  HD2 PHE A  10      60.778  38.289  32.961  1.00  0.00           H  
ATOM     88  HE1 PHE A  10      56.035  39.675  33.571  1.00  0.00           H  
ATOM     89  HE2 PHE A  10      60.232  40.475  33.858  1.00  0.00           H  
ATOM     90  HZ  PHE A  10      57.922  41.249  34.107  1.00  0.00           H  
ATOM     91  N   GLU A  11      59.869  37.539  28.423  1.00  0.00           N  
ATOM     92  CA  GLU A  11      60.386  38.485  27.452  1.00  0.00           C  
ATOM     93  C   GLU A  11      59.542  38.630  26.217  1.00  0.00           C  
ATOM     94  O   GLU A  11      59.369  39.805  25.857  1.00  0.00           O  
ATOM     95  CB  GLU A  11      61.851  38.282  27.063  1.00  0.00           C  
ATOM     96  CG  GLU A  11      62.654  39.548  27.425  1.00  0.00           C  
ATOM     97  CD  GLU A  11      63.972  39.586  26.626  1.00  0.00           C  
ATOM     98  OE1 GLU A  11      63.915  40.121  25.487  1.00  0.00           O  
ATOM     99  OE2 GLU A  11      64.988  38.997  26.995  1.00  0.00           O1-
ATOM    100  H   GLU A  11      60.560  36.847  28.642  1.00  0.00           H  
ATOM    101  N   THR A  12      58.903  37.619  25.603  1.00  0.00           N  
ATOM    102  CA  THR A  12      57.817  37.773  24.591  1.00  0.00           C  
ATOM    103  C   THR A  12      56.615  38.573  25.081  1.00  0.00           C  
ATOM    104  O   THR A  12      56.338  39.584  24.412  1.00  0.00           O  
ATOM    105  CB  THR A  12      57.329  36.489  23.928  1.00  0.00           C  
ATOM    106  CG2 THR A  12      58.417  35.726  23.200  1.00  0.00           C  
ATOM    107  OG1 THR A  12      56.772  35.700  24.983  1.00  0.00           O  
ATOM    108  H   THR A  12      59.434  36.780  25.710  1.00  0.00           H  
ATOM    109  HG1 THR A  12      57.329  35.798  25.804  1.00  0.00           H  
ATOM    110  N   LEU A  13      56.117  38.388  26.271  1.00  0.00           N  
ATOM    111  CA  LEU A  13      54.970  39.233  26.798  1.00  0.00           C  
ATOM    112  C   LEU A  13      55.353  40.758  26.581  1.00  0.00           C  
ATOM    113  O   LEU A  13      54.704  41.567  25.830  1.00  0.00           O  
ATOM    114  CB  LEU A  13      54.745  38.927  28.269  1.00  0.00           C  
ATOM    115  CG  LEU A  13      54.187  37.527  28.539  1.00  0.00           C  
ATOM    116  CD1 LEU A  13      54.485  37.060  29.960  1.00  0.00           C  
ATOM    117  CD2 LEU A  13      52.677  37.542  28.363  1.00  0.00           C  
ATOM    118  H   LEU A  13      56.249  37.489  26.694  1.00  0.00           H  
ATOM    119  N   GLN A  14      56.545  41.129  27.083  1.00  0.00           N  
ATOM    120  CA  GLN A  14      57.230  42.452  26.854  1.00  0.00           C  
ATOM    121  C   GLN A  14      57.367  42.832  25.373  1.00  0.00           C  
ATOM    122  O   GLN A  14      56.803  43.819  24.939  1.00  0.00           O  
ATOM    123  CB  GLN A  14      58.630  42.370  27.435  1.00  0.00           C  
ATOM    124  CG  GLN A  14      58.616  42.123  28.926  1.00  0.00           C  
ATOM    125  CD  GLN A  14      60.061  41.852  29.417  1.00  0.00           C  
ATOM    126  NE2 GLN A  14      60.281  41.114  30.511  1.00  0.00           N  
ATOM    127  OE1 GLN A  14      61.005  42.398  28.829  1.00  0.00           O  
ATOM    128  H   GLN A  14      57.079  40.506  27.661  1.00  0.00           H  
ATOM    129 1HE2 GLN A  14      59.533  40.496  30.770  1.00  0.00           H  
ATOM    130 2HE2 GLN A  14      61.086  41.240  31.085  1.00  0.00           H  
ATOM    131  N   GLN A  15      57.944  41.961  24.560  1.00  0.00           N  
ATOM    132  CA  GLN A  15      58.177  42.185  23.098  1.00  0.00           C  
ATOM    133  C   GLN A  15      56.869  42.331  22.271  1.00  0.00           C  
ATOM    134  O   GLN A  15      56.873  42.867  21.134  1.00  0.00           O  
ATOM    135  CB  GLN A  15      59.048  41.126  22.523  1.00  0.00           C  
ATOM    136  CG  GLN A  15      60.396  41.609  21.973  1.00  0.00           C  
ATOM    137  CD  GLN A  15      61.364  41.577  23.110  1.00  0.00           C  
ATOM    138  NE2 GLN A  15      61.884  40.430  23.498  1.00  0.00           N  
ATOM    139  OE1 GLN A  15      61.808  42.551  23.641  1.00  0.00           O  
ATOM    140  H   GLN A  15      58.319  41.084  24.867  1.00  0.00           H  
ATOM    141 1HE2 GLN A  15      61.732  39.541  23.077  1.00  0.00           H  
ATOM    142 2HE2 GLN A  15      62.416  40.503  24.341  1.00  0.00           H  
ATOM    143  N   GLN A  16      55.789  41.639  22.679  1.00  0.00           N  
ATOM    144  CA  GLN A  16      54.468  41.693  22.042  1.00  0.00           C  
ATOM    145  C   GLN A  16      53.572  42.844  22.577  1.00  0.00           C  
ATOM    146  O   GLN A  16      52.601  43.246  21.917  1.00  0.00           O  
ATOM    147  CB  GLN A  16      53.812  40.350  22.213  1.00  0.00           C  
ATOM    148  CG  GLN A  16      54.527  39.117  21.570  1.00  0.00           C  
ATOM    149  CD  GLN A  16      54.541  39.244  20.111  1.00  0.00           C  
ATOM    150  NE2 GLN A  16      53.397  39.123  19.426  1.00  0.00           N  
ATOM    151  OE1 GLN A  16      55.480  39.550  19.455  1.00  0.00           O  
ATOM    152  H   GLN A  16      55.993  40.855  23.253  1.00  0.00           H  
ATOM    153 1HE2 GLN A  16      52.505  39.116  19.872  1.00  0.00           H  
ATOM    154 2HE2 GLN A  16      53.453  38.704  18.513  1.00  0.00           H  
ATOM    155  N   GLU A  17      53.933  43.340  23.736  1.00  0.00           N  
ATOM    156  CA  GLU A  17      53.395  44.591  24.322  1.00  0.00           C  
ATOM    157  C   GLU A  17      53.891  45.933  23.653  1.00  0.00           C  
ATOM    158  O   GLU A  17      53.119  46.658  23.088  1.00  0.00           O  
ATOM    159  CB  GLU A  17      53.687  44.490  25.838  1.00  0.00           C  
ATOM    160  CG  GLU A  17      53.115  45.654  26.643  1.00  0.00           C  
ATOM    161  CD  GLU A  17      53.432  45.770  28.129  1.00  0.00           C  
ATOM    162  OE1 GLU A  17      52.704  46.448  28.896  1.00  0.00           O  
ATOM    163  OE2 GLU A  17      54.509  45.255  28.522  1.00  0.00           O1-
ATOM    164  H   GLU A  17      54.309  42.789  24.484  1.00  0.00           H  
ATOM    165  N   CYS A  18      55.207  45.819  23.291  1.00  0.00           N  
ATOM    166  CA  CYS A  18      55.924  46.889  22.595  1.00  0.00           C  
ATOM    167  C   CYS A  18      55.789  46.954  21.077  1.00  0.00           C  
ATOM    168  O   CYS A  18      56.713  46.816  20.323  1.00  0.00           O  
ATOM    169  CB  CYS A  18      57.409  46.717  23.007  1.00  0.00           C  
ATOM    170  SG  CYS A  18      57.645  47.103  24.745  1.00  0.00           S  
ATOM    171  H   CYS A  18      55.865  45.157  23.676  1.00  0.00           H  
ATOM    172  HG  CYS A  18      56.401  47.408  25.091  1.00  0.00           H  
ATOM    173  N   LYS A  19      54.594  47.296  20.697  1.00  0.00           N  
ATOM    174  CA  LYS A  19      54.188  47.538  19.295  1.00  0.00           C  
ATOM    175  C   LYS A  19      52.734  48.018  19.296  1.00  0.00           C  
ATOM    176  O   LYS A  19      51.986  47.865  20.294  1.00  0.00           O  
ATOM    177  CB  LYS A  19      54.467  46.408  18.347  1.00  0.00           C  
ATOM    178  CG  LYS A  19      53.807  45.062  18.589  1.00  0.00           C  
ATOM    179  CD  LYS A  19      54.889  44.080  18.113  1.00  0.00           C  
ATOM    180  CE  LYS A  19      54.308  42.707  17.868  1.00  0.00           C  
ATOM    181  NZ  LYS A  19      55.269  41.765  17.294  1.00  0.00           N1+
ATOM    182  H   LYS A  19      53.825  47.225  21.325  1.00  0.00           H  
ATOM    183  HZ1 LYS A  19      54.808  40.904  17.073  1.00  0.00           H  
ATOM    184  HZ2 LYS A  19      55.607  42.118  16.425  1.00  0.00           H  
ATOM    185  HZ3 LYS A  19      56.069  41.608  17.875  1.00  0.00           H  
ATOM    186  N   LEU A  20      52.232  48.505  18.178  1.00  0.00           N  
ATOM    187  CA  LEU A  20      50.901  49.115  18.150  1.00  0.00           C  
ATOM    188  C   LEU A  20      49.687  48.162  18.137  1.00  0.00           C  
ATOM    189  O   LEU A  20      49.546  47.220  17.280  1.00  0.00           O  
ATOM    190  CB  LEU A  20      50.895  50.160  17.003  1.00  0.00           C  
ATOM    191  CG  LEU A  20      49.650  51.139  17.043  1.00  0.00           C  
ATOM    192  CD1 LEU A  20      49.598  51.830  18.371  1.00  0.00           C  
ATOM    193  CD2 LEU A  20      49.734  52.117  15.885  1.00  0.00           C  
ATOM    194  H   LEU A  20      52.548  48.378  17.245  1.00  0.00           H  
ATOM    195  N   LEU A  21      48.972  48.248  19.244  1.00  0.00           N  
ATOM    196  CA  LEU A  21      47.895  47.351  19.540  1.00  0.00           C  
ATOM    197  C   LEU A  21      46.571  48.130  19.476  1.00  0.00           C  
ATOM    198  O   LEU A  21      45.717  47.622  18.646  1.00  0.00           O  
ATOM    199  CB  LEU A  21      48.034  46.974  20.988  1.00  0.00           C  
ATOM    200  CG  LEU A  21      48.675  45.606  21.291  1.00  0.00           C  
ATOM    201  CD1 LEU A  21      50.179  45.537  21.643  1.00  0.00           C  
ATOM    202  CD2 LEU A  21      47.841  44.834  22.256  1.00  0.00           C  
ATOM    203  H   LEU A  21      49.180  48.929  19.937  1.00  0.00           H  
ATOM    204  N   TYR A  22      46.327  49.164  20.213  1.00  0.00           N  
ATOM    205  CA  TYR A  22      45.044  49.876  20.387  1.00  0.00           C  
ATOM    206  C   TYR A  22      45.317  51.364  20.673  1.00  0.00           C  
ATOM    207  O   TYR A  22      46.232  51.796  21.452  1.00  0.00           O  
ATOM    208  CB  TYR A  22      44.158  49.329  21.490  1.00  0.00           C  
ATOM    209  CG  TYR A  22      43.586  47.909  21.310  1.00  0.00           C  
ATOM    210  CD1 TYR A  22      42.394  47.674  20.634  1.00  0.00           C  
ATOM    211  CD2 TYR A  22      44.221  46.816  21.826  1.00  0.00           C  
ATOM    212  CE1 TYR A  22      41.879  46.388  20.563  1.00  0.00           C  
ATOM    213  CE2 TYR A  22      43.796  45.500  21.701  1.00  0.00           C  
ATOM    214  CZ  TYR A  22      42.613  45.337  21.048  1.00  0.00           C  
ATOM    215  OH  TYR A  22      42.182  44.054  20.939  1.00  0.00           O  
ATOM    216  H   TYR A  22      47.056  49.518  20.813  1.00  0.00           H  
ATOM    217  HD1 TYR A  22      41.940  48.490  20.079  1.00  0.00           H  
ATOM    218  HD2 TYR A  22      45.071  46.874  22.509  1.00  0.00           H  
ATOM    219  HE1 TYR A  22      40.921  46.213  20.069  1.00  0.00           H  
ATOM    220  HE2 TYR A  22      44.525  44.719  21.898  1.00  0.00           H  
ATOM    221  HH  TYR A  22      41.533  43.908  20.201  1.00  0.00           H  
ATOM    222  N   SER A  23      44.363  52.055  20.196  1.00  0.00           N  
ATOM    223  CA  SER A  23      44.223  53.515  20.342  1.00  0.00           C  
ATOM    224  C   SER A  23      43.967  53.962  21.758  1.00  0.00           C  
ATOM    225  O   SER A  23      43.342  53.256  22.592  1.00  0.00           O  
ATOM    226  CB  SER A  23      43.091  53.980  19.419  1.00  0.00           C  
ATOM    227  OG  SER A  23      42.933  55.350  19.432  1.00  0.00           O  
ATOM    228  H   SER A  23      43.531  51.584  19.916  1.00  0.00           H  
ATOM    229  HG  SER A  23      42.508  55.719  20.258  1.00  0.00           H  
ATOM    230  N   ARG A  24      44.750  54.918  22.141  1.00  0.00           N  
ATOM    231  CA  ARG A  24      44.900  55.430  23.543  1.00  0.00           C  
ATOM    232  C   ARG A  24      44.439  56.896  23.618  1.00  0.00           C  
ATOM    233  O   ARG A  24      44.529  57.614  24.616  1.00  0.00           O  
ATOM    234  CB  ARG A  24      46.336  55.414  24.018  1.00  0.00           C  
ATOM    235  CG  ARG A  24      46.919  54.035  23.989  1.00  0.00           C  
ATOM    236  CD  ARG A  24      48.168  54.091  24.814  1.00  0.00           C  
ATOM    237  NE  ARG A  24      49.083  53.012  24.322  1.00  0.00           N  
ATOM    238  CZ  ARG A  24      49.735  52.090  25.064  1.00  0.00           C  
ATOM    239  NH1 ARG A  24      49.483  51.882  26.334  1.00  0.00           N1+
ATOM    240  NH2 ARG A  24      50.809  51.446  24.606  1.00  0.00           N  
ATOM    241  H   ARG A  24      45.330  55.307  21.426  1.00  0.00           H  
ATOM    242  HE  ARG A  24      49.140  53.022  23.318  1.00  0.00           H  
ATOM    243 1HH1 ARG A  24      48.819  52.433  26.833  1.00  0.00           H  
ATOM    244 2HH1 ARG A  24      49.967  51.180  26.858  1.00  0.00           H  
ATOM    245 1HH2 ARG A  24      51.358  51.606  23.782  1.00  0.00           H  
ATOM    246 2HH2 ARG A  24      51.159  50.663  25.114  1.00  0.00           H  
ATOM    247  N   LYS A  25      43.579  57.273  22.662  1.00  0.00           N  
ATOM    248  CA  LYS A  25      43.593  58.749  22.368  1.00  0.00           C  
ATOM    249  C   LYS A  25      42.746  59.657  23.220  1.00  0.00           C  
ATOM    250  O   LYS A  25      42.867  60.896  23.083  1.00  0.00           O  
ATOM    251  CB  LYS A  25      43.105  58.909  20.931  1.00  0.00           C  
ATOM    252  CG  LYS A  25      44.231  58.766  19.932  1.00  0.00           C  
ATOM    253  CD  LYS A  25      43.858  59.338  18.529  1.00  0.00           C  
ATOM    254  CE  LYS A  25      42.997  58.346  17.726  1.00  0.00           C  
ATOM    255  NZ  LYS A  25      43.791  57.176  17.360  1.00  0.00           N1+
ATOM    256  H   LYS A  25      42.760  56.803  22.311  1.00  0.00           H  
ATOM    257  HZ1 LYS A  25      44.118  56.720  18.178  1.00  0.00           H  
ATOM    258  HZ2 LYS A  25      43.279  56.535  16.794  1.00  0.00           H  
ATOM    259  HZ3 LYS A  25      44.553  57.553  16.833  1.00  0.00           H  
ATOM    260  N   GLU A  26      41.892  59.110  24.062  1.00  0.00           N  
ATOM    261  CA  GLU A  26      41.225  59.716  25.260  1.00  0.00           C  
ATOM    262  C   GLU A  26      42.179  59.878  26.488  1.00  0.00           C  
ATOM    263  O   GLU A  26      42.386  60.965  27.052  1.00  0.00           O  
ATOM    264  CB  GLU A  26      40.062  58.807  25.606  1.00  0.00           C  
ATOM    265  CG  GLU A  26      39.051  58.769  24.514  1.00  0.00           C  
ATOM    266  CD  GLU A  26      38.305  60.141  24.289  1.00  0.00           C  
ATOM    267  OE1 GLU A  26      37.236  60.415  24.934  1.00  0.00           O  
ATOM    268  OE2 GLU A  26      38.672  60.821  23.258  1.00  0.00           O1-
ATOM    269  H   GLU A  26      41.525  58.233  23.724  1.00  0.00           H  
ATOM    270  N   GLY A  27      42.685  58.686  26.810  1.00  0.00           N  
ATOM    271  CA  GLY A  27      43.760  58.478  27.877  1.00  0.00           C  
ATOM    272  C   GLY A  27      45.031  59.355  27.718  1.00  0.00           C  
ATOM    273  O   GLY A  27      45.586  59.769  28.770  1.00  0.00           O  
ATOM    274  H   GLY A  27      42.267  57.822  26.520  1.00  0.00           H  
ATOM    275  N   GLN A  28      45.382  59.618  26.447  1.00  0.00           N  
ATOM    276  CA  GLN A  28      46.601  60.423  26.063  1.00  0.00           C  
ATOM    277  C   GLN A  28      46.609  61.948  26.297  1.00  0.00           C  
ATOM    278  O   GLN A  28      47.616  62.636  26.149  1.00  0.00           O  
ATOM    279  CB  GLN A  28      46.885  60.198  24.575  1.00  0.00           C  
ATOM    280  CG  GLN A  28      47.561  58.824  24.316  1.00  0.00           C  
ATOM    281  CD  GLN A  28      47.955  58.653  22.837  1.00  0.00           C  
ATOM    282  NE2 GLN A  28      49.247  58.837  22.475  1.00  0.00           N  
ATOM    283  OE1 GLN A  28      47.156  58.479  21.966  1.00  0.00           O  
ATOM    284  H   GLN A  28      44.799  59.367  25.680  1.00  0.00           H  
ATOM    285 1HE2 GLN A  28      49.899  59.122  23.180  1.00  0.00           H  
ATOM    286 2HE2 GLN A  28      49.429  58.568  21.531  1.00  0.00           H  
ATOM    287  N   ARG A  29      45.399  62.428  26.496  1.00  0.00           N  
ATOM    288  CA  ARG A  29      45.043  63.817  26.924  1.00  0.00           C  
ATOM    289  C   ARG A  29      45.645  64.171  28.294  1.00  0.00           C  
ATOM    290  O   ARG A  29      45.579  63.387  29.263  1.00  0.00           O  
ATOM    291  CB  ARG A  29      43.493  63.796  27.051  1.00  0.00           C  
ATOM    292  CG  ARG A  29      42.869  65.198  26.706  1.00  0.00           C  
ATOM    293  CD  ARG A  29      41.371  65.073  26.905  1.00  0.00           C  
ATOM    294  NE  ARG A  29      40.740  66.290  27.190  1.00  0.00           N  
ATOM    295  CZ  ARG A  29      39.407  66.444  27.166  1.00  0.00           C  
ATOM    296  NH1 ARG A  29      38.559  65.560  26.685  1.00  0.00           N1+
ATOM    297  NH2 ARG A  29      38.803  67.518  27.718  1.00  0.00           N  
ATOM    298  H   ARG A  29      44.677  61.744  26.411  1.00  0.00           H  
ATOM    299  HE  ARG A  29      41.348  66.937  27.658  1.00  0.00           H  
ATOM    300 1HH1 ARG A  29      38.925  64.782  26.168  1.00  0.00           H  
ATOM    301 2HH1 ARG A  29      37.599  65.649  26.949  1.00  0.00           H  
ATOM    302 1HH2 ARG A  29      39.365  68.281  28.042  1.00  0.00           H  
ATOM    303 2HH2 ARG A  29      37.828  67.505  27.952  1.00  0.00           H  
ATOM    304  N   GLN A  30      46.249  65.383  28.375  1.00  0.00           N  
ATOM    305  CA  GLN A  30      46.894  65.887  29.571  1.00  0.00           C  
ATOM    306  C   GLN A  30      45.970  65.670  30.882  1.00  0.00           C  
ATOM    307  O   GLN A  30      46.429  65.123  31.823  1.00  0.00           O  
ATOM    308  CB  GLN A  30      47.153  67.431  29.228  1.00  0.00           C  
ATOM    309  CG  GLN A  30      48.175  68.106  30.077  1.00  0.00           C  
ATOM    310  CD  GLN A  30      49.646  68.091  29.528  1.00  0.00           C  
ATOM    311  NE2 GLN A  30      50.281  69.158  29.303  1.00  0.00           N  
ATOM    312  OE1 GLN A  30      50.171  67.047  29.273  1.00  0.00           O  
ATOM    313  H   GLN A  30      46.374  65.938  27.551  1.00  0.00           H  
ATOM    314 1HE2 GLN A  30      49.785  70.022  29.415  1.00  0.00           H  
ATOM    315 2HE2 GLN A  30      51.268  69.136  29.153  1.00  0.00           H  
ATOM    316  N   GLU A  31      44.701  65.889  30.803  1.00  0.00           N  
ATOM    317  CA  GLU A  31      43.732  65.650  31.904  1.00  0.00           C  
ATOM    318  C   GLU A  31      43.834  64.178  32.341  1.00  0.00           C  
ATOM    319  O   GLU A  31      44.134  64.034  33.510  1.00  0.00           O  
ATOM    320  CB  GLU A  31      42.300  65.818  31.423  1.00  0.00           C  
ATOM    321  CG  GLU A  31      41.939  67.295  31.138  1.00  0.00           C  
ATOM    322  CD  GLU A  31      42.723  67.956  29.982  1.00  0.00           C  
ATOM    323  OE1 GLU A  31      43.202  69.132  30.233  1.00  0.00           O  
ATOM    324  OE2 GLU A  31      42.917  67.394  28.866  1.00  0.00           O1-
ATOM    325  H   GLU A  31      44.296  66.308  29.997  1.00  0.00           H  
ATOM    326  N   ASN A  32      43.672  63.273  31.399  1.00  0.00           N  
ATOM    327  CA  ASN A  32      43.429  61.870  31.639  1.00  0.00           C  
ATOM    328  C   ASN A  32      44.759  61.100  31.813  1.00  0.00           C  
ATOM    329  O   ASN A  32      44.753  60.016  32.400  1.00  0.00           O  
ATOM    330  CB  ASN A  32      42.630  61.171  30.487  1.00  0.00           C  
ATOM    331  CG  ASN A  32      41.270  61.932  30.283  1.00  0.00           C  
ATOM    332  ND2 ASN A  32      40.707  61.898  29.144  1.00  0.00           N  
ATOM    333  OD1 ASN A  32      40.703  62.293  31.317  1.00  0.00           O  
ATOM    334  H   ASN A  32      43.979  63.546  30.487  1.00  0.00           H  
ATOM    335 1HD2 ASN A  32      41.179  61.514  28.351  1.00  0.00           H  
ATOM    336 2HD2 ASN A  32      39.834  62.351  28.984  1.00  0.00           H  
ATOM    337  N   LYS A  33      45.896  61.746  31.331  1.00  0.00           N  
ATOM    338  CA  LYS A  33      47.274  61.405  31.716  1.00  0.00           C  
ATOM    339  C   LYS A  33      47.455  61.642  33.277  1.00  0.00           C  
ATOM    340  O   LYS A  33      47.380  60.688  34.051  1.00  0.00           O  
ATOM    341  CB  LYS A  33      48.186  62.243  30.827  1.00  0.00           C  
ATOM    342  CG  LYS A  33      49.702  62.389  30.998  1.00  0.00           C  
ATOM    343  CD  LYS A  33      50.239  63.721  30.503  1.00  0.00           C  
ATOM    344  CE  LYS A  33      51.761  63.889  30.370  1.00  0.00           C  
ATOM    345  NZ  LYS A  33      52.203  65.255  30.080  1.00  0.00           N1+
ATOM    346  H   LYS A  33      45.788  62.474  30.654  1.00  0.00           H  
ATOM    347  HZ1 LYS A  33      53.183  65.192  29.914  1.00  0.00           H  
ATOM    348  HZ2 LYS A  33      51.784  65.570  29.223  1.00  0.00           H  
ATOM    349  HZ3 LYS A  33      51.959  65.901  30.804  1.00  0.00           H  
ATOM    350  N   ASN A  34      47.277  62.940  33.688  1.00  0.00           N  
ATOM    351  CA  ASN A  34      47.405  63.386  35.106  1.00  0.00           C  
ATOM    352  C   ASN A  34      46.453  62.796  36.191  1.00  0.00           C  
ATOM    353  O   ASN A  34      46.914  62.690  37.280  1.00  0.00           O  
ATOM    354  CB  ASN A  34      47.267  64.870  35.068  1.00  0.00           C  
ATOM    355  CG  ASN A  34      48.495  65.449  34.365  1.00  0.00           C  
ATOM    356  ND2 ASN A  34      48.372  66.630  33.824  1.00  0.00           N  
ATOM    357  OD1 ASN A  34      49.624  64.931  34.257  1.00  0.00           O  
ATOM    358  H   ASN A  34      47.311  63.664  32.996  1.00  0.00           H  
ATOM    359 1HD2 ASN A  34      47.507  67.128  33.841  1.00  0.00           H  
ATOM    360 2HD2 ASN A  34      49.220  67.122  33.590  1.00  0.00           H  
ATOM    361  N   LYS A  35      45.288  62.294  35.753  1.00  0.00           N  
ATOM    362  CA  LYS A  35      44.466  61.200  36.448  1.00  0.00           C  
ATOM    363  C   LYS A  35      45.067  59.735  36.628  1.00  0.00           C  
ATOM    364  O   LYS A  35      44.596  59.136  37.577  1.00  0.00           O  
ATOM    365  CB  LYS A  35      43.105  61.111  35.744  1.00  0.00           C  
ATOM    366  CG  LYS A  35      42.377  62.414  35.566  1.00  0.00           C  
ATOM    367  CD  LYS A  35      41.182  62.005  34.766  1.00  0.00           C  
ATOM    368  CE  LYS A  35      40.244  63.185  34.553  1.00  0.00           C  
ATOM    369  NZ  LYS A  35      39.560  63.561  35.763  1.00  0.00           N1+
ATOM    370  H   LYS A  35      44.806  62.602  34.935  1.00  0.00           H  
ATOM    371  HZ1 LYS A  35      39.566  62.830  36.448  1.00  0.00           H  
ATOM    372  HZ2 LYS A  35      39.983  64.407  36.086  1.00  0.00           H  
ATOM    373  HZ3 LYS A  35      38.604  63.813  35.600  1.00  0.00           H  
ATOM    374  N   ASN A  36      45.856  59.264  35.672  1.00  0.00           N  
ATOM    375  CA  ASN A  36      46.563  57.987  35.978  1.00  0.00           C  
ATOM    376  C   ASN A  36      47.697  58.201  36.975  1.00  0.00           C  
ATOM    377  O   ASN A  36      48.571  59.088  36.884  1.00  0.00           O  
ATOM    378  CB  ASN A  36      46.900  57.430  34.614  1.00  0.00           C  
ATOM    379  CG  ASN A  36      45.866  56.693  33.841  1.00  0.00           C  
ATOM    380  ND2 ASN A  36      45.073  57.347  33.031  1.00  0.00           N  
ATOM    381  OD1 ASN A  36      45.775  55.504  33.914  1.00  0.00           O  
ATOM    382  H   ASN A  36      46.340  59.825  34.998  1.00  0.00           H  
ATOM    383 1HD2 ASN A  36      45.312  58.301  32.875  1.00  0.00           H  
ATOM    384 2HD2 ASN A  36      44.312  56.842  32.615  1.00  0.00           H  
ATOM    385  N   ARG A  37      47.536  57.435  38.100  1.00  0.00           N  
ATOM    386  CA  ARG A  37      48.546  57.595  39.180  1.00  0.00           C  
ATOM    387  C   ARG A  37      49.922  57.094  38.816  1.00  0.00           C  
ATOM    388  O   ARG A  37      50.900  57.831  39.045  1.00  0.00           O  
ATOM    389  CB  ARG A  37      48.042  56.803  40.408  1.00  0.00           C  
ATOM    390  CG  ARG A  37      48.664  57.319  41.683  1.00  0.00           C  
ATOM    391  CD  ARG A  37      48.156  56.479  42.825  1.00  0.00           C  
ATOM    392  NE  ARG A  37      48.868  56.831  44.028  1.00  0.00           N  
ATOM    393  CZ  ARG A  37      48.568  56.373  45.260  1.00  0.00           C  
ATOM    394  NH1 ARG A  37      47.596  55.467  45.420  1.00  0.00           N1+
ATOM    395  NH2 ARG A  37      49.353  56.681  46.238  1.00  0.00           N  
ATOM    396  H   ARG A  37      46.763  56.836  38.296  1.00  0.00           H  
ATOM    397  HE  ARG A  37      49.633  57.466  43.878  1.00  0.00           H  
ATOM    398 1HH1 ARG A  37      47.040  55.130  44.652  1.00  0.00           H  
ATOM    399 2HH1 ARG A  37      47.232  55.138  46.285  1.00  0.00           H  
ATOM    400 1HH2 ARG A  37      50.175  57.212  46.049  1.00  0.00           H  
ATOM    401 2HH2 ARG A  37      49.379  56.273  47.152  1.00  0.00           H  
ATOM    402  N   TYR A  38      50.083  56.132  37.940  1.00  0.00           N  
ATOM    403  CA  TYR A  38      51.328  56.092  37.166  1.00  0.00           C  
ATOM    404  C   TYR A  38      51.118  56.262  35.656  1.00  0.00           C  
ATOM    405  O   TYR A  38      50.875  55.287  34.919  1.00  0.00           O  
ATOM    406  CB  TYR A  38      52.057  54.817  37.633  1.00  0.00           C  
ATOM    407  CG  TYR A  38      52.430  54.771  39.116  1.00  0.00           C  
ATOM    408  CD1 TYR A  38      53.662  55.252  39.547  1.00  0.00           C  
ATOM    409  CD2 TYR A  38      51.478  54.252  39.972  1.00  0.00           C  
ATOM    410  CE1 TYR A  38      53.844  55.245  40.900  1.00  0.00           C  
ATOM    411  CE2 TYR A  38      51.721  54.245  41.317  1.00  0.00           C  
ATOM    412  CZ  TYR A  38      52.965  54.750  41.807  1.00  0.00           C  
ATOM    413  OH  TYR A  38      53.322  54.826  43.157  1.00  0.00           O  
ATOM    414  H   TYR A  38      49.471  55.335  37.929  1.00  0.00           H  
ATOM    415  HD1 TYR A  38      54.348  55.825  38.919  1.00  0.00           H  
ATOM    416  HD2 TYR A  38      50.479  54.103  39.576  1.00  0.00           H  
ATOM    417  HE1 TYR A  38      54.830  55.496  41.277  1.00  0.00           H  
ATOM    418  HE2 TYR A  38      50.921  53.928  41.988  1.00  0.00           H  
ATOM    419  HH  TYR A  38      53.200  53.874  43.427  1.00  0.00           H  
ATOM    420  N   LYS A  39      51.842  57.252  35.209  1.00  0.00           N  
ATOM    421  CA  LYS A  39      51.753  57.919  33.895  1.00  0.00           C  
ATOM    422  C   LYS A  39      52.279  57.179  32.646  1.00  0.00           C  
ATOM    423  O   LYS A  39      51.954  57.627  31.527  1.00  0.00           O  
ATOM    424  CB  LYS A  39      52.379  59.327  33.947  1.00  0.00           C  
ATOM    425  CG  LYS A  39      51.515  60.273  34.845  1.00  0.00           C  
ATOM    426  CD  LYS A  39      52.174  61.682  34.849  1.00  0.00           C  
ATOM    427  CE  LYS A  39      51.273  62.656  35.552  1.00  0.00           C  
ATOM    428  NZ  LYS A  39      52.014  63.850  35.900  1.00  0.00           N1+
ATOM    429  H   LYS A  39      52.680  57.497  35.692  1.00  0.00           H  
ATOM    430  HZ1 LYS A  39      51.453  64.488  36.424  1.00  0.00           H  
ATOM    431  HZ2 LYS A  39      52.797  63.569  36.442  1.00  0.00           H  
ATOM    432  HZ3 LYS A  39      52.272  64.428  35.127  1.00  0.00           H  
ATOM    433  N   ASN A  40      53.029  56.077  32.835  1.00  0.00           N  
ATOM    434  CA  ASN A  40      53.671  55.344  31.749  1.00  0.00           C  
ATOM    435  C   ASN A  40      52.771  54.622  30.727  1.00  0.00           C  
ATOM    436  O   ASN A  40      52.816  54.817  29.503  1.00  0.00           O  
ATOM    437  CB  ASN A  40      54.928  54.536  32.266  1.00  0.00           C  
ATOM    438  CG  ASN A  40      54.694  53.226  33.090  1.00  0.00           C  
ATOM    439  ND2 ASN A  40      55.711  52.452  33.215  1.00  0.00           N  
ATOM    440  OD1 ASN A  40      53.754  53.075  33.871  1.00  0.00           O  
ATOM    441  H   ASN A  40      52.852  55.509  33.639  1.00  0.00           H  
ATOM    442 1HD2 ASN A  40      56.614  52.592  32.796  1.00  0.00           H  
ATOM    443 2HD2 ASN A  40      55.540  51.537  33.581  1.00  0.00           H  
ATOM    444  N   ILE A  41      51.873  53.931  31.361  1.00  0.00           N  
ATOM    445  CA  ILE A  41      50.971  52.923  30.749  1.00  0.00           C  
ATOM    446  C   ILE A  41      49.504  53.457  30.765  1.00  0.00           C  
ATOM    447  O   ILE A  41      48.655  53.269  31.632  1.00  0.00           O  
ATOM    448  CB  ILE A  41      51.205  51.660  31.472  1.00  0.00           C  
ATOM    449  CG1 ILE A  41      52.602  51.017  31.042  1.00  0.00           C  
ATOM    450  CG2 ILE A  41      50.138  50.621  31.018  1.00  0.00           C  
ATOM    451  CD  ILE A  41      53.088  50.026  32.077  1.00  0.00           C  
ATOM    452  H   ILE A  41      51.831  54.010  32.357  1.00  0.00           H  
ATOM    453  N   LEU A  42      49.293  54.349  29.807  1.00  0.00           N  
ATOM    454  CA  LEU A  42      47.914  54.842  29.518  1.00  0.00           C  
ATOM    455  C   LEU A  42      46.930  53.782  28.979  1.00  0.00           C  
ATOM    456  O   LEU A  42      47.404  52.763  28.368  1.00  0.00           O  
ATOM    457  CB  LEU A  42      47.924  56.044  28.567  1.00  0.00           C  
ATOM    458  CG  LEU A  42      48.708  57.221  29.250  1.00  0.00           C  
ATOM    459  CD1 LEU A  42      48.922  58.417  28.255  1.00  0.00           C  
ATOM    460  CD2 LEU A  42      47.954  57.671  30.481  1.00  0.00           C  
ATOM    461  H   LEU A  42      50.066  54.946  29.581  1.00  0.00           H  
ATOM    462  N   PRO A  43      45.657  53.866  29.416  1.00  0.00           N  
ATOM    463  CA  PRO A  43      44.573  53.030  28.922  1.00  0.00           C  
ATOM    464  C   PRO A  43      44.002  53.249  27.528  1.00  0.00           C  
ATOM    465  O   PRO A  43      44.278  54.229  26.847  1.00  0.00           O  
ATOM    466  CB  PRO A  43      43.478  53.194  29.980  1.00  0.00           C  
ATOM    467  CG  PRO A  43      44.245  53.473  31.262  1.00  0.00           C  
ATOM    468  CD  PRO A  43      45.243  54.441  30.725  1.00  0.00           C  
ATOM    469  N   PHE A  44      43.232  52.293  27.065  1.00  0.00           N  
ATOM    470  CA  PHE A  44      42.669  52.187  25.692  1.00  0.00           C  
ATOM    471  C   PHE A  44      41.277  52.750  25.496  1.00  0.00           C  
ATOM    472  O   PHE A  44      40.520  52.792  26.485  1.00  0.00           O  
ATOM    473  CB  PHE A  44      42.727  50.688  25.427  1.00  0.00           C  
ATOM    474  CG  PHE A  44      44.059  49.927  25.590  1.00  0.00           C  
ATOM    475  CD1 PHE A  44      45.188  50.418  24.963  1.00  0.00           C  
ATOM    476  CD2 PHE A  44      44.085  48.592  25.942  1.00  0.00           C  
ATOM    477  CE1 PHE A  44      46.275  49.675  24.554  1.00  0.00           C  
ATOM    478  CE2 PHE A  44      45.187  47.770  25.592  1.00  0.00           C  
ATOM    479  CZ  PHE A  44      46.230  48.327  24.865  1.00  0.00           C  
ATOM    480  H   PHE A  44      42.964  51.526  27.644  1.00  0.00           H  
ATOM    481  HD1 PHE A  44      45.260  51.503  24.940  1.00  0.00           H  
ATOM    482  HD2 PHE A  44      43.169  48.169  26.358  1.00  0.00           H  
ATOM    483  HE1 PHE A  44      46.988  50.072  23.833  1.00  0.00           H  
ATOM    484  HE2 PHE A  44      45.255  46.809  26.099  1.00  0.00           H  
ATOM    485  HZ  PHE A  44      47.076  47.664  24.682  1.00  0.00           H  
ATOM    486  N   ASP A  45      40.901  53.242  24.321  1.00  0.00           N  
ATOM    487  CA  ASP A  45      39.649  53.972  24.073  1.00  0.00           C  
ATOM    488  C   ASP A  45      38.310  53.253  24.284  1.00  0.00           C  
ATOM    489  O   ASP A  45      37.326  53.877  24.687  1.00  0.00           O  
ATOM    490  CB  ASP A  45      39.740  54.603  22.698  1.00  0.00           C  
ATOM    491  CG  ASP A  45      40.826  55.740  22.599  1.00  0.00           C  
ATOM    492  OD1 ASP A  45      40.939  56.474  23.576  1.00  0.00           O  
ATOM    493  OD2 ASP A  45      41.259  55.911  21.459  1.00  0.00           O1-
ATOM    494  H   ASP A  45      41.506  53.193  23.530  1.00  0.00           H  
ATOM    495  N   HIS A  46      38.295  51.913  24.183  1.00  0.00           N  
ATOM    496  CA  HIS A  46      37.137  51.034  24.305  1.00  0.00           C  
ATOM    497  C   HIS A  46      36.877  50.419  25.674  1.00  0.00           C  
ATOM    498  O   HIS A  46      35.754  50.685  26.127  1.00  0.00           O  
ATOM    499  CB  HIS A  46      37.224  49.932  23.208  1.00  0.00           C  
ATOM    500  CG  HIS A  46      38.516  49.104  23.125  1.00  0.00           C  
ATOM    501  CD2 HIS A  46      38.594  47.796  23.305  1.00  0.00           C  
ATOM    502  ND1 HIS A  46      39.756  49.571  23.096  1.00  0.00           N  
ATOM    503  CE1 HIS A  46      40.558  48.513  23.404  1.00  0.00           C  
ATOM    504  NE2 HIS A  46      39.842  47.481  23.523  1.00  0.00           N  
ATOM    505  H   HIS A  46      39.055  51.461  23.706  1.00  0.00           H  
ATOM    506  HD2 HIS A  46      37.670  47.279  23.579  1.00  0.00           H  
ATOM    507  HE1 HIS A  46      41.637  48.584  23.318  1.00  0.00           H  
ATOM    508  HE2 HIS A  46      40.198  46.543  23.574  1.00  0.00           H  
ATOM    509  N   THR A  47      37.811  49.660  26.358  1.00  0.00           N  
ATOM    510  CA  THR A  47      37.333  48.813  27.471  1.00  0.00           C  
ATOM    511  C   THR A  47      37.162  49.479  28.879  1.00  0.00           C  
ATOM    512  O   THR A  47      37.085  48.833  29.904  1.00  0.00           O  
ATOM    513  CB  THR A  47      38.348  47.656  27.644  1.00  0.00           C  
ATOM    514  CG2 THR A  47      38.188  46.701  26.485  1.00  0.00           C  
ATOM    515  OG1 THR A  47      39.692  48.080  27.652  1.00  0.00           O  
ATOM    516  H   THR A  47      38.800  49.673  26.265  1.00  0.00           H  
ATOM    517  HG1 THR A  47      40.348  47.362  27.419  1.00  0.00           H  
ATOM    518  N   ARG A  48      36.788  50.790  28.761  1.00  0.00           N  
ATOM    519  CA  ARG A  48      36.557  51.647  29.917  1.00  0.00           C  
ATOM    520  C   ARG A  48      35.173  51.833  30.492  1.00  0.00           C  
ATOM    521  O   ARG A  48      34.211  51.743  29.698  1.00  0.00           O  
ATOM    522  CB  ARG A  48      37.220  52.982  29.787  1.00  0.00           C  
ATOM    523  CG  ARG A  48      36.672  53.721  28.563  1.00  0.00           C  
ATOM    524  CD  ARG A  48      37.161  55.014  28.110  1.00  0.00           C  
ATOM    525  NE  ARG A  48      36.667  56.065  29.039  1.00  0.00           N  
ATOM    526  CZ  ARG A  48      36.141  57.261  28.736  1.00  0.00           C  
ATOM    527  NH1 ARG A  48      35.943  57.723  27.550  1.00  0.00           N1+
ATOM    528  NH2 ARG A  48      35.745  58.032  29.665  1.00  0.00           N  
ATOM    529  H   ARG A  48      36.203  51.038  27.986  1.00  0.00           H  
ATOM    530  HE  ARG A  48      37.043  55.946  29.956  1.00  0.00           H  
ATOM    531 1HH1 ARG A  48      36.123  57.161  26.735  1.00  0.00           H  
ATOM    532 2HH1 ARG A  48      35.534  58.621  27.411  1.00  0.00           H  
ATOM    533 1HH2 ARG A  48      35.903  57.831  30.634  1.00  0.00           H  
ATOM    534 2HH2 ARG A  48      35.099  58.788  29.553  1.00  0.00           H  
ATOM    535  N   VAL A  49      35.030  52.187  31.760  1.00  0.00           N  
ATOM    536  CA  VAL A  49      33.742  52.290  32.375  1.00  0.00           C  
ATOM    537  C   VAL A  49      33.462  53.777  32.565  1.00  0.00           C  
ATOM    538  O   VAL A  49      34.414  54.464  32.968  1.00  0.00           O  
ATOM    539  CB  VAL A  49      33.698  51.482  33.679  1.00  0.00           C  
ATOM    540  CG1 VAL A  49      32.513  51.824  34.636  1.00  0.00           C  
ATOM    541  CG2 VAL A  49      33.410  49.965  33.386  1.00  0.00           C  
ATOM    542  H   VAL A  49      35.760  52.252  32.428  1.00  0.00           H  
ATOM    543  N   VAL A  50      32.249  54.176  32.319  1.00  0.00           N  
ATOM    544  CA  VAL A  50      31.951  55.631  32.350  1.00  0.00           C  
ATOM    545  C   VAL A  50      31.142  56.032  33.514  1.00  0.00           C  
ATOM    546  O   VAL A  50      30.149  55.345  33.793  1.00  0.00           O  
ATOM    547  CB  VAL A  50      31.282  56.084  31.010  1.00  0.00           C  
ATOM    548  CG1 VAL A  50      32.357  55.850  29.929  1.00  0.00           C  
ATOM    549  CG2 VAL A  50      29.896  55.422  30.662  1.00  0.00           C  
ATOM    550  H   VAL A  50      31.474  53.541  32.459  1.00  0.00           H  
ATOM    551  N   LEU A  51      31.442  57.225  33.960  1.00  0.00           N  
ATOM    552  CA  LEU A  51      30.865  57.708  35.202  1.00  0.00           C  
ATOM    553  C   LEU A  51      29.600  58.571  34.830  1.00  0.00           C  
ATOM    554  O   LEU A  51      29.698  59.478  34.021  1.00  0.00           O  
ATOM    555  CB  LEU A  51      31.746  58.621  35.954  1.00  0.00           C  
ATOM    556  CG  LEU A  51      31.173  59.092  37.288  1.00  0.00           C  
ATOM    557  CD1 LEU A  51      31.480  57.883  38.169  1.00  0.00           C  
ATOM    558  CD2 LEU A  51      31.722  60.406  37.830  1.00  0.00           C  
ATOM    559  H   LEU A  51      32.238  57.750  33.661  1.00  0.00           H  
ATOM    560  N   HIS A  52      28.381  58.141  35.188  1.00  0.00           N  
ATOM    561  CA  HIS A  52      27.179  59.057  35.395  1.00  0.00           C  
ATOM    562  C   HIS A  52      27.213  60.040  36.507  1.00  0.00           C  
ATOM    563  O   HIS A  52      27.438  59.659  37.626  1.00  0.00           O  
ATOM    564  CB  HIS A  52      25.813  58.243  35.414  1.00  0.00           C  
ATOM    565  CG  HIS A  52      25.810  57.353  34.144  1.00  0.00           C  
ATOM    566  CD2 HIS A  52      25.860  56.030  34.002  1.00  0.00           C  
ATOM    567  ND1 HIS A  52      25.938  57.880  32.910  1.00  0.00           N  
ATOM    568  CE1 HIS A  52      26.096  56.898  32.025  1.00  0.00           C  
ATOM    569  NE2 HIS A  52      26.129  55.705  32.725  1.00  0.00           N  
ATOM    570  H   HIS A  52      28.126  57.177  35.204  1.00  0.00           H  
ATOM    571  HD2 HIS A  52      25.943  55.396  34.881  1.00  0.00           H  
ATOM    572  HE1 HIS A  52      25.931  57.029  30.952  1.00  0.00           H  
ATOM    573  HE2 HIS A  52      26.653  54.903  32.446  1.00  0.00           H  
ATOM    574  N   ASP A  53      26.688  61.171  36.161  1.00  0.00           N  
ATOM    575  CA  ASP A  53      26.615  62.420  37.002  1.00  0.00           C  
ATOM    576  C   ASP A  53      27.739  62.803  37.943  1.00  0.00           C  
ATOM    577  O   ASP A  53      27.906  62.395  39.103  1.00  0.00           O  
ATOM    578  CB  ASP A  53      25.316  62.248  37.805  1.00  0.00           C  
ATOM    579  CG  ASP A  53      24.615  63.628  37.972  1.00  0.00           C  
ATOM    580  OD1 ASP A  53      25.196  64.539  38.614  1.00  0.00           O  
ATOM    581  OD2 ASP A  53      23.426  63.873  37.541  1.00  0.00           O1-
ATOM    582  H   ASP A  53      26.245  61.325  35.288  1.00  0.00           H  
ATOM    583  N   GLY A  54      28.713  63.562  37.415  1.00  0.00           N  
ATOM    584  CA  GLY A  54      30.000  63.826  38.131  1.00  0.00           C  
ATOM    585  C   GLY A  54      29.979  65.091  39.012  1.00  0.00           C  
ATOM    586  O   GLY A  54      28.985  65.569  39.570  1.00  0.00           O  
ATOM    587  H   GLY A  54      28.749  63.834  36.455  1.00  0.00           H  
ATOM    588  N   ASP A  55      31.212  65.419  39.328  1.00  0.00           N  
ATOM    589  CA  ASP A  55      31.475  66.703  40.036  1.00  0.00           C  
ATOM    590  C   ASP A  55      30.785  67.880  39.228  1.00  0.00           C  
ATOM    591  O   ASP A  55      30.843  67.899  38.001  1.00  0.00           O  
ATOM    592  CB  ASP A  55      32.996  66.905  40.051  1.00  0.00           C  
ATOM    593  CG  ASP A  55      33.252  68.182  40.889  1.00  0.00           C  
ATOM    594  OD1 ASP A  55      33.766  68.028  41.994  1.00  0.00           O  
ATOM    595  OD2 ASP A  55      32.856  69.289  40.508  1.00  0.00           O1-
ATOM    596  H   ASP A  55      31.884  64.685  39.389  1.00  0.00           H  
ATOM    597  N   PRO A  56      29.848  68.729  39.841  1.00  0.00           N  
ATOM    598  CA  PRO A  56      29.159  69.892  39.216  1.00  0.00           C  
ATOM    599  C   PRO A  56      30.032  71.079  38.835  1.00  0.00           C  
ATOM    600  O   PRO A  56      29.567  71.899  38.088  1.00  0.00           O  
ATOM    601  CB  PRO A  56      27.911  70.254  40.059  1.00  0.00           C  
ATOM    602  CG  PRO A  56      27.782  68.985  40.962  1.00  0.00           C  
ATOM    603  CD  PRO A  56      29.268  68.657  41.228  1.00  0.00           C  
ATOM    604  N   ASN A  57      31.300  71.087  39.283  1.00  0.00           N  
ATOM    605  CA  ASN A  57      32.290  72.172  38.895  1.00  0.00           C  
ATOM    606  C   ASN A  57      33.566  71.751  38.119  1.00  0.00           C  
ATOM    607  O   ASN A  57      33.907  72.584  37.274  1.00  0.00           O  
ATOM    608  CB  ASN A  57      32.736  72.966  40.118  1.00  0.00           C  
ATOM    609  CG  ASN A  57      31.541  73.521  40.943  1.00  0.00           C  
ATOM    610  ND2 ASN A  57      31.539  74.807  40.989  1.00  0.00           N  
ATOM    611  OD1 ASN A  57      30.900  72.816  41.656  1.00  0.00           O  
ATOM    612  H   ASN A  57      31.843  70.331  39.654  1.00  0.00           H  
ATOM    613 1HD2 ASN A  57      32.268  75.411  40.660  1.00  0.00           H  
ATOM    614 2HD2 ASN A  57      30.718  75.231  41.376  1.00  0.00           H  
ATOM    615  N   GLU A  58      34.163  70.583  38.310  1.00  0.00           N  
ATOM    616  CA  GLU A  58      35.262  70.005  37.504  1.00  0.00           C  
ATOM    617  C   GLU A  58      34.593  69.610  36.126  1.00  0.00           C  
ATOM    618  O   GLU A  58      33.732  68.723  36.136  1.00  0.00           O  
ATOM    619  CB  GLU A  58      35.745  68.772  38.221  1.00  0.00           C  
ATOM    620  CG  GLU A  58      36.335  67.665  37.411  1.00  0.00           C  
ATOM    621  CD  GLU A  58      37.711  68.133  36.853  1.00  0.00           C  
ATOM    622  OE1 GLU A  58      38.641  67.818  37.615  1.00  0.00           O  
ATOM    623  OE2 GLU A  58      37.822  68.433  35.671  1.00  0.00           O1-
ATOM    624  H   GLU A  58      33.904  69.917  39.011  1.00  0.00           H  
ATOM    625  N   PRO A  59      35.157  70.062  35.073  1.00  0.00           N  
ATOM    626  CA  PRO A  59      34.850  69.587  33.693  1.00  0.00           C  
ATOM    627  C   PRO A  59      34.956  68.071  33.431  1.00  0.00           C  
ATOM    628  O   PRO A  59      33.956  67.417  33.074  1.00  0.00           O  
ATOM    629  CB  PRO A  59      35.691  70.413  32.763  1.00  0.00           C  
ATOM    630  CG  PRO A  59      35.777  71.737  33.481  1.00  0.00           C  
ATOM    631  CD  PRO A  59      35.792  71.337  34.908  1.00  0.00           C  
ATOM    632  N   VAL A  60      36.186  67.543  33.519  1.00  0.00           N  
ATOM    633  CA  VAL A  60      36.464  66.165  33.068  1.00  0.00           C  
ATOM    634  C   VAL A  60      35.905  64.981  33.920  1.00  0.00           C  
ATOM    635  O   VAL A  60      36.586  63.979  34.178  1.00  0.00           O  
ATOM    636  CB  VAL A  60      37.943  66.037  32.631  1.00  0.00           C  
ATOM    637  CG1 VAL A  60      38.108  66.924  31.404  1.00  0.00           C  
ATOM    638  CG2 VAL A  60      38.919  66.427  33.727  1.00  0.00           C  
ATOM    639  H   VAL A  60      36.859  67.882  34.179  1.00  0.00           H  
ATOM    640  N   SER A  61      34.745  65.258  34.553  1.00  0.00           N  
ATOM    641  CA  SER A  61      34.085  64.454  35.586  1.00  0.00           C  
ATOM    642  C   SER A  61      33.630  63.022  35.250  1.00  0.00           C  
ATOM    643  O   SER A  61      33.610  62.164  36.056  1.00  0.00           O  
ATOM    644  CB  SER A  61      32.821  65.283  35.951  1.00  0.00           C  
ATOM    645  OG  SER A  61      32.048  65.546  34.687  1.00  0.00           O  
ATOM    646  H   SER A  61      34.155  65.998  34.252  1.00  0.00           H  
ATOM    647  HG  SER A  61      31.259  66.089  34.993  1.00  0.00           H  
ATOM    648  N   ASP A  62      33.403  62.827  33.955  1.00  0.00           N  
ATOM    649  CA  ASP A  62      32.895  61.652  33.230  1.00  0.00           C  
ATOM    650  C   ASP A  62      33.889  60.430  33.197  1.00  0.00           C  
ATOM    651  O   ASP A  62      33.592  59.288  33.531  1.00  0.00           O  
ATOM    652  CB  ASP A  62      32.458  61.948  31.812  1.00  0.00           C  
ATOM    653  CG  ASP A  62      33.370  62.878  31.035  1.00  0.00           C  
ATOM    654  OD1 ASP A  62      33.820  62.457  29.913  1.00  0.00           O  
ATOM    655  OD2 ASP A  62      33.531  64.038  31.540  1.00  0.00           O1-
ATOM    656  H   ASP A  62      33.512  63.583  33.302  1.00  0.00           H  
ATOM    657  N   TYR A  63      35.157  60.897  32.998  1.00  0.00           N  
ATOM    658  CA  TYR A  63      36.276  59.992  32.878  1.00  0.00           C  
ATOM    659  C   TYR A  63      36.747  59.394  34.276  1.00  0.00           C  
ATOM    660  O   TYR A  63      37.323  60.057  35.083  1.00  0.00           O  
ATOM    661  CB  TYR A  63      37.441  60.744  32.155  1.00  0.00           C  
ATOM    662  CG  TYR A  63      38.578  59.854  31.682  1.00  0.00           C  
ATOM    663  CD1 TYR A  63      38.621  59.428  30.338  1.00  0.00           C  
ATOM    664  CD2 TYR A  63      39.579  59.535  32.637  1.00  0.00           C  
ATOM    665  CE1 TYR A  63      39.723  58.667  29.982  1.00  0.00           C  
ATOM    666  CE2 TYR A  63      40.704  58.715  32.227  1.00  0.00           C  
ATOM    667  CZ  TYR A  63      40.737  58.292  30.902  1.00  0.00           C  
ATOM    668  OH  TYR A  63      41.604  57.396  30.552  1.00  0.00           O  
ATOM    669  H   TYR A  63      35.218  61.866  32.795  1.00  0.00           H  
ATOM    670  HD1 TYR A  63      37.930  59.774  29.570  1.00  0.00           H  
ATOM    671  HD2 TYR A  63      39.336  59.703  33.689  1.00  0.00           H  
ATOM    672  HE1 TYR A  63      39.850  58.527  28.913  1.00  0.00           H  
ATOM    673  HE2 TYR A  63      41.619  58.835  32.825  1.00  0.00           H  
ATOM    674  HH  TYR A  63      41.983  57.090  31.427  1.00  0.00           H  
ATOM    675  N   ILE A  64      36.382  58.095  34.442  1.00  0.00           N  
ATOM    676  CA  ILE A  64      36.794  57.403  35.708  1.00  0.00           C  
ATOM    677  C   ILE A  64      37.696  56.201  35.298  1.00  0.00           C  
ATOM    678  O   ILE A  64      37.534  55.581  34.248  1.00  0.00           O  
ATOM    679  CB  ILE A  64      35.576  56.926  36.552  1.00  0.00           C  
ATOM    680  CG1 ILE A  64      35.651  57.124  38.063  1.00  0.00           C  
ATOM    681  CG2 ILE A  64      34.931  55.562  36.183  1.00  0.00           C  
ATOM    682  CD  ILE A  64      36.570  56.172  38.846  1.00  0.00           C  
ATOM    683  H   ILE A  64      35.980  57.583  33.696  1.00  0.00           H  
ATOM    684  N   ASN A  65      38.807  56.295  35.955  1.00  0.00           N  
ATOM    685  CA  ASN A  65      39.959  55.359  35.888  1.00  0.00           C  
ATOM    686  C   ASN A  65      39.579  53.898  36.250  1.00  0.00           C  
ATOM    687  O   ASN A  65      39.895  53.389  37.354  1.00  0.00           O  
ATOM    688  CB  ASN A  65      41.155  55.747  36.800  1.00  0.00           C  
ATOM    689  CG  ASN A  65      41.773  57.074  36.278  1.00  0.00           C  
ATOM    690  ND2 ASN A  65      41.602  58.174  36.980  1.00  0.00           N  
ATOM    691  OD1 ASN A  65      42.705  57.045  35.514  1.00  0.00           O  
ATOM    692  H   ASN A  65      38.887  56.997  36.653  1.00  0.00           H  
ATOM    693 1HD2 ASN A  65      40.951  58.307  37.722  1.00  0.00           H  
ATOM    694 2HD2 ASN A  65      42.134  58.926  36.591  1.00  0.00           H  
ATOM    695  N   ALA A  66      38.986  53.143  35.301  1.00  0.00           N  
ATOM    696  CA  ALA A  66      38.350  51.842  35.620  1.00  0.00           C  
ATOM    697  C   ALA A  66      38.010  51.128  34.342  1.00  0.00           C  
ATOM    698  O   ALA A  66      37.248  51.566  33.453  1.00  0.00           O  
ATOM    699  CB  ALA A  66      37.121  51.877  36.485  1.00  0.00           C  
ATOM    700  H   ALA A  66      38.917  53.464  34.353  1.00  0.00           H  
ATOM    701  N   ASN A  67      38.512  49.876  34.338  1.00  0.00           N  
ATOM    702  CA  ASN A  67      38.319  49.023  33.139  1.00  0.00           C  
ATOM    703  C   ASN A  67      37.607  47.725  33.364  1.00  0.00           C  
ATOM    704  O   ASN A  67      37.881  46.900  34.277  1.00  0.00           O  
ATOM    705  CB  ASN A  67      39.627  48.826  32.422  1.00  0.00           C  
ATOM    706  CG  ASN A  67      40.136  50.052  31.725  1.00  0.00           C  
ATOM    707  ND2 ASN A  67      39.626  50.329  30.517  1.00  0.00           N  
ATOM    708  OD1 ASN A  67      41.118  50.657  32.067  1.00  0.00           O  
ATOM    709  H   ASN A  67      39.203  49.408  34.896  1.00  0.00           H  
ATOM    710 1HD2 ASN A  67      38.989  49.699  30.067  1.00  0.00           H  
ATOM    711 2HD2 ASN A  67      39.893  51.207  30.138  1.00  0.00           H  
ATOM    712  N   ILE A  68      36.859  47.326  32.346  1.00  0.00           N  
ATOM    713  CA  ILE A  68      36.022  46.110  32.249  1.00  0.00           C  
ATOM    714  C   ILE A  68      36.759  44.852  31.719  1.00  0.00           C  
ATOM    715  O   ILE A  68      36.943  44.591  30.534  1.00  0.00           O  
ATOM    716  CB  ILE A  68      34.646  46.460  31.641  1.00  0.00           C  
ATOM    717  CG1 ILE A  68      33.567  45.480  32.127  1.00  0.00           C  
ATOM    718  CG2 ILE A  68      34.633  46.405  30.139  1.00  0.00           C  
ATOM    719  CD  ILE A  68      32.913  45.939  33.420  1.00  0.00           C  
ATOM    720  H   ILE A  68      36.972  47.872  31.522  1.00  0.00           H  
ATOM    721  N   ILE A  69      37.365  44.004  32.633  1.00  0.00           N  
ATOM    722  CA  ILE A  69      38.100  42.723  32.277  1.00  0.00           C  
ATOM    723  C   ILE A  69      37.170  41.462  32.302  1.00  0.00           C  
ATOM    724  O   ILE A  69      36.335  41.242  33.183  1.00  0.00           O  
ATOM    725  CB  ILE A  69      39.364  42.583  33.202  1.00  0.00           C  
ATOM    726  CG1 ILE A  69      40.085  43.943  33.232  1.00  0.00           C  
ATOM    727  CG2 ILE A  69      40.268  41.435  32.938  1.00  0.00           C  
ATOM    728  CD  ILE A  69      40.799  44.382  31.964  1.00  0.00           C  
ATOM    729  H   ILE A  69      37.409  44.299  33.591  1.00  0.00           H  
ATOM    730  N   MET A  70      37.238  40.748  31.187  1.00  0.00           N  
ATOM    731  CA  MET A  70      36.521  39.478  30.937  1.00  0.00           C  
ATOM    732  C   MET A  70      37.397  38.198  30.846  1.00  0.00           C  
ATOM    733  O   MET A  70      38.521  38.305  30.346  1.00  0.00           O  
ATOM    734  CB  MET A  70      35.436  39.600  29.798  1.00  0.00           C  
ATOM    735  CG  MET A  70      34.265  40.465  30.273  1.00  0.00           C  
ATOM    736  SD  MET A  70      33.262  39.692  31.595  1.00  0.00           S  
ATOM    737  CE  MET A  70      32.195  38.641  30.681  1.00  0.00           C  
ATOM    738  H   MET A  70      37.703  41.160  30.407  1.00  0.00           H  
ATOM    739  N   PRO A  71      36.804  37.091  31.358  1.00  0.00           N  
ATOM    740  CA  PRO A  71      37.300  35.765  31.210  1.00  0.00           C  
ATOM    741  C   PRO A  71      37.469  35.283  29.805  1.00  0.00           C  
ATOM    742  O   PRO A  71      38.342  34.516  29.543  1.00  0.00           O  
ATOM    743  CB  PRO A  71      36.407  34.852  32.087  1.00  0.00           C  
ATOM    744  CG  PRO A  71      35.923  35.814  33.165  1.00  0.00           C  
ATOM    745  CD  PRO A  71      35.841  37.145  32.461  1.00  0.00           C  
ATOM    746  N   GLU A  72      36.679  35.793  28.878  1.00  0.00           N  
ATOM    747  CA  GLU A  72      36.858  35.619  27.422  1.00  0.00           C  
ATOM    748  C   GLU A  72      36.263  36.780  26.719  1.00  0.00           C  
ATOM    749  O   GLU A  72      35.434  37.586  27.260  1.00  0.00           O  
ATOM    750  CB  GLU A  72      36.061  34.307  27.235  1.00  0.00           C  
ATOM    751  CG  GLU A  72      36.044  33.564  25.879  1.00  0.00           C  
ATOM    752  CD  GLU A  72      37.349  33.184  25.271  1.00  0.00           C  
ATOM    753  OE1 GLU A  72      37.804  33.942  24.356  1.00  0.00           O  
ATOM    754  OE2 GLU A  72      37.950  32.139  25.581  1.00  0.00           O1-
ATOM    755  H   GLU A  72      35.837  36.249  29.140  1.00  0.00           H  
ATOM    756  N   PHE A  73      36.607  36.873  25.464  1.00  0.00           N  
ATOM    757  CA  PHE A  73      35.995  37.848  24.477  1.00  0.00           C  
ATOM    758  C   PHE A  73      34.513  37.565  24.209  1.00  0.00           C  
ATOM    759  O   PHE A  73      34.004  36.410  24.025  1.00  0.00           O  
ATOM    760  CB  PHE A  73      36.821  37.959  23.173  1.00  0.00           C  
ATOM    761  CG  PHE A  73      38.364  38.225  23.364  1.00  0.00           C  
ATOM    762  CD1 PHE A  73      38.710  39.513  23.822  1.00  0.00           C  
ATOM    763  CD2 PHE A  73      39.375  37.247  23.368  1.00  0.00           C  
ATOM    764  CE1 PHE A  73      39.975  39.771  24.316  1.00  0.00           C  
ATOM    765  CE2 PHE A  73      40.616  37.505  23.932  1.00  0.00           C  
ATOM    766  CZ  PHE A  73      40.889  38.772  24.369  1.00  0.00           C  
ATOM    767  H   PHE A  73      37.331  36.284  25.090  1.00  0.00           H  
ATOM    768  HD1 PHE A  73      37.992  40.322  23.933  1.00  0.00           H  
ATOM    769  HD2 PHE A  73      39.216  36.185  23.154  1.00  0.00           H  
ATOM    770  HE1 PHE A  73      40.272  40.736  24.714  1.00  0.00           H  
ATOM    771  HE2 PHE A  73      41.495  36.871  23.798  1.00  0.00           H  
ATOM    772  HZ  PHE A  73      41.620  38.940  25.159  1.00  0.00           H  
ATOM    773  N   GLY A  74      33.861  38.699  23.990  1.00  0.00           N  
ATOM    774  CA  GLY A  74      32.376  38.813  23.603  1.00  0.00           C  
ATOM    775  C   GLY A  74      31.366  38.240  24.664  1.00  0.00           C  
ATOM    776  O   GLY A  74      30.214  38.730  24.744  1.00  0.00           O  
ATOM    777  H   GLY A  74      34.279  39.590  24.136  1.00  0.00           H  
ATOM    778  N   SER A  75      31.672  37.198  25.478  1.00  0.00           N  
ATOM    779  CA  SER A  75      30.984  36.646  26.668  1.00  0.00           C  
ATOM    780  C   SER A  75      30.395  37.627  27.661  1.00  0.00           C  
ATOM    781  O   SER A  75      31.018  38.675  27.879  1.00  0.00           O  
ATOM    782  CB  SER A  75      31.952  35.672  27.404  1.00  0.00           C  
ATOM    783  OG  SER A  75      32.232  34.613  26.449  1.00  0.00           O  
ATOM    784  H   SER A  75      32.329  36.522  25.151  1.00  0.00           H  
ATOM    785  HG  SER A  75      32.748  34.005  27.056  1.00  0.00           H  
ATOM    786  N   SER A  76      29.223  37.228  28.218  1.00  0.00           N  
ATOM    787  CA  SER A  76      28.571  38.173  29.152  1.00  0.00           C  
ATOM    788  C   SER A  76      28.337  37.611  30.587  1.00  0.00           C  
ATOM    789  O   SER A  76      28.637  36.434  30.811  1.00  0.00           O  
ATOM    790  CB  SER A  76      27.281  38.679  28.512  1.00  0.00           C  
ATOM    791  OG  SER A  76      26.545  37.558  28.077  1.00  0.00           O  
ATOM    792  H   SER A  76      28.821  36.315  28.315  1.00  0.00           H  
ATOM    793  HG  SER A  76      25.729  37.992  27.699  1.00  0.00           H  
ATOM    794  N   GLY A  77      28.126  38.463  31.513  1.00  0.00           N  
ATOM    795  CA  GLY A  77      27.650  38.014  32.860  1.00  0.00           C  
ATOM    796  C   GLY A  77      28.504  38.612  34.013  1.00  0.00           C  
ATOM    797  O   GLY A  77      29.589  39.201  33.807  1.00  0.00           O  
ATOM    798  H   GLY A  77      28.136  39.446  31.378  1.00  0.00           H  
ATOM    799  N   LYS A  78      28.128  38.188  35.249  1.00  0.00           N  
ATOM    800  CA  LYS A  78      28.682  38.832  36.479  1.00  0.00           C  
ATOM    801  C   LYS A  78      30.136  38.427  36.742  1.00  0.00           C  
ATOM    802  O   LYS A  78      30.734  38.840  37.755  1.00  0.00           O  
ATOM    803  CB  LYS A  78      27.626  38.495  37.587  1.00  0.00           C  
ATOM    804  CG  LYS A  78      27.624  37.012  37.831  1.00  0.00           C  
ATOM    805  CD  LYS A  78      26.778  36.682  39.045  1.00  0.00           C  
ATOM    806  CE  LYS A  78      27.401  37.328  40.307  1.00  0.00           C  
ATOM    807  NZ  LYS A  78      26.770  37.031  41.594  1.00  0.00           N1+
ATOM    808  H   LYS A  78      27.460  37.480  35.449  1.00  0.00           H  
ATOM    809  HZ1 LYS A  78      25.970  37.636  41.672  1.00  0.00           H  
ATOM    810  HZ2 LYS A  78      26.419  36.104  41.623  1.00  0.00           H  
ATOM    811  HZ3 LYS A  78      27.317  37.200  42.407  1.00  0.00           H  
ATOM    812  N   LYS A  79      30.828  37.788  35.779  1.00  0.00           N  
ATOM    813  CA  LYS A  79      32.287  37.398  35.779  1.00  0.00           C  
ATOM    814  C   LYS A  79      33.367  38.522  35.531  1.00  0.00           C  
ATOM    815  O   LYS A  79      34.577  38.240  35.594  1.00  0.00           O  
ATOM    816  CB  LYS A  79      32.607  36.080  35.063  1.00  0.00           C  
ATOM    817  CG  LYS A  79      32.308  34.857  35.836  1.00  0.00           C  
ATOM    818  CD  LYS A  79      33.453  34.541  36.745  1.00  0.00           C  
ATOM    819  CE  LYS A  79      33.243  33.351  37.698  1.00  0.00           C  
ATOM    820  NZ  LYS A  79      34.338  32.613  38.244  1.00  0.00           N1+
ATOM    821  H   LYS A  79      30.307  37.414  35.006  1.00  0.00           H  
ATOM    822  HZ1 LYS A  79      34.381  32.657  39.236  1.00  0.00           H  
ATOM    823  HZ2 LYS A  79      34.298  31.649  37.975  1.00  0.00           H  
ATOM    824  HZ3 LYS A  79      35.205  33.000  37.901  1.00  0.00           H  
ATOM    825  N   SER A  80      32.894  39.595  34.971  1.00  0.00           N  
ATOM    826  CA  SER A  80      33.421  40.991  34.921  1.00  0.00           C  
ATOM    827  C   SER A  80      34.116  41.630  36.126  1.00  0.00           C  
ATOM    828  O   SER A  80      33.571  41.684  37.190  1.00  0.00           O  
ATOM    829  CB  SER A  80      32.430  42.024  34.450  1.00  0.00           C  
ATOM    830  OG  SER A  80      31.619  41.600  33.392  1.00  0.00           O  
ATOM    831  H   SER A  80      32.080  39.542  34.389  1.00  0.00           H  
ATOM    832  HG  SER A  80      32.082  41.110  32.649  1.00  0.00           H  
ATOM    833  N   TYR A  81      35.414  41.676  36.049  1.00  0.00           N  
ATOM    834  CA  TYR A  81      36.324  42.379  36.992  1.00  0.00           C  
ATOM    835  C   TYR A  81      36.507  43.856  36.563  1.00  0.00           C  
ATOM    836  O   TYR A  81      37.104  44.070  35.524  1.00  0.00           O  
ATOM    837  CB  TYR A  81      37.769  41.751  37.146  1.00  0.00           C  
ATOM    838  CG  TYR A  81      37.862  40.218  37.117  1.00  0.00           C  
ATOM    839  CD1 TYR A  81      38.113  39.513  38.298  1.00  0.00           C  
ATOM    840  CD2 TYR A  81      37.828  39.487  35.970  1.00  0.00           C  
ATOM    841  CE1 TYR A  81      38.283  38.153  38.304  1.00  0.00           C  
ATOM    842  CE2 TYR A  81      38.026  38.111  35.959  1.00  0.00           C  
ATOM    843  CZ  TYR A  81      38.193  37.449  37.134  1.00  0.00           C  
ATOM    844  OH  TYR A  81      38.194  36.118  37.153  1.00  0.00           O  
ATOM    845  H   TYR A  81      35.898  41.252  35.280  1.00  0.00           H  
ATOM    846  HD1 TYR A  81      38.103  40.040  39.252  1.00  0.00           H  
ATOM    847  HD2 TYR A  81      37.859  40.056  35.031  1.00  0.00           H  
ATOM    848  HE1 TYR A  81      38.272  37.654  39.267  1.00  0.00           H  
ATOM    849  HE2 TYR A  81      37.975  37.642  34.978  1.00  0.00           H  
ATOM    850  HH  TYR A  81      38.251  35.779  38.092  1.00  0.00           H  
ATOM    851  N   ILE A  82      36.091  44.750  37.469  1.00  0.00           N  
ATOM    852  CA  ILE A  82      36.332  46.143  37.230  1.00  0.00           C  
ATOM    853  C   ILE A  82      37.717  46.705  37.708  1.00  0.00           C  
ATOM    854  O   ILE A  82      37.839  46.977  38.892  1.00  0.00           O  
ATOM    855  CB  ILE A  82      35.105  47.019  37.621  1.00  0.00           C  
ATOM    856  CG1 ILE A  82      33.783  46.629  37.017  1.00  0.00           C  
ATOM    857  CG2 ILE A  82      35.412  48.547  37.522  1.00  0.00           C  
ATOM    858  CD  ILE A  82      32.544  47.101  37.860  1.00  0.00           C  
ATOM    859  H   ILE A  82      35.891  44.388  38.383  1.00  0.00           H  
ATOM    860  N   ALA A  83      38.765  46.322  36.952  1.00  0.00           N  
ATOM    861  CA  ALA A  83      40.134  46.695  37.338  1.00  0.00           C  
ATOM    862  C   ALA A  83      40.268  48.223  37.264  1.00  0.00           C  
ATOM    863  O   ALA A  83      39.971  48.834  36.311  1.00  0.00           O  
ATOM    864  CB  ALA A  83      40.922  45.989  36.254  1.00  0.00           C  
ATOM    865  H   ALA A  83      38.657  45.842  36.081  1.00  0.00           H  
ATOM    866  N   THR A  84      40.397  48.637  38.554  1.00  0.00           N  
ATOM    867  CA  THR A  84      40.495  50.070  38.931  1.00  0.00           C  
ATOM    868  C   THR A  84      41.749  50.470  39.743  1.00  0.00           C  
ATOM    869  O   THR A  84      42.499  49.665  40.275  1.00  0.00           O  
ATOM    870  CB  THR A  84      39.238  50.479  39.718  1.00  0.00           C  
ATOM    871  CG2 THR A  84      39.117  49.782  41.099  1.00  0.00           C  
ATOM    872  OG1 THR A  84      39.032  51.881  39.777  1.00  0.00           O  
ATOM    873  H   THR A  84      40.418  48.036  39.357  1.00  0.00           H  
ATOM    874  HG1 THR A  84      39.084  52.276  38.866  1.00  0.00           H  
ATOM    875  N   GLN A  85      42.131  51.684  39.576  1.00  0.00           N  
ATOM    876  CA  GLN A  85      43.172  52.388  40.322  1.00  0.00           C  
ATOM    877  C   GLN A  85      42.714  52.536  41.782  1.00  0.00           C  
ATOM    878  O   GLN A  85      41.568  52.798  42.054  1.00  0.00           O  
ATOM    879  CB  GLN A  85      43.335  53.716  39.564  1.00  0.00           C  
ATOM    880  CG  GLN A  85      44.248  54.749  40.245  1.00  0.00           C  
ATOM    881  CD  GLN A  85      44.606  55.846  39.304  1.00  0.00           C  
ATOM    882  NE2 GLN A  85      43.737  56.832  39.093  1.00  0.00           N  
ATOM    883  OE1 GLN A  85      45.494  55.716  38.469  1.00  0.00           O  
ATOM    884  H   GLN A  85      41.789  52.262  38.836  1.00  0.00           H  
ATOM    885 1HE2 GLN A  85      42.832  56.806  39.531  1.00  0.00           H  
ATOM    886 2HE2 GLN A  85      43.968  57.513  38.390  1.00  0.00           H  
ATOM    887  N   GLY A  86      43.693  52.393  42.729  1.00  0.00           N  
ATOM    888  CA  GLY A  86      43.301  52.617  44.133  1.00  0.00           C  
ATOM    889  C   GLY A  86      42.879  54.034  44.526  1.00  0.00           C  
ATOM    890  O   GLY A  86      43.299  55.039  43.918  1.00  0.00           O  
ATOM    891  H   GLY A  86      44.469  51.774  42.671  1.00  0.00           H  
ATOM    892  N   CYS A  87      41.871  54.055  45.399  1.00  0.00           N  
ATOM    893  CA  CYS A  87      41.140  55.264  45.853  1.00  0.00           C  
ATOM    894  C   CYS A  87      41.899  55.971  47.023  1.00  0.00           C  
ATOM    895  O   CYS A  87      42.477  55.388  47.900  1.00  0.00           O  
ATOM    896  CB  CYS A  87      39.753  54.906  46.370  1.00  0.00           C  
ATOM    897  SG  CYS A  87      39.476  53.330  47.218  1.00  0.00           S  
ATOM    898  H   CYS A  87      41.534  53.158  45.667  1.00  0.00           H  
ATOM    899  HG  CYS A  87      38.163  53.287  47.415  1.00  0.00           H  
ATOM    900  N   LEU A  88      41.900  57.307  46.953  1.00  0.00           N  
ATOM    901  CA  LEU A  88      42.527  58.328  47.878  1.00  0.00           C  
ATOM    902  C   LEU A  88      41.466  59.392  48.175  1.00  0.00           C  
ATOM    903  O   LEU A  88      40.311  59.190  47.920  1.00  0.00           O  
ATOM    904  CB  LEU A  88      43.769  58.941  47.221  1.00  0.00           C  
ATOM    905  CG  LEU A  88      44.871  57.936  46.879  1.00  0.00           C  
ATOM    906  CD1 LEU A  88      45.824  58.317  45.734  1.00  0.00           C  
ATOM    907  CD2 LEU A  88      45.439  57.253  48.078  1.00  0.00           C  
ATOM    908  H   LEU A  88      41.418  57.763  46.201  1.00  0.00           H  
ATOM    909  N   GLN A  89      41.954  60.468  48.779  1.00  0.00           N  
ATOM    910  CA  GLN A  89      41.124  61.396  49.549  1.00  0.00           C  
ATOM    911  C   GLN A  89      39.971  62.169  48.847  1.00  0.00           C  
ATOM    912  O   GLN A  89      38.949  62.543  49.444  1.00  0.00           O  
ATOM    913  CB  GLN A  89      41.862  62.409  50.467  1.00  0.00           C  
ATOM    914  CG  GLN A  89      42.078  61.862  51.863  1.00  0.00           C  
ATOM    915  CD  GLN A  89      41.731  62.731  52.955  1.00  0.00           C  
ATOM    916  NE2 GLN A  89      42.666  63.427  53.548  1.00  0.00           N  
ATOM    917  OE1 GLN A  89      40.641  62.814  53.367  1.00  0.00           O  
ATOM    918  H   GLN A  89      42.924  60.664  48.647  1.00  0.00           H  
ATOM    919 1HE2 GLN A  89      43.656  63.363  53.382  1.00  0.00           H  
ATOM    920 2HE2 GLN A  89      42.245  64.083  54.175  1.00  0.00           H  
ATOM    921  N   ASN A  90      40.297  62.529  47.585  1.00  0.00           N  
ATOM    922  CA  ASN A  90      39.317  62.972  46.589  1.00  0.00           C  
ATOM    923  C   ASN A  90      38.581  61.749  46.032  1.00  0.00           C  
ATOM    924  O   ASN A  90      37.365  61.814  46.031  1.00  0.00           O  
ATOM    925  CB  ASN A  90      40.071  63.778  45.507  1.00  0.00           C  
ATOM    926  CG  ASN A  90      41.153  63.046  44.776  1.00  0.00           C  
ATOM    927  ND2 ASN A  90      40.904  62.670  43.569  1.00  0.00           N  
ATOM    928  OD1 ASN A  90      42.229  62.772  45.135  1.00  0.00           O  
ATOM    929  H   ASN A  90      41.192  62.425  47.149  1.00  0.00           H  
ATOM    930 1HD2 ASN A  90      40.004  62.684  43.129  1.00  0.00           H  
ATOM    931 2HD2 ASN A  90      41.679  62.409  42.993  1.00  0.00           H  
ATOM    932  N   THR A  91      39.200  60.819  45.427  1.00  0.00           N  
ATOM    933  CA  THR A  91      38.588  59.694  44.725  1.00  0.00           C  
ATOM    934  C   THR A  91      37.720  58.803  45.560  1.00  0.00           C  
ATOM    935  O   THR A  91      36.770  58.260  44.951  1.00  0.00           O  
ATOM    936  CB  THR A  91      39.586  58.917  43.905  1.00  0.00           C  
ATOM    937  CG2 THR A  91      39.795  59.542  42.563  1.00  0.00           C  
ATOM    938  OG1 THR A  91      40.780  58.669  44.647  1.00  0.00           O  
ATOM    939  H   THR A  91      40.171  60.936  45.203  1.00  0.00           H  
ATOM    940  HG1 THR A  91      41.181  57.916  44.129  1.00  0.00           H  
ATOM    941  N   VAL A  92      37.882  58.726  46.878  1.00  0.00           N  
ATOM    942  CA  VAL A  92      36.896  57.854  47.718  1.00  0.00           C  
ATOM    943  C   VAL A  92      35.418  58.036  47.416  1.00  0.00           C  
ATOM    944  O   VAL A  92      34.698  56.986  47.336  1.00  0.00           O  
ATOM    945  CB  VAL A  92      37.114  58.000  49.238  1.00  0.00           C  
ATOM    946  CG1 VAL A  92      38.444  57.319  49.494  1.00  0.00           C  
ATOM    947  CG2 VAL A  92      37.116  59.428  49.723  1.00  0.00           C  
ATOM    948  H   VAL A  92      38.780  58.824  47.317  1.00  0.00           H  
ATOM    949  N   ASN A  93      34.990  59.247  46.994  1.00  0.00           N  
ATOM    950  CA  ASN A  93      33.613  59.494  46.478  1.00  0.00           C  
ATOM    951  C   ASN A  93      33.433  58.795  45.093  1.00  0.00           C  
ATOM    952  O   ASN A  93      32.459  58.059  44.995  1.00  0.00           O  
ATOM    953  CB  ASN A  93      33.239  60.966  46.454  1.00  0.00           C  
ATOM    954  CG  ASN A  93      33.303  61.634  47.849  1.00  0.00           C  
ATOM    955  ND2 ASN A  93      32.324  62.453  48.163  1.00  0.00           N  
ATOM    956  OD1 ASN A  93      34.350  61.781  48.529  1.00  0.00           O  
ATOM    957  H   ASN A  93      35.497  60.079  47.210  1.00  0.00           H  
ATOM    958 1HD2 ASN A  93      31.595  62.591  47.495  1.00  0.00           H  
ATOM    959 2HD2 ASN A  93      32.293  63.003  48.993  1.00  0.00           H  
ATOM    960  N   ASP A  94      34.221  59.207  44.111  1.00  0.00           N  
ATOM    961  CA  ASP A  94      34.136  58.608  42.759  1.00  0.00           C  
ATOM    962  C   ASP A  94      34.047  57.040  42.809  1.00  0.00           C  
ATOM    963  O   ASP A  94      33.171  56.500  42.142  1.00  0.00           O  
ATOM    964  CB  ASP A  94      35.198  58.908  41.817  1.00  0.00           C  
ATOM    965  CG  ASP A  94      35.468  60.389  41.480  1.00  0.00           C  
ATOM    966  OD1 ASP A  94      34.547  61.050  40.846  1.00  0.00           O  
ATOM    967  OD2 ASP A  94      36.477  60.940  41.948  1.00  0.00           O1-
ATOM    968  H   ASP A  94      34.753  60.049  44.246  1.00  0.00           H  
ATOM    969  N   PHE A  95      34.879  56.442  43.635  1.00  0.00           N  
ATOM    970  CA  PHE A  95      34.822  54.967  43.978  1.00  0.00           C  
ATOM    971  C   PHE A  95      33.418  54.410  44.403  1.00  0.00           C  
ATOM    972  O   PHE A  95      32.874  53.633  43.628  1.00  0.00           O  
ATOM    973  CB  PHE A  95      35.856  54.695  45.060  1.00  0.00           C  
ATOM    974  CG  PHE A  95      36.026  53.248  45.436  1.00  0.00           C  
ATOM    975  CD1 PHE A  95      37.093  52.533  44.864  1.00  0.00           C  
ATOM    976  CD2 PHE A  95      35.162  52.687  46.440  1.00  0.00           C  
ATOM    977  CE1 PHE A  95      37.349  51.230  45.189  1.00  0.00           C  
ATOM    978  CE2 PHE A  95      35.485  51.365  46.789  1.00  0.00           C  
ATOM    979  CZ  PHE A  95      36.582  50.704  46.192  1.00  0.00           C  
ATOM    980  H   PHE A  95      35.706  56.898  43.967  1.00  0.00           H  
ATOM    981  HD1 PHE A  95      37.700  53.091  44.144  1.00  0.00           H  
ATOM    982  HD2 PHE A  95      34.261  53.185  46.828  1.00  0.00           H  
ATOM    983  HE1 PHE A  95      38.177  50.650  44.777  1.00  0.00           H  
ATOM    984  HE2 PHE A  95      34.758  50.771  47.338  1.00  0.00           H  
ATOM    985  HZ  PHE A  95      36.605  49.648  46.466  1.00  0.00           H  
ATOM    986  N   TRP A  96      32.850  55.014  45.423  1.00  0.00           N  
ATOM    987  CA  TRP A  96      31.426  54.771  45.797  1.00  0.00           C  
ATOM    988  C   TRP A  96      30.349  55.228  44.776  1.00  0.00           C  
ATOM    989  O   TRP A  96      29.332  54.628  44.754  1.00  0.00           O  
ATOM    990  CB  TRP A  96      31.162  55.468  47.149  1.00  0.00           C  
ATOM    991  CG  TRP A  96      31.833  54.874  48.402  1.00  0.00           C  
ATOM    992  CD1 TRP A  96      32.673  55.456  49.345  1.00  0.00           C  
ATOM    993  CD2 TRP A  96      31.747  53.538  48.760  1.00  0.00           C  
ATOM    994  CE2 TRP A  96      32.437  53.362  49.944  1.00  0.00           C  
ATOM    995  CE3 TRP A  96      31.099  52.421  48.197  1.00  0.00           C  
ATOM    996  NE1 TRP A  96      33.054  54.532  50.260  1.00  0.00           N  
ATOM    997  CZ2 TRP A  96      32.450  52.100  50.619  1.00  0.00           C  
ATOM    998  CZ3 TRP A  96      31.198  51.171  48.823  1.00  0.00           C  
ATOM    999  CH2 TRP A  96      31.923  50.969  50.010  1.00  0.00           C  
ATOM   1000  H   TRP A  96      33.355  55.467  46.158  1.00  0.00           H  
ATOM   1001  HD1 TRP A  96      33.203  56.410  49.268  1.00  0.00           H  
ATOM   1002  HE1 TRP A  96      33.930  54.566  50.735  1.00  0.00           H  
ATOM   1003  HE3 TRP A  96      30.328  52.651  47.458  1.00  0.00           H  
ATOM   1004  HZ2 TRP A  96      32.859  52.086  51.628  1.00  0.00           H  
ATOM   1005  HZ3 TRP A  96      30.711  50.285  48.403  1.00  0.00           H  
ATOM   1006  HH2 TRP A  96      31.773  50.049  50.578  1.00  0.00           H  
ATOM   1007  N   ARG A  97      30.640  56.266  43.970  1.00  0.00           N  
ATOM   1008  CA  ARG A  97      29.774  56.676  42.809  1.00  0.00           C  
ATOM   1009  C   ARG A  97      29.800  55.529  41.785  1.00  0.00           C  
ATOM   1010  O   ARG A  97      28.757  54.836  41.591  1.00  0.00           O  
ATOM   1011  CB  ARG A  97      30.249  57.950  42.126  1.00  0.00           C  
ATOM   1012  CG  ARG A  97      30.214  59.183  42.971  1.00  0.00           C  
ATOM   1013  CD  ARG A  97      30.634  60.348  42.005  1.00  0.00           C  
ATOM   1014  NE  ARG A  97      30.449  61.641  42.789  1.00  0.00           N  
ATOM   1015  CZ  ARG A  97      31.274  62.657  42.905  1.00  0.00           C  
ATOM   1016  NH1 ARG A  97      32.473  62.763  42.307  1.00  0.00           N1+
ATOM   1017  NH2 ARG A  97      30.796  63.790  43.324  1.00  0.00           N  
ATOM   1018  H   ARG A  97      31.521  56.729  44.031  1.00  0.00           H  
ATOM   1019  HE  ARG A  97      29.593  61.696  43.311  1.00  0.00           H  
ATOM   1020 1HH1 ARG A  97      32.881  62.044  41.736  1.00  0.00           H  
ATOM   1021 2HH1 ARG A  97      33.083  63.534  42.481  1.00  0.00           H  
ATOM   1022 1HH2 ARG A  97      29.864  63.894  43.689  1.00  0.00           H  
ATOM   1023 2HH2 ARG A  97      31.354  64.625  43.320  1.00  0.00           H  
ATOM   1024  N   MET A  98      30.927  55.179  41.189  1.00  0.00           N  
ATOM   1025  CA  MET A  98      30.907  54.061  40.171  1.00  0.00           C  
ATOM   1026  C   MET A  98      30.508  52.661  40.728  1.00  0.00           C  
ATOM   1027  O   MET A  98      30.033  51.814  39.972  1.00  0.00           O  
ATOM   1028  CB  MET A  98      32.223  53.854  39.476  1.00  0.00           C  
ATOM   1029  CG  MET A  98      33.414  53.573  40.403  1.00  0.00           C  
ATOM   1030  SD  MET A  98      34.846  53.131  39.453  1.00  0.00           S  
ATOM   1031  CE  MET A  98      34.756  51.450  40.035  1.00  0.00           C  
ATOM   1032  H   MET A  98      31.813  55.628  41.332  1.00  0.00           H  
ATOM   1033  N   VAL A  99      30.777  52.349  42.002  1.00  0.00           N  
ATOM   1034  CA  VAL A  99      30.336  51.191  42.785  1.00  0.00           C  
ATOM   1035  C   VAL A  99      28.853  51.256  43.087  1.00  0.00           C  
ATOM   1036  O   VAL A  99      28.251  50.188  43.244  1.00  0.00           O  
ATOM   1037  CB  VAL A  99      31.153  50.936  44.000  1.00  0.00           C  
ATOM   1038  CG1 VAL A  99      30.790  49.695  44.794  1.00  0.00           C  
ATOM   1039  CG2 VAL A  99      32.611  50.636  43.650  1.00  0.00           C  
ATOM   1040  H   VAL A  99      31.427  52.892  42.532  1.00  0.00           H  
ATOM   1041  N   PHE A 100      28.319  52.375  43.586  1.00  0.00           N  
ATOM   1042  CA  PHE A 100      26.822  52.455  43.575  1.00  0.00           C  
ATOM   1043  C   PHE A 100      26.109  52.361  42.186  1.00  0.00           C  
ATOM   1044  O   PHE A 100      25.094  51.607  42.260  1.00  0.00           O  
ATOM   1045  CB  PHE A 100      26.280  53.822  44.210  1.00  0.00           C  
ATOM   1046  CG  PHE A 100      24.853  53.710  44.672  1.00  0.00           C  
ATOM   1047  CD1 PHE A 100      24.536  53.128  45.855  1.00  0.00           C  
ATOM   1048  CD2 PHE A 100      23.834  54.146  43.856  1.00  0.00           C  
ATOM   1049  CE1 PHE A 100      23.277  52.990  46.334  1.00  0.00           C  
ATOM   1050  CE2 PHE A 100      22.490  53.978  44.305  1.00  0.00           C  
ATOM   1051  CZ  PHE A 100      22.191  53.400  45.558  1.00  0.00           C  
ATOM   1052  H   PHE A 100      28.794  52.940  44.259  1.00  0.00           H  
ATOM   1053  HD1 PHE A 100      25.417  52.909  46.465  1.00  0.00           H  
ATOM   1054  HD2 PHE A 100      23.968  54.445  42.815  1.00  0.00           H  
ATOM   1055  HE1 PHE A 100      23.037  52.655  47.344  1.00  0.00           H  
ATOM   1056  HE2 PHE A 100      21.711  54.097  43.557  1.00  0.00           H  
ATOM   1057  HZ  PHE A 100      21.180  52.991  45.629  1.00  0.00           H  
ATOM   1058  N   GLN A 101      26.754  52.869  41.110  1.00  0.00           N  
ATOM   1059  CA  GLN A 101      26.229  52.879  39.747  1.00  0.00           C  
ATOM   1060  C   GLN A 101      26.055  51.433  39.209  1.00  0.00           C  
ATOM   1061  O   GLN A 101      24.967  50.957  38.962  1.00  0.00           O  
ATOM   1062  CB  GLN A 101      27.149  53.782  38.912  1.00  0.00           C  
ATOM   1063  CG  GLN A 101      26.776  53.889  37.433  1.00  0.00           C  
ATOM   1064  CD  GLN A 101      27.892  54.617  36.591  1.00  0.00           C  
ATOM   1065  NE2 GLN A 101      28.318  53.898  35.618  1.00  0.00           N  
ATOM   1066  OE1 GLN A 101      28.387  55.593  37.124  1.00  0.00           O  
ATOM   1067  H   GLN A 101      27.466  53.528  41.349  1.00  0.00           H  
ATOM   1068 1HE2 GLN A 101      27.891  53.005  35.441  1.00  0.00           H  
ATOM   1069 2HE2 GLN A 101      29.050  54.266  35.051  1.00  0.00           H  
ATOM   1070  N   GLU A 102      27.205  50.860  38.876  1.00  0.00           N  
ATOM   1071  CA  GLU A 102      27.382  49.386  38.542  1.00  0.00           C  
ATOM   1072  C   GLU A 102      27.378  48.449  39.839  1.00  0.00           C  
ATOM   1073  O   GLU A 102      27.976  48.803  40.868  1.00  0.00           O  
ATOM   1074  CB  GLU A 102      28.796  49.179  37.910  1.00  0.00           C  
ATOM   1075  CG  GLU A 102      29.168  50.036  36.712  1.00  0.00           C  
ATOM   1076  CD  GLU A 102      28.082  50.041  35.624  1.00  0.00           C  
ATOM   1077  OE1 GLU A 102      28.176  49.322  34.621  1.00  0.00           O  
ATOM   1078  OE2 GLU A 102      27.278  51.034  35.605  1.00  0.00           O1-
ATOM   1079  H   GLU A 102      28.060  51.345  38.693  1.00  0.00           H  
ATOM   1080  N   ASN A 103      26.453  47.485  39.895  1.00  0.00           N  
ATOM   1081  CA  ASN A 103      25.929  46.964  41.157  1.00  0.00           C  
ATOM   1082  C   ASN A 103      26.822  45.873  41.812  1.00  0.00           C  
ATOM   1083  O   ASN A 103      26.396  44.795  42.065  1.00  0.00           O  
ATOM   1084  CB  ASN A 103      24.531  46.355  41.024  1.00  0.00           C  
ATOM   1085  CG  ASN A 103      23.621  46.587  42.262  1.00  0.00           C  
ATOM   1086  ND2 ASN A 103      22.672  47.502  42.024  1.00  0.00           N  
ATOM   1087  OD1 ASN A 103      23.860  46.172  43.374  1.00  0.00           O  
ATOM   1088  H   ASN A 103      26.160  47.115  39.008  1.00  0.00           H  
ATOM   1089 1HD2 ASN A 103      22.640  47.942  41.116  1.00  0.00           H  
ATOM   1090 2HD2 ASN A 103      21.840  47.645  42.549  1.00  0.00           H  
ATOM   1091  N   SER A 104      28.127  46.240  41.804  1.00  0.00           N  
ATOM   1092  CA  SER A 104      29.190  45.471  42.503  1.00  0.00           C  
ATOM   1093  C   SER A 104      29.034  45.613  43.993  1.00  0.00           C  
ATOM   1094  O   SER A 104      28.533  46.658  44.399  1.00  0.00           O  
ATOM   1095  CB  SER A 104      30.566  45.953  42.215  1.00  0.00           C  
ATOM   1096  OG  SER A 104      31.586  45.036  42.455  1.00  0.00           O  
ATOM   1097  H   SER A 104      28.453  47.109  41.438  1.00  0.00           H  
ATOM   1098  HG  SER A 104      31.291  44.154  42.080  1.00  0.00           H  
ATOM   1099  N   ARG A 105      29.357  44.515  44.672  1.00  0.00           N  
ATOM   1100  CA  ARG A 105      29.371  44.504  46.121  1.00  0.00           C  
ATOM   1101  C   ARG A 105      30.587  43.845  46.743  1.00  0.00           C  
ATOM   1102  O   ARG A 105      30.975  44.122  47.893  1.00  0.00           O  
ATOM   1103  CB  ARG A 105      28.059  43.850  46.648  1.00  0.00           C  
ATOM   1104  CG  ARG A 105      26.756  44.578  46.177  1.00  0.00           C  
ATOM   1105  CD  ARG A 105      25.470  43.956  46.662  1.00  0.00           C  
ATOM   1106  NE  ARG A 105      24.506  44.516  45.735  1.00  0.00           N  
ATOM   1107  CZ  ARG A 105      23.190  44.317  45.897  1.00  0.00           C  
ATOM   1108  NH1 ARG A 105      22.610  43.690  46.906  1.00  0.00           N1+
ATOM   1109  NH2 ARG A 105      22.439  44.451  44.817  1.00  0.00           N  
ATOM   1110  H   ARG A 105      29.423  43.602  44.270  1.00  0.00           H  
ATOM   1111  HE  ARG A 105      24.858  45.048  44.960  1.00  0.00           H  
ATOM   1112 1HH1 ARG A 105      23.040  43.309  47.719  1.00  0.00           H  
ATOM   1113 2HH1 ARG A 105      21.704  43.293  46.737  1.00  0.00           H  
ATOM   1114 1HH2 ARG A 105      22.957  44.604  43.973  1.00  0.00           H  
ATOM   1115 2HH2 ARG A 105      21.446  44.447  44.788  1.00  0.00           H  
ATOM   1116  N   VAL A 106      31.069  42.742  46.110  1.00  0.00           N  
ATOM   1117  CA  VAL A 106      32.289  42.084  46.642  1.00  0.00           C  
ATOM   1118  C   VAL A 106      33.508  42.767  46.049  1.00  0.00           C  
ATOM   1119  O   VAL A 106      33.664  42.892  44.815  1.00  0.00           O  
ATOM   1120  CB  VAL A 106      32.381  40.582  46.288  1.00  0.00           C  
ATOM   1121  CG1 VAL A 106      33.435  39.768  47.042  1.00  0.00           C  
ATOM   1122  CG2 VAL A 106      31.027  39.895  46.717  1.00  0.00           C  
ATOM   1123  H   VAL A 106      30.554  42.185  45.456  1.00  0.00           H  
ATOM   1124  N   ILE A 107      34.223  43.448  46.969  1.00  0.00           N  
ATOM   1125  CA  ILE A 107      35.354  44.279  46.609  1.00  0.00           C  
ATOM   1126  C   ILE A 107      36.624  43.582  47.026  1.00  0.00           C  
ATOM   1127  O   ILE A 107      36.804  43.133  48.201  1.00  0.00           O  
ATOM   1128  CB  ILE A 107      35.200  45.697  47.151  1.00  0.00           C  
ATOM   1129  CG1 ILE A 107      33.938  46.456  46.537  1.00  0.00           C  
ATOM   1130  CG2 ILE A 107      36.428  46.545  46.923  1.00  0.00           C  
ATOM   1131  CD  ILE A 107      33.796  47.834  47.113  1.00  0.00           C  
ATOM   1132  H   ILE A 107      33.809  43.457  47.880  1.00  0.00           H  
ATOM   1133  N   VAL A 108      37.586  43.574  46.100  1.00  0.00           N  
ATOM   1134  CA  VAL A 108      38.952  43.080  46.449  1.00  0.00           C  
ATOM   1135  C   VAL A 108      39.785  44.350  46.582  1.00  0.00           C  
ATOM   1136  O   VAL A 108      39.644  45.348  45.787  1.00  0.00           O  
ATOM   1137  CB  VAL A 108      39.371  42.084  45.332  1.00  0.00           C  
ATOM   1138  CG1 VAL A 108      40.744  41.507  45.680  1.00  0.00           C  
ATOM   1139  CG2 VAL A 108      38.338  40.987  45.067  1.00  0.00           C  
ATOM   1140  H   VAL A 108      37.416  43.903  45.169  1.00  0.00           H  
ATOM   1141  N   MET A 109      40.503  44.530  47.701  1.00  0.00           N  
ATOM   1142  CA  MET A 109      41.457  45.645  48.003  1.00  0.00           C  
ATOM   1143  C   MET A 109      42.907  45.135  48.225  1.00  0.00           C  
ATOM   1144  O   MET A 109      43.182  44.770  49.385  1.00  0.00           O  
ATOM   1145  CB  MET A 109      40.906  46.447  49.115  1.00  0.00           C  
ATOM   1146  CG  MET A 109      41.695  47.665  49.593  1.00  0.00           C  
ATOM   1147  SD  MET A 109      41.397  48.068  51.334  1.00  0.00           S  
ATOM   1148  CE  MET A 109      42.364  49.556  51.308  1.00  0.00           C  
ATOM   1149  H   MET A 109      40.591  43.806  48.387  1.00  0.00           H  
ATOM   1150  N   THR A 110      43.472  44.616  47.126  1.00  0.00           N  
ATOM   1151  CA  THR A 110      44.831  43.960  47.260  1.00  0.00           C  
ATOM   1152  C   THR A 110      45.954  44.687  48.077  1.00  0.00           C  
ATOM   1153  O   THR A 110      46.622  44.040  48.963  1.00  0.00           O  
ATOM   1154  CB  THR A 110      45.403  43.655  45.849  1.00  0.00           C  
ATOM   1155  CG2 THR A 110      44.547  42.722  44.930  1.00  0.00           C  
ATOM   1156  OG1 THR A 110      45.669  44.910  45.253  1.00  0.00           O  
ATOM   1157  H   THR A 110      43.086  44.808  46.222  1.00  0.00           H  
ATOM   1158  HG1 THR A 110      44.849  45.311  44.848  1.00  0.00           H  
ATOM   1159  N   THR A 111      45.727  46.020  48.122  1.00  0.00           N  
ATOM   1160  CA  THR A 111      46.610  46.925  48.793  1.00  0.00           C  
ATOM   1161  C   THR A 111      45.982  47.363  50.110  1.00  0.00           C  
ATOM   1162  O   THR A 111      44.776  47.248  50.387  1.00  0.00           O  
ATOM   1163  CB  THR A 111      46.932  48.119  47.853  1.00  0.00           C  
ATOM   1164  CG2 THR A 111      48.020  47.727  46.847  1.00  0.00           C  
ATOM   1165  OG1 THR A 111      45.760  48.611  47.268  1.00  0.00           O  
ATOM   1166  H   THR A 111      45.061  46.524  47.561  1.00  0.00           H  
ATOM   1167  HG1 THR A 111      45.538  49.498  47.668  1.00  0.00           H  
ATOM   1168  N   LYS A 112      46.855  47.498  51.017  1.00  0.00           N  
ATOM   1169  CA  LYS A 112      46.605  48.149  52.343  1.00  0.00           C  
ATOM   1170  C   LYS A 112      46.659  49.676  52.227  1.00  0.00           C  
ATOM   1171  O   LYS A 112      46.516  50.322  51.144  1.00  0.00           O  
ATOM   1172  CB  LYS A 112      47.548  47.540  53.355  1.00  0.00           C  
ATOM   1173  CG  LYS A 112      47.527  46.010  53.603  1.00  0.00           C  
ATOM   1174  CD  LYS A 112      48.491  45.409  54.625  1.00  0.00           C  
ATOM   1175  CE  LYS A 112      48.365  43.857  54.671  1.00  0.00           C  
ATOM   1176  NZ  LYS A 112      49.257  43.184  55.677  1.00  0.00           N1+
ATOM   1177  H   LYS A 112      47.826  47.376  50.856  1.00  0.00           H  
ATOM   1178  HZ1 LYS A 112      50.159  43.627  55.671  1.00  0.00           H  
ATOM   1179  HZ2 LYS A 112      48.890  43.238  56.606  1.00  0.00           H  
ATOM   1180  HZ3 LYS A 112      49.351  42.229  55.411  1.00  0.00           H  
ATOM   1181  N   GLU A 113      46.994  50.359  53.276  1.00  0.00           N  
ATOM   1182  CA  GLU A 113      47.167  51.852  53.327  1.00  0.00           C  
ATOM   1183  C   GLU A 113      48.682  52.164  53.421  1.00  0.00           C  
ATOM   1184  O   GLU A 113      49.329  52.175  52.364  1.00  0.00           O  
ATOM   1185  CB  GLU A 113      46.406  52.533  54.404  1.00  0.00           C  
ATOM   1186  CG  GLU A 113      46.127  53.909  53.941  1.00  0.00           C  
ATOM   1187  CD  GLU A 113      45.301  54.573  55.058  1.00  0.00           C  
ATOM   1188  OE1 GLU A 113      44.030  54.829  54.936  1.00  0.00           O  
ATOM   1189  OE2 GLU A 113      45.860  54.722  56.216  1.00  0.00           O1-
ATOM   1190  H   GLU A 113      47.242  49.932  54.149  1.00  0.00           H  
ATOM   1191  N   VAL A 114      49.232  52.206  54.629  1.00  0.00           N  
ATOM   1192  CA  VAL A 114      50.630  52.683  54.755  1.00  0.00           C  
ATOM   1193  C   VAL A 114      51.847  51.821  54.392  1.00  0.00           C  
ATOM   1194  O   VAL A 114      52.812  51.722  55.123  1.00  0.00           O  
ATOM   1195  CB  VAL A 114      50.884  53.652  55.894  1.00  0.00           C  
ATOM   1196  CG1 VAL A 114      50.329  55.029  55.503  1.00  0.00           C  
ATOM   1197  CG2 VAL A 114      50.379  53.147  57.245  1.00  0.00           C  
ATOM   1198  H   VAL A 114      48.816  51.789  55.432  1.00  0.00           H  
ATOM   1199  N   GLU A 115      51.713  51.110  53.291  1.00  0.00           N  
ATOM   1200  CA  GLU A 115      52.753  50.230  52.754  1.00  0.00           C  
ATOM   1201  C   GLU A 115      53.923  51.085  52.273  1.00  0.00           C  
ATOM   1202  O   GLU A 115      53.656  52.232  51.892  1.00  0.00           O  
ATOM   1203  CB  GLU A 115      52.381  49.338  51.583  1.00  0.00           C  
ATOM   1204  CG  GLU A 115      51.205  48.411  51.920  1.00  0.00           C  
ATOM   1205  CD  GLU A 115      50.905  47.304  50.863  1.00  0.00           C  
ATOM   1206  OE1 GLU A 115      51.857  46.481  50.679  1.00  0.00           O  
ATOM   1207  OE2 GLU A 115      49.718  47.157  50.380  1.00  0.00           O1-
ATOM   1208  H   GLU A 115      50.932  51.401  52.747  1.00  0.00           H  
ATOM   1209  N   ARG A 116      55.115  50.574  52.367  1.00  0.00           N  
ATOM   1210  CA  ARG A 116      56.378  51.238  51.867  1.00  0.00           C  
ATOM   1211  C   ARG A 116      56.814  52.567  52.475  1.00  0.00           C  
ATOM   1212  O   ARG A 116      57.903  53.007  52.112  1.00  0.00           O  
ATOM   1213  CB  ARG A 116      56.333  51.419  50.331  1.00  0.00           C  
ATOM   1214  CG  ARG A 116      56.661  50.224  49.421  1.00  0.00           C  
ATOM   1215  CD  ARG A 116      58.151  49.793  49.245  1.00  0.00           C  
ATOM   1216  NE  ARG A 116      59.008  50.792  48.571  1.00  0.00           N  
ATOM   1217  CZ  ARG A 116      60.021  51.465  49.158  1.00  0.00           C  
ATOM   1218  NH1 ARG A 116      60.247  51.273  50.450  1.00  0.00           N1+
ATOM   1219  NH2 ARG A 116      60.716  52.412  48.524  1.00  0.00           N  
ATOM   1220  H   ARG A 116      55.383  49.664  52.675  1.00  0.00           H  
ATOM   1221  HE  ARG A 116      58.778  50.923  47.606  1.00  0.00           H  
ATOM   1222 1HH1 ARG A 116      59.784  50.527  50.921  1.00  0.00           H  
ATOM   1223 2HH1 ARG A 116      60.868  51.835  51.017  1.00  0.00           H  
ATOM   1224 1HH2 ARG A 116      60.581  52.765  47.591  1.00  0.00           H  
ATOM   1225 2HH2 ARG A 116      61.339  52.982  49.069  1.00  0.00           H  
ATOM   1226  N   GLY A 117      56.055  53.045  53.462  1.00  0.00           N  
ATOM   1227  CA  GLY A 117      56.097  54.467  53.948  1.00  0.00           C  
ATOM   1228  C   GLY A 117      55.298  55.453  53.085  1.00  0.00           C  
ATOM   1229  O   GLY A 117      55.757  56.601  52.997  1.00  0.00           O  
ATOM   1230  H   GLY A 117      55.378  52.487  53.938  1.00  0.00           H  
ATOM   1231  N   LYS A 118      54.072  55.130  52.608  1.00  0.00           N  
ATOM   1232  CA  LYS A 118      53.333  55.942  51.623  1.00  0.00           C  
ATOM   1233  C   LYS A 118      51.902  55.320  51.510  1.00  0.00           C  
ATOM   1234  O   LYS A 118      51.728  54.127  51.390  1.00  0.00           O  
ATOM   1235  CB  LYS A 118      53.802  55.669  50.145  1.00  0.00           C  
ATOM   1236  CG  LYS A 118      55.225  56.238  49.780  1.00  0.00           C  
ATOM   1237  CD  LYS A 118      55.279  56.747  48.335  1.00  0.00           C  
ATOM   1238  CE  LYS A 118      56.454  57.765  48.100  1.00  0.00           C  
ATOM   1239  NZ  LYS A 118      56.832  58.095  46.722  1.00  0.00           N1+
ATOM   1240  H   LYS A 118      53.839  54.159  52.585  1.00  0.00           H  
ATOM   1241  HZ1 LYS A 118      56.083  58.640  46.345  1.00  0.00           H  
ATOM   1242  HZ2 LYS A 118      57.575  58.760  46.739  1.00  0.00           H  
ATOM   1243  HZ3 LYS A 118      56.947  57.309  46.118  1.00  0.00           H  
ATOM   1244  N   SER A 119      50.901  56.207  51.425  1.00  0.00           N  
ATOM   1245  CA  SER A 119      49.456  55.867  51.255  1.00  0.00           C  
ATOM   1246  C   SER A 119      49.264  55.173  49.910  1.00  0.00           C  
ATOM   1247  O   SER A 119      49.495  55.688  48.841  1.00  0.00           O  
ATOM   1248  CB  SER A 119      48.669  57.205  51.142  1.00  0.00           C  
ATOM   1249  OG  SER A 119      48.677  57.976  52.344  1.00  0.00           O  
ATOM   1250  H   SER A 119      51.093  57.163  51.649  1.00  0.00           H  
ATOM   1251  HG  SER A 119      47.913  58.602  52.160  1.00  0.00           H  
ATOM   1252  N   LYS A 120      49.014  53.867  49.979  1.00  0.00           N  
ATOM   1253  CA  LYS A 120      48.734  53.040  48.784  1.00  0.00           C  
ATOM   1254  C   LYS A 120      47.236  53.105  48.292  1.00  0.00           C  
ATOM   1255  O   LYS A 120      46.987  53.923  47.461  1.00  0.00           O  
ATOM   1256  CB  LYS A 120      49.179  51.608  48.937  1.00  0.00           C  
ATOM   1257  CG  LYS A 120      50.692  51.478  48.873  1.00  0.00           C  
ATOM   1258  CD  LYS A 120      51.362  52.175  47.679  1.00  0.00           C  
ATOM   1259  CE  LYS A 120      52.823  52.629  47.899  1.00  0.00           C  
ATOM   1260  NZ  LYS A 120      53.516  52.807  46.636  1.00  0.00           N1+
ATOM   1261  H   LYS A 120      49.343  53.347  50.763  1.00  0.00           H  
ATOM   1262  HZ1 LYS A 120      53.000  53.506  46.140  1.00  0.00           H  
ATOM   1263  HZ2 LYS A 120      54.399  53.277  46.666  1.00  0.00           H  
ATOM   1264  HZ3 LYS A 120      53.604  51.987  46.064  1.00  0.00           H  
ATOM   1265  N   CYS A 121      46.323  52.642  49.164  1.00  0.00           N  
ATOM   1266  CA  CYS A 121      44.845  52.719  48.943  1.00  0.00           C  
ATOM   1267  C   CYS A 121      44.136  53.042  50.308  1.00  0.00           C  
ATOM   1268  O   CYS A 121      44.019  52.238  51.207  1.00  0.00           O  
ATOM   1269  CB  CYS A 121      44.418  51.391  48.346  1.00  0.00           C  
ATOM   1270  SG  CYS A 121      42.747  51.648  47.648  1.00  0.00           S  
ATOM   1271  H   CYS A 121      46.577  51.940  49.833  1.00  0.00           H  
ATOM   1272  HG  CYS A 121      42.631  50.614  46.821  1.00  0.00           H  
ATOM   1273  N   VAL A 122      43.579  54.188  50.281  1.00  0.00           N  
ATOM   1274  CA  VAL A 122      42.980  54.727  51.538  1.00  0.00           C  
ATOM   1275  C   VAL A 122      41.698  54.034  51.919  1.00  0.00           C  
ATOM   1276  O   VAL A 122      40.827  53.698  51.152  1.00  0.00           O  
ATOM   1277  CB  VAL A 122      42.774  56.244  51.304  1.00  0.00           C  
ATOM   1278  CG1 VAL A 122      41.896  56.998  52.300  1.00  0.00           C  
ATOM   1279  CG2 VAL A 122      44.133  56.902  51.340  1.00  0.00           C  
ATOM   1280  H   VAL A 122      43.342  54.624  49.407  1.00  0.00           H  
ATOM   1281  N   LYS A 123      41.608  53.907  53.245  1.00  0.00           N  
ATOM   1282  CA  LYS A 123      40.393  53.463  53.906  1.00  0.00           C  
ATOM   1283  C   LYS A 123      39.227  54.385  53.571  1.00  0.00           C  
ATOM   1284  O   LYS A 123      39.068  55.473  54.175  1.00  0.00           O  
ATOM   1285  CB  LYS A 123      40.630  53.194  55.367  1.00  0.00           C  
ATOM   1286  CG  LYS A 123      39.414  52.920  56.212  1.00  0.00           C  
ATOM   1287  CD  LYS A 123      39.774  53.004  57.752  1.00  0.00           C  
ATOM   1288  CE  LYS A 123      40.909  52.033  58.161  1.00  0.00           C  
ATOM   1289  NZ  LYS A 123      41.019  51.854  59.609  1.00  0.00           N1+
ATOM   1290  H   LYS A 123      42.396  54.176  53.795  1.00  0.00           H  
ATOM   1291  HZ1 LYS A 123      40.962  52.765  60.012  1.00  0.00           H  
ATOM   1292  HZ2 LYS A 123      40.276  51.310  60.012  1.00  0.00           H  
ATOM   1293  HZ3 LYS A 123      41.900  51.484  59.902  1.00  0.00           H  
ATOM   1294  N   TYR A 124      38.423  53.806  52.720  1.00  0.00           N  
ATOM   1295  CA  TYR A 124      37.156  54.377  52.265  1.00  0.00           C  
ATOM   1296  C   TYR A 124      35.924  53.971  52.982  1.00  0.00           C  
ATOM   1297  O   TYR A 124      34.792  54.112  52.513  1.00  0.00           O  
ATOM   1298  CB  TYR A 124      37.044  54.204  50.751  1.00  0.00           C  
ATOM   1299  CG  TYR A 124      37.153  52.812  50.186  1.00  0.00           C  
ATOM   1300  CD1 TYR A 124      38.374  52.282  50.012  1.00  0.00           C  
ATOM   1301  CD2 TYR A 124      35.977  52.017  50.088  1.00  0.00           C  
ATOM   1302  CE1 TYR A 124      38.525  50.907  49.707  1.00  0.00           C  
ATOM   1303  CE2 TYR A 124      36.172  50.696  49.900  1.00  0.00           C  
ATOM   1304  CZ  TYR A 124      37.441  50.147  49.709  1.00  0.00           C  
ATOM   1305  OH  TYR A 124      37.561  48.826  49.389  1.00  0.00           O  
ATOM   1306  H   TYR A 124      38.727  53.016  52.192  1.00  0.00           H  
ATOM   1307  HD1 TYR A 124      39.200  52.980  49.878  1.00  0.00           H  
ATOM   1308  HD2 TYR A 124      34.987  52.423  50.321  1.00  0.00           H  
ATOM   1309  HE1 TYR A 124      39.526  50.613  49.383  1.00  0.00           H  
ATOM   1310  HE2 TYR A 124      35.289  50.105  49.650  1.00  0.00           H  
ATOM   1311  HH  TYR A 124      36.722  48.515  49.826  1.00  0.00           H  
ATOM   1312  N   TRP A 125      36.161  53.507  54.210  1.00  0.00           N  
ATOM   1313  CA  TRP A 125      35.040  53.080  55.103  1.00  0.00           C  
ATOM   1314  C   TRP A 125      35.179  53.539  56.570  1.00  0.00           C  
ATOM   1315  O   TRP A 125      36.213  54.143  56.884  1.00  0.00           O  
ATOM   1316  CB  TRP A 125      34.954  51.548  54.998  1.00  0.00           C  
ATOM   1317  CG  TRP A 125      36.227  50.917  55.579  1.00  0.00           C  
ATOM   1318  CD1 TRP A 125      36.150  50.392  56.804  1.00  0.00           C  
ATOM   1319  CD2 TRP A 125      37.318  50.277  54.970  1.00  0.00           C  
ATOM   1320  CE2 TRP A 125      37.798  49.409  55.892  1.00  0.00           C  
ATOM   1321  CE3 TRP A 125      37.963  50.352  53.725  1.00  0.00           C  
ATOM   1322  NE1 TRP A 125      37.121  49.553  57.035  1.00  0.00           N  
ATOM   1323  CZ2 TRP A 125      39.009  48.732  55.652  1.00  0.00           C  
ATOM   1324  CZ3 TRP A 125      39.176  49.743  53.448  1.00  0.00           C  
ATOM   1325  CH2 TRP A 125      39.671  48.920  54.437  1.00  0.00           C  
ATOM   1326  H   TRP A 125      37.071  53.268  54.541  1.00  0.00           H  
ATOM   1327  HD1 TRP A 125      35.285  50.369  57.464  1.00  0.00           H  
ATOM   1328  HE1 TRP A 125      37.337  49.185  57.941  1.00  0.00           H  
ATOM   1329  HE3 TRP A 125      37.423  50.800  52.892  1.00  0.00           H  
ATOM   1330  HZ2 TRP A 125      39.583  48.298  56.475  1.00  0.00           H  
ATOM   1331  HZ3 TRP A 125      39.851  50.142  52.685  1.00  0.00           H  
ATOM   1332  HH2 TRP A 125      40.487  48.245  54.185  1.00  0.00           H  
ATOM   1333  N   PRO A 126      34.065  53.699  57.336  1.00  0.00           N  
ATOM   1334  CA  PRO A 126      34.029  54.130  58.751  1.00  0.00           C  
ATOM   1335  C   PRO A 126      34.325  53.016  59.762  1.00  0.00           C  
ATOM   1336  O   PRO A 126      34.606  51.882  59.428  1.00  0.00           O  
ATOM   1337  CB  PRO A 126      32.606  54.664  58.939  1.00  0.00           C  
ATOM   1338  CG  PRO A 126      31.698  53.850  58.006  1.00  0.00           C  
ATOM   1339  CD  PRO A 126      32.681  53.641  56.809  1.00  0.00           C  
ATOM   1340  N   ASP A 127      34.548  53.386  61.070  1.00  0.00           N  
ATOM   1341  CA  ASP A 127      34.730  52.393  62.096  1.00  0.00           C  
ATOM   1342  C   ASP A 127      33.494  51.464  62.200  1.00  0.00           C  
ATOM   1343  O   ASP A 127      32.356  51.740  61.869  1.00  0.00           O  
ATOM   1344  CB  ASP A 127      34.928  53.079  63.483  1.00  0.00           C  
ATOM   1345  CG  ASP A 127      36.242  53.911  63.350  1.00  0.00           C  
ATOM   1346  OD1 ASP A 127      36.175  55.138  63.520  1.00  0.00           O  
ATOM   1347  OD2 ASP A 127      37.306  53.326  63.076  1.00  0.00           O1-
ATOM   1348  H   ASP A 127      34.454  54.311  61.450  1.00  0.00           H  
ATOM   1349  N   GLU A 128      33.792  50.353  62.920  1.00  0.00           N  
ATOM   1350  CA  GLU A 128      32.764  49.376  63.206  1.00  0.00           C  
ATOM   1351  C   GLU A 128      31.466  49.883  63.873  1.00  0.00           C  
ATOM   1352  O   GLU A 128      31.449  50.833  64.664  1.00  0.00           O  
ATOM   1353  CB  GLU A 128      33.496  48.363  64.100  1.00  0.00           C  
ATOM   1354  CG  GLU A 128      34.229  47.163  63.404  1.00  0.00           C  
ATOM   1355  CD  GLU A 128      34.797  46.119  64.446  1.00  0.00           C  
ATOM   1356  OE1 GLU A 128      33.965  45.293  64.945  1.00  0.00           O  
ATOM   1357  OE2 GLU A 128      36.008  46.115  64.774  1.00  0.00           O1-
ATOM   1358  H   GLU A 128      34.607  50.283  63.494  1.00  0.00           H  
ATOM   1359  N   TYR A 129      30.340  49.496  63.214  1.00  0.00           N  
ATOM   1360  CA  TYR A 129      28.980  50.064  63.450  1.00  0.00           C  
ATOM   1361  C   TYR A 129      28.712  51.556  63.157  1.00  0.00           C  
ATOM   1362  O   TYR A 129      27.626  52.016  63.482  1.00  0.00           O  
ATOM   1363  CB  TYR A 129      28.447  49.572  64.789  1.00  0.00           C  
ATOM   1364  CG  TYR A 129      26.983  49.130  64.699  1.00  0.00           C  
ATOM   1365  CD1 TYR A 129      25.972  49.992  65.198  1.00  0.00           C  
ATOM   1366  CD2 TYR A 129      26.584  47.877  64.196  1.00  0.00           C  
ATOM   1367  CE1 TYR A 129      24.685  49.582  65.110  1.00  0.00           C  
ATOM   1368  CE2 TYR A 129      25.238  47.520  64.020  1.00  0.00           C  
ATOM   1369  CZ  TYR A 129      24.333  48.417  64.539  1.00  0.00           C  
ATOM   1370  OH  TYR A 129      23.092  48.069  64.316  1.00  0.00           O  
ATOM   1371  H   TYR A 129      30.348  48.679  62.640  1.00  0.00           H  
ATOM   1372  HD1 TYR A 129      26.203  51.045  65.334  1.00  0.00           H  
ATOM   1373  HD2 TYR A 129      27.286  47.147  63.805  1.00  0.00           H  
ATOM   1374  HE1 TYR A 129      23.921  50.207  65.580  1.00  0.00           H  
ATOM   1375  HE2 TYR A 129      24.916  46.708  63.366  1.00  0.00           H  
ATOM   1376  HH  TYR A 129      23.064  47.143  63.932  1.00  0.00           H  
ATOM   1377  N   ALA A 130      29.769  52.370  62.817  1.00  0.00           N  
ATOM   1378  CA  ALA A 130      29.652  53.814  62.603  1.00  0.00           C  
ATOM   1379  C   ALA A 130      29.049  54.296  61.252  1.00  0.00           C  
ATOM   1380  O   ALA A 130      29.000  53.523  60.291  1.00  0.00           O  
ATOM   1381  CB  ALA A 130      30.966  54.541  62.983  1.00  0.00           C  
ATOM   1382  H   ALA A 130      30.602  51.910  62.494  1.00  0.00           H  
ATOM   1383  N   LEU A 131      28.728  55.614  61.085  1.00  0.00           N  
ATOM   1384  CA  LEU A 131      27.981  56.135  59.906  1.00  0.00           C  
ATOM   1385  C   LEU A 131      28.761  57.261  59.146  1.00  0.00           C  
ATOM   1386  O   LEU A 131      29.187  58.221  59.830  1.00  0.00           O  
ATOM   1387  CB  LEU A 131      26.644  56.529  60.392  1.00  0.00           C  
ATOM   1388  CG  LEU A 131      25.718  57.217  59.273  1.00  0.00           C  
ATOM   1389  CD1 LEU A 131      25.760  56.454  57.911  1.00  0.00           C  
ATOM   1390  CD2 LEU A 131      24.358  57.609  59.798  1.00  0.00           C  
ATOM   1391  H   LEU A 131      28.942  56.324  61.766  1.00  0.00           H  
ATOM   1392  N   LYS A 132      29.202  57.061  57.872  1.00  0.00           N  
ATOM   1393  CA  LYS A 132      29.816  58.163  57.110  1.00  0.00           C  
ATOM   1394  C   LYS A 132      28.945  58.453  55.860  1.00  0.00           C  
ATOM   1395  O   LYS A 132      28.121  57.671  55.419  1.00  0.00           O  
ATOM   1396  CB  LYS A 132      31.282  57.853  56.771  1.00  0.00           C  
ATOM   1397  CG  LYS A 132      32.318  58.228  57.810  1.00  0.00           C  
ATOM   1398  CD  LYS A 132      33.688  57.834  57.275  1.00  0.00           C  
ATOM   1399  CE  LYS A 132      34.868  58.067  58.242  1.00  0.00           C  
ATOM   1400  NZ  LYS A 132      36.138  57.782  57.604  1.00  0.00           N1+
ATOM   1401  H   LYS A 132      28.874  56.255  57.378  1.00  0.00           H  
ATOM   1402  HZ1 LYS A 132      36.616  58.617  57.356  1.00  0.00           H  
ATOM   1403  HZ2 LYS A 132      36.818  57.307  58.172  1.00  0.00           H  
ATOM   1404  HZ3 LYS A 132      36.098  57.340  56.711  1.00  0.00           H  
ATOM   1405  N   GLU A 133      28.927  59.715  55.506  1.00  0.00           N  
ATOM   1406  CA  GLU A 133      28.240  60.271  54.255  1.00  0.00           C  
ATOM   1407  C   GLU A 133      29.279  60.586  53.210  1.00  0.00           C  
ATOM   1408  O   GLU A 133      30.473  60.861  53.550  1.00  0.00           O  
ATOM   1409  CB  GLU A 133      27.512  61.573  54.741  1.00  0.00           C  
ATOM   1410  CG  GLU A 133      26.214  61.098  55.352  1.00  0.00           C  
ATOM   1411  CD  GLU A 133      25.212  62.140  55.835  1.00  0.00           C  
ATOM   1412  OE1 GLU A 133      25.222  62.531  57.003  1.00  0.00           O  
ATOM   1413  OE2 GLU A 133      24.379  62.533  54.998  1.00  0.00           O1-
ATOM   1414  H   GLU A 133      29.391  60.376  56.098  1.00  0.00           H  
ATOM   1415  N   TYR A 134      29.028  60.245  51.949  1.00  0.00           N  
ATOM   1416  CA  TYR A 134      29.913  60.559  50.728  1.00  0.00           C  
ATOM   1417  C   TYR A 134      29.004  61.105  49.644  1.00  0.00           C  
ATOM   1418  O   TYR A 134      28.484  60.444  48.738  1.00  0.00           O  
ATOM   1419  CB  TYR A 134      30.725  59.272  50.455  1.00  0.00           C  
ATOM   1420  CG  TYR A 134      31.864  59.262  51.464  1.00  0.00           C  
ATOM   1421  CD1 TYR A 134      32.915  60.152  51.499  1.00  0.00           C  
ATOM   1422  CD2 TYR A 134      31.973  58.128  52.261  1.00  0.00           C  
ATOM   1423  CE1 TYR A 134      34.061  59.910  52.210  1.00  0.00           C  
ATOM   1424  CE2 TYR A 134      33.147  57.871  52.974  1.00  0.00           C  
ATOM   1425  CZ  TYR A 134      34.210  58.737  52.881  1.00  0.00           C  
ATOM   1426  OH  TYR A 134      35.108  58.748  53.921  1.00  0.00           O  
ATOM   1427  H   TYR A 134      28.170  59.799  51.666  1.00  0.00           H  
ATOM   1428  HD1 TYR A 134      32.892  61.044  50.869  1.00  0.00           H  
ATOM   1429  HD2 TYR A 134      31.206  57.359  52.173  1.00  0.00           H  
ATOM   1430  HE1 TYR A 134      34.878  60.591  51.987  1.00  0.00           H  
ATOM   1431  HE2 TYR A 134      33.327  56.895  53.416  1.00  0.00           H  
ATOM   1432  HH  TYR A 134      35.409  59.685  54.131  1.00  0.00           H  
ATOM   1433  N   GLY A 135      28.628  62.330  49.916  1.00  0.00           N  
ATOM   1434  CA  GLY A 135      27.717  63.122  49.068  1.00  0.00           C  
ATOM   1435  C   GLY A 135      26.279  62.508  49.146  1.00  0.00           C  
ATOM   1436  O   GLY A 135      25.691  62.309  50.254  1.00  0.00           O  
ATOM   1437  H   GLY A 135      28.880  62.815  50.760  1.00  0.00           H  
ATOM   1438  N   VAL A 136      25.709  62.050  48.028  1.00  0.00           N  
ATOM   1439  CA  VAL A 136      24.419  61.324  48.030  1.00  0.00           C  
ATOM   1440  C   VAL A 136      24.575  59.933  48.673  1.00  0.00           C  
ATOM   1441  O   VAL A 136      23.548  59.265  48.878  1.00  0.00           O  
ATOM   1442  CB  VAL A 136      23.616  61.307  46.661  1.00  0.00           C  
ATOM   1443  CG1 VAL A 136      22.787  62.513  46.580  1.00  0.00           C  
ATOM   1444  CG2 VAL A 136      24.532  61.369  45.416  1.00  0.00           C  
ATOM   1445  H   VAL A 136      26.148  62.140  47.137  1.00  0.00           H  
ATOM   1446  N   MET A 137      25.739  59.274  48.640  1.00  0.00           N  
ATOM   1447  CA  MET A 137      25.799  57.875  49.140  1.00  0.00           C  
ATOM   1448  C   MET A 137      26.029  57.836  50.658  1.00  0.00           C  
ATOM   1449  O   MET A 137      26.937  58.513  51.101  1.00  0.00           O  
ATOM   1450  CB  MET A 137      26.936  57.119  48.452  1.00  0.00           C  
ATOM   1451  CG  MET A 137      26.707  57.023  46.907  1.00  0.00           C  
ATOM   1452  SD  MET A 137      27.154  58.550  45.938  1.00  0.00           S  
ATOM   1453  CE  MET A 137      28.957  58.528  46.113  1.00  0.00           C  
ATOM   1454  H   MET A 137      26.636  59.611  48.362  1.00  0.00           H  
ATOM   1455  N   ARG A 138      25.229  57.165  51.453  1.00  0.00           N  
ATOM   1456  CA  ARG A 138      25.537  56.829  52.882  1.00  0.00           C  
ATOM   1457  C   ARG A 138      26.383  55.617  53.025  1.00  0.00           C  
ATOM   1458  O   ARG A 138      26.254  54.591  52.266  1.00  0.00           O  
ATOM   1459  CB  ARG A 138      24.227  56.510  53.397  1.00  0.00           C  
ATOM   1460  CG  ARG A 138      23.285  57.701  53.294  1.00  0.00           C  
ATOM   1461  CD  ARG A 138      22.011  57.642  54.157  1.00  0.00           C  
ATOM   1462  NE  ARG A 138      21.018  56.564  53.740  1.00  0.00           N  
ATOM   1463  CZ  ARG A 138      19.764  56.868  53.392  1.00  0.00           C  
ATOM   1464  NH1 ARG A 138      19.336  58.065  53.374  1.00  0.00           N1+
ATOM   1465  NH2 ARG A 138      18.914  55.962  52.883  1.00  0.00           N  
ATOM   1466  H   ARG A 138      24.458  56.663  51.057  1.00  0.00           H  
ATOM   1467  HE  ARG A 138      21.296  55.606  53.882  1.00  0.00           H  
ATOM   1468 1HH1 ARG A 138      19.844  58.867  53.703  1.00  0.00           H  
ATOM   1469 2HH1 ARG A 138      18.504  58.296  52.875  1.00  0.00           H  
ATOM   1470 1HH2 ARG A 138      19.174  55.000  52.953  1.00  0.00           H  
ATOM   1471 2HH2 ARG A 138      18.041  56.216  52.450  1.00  0.00           H  
ATOM   1472  N   VAL A 139      27.219  55.555  54.050  1.00  0.00           N  
ATOM   1473  CA  VAL A 139      27.909  54.271  54.467  1.00  0.00           C  
ATOM   1474  C   VAL A 139      27.769  54.053  55.931  1.00  0.00           C  
ATOM   1475  O   VAL A 139      28.516  54.602  56.804  1.00  0.00           O  
ATOM   1476  CB  VAL A 139      29.394  54.318  54.063  1.00  0.00           C  
ATOM   1477  CG1 VAL A 139      30.080  53.003  54.473  1.00  0.00           C  
ATOM   1478  CG2 VAL A 139      29.582  54.489  52.504  1.00  0.00           C  
ATOM   1479  H   VAL A 139      27.570  56.408  54.430  1.00  0.00           H  
ATOM   1480  N   ARG A 140      27.163  52.924  56.194  1.00  0.00           N  
ATOM   1481  CA  ARG A 140      27.116  52.363  57.524  1.00  0.00           C  
ATOM   1482  C   ARG A 140      27.954  51.070  57.774  1.00  0.00           C  
ATOM   1483  O   ARG A 140      27.793  50.103  57.049  1.00  0.00           O  
ATOM   1484  CB  ARG A 140      25.628  52.250  57.983  1.00  0.00           C  
ATOM   1485  CG  ARG A 140      25.392  51.813  59.446  1.00  0.00           C  
ATOM   1486  CD  ARG A 140      25.842  52.730  60.576  1.00  0.00           C  
ATOM   1487  NE  ARG A 140      24.639  53.410  61.088  1.00  0.00           N  
ATOM   1488  CZ  ARG A 140      24.559  53.894  62.335  1.00  0.00           C  
ATOM   1489  NH1 ARG A 140      25.475  53.668  63.259  1.00  0.00           N1+
ATOM   1490  NH2 ARG A 140      23.562  54.666  62.663  1.00  0.00           N  
ATOM   1491  H   ARG A 140      26.826  52.323  55.478  1.00  0.00           H  
ATOM   1492  HE  ARG A 140      23.766  53.323  60.599  1.00  0.00           H  
ATOM   1493 1HH1 ARG A 140      26.203  52.991  63.165  1.00  0.00           H  
ATOM   1494 2HH1 ARG A 140      25.565  54.323  64.012  1.00  0.00           H  
ATOM   1495 1HH2 ARG A 140      22.933  54.978  61.961  1.00  0.00           H  
ATOM   1496 2HH2 ARG A 140      23.372  55.123  63.528  1.00  0.00           H  
ATOM   1497  N   ASN A 141      28.999  51.134  58.653  1.00  0.00           N  
ATOM   1498  CA  ASN A 141      29.763  49.899  58.966  1.00  0.00           C  
ATOM   1499  C   ASN A 141      28.910  48.901  59.762  1.00  0.00           C  
ATOM   1500  O   ASN A 141      27.903  49.303  60.367  1.00  0.00           O  
ATOM   1501  CB  ASN A 141      31.100  50.165  59.683  1.00  0.00           C  
ATOM   1502  CG  ASN A 141      32.214  49.125  59.415  1.00  0.00           C  
ATOM   1503  ND2 ASN A 141      33.460  49.533  59.301  1.00  0.00           N  
ATOM   1504  OD1 ASN A 141      31.999  47.947  59.382  1.00  0.00           O  
ATOM   1505  H   ASN A 141      29.218  52.005  59.108  1.00  0.00           H  
ATOM   1506 1HD2 ASN A 141      33.771  50.466  59.481  1.00  0.00           H  
ATOM   1507 2HD2 ASN A 141      34.087  48.776  59.142  1.00  0.00           H  
ATOM   1508  N   VAL A 142      29.271  47.694  59.669  1.00  0.00           N  
ATOM   1509  CA  VAL A 142      28.572  46.624  60.405  1.00  0.00           C  
ATOM   1510  C   VAL A 142      29.477  46.152  61.614  1.00  0.00           C  
ATOM   1511  O   VAL A 142      29.626  46.904  62.530  1.00  0.00           O  
ATOM   1512  CB  VAL A 142      27.952  45.521  59.489  1.00  0.00           C  
ATOM   1513  CG1 VAL A 142      27.101  44.549  60.353  1.00  0.00           C  
ATOM   1514  CG2 VAL A 142      27.136  46.173  58.286  1.00  0.00           C  
ATOM   1515  H   VAL A 142      30.028  47.386  59.097  1.00  0.00           H  
ATOM   1516  N   LYS A 143      30.206  45.023  61.473  1.00  0.00           N  
ATOM   1517  CA  LYS A 143      31.266  44.564  62.443  1.00  0.00           C  
ATOM   1518  C   LYS A 143      32.352  43.685  61.777  1.00  0.00           C  
ATOM   1519  O   LYS A 143      32.275  43.256  60.630  1.00  0.00           O  
ATOM   1520  CB  LYS A 143      30.548  43.797  63.552  1.00  0.00           C  
ATOM   1521  CG  LYS A 143      31.138  44.131  64.904  1.00  0.00           C  
ATOM   1522  CD  LYS A 143      30.638  45.512  65.328  1.00  0.00           C  
ATOM   1523  CE  LYS A 143      30.818  45.737  66.860  1.00  0.00           C  
ATOM   1524  NZ  LYS A 143      32.141  45.452  67.318  1.00  0.00           N1+
ATOM   1525  H   LYS A 143      29.957  44.293  60.843  1.00  0.00           H  
ATOM   1526  HZ1 LYS A 143      32.656  45.903  68.043  1.00  0.00           H  
ATOM   1527  HZ2 LYS A 143      32.089  44.529  67.698  1.00  0.00           H  
ATOM   1528  HZ3 LYS A 143      32.735  45.455  66.521  1.00  0.00           H  
ATOM   1529  N   GLU A 144      33.508  43.605  62.391  1.00  0.00           N  
ATOM   1530  CA  GLU A 144      34.696  42.838  61.898  1.00  0.00           C  
ATOM   1531  C   GLU A 144      34.843  41.342  62.369  1.00  0.00           C  
ATOM   1532  O   GLU A 144      34.223  41.038  63.385  1.00  0.00           O  
ATOM   1533  CB  GLU A 144      35.995  43.627  62.151  1.00  0.00           C  
ATOM   1534  CG  GLU A 144      36.157  44.255  60.757  1.00  0.00           C  
ATOM   1535  CD  GLU A 144      37.414  45.116  60.610  1.00  0.00           C  
ATOM   1536  OE1 GLU A 144      38.519  44.600  60.602  1.00  0.00           O  
ATOM   1537  OE2 GLU A 144      37.295  46.314  60.269  1.00  0.00           O1-
ATOM   1538  H   GLU A 144      33.503  43.967  63.321  1.00  0.00           H  
ATOM   1539  N   SER A 145      35.507  40.508  61.565  1.00  0.00           N  
ATOM   1540  CA  SER A 145      35.778  39.052  61.915  1.00  0.00           C  
ATOM   1541  C   SER A 145      36.991  38.652  61.035  1.00  0.00           C  
ATOM   1542  O   SER A 145      37.369  39.369  60.102  1.00  0.00           O  
ATOM   1543  CB  SER A 145      34.618  38.119  61.670  1.00  0.00           C  
ATOM   1544  OG  SER A 145      34.238  37.951  60.278  1.00  0.00           O  
ATOM   1545  H   SER A 145      35.805  40.856  60.675  1.00  0.00           H  
ATOM   1546  HG  SER A 145      33.496  38.609  60.152  1.00  0.00           H  
ATOM   1547  N   ALA A 146      37.681  37.634  61.475  1.00  0.00           N  
ATOM   1548  CA  ALA A 146      38.726  36.932  60.780  1.00  0.00           C  
ATOM   1549  C   ALA A 146      38.632  35.396  60.615  1.00  0.00           C  
ATOM   1550  O   ALA A 146      37.660  34.838  61.123  1.00  0.00           O  
ATOM   1551  CB  ALA A 146      40.006  37.292  61.527  1.00  0.00           C  
ATOM   1552  H   ALA A 146      37.698  37.510  62.473  1.00  0.00           H  
ATOM   1553  N   ALA A 147      39.453  34.899  59.763  1.00  0.00           N  
ATOM   1554  CA  ALA A 147      39.591  33.475  59.563  1.00  0.00           C  
ATOM   1555  C   ALA A 147      41.015  33.195  59.150  1.00  0.00           C  
ATOM   1556  O   ALA A 147      41.425  33.422  58.024  1.00  0.00           O  
ATOM   1557  CB  ALA A 147      38.672  33.055  58.462  1.00  0.00           C  
ATOM   1558  H   ALA A 147      39.937  35.461  59.099  1.00  0.00           H  
ATOM   1559  N   HIS A 148      41.895  33.084  60.151  1.00  0.00           N  
ATOM   1560  CA  HIS A 148      43.367  33.040  60.169  1.00  0.00           C  
ATOM   1561  C   HIS A 148      43.929  34.171  59.301  1.00  0.00           C  
ATOM   1562  O   HIS A 148      43.776  35.314  59.739  1.00  0.00           O  
ATOM   1563  CB  HIS A 148      43.708  31.565  59.779  1.00  0.00           C  
ATOM   1564  CG  HIS A 148      45.183  31.169  60.072  1.00  0.00           C  
ATOM   1565  CD2 HIS A 148      45.890  30.558  59.107  1.00  0.00           C  
ATOM   1566  ND1 HIS A 148      45.832  31.242  61.230  1.00  0.00           N  
ATOM   1567  CE1 HIS A 148      47.007  30.709  60.944  1.00  0.00           C  
ATOM   1568  NE2 HIS A 148      46.982  30.261  59.680  1.00  0.00           N  
ATOM   1569  H   HIS A 148      41.596  32.726  61.042  1.00  0.00           H  
ATOM   1570  HD2 HIS A 148      45.630  30.412  58.058  1.00  0.00           H  
ATOM   1571  HE1 HIS A 148      47.872  30.599  61.603  1.00  0.00           H  
ATOM   1572  HE2 HIS A 148      47.758  29.893  59.156  1.00  0.00           H  
ATOM   1573  N   ASP A 149      44.372  33.816  58.113  1.00  0.00           N  
ATOM   1574  CA  ASP A 149      45.007  34.730  57.118  1.00  0.00           C  
ATOM   1575  C   ASP A 149      44.299  35.996  56.582  1.00  0.00           C  
ATOM   1576  O   ASP A 149      44.851  36.848  55.872  1.00  0.00           O  
ATOM   1577  CB  ASP A 149      45.281  33.974  55.802  1.00  0.00           C  
ATOM   1578  CG  ASP A 149      46.144  32.706  56.041  1.00  0.00           C  
ATOM   1579  OD1 ASP A 149      47.347  32.815  56.257  1.00  0.00           O  
ATOM   1580  OD2 ASP A 149      45.671  31.584  56.056  1.00  0.00           O1-
ATOM   1581  H   ASP A 149      44.221  32.892  57.756  1.00  0.00           H  
ATOM   1582  N   TYR A 150      42.977  35.951  56.749  1.00  0.00           N  
ATOM   1583  CA  TYR A 150      42.133  37.053  56.184  1.00  0.00           C  
ATOM   1584  C   TYR A 150      41.018  37.665  56.987  1.00  0.00           C  
ATOM   1585  O   TYR A 150      40.216  36.939  57.637  1.00  0.00           O  
ATOM   1586  CB  TYR A 150      41.469  36.641  54.848  1.00  0.00           C  
ATOM   1587  CG  TYR A 150      40.915  35.242  54.807  1.00  0.00           C  
ATOM   1588  CD1 TYR A 150      39.591  35.024  55.302  1.00  0.00           C  
ATOM   1589  CD2 TYR A 150      41.818  34.275  54.294  1.00  0.00           C  
ATOM   1590  CE1 TYR A 150      39.117  33.699  55.316  1.00  0.00           C  
ATOM   1591  CE2 TYR A 150      41.281  33.001  54.322  1.00  0.00           C  
ATOM   1592  CZ  TYR A 150      39.981  32.725  54.773  1.00  0.00           C  
ATOM   1593  OH  TYR A 150      39.441  31.473  54.698  1.00  0.00           O  
ATOM   1594  H   TYR A 150      42.575  35.128  57.158  1.00  0.00           H  
ATOM   1595  HD1 TYR A 150      39.188  35.890  55.819  1.00  0.00           H  
ATOM   1596  HD2 TYR A 150      42.514  34.610  53.528  1.00  0.00           H  
ATOM   1597  HE1 TYR A 150      38.267  33.438  55.950  1.00  0.00           H  
ATOM   1598  HE2 TYR A 150      41.905  32.177  53.988  1.00  0.00           H  
ATOM   1599  HH  TYR A 150      40.009  30.918  54.095  1.00  0.00           H  
ATOM   1600  N   THR A 151      40.977  38.975  56.889  1.00  0.00           N  
ATOM   1601  CA  THR A 151      39.917  39.829  57.559  1.00  0.00           C  
ATOM   1602  C   THR A 151      38.583  39.773  56.811  1.00  0.00           C  
ATOM   1603  O   THR A 151      38.592  39.874  55.606  1.00  0.00           O  
ATOM   1604  CB  THR A 151      40.357  41.308  57.709  1.00  0.00           C  
ATOM   1605  CG2 THR A 151      39.439  41.948  58.736  1.00  0.00           C  
ATOM   1606  OG1 THR A 151      41.724  41.358  58.126  1.00  0.00           O  
ATOM   1607  H   THR A 151      41.625  39.445  56.289  1.00  0.00           H  
ATOM   1608  HG1 THR A 151      41.956  42.234  58.541  1.00  0.00           H  
ATOM   1609  N   LEU A 152      37.540  39.471  57.544  1.00  0.00           N  
ATOM   1610  CA  LEU A 152      36.199  39.425  56.996  1.00  0.00           C  
ATOM   1611  C   LEU A 152      35.451  40.672  57.507  1.00  0.00           C  
ATOM   1612  O   LEU A 152      35.130  40.891  58.662  1.00  0.00           O  
ATOM   1613  CB  LEU A 152      35.455  38.168  57.388  1.00  0.00           C  
ATOM   1614  CG  LEU A 152      35.742  36.896  56.676  1.00  0.00           C  
ATOM   1615  CD1 LEU A 152      36.572  35.972  57.503  1.00  0.00           C  
ATOM   1616  CD2 LEU A 152      34.411  36.252  56.287  1.00  0.00           C  
ATOM   1617  H   LEU A 152      37.542  39.512  58.545  1.00  0.00           H  
ATOM   1618  N   ARG A 153      35.392  41.692  56.551  1.00  0.00           N  
ATOM   1619  CA  ARG A 153      34.669  42.991  56.685  1.00  0.00           C  
ATOM   1620  C   ARG A 153      33.391  43.343  55.930  1.00  0.00           C  
ATOM   1621  O   ARG A 153      33.302  43.157  54.750  1.00  0.00           O  
ATOM   1622  CB  ARG A 153      35.600  44.144  56.259  1.00  0.00           C  
ATOM   1623  CG  ARG A 153      36.730  44.311  57.191  1.00  0.00           C  
ATOM   1624  CD  ARG A 153      37.472  45.617  56.784  1.00  0.00           C  
ATOM   1625  NE  ARG A 153      38.740  45.583  57.538  1.00  0.00           N  
ATOM   1626  CZ  ARG A 153      40.012  45.488  57.092  1.00  0.00           C  
ATOM   1627  NH1 ARG A 153      40.302  45.293  55.823  1.00  0.00           N1+
ATOM   1628  NH2 ARG A 153      41.065  45.796  57.766  1.00  0.00           N  
ATOM   1629  H   ARG A 153      35.654  41.601  55.593  1.00  0.00           H  
ATOM   1630  HE  ARG A 153      38.575  45.456  58.521  1.00  0.00           H  
ATOM   1631 1HH1 ARG A 153      39.590  45.405  55.128  1.00  0.00           H  
ATOM   1632 2HH1 ARG A 153      41.243  45.324  55.506  1.00  0.00           H  
ATOM   1633 1HH2 ARG A 153      41.060  45.919  58.760  1.00  0.00           H  
ATOM   1634 2HH2 ARG A 153      41.898  45.978  57.231  1.00  0.00           H  
ATOM   1635  N   GLU A 154      32.431  43.996  56.582  1.00  0.00           N  
ATOM   1636  CA  GLU A 154      31.085  44.146  56.166  1.00  0.00           C  
ATOM   1637  C   GLU A 154      30.544  45.598  56.402  1.00  0.00           C  
ATOM   1638  O   GLU A 154      30.619  46.187  57.502  1.00  0.00           O  
ATOM   1639  CB  GLU A 154      30.169  43.082  56.806  1.00  0.00           C  
ATOM   1640  CG  GLU A 154      28.755  43.147  56.235  1.00  0.00           C  
ATOM   1641  CD  GLU A 154      27.760  42.141  56.806  1.00  0.00           C  
ATOM   1642  OE1 GLU A 154      27.413  41.212  56.052  1.00  0.00           O  
ATOM   1643  OE2 GLU A 154      27.591  42.131  58.049  1.00  0.00           O1-
ATOM   1644  H   GLU A 154      32.777  44.643  57.253  1.00  0.00           H  
ATOM   1645  N   LEU A 155      30.055  46.093  55.274  1.00  0.00           N  
ATOM   1646  CA  LEU A 155      29.430  47.440  55.215  1.00  0.00           C  
ATOM   1647  C   LEU A 155      28.025  47.477  54.577  1.00  0.00           C  
ATOM   1648  O   LEU A 155      27.665  46.589  53.808  1.00  0.00           O  
ATOM   1649  CB  LEU A 155      30.227  48.390  54.342  1.00  0.00           C  
ATOM   1650  CG  LEU A 155      31.722  48.631  54.624  1.00  0.00           C  
ATOM   1651  CD1 LEU A 155      32.348  49.140  53.306  1.00  0.00           C  
ATOM   1652  CD2 LEU A 155      31.919  49.515  55.840  1.00  0.00           C  
ATOM   1653  H   LEU A 155      30.253  45.743  54.369  1.00  0.00           H  
ATOM   1654  N   LYS A 156      27.275  48.523  54.886  1.00  0.00           N  
ATOM   1655  CA  LYS A 156      25.991  48.742  54.234  1.00  0.00           C  
ATOM   1656  C   LYS A 156      25.873  50.128  53.613  1.00  0.00           C  
ATOM   1657  O   LYS A 156      25.839  51.135  54.319  1.00  0.00           O  
ATOM   1658  CB  LYS A 156      24.904  48.580  55.303  1.00  0.00           C  
ATOM   1659  CG  LYS A 156      24.746  47.099  55.623  1.00  0.00           C  
ATOM   1660  CD  LYS A 156      23.600  46.709  56.542  1.00  0.00           C  
ATOM   1661  CE  LYS A 156      22.254  46.483  55.922  1.00  0.00           C  
ATOM   1662  NZ  LYS A 156      21.137  46.474  56.835  1.00  0.00           N1+
ATOM   1663  H   LYS A 156      27.477  49.074  55.703  1.00  0.00           H  
ATOM   1664  HZ1 LYS A 156      20.344  46.295  56.256  1.00  0.00           H  
ATOM   1665  HZ2 LYS A 156      21.122  45.824  57.591  1.00  0.00           H  
ATOM   1666  HZ3 LYS A 156      21.049  47.414  57.163  1.00  0.00           H  
ATOM   1667  N   LEU A 157      25.759  50.067  52.309  1.00  0.00           N  
ATOM   1668  CA  LEU A 157      25.643  51.208  51.461  1.00  0.00           C  
ATOM   1669  C   LEU A 157      24.175  51.477  51.020  1.00  0.00           C  
ATOM   1670  O   LEU A 157      23.427  50.530  50.799  1.00  0.00           O  
ATOM   1671  CB  LEU A 157      26.591  50.919  50.331  1.00  0.00           C  
ATOM   1672  CG  LEU A 157      26.669  52.025  49.331  1.00  0.00           C  
ATOM   1673  CD1 LEU A 157      27.381  53.265  49.805  1.00  0.00           C  
ATOM   1674  CD2 LEU A 157      27.178  51.592  47.971  1.00  0.00           C  
ATOM   1675  H   LEU A 157      25.785  49.238  51.747  1.00  0.00           H  
ATOM   1676  N   SER A 158      23.836  52.764  50.925  1.00  0.00           N  
ATOM   1677  CA  SER A 158      22.457  53.229  50.558  1.00  0.00           C  
ATOM   1678  C   SER A 158      22.569  54.734  50.204  1.00  0.00           C  
ATOM   1679  O   SER A 158      23.610  55.404  50.361  1.00  0.00           O  
ATOM   1680  CB  SER A 158      21.525  53.127  51.777  1.00  0.00           C  
ATOM   1681  OG  SER A 158      21.955  53.791  52.901  1.00  0.00           O  
ATOM   1682  H   SER A 158      24.470  53.464  51.248  1.00  0.00           H  
ATOM   1683  HG  SER A 158      22.380  53.128  53.511  1.00  0.00           H  
ATOM   1684  N   LYS A 159      21.562  55.132  49.432  1.00  0.00           N  
ATOM   1685  CA  LYS A 159      21.387  56.491  48.863  1.00  0.00           C  
ATOM   1686  C   LYS A 159      20.411  57.390  49.612  1.00  0.00           C  
ATOM   1687  O   LYS A 159      19.393  56.904  50.051  1.00  0.00           O  
ATOM   1688  CB  LYS A 159      20.903  56.413  47.389  1.00  0.00           C  
ATOM   1689  CG  LYS A 159      21.487  57.550  46.512  1.00  0.00           C  
ATOM   1690  CD  LYS A 159      20.792  57.580  45.172  1.00  0.00           C  
ATOM   1691  CE  LYS A 159      21.488  58.596  44.299  1.00  0.00           C  
ATOM   1692  NZ  LYS A 159      20.780  58.756  43.017  1.00  0.00           N1+
ATOM   1693  H   LYS A 159      20.834  54.537  49.097  1.00  0.00           H  
ATOM   1694  HZ1 LYS A 159      19.799  58.865  43.138  1.00  0.00           H  
ATOM   1695  HZ2 LYS A 159      21.060  59.668  42.705  1.00  0.00           H  
ATOM   1696  HZ3 LYS A 159      21.084  58.057  42.370  1.00  0.00           H  
ATOM   1697  N   VAL A 160      20.848  58.611  49.827  1.00  0.00           N  
ATOM   1698  CA  VAL A 160      20.003  59.779  50.192  1.00  0.00           C  
ATOM   1699  C   VAL A 160      19.046  60.062  49.041  1.00  0.00           C  
ATOM   1700  O   VAL A 160      19.324  60.127  47.816  1.00  0.00           O  
ATOM   1701  CB  VAL A 160      20.832  60.977  50.632  1.00  0.00           C  
ATOM   1702  CG1 VAL A 160      19.934  62.151  51.085  1.00  0.00           C  
ATOM   1703  CG2 VAL A 160      21.632  60.555  51.873  1.00  0.00           C  
ATOM   1704  H   VAL A 160      21.722  58.991  49.535  1.00  0.00           H  
ATOM   1705  N   GLY A 161      17.740  59.983  49.412  1.00  0.00           N  
ATOM   1706  CA  GLY A 161      16.561  60.253  48.617  1.00  0.00           C  
ATOM   1707  C   GLY A 161      15.859  58.979  48.017  1.00  0.00           C  
ATOM   1708  O   GLY A 161      14.617  58.905  47.897  1.00  0.00           O  
ATOM   1709  H   GLY A 161      17.522  59.485  50.248  1.00  0.00           H  
ATOM   1710  N   GLN A 162      16.641  58.131  47.479  1.00  0.00           N  
ATOM   1711  CA  GLN A 162      16.199  56.880  46.814  1.00  0.00           C  
ATOM   1712  C   GLN A 162      15.923  55.734  47.801  1.00  0.00           C  
ATOM   1713  O   GLN A 162      16.774  55.251  48.587  1.00  0.00           O  
ATOM   1714  CB  GLN A 162      17.177  56.434  45.800  1.00  0.00           C  
ATOM   1715  CG  GLN A 162      16.390  55.801  44.612  1.00  0.00           C  
ATOM   1716  CD  GLN A 162      17.408  55.407  43.565  1.00  0.00           C  
ATOM   1717  NE2 GLN A 162      17.638  54.126  43.424  1.00  0.00           N  
ATOM   1718  OE1 GLN A 162      17.899  56.260  42.873  1.00  0.00           O  
ATOM   1719  H   GLN A 162      17.621  58.353  47.416  1.00  0.00           H  
ATOM   1720 1HE2 GLN A 162      17.026  53.462  43.863  1.00  0.00           H  
ATOM   1721 2HE2 GLN A 162      18.230  53.760  42.713  1.00  0.00           H  
ATOM   1722  N   GLY A 163      14.687  55.206  47.726  1.00  0.00           N  
ATOM   1723  CA  GLY A 163      14.260  54.019  48.552  1.00  0.00           C  
ATOM   1724  C   GLY A 163      14.608  52.625  48.065  1.00  0.00           C  
ATOM   1725  O   GLY A 163      14.641  52.413  46.820  1.00  0.00           O  
ATOM   1726  H   GLY A 163      14.070  55.376  46.947  1.00  0.00           H  
ATOM   1727  N   ASN A 164      14.537  51.664  48.990  1.00  0.00           N  
ATOM   1728  CA  ASN A 164      14.849  50.251  48.775  1.00  0.00           C  
ATOM   1729  C   ASN A 164      16.266  50.023  48.246  1.00  0.00           C  
ATOM   1730  O   ASN A 164      16.407  49.450  47.139  1.00  0.00           O  
ATOM   1731  CB  ASN A 164      13.694  49.629  47.937  1.00  0.00           C  
ATOM   1732  CG  ASN A 164      13.560  48.086  47.962  1.00  0.00           C  
ATOM   1733  ND2 ASN A 164      12.946  47.501  46.936  1.00  0.00           N  
ATOM   1734  OD1 ASN A 164      14.158  47.349  48.745  1.00  0.00           O  
ATOM   1735  H   ASN A 164      14.066  51.761  49.872  1.00  0.00           H  
ATOM   1736 1HD2 ASN A 164      12.520  47.988  46.172  1.00  0.00           H  
ATOM   1737 2HD2 ASN A 164      12.669  46.546  47.020  1.00  0.00           H  
ATOM   1738  N   THR A 165      17.255  50.742  48.848  1.00  0.00           N  
ATOM   1739  CA  THR A 165      18.685  50.919  48.320  1.00  0.00           C  
ATOM   1740  C   THR A 165      19.765  50.155  49.109  1.00  0.00           C  
ATOM   1741  O   THR A 165      20.666  49.655  48.481  1.00  0.00           O  
ATOM   1742  CB  THR A 165      19.207  52.358  48.085  1.00  0.00           C  
ATOM   1743  CG2 THR A 165      18.411  53.112  47.023  1.00  0.00           C  
ATOM   1744  OG1 THR A 165      19.162  53.132  49.335  1.00  0.00           O  
ATOM   1745  H   THR A 165      17.019  51.108  49.750  1.00  0.00           H  
ATOM   1746  HG1 THR A 165      18.267  52.969  49.737  1.00  0.00           H  
ATOM   1747  N   GLU A 166      19.515  49.836  50.399  1.00  0.00           N  
ATOM   1748  CA  GLU A 166      20.488  49.191  51.295  1.00  0.00           C  
ATOM   1749  C   GLU A 166      21.061  47.783  50.936  1.00  0.00           C  
ATOM   1750  O   GLU A 166      20.319  46.745  50.944  1.00  0.00           O  
ATOM   1751  CB  GLU A 166      20.177  49.305  52.752  1.00  0.00           C  
ATOM   1752  CG  GLU A 166      18.802  49.014  53.243  1.00  0.00           C  
ATOM   1753  CD  GLU A 166      17.901  50.239  53.017  1.00  0.00           C  
ATOM   1754  OE1 GLU A 166      18.023  51.179  53.834  1.00  0.00           O  
ATOM   1755  OE2 GLU A 166      17.213  50.275  51.978  1.00  0.00           O1-
ATOM   1756  H   GLU A 166      18.625  49.850  50.854  1.00  0.00           H  
ATOM   1757  N   ARG A 167      22.372  47.801  50.681  1.00  0.00           N  
ATOM   1758  CA  ARG A 167      23.131  46.624  50.174  1.00  0.00           C  
ATOM   1759  C   ARG A 167      24.356  46.279  51.018  1.00  0.00           C  
ATOM   1760  O   ARG A 167      25.190  47.102  51.374  1.00  0.00           O  
ATOM   1761  CB  ARG A 167      23.466  46.730  48.716  1.00  0.00           C  
ATOM   1762  CG  ARG A 167      24.176  48.050  48.398  1.00  0.00           C  
ATOM   1763  CD  ARG A 167      24.109  48.421  46.902  1.00  0.00           C  
ATOM   1764  NE  ARG A 167      22.922  48.912  46.167  1.00  0.00           N  
ATOM   1765  CZ  ARG A 167      22.915  49.648  45.090  1.00  0.00           C  
ATOM   1766  NH1 ARG A 167      24.016  50.094  44.476  1.00  0.00           N1+
ATOM   1767  NH2 ARG A 167      21.790  50.375  44.705  1.00  0.00           N  
ATOM   1768  H   ARG A 167      22.896  48.640  50.776  1.00  0.00           H  
ATOM   1769  HE  ARG A 167      22.055  48.512  46.471  1.00  0.00           H  
ATOM   1770 1HH1 ARG A 167      24.866  49.749  44.876  1.00  0.00           H  
ATOM   1771 2HH1 ARG A 167      24.161  50.646  43.652  1.00  0.00           H  
ATOM   1772 1HH2 ARG A 167      20.912  50.277  45.181  1.00  0.00           H  
ATOM   1773 2HH2 ARG A 167      21.728  50.748  43.782  1.00  0.00           H  
ATOM   1774  N   THR A 168      24.607  44.974  51.212  1.00  0.00           N  
ATOM   1775  CA  THR A 168      25.814  44.464  51.880  1.00  0.00           C  
ATOM   1776  C   THR A 168      26.967  44.505  50.935  1.00  0.00           C  
ATOM   1777  O   THR A 168      27.130  43.834  49.909  1.00  0.00           O  
ATOM   1778  CB  THR A 168      25.740  43.090  52.514  1.00  0.00           C  
ATOM   1779  CG2 THR A 168      25.003  42.951  53.792  1.00  0.00           C  
ATOM   1780  OG1 THR A 168      25.287  42.129  51.559  1.00  0.00           O  
ATOM   1781  H   THR A 168      23.927  44.246  51.162  1.00  0.00           H  
ATOM   1782  HG1 THR A 168      26.020  42.090  50.880  1.00  0.00           H  
ATOM   1783  N   VAL A 169      27.694  45.622  51.099  1.00  0.00           N  
ATOM   1784  CA  VAL A 169      28.996  45.743  50.512  1.00  0.00           C  
ATOM   1785  C   VAL A 169      30.083  45.093  51.331  1.00  0.00           C  
ATOM   1786  O   VAL A 169      30.476  45.518  52.437  1.00  0.00           O  
ATOM   1787  CB  VAL A 169      29.341  47.226  50.097  1.00  0.00           C  
ATOM   1788  CG1 VAL A 169      30.787  47.319  49.577  1.00  0.00           C  
ATOM   1789  CG2 VAL A 169      28.417  47.880  49.051  1.00  0.00           C  
ATOM   1790  H   VAL A 169      27.256  46.289  51.705  1.00  0.00           H  
ATOM   1791  N   TRP A 170      30.422  43.969  50.877  1.00  0.00           N  
ATOM   1792  CA  TRP A 170      31.470  43.171  51.578  1.00  0.00           C  
ATOM   1793  C   TRP A 170      32.945  43.474  51.170  1.00  0.00           C  
ATOM   1794  O   TRP A 170      33.297  44.050  50.099  1.00  0.00           O  
ATOM   1795  CB  TRP A 170      31.246  41.663  51.266  1.00  0.00           C  
ATOM   1796  CG  TRP A 170      30.420  40.848  52.336  1.00  0.00           C  
ATOM   1797  CD1 TRP A 170      29.170  40.922  52.916  1.00  0.00           C  
ATOM   1798  CD2 TRP A 170      31.182  40.100  53.286  1.00  0.00           C  
ATOM   1799  CE2 TRP A 170      30.332  39.840  54.371  1.00  0.00           C  
ATOM   1800  CE3 TRP A 170      32.485  39.712  53.361  1.00  0.00           C  
ATOM   1801  NE1 TRP A 170      29.199  40.416  54.101  1.00  0.00           N  
ATOM   1802  CZ2 TRP A 170      30.703  39.112  55.508  1.00  0.00           C  
ATOM   1803  CZ3 TRP A 170      32.915  39.036  54.505  1.00  0.00           C  
ATOM   1804  CH2 TRP A 170      32.007  38.720  55.545  1.00  0.00           C  
ATOM   1805  H   TRP A 170      30.267  43.682  49.926  1.00  0.00           H  
ATOM   1806  HD1 TRP A 170      28.200  40.993  52.418  1.00  0.00           H  
ATOM   1807  HE1 TRP A 170      28.450  40.607  54.744  1.00  0.00           H  
ATOM   1808  HE3 TRP A 170      33.117  39.802  52.467  1.00  0.00           H  
ATOM   1809  HZ2 TRP A 170      30.052  39.023  56.382  1.00  0.00           H  
ATOM   1810  HZ3 TRP A 170      33.961  38.721  54.476  1.00  0.00           H  
ATOM   1811  HH2 TRP A 170      32.390  38.179  56.412  1.00  0.00           H  
ATOM   1812  N   GLN A 171      33.825  43.081  52.099  1.00  0.00           N  
ATOM   1813  CA  GLN A 171      35.259  42.946  51.722  1.00  0.00           C  
ATOM   1814  C   GLN A 171      35.882  41.772  52.447  1.00  0.00           C  
ATOM   1815  O   GLN A 171      35.578  41.521  53.598  1.00  0.00           O  
ATOM   1816  CB  GLN A 171      35.924  44.261  52.156  1.00  0.00           C  
ATOM   1817  CG  GLN A 171      37.427  44.446  51.840  1.00  0.00           C  
ATOM   1818  CD  GLN A 171      38.121  45.521  52.581  1.00  0.00           C  
ATOM   1819  NE2 GLN A 171      38.214  46.729  52.064  1.00  0.00           N  
ATOM   1820  OE1 GLN A 171      38.319  45.448  53.790  1.00  0.00           O  
ATOM   1821  H   GLN A 171      33.630  43.212  53.065  1.00  0.00           H  
ATOM   1822 1HE2 GLN A 171      37.812  47.020  51.200  1.00  0.00           H  
ATOM   1823 2HE2 GLN A 171      38.707  47.430  52.583  1.00  0.00           H  
ATOM   1824  N   TYR A 172      36.871  41.113  51.786  1.00  0.00           N  
ATOM   1825  CA  TYR A 172      37.842  40.204  52.466  1.00  0.00           C  
ATOM   1826  C   TYR A 172      39.290  40.743  52.365  1.00  0.00           C  
ATOM   1827  O   TYR A 172      39.786  40.877  51.271  1.00  0.00           O  
ATOM   1828  CB  TYR A 172      37.836  38.821  51.796  1.00  0.00           C  
ATOM   1829  CG  TYR A 172      36.664  37.882  52.013  1.00  0.00           C  
ATOM   1830  CD1 TYR A 172      35.526  37.889  51.195  1.00  0.00           C  
ATOM   1831  CD2 TYR A 172      36.697  36.977  53.067  1.00  0.00           C
[truncated: 2,116,151 more chars]
