# Supplementary material for: Structural insights into the pSer/pThr dependent regulation of the SHP2 tyrosine phosphatase in insulin and CD28 signaling
Source: Nat Commun. 2022 Sep 16;13:5439. doi: 10.1038/s41467-022-32918-5 (PMC9481563; doi:10.1038/s41467-022-32918-5)
Supplement: Supplementary file 4 — Supplementary dataset 2 [file 41467_2022_32918_MOESM4_ESM.zip › p0IRS1-03-dynamics.pdb]

MODEL        1
ATOM      1  N   SER A   4      62.420  27.970  22.350  1.00  0.00           N  
ATOM      2  CA  SER A   4      61.620  27.260  23.360  1.00  0.00           C  
ATOM      3  C   SER A   4      60.160  27.700  23.360  1.00  0.00           C  
ATOM      4  O   SER A   4      59.890  28.910  23.340  1.00  0.00           O  
ATOM      5  CB  SER A   4      62.170  27.340  24.780  1.00  0.00           C  
ATOM      6  OG  SER A   4      62.450  28.700  25.180  1.00  0.00           O  
ATOM      7  HG  SER A   4      63.420  28.940  25.200  1.00  0.00           H  
ATOM      8  H1  SER A   4      63.340  27.590  22.230  1.00  0.00           H  
ATOM      9  H2  SER A   4      61.930  28.030  21.480  1.00  0.00           H  
ATOM     10  H3  SER A   4      62.740  28.870  22.670  1.00  0.00           H  
ATOM     11  N   GLY A   5      59.240  26.780  23.610  1.00  0.00           N  
ATOM     12  CA  GLY A   5      57.780  26.950  23.500  1.00  0.00           C  
ATOM     13  C   GLY A   5      57.270  28.280  24.050  1.00  0.00           C  
ATOM     14  O   GLY A   5      56.840  29.100  23.250  1.00  0.00           O  
ATOM     15  H   GLY A   5      59.470  25.850  23.890  1.00  0.00           H  
ATOM     16  N   PHE A   6      57.370  28.460  25.360  1.00  0.00           N  
ATOM     17  CA  PHE A   6      56.760  29.570  26.070  1.00  0.00           C  
ATOM     18  C   PHE A   6      57.180  30.960  25.560  1.00  0.00           C  
ATOM     19  O   PHE A   6      56.310  31.710  25.090  1.00  0.00           O  
ATOM     20  CB  PHE A   6      56.970  29.420  27.580  1.00  0.00           C  
ATOM     21  CG  PHE A   6      56.140  28.240  28.130  1.00  0.00           C  
ATOM     22  CD1 PHE A   6      56.900  27.330  28.880  1.00  0.00           C  
ATOM     23  CD2 PHE A   6      54.770  28.310  28.140  1.00  0.00           C  
ATOM     24  CE1 PHE A   6      56.200  26.490  29.760  1.00  0.00           C  
ATOM     25  CE2 PHE A   6      54.110  27.320  28.890  1.00  0.00           C  
ATOM     26  CZ  PHE A   6      54.810  26.440  29.740  1.00  0.00           C  
ATOM     27  H   PHE A   6      57.770  27.790  25.980  1.00  0.00           H  
ATOM     28  HD1 PHE A   6      57.970  27.200  28.730  1.00  0.00           H  
ATOM     29  HD2 PHE A   6      54.220  29.180  27.780  1.00  0.00           H  
ATOM     30  HE1 PHE A   6      56.640  25.590  30.180  1.00  0.00           H  
ATOM     31  HE2 PHE A   6      53.130  27.110  28.480  1.00  0.00           H  
ATOM     32  HZ  PHE A   6      54.300  25.750  30.410  1.00  0.00           H  
ATOM     33  N   TRP A   7      58.470  31.240  25.560  1.00  0.00           N  
ATOM     34  CA  TRP A   7      59.140  32.340  24.820  1.00  0.00           C  
ATOM     35  C   TRP A   7      58.630  32.710  23.420  1.00  0.00           C  
ATOM     36  O   TRP A   7      57.930  33.710  23.190  1.00  0.00           O  
ATOM     37  CB  TRP A   7      60.700  32.210  24.970  1.00  0.00           C  
ATOM     38  CG  TRP A   7      61.370  33.340  24.290  1.00  0.00           C  
ATOM     39  CD1 TRP A   7      61.320  34.640  24.640  1.00  0.00           C  
ATOM     40  CD2 TRP A   7      61.870  33.330  22.960  1.00  0.00           C  
ATOM     41  CE2 TRP A   7      61.920  34.630  22.520  1.00  0.00           C  
ATOM     42  CE3 TRP A   7      62.200  32.310  22.140  1.00  0.00           C  
ATOM     43  NE1 TRP A   7      61.720  35.390  23.600  1.00  0.00           N  
ATOM     44  CZ2 TRP A   7      62.350  34.870  21.180  1.00  0.00           C  
ATOM     45  CZ3 TRP A   7      62.660  32.540  20.870  1.00  0.00           C  
ATOM     46  CH2 TRP A   7      62.740  33.820  20.400  1.00  0.00           C  
ATOM     47  H   TRP A   7      59.170  30.730  26.070  1.00  0.00           H  
ATOM     48  HD1 TRP A   7      60.860  35.050  25.540  1.00  0.00           H  
ATOM     49  HE1 TRP A   7      61.930  36.370  23.600  1.00  0.00           H  
ATOM     50  HE3 TRP A   7      61.930  31.300  22.450  1.00  0.00           H  
ATOM     51  HZ2 TRP A   7      62.570  35.900  20.880  1.00  0.00           H  
ATOM     52  HZ3 TRP A   7      63.090  31.670  20.380  1.00  0.00           H  
ATOM     53  HH2 TRP A   7      63.220  33.980  19.440  1.00  0.00           H  
ATOM     54  N   GLU A   8      58.700  31.680  22.520  1.00  0.00           N  
ATOM     55  CA  GLU A   8      58.130  31.710  21.190  1.00  0.00           C  
ATOM     56  C   GLU A   8      56.620  32.090  21.240  1.00  0.00           C  
ATOM     57  O   GLU A   8      56.320  33.100  20.580  1.00  0.00           O  
ATOM     58  CB  GLU A   8      58.350  30.440  20.360  1.00  0.00           C  
ATOM     59  CG  GLU A   8      59.850  30.430  19.930  1.00  0.00           C  
ATOM     60  CD  GLU A   8      60.220  29.060  19.320  1.00  0.00           C  
ATOM     61  OE1 GLU A   8      60.510  29.080  18.130  1.00  0.00           O  
ATOM     62  OE2 GLU A   8      60.380  28.000  19.960  1.00  0.00           O1-
ATOM     63  H   GLU A   8      59.220  30.880  22.820  1.00  0.00           H  
ATOM     64  N   GLU A   9      55.830  31.350  22.060  1.00  0.00           N  
ATOM     65  CA  GLU A   9      54.390  31.630  22.420  1.00  0.00           C  
ATOM     66  C   GLU A   9      54.010  33.050  22.900  1.00  0.00           C  
ATOM     67  O   GLU A   9      53.200  33.770  22.320  1.00  0.00           O  
ATOM     68  CB  GLU A   9      53.880  30.600  23.430  1.00  0.00           C  
ATOM     69  CG  GLU A   9      53.490  29.290  22.710  1.00  0.00           C  
ATOM     70  CD  GLU A   9      52.720  28.290  23.560  1.00  0.00           C  
ATOM     71  OE1 GLU A   9      52.400  28.670  24.720  1.00  0.00           O  
ATOM     72  OE2 GLU A   9      52.130  27.360  23.050  1.00  0.00           O1-
ATOM     73  H   GLU A   9      56.210  30.600  22.610  1.00  0.00           H  
ATOM     74  N   PHE A  10      54.840  33.470  23.840  1.00  0.00           N  
ATOM     75  CA  PHE A  10      54.700  34.780  24.530  1.00  0.00           C  
ATOM     76  C   PHE A  10      54.930  35.830  23.490  1.00  0.00           C  
ATOM     77  O   PHE A  10      53.980  36.550  23.210  1.00  0.00           O  
ATOM     78  CB  PHE A  10      55.750  34.840  25.690  1.00  0.00           C  
ATOM     79  CG  PHE A  10      55.520  35.780  26.900  1.00  0.00           C  
ATOM     80  CD1 PHE A  10      54.950  35.320  28.060  1.00  0.00           C  
ATOM     81  CD2 PHE A  10      55.820  37.110  26.680  1.00  0.00           C  
ATOM     82  CE1 PHE A  10      54.750  36.210  29.100  1.00  0.00           C  
ATOM     83  CE2 PHE A  10      55.630  38.010  27.700  1.00  0.00           C  
ATOM     84  CZ  PHE A  10      55.130  37.570  28.910  1.00  0.00           C  
ATOM     85  H   PHE A  10      55.380  32.790  24.340  1.00  0.00           H  
ATOM     86  HD1 PHE A  10      54.830  34.240  28.190  1.00  0.00           H  
ATOM     87  HD2 PHE A  10      55.840  37.570  25.690  1.00  0.00           H  
ATOM     88  HE1 PHE A  10      54.100  36.000  29.950  1.00  0.00           H  
ATOM     89  HE2 PHE A  10      55.920  39.060  27.650  1.00  0.00           H  
ATOM     90  HZ  PHE A  10      55.290  38.210  29.780  1.00  0.00           H  
ATOM     91  N   GLU A  11      56.020  35.730  22.690  1.00  0.00           N  
ATOM     92  CA  GLU A  11      56.230  36.730  21.680  1.00  0.00           C  
ATOM     93  C   GLU A  11      55.070  37.020  20.680  1.00  0.00           C  
ATOM     94  O   GLU A  11      54.850  38.160  20.320  1.00  0.00           O  
ATOM     95  CB  GLU A  11      57.560  36.470  20.990  1.00  0.00           C  
ATOM     96  CG  GLU A  11      58.850  36.860  21.870  1.00  0.00           C  
ATOM     97  CD  GLU A  11      59.190  38.360  21.960  1.00  0.00           C  
ATOM     98  OE1 GLU A  11      60.000  38.770  21.060  1.00  0.00           O  
ATOM     99  OE2 GLU A  11      58.600  39.190  22.600  1.00  0.00           O1-
ATOM    100  H   GLU A  11      56.610  34.930  22.750  1.00  0.00           H  
ATOM    101  N   THR A  12      54.390  35.940  20.270  1.00  0.00           N  
ATOM    102  CA  THR A  12      53.190  35.970  19.380  1.00  0.00           C  
ATOM    103  C   THR A  12      52.070  36.750  20.000  1.00  0.00           C  
ATOM    104  O   THR A  12      51.650  37.830  19.510  1.00  0.00           O  
ATOM    105  CB  THR A  12      52.710  34.520  19.000  1.00  0.00           C  
ATOM    106  CG2 THR A  12      51.770  34.510  17.760  1.00  0.00           C  
ATOM    107  OG1 THR A  12      53.820  33.700  18.600  1.00  0.00           O  
ATOM    108  H   THR A  12      54.680  34.990  20.410  1.00  0.00           H  
ATOM    109  HG1 THR A  12      53.460  32.770  18.630  1.00  0.00           H  
ATOM    110  N   LEU A  13      51.730  36.310  21.200  1.00  0.00           N  
ATOM    111  CA  LEU A  13      50.730  36.950  22.120  1.00  0.00           C  
ATOM    112  C   LEU A  13      51.000  38.400  22.410  1.00  0.00           C  
ATOM    113  O   LEU A  13      50.100  39.220  22.390  1.00  0.00           O  
ATOM    114  CB  LEU A  13      50.670  36.190  23.400  1.00  0.00           C  
ATOM    115  CG  LEU A  13      50.000  34.860  23.190  1.00  0.00           C  
ATOM    116  CD1 LEU A  13      50.190  34.020  24.480  1.00  0.00           C  
ATOM    117  CD2 LEU A  13      48.530  34.930  22.670  1.00  0.00           C  
ATOM    118  H   LEU A  13      52.210  35.500  21.530  1.00  0.00           H  
ATOM    119  N   GLN A  14      52.210  38.740  22.610  1.00  0.00           N  
ATOM    120  CA  GLN A  14      52.520  40.170  22.800  1.00  0.00           C  
ATOM    121  C   GLN A  14      52.430  41.040  21.540  1.00  0.00           C  
ATOM    122  O   GLN A  14      51.880  42.130  21.680  1.00  0.00           O  
ATOM    123  CB  GLN A  14      53.870  40.390  23.610  1.00  0.00           C  
ATOM    124  CG  GLN A  14      53.900  39.640  24.960  1.00  0.00           C  
ATOM    125  CD  GLN A  14      52.910  40.130  26.020  1.00  0.00           C  
ATOM    126  NE2 GLN A  14      53.210  41.210  26.680  1.00  0.00           N  
ATOM    127  OE1 GLN A  14      51.860  39.550  26.270  1.00  0.00           O  
ATOM    128  H   GLN A  14      52.910  38.030  22.570  1.00  0.00           H  
ATOM    129 1HE2 GLN A  14      54.110  41.650  26.660  1.00  0.00           H  
ATOM    130 2HE2 GLN A  14      52.500  41.650  27.230  1.00  0.00           H  
ATOM    131  N   GLN A  15      52.790  40.510  20.320  1.00  0.00           N  
ATOM    132  CA  GLN A  15      52.510  41.120  19.000  1.00  0.00           C  
ATOM    133  C   GLN A  15      51.060  41.240  18.500  1.00  0.00           C  
ATOM    134  O   GLN A  15      50.780  42.230  17.820  1.00  0.00           O  
ATOM    135  CB  GLN A  15      53.380  40.530  17.850  1.00  0.00           C  
ATOM    136  CG  GLN A  15      54.810  40.740  17.950  1.00  0.00           C  
ATOM    137  CD  GLN A  15      55.330  42.170  18.070  1.00  0.00           C  
ATOM    138  NE2 GLN A  15      56.120  42.490  19.130  1.00  0.00           N  
ATOM    139  OE1 GLN A  15      55.320  42.930  17.160  1.00  0.00           O  
ATOM    140  H   GLN A  15      53.540  39.850  20.270  1.00  0.00           H  
ATOM    141 1HE2 GLN A  15      56.610  41.810  19.680  1.00  0.00           H  
ATOM    142 2HE2 GLN A  15      56.120  43.420  19.490  1.00  0.00           H  
ATOM    143  N   GLN A  16      50.230  40.520  19.280  1.00  0.00           N  
ATOM    144  CA  GLN A  16      48.760  40.690  19.330  1.00  0.00           C  
ATOM    145  C   GLN A  16      48.210  41.840  20.100  1.00  0.00           C  
ATOM    146  O   GLN A  16      47.150  42.370  19.800  1.00  0.00           O  
ATOM    147  CB  GLN A  16      48.050  39.390  19.590  1.00  0.00           C  
ATOM    148  CG  GLN A  16      48.270  38.470  18.390  1.00  0.00           C  
ATOM    149  CD  GLN A  16      47.890  37.050  18.740  1.00  0.00           C  
ATOM    150  NE2 GLN A  16      48.390  36.100  17.980  1.00  0.00           N  
ATOM    151  OE1 GLN A  16      46.950  36.750  19.440  1.00  0.00           O  
ATOM    152  H   GLN A  16      50.490  39.620  19.610  1.00  0.00           H  
ATOM    153 1HE2 GLN A  16      49.150  36.230  17.340  1.00  0.00           H  
ATOM    154 2HE2 GLN A  16      47.860  35.260  17.910  1.00  0.00           H  
ATOM    155  N   GLU A  17      48.750  41.980  21.370  1.00  0.00           N  
ATOM    156  CA  GLU A  17      48.480  43.220  22.150  1.00  0.00           C  
ATOM    157  C   GLU A  17      49.090  44.520  21.560  1.00  0.00           C  
ATOM    158  O   GLU A  17      48.510  45.600  21.720  1.00  0.00           O  
ATOM    159  CB  GLU A  17      48.710  43.080  23.660  1.00  0.00           C  
ATOM    160  CG  GLU A  17      48.130  44.230  24.450  1.00  0.00           C  
ATOM    161  CD  GLU A  17      48.280  43.990  26.040  1.00  0.00           C  
ATOM    162  OE1 GLU A  17      47.840  43.010  26.650  1.00  0.00           O  
ATOM    163  OE2 GLU A  17      49.160  44.660  26.620  1.00  0.00           O1-
ATOM    164  H   GLU A  17      49.300  41.280  21.820  1.00  0.00           H  
ATOM    165  N   CYS A  18      50.350  44.450  21.290  1.00  0.00           N  
ATOM    166  CA  CYS A  18      51.210  45.540  20.700  1.00  0.00           C  
ATOM    167  C   CYS A  18      50.590  46.270  19.470  1.00  0.00           C  
ATOM    168  O   CYS A  18      51.140  47.340  19.090  1.00  0.00           O  
ATOM    169  CB  CYS A  18      52.470  45.010  20.090  1.00  0.00           C  
ATOM    170  SG  CYS A  18      53.700  46.210  19.600  1.00  0.00           S  
ATOM    171  H   CYS A  18      50.850  43.630  21.540  1.00  0.00           H  
ATOM    172  HG  CYS A  18      52.910  47.050  18.940  1.00  0.00           H  
ATOM    173  N   LYS A  19      49.400  45.840  19.010  1.00  0.00           N  
ATOM    174  CA  LYS A  19      48.820  46.290  17.680  1.00  0.00           C  
ATOM    175  C   LYS A  19      48.310  47.760  17.800  1.00  0.00           C  
ATOM    176  O   LYS A  19      48.550  48.460  18.730  1.00  0.00           O  
ATOM    177  CB  LYS A  19      47.750  45.400  17.130  1.00  0.00           C  
ATOM    178  CG  LYS A  19      46.550  45.340  18.140  1.00  0.00           C  
ATOM    179  CD  LYS A  19      45.470  44.520  17.480  1.00  0.00           C  
ATOM    180  CE  LYS A  19      44.340  44.380  18.480  1.00  0.00           C  
ATOM    181  NZ  LYS A  19      43.270  43.640  17.780  1.00  0.00           N1+
ATOM    182  H   LYS A  19      48.790  45.370  19.640  1.00  0.00           H  
ATOM    183  HZ1 LYS A  19      43.650  42.800  17.390  1.00  0.00           H  
ATOM    184  HZ2 LYS A  19      42.540  43.410  18.430  1.00  0.00           H  
ATOM    185  HZ3 LYS A  19      42.820  44.110  17.020  1.00  0.00           H  
ATOM    186  N   LEU A  20      47.660  48.300  16.780  1.00  0.00           N  
ATOM    187  CA  LEU A  20      46.940  49.640  16.900  1.00  0.00           C  
ATOM    188  C   LEU A  20      45.730  49.420  17.820  1.00  0.00           C  
ATOM    189  O   LEU A  20      44.760  48.760  17.490  1.00  0.00           O  
ATOM    190  CB  LEU A  20      46.420  49.970  15.540  1.00  0.00           C  
ATOM    191  CG  LEU A  20      46.880  51.330  15.010  1.00  0.00           C  
ATOM    192  CD1 LEU A  20      46.640  51.540  13.540  1.00  0.00           C  
ATOM    193  CD2 LEU A  20      46.330  52.450  15.890  1.00  0.00           C  
ATOM    194  H   LEU A  20      47.870  48.060  15.830  1.00  0.00           H  
ATOM    195  N   LEU A  21      45.830  49.860  19.050  1.00  0.00           N  
ATOM    196  CA  LEU A  21      44.770  49.760  20.070  1.00  0.00           C  
ATOM    197  C   LEU A  21      43.480  50.610  19.940  1.00  0.00           C  
ATOM    198  O   LEU A  21      43.460  51.790  19.490  1.00  0.00           O  
ATOM    199  CB  LEU A  21      45.520  49.810  21.400  1.00  0.00           C  
ATOM    200  CG  LEU A  21      46.350  48.520  21.770  1.00  0.00           C  
ATOM    201  CD1 LEU A  21      46.660  48.640  23.260  1.00  0.00           C  
ATOM    202  CD2 LEU A  21      45.620  47.230  21.680  1.00  0.00           C  
ATOM    203  H   LEU A  21      46.580  50.480  19.260  1.00  0.00           H  
ATOM    204  N   TYR A  22      42.420  49.950  20.370  1.00  0.00           N  
ATOM    205  CA  TYR A  22      41.110  50.600  20.630  1.00  0.00           C  
ATOM    206  C   TYR A  22      41.080  51.970  21.320  1.00  0.00           C  
ATOM    207  O   TYR A  22      42.060  52.340  22.040  1.00  0.00           O  
ATOM    208  CB  TYR A  22      40.150  49.740  21.470  1.00  0.00           C  
ATOM    209  CG  TYR A  22      39.590  48.420  20.930  1.00  0.00           C  
ATOM    210  CD1 TYR A  22      38.700  48.440  19.910  1.00  0.00           C  
ATOM    211  CD2 TYR A  22      39.780  47.210  21.620  1.00  0.00           C  
ATOM    212  CE1 TYR A  22      38.010  47.280  19.580  1.00  0.00           C  
ATOM    213  CE2 TYR A  22      39.120  46.010  21.280  1.00  0.00           C  
ATOM    214  CZ  TYR A  22      38.220  46.020  20.240  1.00  0.00           C  
ATOM    215  OH  TYR A  22      37.490  44.950  19.770  1.00  0.00           O  
ATOM    216  H   TYR A  22      42.410  48.950  20.300  1.00  0.00           H  
ATOM    217  HD1 TYR A  22      38.460  49.420  19.500  1.00  0.00           H  
ATOM    218  HD2 TYR A  22      40.510  47.180  22.430  1.00  0.00           H  
ATOM    219  HE1 TYR A  22      37.460  47.260  18.630  1.00  0.00           H  
ATOM    220  HE2 TYR A  22      39.570  45.130  21.740  1.00  0.00           H  
ATOM    221  HH  TYR A  22      37.000  45.270  18.950  1.00  0.00           H  
ATOM    222  N   SER A  23      40.060  52.690  21.030  1.00  0.00           N  
ATOM    223  CA  SER A  23      39.790  54.030  21.680  1.00  0.00           C  
ATOM    224  C   SER A  23      39.860  53.970  23.160  1.00  0.00           C  
ATOM    225  O   SER A  23      39.530  52.900  23.750  1.00  0.00           O  
ATOM    226  CB  SER A  23      38.440  54.660  21.260  1.00  0.00           C  
ATOM    227  OG  SER A  23      38.250  55.980  21.680  1.00  0.00           O  
ATOM    228  H   SER A  23      39.380  52.400  20.350  1.00  0.00           H  
ATOM    229  HG  SER A  23      37.990  55.890  22.650  1.00  0.00           H  
ATOM    230  N   ARG A  24      40.440  55.010  23.730  1.00  0.00           N  
ATOM    231  CA  ARG A  24      40.710  55.320  25.200  1.00  0.00           C  
ATOM    232  C   ARG A  24      40.570  56.750  25.550  1.00  0.00           C  
ATOM    233  O   ARG A  24      41.280  57.350  26.360  1.00  0.00           O  
ATOM    234  CB  ARG A  24      42.120  54.940  25.440  1.00  0.00           C  
ATOM    235  CG  ARG A  24      42.290  53.390  25.460  1.00  0.00           C  
ATOM    236  CD  ARG A  24      43.740  53.010  25.350  1.00  0.00           C  
ATOM    237  NE  ARG A  24      44.420  53.330  24.070  1.00  0.00           N  
ATOM    238  CZ  ARG A  24      45.700  53.090  23.820  1.00  0.00           C  
ATOM    239  NH1 ARG A  24      46.570  52.760  24.780  1.00  0.00           N1+
ATOM    240  NH2 ARG A  24      46.290  53.790  22.800  1.00  0.00           N  
ATOM    241  H   ARG A  24      40.910  55.700  23.180  1.00  0.00           H  
ATOM    242  HE  ARG A  24      43.810  53.670  23.360  1.00  0.00           H  
ATOM    243 1HH1 ARG A  24      46.400  52.400  25.690  1.00  0.00           H  
ATOM    244 2HH1 ARG A  24      47.510  52.650  24.460  1.00  0.00           H  
ATOM    245 1HH2 ARG A  24      45.760  54.380  22.190  1.00  0.00           H  
ATOM    246 2HH2 ARG A  24      47.270  53.680  22.640  1.00  0.00           H  
ATOM    247  N   LYS A  25      39.570  57.360  24.900  1.00  0.00           N  
ATOM    248  CA  LYS A  25      39.420  58.800  24.920  1.00  0.00           C  
ATOM    249  C   LYS A  25      38.930  59.420  26.240  1.00  0.00           C  
ATOM    250  O   LYS A  25      39.460  60.420  26.630  1.00  0.00           O  
ATOM    251  CB  LYS A  25      38.350  59.230  23.840  1.00  0.00           C  
ATOM    252  CG  LYS A  25      38.830  59.030  22.420  1.00  0.00           C  
ATOM    253  CD  LYS A  25      39.840  60.150  21.910  1.00  0.00           C  
ATOM    254  CE  LYS A  25      39.730  60.380  20.420  1.00  0.00           C  
ATOM    255  NZ  LYS A  25      40.640  61.440  19.990  1.00  0.00           N1+
ATOM    256  H   LYS A  25      38.830  56.820  24.510  1.00  0.00           H  
ATOM    257  HZ1 LYS A  25      40.650  61.560  19.000  1.00  0.00           H  
ATOM    258  HZ2 LYS A  25      40.450  62.280  20.490  1.00  0.00           H  
ATOM    259  HZ3 LYS A  25      41.570  61.190  20.270  1.00  0.00           H  
ATOM    260  N   GLU A  26      38.110  58.750  27.010  1.00  0.00           N  
ATOM    261  CA  GLU A  26      37.670  59.220  28.290  1.00  0.00           C  
ATOM    262  C   GLU A  26      38.830  59.150  29.360  1.00  0.00           C  
ATOM    263  O   GLU A  26      38.900  59.930  30.250  1.00  0.00           O  
ATOM    264  CB  GLU A  26      36.420  58.590  28.810  1.00  0.00           C  
ATOM    265  CG  GLU A  26      35.220  58.830  27.910  1.00  0.00           C  
ATOM    266  CD  GLU A  26      34.420  60.190  27.920  1.00  0.00           C  
ATOM    267  OE1 GLU A  26      34.390  60.920  28.950  1.00  0.00           O  
ATOM    268  OE2 GLU A  26      33.880  60.610  26.850  1.00  0.00           O1-
ATOM    269  H   GLU A  26      37.620  57.910  26.760  1.00  0.00           H  
ATOM    270  N   GLY A  27      39.780  58.240  29.250  1.00  0.00           N  
ATOM    271  CA  GLY A  27      41.110  58.190  29.840  1.00  0.00           C  
ATOM    272  C   GLY A  27      42.000  59.420  29.380  1.00  0.00           C  
ATOM    273  O   GLY A  27      42.860  60.020  30.030  1.00  0.00           O  
ATOM    274  H   GLY A  27      39.530  57.390  28.780  1.00  0.00           H  
ATOM    275  N   GLN A  28      42.040  59.580  28.070  1.00  0.00           N  
ATOM    276  CA  GLN A  28      42.760  60.700  27.400  1.00  0.00           C  
ATOM    277  C   GLN A  28      42.280  62.180  27.640  1.00  0.00           C  
ATOM    278  O   GLN A  28      43.070  63.090  27.410  1.00  0.00           O  
ATOM    279  CB  GLN A  28      42.880  60.580  25.920  1.00  0.00           C  
ATOM    280  CG  GLN A  28      43.890  59.480  25.680  1.00  0.00           C  
ATOM    281  CD  GLN A  28      44.050  59.360  24.160  1.00  0.00           C  
ATOM    282  NE2 GLN A  28      45.320  59.370  23.850  1.00  0.00           N  
ATOM    283  OE1 GLN A  28      43.260  58.940  23.310  1.00  0.00           O  
ATOM    284  H   GLN A  28      41.670  58.820  27.530  1.00  0.00           H  
ATOM    285 1HE2 GLN A  28      46.020  59.250  24.560  1.00  0.00           H  
ATOM    286 2HE2 GLN A  28      45.580  59.220  22.900  1.00  0.00           H  
ATOM    287  N   ARG A  29      41.140  62.280  28.300  1.00  0.00           N  
ATOM    288  CA  ARG A  29      40.760  63.650  28.800  1.00  0.00           C  
ATOM    289  C   ARG A  29      41.720  64.150  29.870  1.00  0.00           C  
ATOM    290  O   ARG A  29      41.980  63.580  30.890  1.00  0.00           O  
ATOM    291  CB  ARG A  29      39.370  63.640  29.430  1.00  0.00           C  
ATOM    292  CG  ARG A  29      38.420  63.220  28.350  1.00  0.00           C  
ATOM    293  CD  ARG A  29      36.940  63.120  28.740  1.00  0.00           C  
ATOM    294  NE  ARG A  29      36.410  64.500  29.000  1.00  0.00           N  
ATOM    295  CZ  ARG A  29      35.100  64.830  29.230  1.00  0.00           C  
ATOM    296  NH1 ARG A  29      34.220  63.960  29.530  1.00  0.00           N1+
ATOM    297  NH2 ARG A  29      34.690  66.070  29.270  1.00  0.00           N  
ATOM    298  H   ARG A  29      40.500  61.520  28.320  1.00  0.00           H  
ATOM    299  HE  ARG A  29      37.040  65.250  29.170  1.00  0.00           H  
ATOM    300 1HH1 ARG A  29      34.400  62.970  29.510  1.00  0.00           H  
ATOM    301 2HH1 ARG A  29      33.260  64.230  29.440  1.00  0.00           H  
ATOM    302 1HH2 ARG A  29      35.380  66.790  29.200  1.00  0.00           H  
ATOM    303 2HH2 ARG A  29      33.720  66.320  29.310  1.00  0.00           H  
ATOM    304  N   GLN A  30      41.950  65.450  29.760  1.00  0.00           N  
ATOM    305  CA  GLN A  30      42.880  66.260  30.590  1.00  0.00           C  
ATOM    306  C   GLN A  30      42.170  66.450  32.000  1.00  0.00           C  
ATOM    307  O   GLN A  30      42.740  66.180  33.040  1.00  0.00           O  
ATOM    308  CB  GLN A  30      43.210  67.640  30.020  1.00  0.00           C  
ATOM    309  CG  GLN A  30      44.470  68.150  30.700  1.00  0.00           C  
ATOM    310  CD  GLN A  30      44.820  69.580  30.230  1.00  0.00           C  
ATOM    311  NE2 GLN A  30      44.270  70.520  30.940  1.00  0.00           N  
ATOM    312  OE1 GLN A  30      45.760  69.830  29.480  1.00  0.00           O  
ATOM    313  H   GLN A  30      41.310  65.950  29.170  1.00  0.00           H  
ATOM    314 1HE2 GLN A  30      43.650  70.230  31.670  1.00  0.00           H  
ATOM    315 2HE2 GLN A  30      44.540  71.470  30.810  1.00  0.00           H  
ATOM    316  N   GLU A  31      40.880  66.800  31.880  1.00  0.00           N  
ATOM    317  CA  GLU A  31      40.030  66.900  33.130  1.00  0.00           C  
ATOM    318  C   GLU A  31      40.110  65.650  34.020  1.00  0.00           C  
ATOM    319  O   GLU A  31      40.000  65.770  35.220  1.00  0.00           O  
ATOM    320  CB  GLU A  31      38.590  67.190  32.700  1.00  0.00           C  
ATOM    321  CG  GLU A  31      38.130  68.600  33.150  1.00  0.00           C  
ATOM    322  CD  GLU A  31      38.770  69.760  32.280  1.00  0.00           C  
ATOM    323  OE1 GLU A  31      38.940  70.890  32.820  1.00  0.00           O  
ATOM    324  OE2 GLU A  31      38.990  69.550  31.070  1.00  0.00           O1-
ATOM    325  H   GLU A  31      40.460  67.110  31.030  1.00  0.00           H  
ATOM    326  N   ASN A  32      40.290  64.470  33.460  1.00  0.00           N  
ATOM    327  CA  ASN A  32      40.600  63.170  34.090  1.00  0.00           C  
ATOM    328  C   ASN A  32      42.020  62.660  34.410  1.00  0.00           C  
ATOM    329  O   ASN A  32      42.140  61.660  35.130  1.00  0.00           O  
ATOM    330  CB  ASN A  32      39.880  62.020  33.350  1.00  0.00           C  
ATOM    331  CG  ASN A  32      38.340  62.070  33.340  1.00  0.00           C  
ATOM    332  ND2 ASN A  32      37.750  61.470  32.340  1.00  0.00           N  
ATOM    333  OD1 ASN A  32      37.680  62.390  34.340  1.00  0.00           O  
ATOM    334  H   ASN A  32      40.230  64.400  32.470  1.00  0.00           H  
ATOM    335 1HD2 ASN A  32      38.320  60.870  31.770  1.00  0.00           H  
ATOM    336 2HD2 ASN A  32      36.770  61.370  32.130  1.00  0.00           H  
ATOM    337  N   LYS A  33      42.990  63.430  33.940  1.00  0.00           N  
ATOM    338  CA  LYS A  33      44.460  63.090  34.120  1.00  0.00           C  
ATOM    339  C   LYS A  33      44.870  62.660  35.540  1.00  0.00           C  
ATOM    340  O   LYS A  33      45.420  61.550  35.670  1.00  0.00           O  
ATOM    341  CB  LYS A  33      45.310  64.200  33.490  1.00  0.00           C  
ATOM    342  CG  LYS A  33      45.420  63.960  31.990  1.00  0.00           C  
ATOM    343  CD  LYS A  33      46.660  64.570  31.470  1.00  0.00           C  
ATOM    344  CE  LYS A  33      46.840  64.300  29.960  1.00  0.00           C  
ATOM    345  NZ  LYS A  33      47.190  62.890  29.720  1.00  0.00           N1+
ATOM    346  H   LYS A  33      42.780  64.210  33.360  1.00  0.00           H  
ATOM    347  HZ1 LYS A  33      46.540  62.270  30.150  1.00  0.00           H  
ATOM    348  HZ2 LYS A  33      47.160  62.720  28.730  1.00  0.00           H  
ATOM    349  HZ3 LYS A  33      48.080  62.600  30.080  1.00  0.00           H  
ATOM    350  N   ASN A  34      44.380  63.370  36.540  1.00  0.00           N  
ATOM    351  CA  ASN A  34      44.620  63.180  37.990  1.00  0.00           C  
ATOM    352  C   ASN A  34      44.070  61.910  38.670  1.00  0.00           C  
ATOM    353  O   ASN A  34      44.630  61.270  39.560  1.00  0.00           O  
ATOM    354  CB  ASN A  34      44.270  64.360  38.840  1.00  0.00           C  
ATOM    355  CG  ASN A  34      42.780  64.700  38.860  1.00  0.00           C  
ATOM    356  ND2 ASN A  34      42.210  65.470  38.030  1.00  0.00           N  
ATOM    357  OD1 ASN A  34      42.070  64.080  39.620  1.00  0.00           O  
ATOM    358  H   ASN A  34      43.880  64.210  36.320  1.00  0.00           H  
ATOM    359 1HD2 ASN A  34      42.740  65.990  37.350  1.00  0.00           H  
ATOM    360 2HD2 ASN A  34      41.260  65.740  38.140  1.00  0.00           H  
ATOM    361  N   LYS A  35      42.930  61.440  38.070  1.00  0.00           N  
ATOM    362  CA  LYS A  35      42.180  60.150  38.390  1.00  0.00           C  
ATOM    363  C   LYS A  35      43.000  58.860  37.950  1.00  0.00           C  
ATOM    364  O   LYS A  35      42.720  57.790  38.460  1.00  0.00           O  
ATOM    365  CB  LYS A  35      40.770  60.190  37.660  1.00  0.00           C  
ATOM    366  CG  LYS A  35      40.050  61.470  37.740  1.00  0.00           C  
ATOM    367  CD  LYS A  35      38.610  61.340  37.220  1.00  0.00           C  
ATOM    368  CE  LYS A  35      37.980  62.690  37.440  1.00  0.00           C  
ATOM    369  NZ  LYS A  35      36.630  62.810  36.850  1.00  0.00           N1+
ATOM    370  H   LYS A  35      42.490  62.060  37.430  1.00  0.00           H  
ATOM    371  HZ1 LYS A  35      36.620  62.710  35.850  1.00  0.00           H  
ATOM    372  HZ2 LYS A  35      36.100  62.040  37.210  1.00  0.00           H  
ATOM    373  HZ3 LYS A  35      36.270  63.680  37.190  1.00  0.00           H  
ATOM    374  N   ASN A  36      43.960  59.040  37.070  1.00  0.00           N  
ATOM    375  CA  ASN A  36      44.890  57.970  36.680  1.00  0.00           C  
ATOM    376  C   ASN A  36      46.260  57.870  37.440  1.00  0.00           C  
ATOM    377  O   ASN A  36      47.020  58.840  37.480  1.00  0.00           O  
ATOM    378  CB  ASN A  36      45.160  58.020  35.110  1.00  0.00           C  
ATOM    379  CG  ASN A  36      43.930  57.460  34.410  1.00  0.00           C  
ATOM    380  ND2 ASN A  36      43.940  57.660  33.040  1.00  0.00           N  
ATOM    381  OD1 ASN A  36      42.980  57.050  35.070  1.00  0.00           O  
ATOM    382  H   ASN A  36      43.950  59.800  36.420  1.00  0.00           H  
ATOM    383 1HD2 ASN A  36      44.740  58.130  32.670  1.00  0.00           H  
ATOM    384 2HD2 ASN A  36      43.110  57.400  32.540  1.00  0.00           H  
ATOM    385  N   ARG A  37      46.400  56.830  38.300  1.00  0.00           N  
ATOM    386  CA  ARG A  37      47.700  56.600  39.060  1.00  0.00           C  
ATOM    387  C   ARG A  37      48.970  56.400  38.300  1.00  0.00           C  
ATOM    388  O   ARG A  37      50.100  56.950  38.640  1.00  0.00           O  
ATOM    389  CB  ARG A  37      47.420  55.460  40.100  1.00  0.00           C  
ATOM    390  CG  ARG A  37      48.540  55.210  41.030  1.00  0.00           C  
ATOM    391  CD  ARG A  37      48.090  54.110  42.070  1.00  0.00           C  
ATOM    392  NE  ARG A  37      48.910  54.230  43.310  1.00  0.00           N  
ATOM    393  CZ  ARG A  37      48.320  54.300  44.530  1.00  0.00           C  
ATOM    394  NH1 ARG A  37      47.030  53.990  44.790  1.00  0.00           N1+
ATOM    395  NH2 ARG A  37      48.910  55.140  45.410  1.00  0.00           N  
ATOM    396  H   ARG A  37      45.690  56.150  38.470  1.00  0.00           H  
ATOM    397  HE  ARG A  37      49.850  54.560  43.190  1.00  0.00           H  
ATOM    398 1HH1 ARG A  37      46.430  53.550  44.110  1.00  0.00           H  
ATOM    399 2HH1 ARG A  37      46.690  54.320  45.670  1.00  0.00           H  
ATOM    400 1HH2 ARG A  37      49.720  55.690  45.210  1.00  0.00           H  
ATOM    401 2HH2 ARG A  37      48.470  55.350  46.290  1.00  0.00           H  
ATOM    402  N   TYR A  38      48.820  55.660  37.220  1.00  0.00           N  
ATOM    403  CA  TYR A  38      50.030  55.500  36.350  1.00  0.00           C  
ATOM    404  C   TYR A  38      49.540  55.960  34.920  1.00  0.00           C  
ATOM    405  O   TYR A  38      48.860  55.280  34.210  1.00  0.00           O  
ATOM    406  CB  TYR A  38      50.580  54.070  36.340  1.00  0.00           C  
ATOM    407  CG  TYR A  38      51.520  53.660  37.510  1.00  0.00           C  
ATOM    408  CD1 TYR A  38      52.880  53.570  37.310  1.00  0.00           C  
ATOM    409  CD2 TYR A  38      50.900  53.420  38.740  1.00  0.00           C  
ATOM    410  CE1 TYR A  38      53.640  53.200  38.380  1.00  0.00           C  
ATOM    411  CE2 TYR A  38      51.680  53.000  39.790  1.00  0.00           C  
ATOM    412  CZ  TYR A  38      53.050  52.790  39.540  1.00  0.00           C  
ATOM    413  OH  TYR A  38      53.910  52.310  40.460  1.00  0.00           O  
ATOM    414  H   TYR A  38      48.100  54.980  37.080  1.00  0.00           H  
ATOM    415  HD1 TYR A  38      53.360  53.740  36.350  1.00  0.00           H  
ATOM    416  HD2 TYR A  38      49.820  53.310  38.810  1.00  0.00           H  
ATOM    417  HE1 TYR A  38      54.720  53.110  38.260  1.00  0.00           H  
ATOM    418  HE2 TYR A  38      51.240  52.740  40.750  1.00  0.00           H  
ATOM    419  HH  TYR A  38      53.490  52.100  41.340  1.00  0.00           H  
ATOM    420  N   LYS A  39      50.400  56.830  34.310  1.00  0.00           N  
ATOM    421  CA  LYS A  39      49.990  57.620  33.160  1.00  0.00           C  
ATOM    422  C   LYS A  39      49.730  56.830  31.830  1.00  0.00           C  
ATOM    423  O   LYS A  39      48.750  57.210  31.120  1.00  0.00           O  
ATOM    424  CB  LYS A  39      50.890  58.830  32.870  1.00  0.00           C  
ATOM    425  CG  LYS A  39      52.320  58.660  32.420  1.00  0.00           C  
ATOM    426  CD  LYS A  39      52.900  60.110  32.340  1.00  0.00           C  
ATOM    427  CE  LYS A  39      54.220  60.060  31.610  1.00  0.00           C  
ATOM    428  NZ  LYS A  39      55.010  61.340  31.620  1.00  0.00           N1+
ATOM    429  H   LYS A  39      51.350  56.830  34.600  1.00  0.00           H  
ATOM    430  HZ1 LYS A  39      55.560  61.320  32.450  1.00  0.00           H  
ATOM    431  HZ2 LYS A  39      55.620  61.520  30.850  1.00  0.00           H  
ATOM    432  HZ3 LYS A  39      54.350  62.100  31.630  1.00  0.00           H  
ATOM    433  N   ASN A  40      50.460  55.730  31.620  1.00  0.00           N  
ATOM    434  CA  ASN A  40      50.310  54.870  30.390  1.00  0.00           C  
ATOM    435  C   ASN A  40      49.120  53.900  30.410  1.00  0.00           C  
ATOM    436  O   ASN A  40      48.490  53.640  29.380  1.00  0.00           O  
ATOM    437  CB  ASN A  40      51.530  54.020  30.200  1.00  0.00           C  
ATOM    438  CG  ASN A  40      52.020  53.100  31.310  1.00  0.00           C  
ATOM    439  ND2 ASN A  40      51.910  51.800  31.040  1.00  0.00           N  
ATOM    440  OD1 ASN A  40      52.040  53.430  32.510  1.00  0.00           O  
ATOM    441  H   ASN A  40      51.160  55.410  32.250  1.00  0.00           H  
ATOM    442 1HD2 ASN A  40      51.440  51.580  30.190  1.00  0.00           H  
ATOM    443 2HD2 ASN A  40      52.300  51.080  31.610  1.00  0.00           H  
ATOM    444  N   ILE A  41      48.630  53.520  31.590  1.00  0.00           N  
ATOM    445  CA  ILE A  41      47.460  52.600  31.880  1.00  0.00           C  
ATOM    446  C   ILE A  41      46.050  53.220  31.590  1.00  0.00           C  
ATOM    447  O   ILE A  41      45.300  53.630  32.460  1.00  0.00           O  
ATOM    448  CB  ILE A  41      47.610  51.940  33.270  1.00  0.00           C  
ATOM    449  CG1 ILE A  41      48.970  51.430  33.610  1.00  0.00           C  
ATOM    450  CG2 ILE A  41      46.580  50.790  33.410  1.00  0.00           C  
ATOM    451  CD  ILE A  41      49.550  50.310  32.710  1.00  0.00           C  
ATOM    452  H   ILE A  41      48.870  54.090  32.380  1.00  0.00           H  
ATOM    453  N   LEU A  42      45.790  53.650  30.380  1.00  0.00           N  
ATOM    454  CA  LEU A  42      44.560  54.080  29.800  1.00  0.00           C  
ATOM    455  C   LEU A  42      43.420  53.070  29.590  1.00  0.00           C  
ATOM    456  O   LEU A  42      43.710  51.990  29.010  1.00  0.00           O  
ATOM    457  CB  LEU A  42      44.950  54.720  28.420  1.00  0.00           C  
ATOM    458  CG  LEU A  42      45.850  55.970  28.530  1.00  0.00           C  
ATOM    459  CD1 LEU A  42      46.440  56.250  27.120  1.00  0.00           C  
ATOM    460  CD2 LEU A  42      45.130  57.210  29.070  1.00  0.00           C  
ATOM    461  H   LEU A  42      46.590  53.950  29.860  1.00  0.00           H  
ATOM    462  N   PRO A  43      42.270  53.180  30.240  1.00  0.00           N  
ATOM    463  CA  PRO A  43      41.180  52.230  30.100  1.00  0.00           C  
ATOM    464  C   PRO A  43      40.450  52.430  28.760  1.00  0.00           C  
ATOM    465  O   PRO A  43      40.510  53.470  28.120  1.00  0.00           O  
ATOM    466  CB  PRO A  43      40.300  52.340  31.380  1.00  0.00           C  
ATOM    467  CG  PRO A  43      40.510  53.760  31.800  1.00  0.00           C  
ATOM    468  CD  PRO A  43      42.000  54.110  31.380  1.00  0.00           C  
ATOM    469  N   PHE A  44      40.200  51.180  28.270  1.00  0.00           N  
ATOM    470  CA  PHE A  44      39.360  50.950  27.050  1.00  0.00           C  
ATOM    471  C   PHE A  44      37.930  51.440  27.270  1.00  0.00           C  
ATOM    472  O   PHE A  44      37.250  51.160  28.260  1.00  0.00           O  
ATOM    473  CB  PHE A  44      39.380  49.410  26.690  1.00  0.00           C  
ATOM    474  CG  PHE A  44      40.530  48.740  25.960  1.00  0.00           C  
ATOM    475  CD1 PHE A  44      41.570  49.470  25.400  1.00  0.00           C  
ATOM    476  CD2 PHE A  44      40.560  47.350  25.780  1.00  0.00           C  
ATOM    477  CE1 PHE A  44      42.610  48.860  24.650  1.00  0.00           C  
ATOM    478  CE2 PHE A  44      41.580  46.700  25.010  1.00  0.00           C  
ATOM    479  CZ  PHE A  44      42.550  47.520  24.380  1.00  0.00           C  
ATOM    480  H   PHE A  44      40.930  50.500  28.370  1.00  0.00           H  
ATOM    481  HD1 PHE A  44      41.670  50.540  25.610  1.00  0.00           H  
ATOM    482  HD2 PHE A  44      39.700  46.760  26.080  1.00  0.00           H  
ATOM    483  HE1 PHE A  44      43.400  49.500  24.240  1.00  0.00           H  
ATOM    484  HE2 PHE A  44      41.690  45.620  25.010  1.00  0.00           H  
ATOM    485  HZ  PHE A  44      43.090  47.090  23.540  1.00  0.00           H  
ATOM    486  N   ASP A  45      37.590  52.380  26.350  1.00  0.00           N  
ATOM    487  CA  ASP A  45      36.290  53.150  26.340  1.00  0.00           C  
ATOM    488  C   ASP A  45      34.970  52.420  26.320  1.00  0.00           C  
ATOM    489  O   ASP A  45      33.970  52.950  26.780  1.00  0.00           O  
ATOM    490  CB  ASP A  45      36.160  54.110  25.140  1.00  0.00           C  
ATOM    491  CG  ASP A  45      36.890  55.440  25.200  1.00  0.00           C  
ATOM    492  OD1 ASP A  45      36.820  56.130  26.240  1.00  0.00           O  
ATOM    493  OD2 ASP A  45      37.430  55.870  24.140  1.00  0.00           O1-
ATOM    494  H   ASP A  45      38.150  52.430  25.520  1.00  0.00           H  
ATOM    495  N   HIS A  46      34.980  51.200  25.770  1.00  0.00           N  
ATOM    496  CA  HIS A  46      33.720  50.460  25.740  1.00  0.00           C  
ATOM    497  C   HIS A  46      33.430  49.680  27.000  1.00  0.00           C  
ATOM    498  O   HIS A  46      32.400  49.900  27.700  1.00  0.00           O  
ATOM    499  CB  HIS A  46      33.590  49.550  24.540  1.00  0.00           C  
ATOM    500  CG  HIS A  46      34.650  48.440  24.420  1.00  0.00           C  
ATOM    501  CD2 HIS A  46      34.530  47.110  24.420  1.00  0.00           C  
ATOM    502  ND1 HIS A  46      35.910  48.760  24.150  1.00  0.00           N  
ATOM    503  CE1 HIS A  46      36.600  47.590  24.000  1.00  0.00           C  
ATOM    504  NE2 HIS A  46      35.750  46.600  24.200  1.00  0.00           N  
ATOM    505  H   HIS A  46      35.650  50.910  25.090  1.00  0.00           H  
ATOM    506  HD2 HIS A  46      33.590  46.600  24.620  1.00  0.00           H  
ATOM    507  HE1 HIS A  46      37.690  47.500  24.020  1.00  0.00           H  
ATOM    508  HE2 HIS A  46      36.130  45.700  24.430  1.00  0.00           H  
ATOM    509  N   THR A  47      34.410  48.850  27.360  1.00  0.00           N  
ATOM    510  CA  THR A  47      34.570  48.110  28.620  1.00  0.00           C  
ATOM    511  C   THR A  47      34.860  48.890  29.920  1.00  0.00           C  
ATOM    512  O   THR A  47      34.860  48.250  31.000  1.00  0.00           O  
ATOM    513  CB  THR A  47      35.580  46.950  28.480  1.00  0.00           C  
ATOM    514  CG2 THR A  47      35.100  45.840  27.580  1.00  0.00           C  
ATOM    515  OG1 THR A  47      36.830  47.520  27.990  1.00  0.00           O  
ATOM    516  H   THR A  47      35.170  48.700  26.720  1.00  0.00           H  
ATOM    517  HG1 THR A  47      37.360  46.830  27.510  1.00  0.00           H  
ATOM    518  N   ARG A  48      34.730  50.210  29.880  1.00  0.00           N  
ATOM    519  CA  ARG A  48      34.860  51.030  31.130  1.00  0.00           C  
ATOM    520  C   ARG A  48      33.450  51.000  31.820  1.00  0.00           C  
ATOM    521  O   ARG A  48      32.400  51.220  31.160  1.00  0.00           O  
ATOM    522  CB  ARG A  48      35.280  52.470  30.810  1.00  0.00           C  
ATOM    523  CG  ARG A  48      34.490  53.320  29.840  1.00  0.00           C  
ATOM    524  CD  ARG A  48      34.970  54.700  29.890  1.00  0.00           C  
ATOM    525  NE  ARG A  48      34.120  55.420  30.830  1.00  0.00           N  
ATOM    526  CZ  ARG A  48      33.260  56.380  30.530  1.00  0.00           C  
ATOM    527  NH1 ARG A  48      32.970  56.880  29.310  1.00  0.00           N1+
ATOM    528  NH2 ARG A  48      32.830  57.240  31.480  1.00  0.00           N  
ATOM    529  H   ARG A  48      34.360  50.770  29.140  1.00  0.00           H  
ATOM    530  HE  ARG A  48      34.220  55.090  31.770  1.00  0.00           H  
ATOM    531 1HH1 ARG A  48      33.300  56.450  28.470  1.00  0.00           H  
ATOM    532 2HH1 ARG A  48      32.350  57.650  29.210  1.00  0.00           H  
ATOM    533 1HH2 ARG A  48      33.210  57.160  32.400  1.00  0.00           H  
ATOM    534 2HH2 ARG A  48      32.140  57.920  31.220  1.00  0.00           H  
ATOM    535  N   VAL A  49      33.540  50.740  33.110  1.00  0.00           N  
ATOM    536  CA  VAL A  49      32.390  50.880  34.000  1.00  0.00           C  
ATOM    537  C   VAL A  49      32.070  52.410  34.040  1.00  0.00           C  
ATOM    538  O   VAL A  49      32.940  53.260  34.000  1.00  0.00           O  
ATOM    539  CB  VAL A  49      32.800  50.410  35.390  1.00  0.00           C  
ATOM    540  CG1 VAL A  49      31.620  50.310  36.360  1.00  0.00           C  
ATOM    541  CG2 VAL A  49      33.520  49.030  35.410  1.00  0.00           C  
ATOM    542  H   VAL A  49      34.340  50.230  33.430  1.00  0.00           H  
ATOM    543  N   VAL A  50      30.740  52.720  34.160  1.00  0.00           N  
ATOM    544  CA  VAL A  50      30.310  54.140  34.210  1.00  0.00           C  
ATOM    545  C   VAL A  50      29.460  54.440  35.460  1.00  0.00           C  
ATOM    546  O   VAL A  50      28.410  53.860  35.750  1.00  0.00           O  
ATOM    547  CB  VAL A  50      29.430  54.460  32.990  1.00  0.00           C  
ATOM    548  CG1 VAL A  50      29.210  55.980  32.780  1.00  0.00           C  
ATOM    549  CG2 VAL A  50      29.920  53.830  31.610  1.00  0.00           C  
ATOM    550  H   VAL A  50      30.070  51.980  34.280  1.00  0.00           H  
ATOM    551  N   LEU A  51      29.980  55.440  36.170  1.00  0.00           N  
ATOM    552  CA  LEU A  51      29.360  56.130  37.340  1.00  0.00           C  
ATOM    553  C   LEU A  51      28.190  57.100  36.960  1.00  0.00           C  
ATOM    554  O   LEU A  51      28.420  58.330  36.910  1.00  0.00           O  
ATOM    555  CB  LEU A  51      30.520  56.830  37.980  1.00  0.00           C  
ATOM    556  CG  LEU A  51      31.670  55.900  38.390  1.00  0.00           C  
ATOM    557  CD1 LEU A  51      32.910  56.710  38.780  1.00  0.00           C  
ATOM    558  CD2 LEU A  51      31.220  55.230  39.630  1.00  0.00           C  
ATOM    559  H   LEU A  51      30.810  55.910  35.880  1.00  0.00           H  
ATOM    560  N   HIS A  52      26.960  56.580  36.970  1.00  0.00           N  
ATOM    561  CA  HIS A  52      25.790  57.320  36.510  1.00  0.00           C  
ATOM    562  C   HIS A  52      25.380  58.460  37.460  1.00  0.00           C  
ATOM    563  O   HIS A  52      25.460  58.260  38.690  1.00  0.00           O  
ATOM    564  CB  HIS A  52      24.630  56.380  36.340  1.00  0.00           C  
ATOM    565  CG  HIS A  52      24.970  55.210  35.450  1.00  0.00           C  
ATOM    566  CD2 HIS A  52      24.630  53.980  35.840  1.00  0.00           C  
ATOM    567  ND1 HIS A  52      25.690  55.170  34.320  1.00  0.00           N  
ATOM    568  CE1 HIS A  52      25.910  53.850  34.090  1.00  0.00           C  
ATOM    569  NE2 HIS A  52      25.280  53.180  35.030  1.00  0.00           N  
ATOM    570  H   HIS A  52      26.880  55.770  37.550  1.00  0.00           H  
ATOM    571  HD2 HIS A  52      23.940  53.690  36.630  1.00  0.00           H  
ATOM    572  HE1 HIS A  52      26.610  53.530  33.320  1.00  0.00           H  
ATOM    573  HE2 HIS A  52      25.250  52.200  35.190  1.00  0.00           H  
ATOM    574  N   ASP A  53      24.810  59.510  36.880  1.00  0.00           N  
ATOM    575  CA  ASP A  53      24.390  60.770  37.620  1.00  0.00           C  
ATOM    576  C   ASP A  53      25.540  61.450  38.390  1.00  0.00           C  
ATOM    577  O   ASP A  53      26.360  60.870  39.120  1.00  0.00           O  
ATOM    578  CB  ASP A  53      23.170  60.530  38.460  1.00  0.00           C  
ATOM    579  CG  ASP A  53      22.420  61.750  38.930  1.00  0.00           C  
ATOM    580  OD1 ASP A  53      22.330  62.790  38.190  1.00  0.00           O  
ATOM    581  OD2 ASP A  53      21.670  61.690  39.940  1.00  0.00           O1-
ATOM    582  H   ASP A  53      24.880  59.650  35.890  1.00  0.00           H  
ATOM    583  N   GLY A  54      25.360  62.780  38.490  1.00  0.00           N  
ATOM    584  CA  GLY A  54      26.230  63.630  39.290  1.00  0.00           C  
ATOM    585  C   GLY A  54      25.810  65.060  39.340  1.00  0.00           C  
ATOM    586  O   GLY A  54      24.940  65.560  38.620  1.00  0.00           O  
ATOM    587  H   GLY A  54      24.650  63.240  37.960  1.00  0.00           H  
ATOM    588  N   ASP A  55      26.560  65.890  40.070  1.00  0.00           N  
ATOM    589  CA  ASP A  55      26.400  67.320  40.090  1.00  0.00           C  
ATOM    590  C   ASP A  55      26.440  68.110  38.740  1.00  0.00           C  
ATOM    591  O   ASP A  55      27.300  67.850  37.910  1.00  0.00           O  
ATOM    592  CB  ASP A  55      27.550  67.740  41.040  1.00  0.00           C  
ATOM    593  CG  ASP A  55      27.940  69.290  41.010  1.00  0.00           C  
ATOM    594  OD1 ASP A  55      29.120  69.650  41.170  1.00  0.00           O  
ATOM    595  OD2 ASP A  55      27.050  70.120  41.000  1.00  0.00           O1-
ATOM    596  H   ASP A  55      27.250  65.460  40.660  1.00  0.00           H  
ATOM    597  N   PRO A  56      25.470  69.090  38.590  1.00  0.00           N  
ATOM    598  CA  PRO A  56      25.520  69.980  37.380  1.00  0.00           C  
ATOM    599  C   PRO A  56      26.810  70.820  37.190  1.00  0.00           C  
ATOM    600  O   PRO A  56      27.190  71.050  36.080  1.00  0.00           O  
ATOM    601  CB  PRO A  56      24.260  70.820  37.600  1.00  0.00           C  
ATOM    602  CG  PRO A  56      24.030  70.850  39.110  1.00  0.00           C  
ATOM    603  CD  PRO A  56      24.400  69.460  39.520  1.00  0.00           C  
ATOM    604  N   ASN A  57      27.360  71.370  38.340  1.00  0.00           N  
ATOM    605  CA  ASN A  57      28.660  72.140  38.290  1.00  0.00           C  
ATOM    606  C   ASN A  57      29.830  71.300  37.760  1.00  0.00           C  
ATOM    607  O   ASN A  57      30.640  71.710  36.940  1.00  0.00           O  
ATOM    608  CB  ASN A  57      29.120  72.520  39.700  1.00  0.00           C  
ATOM    609  CG  ASN A  57      28.240  73.460  40.530  1.00  0.00           C  
ATOM    610  ND2 ASN A  57      27.360  72.840  41.280  1.00  0.00           N  
ATOM    611  OD1 ASN A  57      28.430  74.670  40.710  1.00  0.00           O  
ATOM    612  H   ASN A  57      27.120  71.080  39.270  1.00  0.00           H  
ATOM    613 1HD2 ASN A  57      27.310  71.840  41.280  1.00  0.00           H  
ATOM    614 2HD2 ASN A  57      26.680  73.360  41.800  1.00  0.00           H  
ATOM    615  N   GLU A  58      30.010  70.030  38.200  1.00  0.00           N  
ATOM    616  CA  GLU A  58      30.980  69.070  37.630  1.00  0.00           C  
ATOM    617  C   GLU A  58      30.830  68.840  36.120  1.00  0.00           C  
ATOM    618  O   GLU A  58      29.710  68.760  35.580  1.00  0.00           O  
ATOM    619  CB  GLU A  58      30.880  67.770  38.510  1.00  0.00           C  
ATOM    620  CG  GLU A  58      31.450  66.430  38.130  1.00  0.00           C  
ATOM    621  CD  GLU A  58      32.940  66.390  38.390  1.00  0.00           C  
ATOM    622  OE1 GLU A  58      33.340  66.460  39.580  1.00  0.00           O  
ATOM    623  OE2 GLU A  58      33.620  66.480  37.380  1.00  0.00           O1-
ATOM    624  H   GLU A  58      29.650  69.680  39.060  1.00  0.00           H  
ATOM    625  N   PRO A  59      31.950  68.630  35.520  1.00  0.00           N  
ATOM    626  CA  PRO A  59      32.030  68.020  34.180  1.00  0.00           C  
ATOM    627  C   PRO A  59      31.970  66.440  34.120  1.00  0.00           C  
ATOM    628  O   PRO A  59      30.890  65.800  33.880  1.00  0.00           O  
ATOM    629  CB  PRO A  59      33.380  68.520  33.620  1.00  0.00           C  
ATOM    630  CG  PRO A  59      34.190  68.950  34.780  1.00  0.00           C  
ATOM    631  CD  PRO A  59      33.150  69.450  35.700  1.00  0.00           C  
ATOM    632  N   VAL A  60      33.010  65.910  34.730  1.00  0.00           N  
ATOM    633  CA  VAL A  60      33.430  64.490  34.610  1.00  0.00           C  
ATOM    634  C   VAL A  60      33.090  63.620  35.810  1.00  0.00           C  
ATOM    635  O   VAL A  60      34.040  63.090  36.430  1.00  0.00           O  
ATOM    636  CB  VAL A  60      34.870  64.340  34.080  1.00  0.00           C  
ATOM    637  CG1 VAL A  60      35.040  64.720  32.580  1.00  0.00           C  
ATOM    638  CG2 VAL A  60      35.830  65.180  34.950  1.00  0.00           C  
ATOM    639  H   VAL A  60      33.270  66.340  35.590  1.00  0.00           H  
ATOM    640  N   SER A  61      31.860  63.320  36.080  1.00  0.00           N  
ATOM    641  CA  SER A  61      31.160  62.620  37.180  1.00  0.00           C  
ATOM    642  C   SER A  61      30.940  61.080  36.870  1.00  0.00           C  
ATOM    643  O   SER A  61      30.340  60.350  37.640  1.00  0.00           O  
ATOM    644  CB  SER A  61      29.810  63.250  37.590  1.00  0.00           C  
ATOM    645  OG  SER A  61      28.920  63.530  36.480  1.00  0.00           O  
ATOM    646  H   SER A  61      31.160  63.820  35.570  1.00  0.00           H  
ATOM    647  HG  SER A  61      28.590  62.660  36.120  1.00  0.00           H  
ATOM    648  N   ASP A  62      31.490  60.600  35.740  1.00  0.00           N  
ATOM    649  CA  ASP A  62      31.360  59.250  35.100  1.00  0.00           C  
ATOM    650  C   ASP A  62      32.500  58.260  34.960  1.00  0.00           C  
ATOM    651  O   ASP A  62      32.240  57.110  35.290  1.00  0.00           O  
ATOM    652  CB  ASP A  62      30.740  59.460  33.730  1.00  0.00           C  
ATOM    653  CG  ASP A  62      31.450  60.520  32.900  1.00  0.00           C  
ATOM    654  OD1 ASP A  62      32.640  60.690  32.910  1.00  0.00           O  
ATOM    655  OD2 ASP A  62      30.850  61.070  32.030  1.00  0.00           O1-
ATOM    656  H   ASP A  62      32.060  61.240  35.220  1.00  0.00           H  
ATOM    657  N   TYR A  63      33.760  58.760  34.770  1.00  0.00           N  
ATOM    658  CA  TYR A  63      34.980  57.930  34.640  1.00  0.00           C  
ATOM    659  C   TYR A  63      35.520  57.200  35.960  1.00  0.00           C  
ATOM    660  O   TYR A  63      35.520  57.650  37.080  1.00  0.00           O  
ATOM    661  CB  TYR A  63      36.100  58.820  34.070  1.00  0.00           C  
ATOM    662  CG  TYR A  63      37.490  58.220  33.880  1.00  0.00           C  
ATOM    663  CD1 TYR A  63      37.730  57.400  32.740  1.00  0.00           C  
ATOM    664  CD2 TYR A  63      38.480  58.490  34.750  1.00  0.00           C  
ATOM    665  CE1 TYR A  63      38.990  56.850  32.460  1.00  0.00           C  
ATOM    666  CE2 TYR A  63      39.720  57.930  34.530  1.00  0.00           C  
ATOM    667  CZ  TYR A  63      39.990  57.100  33.460  1.00  0.00           C  
ATOM    668  OH  TYR A  63      41.210  56.700  33.150  1.00  0.00           O  
ATOM    669  H   TYR A  63      33.910  59.700  34.480  1.00  0.00           H  
ATOM    670  HD1 TYR A  63      36.920  57.130  32.060  1.00  0.00           H  
ATOM    671  HD2 TYR A  63      38.300  59.010  35.690  1.00  0.00           H  
ATOM    672  HE1 TYR A  63      39.220  56.410  31.490  1.00  0.00           H  
ATOM    673  HE2 TYR A  63      40.490  58.030  35.290  1.00  0.00           H  
ATOM    674  HH  TYR A  63      41.810  56.790  33.950  1.00  0.00           H  
ATOM    675  N   ILE A  64      36.210  56.120  35.710  1.00  0.00           N  
ATOM    676  CA  ILE A  64      37.000  55.320  36.700  1.00  0.00           C  
ATOM    677  C   ILE A  64      38.000  54.380  35.920  1.00  0.00           C  
ATOM    678  O   ILE A  64      37.550  53.760  34.930  1.00  0.00           O  
ATOM    679  CB  ILE A  64      36.060  54.510  37.670  1.00  0.00           C  
ATOM    680  CG1 ILE A  64      36.820  53.900  38.880  1.00  0.00           C  
ATOM    681  CG2 ILE A  64      35.280  53.440  36.910  1.00  0.00           C  
ATOM    682  CD  ILE A  64      35.840  53.750  40.090  1.00  0.00           C  
ATOM    683  H   ILE A  64      36.020  55.620  34.860  1.00  0.00           H  
ATOM    684  N   ASN A  65      39.250  54.240  36.360  1.00  0.00           N  
ATOM    685  CA  ASN A  65      40.200  53.300  35.660  1.00  0.00           C  
ATOM    686  C   ASN A  65      39.910  51.840  36.060  1.00  0.00           C  
ATOM    687  O   ASN A  65      40.660  51.150  36.800  1.00  0.00           O  
ATOM    688  CB  ASN A  65      41.570  53.900  35.800  1.00  0.00           C  
ATOM    689  CG  ASN A  65      42.620  53.360  34.770  1.00  0.00           C  
ATOM    690  ND2 ASN A  65      43.470  54.230  34.390  1.00  0.00           N  
ATOM    691  OD1 ASN A  65      42.560  52.260  34.220  1.00  0.00           O  
ATOM    692  H   ASN A  65      39.630  54.980  36.910  1.00  0.00           H  
ATOM    693 1HD2 ASN A  65      43.400  55.130  34.820  1.00  0.00           H  
ATOM    694 2HD2 ASN A  65      44.220  54.000  33.770  1.00  0.00           H  
ATOM    695  N   ALA A  66      38.710  51.450  35.630  1.00  0.00           N  
ATOM    696  CA  ALA A  66      38.040  50.150  35.890  1.00  0.00           C  
ATOM    697  C   ALA A  66      37.210  49.480  34.760  1.00  0.00           C  
ATOM    698  O   ALA A  66      36.420  50.050  34.040  1.00  0.00           O  
ATOM    699  CB  ALA A  66      37.130  50.360  37.060  1.00  0.00           C  
ATOM    700  H   ALA A  66      38.170  52.120  35.110  1.00  0.00           H  
ATOM    701  N   ASN A  67      37.440  48.150  34.660  1.00  0.00           N  
ATOM    702  CA  ASN A  67      37.020  47.330  33.540  1.00  0.00           C  
ATOM    703  C   ASN A  67      36.590  45.860  33.950  1.00  0.00           C  
ATOM    704  O   ASN A  67      37.170  45.250  34.830  1.00  0.00           O  
ATOM    705  CB  ASN A  67      38.150  47.200  32.530  1.00  0.00           C  
ATOM    706  CG  ASN A  67      38.560  48.510  31.810  1.00  0.00           C  
ATOM    707  ND2 ASN A  67      38.190  48.620  30.550  1.00  0.00           N  
ATOM    708  OD1 ASN A  67      39.310  49.340  32.310  1.00  0.00           O  
ATOM    709  H   ASN A  67      38.080  47.780  35.330  1.00  0.00           H  
ATOM    710 1HD2 ASN A  67      37.760  47.880  30.040  1.00  0.00           H  
ATOM    711 2HD2 ASN A  67      38.160  49.460  30.000  1.00  0.00           H  
ATOM    712  N   ILE A  68      35.370  45.600  33.480  1.00  0.00           N  
ATOM    713  CA  ILE A  68      34.630  44.280  33.600  1.00  0.00           C  
ATOM    714  C   ILE A  68      35.400  43.240  32.760  1.00  0.00           C  
ATOM    715  O   ILE A  68      35.560  43.480  31.580  1.00  0.00           O  
ATOM    716  CB  ILE A  68      33.130  44.480  33.330  1.00  0.00           C  
ATOM    717  CG1 ILE A  68      32.690  45.120  32.000  1.00  0.00           C  
ATOM    718  CG2 ILE A  68      32.580  45.190  34.560  1.00  0.00           C  
ATOM    719  CD  ILE A  68      32.390  43.990  31.100  1.00  0.00           C  
ATOM    720  H   ILE A  68      34.890  46.230  32.870  1.00  0.00           H  
ATOM    721  N   ILE A  69      35.670  42.110  33.460  1.00  0.00           N  
ATOM    722  CA  ILE A  69      36.260  40.880  32.860  1.00  0.00           C  
ATOM    723  C   ILE A  69      35.120  39.770  32.780  1.00  0.00           C  
ATOM    724  O   ILE A  69      34.870  39.120  33.790  1.00  0.00           O  
ATOM    725  CB  ILE A  69      37.610  40.460  33.570  1.00  0.00           C  
ATOM    726  CG1 ILE A  69      38.640  41.650  33.690  1.00  0.00           C  
ATOM    727  CG2 ILE A  69      38.140  39.280  32.770  1.00  0.00           C  
ATOM    728  CD  ILE A  69      39.130  42.130  32.310  1.00  0.00           C  
ATOM    729  H   ILE A  69      35.350  42.130  34.410  1.00  0.00           H  
ATOM    730  N   MET A  70      34.890  39.340  31.540  1.00  0.00           N  
ATOM    731  CA  MET A  70      33.780  38.390  31.230  1.00  0.00           C  
ATOM    732  C   MET A  70      34.310  37.090  30.620  1.00  0.00           C  
ATOM    733  O   MET A  70      35.080  37.140  29.620  1.00  0.00           O  
ATOM    734  CB  MET A  70      32.700  39.010  30.310  1.00  0.00           C  
ATOM    735  CG  MET A  70      31.990  40.260  30.820  1.00  0.00           C  
ATOM    736  SD  MET A  70      30.720  40.960  29.700  1.00  0.00           S  
ATOM    737  CE  MET A  70      29.380  41.200  30.850  1.00  0.00           C  
ATOM    738  H   MET A  70      35.380  39.770  30.780  1.00  0.00           H  
ATOM    739  N   PRO A  71      34.020  35.990  31.350  1.00  0.00           N  
ATOM    740  CA  PRO A  71      34.370  34.670  30.890  1.00  0.00           C  
ATOM    741  C   PRO A  71      33.610  34.210  29.600  1.00  0.00           C  
ATOM    742  O   PRO A  71      34.240  33.730  28.660  1.00  0.00           O  
ATOM    743  CB  PRO A  71      34.060  33.790  32.140  1.00  0.00           C  
ATOM    744  CG  PRO A  71      33.940  34.700  33.370  1.00  0.00           C  
ATOM    745  CD  PRO A  71      33.950  36.090  32.820  1.00  0.00           C  
ATOM    746  N   GLU A  72      32.300  34.430  29.600  1.00  0.00           N  
ATOM    747  CA  GLU A  72      31.470  34.330  28.380  1.00  0.00           C  
ATOM    748  C   GLU A  72      30.680  35.650  28.140  1.00  0.00           C  
ATOM    749  O   GLU A  72      30.510  36.430  29.050  1.00  0.00           O  
ATOM    750  CB  GLU A  72      30.390  33.230  28.460  1.00  0.00           C  
ATOM    751  CG  GLU A  72      31.060  31.860  28.360  1.00  0.00           C  
ATOM    752  CD  GLU A  72      30.210  30.590  28.330  1.00  0.00           C  
ATOM    753  OE1 GLU A  72      29.320  30.540  27.470  1.00  0.00           O  
ATOM    754  OE2 GLU A  72      30.470  29.580  28.940  1.00  0.00           O1-
ATOM    755  H   GLU A  72      31.910  34.460  30.520  1.00  0.00           H  
ATOM    756  N   PHE A  73      30.250  35.760  26.830  1.00  0.00           N  
ATOM    757  CA  PHE A  73      29.640  37.070  26.360  1.00  0.00           C  
ATOM    758  C   PHE A  73      28.420  37.560  27.240  1.00  0.00           C  
ATOM    759  O   PHE A  73      28.300  38.800  27.360  1.00  0.00           O  
ATOM    760  CB  PHE A  73      29.260  36.990  24.820  1.00  0.00           C  
ATOM    761  CG  PHE A  73      29.770  38.220  24.060  1.00  0.00           C  
ATOM    762  CD1 PHE A  73      29.070  39.370  23.840  1.00  0.00           C  
ATOM    763  CD2 PHE A  73      31.050  38.060  23.520  1.00  0.00           C  
ATOM    764  CE1 PHE A  73      29.540  40.340  22.940  1.00  0.00           C  
ATOM    765  CE2 PHE A  73      31.580  39.020  22.600  1.00  0.00           C  
ATOM    766  CZ  PHE A  73      30.800  40.140  22.330  1.00  0.00           C  
ATOM    767  H   PHE A  73      30.480  35.070  26.140  1.00  0.00           H  
ATOM    768  HD1 PHE A  73      28.110  39.560  24.330  1.00  0.00           H  
ATOM    769  HD2 PHE A  73      31.600  37.150  23.770  1.00  0.00           H  
ATOM    770  HE1 PHE A  73      28.950  41.230  22.720  1.00  0.00           H  
ATOM    771  HE2 PHE A  73      32.560  38.870  22.150  1.00  0.00           H  
ATOM    772  HZ  PHE A  73      31.280  40.910  21.730  1.00  0.00           H  
ATOM    773  N   GLY A  74      27.770  36.680  27.960  1.00  0.00           N  
ATOM    774  CA  GLY A  74      26.690  36.980  28.950  1.00  0.00           C  
ATOM    775  C   GLY A  74      26.850  36.460  30.440  1.00  0.00           C  
ATOM    776  O   GLY A  74      25.900  36.390  31.160  1.00  0.00           O  
ATOM    777  H   GLY A  74      27.800  35.690  27.780  1.00  0.00           H  
ATOM    778  N   SER A  75      28.060  36.420  30.940  1.00  0.00           N  
ATOM    779  CA  SER A  75      28.420  35.820  32.240  1.00  0.00           C  
ATOM    780  C   SER A  75      27.790  36.550  33.430  1.00  0.00           C  
ATOM    781  O   SER A  75      28.070  37.750  33.620  1.00  0.00           O  
ATOM    782  CB  SER A  75      29.930  35.750  32.470  1.00  0.00           C  
ATOM    783  OG  SER A  75      30.470  34.620  31.750  1.00  0.00           O  
ATOM    784  H   SER A  75      28.770  36.910  30.440  1.00  0.00           H  
ATOM    785  HG  SER A  75      30.510  33.810  32.330  1.00  0.00           H  
ATOM    786  N   SER A  76      27.360  35.670  34.390  1.00  0.00           N  
ATOM    787  CA  SER A  76      26.570  35.950  35.590  1.00  0.00           C  
ATOM    788  C   SER A  76      27.410  36.480  36.730  1.00  0.00           C  
ATOM    789  O   SER A  76      28.030  35.810  37.520  1.00  0.00           O  
ATOM    790  CB  SER A  76      25.750  34.780  36.080  1.00  0.00           C  
ATOM    791  OG  SER A  76      24.890  34.210  35.070  1.00  0.00           O  
ATOM    792  H   SER A  76      27.740  34.750  34.410  1.00  0.00           H  
ATOM    793  HG  SER A  76      24.020  34.530  35.430  1.00  0.00           H  
ATOM    794  N   GLY A  77      27.350  37.820  36.830  1.00  0.00           N  
ATOM    795  CA  GLY A  77      27.790  38.680  37.970  1.00  0.00           C  
ATOM    796  C   GLY A  77      28.960  38.220  38.840  1.00  0.00           C  
ATOM    797  O   GLY A  77      30.090  38.450  38.480  1.00  0.00           O  
ATOM    798  H   GLY A  77      26.950  38.350  36.080  1.00  0.00           H  
ATOM    799  N   LYS A  78      28.680  37.400  39.780  1.00  0.00           N  
ATOM    800  CA  LYS A  78      29.710  36.760  40.680  1.00  0.00           C  
ATOM    801  C   LYS A  78      30.770  35.940  39.930  1.00  0.00           C  
ATOM    802  O   LYS A  78      31.860  35.810  40.510  1.00  0.00           O  
ATOM    803  CB  LYS A  78      29.040  35.750  41.590  1.00  0.00           C  
ATOM    804  CG  LYS A  78      28.280  36.530  42.670  1.00  0.00           C  
ATOM    805  CD  LYS A  78      27.700  35.650  43.850  1.00  0.00           C  
ATOM    806  CE  LYS A  78      26.850  34.530  43.360  1.00  0.00           C  
ATOM    807  NZ  LYS A  78      26.100  33.730  44.350  1.00  0.00           N1+
ATOM    808  H   LYS A  78      27.730  37.360  40.090  1.00  0.00           H  
ATOM    809  HZ1 LYS A  78      26.390  34.000  45.270  1.00  0.00           H  
ATOM    810  HZ2 LYS A  78      25.150  34.010  44.170  1.00  0.00           H  
ATOM    811  HZ3 LYS A  78      26.330  32.770  44.210  1.00  0.00           H  
ATOM    812  N   LYS A  79      30.420  35.300  38.850  1.00  0.00           N  
ATOM    813  CA  LYS A  79      31.320  34.710  37.880  1.00  0.00           C  
ATOM    814  C   LYS A  79      32.260  35.670  37.100  1.00  0.00           C  
ATOM    815  O   LYS A  79      33.360  35.220  36.710  1.00  0.00           O  
ATOM    816  CB  LYS A  79      30.430  33.790  36.970  1.00  0.00           C  
ATOM    817  CG  LYS A  79      29.940  32.580  37.750  1.00  0.00           C  
ATOM    818  CD  LYS A  79      30.970  31.450  37.630  1.00  0.00           C  
ATOM    819  CE  LYS A  79      30.520  30.250  38.400  1.00  0.00           C  
ATOM    820  NZ  LYS A  79      31.420  29.150  38.430  1.00  0.00           N1+
ATOM    821  H   LYS A  79      29.440  35.180  38.690  1.00  0.00           H  
ATOM    822  HZ1 LYS A  79      31.060  28.490  39.090  1.00  0.00           H  
ATOM    823  HZ2 LYS A  79      31.640  28.760  37.540  1.00  0.00           H  
ATOM    824  HZ3 LYS A  79      32.310  29.440  38.810  1.00  0.00           H  
ATOM    825  N   SER A  80      31.880  36.910  37.090  1.00  0.00           N  
ATOM    826  CA  SER A  80      32.680  37.890  36.280  1.00  0.00           C  
ATOM    827  C   SER A  80      33.520  38.810  37.190  1.00  0.00           C  
ATOM    828  O   SER A  80      33.150  38.910  38.390  1.00  0.00           O  
ATOM    829  CB  SER A  80      31.740  38.770  35.470  1.00  0.00           C  
ATOM    830  OG  SER A  80      30.920  39.650  36.280  1.00  0.00           O  
ATOM    831  H   SER A  80      31.380  37.250  37.880  1.00  0.00           H  
ATOM    832  HG  SER A  80      30.720  39.250  37.180  1.00  0.00           H  
ATOM    833  N   TYR A  81      34.480  39.550  36.750  1.00  0.00           N  
ATOM    834  CA  TYR A  81      35.410  40.350  37.610  1.00  0.00           C  
ATOM    835  C   TYR A  81      35.460  41.830  37.340  1.00  0.00           C  
ATOM    836  O   TYR A  81      34.930  42.280  36.310  1.00  0.00           O  
ATOM    837  CB  TYR A  81      36.860  39.830  37.680  1.00  0.00           C  
ATOM    838  CG  TYR A  81      37.060  38.610  38.530  1.00  0.00           C  
ATOM    839  CD1 TYR A  81      37.390  38.810  39.860  1.00  0.00           C  
ATOM    840  CD2 TYR A  81      37.310  37.360  37.980  1.00  0.00           C  
ATOM    841  CE1 TYR A  81      38.030  37.880  40.630  1.00  0.00           C  
ATOM    842  CE2 TYR A  81      37.840  36.350  38.730  1.00  0.00           C  
ATOM    843  CZ  TYR A  81      38.170  36.660  40.040  1.00  0.00           C  
ATOM    844  OH  TYR A  81      38.690  35.720  40.820  1.00  0.00           O  
ATOM    845  H   TYR A  81      34.610  39.770  35.780  1.00  0.00           H  
ATOM    846  HD1 TYR A  81      37.330  39.800  40.320  1.00  0.00           H  
ATOM    847  HD2 TYR A  81      37.060  37.160  36.940  1.00  0.00           H  
ATOM    848  HE1 TYR A  81      38.360  38.080  41.650  1.00  0.00           H  
ATOM    849  HE2 TYR A  81      37.850  35.350  38.300  1.00  0.00           H  
ATOM    850  HH  TYR A  81      38.330  34.810  40.580  1.00  0.00           H  
ATOM    851  N   ILE A  82      35.900  42.650  38.270  1.00  0.00           N  
ATOM    852  CA  ILE A  82      36.150  44.080  37.990  1.00  0.00           C  
ATOM    853  C   ILE A  82      37.610  44.260  38.250  1.00  0.00           C  
ATOM    854  O   ILE A  82      38.120  44.190  39.410  1.00  0.00           O  
ATOM    855  CB  ILE A  82      35.170  44.910  38.870  1.00  0.00           C  
ATOM    856  CG1 ILE A  82      33.820  44.910  38.240  1.00  0.00           C  
ATOM    857  CG2 ILE A  82      35.670  46.350  38.990  1.00  0.00           C  
ATOM    858  CD  ILE A  82      32.690  45.580  39.050  1.00  0.00           C  
ATOM    859  H   ILE A  82      35.790  42.470  39.250  1.00  0.00           H  
ATOM    860  N   ALA A  83      38.310  44.370  37.150  1.00  0.00           N  
ATOM    861  CA  ALA A  83      39.790  44.690  37.180  1.00  0.00           C  
ATOM    862  C   ALA A  83      39.960  46.180  37.400  1.00  0.00           C  
ATOM    863  O   ALA A  83      39.450  46.960  36.650  1.00  0.00           O  
ATOM    864  CB  ALA A  83      40.570  44.270  35.950  1.00  0.00           C  
ATOM    865  H   ALA A  83      37.900  44.310  36.240  1.00  0.00           H  
ATOM    866  N   THR A  84      40.570  46.570  38.490  1.00  0.00           N  
ATOM    867  CA  THR A  84      40.610  47.990  38.990  1.00  0.00           C  
ATOM    868  C   THR A  84      41.900  48.590  39.600  1.00  0.00           C  
ATOM    869  O   THR A  84      42.510  47.900  40.390  1.00  0.00           O  
ATOM    870  CB  THR A  84      39.420  48.210  39.940  1.00  0.00           C  
ATOM    871  CG2 THR A  84      39.520  47.310  41.210  1.00  0.00           C  
ATOM    872  OG1 THR A  84      39.130  49.580  40.150  1.00  0.00           O  
ATOM    873  H   THR A  84      41.000  45.960  39.150  1.00  0.00           H  
ATOM    874  HG1 THR A  84      38.160  49.670  40.360  1.00  0.00           H  
ATOM    875  N   GLN A  85      41.940  49.920  39.500  1.00  0.00           N  
ATOM    876  CA  GLN A  85      43.180  50.700  39.980  1.00  0.00           C  
ATOM    877  C   GLN A  85      43.150  51.000  41.480  1.00  0.00           C  
ATOM    878  O   GLN A  85      42.220  51.620  41.990  1.00  0.00           O  
ATOM    879  CB  GLN A  85      43.180  52.020  39.180  1.00  0.00           C  
ATOM    880  CG  GLN A  85      44.200  53.080  39.720  1.00  0.00           C  
ATOM    881  CD  GLN A  85      43.980  54.450  39.120  1.00  0.00           C  
ATOM    882  NE2 GLN A  85      43.370  55.420  39.690  1.00  0.00           N  
ATOM    883  OE1 GLN A  85      44.580  54.720  38.120  1.00  0.00           O  
ATOM    884  H   GLN A  85      41.200  50.460  39.110  1.00  0.00           H  
ATOM    885 1HE2 GLN A  85      43.080  55.280  40.640  1.00  0.00           H  
ATOM    886 2HE2 GLN A  85      43.000  56.130  39.090  1.00  0.00           H  
ATOM    887  N   GLY A  86      44.310  50.810  42.110  1.00  0.00           N  
ATOM    888  CA  GLY A  86      44.290  50.810  43.580  1.00  0.00           C  
ATOM    889  C   GLY A  86      44.010  52.210  44.080  1.00  0.00           C  
ATOM    890  O   GLY A  86      44.540  53.250  43.600  1.00  0.00           O  
ATOM    891  H   GLY A  86      45.020  50.260  41.670  1.00  0.00           H  
ATOM    892  N   CYS A  87      43.130  52.260  45.150  1.00  0.00           N  
ATOM    893  CA  CYS A  87      42.470  53.530  45.630  1.00  0.00           C  
ATOM    894  C   CYS A  87      43.480  54.550  46.180  1.00  0.00           C  
ATOM    895  O   CYS A  87      44.450  54.240  46.850  1.00  0.00           O  
ATOM    896  CB  CYS A  87      41.440  53.270  46.690  1.00  0.00           C  
ATOM    897  SG  CYS A  87      40.120  52.140  46.140  1.00  0.00           S  
ATOM    898  H   CYS A  87      42.830  51.390  45.550  1.00  0.00           H  
ATOM    899  HG  CYS A  87      39.280  52.360  47.140  1.00  0.00           H  
ATOM    900  N   LEU A  88      43.380  55.700  45.520  1.00  0.00           N  
ATOM    901  CA  LEU A  88      44.000  57.020  45.840  1.00  0.00           C  
ATOM    902  C   LEU A  88      42.980  57.840  46.720  1.00  0.00           C  
ATOM    903  O   LEU A  88      41.760  57.840  46.570  1.00  0.00           O  
ATOM    904  CB  LEU A  88      44.270  57.870  44.630  1.00  0.00           C  
ATOM    905  CG  LEU A  88      45.240  57.130  43.700  1.00  0.00           C  
ATOM    906  CD1 LEU A  88      44.850  57.460  42.260  1.00  0.00           C  
ATOM    907  CD2 LEU A  88      46.720  57.280  43.920  1.00  0.00           C  
ATOM    908  H   LEU A  88      42.920  55.690  44.630  1.00  0.00           H  
ATOM    909  N   GLN A  89      43.690  58.700  47.440  1.00  0.00           N  
ATOM    910  CA  GLN A  89      42.890  59.690  48.330  1.00  0.00           C  
ATOM    911  C   GLN A  89      41.760  60.450  47.610  1.00  0.00           C  
ATOM    912  O   GLN A  89      40.670  60.620  48.170  1.00  0.00           O  
ATOM    913  CB  GLN A  89      43.790  60.790  48.920  1.00  0.00           C  
ATOM    914  CG  GLN A  89      44.650  61.630  47.920  1.00  0.00           C  
ATOM    915  CD  GLN A  89      45.440  62.740  48.560  1.00  0.00           C  
ATOM    916  NE2 GLN A  89      44.830  63.900  48.620  1.00  0.00           N  
ATOM    917  OE1 GLN A  89      46.590  62.700  48.950  1.00  0.00           O  
ATOM    918  H   GLN A  89      44.680  58.630  47.580  1.00  0.00           H  
ATOM    919 1HE2 GLN A  89      43.880  64.020  48.340  1.00  0.00           H  
ATOM    920 2HE2 GLN A  89      45.450  64.660  48.840  1.00  0.00           H  
ATOM    921  N   ASN A  90      41.960  60.560  46.300  1.00  0.00           N  
ATOM    922  CA  ASN A  90      40.990  61.320  45.480  1.00  0.00           C  
ATOM    923  C   ASN A  90      39.870  60.500  44.810  1.00  0.00           C  
ATOM    924  O   ASN A  90      38.990  61.120  44.180  1.00  0.00           O  
ATOM    925  CB  ASN A  90      41.610  62.350  44.500  1.00  0.00           C  
ATOM    926  CG  ASN A  90      42.350  61.600  43.310  1.00  0.00           C  
ATOM    927  ND2 ASN A  90      42.140  62.160  42.130  1.00  0.00           N  
ATOM    928  OD1 ASN A  90      43.070  60.680  43.490  1.00  0.00           O  
ATOM    929  H   ASN A  90      42.690  60.160  45.750  1.00  0.00           H  
ATOM    930 1HD2 ASN A  90      41.580  62.980  42.000  1.00  0.00           H  
ATOM    931 2HD2 ASN A  90      42.560  61.890  41.260  1.00  0.00           H  
ATOM    932  N   THR A  91      39.940  59.140  44.880  1.00  0.00           N  
ATOM    933  CA  THR A  91      39.110  58.150  44.210  1.00  0.00           C  
ATOM    934  C   THR A  91      38.220  57.270  45.050  1.00  0.00           C  
ATOM    935  O   THR A  91      37.160  56.860  44.600  1.00  0.00           O  
ATOM    936  CB  THR A  91      39.790  57.170  43.260  1.00  0.00           C  
ATOM    937  CG2 THR A  91      39.900  57.870  41.850  1.00  0.00           C  
ATOM    938  OG1 THR A  91      40.950  56.570  43.870  1.00  0.00           O  
ATOM    939  H   THR A  91      40.790  58.770  45.250  1.00  0.00           H  
ATOM    940  HG1 THR A  91      41.400  56.090  43.120  1.00  0.00           H  
ATOM    941  N   VAL A  92      38.570  57.350  46.360  1.00  0.00           N  
ATOM    942  CA  VAL A  92      37.840  56.640  47.500  1.00  0.00           C  
ATOM    943  C   VAL A  92      36.300  56.800  47.520  1.00  0.00           C  
ATOM    944  O   VAL A  92      35.600  55.810  47.440  1.00  0.00           O  
ATOM    945  CB  VAL A  92      38.590  56.900  48.820  1.00  0.00           C  
ATOM    946  CG1 VAL A  92      37.750  56.310  49.930  1.00  0.00           C  
ATOM    947  CG2 VAL A  92      39.920  56.190  48.720  1.00  0.00           C  
ATOM    948  H   VAL A  92      39.390  57.850  46.660  1.00  0.00           H  
ATOM    949  N   ASN A  93      35.890  58.040  47.300  1.00  0.00           N  
ATOM    950  CA  ASN A  93      34.490  58.390  47.150  1.00  0.00           C  
ATOM    951  C   ASN A  93      33.710  57.920  45.880  1.00  0.00           C  
ATOM    952  O   ASN A  93      32.710  57.270  46.060  1.00  0.00           O  
ATOM    953  CB  ASN A  93      34.240  59.880  47.270  1.00  0.00           C  
ATOM    954  CG  ASN A  93      33.550  60.280  48.580  1.00  0.00           C  
ATOM    955  ND2 ASN A  93      32.300  60.740  48.510  1.00  0.00           N  
ATOM    956  OD1 ASN A  93      34.210  60.480  49.600  1.00  0.00           O  
ATOM    957  H   ASN A  93      36.520  58.810  47.320  1.00  0.00           H  
ATOM    958 1HD2 ASN A  93      31.860  60.900  47.630  1.00  0.00           H  
ATOM    959 2HD2 ASN A  93      31.840  60.670  49.390  1.00  0.00           H  
ATOM    960  N   ASP A  94      34.320  58.090  44.700  1.00  0.00           N  
ATOM    961  CA  ASP A  94      33.940  57.300  43.450  1.00  0.00           C  
ATOM    962  C   ASP A  94      34.060  55.770  43.500  1.00  0.00           C  
ATOM    963  O   ASP A  94      33.110  55.110  43.140  1.00  0.00           O  
ATOM    964  CB  ASP A  94      34.620  57.750  42.160  1.00  0.00           C  
ATOM    965  CG  ASP A  94      34.320  59.230  41.790  1.00  0.00           C  
ATOM    966  OD1 ASP A  94      35.210  60.120  42.030  1.00  0.00           O  
ATOM    967  OD2 ASP A  94      33.220  59.520  41.220  1.00  0.00           O1-
ATOM    968  H   ASP A  94      35.140  58.640  44.630  1.00  0.00           H  
ATOM    969  N   PHE A  95      35.080  55.210  44.140  1.00  0.00           N  
ATOM    970  CA  PHE A  95      35.030  53.770  44.510  1.00  0.00           C  
ATOM    971  C   PHE A  95      33.740  53.290  45.210  1.00  0.00           C  
ATOM    972  O   PHE A  95      32.970  52.440  44.730  1.00  0.00           O  
ATOM    973  CB  PHE A  95      36.290  53.290  45.270  1.00  0.00           C  
ATOM    974  CG  PHE A  95      36.240  51.800  45.620  1.00  0.00           C  
ATOM    975  CD1 PHE A  95      36.750  50.880  44.680  1.00  0.00           C  
ATOM    976  CD2 PHE A  95      35.850  51.450  46.860  1.00  0.00           C  
ATOM    977  CE1 PHE A  95      36.800  49.510  45.040  1.00  0.00           C  
ATOM    978  CE2 PHE A  95      35.810  50.090  47.160  1.00  0.00           C  
ATOM    979  CZ  PHE A  95      36.310  49.150  46.280  1.00  0.00           C  
ATOM    980  H   PHE A  95      35.880  55.730  44.440  1.00  0.00           H  
ATOM    981  HD1 PHE A  95      37.030  51.220  43.680  1.00  0.00           H  
ATOM    982  HD2 PHE A  95      35.650  52.190  47.640  1.00  0.00           H  
ATOM    983  HE1 PHE A  95      37.260  48.790  44.360  1.00  0.00           H  
ATOM    984  HE2 PHE A  95      35.220  49.760  48.020  1.00  0.00           H  
ATOM    985  HZ  PHE A  95      36.610  48.190  46.690  1.00  0.00           H  
ATOM    986  N   TRP A  96      33.460  53.930  46.400  1.00  0.00           N  
ATOM    987  CA  TRP A  96      32.240  53.610  47.170  1.00  0.00           C  
ATOM    988  C   TRP A  96      30.920  53.810  46.380  1.00  0.00           C  
ATOM    989  O   TRP A  96      30.030  52.940  46.380  1.00  0.00           O  
ATOM    990  CB  TRP A  96      32.100  54.250  48.570  1.00  0.00           C  
ATOM    991  CG  TRP A  96      33.200  53.940  49.600  1.00  0.00           C  
ATOM    992  CD1 TRP A  96      34.000  54.880  50.000  1.00  0.00           C  
ATOM    993  CD2 TRP A  96      33.480  52.750  50.220  1.00  0.00           C  
ATOM    994  CE2 TRP A  96      34.420  53.120  51.210  1.00  0.00           C  
ATOM    995  CE3 TRP A  96      33.180  51.430  49.940  1.00  0.00           C  
ATOM    996  NE1 TRP A  96      34.780  54.380  51.040  1.00  0.00           N  
ATOM    997  CZ2 TRP A  96      34.970  52.120  51.920  1.00  0.00           C  
ATOM    998  CZ3 TRP A  96      33.840  50.500  50.750  1.00  0.00           C  
ATOM    999  CH2 TRP A  96      34.660  50.820  51.810  1.00  0.00           C  
ATOM   1000  H   TRP A  96      34.140  54.480  46.900  1.00  0.00           H  
ATOM   1001  HD1 TRP A  96      33.920  55.960  49.860  1.00  0.00           H  
ATOM   1002  HE1 TRP A  96      35.370  54.960  51.590  1.00  0.00           H  
ATOM   1003  HE3 TRP A  96      32.440  51.120  49.200  1.00  0.00           H  
ATOM   1004  HZ2 TRP A  96      35.660  52.380  52.720  1.00  0.00           H  
ATOM   1005  HZ3 TRP A  96      33.640  49.440  50.580  1.00  0.00           H  
ATOM   1006  HH2 TRP A  96      34.700  50.130  52.660  1.00  0.00           H  
ATOM   1007  N   ARG A  97      30.960  54.810  45.470  1.00  0.00           N  
ATOM   1008  CA  ARG A  97      29.840  55.020  44.490  1.00  0.00           C  
ATOM   1009  C   ARG A  97      29.750  53.760  43.610  1.00  0.00           C  
ATOM   1010  O   ARG A  97      28.720  53.130  43.660  1.00  0.00           O  
ATOM   1011  CB  ARG A  97      30.260  56.060  43.510  1.00  0.00           C  
ATOM   1012  CG  ARG A  97      30.020  57.430  44.070  1.00  0.00           C  
ATOM   1013  CD  ARG A  97      30.340  58.340  42.900  1.00  0.00           C  
ATOM   1014  NE  ARG A  97      29.260  58.340  41.860  1.00  0.00           N  
ATOM   1015  CZ  ARG A  97      29.430  58.770  40.570  1.00  0.00           C  
ATOM   1016  NH1 ARG A  97      30.560  59.320  40.060  1.00  0.00           N1+
ATOM   1017  NH2 ARG A  97      28.310  59.100  40.050  1.00  0.00           N  
ATOM   1018  H   ARG A  97      31.790  55.340  45.290  1.00  0.00           H  
ATOM   1019  HE  ARG A  97      28.400  57.850  41.990  1.00  0.00           H  
ATOM   1020 1HH1 ARG A  97      31.460  59.290  40.490  1.00  0.00           H  
ATOM   1021 2HH1 ARG A  97      30.450  59.650  39.130  1.00  0.00           H  
ATOM   1022 1HH2 ARG A  97      27.390  58.980  40.430  1.00  0.00           H  
ATOM   1023 2HH2 ARG A  97      28.200  59.550  39.160  1.00  0.00           H  
ATOM   1024  N   MET A  98      30.890  53.290  43.060  1.00  0.00           N  
ATOM   1025  CA  MET A  98      30.850  52.080  42.200  1.00  0.00           C  
ATOM   1026  C   MET A  98      30.450  50.770  42.880  1.00  0.00           C  
ATOM   1027  O   MET A  98      29.610  50.060  42.280  1.00  0.00           O  
ATOM   1028  CB  MET A  98      32.250  51.900  41.540  1.00  0.00           C  
ATOM   1029  CG  MET A  98      31.930  51.500  40.040  1.00  0.00           C  
ATOM   1030  SD  MET A  98      33.500  51.210  39.130  1.00  0.00           S  
ATOM   1031  CE  MET A  98      33.640  49.470  39.360  1.00  0.00           C  
ATOM   1032  H   MET A  98      31.810  53.600  43.270  1.00  0.00           H  
ATOM   1033  N   VAL A  99      30.940  50.620  44.100  1.00  0.00           N  
ATOM   1034  CA  VAL A  99      30.770  49.460  45.040  1.00  0.00           C  
ATOM   1035  C   VAL A  99      29.270  49.260  45.450  1.00  0.00           C  
ATOM   1036  O   VAL A  99      28.750  48.150  45.430  1.00  0.00           O  
ATOM   1037  CB  VAL A  99      31.800  49.650  46.190  1.00  0.00           C  
ATOM   1038  CG1 VAL A  99      31.420  49.070  47.560  1.00  0.00           C  
ATOM   1039  CG2 VAL A  99      33.030  48.900  45.720  1.00  0.00           C  
ATOM   1040  H   VAL A  99      31.740  51.170  44.380  1.00  0.00           H  
ATOM   1041  N   PHE A 100      28.500  50.370  45.480  1.00  0.00           N  
ATOM   1042  CA  PHE A 100      27.060  50.470  45.610  1.00  0.00           C  
ATOM   1043  C   PHE A 100      26.350  50.120  44.260  1.00  0.00           C  
ATOM   1044  O   PHE A 100      25.730  49.030  44.170  1.00  0.00           O  
ATOM   1045  CB  PHE A 100      26.690  51.870  46.150  1.00  0.00           C  
ATOM   1046  CG  PHE A 100      25.420  51.960  47.010  1.00  0.00           C  
ATOM   1047  CD1 PHE A 100      24.300  51.230  46.590  1.00  0.00           C  
ATOM   1048  CD2 PHE A 100      25.670  52.010  48.370  1.00  0.00           C  
ATOM   1049  CE1 PHE A 100      23.420  50.600  47.510  1.00  0.00           C  
ATOM   1050  CE2 PHE A 100      24.900  51.320  49.290  1.00  0.00           C  
ATOM   1051  CZ  PHE A 100      23.800  50.580  48.810  1.00  0.00           C  
ATOM   1052  H   PHE A 100      28.990  51.240  45.600  1.00  0.00           H  
ATOM   1053  HD1 PHE A 100      23.850  51.260  45.600  1.00  0.00           H  
ATOM   1054  HD2 PHE A 100      26.480  52.620  48.770  1.00  0.00           H  
ATOM   1055  HE1 PHE A 100      22.390  50.640  47.140  1.00  0.00           H  
ATOM   1056  HE2 PHE A 100      25.110  51.230  50.360  1.00  0.00           H  
ATOM   1057  HZ  PHE A 100      23.130  50.320  49.630  1.00  0.00           H  
ATOM   1058  N   GLN A 101      26.620  50.920  43.270  1.00  0.00           N  
ATOM   1059  CA  GLN A 101      26.000  50.950  41.940  1.00  0.00           C  
ATOM   1060  C   GLN A 101      25.970  49.560  41.310  1.00  0.00           C  
ATOM   1061  O   GLN A 101      24.920  48.940  41.210  1.00  0.00           O  
ATOM   1062  CB  GLN A 101      26.740  51.920  41.070  1.00  0.00           C  
ATOM   1063  CG  GLN A 101      25.990  52.310  39.810  1.00  0.00           C  
ATOM   1064  CD  GLN A 101      26.860  53.070  38.820  1.00  0.00           C  
ATOM   1065  NE2 GLN A 101      27.530  52.450  37.880  1.00  0.00           N  
ATOM   1066  OE1 GLN A 101      26.930  54.290  38.900  1.00  0.00           O  
ATOM   1067  H   GLN A 101      27.280  51.640  43.490  1.00  0.00           H  
ATOM   1068 1HE2 GLN A 101      27.390  51.470  37.770  1.00  0.00           H  
ATOM   1069 2HE2 GLN A 101      27.930  52.970  37.120  1.00  0.00           H  
ATOM   1070  N   GLU A 102      27.200  48.970  41.300  1.00  0.00           N  
ATOM   1071  CA  GLU A 102      27.470  47.610  40.680  1.00  0.00           C  
ATOM   1072  C   GLU A 102      27.290  46.360  41.600  1.00  0.00           C  
ATOM   1073  O   GLU A 102      27.820  45.320  41.230  1.00  0.00           O  
ATOM   1074  CB  GLU A 102      28.770  47.660  39.930  1.00  0.00           C  
ATOM   1075  CG  GLU A 102      28.980  48.780  38.900  1.00  0.00           C  
ATOM   1076  CD  GLU A 102      28.020  48.690  37.650  1.00  0.00           C  
ATOM   1077  OE1 GLU A 102      27.740  47.580  37.100  1.00  0.00           O  
ATOM   1078  OE2 GLU A 102      27.310  49.680  37.340  1.00  0.00           O1-
ATOM   1079  H   GLU A 102      28.050  49.390  41.640  1.00  0.00           H  
ATOM   1080  N   ASN A 103      26.550  46.500  42.690  1.00  0.00           N  
ATOM   1081  CA  ASN A 103      26.320  45.420  43.740  1.00  0.00           C  
ATOM   1082  C   ASN A 103      27.400  44.550  44.370  1.00  0.00           C  
ATOM   1083  O   ASN A 103      27.060  43.710  45.180  1.00  0.00           O  
ATOM   1084  CB  ASN A 103      25.090  44.590  43.220  1.00  0.00           C  
ATOM   1085  CG  ASN A 103      23.780  45.320  43.170  1.00  0.00           C  
ATOM   1086  ND2 ASN A 103      23.600  46.280  42.260  1.00  0.00           N  
ATOM   1087  OD1 ASN A 103      22.950  45.190  44.050  1.00  0.00           O  
ATOM   1088  H   ASN A 103      26.060  47.340  42.920  1.00  0.00           H  
ATOM   1089 1HD2 ASN A 103      24.200  46.620  41.540  1.00  0.00           H  
ATOM   1090 2HD2 ASN A 103      22.700  46.710  42.290  1.00  0.00           H  
ATOM   1091  N   SER A 104      28.680  44.780  44.030  1.00  0.00           N  
ATOM   1092  CA  SER A 104      29.890  44.180  44.590  1.00  0.00           C  
ATOM   1093  C   SER A 104      29.970  43.820  46.070  1.00  0.00           C  
ATOM   1094  O   SER A 104      30.160  44.710  46.910  1.00  0.00           O  
ATOM   1095  CB  SER A 104      31.090  45.030  44.300  1.00  0.00           C  
ATOM   1096  OG  SER A 104      31.340  45.200  42.860  1.00  0.00           O  
ATOM   1097  H   SER A 104      28.890  45.420  43.290  1.00  0.00           H  
ATOM   1098  HG  SER A 104      31.360  44.310  42.410  1.00  0.00           H  
ATOM   1099  N   ARG A 105      29.810  42.550  46.430  1.00  0.00           N  
ATOM   1100  CA  ARG A 105      29.970  42.010  47.820  1.00  0.00           C  
ATOM   1101  C   ARG A 105      31.410  41.740  48.130  1.00  0.00           C  
ATOM   1102  O   ARG A 105      31.770  41.930  49.270  1.00  0.00           O  
ATOM   1103  CB  ARG A 105      29.190  40.740  47.990  1.00  0.00           C  
ATOM   1104  CG  ARG A 105      27.750  41.010  48.160  1.00  0.00           C  
ATOM   1105  CD  ARG A 105      27.400  41.800  49.480  1.00  0.00           C  
ATOM   1106  NE  ARG A 105      25.990  41.660  49.850  1.00  0.00           N  
ATOM   1107  CZ  ARG A 105      25.620  41.090  50.980  1.00  0.00           C  
ATOM   1108  NH1 ARG A 105      26.500  40.850  51.980  1.00  0.00           N1+
ATOM   1109  NH2 ARG A 105      24.330  40.650  50.990  1.00  0.00           N  
ATOM   1110  H   ARG A 105      29.510  41.890  45.740  1.00  0.00           H  
ATOM   1111  HE  ARG A 105      25.420  41.570  49.030  1.00  0.00           H  
ATOM   1112 1HH1 ARG A 105      27.420  41.140  52.230  1.00  0.00           H  
ATOM   1113 2HH1 ARG A 105      25.980  40.310  52.650  1.00  0.00           H  
ATOM   1114 1HH2 ARG A 105      23.820  40.850  50.160  1.00  0.00           H  
ATOM   1115 2HH2 ARG A 105      23.890  40.140  51.730  1.00  0.00           H  
ATOM   1116  N   VAL A 106      32.110  41.030  47.340  1.00  0.00           N  
ATOM   1117  CA  VAL A 106      33.520  40.650  47.610  1.00  0.00           C  
ATOM   1118  C   VAL A 106      34.460  41.620  46.940  1.00  0.00           C  
ATOM   1119  O   VAL A 106      34.410  42.000  45.760  1.00  0.00           O  
ATOM   1120  CB  VAL A 106      33.840  39.170  47.160  1.00  0.00           C  
ATOM   1121  CG1 VAL A 106      35.300  38.680  47.330  1.00  0.00           C  
ATOM   1122  CG2 VAL A 106      32.910  38.240  47.920  1.00  0.00           C  
ATOM   1123  H   VAL A 106      31.740  40.690  46.470  1.00  0.00           H  
ATOM   1124  N   ILE A 107      35.440  42.040  47.720  1.00  0.00           N  
ATOM   1125  CA  ILE A 107      36.580  42.900  47.280  1.00  0.00           C  
ATOM   1126  C   ILE A 107      37.880  42.150  47.670  1.00  0.00           C  
ATOM   1127  O   ILE A 107      38.220  42.100  48.860  1.00  0.00           O  
ATOM   1128  CB  ILE A 107      36.440  44.330  47.810  1.00  0.00           C  
ATOM   1129  CG1 ILE A 107      35.120  45.020  47.480  1.00  0.00           C  
ATOM   1130  CG2 ILE A 107      37.640  45.150  47.350  1.00  0.00           C  
ATOM   1131  CD  ILE A 107      35.020  46.340  48.240  1.00  0.00           C  
ATOM   1132  H   ILE A 107      35.250  42.080  48.700  1.00  0.00           H  
ATOM   1133  N   VAL A 108      38.840  42.000  46.740  1.00  0.00           N  
ATOM   1134  CA  VAL A 108      40.100  41.220  46.950  1.00  0.00           C  
ATOM   1135  C   VAL A 108      41.230  42.180  46.870  1.00  0.00           C  
ATOM   1136  O   VAL A 108      41.800  42.430  45.780  1.00  0.00           O  
ATOM   1137  CB  VAL A 108      40.220  39.990  46.090  1.00  0.00           C  
ATOM   1138  CG1 VAL A 108      41.470  39.200  46.420  1.00  0.00           C  
ATOM   1139  CG2 VAL A 108      39.070  39.050  46.340  1.00  0.00           C  
ATOM   1140  H   VAL A 108      38.620  42.300  45.810  1.00  0.00           H  
ATOM   1141  N   MET A 109      41.490  42.790  48.020  1.00  0.00           N  
ATOM   1142  CA  MET A 109      42.570  43.740  48.250  1.00  0.00           C  
ATOM   1143  C   MET A 109      43.850  42.920  48.470  1.00  0.00           C  
ATOM   1144  O   MET A 109      44.200  42.510  49.600  1.00  0.00           O  
ATOM   1145  CB  MET A 109      42.370  44.730  49.360  1.00  0.00           C  
ATOM   1146  CG  MET A 109      43.480  45.640  49.840  1.00  0.00           C  
ATOM   1147  SD  MET A 109      43.990  46.870  48.590  1.00  0.00           S  
ATOM   1148  CE  MET A 109      45.630  47.330  49.190  1.00  0.00           C  
ATOM   1149  H   MET A 109      41.020  42.490  48.850  1.00  0.00           H  
ATOM   1150  N   THR A 110      44.470  42.720  47.310  1.00  0.00           N  
ATOM   1151  CA  THR A 110      45.760  41.970  47.110  1.00  0.00           C  
ATOM   1152  C   THR A 110      47.010  42.320  47.890  1.00  0.00           C  
ATOM   1153  O   THR A 110      47.850  41.430  47.940  1.00  0.00           O  
ATOM   1154  CB  THR A 110      46.060  42.070  45.660  1.00  0.00           C  
ATOM   1155  CG2 THR A 110      44.970  41.290  44.800  1.00  0.00           C  
ATOM   1156  OG1 THR A 110      46.160  43.450  45.440  1.00  0.00           O  
ATOM   1157  H   THR A 110      44.150  43.170  46.480  1.00  0.00           H  
ATOM   1158  HG1 THR A 110      45.690  43.630  44.580  1.00  0.00           H  
ATOM   1159  N   THR A 111      47.000  43.430  48.610  1.00  0.00           N  
ATOM   1160  CA  THR A 111      48.090  43.870  49.500  1.00  0.00           C  
ATOM   1161  C   THR A 111      47.670  44.640  50.780  1.00  0.00           C  
ATOM   1162  O   THR A 111      46.540  45.190  50.860  1.00  0.00           O  
ATOM   1163  CB  THR A 111      49.150  44.820  48.850  1.00  0.00           C  
ATOM   1164  CG2 THR A 111      50.150  44.140  47.900  1.00  0.00           C  
ATOM   1165  OG1 THR A 111      48.550  45.970  48.250  1.00  0.00           O  
ATOM   1166  H   THR A 111      46.260  44.100  48.590  1.00  0.00           H  
ATOM   1167  HG1 THR A 111      48.350  45.980  47.270  1.00  0.00           H  
ATOM   1168  N   LYS A 112      48.670  44.800  51.640  1.00  0.00           N  
ATOM   1169  CA  LYS A 112      48.460  45.420  52.980  1.00  0.00           C  
ATOM   1170  C   LYS A 112      48.160  46.940  52.930  1.00  0.00           C  
ATOM   1171  O   LYS A 112      47.120  47.400  53.460  1.00  0.00           O  
ATOM   1172  CB  LYS A 112      49.590  45.090  53.950  1.00  0.00           C  
ATOM   1173  CG  LYS A 112      49.950  43.630  53.990  1.00  0.00           C  
ATOM   1174  CD  LYS A 112      51.150  43.360  54.970  1.00  0.00           C  
ATOM   1175  CE  LYS A 112      51.980  42.240  54.400  1.00  0.00           C  
ATOM   1176  NZ  LYS A 112      52.810  42.740  53.330  1.00  0.00           N1+
ATOM   1177  H   LYS A 112      49.640  44.610  51.510  1.00  0.00           H  
ATOM   1178  HZ1 LYS A 112      53.250  43.590  53.610  1.00  0.00           H  
ATOM   1179  HZ2 LYS A 112      53.540  42.090  53.090  1.00  0.00           H  
ATOM   1180  HZ3 LYS A 112      52.200  42.870  52.540  1.00  0.00           H  
ATOM   1181  N   GLU A 113      49.070  47.600  52.280  1.00  0.00           N  
ATOM   1182  CA  GLU A 113      49.110  49.060  52.040  1.00  0.00           C  
ATOM   1183  C   GLU A 113      50.200  49.440  51.070  1.00  0.00           C  
ATOM   1184  O   GLU A 113      49.910  49.860  49.960  1.00  0.00           O  
ATOM   1185  CB  GLU A 113      49.170  49.890  53.310  1.00  0.00           C  
ATOM   1186  CG  GLU A 113      48.980  51.440  53.170  1.00  0.00           C  
ATOM   1187  CD  GLU A 113      49.210  52.070  54.520  1.00  0.00           C  
ATOM   1188  OE1 GLU A 113      50.400  52.460  54.840  1.00  0.00           O  
ATOM   1189  OE2 GLU A 113      48.250  52.450  55.160  1.00  0.00           O1-
ATOM   1190  H   GLU A 113      49.920  47.160  52.000  1.00  0.00           H  
ATOM   1191  N   VAL A 114      51.510  49.310  51.390  1.00  0.00           N  
ATOM   1192  CA  VAL A 114      52.700  49.650  50.590  1.00  0.00           C  
ATOM   1193  C   VAL A 114      53.600  48.390  50.340  1.00  0.00           C  
ATOM   1194  O   VAL A 114      54.110  47.760  51.290  1.00  0.00           O  
ATOM   1195  CB  VAL A 114      53.480  50.640  51.420  1.00  0.00           C  
ATOM   1196  CG1 VAL A 114      54.830  51.020  50.890  1.00  0.00           C  
ATOM   1197  CG2 VAL A 114      52.570  51.860  51.570  1.00  0.00           C  
ATOM   1198  H   VAL A 114      51.720  49.030  52.330  1.00  0.00           H  
ATOM   1199  N   GLU A 115      53.840  48.000  49.010  1.00  0.00           N  
ATOM   1200  CA  GLU A 115      54.780  46.890  48.760  1.00  0.00           C  
ATOM   1201  C   GLU A 115      56.090  47.490  48.190  1.00  0.00           C  
ATOM   1202  O   GLU A 115      56.100  48.210  47.250  1.00  0.00           O  
ATOM   1203  CB  GLU A 115      54.140  45.990  47.770  1.00  0.00           C  
ATOM   1204  CG  GLU A 115      55.060  44.860  47.550  1.00  0.00           C  
ATOM   1205  CD  GLU A 115      54.650  43.950  46.380  1.00  0.00           C  
ATOM   1206  OE1 GLU A 115      55.080  44.040  45.250  1.00  0.00           O  
ATOM   1207  OE2 GLU A 115      53.890  43.040  46.610  1.00  0.00           O1-
ATOM   1208  H   GLU A 115      53.760  48.680  48.290  1.00  0.00           H  
ATOM   1209  N   ARG A 116      57.180  47.210  48.950  1.00  0.00           N  
ATOM   1210  CA  ARG A 116      58.590  47.500  48.640  1.00  0.00           C  
ATOM   1211  C   ARG A 116      58.860  48.970  48.410  1.00  0.00           C  
ATOM   1212  O   ARG A 116      59.410  49.440  47.430  1.00  0.00           O  
ATOM   1213  CB  ARG A 116      59.100  46.580  47.570  1.00  0.00           C  
ATOM   1214  CG  ARG A 116      60.600  46.640  47.520  1.00  0.00           C  
ATOM   1215  CD  ARG A 116      61.040  45.970  46.220  1.00  0.00           C  
ATOM   1216  NE  ARG A 116      62.520  45.830  46.160  1.00  0.00           N  
ATOM   1217  CZ  ARG A 116      63.450  46.820  45.970  1.00  0.00           C  
ATOM   1218  NH1 ARG A 116      63.130  48.090  45.950  1.00  0.00           N1+
ATOM   1219  NH2 ARG A 116      64.690  46.440  45.700  1.00  0.00           N  
ATOM   1220  H   ARG A 116      57.020  46.560  49.690  1.00  0.00           H  
ATOM   1221  HE  ARG A 116      62.840  45.060  46.720  1.00  0.00           H  
ATOM   1222 1HH1 ARG A 116      62.160  48.300  46.080  1.00  0.00           H  
ATOM   1223 2HH1 ARG A 116      63.710  48.750  45.460  1.00  0.00           H  
ATOM   1224 1HH2 ARG A 116      64.920  45.470  45.750  1.00  0.00           H  
ATOM   1225 2HH2 ARG A 116      65.430  47.100  45.550  1.00  0.00           H  
ATOM   1226  N   GLY A 117      58.230  49.820  49.250  1.00  0.00           N  
ATOM   1227  CA  GLY A 117      58.110  51.230  48.960  1.00  0.00           C  
ATOM   1228  C   GLY A 117      56.960  51.830  48.190  1.00  0.00           C  
ATOM   1229  O   GLY A 117      56.480  52.890  48.580  1.00  0.00           O  
ATOM   1230  H   GLY A 117      57.710  49.600  50.080  1.00  0.00           H  
ATOM   1231  N   LYS A 118      56.420  51.050  47.210  1.00  0.00           N  
ATOM   1232  CA  LYS A 118      55.430  51.480  46.200  1.00  0.00           C  
ATOM   1233  C   LYS A 118      53.980  51.360  46.780  1.00  0.00           C  
ATOM   1234  O   LYS A 118      53.570  50.290  47.280  1.00  0.00           O  
ATOM   1235  CB  LYS A 118      55.540  50.570  44.950  1.00  0.00           C  
ATOM   1236  CG  LYS A 118      56.910  50.640  44.290  1.00  0.00           C  
ATOM   1237  CD  LYS A 118      57.150  49.460  43.310  1.00  0.00           C  
ATOM   1238  CE  LYS A 118      57.150  48.150  44.110  1.00  0.00           C  
ATOM   1239  NZ  LYS A 118      57.930  47.230  43.370  1.00  0.00           N1+
ATOM   1240  H   LYS A 118      56.510  50.050  47.270  1.00  0.00           H  
ATOM   1241  HZ1 LYS A 118      57.630  47.180  42.420  1.00  0.00           H  
ATOM   1242  HZ2 LYS A 118      58.920  47.380  43.430  1.00  0.00           H  
ATOM   1243  HZ3 LYS A 118      57.720  46.330  43.760  1.00  0.00           H  
ATOM   1244  N   SER A 119      53.400  52.560  46.910  1.00  0.00           N  
ATOM   1245  CA  SER A 119      52.030  52.600  47.350  1.00  0.00           C  
ATOM   1246  C   SER A 119      50.960  51.890  46.500  1.00  0.00           C  
ATOM   1247  O   SER A 119      50.750  52.120  45.360  1.00  0.00           O  
ATOM   1248  CB  SER A 119      51.600  54.080  47.610  1.00  0.00           C  
ATOM   1249  OG  SER A 119      52.490  54.580  48.610  1.00  0.00           O  
ATOM   1250  H   SER A 119      53.850  53.440  46.760  1.00  0.00           H  
ATOM   1251  HG  SER A 119      52.010  55.350  49.040  1.00  0.00           H  
ATOM   1252  N   LYS A 120      50.440  50.780  47.060  1.00  0.00           N  
ATOM   1253  CA  LYS A 120      49.330  50.040  46.320  1.00  0.00           C  
ATOM   1254  C   LYS A 120      47.970  50.630  46.640  1.00  0.00           C  
ATOM   1255  O   LYS A 120      47.080  50.480  45.780  1.00  0.00           O  
ATOM   1256  CB  LYS A 120      49.450  48.480  46.560  1.00  0.00           C  
ATOM   1257  CG  LYS A 120      50.880  47.940  46.210  1.00  0.00           C  
ATOM   1258  CD  LYS A 120      51.210  48.170  44.740  1.00  0.00           C  
ATOM   1259  CE  LYS A 120      52.370  47.220  44.470  1.00  0.00           C  
ATOM   1260  NZ  LYS A 120      52.590  47.300  43.010  1.00  0.00           N1+
ATOM   1261  H   LYS A 120      50.790  50.180  47.780  1.00  0.00           H  
ATOM   1262  HZ1 LYS A 120      53.360  46.740  42.720  1.00  0.00           H  
ATOM   1263  HZ2 LYS A 120      51.810  46.950  42.490  1.00  0.00           H  
ATOM   1264  HZ3 LYS A 120      52.700  48.230  42.670  1.00  0.00           H  
ATOM   1265  N   CYS A 121      47.770  51.310  47.780  1.00  0.00           N  
ATOM   1266  CA  CYS A 121      46.460  51.890  48.190  1.00  0.00           C  
ATOM   1267  C   CYS A 121      46.660  52.710  49.450  1.00  0.00           C  
ATOM   1268  O   CYS A 121      47.520  52.400  50.260  1.00  0.00           O  
ATOM   1269  CB  CYS A 121      45.420  50.830  48.390  1.00  0.00           C  
ATOM   1270  SG  CYS A 121      43.750  51.470  48.830  1.00  0.00           S  
ATOM   1271  H   CYS A 121      48.430  51.300  48.530  1.00  0.00           H  
ATOM   1272  HG  CYS A 121      43.980  52.070  50.000  1.00  0.00           H  
ATOM   1273  N   VAL A 122      45.870  53.800  49.570  1.00  0.00           N  
ATOM   1274  CA  VAL A 122      45.470  54.410  50.890  1.00  0.00           C  
ATOM   1275  C   VAL A 122      44.670  53.540  51.840  1.00  0.00           C  
ATOM   1276  O   VAL A 122      43.700  52.980  51.280  1.00  0.00           O  
ATOM   1277  CB  VAL A 122      44.900  55.810  50.570  1.00  0.00           C  
ATOM   1278  CG1 VAL A 122      43.610  55.710  49.740  1.00  0.00           C  
ATOM   1279  CG2 VAL A 122      44.720  56.640  51.820  1.00  0.00           C  
ATOM   1280  H   VAL A 122      46.040  54.470  48.860  1.00  0.00           H  
ATOM   1281  N   LYS A 123      44.980  53.370  53.100  1.00  0.00           N  
ATOM   1282  CA  LYS A 123      44.040  52.810  54.060  1.00  0.00           C  
ATOM   1283  C   LYS A 123      42.730  53.570  54.120  1.00  0.00           C  
ATOM   1284  O   LYS A 123      42.550  54.530  54.860  1.00  0.00           O  
ATOM   1285  CB  LYS A 123      44.790  52.810  55.400  1.00  0.00           C  
ATOM   1286  CG  LYS A 123      44.020  52.170  56.590  1.00  0.00           C  
ATOM   1287  CD  LYS A 123      44.710  52.680  57.900  1.00  0.00           C  
ATOM   1288  CE  LYS A 123      43.750  52.590  59.140  1.00  0.00           C  
ATOM   1289  NZ  LYS A 123      44.280  53.220  60.380  1.00  0.00           N1+
ATOM   1290  H   LYS A 123      45.880  53.650  53.440  1.00  0.00           H  
ATOM   1291  HZ1 LYS A 123      43.630  53.240  61.140  1.00  0.00           H  
ATOM   1292  HZ2 LYS A 123      45.130  52.810  60.720  1.00  0.00           H  
ATOM   1293  HZ3 LYS A 123      44.560  54.140  60.120  1.00  0.00           H  
ATOM   1294  N   TYR A 124      41.830  53.250  53.190  1.00  0.00           N  
ATOM   1295  CA  TYR A 124      40.520  53.910  53.050  1.00  0.00           C  
ATOM   1296  C   TYR A 124      39.440  53.340  54.030  1.00  0.00           C  
ATOM   1297  O   TYR A 124      38.350  53.910  54.190  1.00  0.00           O  
ATOM   1298  CB  TYR A 124      39.900  54.010  51.600  1.00  0.00           C  
ATOM   1299  CG  TYR A 124      39.600  52.740  50.800  1.00  0.00           C  
ATOM   1300  CD1 TYR A 124      40.570  52.040  50.060  1.00  0.00           C  
ATOM   1301  CD2 TYR A 124      38.260  52.290  50.800  1.00  0.00           C  
ATOM   1302  CE1 TYR A 124      40.120  50.900  49.380  1.00  0.00           C  
ATOM   1303  CE2 TYR A 124      37.930  51.110  50.080  1.00  0.00           C  
ATOM   1304  CZ  TYR A 124      38.890  50.390  49.400  1.00  0.00           C  
ATOM   1305  OH  TYR A 124      38.530  49.170  48.960  1.00  0.00           O  
ATOM   1306  H   TYR A 124      42.140  52.790  52.360  1.00  0.00           H  
ATOM   1307  HD1 TYR A 124      41.620  52.290  50.110  1.00  0.00           H  
ATOM   1308  HD2 TYR A 124      37.470  52.750  51.390  1.00  0.00           H  
ATOM   1309  HE1 TYR A 124      40.840  50.430  48.710  1.00  0.00           H  
ATOM   1310  HE2 TYR A 124      36.890  50.810  49.960  1.00  0.00           H  
ATOM   1311  HH  TYR A 124      39.280  48.750  48.440  1.00  0.00           H  
ATOM   1312  N   TRP A 125      39.740  52.210  54.620  1.00  0.00           N  
ATOM   1313  CA  TRP A 125      38.810  51.420  55.470  1.00  0.00           C  
ATOM   1314  C   TRP A 125      38.920  51.850  56.990  1.00  0.00           C  
ATOM   1315  O   TRP A 125      40.050  52.210  57.340  1.00  0.00           O  
ATOM   1316  CB  TRP A 125      39.050  49.930  55.300  1.00  0.00           C  
ATOM   1317  CG  TRP A 125      40.580  49.560  55.410  1.00  0.00           C  
ATOM   1318  CD1 TRP A 125      41.320  49.150  56.450  1.00  0.00           C  
ATOM   1319  CD2 TRP A 125      41.420  49.560  54.310  1.00  0.00           C  
ATOM   1320  CE2 TRP A 125      42.670  49.240  54.780  1.00  0.00           C  
ATOM   1321  CE3 TRP A 125      41.200  49.710  53.020  1.00  0.00           C  
ATOM   1322  NE1 TRP A 125      42.560  49.000  56.070  1.00  0.00           N  
ATOM   1323  CZ2 TRP A 125      43.790  49.200  53.980  1.00  0.00           C  
ATOM   1324  CZ3 TRP A 125      42.260  49.610  52.130  1.00  0.00           C  
ATOM   1325  CH2 TRP A 125      43.580  49.450  52.580  1.00  0.00           C  
ATOM   1326  H   TRP A 125      40.630  51.780  54.410  1.00  0.00           H  
ATOM   1327  HD1 TRP A 125      40.940  48.990  57.460  1.00  0.00           H  
ATOM   1328  HE1 TRP A 125      43.300  48.690  56.670  1.00  0.00           H  
ATOM   1329  HE3 TRP A 125      40.300  50.210  52.660  1.00  0.00           H  
ATOM   1330  HZ2 TRP A 125      44.820  49.130  54.340  1.00  0.00           H  
ATOM   1331  HZ3 TRP A 125      42.010  49.710  51.070  1.00  0.00           H  
ATOM   1332  HH2 TRP A 125      44.440  49.550  51.920  1.00  0.00           H  
ATOM   1333  N   PRO A 126      37.760  51.840  57.710  1.00  0.00           N  
ATOM   1334  CA  PRO A 126      37.800  52.180  59.170  1.00  0.00           C  
ATOM   1335  C   PRO A 126      38.420  51.130  59.980  1.00  0.00           C  
ATOM   1336  O   PRO A 126      38.100  49.910  59.820  1.00  0.00           O  
ATOM   1337  CB  PRO A 126      36.330  52.320  59.570  1.00  0.00           C  
ATOM   1338  CG  PRO A 126      35.650  51.440  58.530  1.00  0.00           C  
ATOM   1339  CD  PRO A 126      36.390  51.850  57.220  1.00  0.00           C  
ATOM   1340  N   ASP A 127      39.100  51.500  61.060  1.00  0.00           N  
ATOM   1341  CA  ASP A 127      39.660  50.700  62.170  1.00  0.00           C  
ATOM   1342  C   ASP A 127      38.610  50.030  63.010  1.00  0.00           C  
ATOM   1343  O   ASP A 127      37.440  50.380  62.900  1.00  0.00           O  
ATOM   1344  CB  ASP A 127      40.540  51.400  63.160  1.00  0.00           C  
ATOM   1345  CG  ASP A 127      41.750  52.100  62.450  1.00  0.00           C  
ATOM   1346  OD1 ASP A 127      41.740  53.300  62.170  1.00  0.00           O  
ATOM   1347  OD2 ASP A 127      42.880  51.520  62.470  1.00  0.00           O1-
ATOM   1348  H   ASP A 127      39.330  52.470  61.110  1.00  0.00           H  
ATOM   1349  N   GLU A 128      38.980  48.870  63.520  1.00  0.00           N  
ATOM   1350  CA  GLU A 128      38.140  48.070  64.380  1.00  0.00           C  
ATOM   1351  C   GLU A 128      37.390  48.920  65.410  1.00  0.00           C  
ATOM   1352  O   GLU A 128      38.040  49.740  66.100  1.00  0.00           O  
ATOM   1353  CB  GLU A 128      38.920  46.890  64.960  1.00  0.00           C  
ATOM   1354  CG  GLU A 128      38.090  45.880  65.760  1.00  0.00           C  
ATOM   1355  CD  GLU A 128      38.920  44.630  65.990  1.00  0.00           C  
ATOM   1356  OE1 GLU A 128      40.110  44.670  66.360  1.00  0.00           O  
ATOM   1357  OE2 GLU A 128      38.340  43.530  65.770  1.00  0.00           O1-
ATOM   1358  H   GLU A 128      39.900  48.540  63.290  1.00  0.00           H  
ATOM   1359  N   TYR A 129      36.110  48.670  65.600  1.00  0.00           N  
ATOM   1360  CA  TYR A 129      35.160  49.500  66.320  1.00  0.00           C  
ATOM   1361  C   TYR A 129      35.000  50.990  65.920  1.00  0.00           C  
ATOM   1362  O   TYR A 129      34.670  51.910  66.760  1.00  0.00           O  
ATOM   1363  CB  TYR A 129      35.230  49.370  67.890  1.00  0.00           C  
ATOM   1364  CG  TYR A 129      34.470  48.090  68.400  1.00  0.00           C  
ATOM   1365  CD1 TYR A 129      33.070  48.090  68.510  1.00  0.00           C  
ATOM   1366  CD2 TYR A 129      35.260  47.010  68.800  1.00  0.00           C  
ATOM   1367  CE1 TYR A 129      32.440  47.000  69.000  1.00  0.00           C  
ATOM   1368  CE2 TYR A 129      34.580  45.910  69.320  1.00  0.00           C  
ATOM   1369  CZ  TYR A 129      33.170  45.860  69.420  1.00  0.00           C  
ATOM   1370  OH  TYR A 129      32.460  44.790  69.840  1.00  0.00           O  
ATOM   1371  H   TYR A 129      35.720  47.800  65.290  1.00  0.00           H  
ATOM   1372  HD1 TYR A 129      32.510  49.010  68.380  1.00  0.00           H  
ATOM   1373  HD2 TYR A 129      36.350  47.030  68.790  1.00  0.00           H  
ATOM   1374  HE1 TYR A 129      31.360  47.070  69.110  1.00  0.00           H  
ATOM   1375  HE2 TYR A 129      35.170  45.150  69.820  1.00  0.00           H  
ATOM   1376  HH  TYR A 129      33.040  44.160  70.370  1.00  0.00           H  
ATOM   1377  N   ALA A 130      35.040  51.300  64.600  1.00  0.00           N  
ATOM   1378  CA  ALA A 130      34.840  52.710  64.050  1.00  0.00           C  
ATOM   1379  C   ALA A 130      34.100  52.880  62.740  1.00  0.00           C  
ATOM   1380  O   ALA A 130      33.850  51.950  61.940  1.00  0.00           O  
ATOM   1381  CB  ALA A 130      36.270  53.320  63.860  1.00  0.00           C  
ATOM   1382  H   ALA A 130      35.140  50.580  63.910  1.00  0.00           H  
ATOM   1383  N   LEU A 131      33.770  54.150  62.520  1.00  0.00           N  
ATOM   1384  CA  LEU A 131      32.840  54.720  61.510  1.00  0.00           C  
ATOM   1385  C   LEU A 131      33.570  55.750  60.610  1.00  0.00           C  
ATOM   1386  O   LEU A 131      34.380  56.570  61.010  1.00  0.00           O  
ATOM   1387  CB  LEU A 131      31.810  55.540  62.330  1.00  0.00           C  
ATOM   1388  CG  LEU A 131      30.510  56.000  61.600  1.00  0.00           C  
ATOM   1389  CD1 LEU A 131      29.710  54.720  61.410  1.00  0.00           C  
ATOM   1390  CD2 LEU A 131      29.810  56.960  62.550  1.00  0.00           C  
ATOM   1391  H   LEU A 131      34.360  54.870  62.870  1.00  0.00           H  
ATOM   1392  N   LYS A 132      33.400  55.560  59.370  1.00  0.00           N  
ATOM   1393  CA  LYS A 132      33.900  56.420  58.260  1.00  0.00           C  
ATOM   1394  C   LYS A 132      32.750  56.700  57.260  1.00  0.00           C  
ATOM   1395  O   LYS A 132      32.160  55.790  56.640  1.00  0.00           O  
ATOM   1396  CB  LYS A 132      35.050  55.760  57.470  1.00  0.00           C  
ATOM   1397  CG  LYS A 132      36.420  55.990  58.160  1.00  0.00           C  
ATOM   1398  CD  LYS A 132      36.890  57.450  58.040  1.00  0.00           C  
ATOM   1399  CE  LYS A 132      38.370  57.580  58.430  1.00  0.00           C  
ATOM   1400  NZ  LYS A 132      38.550  58.920  58.990  1.00  0.00           N1+
ATOM   1401  H   LYS A 132      32.860  54.790  59.010  1.00  0.00           H  
ATOM   1402  HZ1 LYS A 132      39.530  59.090  59.020  1.00  0.00           H  
ATOM   1403  HZ2 LYS A 132      38.160  59.600  58.360  1.00  0.00           H  
ATOM   1404  HZ3 LYS A 132      38.080  59.010  59.870  1.00  0.00           H  
ATOM   1405  N   GLU A 133      32.310  57.940  57.240  1.00  0.00           N  
ATOM   1406  CA  GLU A 133      31.240  58.430  56.280  1.00  0.00           C  
ATOM   1407  C   GLU A 133      31.890  59.060  55.100  1.00  0.00           C  
ATOM   1408  O   GLU A 133      33.000  59.580  55.090  1.00  0.00           O  
ATOM   1409  CB  GLU A 133      30.350  59.460  56.990  1.00  0.00           C  
ATOM   1410  CG  GLU A 133      29.480  58.760  58.030  1.00  0.00           C  
ATOM   1411  CD  GLU A 133      28.690  59.840  58.730  1.00  0.00           C  
ATOM   1412  OE1 GLU A 133      29.230  60.620  59.510  1.00  0.00           O  
ATOM   1413  OE2 GLU A 133      27.470  59.850  58.590  1.00  0.00           O1-
ATOM   1414  H   GLU A 133      32.690  58.570  57.910  1.00  0.00           H  
ATOM   1415  N   TYR A 134      31.210  58.980  53.970  1.00  0.00           N  
ATOM   1416  CA  TYR A 134      31.770  59.560  52.750  1.00  0.00           C  
ATOM   1417  C   TYR A 134      30.750  60.410  52.020  1.00  0.00           C  
ATOM   1418  O   TYR A 134      30.590  60.440  50.800  1.00  0.00           O  
ATOM   1419  CB  TYR A 134      32.170  58.440  51.840  1.00  0.00           C  
ATOM   1420  CG  TYR A 134      33.480  57.790  52.260  1.00  0.00           C  
ATOM   1421  CD1 TYR A 134      34.690  58.350  51.940  1.00  0.00           C  
ATOM   1422  CD2 TYR A 134      33.310  56.680  53.110  1.00  0.00           C  
ATOM   1423  CE1 TYR A 134      35.770  57.840  52.500  1.00  0.00           C  
ATOM   1424  CE2 TYR A 134      34.460  56.190  53.610  1.00  0.00           C  
ATOM   1425  CZ  TYR A 134      35.740  56.730  53.320  1.00  0.00           C  
ATOM   1426  OH  TYR A 134      36.890  56.020  53.420  1.00  0.00           O  
ATOM   1427  H   TYR A 134      30.300  58.620  53.780  1.00  0.00           H  
ATOM   1428  HD1 TYR A 134      34.870  59.280  51.390  1.00  0.00           H  
ATOM   1429  HD2 TYR A 134      32.440  56.040  52.950  1.00  0.00           H  
ATOM   1430  HE1 TYR A 134      36.640  58.500  52.520  1.00  0.00           H  
ATOM   1431  HE2 TYR A 134      34.330  55.380  54.340  1.00  0.00           H  
ATOM   1432  HH  TYR A 134      36.830  55.130  53.880  1.00  0.00           H  
ATOM   1433  N   GLY A 135      30.150  61.300  52.790  1.00  0.00           N  
ATOM   1434  CA  GLY A 135      28.820  62.000  52.460  1.00  0.00           C  
ATOM   1435  C   GLY A 135      27.670  60.990  52.670  1.00  0.00           C  
ATOM   1436  O   GLY A 135      27.600  60.300  53.680  1.00  0.00           O  
ATOM   1437  H   GLY A 135      30.460  61.560  53.710  1.00  0.00           H  
ATOM   1438  N   VAL A 136      26.740  60.900  51.700  1.00  0.00           N  
ATOM   1439  CA  VAL A 136      25.520  60.000  51.790  1.00  0.00           C  
ATOM   1440  C   VAL A 136      25.720  58.470  52.040  1.00  0.00           C  
ATOM   1441  O   VAL A 136      25.110  57.900  52.900  1.00  0.00           O  
ATOM   1442  CB  VAL A 136      24.520  60.160  50.650  1.00  0.00           C  
ATOM   1443  CG1 VAL A 136      23.940  61.590  50.610  1.00  0.00           C  
ATOM   1444  CG2 VAL A 136      25.050  59.720  49.350  1.00  0.00           C  
ATOM   1445  H   VAL A 136      27.010  61.260  50.810  1.00  0.00           H  
ATOM   1446  N   MET A 137      26.840  57.980  51.470  1.00  0.00           N  
ATOM   1447  CA  MET A 137      27.340  56.570  51.750  1.00  0.00           C  
ATOM   1448  C   MET A 137      28.100  56.580  53.090  1.00  0.00           C  
ATOM   1449  O   MET A 137      28.890  57.440  53.430  1.00  0.00           O  
ATOM   1450  CB  MET A 137      28.310  55.900  50.740  1.00  0.00           C  
ATOM   1451  CG  MET A 137      27.890  56.270  49.270  1.00  0.00           C  
ATOM   1452  SD  MET A 137      28.030  58.020  48.690  1.00  0.00           S  
ATOM   1453  CE  MET A 137      29.680  57.820  48.020  1.00  0.00           C  
ATOM   1454  H   MET A 137      27.420  58.450  50.820  1.00  0.00           H  
ATOM   1455  N   ARG A 138      27.900  55.500  53.840  1.00  0.00           N  
ATOM   1456  CA  ARG A 138      28.640  55.210  55.090  1.00  0.00           C  
ATOM   1457  C   ARG A 138      28.980  53.680  55.160  1.00  0.00           C  
ATOM   1458  O   ARG A 138      28.350  52.830  54.580  1.00  0.00           O  
ATOM   1459  CB  ARG A 138      27.860  55.670  56.320  1.00  0.00           C  
ATOM   1460  CG  ARG A 138      26.430  55.120  56.380  1.00  0.00           C  
ATOM   1461  CD  ARG A 138      26.090  54.920  57.850  1.00  0.00           C  
ATOM   1462  NE  ARG A 138      24.690  54.500  58.130  1.00  0.00           N  
ATOM   1463  CZ  ARG A 138      23.800  54.980  59.010  1.00  0.00           C  
ATOM   1464  NH1 ARG A 138      24.160  56.070  59.710  1.00  0.00           N1+
ATOM   1465  NH2 ARG A 138      22.800  54.250  59.450  1.00  0.00           N  
ATOM   1466  H   ARG A 138      27.170  54.820  53.710  1.00  0.00           H  
ATOM   1467  HE  ARG A 138      24.480  53.640  57.660  1.00  0.00           H  
ATOM   1468 1HH1 ARG A 138      25.000  56.600  59.580  1.00  0.00           H  
ATOM   1469 2HH1 ARG A 138      23.690  56.240  60.570  1.00  0.00           H  
ATOM   1470 1HH2 ARG A 138      22.850  53.280  59.220  1.00  0.00           H  
ATOM   1471 2HH2 ARG A 138      21.980  54.570  59.910  1.00  0.00           H  
ATOM   1472  N   VAL A 139      30.150  53.480  55.820  1.00  0.00           N  
ATOM   1473  CA  VAL A 139      30.720  52.140  56.050  1.00  0.00           C  
ATOM   1474  C   VAL A 139      31.140  52.040  57.580  1.00  0.00           C  
ATOM   1475  O   VAL A 139      31.860  52.840  58.180  1.00  0.00           O  
ATOM   1476  CB  VAL A 139      31.870  51.860  55.040  1.00  0.00           C  
ATOM   1477  CG1 VAL A 139      31.390  52.220  53.580  1.00  0.00           C  
ATOM   1478  CG2 VAL A 139      33.170  52.660  55.310  1.00  0.00           C  
ATOM   1479  H   VAL A 139      30.650  54.240  56.230  1.00  0.00           H  
ATOM   1480  N   ARG A 140      30.650  50.990  58.170  1.00  0.00           N  
ATOM   1481  CA  ARG A 140      30.980  50.440  59.550  1.00  0.00           C  
ATOM   1482  C   ARG A 140      31.870  49.140  59.570  1.00  0.00           C  
ATOM   1483  O   ARG A 140      31.410  48.120  59.060  1.00  0.00           O  
ATOM   1484  CB  ARG A 140      29.650  50.260  60.230  1.00  0.00           C  
ATOM   1485  CG  ARG A 140      29.860  49.750  61.690  1.00  0.00           C  
ATOM   1486  CD  ARG A 140      28.640  50.130  62.570  1.00  0.00           C  
ATOM   1487  NE  ARG A 140      28.800  50.070  64.050  1.00  0.00           N  
ATOM   1488  CZ  ARG A 140      29.280  51.040  64.810  1.00  0.00           C  
ATOM   1489  NH1 ARG A 140      29.360  52.340  64.440  1.00  0.00           N1+
ATOM   1490  NH2 ARG A 140      29.550  50.840  66.040  1.00  0.00           N  
ATOM   1491  H   ARG A 140      30.150  50.290  57.660  1.00  0.00           H  
ATOM   1492  HE  ARG A 140      28.400  49.280  64.510  1.00  0.00           H  
ATOM   1493 1HH1 ARG A 140      29.160  52.660  63.520  1.00  0.00           H  
ATOM   1494 2HH1 ARG A 140      29.550  52.990  65.180  1.00  0.00           H  
ATOM   1495 1HH2 ARG A 140      29.400  49.970  66.510  1.00  0.00           H  
ATOM   1496 2HH2 ARG A 140      30.250  51.450  66.420  1.00  0.00           H  
ATOM   1497  N   ASN A 141      32.950  49.140  60.340  1.00  0.00           N  
ATOM   1498  CA  ASN A 141      33.750  47.980  60.610  1.00  0.00           C  
ATOM   1499  C   ASN A 141      33.820  47.830  62.130  1.00  0.00           C  
ATOM   1500  O   ASN A 141      34.190  48.790  62.820  1.00  0.00           O  
ATOM   1501  CB  ASN A 141      35.060  48.140  59.930  1.00  0.00           C  
ATOM   1502  CG  ASN A 141      35.990  47.020  60.370  1.00  0.00           C  
ATOM   1503  ND2 ASN A 141      37.280  47.310  60.520  1.00  0.00           N  
ATOM   1504  OD1 ASN A 141      35.650  45.850  60.600  1.00  0.00           O  
ATOM   1505  H   ASN A 141      33.450  49.950  60.650  1.00  0.00           H  
ATOM   1506 1HD2 ASN A 141      37.630  48.220  60.340  1.00  0.00           H  
ATOM   1507 2HD2 ASN A 141      37.880  46.600  60.900  1.00  0.00           H  
ATOM   1508  N   VAL A 142      32.960  46.950  62.590  1.00  0.00           N  
ATOM   1509  CA  VAL A 142      32.800  46.690  64.020  1.00  0.00           C  
ATOM   1510  C   VAL A 142      33.980  45.800  64.440  1.00  0.00           C  
ATOM   1511  O   VAL A 142      34.940  46.260  65.130  1.00  0.00           O  
ATOM   1512  CB  VAL A 142      31.420  46.060  64.290  1.00  0.00           C  
ATOM   1513  CG1 VAL A 142      30.970  46.250  65.740  1.00  0.00           C  
ATOM   1514  CG2 VAL A 142      30.360  46.480  63.260  1.00  0.00           C  
ATOM   1515  H   VAL A 142      32.420  46.480  61.890  1.00  0.00           H  
ATOM   1516  N   LYS A 143      33.760  44.490  64.320  1.00  0.00           N  
ATOM   1517  CA  LYS A 143      34.710  43.480  64.740  1.00  0.00           C  
ATOM   1518  C   LYS A 143      35.310  42.880  63.470  1.00  0.00           C  
ATOM   1519  O   LYS A 143      34.580  42.420  62.550  1.00  0.00           O  
ATOM   1520  CB  LYS A 143      33.860  42.490  65.610  1.00  0.00           C  
ATOM   1521  CG  LYS A 143      34.940  41.790  66.550  1.00  0.00           C  
ATOM   1522  CD  LYS A 143      35.350  42.620  67.730  1.00  0.00           C  
ATOM   1523  CE  LYS A 143      36.620  42.200  68.480  1.00  0.00           C  
ATOM   1524  NZ  LYS A 143      36.710  40.740  68.760  1.00  0.00           N1+
ATOM   1525  H   LYS A 143      32.920  44.140  63.890  1.00  0.00           H  
ATOM   1526  HZ1 LYS A 143      37.390  40.490  69.450  1.00  0.00           H  
ATOM   1527  HZ2 LYS A 143      35.810  40.520  69.160  1.00  0.00           H  
ATOM   1528  HZ3 LYS A 143      36.900  40.240  67.910  1.00  0.00           H  
ATOM   1529  N   GLU A 144      36.620  42.580  63.690  1.00  0.00           N  
ATOM   1530  CA  GLU A 144      37.450  41.940  62.560  1.00  0.00           C  
ATOM   1531  C   GLU A 144      37.750  40.450  62.830  1.00  0.00           C  
ATOM   1532  O   GLU A 144      37.500  39.990  63.960  1.00  0.00           O  
ATOM   1533  CB  GLU A 144      38.800  42.690  62.280  1.00  0.00           C  
ATOM   1534  CG  GLU A 144      38.690  43.950  61.450  1.00  0.00           C  
ATOM   1535  CD  GLU A 144      40.050  44.620  61.300  1.00  0.00           C  
ATOM   1536  OE1 GLU A 144      40.000  45.840  61.080  1.00  0.00           O  
ATOM   1537  OE2 GLU A 144      41.120  43.960  61.190  1.00  0.00           O1-
ATOM   1538  H   GLU A 144      37.160  42.940  64.450  1.00  0.00           H  
ATOM   1539  N   SER A 145      38.130  39.760  61.730  1.00  0.00           N  
ATOM   1540  CA  SER A 145      38.400  38.350  61.670  1.00  0.00           C  
ATOM   1541  C   SER A 145      39.520  38.040  60.730  1.00  0.00           C  
ATOM   1542  O   SER A 145      39.850  38.880  59.900  1.00  0.00           O  
ATOM   1543  CB  SER A 145      37.180  37.600  61.160  1.00  0.00           C  
ATOM   1544  OG  SER A 145      36.180  37.440  62.170  1.00  0.00           O  
ATOM   1545  H   SER A 145      38.460  40.170  60.890  1.00  0.00           H  
ATOM   1546  HG  SER A 145      35.820  38.380  62.230  1.00  0.00           H  
ATOM   1547  N   ALA A 146      40.260  36.960  61.110  1.00  0.00           N  
ATOM   1548  CA  ALA A 146      41.280  36.500  60.180  1.00  0.00           C  
ATOM   1549  C   ALA A 146      41.240  35.010  59.760  1.00  0.00           C  
ATOM   1550  O   ALA A 146      40.570  34.190  60.330  1.00  0.00           O  
ATOM   1551  CB  ALA A 146      42.620  36.750  60.780  1.00  0.00           C  
ATOM   1552  H   ALA A 146      40.310  36.630  62.050  1.00  0.00           H  
ATOM   1553  N   ALA A 147      41.980  34.660  58.710  1.00  0.00           N  
ATOM   1554  CA  ALA A 147      41.950  33.290  58.120  1.00  0.00           C  
ATOM   1555  C   ALA A 147      43.230  32.610  57.580  1.00  0.00           C  
ATOM   1556  O   ALA A 147      43.500  32.700  56.390  1.00  0.00           O  
ATOM   1557  CB  ALA A 147      40.850  33.110  57.050  1.00  0.00           C  
ATOM   1558  H   ALA A 147      42.250  35.350  58.040  1.00  0.00           H  
ATOM   1559  N   HIS A 148      44.180  32.370  58.540  1.00  0.00           N  
ATOM   1560  CA  HIS A 148      45.600  32.090  58.290  1.00  0.00           C  
ATOM   1561  C   HIS A 148      46.350  33.180  57.490  1.00  0.00           C  
ATOM   1562  O   HIS A 148      46.680  34.240  58.020  1.00  0.00           O  
ATOM   1563  CB  HIS A 148      45.810  30.630  57.860  1.00  0.00           C  
ATOM   1564  CG  HIS A 148      47.160  29.960  58.100  1.00  0.00           C  
ATOM   1565  CD2 HIS A 148      48.040  29.610  57.140  1.00  0.00           C  
ATOM   1566  ND1 HIS A 148      47.580  29.520  59.280  1.00  0.00           N  
ATOM   1567  CE1 HIS A 148      48.680  28.790  58.970  1.00  0.00           C  
ATOM   1568  NE2 HIS A 148      48.950  28.880  57.710  1.00  0.00           N  
ATOM   1569  H   HIS A 148      43.900  32.060  59.450  1.00  0.00           H  
ATOM   1570  HD2 HIS A 148      47.900  29.640  56.060  1.00  0.00           H  
ATOM   1571  HE1 HIS A 148      49.130  28.020  59.600  1.00  0.00           H  
ATOM   1572  HE2 HIS A 148      49.600  28.340  57.170  1.00  0.00           H  
ATOM   1573  N   ASP A 149      46.350  33.030  56.180  1.00  0.00           N  
ATOM   1574  CA  ASP A 149      46.910  33.960  55.160  1.00  0.00           C  
ATOM   1575  C   ASP A 149      46.130  35.230  54.860  1.00  0.00           C  
ATOM   1576  O   ASP A 149      46.600  36.200  54.250  1.00  0.00           O  
ATOM   1577  CB  ASP A 149      47.170  33.210  53.820  1.00  0.00           C  
ATOM   1578  CG  ASP A 149      48.100  31.970  54.000  1.00  0.00           C  
ATOM   1579  OD1 ASP A 149      49.300  32.190  54.210  1.00  0.00           O  
ATOM   1580  OD2 ASP A 149      47.810  30.790  53.670  1.00  0.00           O1-
ATOM   1581  H   ASP A 149      45.830  32.290  55.740  1.00  0.00           H  
ATOM   1582  N   TYR A 150      44.920  35.330  55.360  1.00  0.00           N  
ATOM   1583  CA  TYR A 150      44.120  36.540  55.120  1.00  0.00           C  
ATOM   1584  C   TYR A 150      43.350  37.130  56.210  1.00  0.00           C  
ATOM   1585  O   TYR A 150      42.780  36.470  57.020  1.00  0.00           O  
ATOM   1586  CB  TYR A 150      43.330  36.570  53.800  1.00  0.00           C  
ATOM   1587  CG  TYR A 150      42.190  35.500  53.820  1.00  0.00           C  
ATOM   1588  CD1 TYR A 150      42.480  34.200  53.470  1.00  0.00           C  
ATOM   1589  CD2 TYR A 150      40.920  35.980  53.900  1.00  0.00           C  
ATOM   1590  CE1 TYR A 150      41.450  33.320  53.170  1.00  0.00           C  
ATOM   1591  CE2 TYR A 150      39.960  35.050  53.710  1.00  0.00           C  
ATOM   1592  CZ  TYR A 150      40.190  33.740  53.390  1.00  0.00           C  
ATOM   1593  OH  TYR A 150      39.170  32.880  53.370  1.00  0.00           O  
ATOM   1594  H   TYR A 150      44.580  34.540  55.870  1.00  0.00           H  
ATOM   1595  HD1 TYR A 150      43.510  33.860  53.340  1.00  0.00           H  
ATOM   1596  HD2 TYR A 150      40.670  37.040  53.960  1.00  0.00           H  
ATOM   1597  HE1 TYR A 150      41.760  32.340  52.790  1.00  0.00           H  
ATOM   1598  HE2 TYR A 150      38.990  35.380  54.070  1.00  0.00           H  
ATOM   1599  HH  TYR A 150      39.690  32.030  53.310  1.00  0.00           H  
ATOM   1600  N   THR A 151      43.190  38.450  56.170  1.00  0.00           N  
ATOM   1601  CA  THR A 151      42.280  39.130  57.170  1.00  0.00           C  
ATOM   1602  C   THR A 151      41.010  39.620  56.510  1.00  0.00           C  
ATOM   1603  O   THR A 151      41.030  39.700  55.260  1.00  0.00           O  
ATOM   1604  CB  THR A 151      43.080  40.410  57.690  1.00  0.00           C  
ATOM   1605  CG2 THR A 151      42.370  41.010  58.910  1.00  0.00           C  
ATOM   1606  OG1 THR A 151      44.440  40.230  58.070  1.00  0.00           O  
ATOM   1607  H   THR A 151      43.510  39.020  55.420  1.00  0.00           H  
ATOM   1608  HG1 THR A 151      44.870  40.980  58.560  1.00  0.00           H  
ATOM   1609  N   LEU A 152      39.930  39.480  57.260  1.00  0.00           N  
ATOM   1610  CA  LEU A 152      38.560  39.810  56.870  1.00  0.00           C  
ATOM   1611  C   LEU A 152      37.950  40.950  57.650  1.00  0.00           C  
ATOM   1612  O   LEU A 152      37.800  41.010  58.900  1.00  0.00           O  
ATOM   1613  CB  LEU A 152      37.730  38.570  57.180  1.00  0.00           C  
ATOM   1614  CG  LEU A 152      37.760  37.520  56.060  1.00  0.00           C  
ATOM   1615  CD1 LEU A 152      37.060  36.250  56.480  1.00  0.00           C  
ATOM   1616  CD2 LEU A 152      37.130  38.000  54.750  1.00  0.00           C  
ATOM   1617  H   LEU A 152      40.010  39.170  58.210  1.00  0.00           H  
ATOM   1618  N   ARG A 153      37.310  41.780  56.860  1.00  0.00           N  
ATOM   1619  CA  ARG A 153      36.500  42.930  57.290  1.00  0.00           C  
ATOM   1620  C   ARG A 153      35.150  42.780  56.630  1.00  0.00           C  
ATOM   1621  O   ARG A 153      35.020  43.180  55.470  1.00  0.00           O  
ATOM   1622  CB  ARG A 153      37.180  44.280  57.010  1.00  0.00           C  
ATOM   1623  CG  ARG A 153      38.480  44.340  57.720  1.00  0.00           C  
ATOM   1624  CD  ARG A 153      39.190  45.690  57.650  1.00  0.00           C  
ATOM   1625  NE  ARG A 153      40.470  45.580  58.380  1.00  0.00           N  
ATOM   1626  CZ  ARG A 153      41.680  45.380  57.850  1.00  0.00           C  
ATOM   1627  NH1 ARG A 153      41.840  45.520  56.480  1.00  0.00           N1+
ATOM   1628  NH2 ARG A 153      42.570  44.760  58.550  1.00  0.00           N  
ATOM   1629  H   ARG A 153      37.610  41.800  55.900  1.00  0.00           H  
ATOM   1630  HE  ARG A 153      40.520  45.680  59.380  1.00  0.00           H  
ATOM   1631 1HH1 ARG A 153      41.070  45.830  55.920  1.00  0.00           H  
ATOM   1632 2HH1 ARG A 153      42.740  45.490  56.040  1.00  0.00           H  
ATOM   1633 1HH2 ARG A 153      42.450  44.530  59.510  1.00  0.00           H  
ATOM   1634 2HH2 ARG A 153      43.500  44.690  58.180  1.00  0.00           H  
ATOM   1635  N   GLU A 154      34.120  42.690  57.470  1.00  0.00           N  
ATOM   1636  CA  GLU A 154      32.620  42.640  57.140  1.00  0.00           C  
ATOM   1637  C   GLU A 154      32.010  44.000  56.980  1.00  0.00           C  
ATOM   1638  O   GLU A 154      31.200  44.400  57.790  1.00  0.00           O  
ATOM   1639  CB  GLU A 154      32.070  41.920  58.440  1.00  0.00           C  
ATOM   1640  CG  GLU A 154      30.790  41.100  58.360  1.00  0.00           C  
ATOM   1641  CD  GLU A 154      29.940  41.210  59.640  1.00  0.00           C  
ATOM   1642  OE1 GLU A 154      28.650  41.330  59.490  1.00  0.00           O  
ATOM   1643  OE2 GLU A 154      30.440  41.260  60.780  1.00  0.00           O1-
ATOM   1644  H   GLU A 154      34.260  42.970  58.430  1.00  0.00           H  
ATOM   1645  N   LEU A 155      32.610  44.790  56.040  1.00  0.00           N  
ATOM   1646  CA  LEU A 155      32.230  46.220  55.890  1.00  0.00           C  
ATOM   1647  C   LEU A 155      30.690  46.390  55.580  1.00  0.00           C  
ATOM   1648  O   LEU A 155      30.210  46.430  54.490  1.00  0.00           O  
ATOM   1649  CB  LEU A 155      33.150  46.880  54.880  1.00  0.00           C  
ATOM   1650  CG  LEU A 155      34.320  47.410  55.700  1.00  0.00           C  
ATOM   1651  CD1 LEU A 155      35.660  47.020  55.150  1.00  0.00           C  
ATOM   1652  CD2 LEU A 155      34.110  48.840  56.120  1.00  0.00           C  
ATOM   1653  H   LEU A 155      33.400  44.480  55.510  1.00  0.00           H  
ATOM   1654  N   LYS A 156      29.980  46.610  56.700  1.00  0.00           N  
ATOM   1655  CA  LYS A 156      28.570  46.930  56.630  1.00  0.00           C  
ATOM   1656  C   LYS A 156      28.320  48.330  55.880  1.00  0.00           C  
ATOM   1657  O   LYS A 156      28.500  49.390  56.470  1.00  0.00           O  
ATOM   1658  CB  LYS A 156      27.910  47.060  58.000  1.00  0.00           C  
ATOM   1659  CG  LYS A 156      26.500  46.450  57.940  1.00  0.00           C  
ATOM   1660  CD  LYS A 156      25.720  46.690  59.220  1.00  0.00           C  
ATOM   1661  CE  LYS A 156      26.500  46.410  60.500  1.00  0.00           C  
ATOM   1662  NZ  LYS A 156      26.650  45.000  60.620  1.00  0.00           N1+
ATOM   1663  H   LYS A 156      30.450  46.730  57.580  1.00  0.00           H  
ATOM   1664  HZ1 LYS A 156      25.780  44.490  60.620  1.00  0.00           H  
ATOM   1665  HZ2 LYS A 156      27.270  44.630  59.930  1.00  0.00           H  
ATOM   1666  HZ3 LYS A 156      27.120  44.870  61.490  1.00  0.00           H  
ATOM   1667  N   LEU A 157      28.010  48.250  54.570  1.00  0.00           N  
ATOM   1668  CA  LEU A 157      27.600  49.370  53.700  1.00  0.00           C  
ATOM   1669  C   LEU A 157      26.120  49.630  53.950  1.00  0.00           C  
ATOM   1670  O   LEU A 157      25.260  48.710  54.100  1.00  0.00           O  
ATOM   1671  CB  LEU A 157      27.910  48.830  52.280  1.00  0.00           C  
ATOM   1672  CG  LEU A 157      27.780  49.890  51.190  1.00  0.00           C  
ATOM   1673  CD1 LEU A 157      28.780  51.020  51.440  1.00  0.00           C  
ATOM   1674  CD2 LEU A 157      27.940  49.300  49.790  1.00  0.00           C  
ATOM   1675  H   LEU A 157      27.850  47.350  54.160  1.00  0.00           H  
ATOM   1676  N   SER A 158      25.810  50.900  54.100  1.00  0.00           N  
ATOM   1677  CA  SER A 158      24.460  51.500  54.020  1.00  0.00           C  
ATOM   1678  C   SER A 158      24.530  53.020  53.510  1.00  0.00           C  
ATOM   1679  O   SER A 158      25.590  53.600  53.420  1.00  0.00           O  
ATOM   1680  CB  SER A 158      23.770  51.420  55.360  1.00  0.00           C  
ATOM   1681  OG  SER A 158      24.260  52.420  56.300  1.00  0.00           O  
ATOM   1682  H   SER A 158      26.530  51.570  54.230  1.00  0.00           H  
ATOM   1683  HG  SER A 158      25.020  51.960  56.750  1.00  0.00           H  
ATOM   1684  N   LYS A 159      23.390  53.520  53.110  1.00  0.00           N  
ATOM   1685  CA  LYS A 159      23.180  54.920  52.720  1.00  0.00           C  
ATOM   1686  C   LYS A 159      22.320  55.730  53.720  1.00  0.00           C  
ATOM   1687  O   LYS A 159      21.160  55.380  53.960  1.00  0.00           O  
ATOM   1688  CB  LYS A 159      22.760  55.140  51.260  1.00  0.00           C  
ATOM   1689  CG  LYS A 159      23.930  54.840  50.370  1.00  0.00           C  
ATOM   1690  CD  LYS A 159      23.830  55.220  48.890  1.00  0.00           C  
ATOM   1691  CE  LYS A 159      22.730  54.360  48.210  1.00  0.00           C  
ATOM   1692  NZ  LYS A 159      22.890  54.580  46.740  1.00  0.00           N1+
ATOM   1693  H   LYS A 159      22.570  52.940  53.090  1.00  0.00           H  
ATOM   1694  HZ1 LYS A 159      23.870  54.530  46.560  1.00  0.00           H  
ATOM   1695  HZ2 LYS A 159      22.380  53.840  46.290  1.00  0.00           H  
ATOM   1696  HZ3 LYS A 159      22.690  55.530  46.510  1.00  0.00           H  
ATOM   1697  N   VAL A 160      22.990  56.690  54.340  1.00  0.00           N  
ATOM   1698  CA  VAL A 160      22.390  57.610  55.300  1.00  0.00           C  
ATOM   1699  C   VAL A 160      21.120  58.310  54.900  1.00  0.00           C  
ATOM   1700  O   VAL A 160      21.160  59.130  53.960  1.00  0.00           O  
ATOM   1701  CB  VAL A 160      23.410  58.650  55.810  1.00  0.00           C  
ATOM   1702  CG1 VAL A 160      23.030  59.150  57.190  1.00  0.00           C  
ATOM   1703  CG2 VAL A 160      24.780  57.970  55.840  1.00  0.00           C  
ATOM   1704  H   VAL A 160      23.830  57.020  53.920  1.00  0.00           H  
ATOM   1705  N   GLY A 161      20.080  57.720  55.460  1.00  0.00           N  
ATOM   1706  CA  GLY A 161      18.710  58.190  55.170  1.00  0.00           C  
ATOM   1707  C   GLY A 161      17.870  57.500  54.210  1.00  0.00           C  
ATOM   1708  O   GLY A 161      16.740  57.960  53.800  1.00  0.00           O  
ATOM   1709  H   GLY A 161      20.150  56.850  55.940  1.00  0.00           H  
ATOM   1710  N   GLN A 162      18.420  56.370  53.740  1.00  0.00           N  
ATOM   1711  CA  GLN A 162      17.610  55.470  52.910  1.00  0.00           C  
ATOM   1712  C   GLN A 162      17.400  54.140  53.620  1.00  0.00           C  
ATOM   1713  O   GLN A 162      17.990  53.710  54.580  1.00  0.00           O  
ATOM   1714  CB  GLN A 162      18.380  55.200  51.540  1.00  0.00           C  
ATOM   1715  CG  GLN A 162      17.730  54.250  50.540  1.00  0.00           C  
ATOM   1716  CD  GLN A 162      18.650  54.010  49.330  1.00  0.00           C  
ATOM   1717  NE2 GLN A 162      18.510  54.850  48.320  1.00  0.00           N  
ATOM   1718  OE1 GLN A 162      19.430  53.090  49.220  1.00  0.00           O  
ATOM   1719  H   GLN A 162      19.390  56.180  53.930  1.00  0.00           H  
ATOM   1720 1HE2 GLN A 162      17.830  55.580  48.300  1.00  0.00           H  
ATOM   1721 2HE2 GLN A 162      19.040  54.850  47.470  1.00  0.00           H  
ATOM   1722  N   GLY A 163      16.370  53.420  53.200  1.00  0.00           N  
ATOM   1723  CA  GLY A 163      16.010  52.080  53.660  1.00  0.00           C  
ATOM   1724  C   GLY A 163      16.250  50.910  52.630  1.00  0.00           C  
ATOM   1725  O   GLY A 163      16.730  51.160  51.480  1.00  0.00           O  
ATOM   1726  H   GLY A 163      15.580  53.850  52.770  1.00  0.00           H  
ATOM   1727  N   ASN A 164      16.210  49.700  53.160  1.00  0.00           N  
ATOM   1728  CA  ASN A 164      16.200  48.400  52.480  1.00  0.00           C  
ATOM   1729  C   ASN A 164      17.510  47.970  51.730  1.00  0.00           C  
ATOM   1730  O   ASN A 164      17.510  46.890  51.100  1.00  0.00           O  
ATOM   1731  CB  ASN A 164      14.980  48.270  51.450  1.00  0.00           C  
ATOM   1732  CG  ASN A 164      13.530  48.310  51.980  1.00  0.00           C  
ATOM   1733  ND2 ASN A 164      12.980  47.190  52.270  1.00  0.00           N  
ATOM   1734  OD1 ASN A 164      12.950  49.370  52.050  1.00  0.00           O  
ATOM   1735  H   ASN A 164      16.270  49.620  54.160  1.00  0.00           H  
ATOM   1736 1HD2 ASN A 164      13.500  46.340  52.160  1.00  0.00           H  
ATOM   1737 2HD2 ASN A 164      12.050  47.020  52.610  1.00  0.00           H  
ATOM   1738  N   THR A 165      18.520  48.860  51.570  1.00  0.00           N  
ATOM   1739  CA  THR A 165      19.830  48.620  50.890  1.00  0.00           C  
ATOM   1740  C   THR A 165      21.060  48.190  51.530  1.00  0.00           C  
ATOM   1741  O   THR A 165      22.040  48.060  50.840  1.00  0.00           O  
ATOM   1742  CB  THR A 165      20.090  49.850  49.960  1.00  0.00           C  
ATOM   1743  CG2 THR A 165      19.000  49.900  48.870  1.00  0.00           C  
ATOM   1744  OG1 THR A 165      20.200  51.050  50.710  1.00  0.00           O  
ATOM   1745  H   THR A 165      18.460  49.800  51.910  1.00  0.00           H  
ATOM   1746  HG1 THR A 165      19.900  51.830  50.170  1.00  0.00           H  
ATOM   1747  N   GLU A 166      21.060  48.160  52.870  1.00  0.00           N  
ATOM   1748  CA  GLU A 166      22.210  47.660  53.610  1.00  0.00           C  
ATOM   1749  C   GLU A 166      22.680  46.200  53.340  1.00  0.00           C  
ATOM   1750  O   GLU A 166      21.860  45.290  53.180  1.00  0.00           O  
ATOM   1751  CB  GLU A 166      21.990  47.950  55.100  1.00  0.00           C  
ATOM   1752  CG  GLU A 166      23.140  47.650  56.060  1.00  0.00           C  
ATOM   1753  CD  GLU A 166      23.050  48.280  57.460  1.00  0.00           C  
ATOM   1754  OE1 GLU A 166      23.830  49.190  57.840  1.00  0.00           O  
ATOM   1755  OE2 GLU A 166      22.330  47.750  58.270  1.00  0.00           O1-
ATOM   1756  H   GLU A 166      20.340  48.550  53.450  1.00  0.00           H  
ATOM   1757  N   ARG A 167      24.010  46.130  53.260  1.00  0.00           N  
ATOM   1758  CA  ARG A 167      24.740  44.950  52.860  1.00  0.00           C  
ATOM   1759  C   ARG A 167      26.170  44.890  53.370  1.00  0.00           C  
ATOM   1760  O   ARG A 167      26.890  45.880  53.640  1.00  0.00           O  
ATOM   1761  CB  ARG A 167      24.510  44.870  51.290  1.00  0.00           C  
ATOM   1762  CG  ARG A 167      25.070  45.990  50.360  1.00  0.00           C  
ATOM   1763  CD  ARG A 167      24.790  45.500  48.970  1.00  0.00           C  
ATOM   1764  NE  ARG A 167      24.890  46.560  47.890  1.00  0.00           N  
ATOM   1765  CZ  ARG A 167      23.850  47.150  47.280  1.00  0.00           C  
ATOM   1766  NH1 ARG A 167      22.500  47.030  47.570  1.00  0.00           N1+
ATOM   1767  NH2 ARG A 167      24.160  47.860  46.260  1.00  0.00           N  
ATOM   1768  H   ARG A 167      24.570  46.950  53.400  1.00  0.00           H  
ATOM   1769  HE  ARG A 167      25.820  46.610  47.520  1.00  0.00           H  
ATOM   1770 1HH1 ARG A 167      22.040  46.610  48.350  1.00  0.00           H  
ATOM   1771 2HH1 ARG A 167      21.830  47.300  46.870  1.00  0.00           H  
ATOM   1772 1HH2 ARG A 167      25.090  48.090  45.970  1.00  0.00           H  
ATOM   1773 2HH2 ARG A 167      23.450  48.060  45.590  1.00  0.00           H  
ATOM   1774  N   THR A 168      26.520  43.760  53.980  1.00  0.00           N  
ATOM   1775  CA  THR A 168      27.920  43.440  54.340  1.00  0.00           C  
ATOM   1776  C   THR A 168      28.930  43.250  53.180  1.00  0.00           C  
ATOM   1777  O   THR A 168      29.120  42.200  52.680  1.00  0.00           O  
ATOM   1778  CB  THR A 168      28.010  42.250  55.270  1.00  0.00           C  
ATOM   1779  CG2 THR A 168      27.510  42.560  56.730  1.00  0.00           C  
ATOM   1780  OG1 THR A 168      27.260  41.130  54.740  1.00  0.00           O  
ATOM   1781  H   THR A 168      25.850  43.090  54.270  1.00  0.00           H  
ATOM   1782  HG1 THR A 168      27.010  40.430  55.400  1.00  0.00           H  
ATOM   1783  N   VAL A 169      29.460  44.350  52.710  1.00  0.00           N  
ATOM   1784  CA  VAL A 169      30.470  44.320  51.620  1.00  0.00           C  
ATOM   1785  C   VAL A 169      31.820  43.800  52.210  1.00  0.00           C  
ATOM   1786  O   VAL A 169      32.500  44.600  52.880  1.00  0.00           O  
ATOM   1787  CB  VAL A 169      30.580  45.650  50.910  1.00  0.00           C  
ATOM   1788  CG1 VAL A 169      31.760  45.720  49.930  1.00  0.00           C  
ATOM   1789  CG2 VAL A 169      29.260  45.890  50.190  1.00  0.00           C  
ATOM   1790  H   VAL A 169      29.440  45.160  53.310  1.00  0.00           H  
ATOM   1791  N   TRP A 170      32.120  42.560  52.070  1.00  0.00           N  
ATOM   1792  CA  TRP A 170      33.440  42.010  52.630  1.00  0.00           C  
ATOM   1793  C   TRP A 170      34.680  42.570  51.860  1.00  0.00           C  
ATOM   1794  O   TRP A 170      34.920  42.170  50.710  1.00  0.00           O  
ATOM   1795  CB  TRP A 170      33.470  40.480  52.460  1.00  0.00           C  
ATOM   1796  CG  TRP A 170      32.430  39.720  53.230  1.00  0.00           C  
ATOM   1797  CD1 TRP A 170      31.150  39.550  52.900  1.00  0.00           C  
ATOM   1798  CD2 TRP A 170      32.580  39.170  54.510  1.00  0.00           C  
ATOM   1799  CE2 TRP A 170      31.350  38.620  54.900  1.00  0.00           C  
ATOM   1800  CE3 TRP A 170      33.610  39.150  55.410  1.00  0.00           C  
ATOM   1801  NE1 TRP A 170      30.540  38.850  53.870  1.00  0.00           N  
ATOM   1802  CZ2 TRP A 170      31.050  38.110  56.150  1.00  0.00           C  
ATOM   1803  CZ3 TRP A 170      33.380  38.520  56.670  1.00  0.00           C  
ATOM   1804  CH2 TRP A 170      32.140  37.990  57.010  1.00  0.00           C  
ATOM   1805  H   TRP A 170      31.600  41.910  51.530  1.00  0.00           H  
ATOM   1806  HD1 TRP A 170      30.750  39.760  51.900  1.00  0.00           H  
ATOM   1807  HE1 TRP A 170      29.600  38.500  53.820  1.00  0.00           H  
ATOM   1808  HE3 TRP A 170      34.540  39.640  55.140  1.00  0.00           H  
ATOM   1809  HZ2 TRP A 170      30.020  37.860  56.410  1.00  0.00           H  
ATOM   1810  HZ3 TRP A 170      34.260  38.440  57.300  1.00  0.00           H  
ATOM   1811  HH2 TRP A 170      32.000  37.660  58.040  1.00  0.00           H  
ATOM   1812  N   GLN A 171      35.680  43.050  52.690  1.00  0.00           N  
ATOM   1813  CA  GLN A 171      37.020  43.460  52.290  1.00  0.00           C  
ATOM   1814  C   GLN A 171      38.010  42.350  52.570  1.00  0.00           C  
ATOM   1815  O   GLN A 171      38.210  42.010  53.740  1.00  0.00           O  
ATOM   1816  CB  GLN A 171      37.380  44.730  53.060  1.00  0.00           C  
ATOM   1817  CG  GLN A 171      38.700  45.280  52.510  1.00  0.00           C  
ATOM   1818  CD  GLN A 171      39.160  46.260  53.590  1.00  0.00           C  
ATOM   1819  NE2 GLN A 171      38.730  47.470  53.400  1.00  0.00           N  
ATOM   1820  OE1 GLN A 171      39.920  45.950  54.450  1.00  0.00           O  
ATOM   1821  H   GLN A 171      35.480  43.250  53.650  1.00  0.00           H  
ATOM   1822 1HE2 GLN A 171      38.030  47.790  52.760  1.00  0.00           H  
ATOM   1823 2HE2 GLN A 171      39.290  48.170  53.860  1.00  0.00           H  
ATOM   1824  N   TYR A 172      38.390  41.560  51.540  1.00  0.00           N  
ATOM   1825  CA  TYR A 172      39.400  40.450  51.660  1.00  0.00           C  
ATOM   1826  C   TYR A 172      40.810  40.960  51.660  1.00  0.00           C  
ATOM   1827  O   TYR A 172      41.310  41.420  50.660  1.00  0.00           O  
ATOM   1828  CB  TYR A 172      39.220  39.590  50.370  1.00  0.00           C  
ATOM   1829  CG  TYR A 172      38.150  38.440  50.450  1.00  0.00           C  
ATOM   1830  CD1 TYR A 172      38.530  37.150  50.860  1.00  0.00           C  
ATOM   1831  CD2 TYR A 172      36.790  38.740  50.380  1.00  0.00           C  
ATOM   1832  CE1 TYR A 172      37.560  36.230  51.240  1.00  0.00           C  
ATOM   1833  CE2 TYR A 172      35.790  37.800  50.700  1.00  0.00           C  
ATOM   1834  CZ  TYR A 172      36.210  36.510  51.180  1.00  0.00           C  
ATOM   1835  OH  TYR A 172      35.430  35.600  51.750  1.00  0.00           O  
ATOM   1836  H   TYR A 172      38.050  41.740  50.620  1.00  0.00           H  
ATOM   1837  HD1 TYR A 172      39.550  36.820  50.630  1.00  0.00           H  
ATOM   1838  HD2 TYR A 172      36.620  39.780  50.110  1.00  0.00           H  
ATOM   1839  HE1 TYR A 172      37.870  35.190  51.350  1.00  0.00           H  
ATOM   1840  HE2 TYR A 172      34.740  38.080  50.590  1.00  0.00           H  
ATOM   1841  HH  TYR A 172      36.080  35.090  52.310  1.00  0.00           H  
ATOM   1842  N   HIS A 173      41.310  41.140  52.880  1.00  0.00           N  
ATOM   1843  CA  HIS A 173      42.690  41.720  52.990  1.00  0.00           C  
ATOM   1844  C   HIS A 173      43.810  40.680  53.100  1.00  0.00           C  
ATOM   1845  O   HIS A 173      44.120  40.200  54.170  1.00  0.00           O  
ATOM   1846  CB  HIS A 173      42.610  42.850  54.070  1.00  0.00           C  
ATOM   1847  CG  HIS A 173      43.710  43.980  53.970  1.00  0.00           C  
ATOM   1848  CD2 HIS A 173      44.510  44.260  52.940  1.00  0.00           C  
ATOM   1849  ND1 HIS A 173      43.970  44.880  54.920  1.00  0.00           N  
ATOM   1850  CE1 HIS A 173      44.900  45.750  54.470  1.00  0.00           C  
ATOM   1851  NE2 HIS A 173      45.190  45.350  53.260  1.00  0.00           N  
ATOM   1852  H   HIS A 173      40.720  40.960  53.660  1.00  0.00           H  
ATOM   1853  HD2 HIS A 173      44.440  43.770  51.960  1.00  0.00           H  
ATOM   1854  HE1 HIS A 173      45.220  46.680  54.950  1.00  0.00           H  
ATOM   1855  HE2 HIS A 173      45.800  45.860  52.660  1.00  0.00           H  
ATOM   1856  N   PHE A 174      44.450  40.450  51.960  1.00  0.00           N  
ATOM   1857  CA  PHE A 174      45.540  39.480  51.960  1.00  0.00           C  
ATOM   1858  C   PHE A 174      46.930  39.780  52.640  1.00  0.00           C  
ATOM   1859  O   PHE A 174      47.450  40.870  52.500  1.00  0.00           O  
ATOM   1860  CB  PHE A 174      45.790  39.040  50.530  1.00  0.00           C  
ATOM   1861  CG  PHE A 174      46.430  37.650  50.360  1.00  0.00           C  
ATOM   1862  CD1 PHE A 174      45.600  36.550  50.300  1.00  0.00           C  
ATOM   1863  CD2 PHE A 174      47.780  37.510  50.220  1.00  0.00           C  
ATOM   1864  CE1 PHE A 174      46.100  35.270  50.040  1.00  0.00           C  
ATOM   1865  CE2 PHE A 174      48.320  36.230  50.020  1.00  0.00           C  
ATOM   1866  CZ  PHE A 174      47.470  35.130  49.920  1.00  0.00           C  
ATOM   1867  H   PHE A 174      44.200  40.820  51.060  1.00  0.00           H  
ATOM   1868  HD1 PHE A 174      44.520  36.650  50.400  1.00  0.00           H  
ATOM   1869  HD2 PHE A 174      48.470  38.350  50.330  1.00  0.00           H  
ATOM   1870  HE1 PHE A 174      45.540  34.390  49.710  1.00  0.00           H  
ATOM   1871  HE2 PHE A 174      49.400  36.150  50.020  1.00  0.00           H  
ATOM   1872  HZ  PHE A 174      47.950  34.150  49.840  1.00  0.00           H  
ATOM   1873  N   ARG A 175      47.540  38.850  53.280  1.00  0.00           N  
ATOM   1874  CA  ARG A 175      48.840  39.040  54.010  1.00  0.00           C  
ATOM   1875  C   ARG A 175      50.070  38.490  53.270  1.00  0.00           C  
ATOM   1876  O   ARG A 175      50.890  39.240  52.740  1.00  0.00           O  
ATOM   1877  CB  ARG A 175      48.740  38.330  55.370  1.00  0.00           C  
ATOM   1878  CG  ARG A 175      47.620  38.800  56.320  1.00  0.00           C  
ATOM   1879  CD  ARG A 175      47.320  37.780  57.400  1.00  0.00           C  
ATOM   1880  NE  ARG A 175      46.550  38.300  58.530  1.00  0.00           N  
ATOM   1881  CZ  ARG A 175      46.370  37.590  59.700  1.00  0.00           C  
ATOM   1882  NH1 ARG A 175      46.520  36.260  59.790  1.00  0.00           N1+
ATOM   1883  NH2 ARG A 175      45.910  38.290  60.760  1.00  0.00           N  
ATOM   1884  H   ARG A 175      46.940  38.140  53.640  1.00  0.00           H  
ATOM   1885  HE  ARG A 175      46.000  39.070  58.200  1.00  0.00           H  
ATOM   1886 1HH1 ARG A 175      46.750  35.700  58.990  1.00  0.00           H  
ATOM   1887 2HH1 ARG A 175      46.680  35.830  60.680  1.00  0.00           H  
ATOM   1888 1HH2 ARG A 175      45.780  39.280  60.700  1.00  0.00           H  
ATOM   1889 2HH2 ARG A 175      45.590  37.820  61.580  1.00  0.00           H  
ATOM   1890  N   THR A 176      50.090  37.170  53.000  1.00  0.00           N  
ATOM   1891  CA  THR A 176      51.360  36.440  52.690  1.00  0.00           C  
ATOM   1892  C   THR A 176      52.130  36.510  51.410  1.00  0.00           C  
ATOM   1893  O   THR A 176      53.150  35.870  51.350  1.00  0.00           O  
ATOM   1894  CB  THR A 176      51.150  34.930  52.950  1.00  0.00           C  
ATOM   1895  CG2 THR A 176      51.170  34.730  54.460  1.00  0.00           C  
ATOM   1896  OG1 THR A 176      49.880  34.520  52.370  1.00  0.00           O  
ATOM   1897  H   THR A 176      49.260  36.670  52.770  1.00  0.00           H  
ATOM   1898  HG1 THR A 176      49.500  33.660  52.720  1.00  0.00           H  
ATOM   1899  N   TRP A 177      51.910  37.630  50.720  1.00  0.00           N  
ATOM   1900  CA  TRP A 177      52.590  37.860  49.400  1.00  0.00           C  
ATOM   1901  C   TRP A 177      54.010  38.430  49.610  1.00  0.00           C  
ATOM   1902  O   TRP A 177      54.220  39.410  50.360  1.00  0.00           O  
ATOM   1903  CB  TRP A 177      51.680  38.850  48.630  1.00  0.00           C  
ATOM   1904  CG  TRP A 177      51.980  39.010  47.150  1.00  0.00           C  
ATOM   1905  CD1 TRP A 177      52.940  39.710  46.640  1.00  0.00           C  
ATOM   1906  CD2 TRP A 177      51.520  38.260  46.090  1.00  0.00           C  
ATOM   1907  CE2 TRP A 177      52.300  38.580  44.970  1.00  0.00           C  
ATOM   1908  CE3 TRP A 177      50.360  37.550  45.950  1.00  0.00           C  
ATOM   1909  NE1 TRP A 177      53.180  39.480  45.400  1.00  0.00           N  
ATOM   1910  CZ2 TRP A 177      51.800  38.250  43.700  1.00  0.00           C  
ATOM   1911  CZ3 TRP A 177      49.880  37.280  44.700  1.00  0.00           C  
ATOM   1912  CH2 TRP A 177      50.560  37.580  43.560  1.00  0.00           C  
ATOM   1913  H   TRP A 177      51.350  38.400  51.000  1.00  0.00           H  
ATOM   1914  HD1 TRP A 177      53.490  40.420  47.260  1.00  0.00           H  
ATOM   1915  HE1 TRP A 177      53.960  39.790  44.870  1.00  0.00           H  
ATOM   1916  HE3 TRP A 177      49.880  37.000  46.760  1.00  0.00           H  
ATOM   1917  HZ2 TRP A 177      52.370  38.590  42.830  1.00  0.00           H  
ATOM   1918  HZ3 TRP A 177      48.840  36.990  44.520  1.00  0.00           H  
ATOM   1919  HH2 TRP A 177      50.310  37.160  42.590  1.00  0.00           H  
ATOM   1920  N   PRO A 178      55.010  38.030  48.860  1.00  0.00           N  
ATOM   1921  CA  PRO A 178      56.430  38.440  49.020  1.00  0.00           C  
ATOM   1922  C   PRO A 178      56.650  39.960  48.840  1.00  0.00           C  
ATOM   1923  O   PRO A 178      55.960  40.650  48.100  1.00  0.00           O  
ATOM   1924  CB  PRO A 178      57.100  37.810  47.860  1.00  0.00           C  
ATOM   1925  CG  PRO A 178      56.300  36.530  47.640  1.00  0.00           C  
ATOM   1926  CD  PRO A 178      54.820  36.930  47.880  1.00  0.00           C  
ATOM   1927  N   ASP A 179      57.740  40.400  49.480  1.00  0.00           N  
ATOM   1928  CA  ASP A 179      58.220  41.830  49.440  1.00  0.00           C  
ATOM   1929  C   ASP A 179      58.790  42.210  48.050  1.00  0.00           C  
ATOM   1930  O   ASP A 179      58.520  43.320  47.530  1.00  0.00           O  
ATOM   1931  CB  ASP A 179      59.300  42.060  50.540  1.00  0.00           C  
ATOM   1932  CG  ASP A 179      58.690  41.940  52.000  1.00  0.00           C  
ATOM   1933  OD1 ASP A 179      58.830  40.840  52.580  1.00  0.00           O  
ATOM   1934  OD2 ASP A 179      58.420  42.980  52.610  1.00  0.00           O1-
ATOM   1935  H   ASP A 179      58.400  39.770  49.890  1.00  0.00           H  
ATOM   1936  N   HIS A 180      59.440  41.250  47.430  1.00  0.00           N  
ATOM   1937  CA  HIS A 180      59.610  41.320  45.990  1.00  0.00           C  
ATOM   1938  C   HIS A 180      59.410  39.860  45.420  1.00  0.00           C  
ATOM   1939  O   HIS A 180      60.130  38.940  45.720  1.00  0.00           O  
ATOM   1940  CB  HIS A 180      61.060  41.980  45.730  1.00  0.00           C  
ATOM   1941  CG  HIS A 180      61.170  42.270  44.200  1.00  0.00           C  
ATOM   1942  CD2 HIS A 180      60.450  43.110  43.480  1.00  0.00           C  
ATOM   1943  ND1 HIS A 180      62.360  42.120  43.630  1.00  0.00           N  
ATOM   1944  CE1 HIS A 180      62.440  42.970  42.650  1.00  0.00           C  
ATOM   1945  NE2 HIS A 180      61.240  43.580  42.520  1.00  0.00           N  
ATOM   1946  H   HIS A 180      60.000  40.590  47.920  1.00  0.00           H  
ATOM   1947  HD2 HIS A 180      59.390  43.290  43.590  1.00  0.00           H  
ATOM   1948  HE1 HIS A 180      63.260  43.040  41.930  1.00  0.00           H  
ATOM   1949  HE2 HIS A 180      61.030  44.440  42.070  1.00  0.00           H  
ATOM   1950  N   GLY A 181      58.260  39.560  44.820  1.00  0.00           N  
ATOM   1951  CA  GLY A 181      58.010  38.370  43.940  1.00  0.00           C  
ATOM   1952  C   GLY A 181      56.540  38.010  43.570  1.00  0.00           C  
ATOM   1953  O   GLY A 181      55.640  38.830  43.600  1.00  0.00           O  
ATOM   1954  H   GLY A 181      57.490  40.180  44.990  1.00  0.00           H  
ATOM   1955  N   VAL A 182      56.410  36.780  43.050  1.00  0.00           N  
ATOM   1956  CA  VAL A 182      55.170  36.020  43.120  1.00  0.00           C  
ATOM   1957  C   VAL A 182      55.370  34.800  43.980  1.00  0.00           C  
ATOM   1958  O   VAL A 182      56.490  34.310  44.190  1.00  0.00           O  
ATOM   1959  CB  VAL A 182      54.750  35.530  41.690  1.00  0.00           C  
ATOM   1960  CG1 VAL A 182      54.010  36.820  41.070  1.00  0.00           C  
ATOM   1961  CG2 VAL A 182      55.730  34.930  40.670  1.00  0.00           C  
ATOM   1962  H   VAL A 182      57.140  36.380  42.490  1.00  0.00           H  
ATOM   1963  N   PRO A 183      54.310  34.410  44.690  1.00  0.00           N  
ATOM   1964  CA  PRO A 183      54.260  33.120  45.440  1.00  0.00           C  
ATOM   1965  C   PRO A 183      54.670  31.940  44.500  1.00  0.00           C  
ATOM   1966  O   PRO A 183      53.960  31.680  43.560  1.00  0.00           O  
ATOM   1967  CB  PRO A 183      52.810  33.010  45.930  1.00  0.00           C  
ATOM   1968  CG  PRO A 183      52.280  34.480  45.980  1.00  0.00           C  
ATOM   1969  CD  PRO A 183      53.090  35.220  45.020  1.00  0.00           C  
ATOM   1970  N   SER A 184      55.640  31.140  44.900  1.00  0.00           N  
ATOM   1971  CA  SER A 184      56.430  30.250  43.980  1.00  0.00           C  
ATOM   1972  C   SER A 184      55.670  29.130  43.280  1.00  0.00           C  
ATOM   1973  O   SER A 184      55.840  28.890  42.070  1.00  0.00           O  
ATOM   1974  CB  SER A 184      57.590  29.630  44.750  1.00  0.00           C  
ATOM   1975  OG  SER A 184      58.440  30.640  45.370  1.00  0.00           O  
ATOM   1976  H   SER A 184      55.990  31.160  45.840  1.00  0.00           H  
ATOM   1977  HG  SER A 184      57.970  31.040  46.160  1.00  0.00           H  
ATOM   1978  N   ASP A 185      54.980  28.270  44.020  1.00  0.00           N  
ATOM   1979  CA  ASP A 185      54.050  27.260  43.420  1.00  0.00           C  
ATOM   1980  C   ASP A 185      52.520  27.520  43.270  1.00  0.00           C  
ATOM   1981  O   ASP A 185      52.100  28.280  44.110  1.00  0.00           O  
ATOM   1982  CB  ASP A 185      54.290  25.940  44.150  1.00  0.00           C  
ATOM   1983  CG  ASP A 185      53.450  25.590  45.400  1.00  0.00           C  
ATOM   1984  OD1 ASP A 185      53.920  25.740  46.530  1.00  0.00           O  
ATOM   1985  OD2 ASP A 185      52.260  25.230  45.160  1.00  0.00           O1-
ATOM   1986  H   ASP A 185      54.800  28.390  44.990  1.00  0.00           H  
ATOM   1987  N   PRO A 186      51.700  27.040  42.310  1.00  0.00           N  
ATOM   1988  CA  PRO A 186      50.300  27.520  42.160  1.00  0.00           C  
ATOM   1989  C   PRO A 186      49.240  27.020  43.150  1.00  0.00           C  
ATOM   1990  O   PRO A 186      48.070  27.460  43.080  1.00  0.00           O  
ATOM   1991  CB  PRO A 186      49.930  27.180  40.710  1.00  0.00           C  
ATOM   1992  CG  PRO A 186      50.580  25.840  40.610  1.00  0.00           C  
ATOM   1993  CD  PRO A 186      51.920  26.040  41.270  1.00  0.00           C  
ATOM   1994  N   GLY A 187      49.590  26.140  44.090  1.00  0.00           N  
ATOM   1995  CA  GLY A 187      48.550  25.350  44.830  1.00  0.00           C  
ATOM   1996  C   GLY A 187      47.780  26.320  45.750  1.00  0.00           C  
ATOM   1997  O   GLY A 187      46.600  26.320  45.870  1.00  0.00           O  
ATOM   1998  H   GLY A 187      50.520  25.900  44.360  1.00  0.00           H  
ATOM   1999  N   GLY A 188      48.510  27.230  46.420  1.00  0.00           N  
ATOM   2000  CA  GLY A 188      48.040  28.410  47.160  1.00  0.00           C  
ATOM   2001  C   GLY A 188      47.000  29.380  46.460  1.00  0.00           C  
ATOM   2002  O   GLY A 188      46.040  29.800  47.060  1.00  0.00           O  
ATOM   2003  H   GLY A 188      49.480  27.030  46.490  1.00  0.00           H  
ATOM   2004  N   VAL A 189      47.230  29.570  45.160  1.00  0.00           N  
ATOM   2005  CA  VAL A 189      46.300  30.360  44.350  1.00  0.00           C  
ATOM   2006  C   VAL A 189      45.080  29.520  43.970  1.00  0.00           C  
ATOM   2007  O   VAL A 189      43.950  29.960  44.180  1.00  0.00           O  
ATOM   2008  CB  VAL A 189      46.970  31.130  43.170  1.00  0.00           C  
ATOM   2009  CG1 VAL A 189      47.490  30.300  41.970  1.00  0.00           C  
ATOM   2010  CG2 VAL A 189      46.070  32.210  42.550  1.00  0.00           C  
ATOM   2011  H   VAL A 189      48.160  29.530  44.810  1.00  0.00           H  
ATOM   2012  N   LEU A 190      45.280  28.280  43.640  1.00  0.00           N  
ATOM   2013  CA  LEU A 190      44.150  27.330  43.430  1.00  0.00           C  
ATOM   2014  C   LEU A 190      43.240  27.180  44.630  1.00  0.00           C  
ATOM   2015  O   LEU A 190      42.050  27.480  44.690  1.00  0.00           O  
ATOM   2016  CB  LEU A 190      44.630  26.000  42.910  1.00  0.00           C  
ATOM   2017  CG  LEU A 190      44.840  25.870  41.410  1.00  0.00           C  
ATOM   2018  CD1 LEU A 190      45.320  24.450  41.030  1.00  0.00           C  
ATOM   2019  CD2 LEU A 190      43.520  26.110  40.720  1.00  0.00           C  
ATOM   2020  H   LEU A 190      46.190  27.930  43.450  1.00  0.00           H  
ATOM   2021  N   ASP A 191      43.870  26.970  45.730  1.00  0.00           N  
ATOM   2022  CA  ASP A 191      43.320  27.050  47.080  1.00  0.00           C  
ATOM   2023  C   ASP A 191      42.490  28.260  47.430  1.00  0.00           C  
ATOM   2024  O   ASP A 191      41.290  28.200  47.610  1.00  0.00           O  
ATOM   2025  CB  ASP A 191      44.490  27.030  48.080  1.00  0.00           C  
ATOM   2026  CG  ASP A 191      44.200  26.140  49.270  1.00  0.00           C  
ATOM   2027  OD1 ASP A 191      44.930  25.170  49.490  1.00  0.00           O  
ATOM   2028  OD2 ASP A 191      43.360  26.560  50.080  1.00  0.00           O1-
ATOM   2029  H   ASP A 191      44.790  26.580  45.730  1.00  0.00           H  
ATOM   2030  N   PHE A 192      43.150  29.350  47.550  1.00  0.00           N  
ATOM   2031  CA  PHE A 192      42.530  30.730  47.820  1.00  0.00           C  
ATOM   2032  C   PHE A 192      41.260  30.910  46.960  1.00  0.00           C  
ATOM   2033  O   PHE A 192      40.150  31.110  47.460  1.00  0.00           O  
ATOM   2034  CB  PHE A 192      43.540  31.800  47.520  1.00  0.00           C  
ATOM   2035  CG  PHE A 192      43.020  33.180  47.710  1.00  0.00           C  
ATOM   2036  CD1 PHE A 192      42.730  33.580  49.030  1.00  0.00           C  
ATOM   2037  CD2 PHE A 192      42.620  33.950  46.640  1.00  0.00           C  
ATOM   2038  CE1 PHE A 192      42.030  34.760  49.260  1.00  0.00           C  
ATOM   2039  CE2 PHE A 192      41.880  35.060  46.900  1.00  0.00           C  
ATOM   2040  CZ  PHE A 192      41.590  35.530  48.160  1.00  0.00           C  
ATOM   2041  H   PHE A 192      44.140  29.330  47.470  1.00  0.00           H  
ATOM   2042  HD1 PHE A 192      43.100  32.990  49.860  1.00  0.00           H  
ATOM   2043  HD2 PHE A 192      42.690  33.630  45.600  1.00  0.00           H  
ATOM   2044  HE1 PHE A 192      42.240  35.290  50.190  1.00  0.00           H  
ATOM   2045  HE2 PHE A 192      41.610  35.620  46.010  1.00  0.00           H  
ATOM   2046  HZ  PHE A 192      40.970  36.420  48.250  1.00  0.00           H  
ATOM   2047  N   LEU A 193      41.390  30.620  45.650  1.00  0.00           N  
ATOM   2048  CA  LEU A 193      40.190  30.620  44.710  1.00  0.00           C  
ATOM   2049  C   LEU A 193      39.060  29.660  44.980  1.00  0.00           C  
ATOM   2050  O   LEU A 193      37.920  30.080  44.830  1.00  0.00           O  
ATOM   2051  CB  LEU A 193      40.650  30.560  43.250  1.00  0.00           C  
ATOM   2052  CG  LEU A 193      41.580  31.700  42.900  1.00  0.00           C  
ATOM   2053  CD1 LEU A 193      42.460  31.280  41.740  1.00  0.00           C  
ATOM   2054  CD2 LEU A 193      40.760  32.940  42.560  1.00  0.00           C  
ATOM   2055  H   LEU A 193      42.280  30.460  45.230  1.00  0.00           H  
ATOM   2056  N   GLU A 194      39.390  28.390  45.140  1.00  0.00           N  
ATOM   2057  CA  GLU A 194      38.390  27.380  45.650  1.00  0.00           C  
ATOM   2058  C   GLU A 194      37.710  27.760  46.990  1.00  0.00           C  
ATOM   2059  O   GLU A 194      36.480  27.570  47.130  1.00  0.00           O  
ATOM   2060  CB  GLU A 194      39.250  26.090  45.740  1.00  0.00           C  
ATOM   2061  CG  GLU A 194      38.410  24.830  45.720  1.00  0.00           C  
ATOM   2062  CD  GLU A 194      37.780  24.510  44.330  1.00  0.00           C  
ATOM   2063  OE1 GLU A 194      36.550  24.470  44.260  1.00  0.00           O  
ATOM   2064  OE2 GLU A 194      38.470  24.330  43.300  1.00  0.00           O1-
ATOM   2065  H   GLU A 194      40.350  28.130  45.060  1.00  0.00           H  
ATOM   2066  N   GLU A 195      38.530  28.310  47.910  1.00  0.00           N  
ATOM   2067  CA  GLU A 195      37.980  28.810  49.190  1.00  0.00           C  
ATOM   2068  C   GLU A 195      37.080  30.060  49.030  1.00  0.00           C  
ATOM   2069  O   GLU A 195      35.970  30.050  49.520  1.00  0.00           O  
ATOM   2070  CB  GLU A 195      38.990  28.770  50.330  1.00  0.00           C  
ATOM   2071  CG  GLU A 195      38.520  29.200  51.760  1.00  0.00           C  
ATOM   2072  CD  GLU A 195      39.650  29.120  52.740  1.00  0.00           C  
ATOM   2073  OE1 GLU A 195      39.830  30.170  53.350  1.00  0.00           O  
ATOM   2074  OE2 GLU A 195      40.350  28.090  52.880  1.00  0.00           O1-
ATOM   2075  H   GLU A 195      39.530  28.250  47.910  1.00  0.00           H  
ATOM   2076  N   VAL A 196      37.550  31.100  48.280  1.00  0.00           N  
ATOM   2077  CA  VAL A 196      36.740  32.210  47.900  1.00  0.00           C  
ATOM   2078  C   VAL A 196      35.470  31.780  47.090  1.00  0.00           C  
ATOM   2079  O   VAL A 196      34.340  32.150  47.440  1.00  0.00           O  
ATOM   2080  CB  VAL A 196      37.480  33.360  47.230  1.00  0.00           C  
ATOM   2081  CG1 VAL A 196      37.760  33.220  45.720  1.00  0.00           C  
ATOM   2082  CG2 VAL A 196      36.870  34.710  47.640  1.00  0.00           C  
ATOM   2083  H   VAL A 196      38.510  31.110  47.990  1.00  0.00           H  
ATOM   2084  N   HIS A 197      35.580  30.770  46.150  1.00  0.00           N  
ATOM   2085  CA  HIS A 197      34.430  30.000  45.530  1.00  0.00           C  
ATOM   2086  C   HIS A 197      33.230  29.640  46.430  1.00  0.00           C  
ATOM   2087  O   HIS A 197      32.150  30.220  46.330  1.00  0.00           O  
ATOM   2088  CB  HIS A 197      35.070  28.880  44.700  1.00  0.00           C  
ATOM   2089  CG  HIS A 197      34.190  27.710  44.270  1.00  0.00           C  
ATOM   2090  CD2 HIS A 197      34.410  26.480  44.690  1.00  0.00           C  
ATOM   2091  ND1 HIS A 197      33.170  27.810  43.450  1.00  0.00           N  
ATOM   2092  CE1 HIS A 197      32.620  26.600  43.350  1.00  0.00           C  
ATOM   2093  NE2 HIS A 197      33.390  25.830  44.130  1.00  0.00           N  
ATOM   2094  H   HIS A 197      36.440  30.540  45.700  1.00  0.00           H  
ATOM   2095  HD2 HIS A 197      35.230  26.040  45.260  1.00  0.00           H  
ATOM   2096  HE1 HIS A 197      31.740  26.380  42.750  1.00  0.00           H  
ATOM   2097  HE2 HIS A 197      33.270  24.860  44.330  1.00  0.00           H  
ATOM   2098  N   HIS A 198      33.530  28.900  47.460  1.00  0.00           N  
ATOM   2099  CA  HIS A 198      32.610  28.460  48.600  1.00  0.00           C  
ATOM   2100  C   HIS A 198      31.780  29.610  49.150  1.00  0.00           C  
ATOM   2101  O   HIS A 198      30.580  29.710  48.830  1.00  0.00           O  
ATOM   2102  CB  HIS A 198      33.510  27.860  49.650  1.00  0.00           C  
ATOM   2103  CG  HIS A 198      34.280  26.630  49.260  1.00  0.00           C  
ATOM   2104  CD2 HIS A 198      35.380  26.190  49.890  1.00  0.00           C  
ATOM   2105  ND1 HIS A 198      34.000  25.760  48.330  1.00  0.00           N  
ATOM   2106  CE1 HIS A 198      35.020  24.870  48.340  1.00  0.00           C  
ATOM   2107  NE2 HIS A 198      35.860  25.140  49.280  1.00  0.00           N  
ATOM   2108  H   HIS A 198      34.410  28.430  47.430  1.00  0.00           H  
ATOM   2109  HD2 HIS A 198      35.590  26.560  50.890  1.00  0.00           H  
ATOM   2110  HE1 HIS A 198      35.050  23.990  47.700  1.00  0.00           H  
ATOM   2111  HE2 HIS A 198      36.800  24.790  49.290  1.00  0.00           H  
ATOM   2112  N   LYS A 199      32.410  30.760  49.400  1.00  0.00           N  
ATOM   2113  CA  LYS A 199      31.840  31.970  49.910  1.00  0.00           C  
ATOM   2114  C   LYS A 199      30.870  32.730  48.970  1.00  0.00           C  
ATOM   2115  O   LYS A 199      29.680  32.970  49.310  1.00  0.00           O  
ATOM   2116  CB  LYS A 199      32.750  33.060  50.460  1.00  0.00           C  
ATOM   2117  CG  LYS A 199      34.020  32.500  51.200  1.00  0.00           C  
ATOM   2118  CD  LYS A 199      33.690  31.880  52.570  1.00  0.00           C  
ATOM   2119  CE  LYS A 199      34.900  31.070  53.060  1.00  0.00           C  
ATOM   2120  NZ  LYS A 199      34.940  30.750  54.480  1.00  0.00           N1+
ATOM   2121  H   LYS A 199      33.410  30.710  49.380  1.00  0.00           H  
ATOM   2122  HZ1 LYS A 199      35.020  31.520  55.120  1.00  0.00           H  
ATOM   2123  HZ2 LYS A 199      34.020  30.390  54.650  1.00  0.00           H  
ATOM   2124  HZ3 LYS A 199      35.580  30.030  54.720  1.00  0.00           H  
ATOM   2125  N   GLN A 200      31.340  32.820  47.720  1.00  0.00           N  
ATOM   2126  CA  GLN A 200      30.550  33.320  46.530  1.00  0.00           C  
ATOM   2127  C   GLN A 200      29.320  32.540  46.290  1.00  0.00           C  
ATOM   2128  O   GLN A 200      28.240  33.060  46.050  1.00  0.00           O  
ATOM   2129  CB  GLN A 200      31.440  33.250  45.260  1.00  0.00           C  
ATOM   2130  CG  GLN A 200      32.620  34.150  45.170  1.00  0.00           C  
ATOM   2131  CD  GLN A 200      32.330  35.110  44.020  1.00  0.00           C  
ATOM   2132  NE2 GLN A 200      33.210  35.390  43.070  1.00  0.00           N  
ATOM   2133  OE1 GLN A 200      31.470  36.000  44.200  1.00  0.00           O  
ATOM   2134  H   GLN A 200      32.290  32.580  47.520  1.00  0.00           H  
ATOM   2135 1HE2 GLN A 200      34.170  35.100  43.020  1.00  0.00           H  
ATOM   2136 2HE2 GLN A 200      32.870  35.970  42.330  1.00  0.00           H  
ATOM   2137  N   GLU A 201      29.400  31.230  46.630  1.00  0.00           N  
ATOM   2138  CA  GLU A 201      28.280  30.290  46.460  1.00  0.00           C  
ATOM   2139  C   GLU A 201      27.250  30.490  47.590  1.00  0.00           C  
ATOM   2140  O   GLU A 201      26.080  30.390  47.420  1.00  0.00           O  
ATOM   2141  CB  GLU A 201      28.800  28.880  46.420  1.00  0.00           C  
ATOM   2142  CG  GLU A 201      27.900  27.690  46.070  1.00  0.00           C  
ATOM   2143  CD  GLU A 201      27.160  27.670  44.710  1.00  0.00           C  
ATOM   2144  OE1 GLU A 201      26.420  28.650  44.400  1.00  0.00           O  
ATOM   2145  OE2 GLU A 201      27.150  26.550  44.190  1.00  0.00           O1-
ATOM   2146  H   GLU A 201      30.290  30.790  46.740  1.00  0.00           H  
ATOM   2147  N   SER A 202      27.790  30.670  48.780  1.00  0.00           N  
ATOM   2148  CA  SER A 202      27.000  31.010  50.010  1.00  0.00           C  
ATOM   2149  C   SER A 202      26.380  32.410  49.990  1.00  0.00           C  
ATOM   2150  O   SER A 202      25.350  32.630  50.510  1.00  0.00           O  
ATOM   2151  CB  SER A 202      27.760  31.030  51.310  1.00  0.00           C  
ATOM   2152  OG  SER A 202      28.110  29.700  51.810  1.00  0.00           O  
ATOM   2153  H   SER A 202      28.760  30.490  48.940  1.00  0.00           H  
ATOM   2154  HG  SER A 202      27.320  29.270  52.240  1.00  0.00           H  
ATOM   2155  N   ILE A 203      27.040  33.380  49.430  1.00  0.00           N  
ATOM   2156  CA  ILE A 203      26.500  34.740  49.200  1.00  0.00           C  
ATOM   2157  C   ILE A 203      25.490  34.690  48.020  1.00  0.00           C  
ATOM   2158  O   ILE A 203      25.790  34.200  46.970  1.00  0.00           O  
ATOM   2159  CB  ILE A 203      27.660  35.670  48.870  1.00  0.00           C  
ATOM   2160  CG1 ILE A 203      28.600  35.690  50.100  1.00  0.00           C  
ATOM   2161  CG2 ILE A 203      27.280  37.000  48.310  1.00  0.00           C  
ATOM   2162  CD  ILE A 203      29.620  36.870  50.060  1.00  0.00           C  
ATOM   2163  H   ILE A 203      27.990  33.180  49.210  1.00  0.00           H  
ATOM   2164  N   MET A 204      24.340  35.280  48.220  1.00  0.00           N  
ATOM   2165  CA  MET A 204      23.210  35.090  47.280  1.00  0.00           C  
ATOM   2166  C   MET A 204      23.240  36.090  46.110  1.00  0.00           C  
ATOM   2167  O   MET A 204      24.060  35.990  45.160  1.00  0.00           O  
ATOM   2168  CB  MET A 204      21.860  35.080  48.050  1.00  0.00           C  
ATOM   2169  CG  MET A 204      21.690  33.870  49.010  1.00  0.00           C  
ATOM   2170  SD  MET A 204      20.000  33.680  49.680  1.00  0.00           S  
ATOM   2171  CE  MET A 204      19.060  34.030  48.190  1.00  0.00           C  
ATOM   2172  H   MET A 204      24.270  36.050  48.860  1.00  0.00           H  
ATOM   2173  N   ASP A 205      22.380  37.110  46.170  1.00  0.00           N  
ATOM   2174  CA  ASP A 205      22.200  38.170  45.110  1.00  0.00           C  
ATOM   2175  C   ASP A 205      23.370  39.170  45.000  1.00  0.00           C  
ATOM   2176  O   ASP A 205      23.450  40.150  45.820  1.00  0.00           O  
ATOM   2177  CB  ASP A 205      20.860  38.940  45.400  1.00  0.00           C  
ATOM   2178  CG  ASP A 205      19.690  37.910  45.240  1.00  0.00           C  
ATOM   2179  OD1 ASP A 205      19.040  37.520  46.260  1.00  0.00           O  
ATOM   2180  OD2 ASP A 205      19.250  37.770  44.070  1.00  0.00           O1-
ATOM   2181  H   ASP A 205      21.720  37.040  46.920  1.00  0.00           H  
ATOM   2182  N   ALA A 206      24.480  38.870  44.320  1.00  0.00           N  
ATOM   2183  CA  ALA A 206      25.550  39.820  44.200  1.00  0.00           C  
ATOM   2184  C   ALA A 206      26.000  40.180  42.780  1.00  0.00           C  
ATOM   2185  O   ALA A 206      25.880  39.390  41.820  1.00  0.00           O  
ATOM   2186  CB  ALA A 206      26.830  39.420  45.020  1.00  0.00           C  
ATOM   2187  H   ALA A 206      24.520  38.030  43.780  1.00  0.00           H  
ATOM   2188  N   GLY A 207      26.400  41.400  42.640  1.00  0.00           N  
ATOM   2189  CA  GLY A 207      27.020  41.950  41.360  1.00  0.00           C  
ATOM   2190  C   GLY A 207      28.490  41.460  41.170  1.00  0.00           C  
ATOM   2191  O   GLY A 207      29.010  40.650  41.940  1.00  0.00           O  
ATOM   2192  H   GLY A 207      26.240  42.050  43.380  1.00  0.00           H  
ATOM   2193  N   PRO A 208      29.280  41.900  40.200  1.00  0.00           N  
ATOM   2194  CA  PRO A 208      30.690  41.460  39.900  1.00  0.00           C  
ATOM   2195  C   PRO A 208      31.550  41.620  41.140  1.00  0.00           C  
ATOM   2196  O   PRO A 208      31.480  42.690  41.800  1.00  0.00           O  
ATOM   2197  CB  PRO A 208      31.150  42.370  38.790  1.00  0.00           C  
ATOM   2198  CG  PRO A 208      29.860  42.610  38.000  1.00  0.00           C  
ATOM   2199  CD  PRO A 208      28.850  42.820  39.120  1.00  0.00           C  
ATOM   2200  N   VAL A 209      32.600  40.800  41.260  1.00  0.00           N  
ATOM   2201  CA  VAL A 209      33.640  40.880  42.290  1.00  0.00           C  
ATOM   2202  C   VAL A 209      34.790  41.790  41.820  1.00  0.00           C  
ATOM   2203  O   VAL A 209      35.330  41.690  40.740  1.00  0.00           O  
ATOM   2204  CB  VAL A 209      34.110  39.440  42.530  1.00  0.00           C  
ATOM   2205  CG1 VAL A 209      35.440  39.290  43.280  1.00  0.00           C  
ATOM   2206  CG2 VAL A 209      33.040  38.760  43.390  1.00  0.00           C  
ATOM   2207  H   VAL A 209      32.730  40.080  40.570  1.00  0.00           H  
ATOM   2208  N   VAL A 210      35.360  42.410  42.850  1.00  0.00           N  
ATOM   2209  CA  VAL A 210      36.390  43.460  42.620  1.00  0.00           C  
ATOM   2210  C   VAL A 210      37.820  42.990  43.060  1.00  0.00           C  
ATOM   2211  O   VAL A 210      38.030  42.790  44.260  1.00  0.00           O  
ATOM   2212  CB  VAL A 210      36.020  44.750  43.320  1.00  0.00           C  
ATOM   2213  CG1 VAL A 210      36.980  45.930  43.100  1.00  0.00           C  
ATOM   2214  CG2 VAL A 210      34.610  45.230  42.960  1.00  0.00           C  
ATOM   2215  H   VAL A 210      35.030  42.200  43.770  1.00  0.00           H  
ATOM   2216  N   VAL A 211      38.760  43.170  42.100  1.00  0.00           N  
ATOM   2217  CA  VAL A 211      40.130  42.650  42.340  1.00  0.00           C  
ATOM   2218  C   VAL A 211      40.990  43.880  42.250  1.00  0.00           C  
ATOM   2219  O   VAL A 211      41.020  44.570  41.140  1.00  0.00           O  
ATOM   2220  CB  VAL A 211      40.680  41.460  41.560  1.00  0.00           C  
ATOM   2221  CG1 VAL A 211      40.420  40.130  42.310  1.00  0.00           C  
ATOM   2222  CG2 VAL A 211      40.250  41.410  40.070  1.00  0.00           C  
ATOM   2223  H   VAL A 211      38.580  43.570  41.210  1.00  0.00           H  
ATOM   2224  N   HIS A 212      41.790  44.140  43.270  1.00  0.00           N  
ATOM   2225  CA  HIS A 212      42.620  45.370  43.290  1.00  0.00           C  
ATOM   2226  C   HIS A 212      44.060  45.130  42.970  1.00  0.00           C  
ATOM   2227  O   HIS A 212      44.650  44.200  43.460  1.00  0.00           O  
ATOM   2228  CB  HIS A 212      42.560  46.030  44.660  1.00  0.00           C  
ATOM   2229  CG  HIS A 212      41.500  47.110  44.650  1.00  0.00           C  
ATOM   2230  CD2 HIS A 212      41.300  48.090  43.740  1.00  0.00           C  
ATOM   2231  ND1 HIS A 212      40.710  47.410  45.650  1.00  0.00           N  
ATOM   2232  CE1 HIS A 212      40.110  48.560  45.480  1.00  0.00           C  
ATOM   2233  NE2 HIS A 212      40.440  48.970  44.260  1.00  0.00           N  
ATOM   2234  H   HIS A 212      41.980  43.420  43.940  1.00  0.00           H  
ATOM   2235  HD2 HIS A 212      41.910  48.290  42.860  1.00  0.00           H  
ATOM   2236  HE1 HIS A 212      39.360  49.030  46.110  1.00  0.00           H  
ATOM   2237  HE2 HIS A 212      40.180  49.850  43.840  1.00  0.00           H  
ATOM   2238  N   SER A 213      44.600  46.100  42.280  1.00  0.00           N  
ATOM   2239  CA  SER A 213      46.040  46.210  41.860  1.00  0.00           C  
ATOM   2240  C   SER A 213      46.230  47.750  41.510  1.00  0.00           C  
ATOM   2241  O   SER A 213      45.490  48.380  40.770  1.00  0.00           O  
ATOM   2242  CB  SER A 213      46.280  45.330  40.640  1.00  0.00           C  
ATOM   2243  OG  SER A 213      46.990  45.850  39.420  1.00  0.00           O  
ATOM   2244  H   SER A 213      43.970  46.790  41.940  1.00  0.00           H  
ATOM   2245  HG  SER A 213      47.960  45.900  39.680  1.00  0.00           H  
ATOM   2246  N   SER A 214      47.430  48.290  41.950  1.00  0.00           N  
ATOM   2247  CA  SER A 214      47.760  49.740  41.930  1.00  0.00           C  
ATOM   2248  C   SER A 214      47.420  50.440  40.630  1.00  0.00           C  
ATOM   2249  O   SER A 214      46.960  51.570  40.640  1.00  0.00           O  
ATOM   2250  CB  SER A 214      49.200  50.160  42.340  1.00  0.00           C  
ATOM   2251  OG  SER A 214      50.130  49.830  41.360  1.00  0.00           O  
ATOM   2252  H   SER A 214      48.260  47.730  41.970  1.00  0.00           H  
ATOM   2253  HG  SER A 214      49.910  48.880  41.150  1.00  0.00           H  
ATOM   2254  N   ALA A 215      47.700  49.840  39.580  1.00  0.00           N  
ATOM   2255  CA  ALA A 215      47.280  50.340  38.250  1.00  0.00           C  
ATOM   2256  C   ALA A 215      46.310  49.500  37.430  1.00  0.00           C  
ATOM   2257  O   ALA A 215      45.640  49.960  36.500  1.00  0.00           O  
ATOM   2258  CB  ALA A 215      48.550  50.570  37.410  1.00  0.00           C  
ATOM   2259  H   ALA A 215      48.240  49.000  39.630  1.00  0.00           H  
ATOM   2260  N   GLY A 216      46.050  48.310  37.810  1.00  0.00           N  
ATOM   2261  CA  GLY A 216      44.960  47.450  37.240  1.00  0.00           C  
ATOM   2262  C   GLY A 216      45.390  46.170  36.440  1.00  0.00           C  
ATOM   2263  O   GLY A 216      44.710  45.130  36.490  1.00  0.00           O  
ATOM   2264  H   GLY A 216      46.580  47.890  38.560  1.00  0.00           H  
ATOM   2265  N   ILE A 217      46.530  46.340  35.750  1.00  0.00           N  
ATOM   2266  CA  ILE A 217      46.880  45.210  34.860  1.00  0.00           C  
ATOM   2267  C   ILE A 217      47.900  44.040  35.260  1.00  0.00           C  
ATOM   2268  O   ILE A 217      47.740  42.800  35.100  1.00  0.00           O  
ATOM   2269  CB  ILE A 217      46.920  45.500  33.380  1.00  0.00           C  
ATOM   2270  CG1 ILE A 217      47.760  46.770  33.060  1.00  0.00           C  
ATOM   2271  CG2 ILE A 217      45.540  45.450  32.630  1.00  0.00           C  
ATOM   2272  CD  ILE A 217      49.280  46.480  33.160  1.00  0.00           C  
ATOM   2273  H   ILE A 217      47.080  47.150  35.960  1.00  0.00           H  
ATOM   2274  N   GLY A 218      48.840  44.460  36.030  1.00  0.00           N  
ATOM   2275  CA  GLY A 218      50.040  43.640  36.370  1.00  0.00           C  
ATOM   2276  C   GLY A 218      49.810  42.320  37.110  1.00  0.00           C  
ATOM   2277  O   GLY A 218      49.930  41.240  36.520  1.00  0.00           O  
ATOM   2278  H   GLY A 218      48.790  45.350  36.480  1.00  0.00           H  
ATOM   2279  N   ARG A 219      49.210  42.490  38.290  1.00  0.00           N  
ATOM   2280  CA  ARG A 219      48.880  41.460  39.310  1.00  0.00           C  
ATOM   2281  C   ARG A 219      47.600  40.680  38.850  1.00  0.00           C  
ATOM   2282  O   ARG A 219      47.580  39.500  38.850  1.00  0.00           O  
ATOM   2283  CB  ARG A 219      48.670  41.990  40.740  1.00  0.00           C  
ATOM   2284  CG  ARG A 219      48.800  40.840  41.780  1.00  0.00           C  
ATOM   2285  CD  ARG A 219      48.470  41.210  43.210  1.00  0.00           C  
ATOM   2286  NE  ARG A 219      49.390  42.270  43.690  1.00  0.00           N  
ATOM   2287  CZ  ARG A 219      50.340  42.100  44.620  1.00  0.00           C  
ATOM   2288  NH1 ARG A 219      50.290  40.970  45.330  1.00  0.00           N1+
ATOM   2289  NH2 ARG A 219      51.460  42.930  44.710  1.00  0.00           N  
ATOM   2290  H   ARG A 219      49.190  43.420  38.660  1.00  0.00           H  
ATOM   2291  HE  ARG A 219      49.150  43.210  43.470  1.00  0.00           H  
ATOM   2292 1HH1 ARG A 219      49.510  40.340  45.340  1.00  0.00           H  
ATOM   2293 2HH1 ARG A 219      51.060  40.640  45.880  1.00  0.00           H  
ATOM   2294 1HH2 ARG A 219      51.480  43.700  44.080  1.00  0.00           H  
ATOM   2295 2HH2 ARG A 219      52.240  42.800  45.320  1.00  0.00           H  
ATOM   2296  N   THR A 220      46.580  41.410  38.360  1.00  0.00           N  
ATOM   2297  CA  THR A 220      45.200  40.870  38.250  1.00  0.00           C  
ATOM   2298  C   THR A 220      44.920  39.680  37.340  1.00  0.00           C  
ATOM   2299  O   THR A 220      44.120  38.740  37.690  1.00  0.00           O  
ATOM   2300  CB  THR A 220      44.220  41.930  37.720  1.00  0.00           C  
ATOM   2301  CG2 THR A 220      43.980  43.050  38.720  1.00  0.00           C  
ATOM   2302  OG1 THR A 220      44.880  42.460  36.570  1.00  0.00           O  
ATOM   2303  H   THR A 220      46.690  42.220  37.770  1.00  0.00           H  
ATOM   2304  HG1 THR A 220      44.620  43.410  36.400  1.00  0.00           H  
ATOM   2305  N   GLY A 221      45.720  39.580  36.280  1.00  0.00           N  
ATOM   2306  CA  GLY A 221      45.420  38.620  35.210  1.00  0.00           C  
ATOM   2307  C   GLY A 221      45.030  37.170  35.600  1.00  0.00           C  
ATOM   2308  O   GLY A 221      43.890  36.730  35.470  1.00  0.00           O  
ATOM   2309  H   GLY A 221      46.400  40.270  36.020  1.00  0.00           H  
ATOM   2310  N   THR A 222      45.970  36.660  36.340  1.00  0.00           N  
ATOM   2311  CA  THR A 222      46.200  35.240  36.710  1.00  0.00           C  
ATOM   2312  C   THR A 222      45.080  34.540  37.490  1.00  0.00           C  
ATOM   2313  O   THR A 222      44.390  33.740  36.850  1.00  0.00           O  
ATOM   2314  CB  THR A 222      47.510  35.090  37.560  1.00  0.00           C  
ATOM   2315  CG2 THR A 222      48.840  35.170  36.780  1.00  0.00           C  
ATOM   2316  OG1 THR A 222      47.430  35.990  38.680  1.00  0.00           O  
ATOM   2317  H   THR A 222      46.520  37.280  36.900  1.00  0.00           H  
ATOM   2318  HG1 THR A 222      48.200  35.810  39.280  1.00  0.00           H  
ATOM   2319  N   PHE A 223      44.630  35.170  38.560  1.00  0.00           N  
ATOM   2320  CA  PHE A 223      43.410  34.740  39.330  1.00  0.00           C  
ATOM   2321  C   PHE A 223      42.190  34.590  38.460  1.00  0.00           C  
ATOM   2322  O   PHE A 223      41.530  33.530  38.480  1.00  0.00           O  
ATOM   2323  CB  PHE A 223      43.080  35.800  40.360  1.00  0.00           C  
ATOM   2324  CG  PHE A 223      44.280  36.250  41.190  1.00  0.00           C  
ATOM   2325  CD1 PHE A 223      44.820  37.510  40.930  1.00  0.00           C  
ATOM   2326  CD2 PHE A 223      44.920  35.480  42.120  1.00  0.00           C  
ATOM   2327  CE1 PHE A 223      45.950  37.920  41.580  1.00  0.00           C  
ATOM   2328  CE2 PHE A 223      46.050  35.870  42.780  1.00  0.00           C  
ATOM   2329  CZ  PHE A 223      46.560  37.130  42.510  1.00  0.00           C  
ATOM   2330  H   PHE A 223      45.220  35.770  39.100  1.00  0.00           H  
ATOM   2331  HD1 PHE A 223      44.390  38.150  40.170  1.00  0.00           H  
ATOM   2332  HD2 PHE A 223      44.330  34.700  42.620  1.00  0.00           H  
ATOM   2333  HE1 PHE A 223      46.400  38.810  41.140  1.00  0.00           H  
ATOM   2334  HE2 PHE A 223      46.600  35.000  43.160  1.00  0.00           H  
ATOM   2335  HZ  PHE A 223      47.350  37.630  43.070  1.00  0.00           H  
ATOM   2336  N   ILE A 224      42.010  35.490  37.520  1.00  0.00           N  
ATOM   2337  CA  ILE A 224      40.720  35.550  36.750  1.00  0.00           C  
ATOM   2338  C   ILE A 224      40.750  34.410  35.710  1.00  0.00           C  
ATOM   2339  O   ILE A 224      39.860  33.610  35.560  1.00  0.00           O  
ATOM   2340  CB  ILE A 224      40.640  36.910  36.070  1.00  0.00           C  
ATOM   2341  CG1 ILE A 224      40.690  38.110  37.050  1.00  0.00           C  
ATOM   2342  CG2 ILE A 224      39.350  37.050  35.230  1.00  0.00           C  
ATOM   2343  CD  ILE A 224      40.830  39.450  36.320  1.00  0.00           C  
ATOM   2344  H   ILE A 224      42.640  36.260  37.430  1.00  0.00           H  
ATOM   2345  N   VAL A 225      41.990  34.010  35.280  1.00  0.00           N  
ATOM   2346  CA  VAL A 225      42.310  33.060  34.160  1.00  0.00           C  
ATOM   2347  C   VAL A 225      42.160  31.600  34.590  1.00  0.00           C  
ATOM   2348  O   VAL A 225      41.250  30.840  34.220  1.00  0.00           O  
ATOM   2349  CB  VAL A 225      43.700  33.130  33.540  1.00  0.00           C  
ATOM   2350  CG1 VAL A 225      43.740  32.380  32.250  1.00  0.00           C  
ATOM   2351  CG2 VAL A 225      44.180  34.550  33.310  1.00  0.00           C  
ATOM   2352  H   VAL A 225      42.810  34.360  35.720  1.00  0.00           H  
ATOM   2353  N   ILE A 226      42.800  31.260  35.710  1.00  0.00           N  
ATOM   2354  CA  ILE A 226      42.530  30.050  36.460  1.00  0.00           C  
ATOM   2355  C   ILE A 226      41.050  29.890  36.930  1.00  0.00           C  
ATOM   2356  O   ILE A 226      40.590  28.740  36.890  1.00  0.00           O  
ATOM   2357  CB  ILE A 226      43.380  29.970  37.720  1.00  0.00           C  
ATOM   2358  CG1 ILE A 226      44.880  30.210  37.370  1.00  0.00           C  
ATOM   2359  CG2 ILE A 226      43.220  28.630  38.440  1.00  0.00           C  
ATOM   2360  CD  ILE A 226      45.730  30.430  38.670  1.00  0.00           C  
ATOM   2361  H   ILE A 226      43.520  31.840  36.100  1.00  0.00           H  
ATOM   2362  N   ASP A 227      40.530  30.960  37.440  1.00  0.00           N  
ATOM   2363  CA  ASP A 227      39.130  30.970  37.990  1.00  0.00           C  
ATOM   2364  C   ASP A 227      38.090  30.350  36.960  1.00  0.00           C  
ATOM   2365  O   ASP A 227      37.300  29.530  37.350  1.00  0.00           O  
ATOM   2366  CB  ASP A 227      38.640  32.370  38.290  1.00  0.00           C  
ATOM   2367  CG  ASP A 227      37.360  32.570  39.110  1.00  0.00           C  
ATOM   2368  OD1 ASP A 227      37.440  32.890  40.260  1.00  0.00           O  
ATOM   2369  OD2 ASP A 227      36.310  32.460  38.550  1.00  0.00           O1-
ATOM   2370  H   ASP A 227      41.080  31.800  37.450  1.00  0.00           H  
ATOM   2371  N   ILE A 228      38.200  30.790  35.670  1.00  0.00           N  
ATOM   2372  CA  ILE A 228      37.480  30.360  34.500  1.00  0.00           C  
ATOM   2373  C   ILE A 228      37.720  28.920  34.110  1.00  0.00           C  
ATOM   2374  O   ILE A 228      36.740  28.180  33.910  1.00  0.00           O  
ATOM   2375  CB  ILE A 228      37.780  31.350  33.340  1.00  0.00           C  
ATOM   2376  CG1 ILE A 228      37.640  32.880  33.660  1.00  0.00           C  
ATOM   2377  CG2 ILE A 228      36.760  30.990  32.190  1.00  0.00           C  
ATOM   2378  CD  ILE A 228      38.140  33.730  32.480  1.00  0.00           C  
ATOM   2379  H   ILE A 228      38.830  31.550  35.500  1.00  0.00           H  
ATOM   2380  N   LEU A 229      38.990  28.570  34.010  1.00  0.00           N  
ATOM   2381  CA  LEU A 229      39.480  27.200  33.850  1.00  0.00           C  
ATOM   2382  C   LEU A 229      38.960  26.240  34.930  1.00  0.00           C  
ATOM   2383  O   LEU A 229      38.340  25.240  34.580  1.00  0.00           O  
ATOM   2384  CB  LEU A 229      41.000  27.160  33.600  1.00  0.00           C  
ATOM   2385  CG  LEU A 229      41.470  27.930  32.350  1.00  0.00           C  
ATOM   2386  CD1 LEU A 229      42.950  28.240  32.440  1.00  0.00           C  
ATOM   2387  CD2 LEU A 229      41.150  27.090  31.020  1.00  0.00           C  
ATOM   2388  H   LEU A 229      39.720  29.250  34.060  1.00  0.00           H  
ATOM   2389  N   ILE A 230      39.130  26.530  36.260  1.00  0.00           N  
ATOM   2390  CA  ILE A 230      38.470  25.650  37.240  1.00  0.00           C  
ATOM   2391  C   ILE A 230      36.970  25.490  37.210  1.00  0.00           C  
ATOM   2392  O   ILE A 230      36.440  24.370  37.360  1.00  0.00           O  
ATOM   2393  CB  ILE A 230      38.910  25.820  38.670  1.00  0.00           C  
ATOM   2394  CG1 ILE A 230      38.580  27.160  39.310  1.00  0.00           C  
ATOM   2395  CG2 ILE A 230      40.370  25.530  38.770  1.00  0.00           C  
ATOM   2396  CD  ILE A 230      39.130  27.520  40.710  1.00  0.00           C  
ATOM   2397  H   ILE A 230      39.810  27.200  36.550  1.00  0.00           H  
ATOM   2398  N   ASP A 231      36.420  26.610  36.780  1.00  0.00           N  
ATOM   2399  CA  ASP A 231      34.960  26.600  36.470  1.00  0.00           C  
ATOM   2400  C   ASP A 231      34.560  25.510  35.370  1.00  0.00           C  
ATOM   2401  O   ASP A 231      33.820  24.560  35.730  1.00  0.00           O  
ATOM   2402  CB  ASP A 231      34.340  27.860  35.910  1.00  0.00           C  
ATOM   2403  CG  ASP A 231      32.790  28.140  35.800  1.00  0.00           C  
ATOM   2404  OD1 ASP A 231      31.950  27.340  36.210  1.00  0.00           O  
ATOM   2405  OD2 ASP A 231      32.510  29.220  35.340  1.00  0.00           O1-
ATOM   2406  H   ASP A 231      36.890  27.500  36.700  1.00  0.00           H  
ATOM   2407  N   ILE A 232      35.280  25.610  34.300  1.00  0.00           N  
ATOM   2408  CA  ILE A 232      35.120  24.650  33.170  1.00  0.00           C  
ATOM   2409  C   ILE A 232      35.610  23.300  33.530  1.00  0.00           C  
ATOM   2410  O   ILE A 232      34.660  22.510  33.470  1.00  0.00           O  
ATOM   2411  CB  ILE A 232      35.780  25.250  31.910  1.00  0.00           C  
ATOM   2412  CG1 ILE A 232      35.050  26.570  31.460  1.00  0.00           C  
ATOM   2413  CG2 ILE A 232      35.870  24.210  30.810  1.00  0.00           C  
ATOM   2414  CD  ILE A 232      35.780  27.180  30.200  1.00  0.00           C  
ATOM   2415  H   ILE A 232      36.010  26.260  34.100  1.00  0.00           H  
ATOM   2416  N   ILE A 233      36.840  23.010  34.060  1.00  0.00           N  
ATOM   2417  CA  ILE A 233      37.200  21.630  34.480  1.00  0.00           C  
ATOM   2418  C   ILE A 233      36.220  20.990  35.420  1.00  0.00           C  
ATOM   2419  O   ILE A 233      36.040  19.770  35.250  1.00  0.00           O  
ATOM   2420  CB  ILE A 233      38.610  21.770  35.000  1.00  0.00           C  
ATOM   2421  CG1 ILE A 233      39.600  22.440  34.050  1.00  0.00           C  
ATOM   2422  CG2 ILE A 233      39.130  20.430  35.430  1.00  0.00           C  
ATOM   2423  CD  ILE A 233      40.960  22.690  34.680  1.00  0.00           C  
ATOM   2424  H   ILE A 233      37.580  23.670  34.070  1.00  0.00           H  
ATOM   2425  N   ARG A 234      35.720  21.710  36.490  1.00  0.00           N  
ATOM   2426  CA  ARG A 234      34.590  21.170  37.310  1.00  0.00           C  
ATOM   2427  C   ARG A 234      33.400  20.870  36.380  1.00  0.00           C  
ATOM   2428  O   ARG A 234      33.110  19.700  36.250  1.00  0.00           O  
ATOM   2429  CB  ARG A 234      34.050  22.060  38.340  1.00  0.00           C  
ATOM   2430  CG  ARG A 234      34.980  22.340  39.490  1.00  0.00           C  
ATOM   2431  CD  ARG A 234      34.170  23.320  40.330  1.00  0.00           C  
ATOM   2432  NE  ARG A 234      35.070  24.170  41.100  1.00  0.00           N  
ATOM   2433  CZ  ARG A 234      35.200  25.460  40.970  1.00  0.00           C  
ATOM   2434  NH1 ARG A 234      34.380  26.180  40.220  1.00  0.00           N1+
ATOM   2435  NH2 ARG A 234      36.020  26.090  41.800  1.00  0.00           N  
ATOM   2436  H   ARG A 234      36.050  22.610  36.770  1.00  0.00           H  
ATOM   2437  HE  ARG A 234      35.460  23.740  41.920  1.00  0.00           H  
ATOM   2438 1HH1 ARG A 234      33.610  25.800  39.710  1.00  0.00           H  
ATOM   2439 2HH1 ARG A 234      34.570  27.160  40.160  1.00  0.00           H  
ATOM   2440 1HH2 ARG A 234      36.460  25.580  42.540  1.00  0.00           H  
ATOM   2441 2HH2 ARG A 234      36.110  27.070  41.600  1.00  0.00           H  
ATOM   2442  N   GLU A 235      32.700  21.830  35.710  1.00  0.00           N  
ATOM   2443  CA  GLU A 235      31.550  21.570  34.840  1.00  0.00           C  
ATOM   2444  C   GLU A 235      31.690  20.620  33.660  1.00  0.00           C  
ATOM   2445  O   GLU A 235      30.790  19.810  33.410  1.00  0.00           O  
ATOM   2446  CB  GLU A 235      30.720  22.790  34.400  1.00  0.00           C  
ATOM   2447  CG  GLU A 235      29.920  23.460  35.520  1.00  0.00           C  
ATOM   2448  CD  GLU A 235      28.750  22.610  36.070  1.00  0.00           C  
ATOM   2449  OE1 GLU A 235      28.730  22.270  37.300  1.00  0.00           O  
ATOM   2450  OE2 GLU A 235      27.750  22.420  35.360  1.00  0.00           O1-
ATOM   2451  H   GLU A 235      32.910  22.800  35.780  1.00  0.00           H  
ATOM   2452  N   LYS A 236      32.860  20.580  33.030  1.00  0.00           N  
ATOM   2453  CA  LYS A 236      33.050  19.610  31.950  1.00  0.00           C  
ATOM   2454  C   LYS A 236      33.940  18.340  32.260  1.00  0.00           C  
ATOM   2455  O   LYS A 236      34.230  17.580  31.350  1.00  0.00           O  
ATOM   2456  CB  LYS A 236      33.560  20.310  30.710  1.00  0.00           C  
ATOM   2457  CG  LYS A 236      32.620  21.340  30.050  1.00  0.00           C  
ATOM   2458  CD  LYS A 236      33.130  22.040  28.770  1.00  0.00           C  
ATOM   2459  CE  LYS A 236      31.950  22.810  28.110  1.00  0.00           C  
ATOM   2460  NZ  LYS A 236      31.610  23.950  28.960  1.00  0.00           N1+
ATOM   2461  H   LYS A 236      33.660  21.070  33.370  1.00  0.00           H  
ATOM   2462  HZ1 LYS A 236      30.820  24.490  28.670  1.00  0.00           H  
ATOM   2463  HZ2 LYS A 236      31.510  23.800  29.940  1.00  0.00           H  
ATOM   2464  HZ3 LYS A 236      32.290  24.670  28.780  1.00  0.00           H  
ATOM   2465  N   GLY A 237      34.330  18.160  33.540  1.00  0.00           N  
ATOM   2466  CA  GLY A 237      34.960  16.850  33.890  1.00  0.00           C  
ATOM   2467  C   GLY A 237      36.380  16.650  33.340  1.00  0.00           C  
ATOM   2468  O   GLY A 237      36.840  17.320  32.450  1.00  0.00           O  
ATOM   2469  H   GLY A 237      34.550  18.920  34.150  1.00  0.00           H  
ATOM   2470  N   VAL A 238      37.050  15.670  33.950  1.00  0.00           N  
ATOM   2471  CA  VAL A 238      38.460  15.380  33.600  1.00  0.00           C  
ATOM   2472  C   VAL A 238      38.790  15.320  32.100  1.00  0.00           C  
ATOM   2473  O   VAL A 238      39.630  16.050  31.640  1.00  0.00           O  
ATOM   2474  CB  VAL A 238      39.010  14.230  34.440  1.00  0.00           C  
ATOM   2475  CG1 VAL A 238      40.450  13.740  34.080  1.00  0.00           C  
ATOM   2476  CG2 VAL A 238      39.170  14.610  35.890  1.00  0.00           C  
ATOM   2477  H   VAL A 238      36.580  15.150  34.670  1.00  0.00           H  
ATOM   2478  N   ASP A 239      37.860  14.750  31.230  1.00  0.00           N  
ATOM   2479  CA  ASP A 239      38.080  14.710  29.760  1.00  0.00           C  
ATOM   2480  C   ASP A 239      37.840  15.970  28.880  1.00  0.00           C  
ATOM   2481  O   ASP A 239      37.670  15.880  27.680  1.00  0.00           O  
ATOM   2482  CB  ASP A 239      37.550  13.420  29.030  1.00  0.00           C  
ATOM   2483  CG  ASP A 239      38.440  12.170  29.130  1.00  0.00           C  
ATOM   2484  OD1 ASP A 239      38.430  11.350  30.070  1.00  0.00           O  
ATOM   2485  OD2 ASP A 239      39.320  12.120  28.260  1.00  0.00           O1-
ATOM   2486  H   ASP A 239      36.910  14.680  31.520  1.00  0.00           H  
ATOM   2487  N   CYS A 240      37.880  17.190  29.430  1.00  0.00           N  
ATOM   2488  CA  CYS A 240      37.470  18.410  28.810  1.00  0.00           C  
ATOM   2489  C   CYS A 240      38.380  19.140  27.820  1.00  0.00           C  
ATOM   2490  O   CYS A 240      39.630  19.190  28.070  1.00  0.00           O  
ATOM   2491  CB  CYS A 240      37.150  19.510  29.820  1.00  0.00           C  
ATOM   2492  SG  CYS A 240      38.140  19.800  31.330  1.00  0.00           S  
ATOM   2493  H   CYS A 240      38.440  17.270  30.250  1.00  0.00           H  
ATOM   2494  HG  CYS A 240      37.450  18.790  31.850  1.00  0.00           H  
ATOM   2495  N   ASP A 241      37.830  19.950  26.880  1.00  0.00           N  
ATOM   2496  CA  ASP A 241      38.610  20.610  25.770  1.00  0.00           C  
ATOM   2497  C   ASP A 241      39.050  22.110  26.080  1.00  0.00           C  
ATOM   2498  O   ASP A 241      38.420  23.130  25.920  1.00  0.00           O  
ATOM   2499  CB  ASP A 241      37.740  20.820  24.510  1.00  0.00           C  
ATOM   2500  CG  ASP A 241      37.270  19.580  23.770  1.00  0.00           C  
ATOM   2501  OD1 ASP A 241      37.250  19.680  22.540  1.00  0.00           O  
ATOM   2502  OD2 ASP A 241      37.070  18.450  24.290  1.00  0.00           O1-
ATOM   2503  H   ASP A 241      36.850  20.130  26.920  1.00  0.00           H  
ATOM   2504  N   ILE A 242      40.020  22.120  27.030  1.00  0.00           N  
ATOM   2505  CA  ILE A 242      40.800  23.260  27.500  1.00  0.00           C  
ATOM   2506  C   ILE A 242      41.430  24.030  26.350  1.00  0.00           C  
ATOM   2507  O   ILE A 242      42.240  23.380  25.660  1.00  0.00           O  
ATOM   2508  CB  ILE A 242      41.800  22.700  28.560  1.00  0.00           C  
ATOM   2509  CG1 ILE A 242      41.100  22.030  29.750  1.00  0.00           C  
ATOM   2510  CG2 ILE A 242      42.590  23.880  29.050  1.00  0.00           C  
ATOM   2511  CD  ILE A 242      40.360  22.920  30.730  1.00  0.00           C  
ATOM   2512  H   ILE A 242      40.210  21.230  27.450  1.00  0.00           H  
ATOM   2513  N   ASP A 243      41.200  25.350  26.220  1.00  0.00           N  
ATOM   2514  CA  ASP A 243      41.650  26.250  25.110  1.00  0.00           C  
ATOM   2515  C   ASP A 243      42.180  27.500  25.860  1.00  0.00           C  
ATOM   2516  O   ASP A 243      41.470  28.450  25.990  1.00  0.00           O  
ATOM   2517  CB  ASP A 243      40.490  26.620  24.190  1.00  0.00           C  
ATOM   2518  CG  ASP A 243      40.860  27.120  22.800  1.00  0.00           C  
ATOM   2519  OD1 ASP A 243      41.950  27.740  22.640  1.00  0.00           O  
ATOM   2520  OD2 ASP A 243      40.180  26.850  21.820  1.00  0.00           O1-
ATOM   2521  H   ASP A 243      40.680  25.860  26.910  1.00  0.00           H  
ATOM   2522  N   VAL A 244      43.500  27.450  26.140  1.00  0.00           N  
ATOM   2523  CA  VAL A 244      44.300  28.600  26.580  1.00  0.00           C  
ATOM   2524  C   VAL A 244      44.480  29.640  25.440  1.00  0.00           C  
ATOM   2525  O   VAL A 244      43.830  30.650  25.790  1.00  0.00           O  
ATOM   2526  CB  VAL A 244      45.620  28.070  27.230  1.00  0.00           C  
ATOM   2527  CG1 VAL A 244      46.350  29.290  27.850  1.00  0.00           C  
ATOM   2528  CG2 VAL A 244      45.440  27.040  28.350  1.00  0.00           C  
ATOM   2529  H   VAL A 244      43.900  26.540  26.160  1.00  0.00           H  
ATOM   2530  N   PRO A 245      44.840  29.360  24.150  1.00  0.00           N  
ATOM   2531  CA  PRO A 245      44.670  30.380  23.060  1.00  0.00           C  
ATOM   2532  C   PRO A 245      43.440  31.270  22.970  1.00  0.00           C  
ATOM   2533  O   PRO A 245      43.530  32.440  23.240  1.00  0.00           O  
ATOM   2534  CB  PRO A 245      44.960  29.550  21.750  1.00  0.00           C  
ATOM   2535  CG  PRO A 245      46.150  28.730  22.230  1.00  0.00           C  
ATOM   2536  CD  PRO A 245      45.770  28.290  23.720  1.00  0.00           C  
ATOM   2537  N   LYS A 246      42.260  30.640  23.010  1.00  0.00           N  
ATOM   2538  CA  LYS A 246      40.980  31.420  23.070  1.00  0.00           C  
ATOM   2539  C   LYS A 246      40.780  32.210  24.320  1.00  0.00           C  
ATOM   2540  O   LYS A 246      40.550  33.420  24.250  1.00  0.00           O  
ATOM   2541  CB  LYS A 246      39.840  30.500  22.840  1.00  0.00           C  
ATOM   2542  CG  LYS A 246      38.480  31.140  22.900  1.00  0.00           C  
ATOM   2543  CD  LYS A 246      37.360  30.140  22.780  1.00  0.00           C  
ATOM   2544  CE  LYS A 246      35.960  30.770  23.170  1.00  0.00           C  
ATOM   2545  NZ  LYS A 246      35.800  31.410  24.450  1.00  0.00           N1+
ATOM   2546  H   LYS A 246      42.150  29.660  23.110  1.00  0.00           H  
ATOM   2547  HZ1 LYS A 246      35.960  30.770  25.200  1.00  0.00           H  
ATOM   2548  HZ2 LYS A 246      36.380  32.220  24.430  1.00  0.00           H  
ATOM   2549  HZ3 LYS A 246      34.860  31.740  24.590  1.00  0.00           H  
ATOM   2550  N   THR A 247      41.180  31.670  25.480  1.00  0.00           N  
ATOM   2551  CA  THR A 247      41.050  32.310  26.770  1.00  0.00           C  
ATOM   2552  C   THR A 247      41.800  33.710  26.910  1.00  0.00           C  
ATOM   2553  O   THR A 247      41.300  34.730  27.380  1.00  0.00           O  
ATOM   2554  CB  THR A 247      41.540  31.500  28.020  1.00  0.00           C  
ATOM   2555  CG2 THR A 247      40.980  32.130  29.290  1.00  0.00           C  
ATOM   2556  OG1 THR A 247      40.890  30.220  27.970  1.00  0.00           O  
ATOM   2557  H   THR A 247      41.520  30.730  25.530  1.00  0.00           H  
ATOM   2558  HG1 THR A 247      40.980  29.830  27.050  1.00  0.00           H  
ATOM   2559  N   ILE A 248      43.030  33.710  26.320  1.00  0.00           N  
ATOM   2560  CA  ILE A 248      43.970  34.850  26.150  1.00  0.00           C  
ATOM   2561  C   ILE A 248      43.500  35.890  25.090  1.00  0.00           C  
ATOM   2562  O   ILE A 248      43.360  37.060  25.470  1.00  0.00           O  
ATOM   2563  CB  ILE A 248      45.360  34.280  25.770  1.00  0.00           C  
ATOM   2564  CG1 ILE A 248      45.930  33.270  26.770  1.00  0.00           C  
ATOM   2565  CG2 ILE A 248      46.450  35.390  25.730  1.00  0.00           C  
ATOM   2566  CD  ILE A 248      47.080  32.400  26.330  1.00  0.00           C  
ATOM   2567  H   ILE A 248      43.390  32.860  25.950  1.00  0.00           H  
ATOM   2568  N   GLN A 249      42.990  35.440  23.980  1.00  0.00           N  
ATOM   2569  CA  GLN A 249      42.480  36.330  22.900  1.00  0.00           C  
ATOM   2570  C   GLN A 249      41.350  37.200  23.340  1.00  0.00           C  
ATOM   2571  O   GLN A 249      41.430  38.360  22.950  1.00  0.00           O  
ATOM   2572  CB  GLN A 249      42.060  35.590  21.650  1.00  0.00           C  
ATOM   2573  CG  GLN A 249      43.210  35.120  20.780  1.00  0.00           C  
ATOM   2574  CD  GLN A 249      42.620  34.490  19.510  1.00  0.00           C  
ATOM   2575  NE2 GLN A 249      42.930  33.330  19.220  1.00  0.00           N  
ATOM   2576  OE1 GLN A 249      41.840  35.060  18.750  1.00  0.00           O  
ATOM   2577  H   GLN A 249      43.020  34.490  23.690  1.00  0.00           H  
ATOM   2578 1HE2 GLN A 249      43.630  32.880  19.780  1.00  0.00           H  
ATOM   2579 2HE2 GLN A 249      42.680  32.860  18.370  1.00  0.00           H  
ATOM   2580  N   MET A 250      40.370  36.700  24.060  1.00  0.00           N  
ATOM   2581  CA  MET A 250      39.310  37.390  24.790  1.00  0.00           C  
ATOM   2582  C   MET A 250      39.800  38.460  25.800  1.00  0.00           C  
ATOM   2583  O   MET A 250      39.520  39.670  25.570  1.00  0.00           O  
ATOM   2584  CB  MET A 250      38.380  36.580  25.590  1.00  0.00           C  
ATOM   2585  CG  MET A 250      37.560  35.810  24.580  1.00  0.00           C  
ATOM   2586  SD  MET A 250      37.010  34.210  25.280  1.00  0.00           S  
ATOM   2587  CE  MET A 250      35.580  34.840  26.100  1.00  0.00           C  
ATOM   2588  H   MET A 250      40.150  35.720  24.060  1.00  0.00           H  
ATOM   2589  N   VAL A 251      40.560  38.040  26.820  1.00  0.00           N  
ATOM   2590  CA  VAL A 251      41.070  39.030  27.760  1.00  0.00           C  
ATOM   2591  C   VAL A 251      41.860  40.260  27.140  1.00  0.00           C  
ATOM   2592  O   VAL A 251      41.630  41.430  27.460  1.00  0.00           O  
ATOM   2593  CB  VAL A 251      41.660  38.760  29.160  1.00  0.00           C  
ATOM   2594  CG1 VAL A 251      40.680  38.230  30.170  1.00  0.00           C  
ATOM   2595  CG2 VAL A 251      42.680  37.630  29.030  1.00  0.00           C  
ATOM   2596  H   VAL A 251      40.860  37.090  26.970  1.00  0.00           H  
ATOM   2597  N   ARG A 252      42.670  39.990  26.100  1.00  0.00           N  
ATOM   2598  CA  ARG A 252      43.450  41.050  25.390  1.00  0.00           C  
ATOM   2599  C   ARG A 252      42.600  42.180  24.850  1.00  0.00           C  
ATOM   2600  O   ARG A 252      42.810  43.350  24.800  1.00  0.00           O  
ATOM   2601  CB  ARG A 252      44.280  40.450  24.220  1.00  0.00           C  
ATOM   2602  CG  ARG A 252      45.480  39.590  24.700  1.00  0.00           C  
ATOM   2603  CD  ARG A 252      46.190  40.280  25.880  1.00  0.00           C  
ATOM   2604  NE  ARG A 252      47.250  39.330  26.290  1.00  0.00           N  
ATOM   2605  CZ  ARG A 252      48.570  39.440  26.130  1.00  0.00           C  
ATOM   2606  NH1 ARG A 252      49.190  40.510  25.740  1.00  0.00           N1+
ATOM   2607  NH2 ARG A 252      49.350  38.380  26.450  1.00  0.00           N  
ATOM   2608  H   ARG A 252      42.790  39.060  25.750  1.00  0.00           H  
ATOM   2609  HE  ARG A 252      46.940  38.510  26.760  1.00  0.00           H  
ATOM   2610 1HH1 ARG A 252      48.690  41.350  25.570  1.00  0.00           H  
ATOM   2611 2HH1 ARG A 252      50.190  40.470  25.800  1.00  0.00           H  
ATOM   2612 1HH2 ARG A 252      49.110  37.460  26.760  1.00  0.00           H  
ATOM   2613 2HH2 ARG A 252      50.340  38.510  26.450  1.00  0.00           H  
ATOM   2614  N   SER A 253      41.400  41.820  24.390  1.00  0.00           N  
ATOM   2615  CA  SER A 253      40.470  42.850  23.760  1.00  0.00           C  
ATOM   2616  C   SER A 253      39.420  43.460  24.720  1.00  0.00           C  
ATOM   2617  O   SER A 253      39.070  44.620  24.550  1.00  0.00           O  
ATOM   2618  CB  SER A 253      39.820  42.370  22.480  1.00  0.00           C  
ATOM   2619  OG  SER A 253      38.970  41.290  22.800  1.00  0.00           O  
ATOM   2620  H   SER A 253      40.980  40.930  24.560  1.00  0.00           H  
ATOM   2621  HG  SER A 253      38.610  40.780  22.020  1.00  0.00           H  
ATOM   2622  N   GLN A 254      39.110  42.630  25.690  1.00  0.00           N  
ATOM   2623  CA  GLN A 254      38.510  43.080  26.960  1.00  0.00           C  
ATOM   2624  C   GLN A 254      39.220  44.120  27.810  1.00  0.00           C  
ATOM   2625  O   GLN A 254      38.750  45.270  27.790  1.00  0.00           O  
ATOM   2626  CB  GLN A 254      38.110  41.750  27.700  1.00  0.00           C  
ATOM   2627  CG  GLN A 254      36.720  41.220  27.260  1.00  0.00           C  
ATOM   2628  CD  GLN A 254      36.060  40.230  28.180  1.00  0.00           C  
ATOM   2629  NE2 GLN A 254      34.970  39.610  27.760  1.00  0.00           N  
ATOM   2630  OE1 GLN A 254      36.660  39.850  29.170  1.00  0.00           O  
ATOM   2631  H   GLN A 254      39.280  41.640  25.680  1.00  0.00           H  
ATOM   2632 1HE2 GLN A 254      34.610  39.800  26.850  1.00  0.00           H  
ATOM   2633 2HE2 GLN A 254      34.680  38.790  28.260  1.00  0.00           H  
ATOM   2634  N   ARG A 255      40.450  43.750  28.220  1.00  0.00           N  
ATOM   2635  CA  ARG A 255      41.340  44.710  28.930  1.00  0.00           C  
ATOM   2636  C   ARG A 255      42.860  44.500  28.620  1.00  0.00           C  
ATOM   2637  O   ARG A 255      43.430  43.540  29.220  1.00  0.00           O  
ATOM   2638  CB  ARG A 255      41.010  44.830  30.390  1.00  0.00           C  
ATOM   2639  CG  ARG A 255      41.950  45.600  31.410  1.00  0.00           C  
ATOM   2640  CD  ARG A 255      41.930  47.110  31.070  1.00  0.00           C  
ATOM   2641  NE  ARG A 255      42.380  47.990  32.140  1.00  0.00           N  
ATOM   2642  CZ  ARG A 255      43.230  49.000  32.050  1.00  0.00           C  
ATOM   2643  NH1 ARG A 255      43.680  49.290  30.810  1.00  0.00           N1+
ATOM   2644  NH2 ARG A 255      43.440  49.890  33.040  1.00  0.00           N  
ATOM   2645  H   ARG A 255      40.720  42.800  28.310  1.00  0.00           H  
ATOM   2646  HE  ARG A 255      41.980  47.770  33.030  1.00  0.00           H  
ATOM   2647 1HH1 ARG A 255      43.400  48.980  29.910  1.00  0.00           H  
ATOM   2648 2HH1 ARG A 255      44.550  49.790  30.770  1.00  0.00           H  
ATOM   2649 1HH2 ARG A 255      43.060  49.790  33.950  1.00  0.00           H  
ATOM   2650 2HH2 ARG A 255      43.970  50.740  32.960  1.00  0.00           H  
ATOM   2651  N   SER A 256      43.470  45.440  27.920  1.00  0.00           N  
ATOM   2652  CA  SER A 256      44.940  45.370  27.560  1.00  0.00           C  
ATOM   2653  C   SER A 256      46.040  45.690  28.620  1.00  0.00           C  
ATOM   2654  O   SER A 256      45.980  46.630  29.430  1.00  0.00           O  
ATOM   2655  CB  SER A 256      45.230  46.180  26.310  1.00  0.00           C  
ATOM   2656  OG  SER A 256      45.200  47.620  26.610  1.00  0.00           O  
ATOM   2657  H   SER A 256      43.090  46.350  27.770  1.00  0.00           H  
ATOM   2658  HG  SER A 256      46.150  47.860  26.800  1.00  0.00           H  
ATOM   2659  N   GLY A 257      47.010  44.880  28.590  1.00  0.00           N  
ATOM   2660  CA  GLY A 257      48.090  44.910  29.540  1.00  0.00           C  
ATOM   2661  C   GLY A 257      48.460  43.530  30.160  1.00  0.00           C  
ATOM   2662  O   GLY A 257      49.460  43.410  30.860  1.00  0.00           O  
ATOM   2663  H   GLY A 257      47.210  44.270  27.830  1.00  0.00           H  
ATOM   2664  N   MET A 258      47.930  42.530  29.480  1.00  0.00           N  
ATOM   2665  CA  MET A 258      47.950  41.180  30.110  1.00  0.00           C  
ATOM   2666  C   MET A 258      49.310  40.410  30.240  1.00  0.00           C  
ATOM   2667  O   MET A 258      50.130  40.210  29.290  1.00  0.00           O  
ATOM   2668  CB  MET A 258      46.790  40.330  29.590  1.00  0.00           C  
ATOM   2669  CG  MET A 258      45.420  40.800  30.000  1.00  0.00           C  
ATOM   2670  SD  MET A 258      45.320  40.630  31.850  1.00  0.00           S  
ATOM   2671  CE  MET A 258      43.910  41.740  32.100  1.00  0.00           C  
ATOM   2672  H   MET A 258      47.770  42.550  28.490  1.00  0.00           H  
ATOM   2673  N   VAL A 259      49.420  39.760  31.380  1.00  0.00           N  
ATOM   2674  CA  VAL A 259      50.470  38.720  31.710  1.00  0.00           C  
ATOM   2675  C   VAL A 259      51.850  39.120  31.330  1.00  0.00           C  
ATOM   2676  O   VAL A 259      52.460  38.590  30.390  1.00  0.00           O  
ATOM   2677  CB  VAL A 259      49.960  37.350  31.220  1.00  0.00           C  
ATOM   2678  CG1 VAL A 259      50.900  36.160  31.470  1.00  0.00           C  
ATOM   2679  CG2 VAL A 259      48.600  36.860  31.780  1.00  0.00           C  
ATOM   2680  H   VAL A 259      48.650  39.900  32.010  1.00  0.00           H  
ATOM   2681  N   GLN A 260      52.490  39.900  32.260  1.00  0.00           N  
ATOM   2682  CA  GLN A 260      53.640  40.810  32.110  1.00  0.00           C  
ATOM   2683  C   GLN A 260      54.990  40.050  32.060  1.00  0.00           C  
ATOM   2684  O   GLN A 260      55.840  40.350  31.250  1.00  0.00           O  
ATOM   2685  CB  GLN A 260      53.740  41.720  33.320  1.00  0.00           C  
ATOM   2686  CG  GLN A 260      52.730  42.890  33.140  1.00  0.00           C  
ATOM   2687  CD  GLN A 260      53.010  43.920  32.080  1.00  0.00           C  
ATOM   2688  NE2 GLN A 260      52.020  44.350  31.350  1.00  0.00           N  
ATOM   2689  OE1 GLN A 260      54.140  44.250  31.820  1.00  0.00           O  
ATOM   2690  H   GLN A 260      52.320  39.660  33.220  1.00  0.00           H  
ATOM   2691 1HE2 GLN A 260      51.070  44.040  31.350  1.00  0.00           H  
ATOM   2692 2HE2 GLN A 260      52.330  44.600  30.430  1.00  0.00           H  
ATOM   2693  N   THR A 261      55.020  38.990  32.820  1.00  0.00           N  
ATOM   2694  CA  THR A 261      56.220  38.110  32.750  1.00  0.00           C  
ATOM   2695  C   THR A 261      56.030  36.650  32.480  1.00  0.00           C  
ATOM   2696  O   THR A 261      55.060  36.000  32.800  1.00  0.00           O  
ATOM   2697  CB  THR A 261      57.070  38.360  34.010  1.00  0.00           C  
ATOM   2698  CG2 THR A 261      57.860  39.690  34.070  1.00  0.00           C  
ATOM   2699  OG1 THR A 261      56.320  38.080  35.230  1.00  0.00           O  
ATOM   2700  H   THR A 261      54.200  38.660  33.290  1.00  0.00           H  
ATOM   2701  HG1 THR A 261      57.020  38.330  35.910  1.00  0.00           H  
ATOM   2702  N   GLU A 262      57.110  36.050  32.050  1.00  0.00           N  
ATOM   2703  CA  GLU A 262      57.140  34.680  31.630  1.00  0.00           C  
ATOM   2704  C   GLU A 262      56.650  33.570  32.630  1.00  0.00           C  
ATOM   2705  O   GLU A 262      56.080  32.540  32.270  1.00  0.00           O  
ATOM   2706  CB  GLU A 262      58.500  34.170  31.190  1.00  0.00           C  
ATOM   2707  CG  GLU A 262      59.170  34.870  29.960  1.00  0.00           C  
ATOM   2708  CD  GLU A 262      59.940  36.110  30.370  1.00  0.00           C  
ATOM   2709  OE1 GLU A 262      61.130  35.980  30.410  1.00  0.00           O  
ATOM   2710  OE2 GLU A 262      59.350  37.190  30.720  1.00  0.00           O1-
ATOM   2711  H   GLU A 262      57.910  36.590  31.760  1.00  0.00           H  
ATOM   2712  N   ALA A 263      56.720  33.890  33.900  1.00  0.00           N  
ATOM   2713  CA  ALA A 263      56.200  33.000  34.950  1.00  0.00           C  
ATOM   2714  C   ALA A 263      54.650  32.950  35.120  1.00  0.00           C  
ATOM   2715  O   ALA A 263      54.060  31.840  35.130  1.00  0.00           O  
ATOM   2716  CB  ALA A 263      56.840  33.310  36.280  1.00  0.00           C  
ATOM   2717  H   ALA A 263      57.400  34.550  34.190  1.00  0.00           H  
ATOM   2718  N   GLN A 264      53.990  34.120  34.910  1.00  0.00           N  
ATOM   2719  CA  GLN A 264      52.560  34.270  35.050  1.00  0.00           C  
ATOM   2720  C   GLN A 264      51.890  33.510  33.920  1.00  0.00           C  
ATOM   2721  O   GLN A 264      50.860  32.900  34.160  1.00  0.00           O  
ATOM   2722  CB  GLN A 264      52.190  35.710  34.920  1.00  0.00           C  
ATOM   2723  CG  GLN A 264      52.810  36.620  35.960  1.00  0.00           C  
ATOM   2724  CD  GLN A 264      52.200  38.000  35.650  1.00  0.00           C  
ATOM   2725  NE2 GLN A 264      51.270  38.430  36.450  1.00  0.00           N  
ATOM   2726  OE1 GLN A 264      52.650  38.750  34.820  1.00  0.00           O  
ATOM   2727  H   GLN A 264      54.550  34.940  34.840  1.00  0.00           H  
ATOM   2728 1HE2 GLN A 264      51.070  37.990  37.320  1.00  0.00           H  
ATOM   2729 2HE2 GLN A 264      50.810  39.250  36.110  1.00  0.00           H  
ATOM   2730  N   TYR A 265      52.450  33.600  32.670  1.00  0.00           N  
ATOM   2731  CA  TYR A 265      52.050  32.780  31.530  1.00  0.00           C  
ATOM   2732  C   TYR A 265      52.090  31.280  31.780  1.00  0.00           C  
ATOM   2733  O   TYR A 265      51.110  30.490  31.490  1.00  0.00           O  
ATOM   2734  CB  TYR A 265      52.930  33.150  30.270  1.00  0.00           C  
ATOM   2735  CG  TYR A 265      52.330  32.590  28.940  1.00  0.00           C  
ATOM   2736  CD1 TYR A 265      51.010  32.880  28.560  1.00  0.00           C  
ATOM   2737  CD2 TYR A 265      53.230  31.950  28.070  1.00  0.00           C  
ATOM   2738  CE1 TYR A 265      50.560  32.390  27.320  1.00  0.00           C  
ATOM   2739  CE2 TYR A 265      52.810  31.550  26.800  1.00  0.00           C  
ATOM   2740  CZ  TYR A 265      51.490  31.740  26.480  1.00  0.00           C  
ATOM   2741  OH  TYR A 265      50.970  30.840  25.590  1.00  0.00           O  
ATOM   2742  H   TYR A 265      53.140  34.290  32.450  1.00  0.00           H  
ATOM   2743  HD1 TYR A 265      50.330  33.350  29.260  1.00  0.00           H  
ATOM   2744  HD2 TYR A 265      54.270  32.200  28.300  1.00  0.00           H  
ATOM   2745  HE1 TYR A 265      49.570  32.670  26.960  1.00  0.00           H  
ATOM   2746  HE2 TYR A 265      53.430  30.960  26.120  1.00  0.00           H  
ATOM   2747  HH  TYR A 265      51.710  30.190  25.440  1.00  0.00           H  
ATOM   2748  N   ARG A 266      53.250  30.850  32.330  1.00  0.00           N  
ATOM   2749  CA  ARG A 266      53.400  29.430  32.740  1.00  0.00           C  
ATOM   2750  C   ARG A 266      52.360  28.960  33.760  1.00  0.00           C  
ATOM   2751  O   ARG A 266      51.840  27.880  33.580  1.00  0.00           O  
ATOM   2752  CB  ARG A 266      54.770  28.890  33.130  1.00  0.00           C  
ATOM   2753  CG  ARG A 266      55.760  29.210  32.030  1.00  0.00           C  
ATOM   2754  CD  ARG A 266      57.220  28.730  32.350  1.00  0.00           C  
ATOM   2755  NE  ARG A 266      57.810  29.480  33.460  1.00  0.00           N  
ATOM   2756  CZ  ARG A 266      58.800  30.340  33.390  1.00  0.00           C  
ATOM   2757  NH1 ARG A 266      59.340  30.860  32.310  1.00  0.00           N1+
ATOM   2758  NH2 ARG A 266      59.070  31.110  34.420  1.00  0.00           N  
ATOM   2759  H   ARG A 266      53.980  31.530  32.430  1.00  0.00           H  
ATOM   2760  HE  ARG A 266      57.310  29.370  34.310  1.00  0.00           H  
ATOM   2761 1HH1 ARG A 266      59.160  30.580  31.370  1.00  0.00           H  
ATOM   2762 2HH1 ARG A 266      60.240  31.270  32.430  1.00  0.00           H  
ATOM   2763 1HH2 ARG A 266      58.520  31.130  35.250  1.00  0.00           H  
ATOM   2764 2HH2 ARG A 266      59.870  31.710  34.450  1.00  0.00           H  
ATOM   2765  N   PHE A 267      52.160  29.740  34.780  1.00  0.00           N  
ATOM   2766  CA  PHE A 267      51.140  29.440  35.830  1.00  0.00           C  
ATOM   2767  C   PHE A 267      49.740  29.040  35.230  1.00  0.00           C  
ATOM   2768  O   PHE A 267      49.180  28.140  35.810  1.00  0.00           O  
ATOM   2769  CB  PHE A 267      51.010  30.520  36.950  1.00  0.00           C  
ATOM   2770  CG  PHE A 267      52.200  30.500  37.900  1.00  0.00           C  
ATOM   2771  CD1 PHE A 267      52.380  29.350  38.710  1.00  0.00           C  
ATOM   2772  CD2 PHE A 267      52.810  31.700  38.190  1.00  0.00           C  
ATOM   2773  CE1 PHE A 267      53.090  29.470  39.920  1.00  0.00           C  
ATOM   2774  CE2 PHE A 267      53.610  31.780  39.400  1.00  0.00           C  
ATOM   2775  CZ  PHE A 267      53.740  30.650  40.240  1.00  0.00           C  
ATOM   2776  H   PHE A 267      52.850  30.390  35.060  1.00  0.00           H  
ATOM   2777  HD1 PHE A 267      51.740  28.480  38.580  1.00  0.00           H  
ATOM   2778  HD2 PHE A 267      52.730  32.570  37.550  1.00  0.00           H  
ATOM   2779  HE1 PHE A 267      53.330  28.600  40.520  1.00  0.00           H  
ATOM   2780  HE2 PHE A 267      53.880  32.760  39.790  1.00  0.00           H  
ATOM   2781  HZ  PHE A 267      54.300  30.640  41.170  1.00  0.00           H  
ATOM   2782  N   ILE A 268      49.240  29.680  34.200  1.00  0.00           N  
ATOM   2783  CA  ILE A 268      47.960  29.200  33.590  1.00  0.00           C  
ATOM   2784  C   ILE A 268      47.870  27.720  33.200  1.00  0.00           C  
ATOM   2785  O   ILE A 268      47.250  26.980  33.890  1.00  0.00           O  
ATOM   2786  CB  ILE A 268      47.660  30.260  32.520  1.00  0.00           C  
ATOM   2787  CG1 ILE A 268      47.560  31.650  33.270  1.00  0.00           C  
ATOM   2788  CG2 ILE A 268      46.460  29.910  31.640  1.00  0.00           C  
ATOM   2789  CD  ILE A 268      47.920  32.780  32.290  1.00  0.00           C  
ATOM   2790  H   ILE A 268      49.420  30.660  34.100  1.00  0.00           H  
ATOM   2791  N   TYR A 269      48.840  27.410  32.330  1.00  0.00           N  
ATOM   2792  CA  TYR A 269      49.180  26.030  31.860  1.00  0.00           C  
ATOM   2793  C   TYR A 269      49.460  25.010  32.970  1.00  0.00           C  
ATOM   2794  O   TYR A 269      48.850  23.950  33.070  1.00  0.00           O  
ATOM   2795  CB  TYR A 269      50.360  25.860  30.900  1.00  0.00           C  
ATOM   2796  CG  TYR A 269      50.090  26.660  29.630  1.00  0.00           C  
ATOM   2797  CD1 TYR A 269      49.410  26.070  28.560  1.00  0.00           C  
ATOM   2798  CD2 TYR A 269      50.610  27.910  29.560  1.00  0.00           C  
ATOM   2799  CE1 TYR A 269      49.130  26.850  27.440  1.00  0.00           C  
ATOM   2800  CE2 TYR A 269      50.380  28.700  28.430  1.00  0.00           C  
ATOM   2801  CZ  TYR A 269      49.650  28.120  27.350  1.00  0.00           C  
ATOM   2802  OH  TYR A 269      49.330  28.850  26.260  1.00  0.00           O  
ATOM   2803  H   TYR A 269      49.270  28.140  31.790  1.00  0.00           H  
ATOM   2804  HD1 TYR A 269      49.200  25.000  28.550  1.00  0.00           H  
ATOM   2805  HD2 TYR A 269      51.200  28.370  30.350  1.00  0.00           H  
ATOM   2806  HE1 TYR A 269      48.820  26.330  26.530  1.00  0.00           H  
ATOM   2807  HE2 TYR A 269      50.860  29.650  28.220  1.00  0.00           H  
ATOM   2808  HH  TYR A 269      49.850  29.710  26.300  1.00  0.00           H  
ATOM   2809  N   MET A 270      50.330  25.470  33.940  1.00  0.00           N  
ATOM   2810  CA  MET A 270      50.540  24.720  35.220  1.00  0.00           C  
ATOM   2811  C   MET A 270      49.210  24.510  36.020  1.00  0.00           C  
ATOM   2812  O   MET A 270      48.950  23.360  36.340  1.00  0.00           O  
ATOM   2813  CB  MET A 270      51.450  25.540  36.110  1.00  0.00           C  
ATOM   2814  CG  MET A 270      52.920  25.750  35.650  1.00  0.00           C  
ATOM   2815  SD  MET A 270      53.870  26.930  36.650  1.00  0.00           S  
ATOM   2816  CE  MET A 270      54.160  25.830  37.990  1.00  0.00           C  
ATOM   2817  H   MET A 270      50.980  26.200  33.750  1.00  0.00           H  
ATOM   2818  N   ALA A 271      48.360  25.500  36.090  1.00  0.00           N  
ATOM   2819  CA  ALA A 271      47.140  25.450  36.950  1.00  0.00           C  
ATOM   2820  C   ALA A 271      46.090  24.520  36.320  1.00  0.00           C  
ATOM   2821  O   ALA A 271      45.470  23.750  37.010  1.00  0.00           O  
ATOM   2822  CB  ALA A 271      46.460  26.800  37.400  1.00  0.00           C  
ATOM   2823  H   ALA A 271      48.720  26.390  35.780  1.00  0.00           H  
ATOM   2824  N   VAL A 272      46.070  24.460  35.040  1.00  0.00           N  
ATOM   2825  CA  VAL A 272      45.260  23.430  34.400  1.00  0.00           C  
ATOM   2826  C   VAL A 272      45.580  22.020  34.870  1.00  0.00           C  
ATOM   2827  O   VAL A 272      44.790  21.290  35.500  1.00  0.00           O  
ATOM   2828  CB  VAL A 272      45.320  23.610  32.860  1.00  0.00           C  
ATOM   2829  CG1 VAL A 272      44.440  22.460  32.280  1.00  0.00           C  
ATOM   2830  CG2 VAL A 272      44.680  24.940  32.480  1.00  0.00           C  
ATOM   2831  H   VAL A 272      46.420  25.220  34.500  1.00  0.00           H  
ATOM   2832  N   GLN A 273      46.870  21.660  34.580  1.00  0.00           N  
ATOM   2833  CA  GLN A 273      47.370  20.250  34.730  1.00  0.00           C  
ATOM   2834  C   GLN A 273      47.280  19.850  36.220  1.00  0.00           C  
ATOM   2835  O   GLN A 273      46.730  18.790  36.460  1.00  0.00           O  
ATOM   2836  CB  GLN A 273      48.860  20.080  34.380  1.00  0.00           C  
ATOM   2837  CG  GLN A 273      49.030  20.450  32.900  1.00  0.00           C  
ATOM   2838  CD  GLN A 273      50.520  20.840  32.570  1.00  0.00           C  
ATOM   2839  NE2 GLN A 273      50.710  21.570  31.510  1.00  0.00           N  
ATOM   2840  OE1 GLN A 273      51.430  20.600  33.340  1.00  0.00           O  
ATOM   2841  H   GLN A 273      47.390  22.170  33.890  1.00  0.00           H  
ATOM   2842 1HE2 GLN A 273      49.920  21.880  30.980  1.00  0.00           H  
ATOM   2843 2HE2 GLN A 273      51.670  21.510  31.260  1.00  0.00           H  
ATOM   2844  N   HIS A 274      47.810  20.660  37.130  1.00  0.00           N  
ATOM   2845  CA  HIS A 274      47.770  20.610  38.560  1.00  0.00           C  
ATOM   2846  C   HIS A 274      46.400  20.220  39.110  1.00  0.00           C  
ATOM   2847  O   HIS A 274      46.130  19.150  39.600  1.00  0.00           O  
ATOM   2848  CB  HIS A 274      47.980  21.930  39.260  1.00  0.00           C  
ATOM   2849  CG  HIS A 274      48.290  21.880  40.770  1.00  0.00           C  
ATOM   2850  CD2 HIS A 274      49.480  22.200  41.310  1.00  0.00           C  
ATOM   2851  ND1 HIS A 274      47.480  21.750  41.820  1.00  0.00           N  
ATOM   2852  CE1 HIS A 274      48.110  22.100  42.930  1.00  0.00           C  
ATOM   2853  NE2 HIS A 274      49.410  22.280  42.620  1.00  0.00           N  
ATOM   2854  H   HIS A 274      48.190  21.530  36.810  1.00  0.00           H  
ATOM   2855  HD2 HIS A 274      50.420  22.140  40.760  1.00  0.00           H  
ATOM   2856  HE1 HIS A 274      47.570  22.430  43.830  1.00  0.00           H  
ATOM   2857  HE2 HIS A 274      50.150  22.470  43.260  1.00  0.00           H  
ATOM   2858  N   TYR A 275      45.430  20.930  38.520  1.00  0.00           N  
ATOM   2859  CA  TYR A 275      44.010  20.790  38.880  1.00  0.00           C  
ATOM   2860  C   TYR A 275      43.360  19.460  38.360  1.00  0.00           C  
ATOM   2861  O   TYR A 275      42.740  18.640  39.070  1.00  0.00           O  
ATOM   2862  CB  TYR A 275      43.140  21.980  38.530  1.00  0.00           C  
ATOM   2863  CG  TYR A 275      41.870  22.010  39.340  1.00  0.00           C  
ATOM   2864  CD1 TYR A 275      41.910  22.260  40.660  1.00  0.00           C  
ATOM   2865  CD2 TYR A 275      40.650  21.720  38.760  1.00  0.00           C  
ATOM   2866  CE1 TYR A 275      40.730  22.280  41.420  1.00  0.00           C  
ATOM   2867  CE2 TYR A 275      39.480  21.800  39.500  1.00  0.00           C  
ATOM   2868  CZ  TYR A 275      39.480  22.100  40.810  1.00  0.00           C  
ATOM   2869  OH  TYR A 275      38.280  22.480  41.380  1.00  0.00           O  
ATOM   2870  H   TYR A 275      45.520  21.640  37.820  1.00  0.00           H  
ATOM   2871  HD1 TYR A 275      42.860  22.290  41.180  1.00  0.00           H  
ATOM   2872  HD2 TYR A 275      40.550  21.590  37.680  1.00  0.00           H  
ATOM   2873  HE1 TYR A 275      40.750  22.300  42.510  1.00  0.00           H  
ATOM   2874  HE2 TYR A 275      38.530  21.430  39.110  1.00  0.00           H  
ATOM   2875  HH  TYR A 275      38.550  23.090  42.120  1.00  0.00           H  
ATOM   2876  N   ILE A 276      43.670  19.190  37.090  1.00  0.00           N  
ATOM   2877  CA  ILE A 276      43.180  17.880  36.540  1.00  0.00           C  
ATOM   2878  C   ILE A 276      43.780  16.650  37.300  1.00  0.00           C  
ATOM   2879  O   ILE A 276      43.160  15.600  37.470  1.00  0.00           O  
ATOM   2880  CB  ILE A 276      43.280  17.870  35.030  1.00  0.00           C  
ATOM   2881  CG1 ILE A 276      42.590  19.090  34.270  1.00  0.00           C  
ATOM   2882  CG2 ILE A 276      42.500  16.670  34.440  1.00  0.00           C  
ATOM   2883  CD  ILE A 276      42.980  19.220  32.820  1.00  0.00           C  
ATOM   2884  H   ILE A 276      44.240  19.720  36.460  1.00  0.00           H  
ATOM   2885  N   GLU A 277      45.050  16.720  37.670  1.00  0.00           N  
ATOM   2886  CA  GLU A 277      45.680  15.660  38.470  1.00  0.00           C  
ATOM   2887  C   GLU A 277      44.910  15.460  39.820  1.00  0.00           C  
ATOM   2888  O   GLU A 277      44.650  14.330  40.250  1.00  0.00           O  
ATOM   2889  CB  GLU A 277      47.150  15.890  38.760  1.00  0.00           C  
ATOM   2890  CG  GLU A 277      47.790  14.820  39.680  1.00  0.00           C  
ATOM   2891  CD  GLU A 277      49.370  14.690  39.720  1.00  0.00           C  
ATOM   2892  OE1 GLU A 277      50.010  15.760  39.660  1.00  0.00           O  
ATOM   2893  OE2 GLU A 277      49.850  13.600  39.410  1.00  0.00           O1-
ATOM   2894  H   GLU A 277      45.660  17.410  37.280  1.00  0.00           H  
ATOM   2895  N   THR A 278      44.630  16.620  40.470  1.00  0.00           N  
ATOM   2896  CA  THR A 278      43.810  16.500  41.730  1.00  0.00           C  
ATOM   2897  C   THR A 278      42.370  15.940  41.530  1.00  0.00           C  
ATOM   2898  O   THR A 278      41.920  15.050  42.190  1.00  0.00           O  
ATOM   2899  CB  THR A 278      43.680  17.870  42.470  1.00  0.00           C  
ATOM   2900  CG2 THR A 278      43.070  17.600  43.890  1.00  0.00           C  
ATOM   2901  OG1 THR A 278      44.930  18.550  42.590  1.00  0.00           O  
ATOM   2902  H   THR A 278      45.080  17.500  40.320  1.00  0.00           H  
ATOM   2903  HG1 THR A 278      44.780  19.450  43.000  1.00  0.00           H  
ATOM   2904  N   LEU A 279      41.660  16.380  40.450  1.00  0.00           N  
ATOM   2905  CA  LEU A 279      40.510  15.620  40.000  1.00  0.00           C  
ATOM   2906  C   LEU A 279      40.670  14.180  39.490  1.00  0.00           C  
ATOM   2907  O   LEU A 279      39.700  13.430  39.660  1.00  0.00           O  
ATOM   2908  CB  LEU A 279      39.690  16.370  38.950  1.00  0.00           C  
ATOM   2909  CG  LEU A 279      38.590  17.370  39.320  1.00  0.00           C  
ATOM   2910  CD1 LEU A 279      38.930  18.390  40.380  1.00  0.00           C  
ATOM   2911  CD2 LEU A 279      38.030  18.120  38.110  1.00  0.00           C  
ATOM   2912  H   LEU A 279      41.870  17.210  39.950  1.00  0.00           H  
ATOM   2913  N   GLN A 280      41.850  13.740  39.010  1.00  0.00           N  
ATOM   2914  CA  GLN A 280      42.150  12.320  38.840  1.00  0.00           C  
ATOM   2915  C   GLN A 280      42.180  11.610  40.140  1.00  0.00           C  
ATOM   2916  O   GLN A 280      41.680  10.500  40.230  1.00  0.00           O  
ATOM   2917  CB  GLN A 280      43.510  12.150  38.120  1.00  0.00           C  
ATOM   2918  CG  GLN A 280      43.400  12.170  36.640  1.00  0.00           C  
ATOM   2919  CD  GLN A 280      44.710  12.390  36.000  1.00  0.00           C  
ATOM   2920  NE2 GLN A 280      45.060  13.620  35.720  1.00  0.00           N  
ATOM   2921  OE1 GLN A 280      45.550  11.500  35.970  1.00  0.00           O  
ATOM   2922  H   GLN A 280      42.470  14.430  38.630  1.00  0.00           H  
ATOM   2923 1HE2 GLN A 280      44.410  14.310  36.040  1.00  0.00           H  
ATOM   2924 2HE2 GLN A 280      45.910  13.740  35.210  1.00  0.00           H  
ATOM   2925  N   ARG A 281      42.760  12.180  41.180  1.00  0.00           N  
ATOM   2926  CA  ARG A 281      43.020  11.650  42.560  1.00  0.00           C  
ATOM   2927  C   ARG A 281      41.700  11.510  43.340  1.00  0.00           C  
ATOM   2928  O   ARG A 281      41.640  11.070  44.500  1.00  0.00           O  
ATOM   2929  CB  ARG A 281      44.070  12.520  43.240  1.00  0.00           C  
ATOM   2930  CG  ARG A 281      45.490  12.130  42.840  1.00  0.00           C  
ATOM   2931  CD  ARG A 281      46.050  10.660  43.070  1.00  0.00           C  
ATOM   2932  NE  ARG A 281      47.480  10.700  43.320  1.00  0.00           N  
ATOM   2933  CZ  ARG A 281      48.110  10.460  44.440  1.00  0.00           C  
ATOM   2934  NH1 ARG A 281      47.490  10.120  45.590  1.00  0.00           N1+
ATOM   2935  NH2 ARG A 281      49.380  10.180  44.320  1.00  0.00           N  
ATOM   2936  H   ARG A 281      43.330  12.980  41.000  1.00  0.00           H  
ATOM   2937  HE  ARG A 281      47.870  11.160  42.520  1.00  0.00           H  
ATOM   2938 1HH1 ARG A 281      46.490  10.210  45.680  1.00  0.00           H  
ATOM   2939 2HH1 ARG A 281      47.920   9.700  46.390  1.00  0.00           H  
ATOM   2940 1HH2 ARG A 281      49.760  10.110  43.390  1.00  0.00           H  
ATOM   2941 2HH2 ARG A 281      50.000  10.000  45.080  1.00  0.00           H  
ATOM   2942  N   ARG A 282      40.610  11.580  42.610  1.00  0.00           N  
ATOM   2943  CA  ARG A 282      39.290  11.510  43.320  1.00  0.00           C  
ATOM   2944  C   ARG A 282      38.360  10.340  42.790  1.00  0.00           C  
ATOM   2945  CB  ARG A 282      38.580  12.880  43.100  1.00  0.00           C  
ATOM   2946  CG  ARG A 282      39.240  14.030  43.870  1.00  0.00           C  
ATOM   2947  CD  ARG A 282      38.440  15.300  43.670  1.00  0.00           C  
ATOM   2948  NE  ARG A 282      39.020  16.490  44.300  1.00  0.00           N  
ATOM   2949  CZ  ARG A 282      38.520  17.740  44.080  1.00  0.00           C  
ATOM   2950  NH1 ARG A 282      37.340  17.910  43.410  1.00  0.00           N1+
ATOM   2951  NH2 ARG A 282      39.190  18.840  44.370  1.00  0.00           N  
ATOM   2952  O1  ARG A 282      38.510   9.230  43.310  1.00  0.00           O  
ATOM   2953  O2  ARG A 282      37.310  10.580  42.210  1.00  0.00           O  
ATOM   2954  H   ARG A 282      40.690  11.670  41.620  1.00  0.00           H  
ATOM   2955  HE  ARG A 282      39.790  16.320  44.920  1.00  0.00           H  
ATOM   2956 1HH1 ARG A 282      36.850  17.160  42.970  1.00  0.00           H  
ATOM   2957 2HH1 ARG A 282      37.070  18.820  43.090  1.00  0.00           H  
ATOM   2958 1HH2 ARG A 282      40.050  18.650  44.850  1.00  0.00           H  
ATOM   2959 2HH2 ARG A 282      38.870  19.790  44.310  1.00  0.00           H  
ATOM   2960  N   GLY B   1      59.300  49.660  28.810  1.00  0.00           N  
ATOM   2961  CA  GLY B   1      60.350  50.640  28.570  1.00  0.00           C  
ATOM   2962  C   GLY B   1      61.490  50.430  29.580  1.00  0.00           C  
ATOM   2963  O   GLY B   1      61.510  49.420  30.270  1.00  0.00           O  
ATOM   2964  H1  GLY B   1      59.070  49.780  29.770  1.00  0.00           H  
ATOM   2965  H2  GLY B   1      58.470  49.850  28.290  1.00  0.00           H  
ATOM   2966  H3  GLY B   1      59.630  48.760  28.520  1.00  0.00           H  
ATOM   2967  N   ARG B   2      62.580  51.200  29.340  1.00  0.00           N  
ATOM   2968  CA  ARG B   2      63.840  51.260  30.100  1.00  0.00           C  
ATOM   2969  C   ARG B   2      63.660  51.490  31.580  1.00  0.00           C  
ATOM   2970  O   ARG B   2      62.720  52.190  32.000  1.00  0.00           O  
ATOM   2971  CB  ARG B   2      64.830  52.330  29.580  1.00  0.00           C  
ATOM   2972  CG  ARG B   2      64.240  53.810  29.410  1.00  0.00           C  
ATOM   2973  CD  ARG B   2      65.250  54.860  28.940  1.00  0.00           C  
ATOM   2974  NE  ARG B   2      64.670  56.120  29.270  1.00  0.00           N  
ATOM   2975  CZ  ARG B   2      65.230  57.060  30.050  1.00  0.00           C  
ATOM   2976  NH1 ARG B   2      66.470  56.890  30.510  1.00  0.00           N1+
ATOM   2977  NH2 ARG B   2      64.710  58.290  30.100  1.00  0.00           N  
ATOM   2978  H   ARG B   2      62.520  51.820  28.560  1.00  0.00           H  
ATOM   2979  HE  ARG B   2      63.870  56.440  28.760  1.00  0.00           H  
ATOM   2980 1HH1 ARG B   2      66.910  55.990  30.480  1.00  0.00           H  
ATOM   2981 2HH1 ARG B   2      67.110  57.640  30.640  1.00  0.00           H  
ATOM   2982 1HH2 ARG B   2      63.890  58.670  29.670  1.00  0.00           H  
ATOM   2983 2HH2 ARG B   2      65.120  58.970  30.700  1.00  0.00           H  
ATOM   2984  N   LYS B   3      64.640  51.020  32.390  1.00  0.00           N  
ATOM   2985  CA  LYS B   3      64.580  51.090  33.830  1.00  0.00           C  
ATOM   2986  C   LYS B   3      64.200  52.410  34.550  1.00  0.00           C  
ATOM   2987  O   LYS B   3      63.790  52.330  35.690  1.00  0.00           O  
ATOM   2988  CB  LYS B   3      65.940  50.750  34.430  1.00  0.00           C  
ATOM   2989  CG  LYS B   3      66.190  49.250  34.300  1.00  0.00           C  
ATOM   2990  CD  LYS B   3      67.630  49.050  34.590  1.00  0.00           C  
ATOM   2991  CE  LYS B   3      67.850  47.650  35.210  1.00  0.00           C  
ATOM   2992  NZ  LYS B   3      69.240  47.390  35.590  1.00  0.00           N1+
ATOM   2993  H   LYS B   3      65.400  50.530  31.980  1.00  0.00           H  
ATOM   2994  HZ1 LYS B   3      69.800  47.310  34.760  1.00  0.00           H  
ATOM   2995  HZ2 LYS B   3      69.570  48.140  36.160  1.00  0.00           H  
ATOM   2996  HZ3 LYS B   3      69.310  46.560  36.140  1.00  0.00           H  
ATOM   2997  N   GLY B   4      64.420  53.570  33.870  1.00  0.00           N  
ATOM   2998  CA  GLY B   4      63.960  54.830  34.400  1.00  0.00           C  
ATOM   2999  C   GLY B   4      63.270  55.690  33.280  1.00  0.00           C  
ATOM   3000  O   GLY B   4      63.800  56.760  32.970  1.00  0.00           O  
ATOM   3001  H   GLY B   4      65.150  53.640  33.190  1.00  0.00           H  
ATOM   3002  N   SER B   5      62.280  55.050  32.680  1.00  0.00           N  
ATOM   3003  CA  SER B   5      61.290  55.590  31.710  1.00  0.00           C  
ATOM   3004  C   SER B   5      60.000  56.200  32.390  1.00  0.00           C  
ATOM   3005  O   SER B   5      59.580  57.310  32.000  1.00  0.00           O  
ATOM   3006  CB  SER B   5      60.860  54.520  30.650  1.00  0.00           C  
ATOM   3007  OG  SER B   5      60.200  53.480  31.410  1.00  0.00           O  
ATOM   3008  H   SER B   5      62.020  54.100  32.880  1.00  0.00           H  
ATOM   3009  HG  SER B   5      59.360  53.300  30.900  1.00  0.00           H  
ATOM   3010  N   GLY B   6      59.420  55.540  33.370  1.00  0.00           N  
ATOM   3011  CA  GLY B   6      58.160  55.930  34.130  1.00  0.00           C  
ATOM   3012  C   GLY B   6      56.850  55.150  33.800  1.00  0.00           C  
ATOM   3013  O   GLY B   6      55.750  55.570  34.180  1.00  0.00           O  
ATOM   3014  H   GLY B   6      59.730  54.660  33.740  1.00  0.00           H  
ATOM   3015  N   ASP B   7      56.950  54.110  32.930  1.00  0.00           N  
ATOM   3016  CA  ASP B   7      55.900  53.060  32.880  1.00  0.00           C  
ATOM   3017  C   ASP B   7      55.940  52.120  34.160  1.00  0.00           C  
ATOM   3018  O   ASP B   7      56.940  52.010  34.880  1.00  0.00           O  
ATOM   3019  CB  ASP B   7      55.830  52.230  31.640  1.00  0.00           C  
ATOM   3020  CG  ASP B   7      57.240  51.990  30.950  1.00  0.00           C  
ATOM   3021  OD1 ASP B   7      57.850  50.950  31.080  1.00  0.00           O  
ATOM   3022  OD2 ASP B   7      57.730  52.950  30.300  1.00  0.00           O1-
ATOM   3023  H   ASP B   7      57.620  54.150  32.190  1.00  0.00           H  
ATOM   3024  N   Y2P B   8      54.880  51.450  34.320  1.00  0.00           N  
ATOM   3025  CA  Y2P B   8      54.570  50.510  35.420  1.00  0.00           C  
ATOM   3026  C   Y2P B   8      55.530  49.320  35.330  1.00  0.00           C  
ATOM   3027  O   Y2P B   8      55.670  48.760  34.270  1.00  0.00           O  
ATOM   3028  CB  Y2P B   8      53.100  49.990  35.270  1.00  0.00           C  
ATOM   3029  CG  Y2P B   8      52.610  49.150  36.380  1.00  0.00           C  
ATOM   3030  CD1 Y2P B   8      53.030  47.860  36.510  1.00  0.00           C  
ATOM   3031  CD2 Y2P B   8      51.790  49.770  37.350  1.00  0.00           C  
ATOM   3032  CE1 Y2P B   8      52.590  47.100  37.620  1.00  0.00           C  
ATOM   3033  CE2 Y2P B   8      51.330  49.000  38.410  1.00  0.00           C  
ATOM   3034  CZ  Y2P B   8      51.780  47.690  38.560  1.00  0.00           C  
ATOM   3035  OH  Y2P B   8      51.610  47.080  39.820  1.00  0.00           O  
ATOM   3036  OI1 Y2P B   8      49.150  47.450  39.810  1.00  0.00           O  
ATOM   3037  OI2 Y2P B   8      49.690  45.350  39.980  1.00  0.00           O  
ATOM   3038  OI3 Y2P B   8      50.060  46.720  41.820  1.00  0.00           O  
ATOM   3039  PT  Y2P B   8      50.160  46.690  40.400  1.00  0.00           P  
ATOM   3040  H   Y2P B   8      54.110  51.700  33.740  1.00  0.00           H  
ATOM   3041  HD1 Y2P B   8      53.580  47.380  35.700  1.00  0.00           H  
ATOM   3042  HD2 Y2P B   8      51.550  50.810  37.160  1.00  0.00           H  
ATOM   3043  HE1 Y2P B   8      52.910  46.060  37.700  1.00  0.00           H  
ATOM   3044  HE2 Y2P B   8      50.450  49.390  38.920  1.00  0.00           H  
ATOM   3045  N   MET B   9      56.170  48.970  36.440  1.00  0.00           N  
ATOM   3046  CA  MET B   9      57.160  47.830  36.450  1.00  0.00           C  
ATOM   3047  C   MET B   9      56.660  46.330  36.330  1.00  0.00           C  
ATOM   3048  O   MET B   9      55.920  45.920  37.230  1.00  0.00           O  
ATOM   3049  CB  MET B   9      58.030  47.990  37.710  1.00  0.00           C  
ATOM   3050  CG  MET B   9      59.230  48.910  37.490  1.00  0.00           C  
ATOM   3051  SD  MET B   9      60.560  48.150  36.460  1.00  0.00           S  
ATOM   3052  CE  MET B   9      61.440  49.640  36.110  1.00  0.00           C  
ATOM   3053  H   MET B   9      55.870  49.330  37.320  1.00  0.00           H  
ATOM   3054  N   PRO B  10      57.170  45.440  35.430  1.00  0.00           N  
ATOM   3055  CA  PRO B  10      56.850  44.020  35.450  1.00  0.00           C  
ATOM   3056  C   PRO B  10      57.600  43.340  36.600  1.00  0.00           C  
ATOM   3057  O   PRO B  10      58.530  43.920  37.160  1.00  0.00           O  
ATOM   3058  CB  PRO B  10      57.360  43.540  34.130  1.00  0.00           C  
ATOM   3059  CG  PRO B  10      56.940  44.720  33.270  1.00  0.00           C  
ATOM   3060  CD  PRO B  10      57.660  45.800  34.030  1.00  0.00           C  
ATOM   3061  N   MET B  11      57.030  42.260  37.130  1.00  0.00           N  
ATOM   3062  CA  MET B  11      57.590  41.490  38.270  1.00  0.00           C  
ATOM   3063  C   MET B  11      58.480  40.340  37.760  1.00  0.00           C  
ATOM   3064  O   MET B  11      58.090  39.470  37.040  1.00  0.00           O  
ATOM   3065  CB  MET B  11      56.400  41.020  39.150  1.00  0.00           C  
ATOM   3066  CG  MET B  11      56.840  40.050  40.320  1.00  0.00           C  
ATOM   3067  SD  MET B  11      58.160  40.750  41.320  1.00  0.00           S  
ATOM   3068  CE  MET B  11      57.230  42.030  42.000  1.00  0.00           C  
ATOM   3069  H   MET B  11      56.140  41.870  36.870  1.00  0.00           H  
ATOM   3070  N   SER B  12      59.750  40.260  38.220  1.00  0.00           N  
ATOM   3071  CA  SER B  12      60.920  39.490  37.740  1.00  0.00           C  
ATOM   3072  C   SER B  12      61.980  39.320  38.830  1.00  0.00           C  
ATOM   3073  O   SER B  12      61.980  40.110  39.790  1.00  0.00           O  
ATOM   3074  CB  SER B  12      61.550  40.090  36.450  1.00  0.00           C  
ATOM   3075  OG  SER B  12      61.560  41.480  36.450  1.00  0.00           O  
ATOM   3076  H   SER B  12      60.060  40.770  39.020  1.00  0.00           H  
ATOM   3077  HG  SER B  12      61.690  41.750  35.490  1.00  0.00           H  
ATOM   3078  N   PRO B  13      62.780  38.240  38.780  1.00  0.00           N  
ATOM   3079  CA  PRO B  13      64.070  38.260  39.480  1.00  0.00           C  
ATOM   3080  C   PRO B  13      64.970  39.380  38.980  1.00  0.00           C  
ATOM   3081  O   PRO B  13      65.180  39.390  37.770  1.00  0.00           O  
ATOM   3082  CB  PRO B  13      64.630  36.890  39.050  1.00  0.00           C  
ATOM   3083  CG  PRO B  13      63.400  35.980  38.800  1.00  0.00           C  
ATOM   3084  CD  PRO B  13      62.310  36.900  38.320  1.00  0.00           C  
ATOM   3085  N   LYS B  14      65.750  40.060  39.850  1.00  0.00           N  
ATOM   3086  CA  LYS B  14      66.510  41.260  39.640  1.00  0.00           C  
ATOM   3087  C   LYS B  14      65.750  42.570  39.390  1.00  0.00           C  
ATOM   3088  O   LYS B  14      64.610  42.520  38.940  1.00  0.00           O  
ATOM   3089  CB  LYS B  14      67.560  41.160  38.540  1.00  0.00           C  
ATOM   3090  CG  LYS B  14      68.540  39.970  38.650  1.00  0.00           C  
ATOM   3091  CD  LYS B  14      69.460  39.960  37.430  1.00  0.00           C  
ATOM   3092  CE  LYS B  14      70.430  38.790  37.360  1.00  0.00           C  
ATOM   3093  NZ  LYS B  14      71.220  38.700  36.110  1.00  0.00           N1+
ATOM   3094  H   LYS B  14      66.160  39.730  40.700  1.00  0.00           H  
ATOM   3095  HZ1 LYS B  14      70.670  38.780  35.280  1.00  0.00           H  
ATOM   3096  HZ2 LYS B  14      71.860  39.470  36.060  1.00  0.00           H  
ATOM   3097  HZ3 LYS B  14      71.700  37.830  36.160  1.00  0.00           H  
ATOM   3098  N   SER B  15      66.470  43.660  39.740  1.00  0.00           N  
ATOM   3099  CA  SER B  15      65.860  45.010  39.780  1.00  0.00           C  
ATOM   3100  C   SER B  15      66.870  46.030  39.220  1.00  0.00           C  
ATOM   3101  CB  SER B  15      65.300  45.680  41.020  1.00  0.00           C  
ATOM   3102  OG  SER B  15      63.910  45.320  41.120  1.00  0.00           O  
ATOM   3103  O1  SER B  15      67.830  46.360  39.980  1.00  0.00           O  
ATOM   3104  O2  SER B  15      66.950  46.230  38.040  1.00  0.00           O  
ATOM   3105  H   SER B  15      67.420  43.540  40.060  1.00  0.00           H  
ATOM   3106  HG  SER B  15      63.610  45.180  40.170  1.00  0.00           H  
ENDMDL
MODEL        2
ATOM      1  N   SER A   4      58.413  28.291  17.285  1.00  0.00           N  
ATOM      2  CA  SER A   4      57.498  27.702  18.211  1.00  0.00           C  
ATOM      3  C   SER A   4      57.997  27.903  19.645  1.00  0.00           C  
ATOM      4  O   SER A   4      59.038  28.497  19.898  1.00  0.00           O  
ATOM      5  CB  SER A   4      57.213  26.247  17.933  1.00  0.00           C  
ATOM      6  OG  SER A   4      58.230  25.430  18.403  1.00  0.00           O  
ATOM      7  HG  SER A   4      57.994  24.470  18.216  1.00  0.00           H  
ATOM      8  H1  SER A   4      58.144  27.872  16.415  1.00  0.00           H  
ATOM      9  H2  SER A   4      58.156  29.251  17.268  1.00  0.00           H  
ATOM     10  H3  SER A   4      59.392  28.106  17.306  1.00  0.00           H  
ATOM     11  N   GLY A   5      57.120  27.620  20.614  1.00  0.00           N  
ATOM     12  CA  GLY A   5      57.486  27.629  22.045  1.00  0.00           C  
ATOM     13  C   GLY A   5      57.078  28.753  22.938  1.00  0.00           C  
ATOM     14  O   GLY A   5      56.650  29.833  22.476  1.00  0.00           O  
ATOM     15  H   GLY A   5      56.130  27.720  20.469  1.00  0.00           H  
ATOM     16  N   PHE A   6      57.343  28.664  24.250  1.00  0.00           N  
ATOM     17  CA  PHE A   6      56.815  29.495  25.377  1.00  0.00           C  
ATOM     18  C   PHE A   6      56.993  30.976  25.179  1.00  0.00           C  
ATOM     19  O   PHE A   6      56.038  31.692  25.380  1.00  0.00           O  
ATOM     20  CB  PHE A   6      57.572  29.104  26.662  1.00  0.00           C  
ATOM     21  CG  PHE A   6      57.041  29.474  28.052  1.00  0.00           C  
ATOM     22  CD1 PHE A   6      56.031  28.733  28.647  1.00  0.00           C  
ATOM     23  CD2 PHE A   6      57.612  30.543  28.740  1.00  0.00           C  
ATOM     24  CE1 PHE A   6      55.575  29.084  29.900  1.00  0.00           C  
ATOM     25  CE2 PHE A   6      57.147  30.932  30.034  1.00  0.00           C  
ATOM     26  CZ  PHE A   6      56.060  30.209  30.576  1.00  0.00           C  
ATOM     27  H   PHE A   6      57.837  27.838  24.524  1.00  0.00           H  
ATOM     28  HD1 PHE A   6      55.729  27.799  28.187  1.00  0.00           H  
ATOM     29  HD2 PHE A   6      58.549  30.996  28.432  1.00  0.00           H  
ATOM     30  HE1 PHE A   6      54.690  28.593  30.310  1.00  0.00           H  
ATOM     31  HE2 PHE A   6      57.694  31.529  30.764  1.00  0.00           H  
ATOM     32  HZ  PHE A   6      55.584  30.615  31.469  1.00  0.00           H  
ATOM     33  N   TRP A   7      58.194  31.386  24.752  1.00  0.00           N  
ATOM     34  CA  TRP A   7      58.429  32.748  24.443  1.00  0.00           C  
ATOM     35  C   TRP A   7      57.758  33.252  23.197  1.00  0.00           C  
ATOM     36  O   TRP A   7      57.242  34.380  23.173  1.00  0.00           O  
ATOM     37  CB  TRP A   7      59.860  33.005  24.452  1.00  0.00           C  
ATOM     38  CG  TRP A   7      60.276  33.884  25.637  1.00  0.00           C  
ATOM     39  CD1 TRP A   7      60.522  33.496  26.917  1.00  0.00           C  
ATOM     40  CD2 TRP A   7      60.450  35.249  25.575  1.00  0.00           C  
ATOM     41  CE2 TRP A   7      60.819  35.646  26.840  1.00  0.00           C  
ATOM     42  CE3 TRP A   7      60.274  36.133  24.567  1.00  0.00           C  
ATOM     43  NE1 TRP A   7      60.884  34.588  27.596  1.00  0.00           N  
ATOM     44  CZ2 TRP A   7      61.056  36.974  27.111  1.00  0.00           C  
ATOM     45  CZ3 TRP A   7      60.509  37.469  24.898  1.00  0.00           C  
ATOM     46  CH2 TRP A   7      60.944  37.913  26.108  1.00  0.00           C  
ATOM     47  H   TRP A   7      58.889  30.753  24.412  1.00  0.00           H  
ATOM     48  HD1 TRP A   7      60.335  32.526  27.393  1.00  0.00           H  
ATOM     49  HE1 TRP A   7      61.357  34.613  28.481  1.00  0.00           H  
ATOM     50  HE3 TRP A   7      59.555  35.921  23.773  1.00  0.00           H  
ATOM     51  HZ2 TRP A   7      61.458  37.219  28.101  1.00  0.00           H  
ATOM     52  HZ3 TRP A   7      60.424  38.246  24.152  1.00  0.00           H  
ATOM     53  HH2 TRP A   7      61.230  38.955  26.191  1.00  0.00           H  
ATOM     54  N   GLU A   8      57.779  32.493  22.078  1.00  0.00           N  
ATOM     55  CA  GLU A   8      56.914  32.763  20.984  1.00  0.00           C  
ATOM     56  C   GLU A   8      55.407  32.911  21.246  1.00  0.00           C  
ATOM     57  O   GLU A   8      54.879  33.941  20.928  1.00  0.00           O  
ATOM     58  CB  GLU A   8      57.057  31.697  19.839  1.00  0.00           C  
ATOM     59  CG  GLU A   8      56.708  32.276  18.461  1.00  0.00           C  
ATOM     60  CD  GLU A   8      57.078  31.250  17.429  1.00  0.00           C  
ATOM     61  OE1 GLU A   8      56.237  30.501  16.960  1.00  0.00           O  
ATOM     62  OE2 GLU A   8      58.219  31.213  17.003  1.00  0.00           O1-
ATOM     63  H   GLU A   8      58.369  31.694  22.057  1.00  0.00           H  
ATOM     64  N   GLU A   9      54.897  31.998  22.079  1.00  0.00           N  
ATOM     65  CA  GLU A   9      53.519  32.204  22.661  1.00  0.00           C  
ATOM     66  C   GLU A   9      53.329  33.500  23.421  1.00  0.00           C  
ATOM     67  O   GLU A   9      52.432  34.320  23.187  1.00  0.00           O  
ATOM     68  CB  GLU A   9      53.078  30.948  23.435  1.00  0.00           C  
ATOM     69  CG  GLU A   9      53.145  29.863  22.376  1.00  0.00           C  
ATOM     70  CD  GLU A   9      52.707  28.552  23.028  1.00  0.00           C  
ATOM     71  OE1 GLU A   9      51.629  28.066  22.627  1.00  0.00           O  
ATOM     72  OE2 GLU A   9      53.478  28.048  23.849  1.00  0.00           O1-
ATOM     73  H   GLU A   9      55.432  31.218  22.397  1.00  0.00           H  
ATOM     74  N   PHE A  10      54.233  33.724  24.385  1.00  0.00           N  
ATOM     75  CA  PHE A  10      54.316  35.014  25.108  1.00  0.00           C  
ATOM     76  C   PHE A  10      54.380  36.269  24.215  1.00  0.00           C  
ATOM     77  O   PHE A  10      53.549  37.158  24.388  1.00  0.00           O  
ATOM     78  CB  PHE A  10      55.458  34.789  26.117  1.00  0.00           C  
ATOM     79  CG  PHE A  10      55.706  35.905  27.142  1.00  0.00           C  
ATOM     80  CD1 PHE A  10      54.803  36.688  27.828  1.00  0.00           C  
ATOM     81  CD2 PHE A  10      57.040  36.266  27.240  1.00  0.00           C  
ATOM     82  CE1 PHE A  10      55.246  37.804  28.542  1.00  0.00           C  
ATOM     83  CE2 PHE A  10      57.432  37.292  28.038  1.00  0.00           C  
ATOM     84  CZ  PHE A  10      56.561  38.187  28.640  1.00  0.00           C  
ATOM     85  H   PHE A  10      54.852  33.027  24.750  1.00  0.00           H  
ATOM     86  HD1 PHE A  10      53.856  36.217  28.105  1.00  0.00           H  
ATOM     87  HD2 PHE A  10      57.689  35.498  26.843  1.00  0.00           H  
ATOM     88  HE1 PHE A  10      54.578  38.510  29.036  1.00  0.00           H  
ATOM     89  HE2 PHE A  10      58.479  37.570  28.150  1.00  0.00           H  
ATOM     90  HZ  PHE A  10      56.862  39.213  28.823  1.00  0.00           H  
ATOM     91  N   GLU A  11      55.248  36.290  23.267  1.00  0.00           N  
ATOM     92  CA  GLU A  11      55.414  37.454  22.235  1.00  0.00           C  
ATOM     93  C   GLU A  11      54.115  37.590  21.446  1.00  0.00           C  
ATOM     94  O   GLU A  11      53.466  38.667  21.404  1.00  0.00           O  
ATOM     95  CB  GLU A  11      56.577  37.217  21.251  1.00  0.00           C  
ATOM     96  CG  GLU A  11      57.858  37.394  22.022  1.00  0.00           C  
ATOM     97  CD  GLU A  11      59.042  37.854  21.154  1.00  0.00           C  
ATOM     98  OE1 GLU A  11      58.988  37.555  19.929  1.00  0.00           O  
ATOM     99  OE2 GLU A  11      59.807  38.697  21.653  1.00  0.00           O1-
ATOM    100  H   GLU A  11      55.984  35.636  23.128  1.00  0.00           H  
ATOM    101  N   THR A  12      53.701  36.509  20.815  1.00  0.00           N  
ATOM    102  CA  THR A  12      52.463  36.520  20.044  1.00  0.00           C  
ATOM    103  C   THR A  12      51.155  36.986  20.789  1.00  0.00           C  
ATOM    104  O   THR A  12      50.284  37.676  20.231  1.00  0.00           O  
ATOM    105  CB  THR A  12      52.211  35.184  19.231  1.00  0.00           C  
ATOM    106  CG2 THR A  12      53.044  35.249  18.011  1.00  0.00           C  
ATOM    107  OG1 THR A  12      52.398  33.989  19.977  1.00  0.00           O  
ATOM    108  H   THR A  12      54.238  35.663  20.780  1.00  0.00           H  
ATOM    109  HG1 THR A  12      53.313  33.994  20.373  1.00  0.00           H  
ATOM    110  N   LEU A  13      51.033  36.444  22.005  1.00  0.00           N  
ATOM    111  CA  LEU A  13      50.047  37.042  22.931  1.00  0.00           C  
ATOM    112  C   LEU A  13      50.177  38.560  23.384  1.00  0.00           C  
ATOM    113  O   LEU A  13      49.241  39.273  23.615  1.00  0.00           O  
ATOM    114  CB  LEU A  13      49.808  36.078  24.096  1.00  0.00           C  
ATOM    115  CG  LEU A  13      48.951  34.864  23.739  1.00  0.00           C  
ATOM    116  CD1 LEU A  13      48.906  33.967  24.946  1.00  0.00           C  
ATOM    117  CD2 LEU A  13      47.550  35.299  23.416  1.00  0.00           C  
ATOM    118  H   LEU A  13      51.444  35.574  22.264  1.00  0.00           H  
ATOM    119  N   GLN A  14      51.455  38.966  23.451  1.00  0.00           N  
ATOM    120  CA  GLN A  14      51.806  40.347  23.719  1.00  0.00           C  
ATOM    121  C   GLN A  14      51.420  41.261  22.542  1.00  0.00           C  
ATOM    122  O   GLN A  14      50.372  41.886  22.664  1.00  0.00           O  
ATOM    123  CB  GLN A  14      53.222  40.500  24.114  1.00  0.00           C  
ATOM    124  CG  GLN A  14      53.486  40.072  25.604  1.00  0.00           C  
ATOM    125  CD  GLN A  14      52.783  41.003  26.536  1.00  0.00           C  
ATOM    126  NE2 GLN A  14      53.325  42.203  26.737  1.00  0.00           N  
ATOM    127  OE1 GLN A  14      51.721  40.744  27.216  1.00  0.00           O  
ATOM    128  H   GLN A  14      52.222  38.331  23.535  1.00  0.00           H  
ATOM    129 1HE2 GLN A  14      54.179  42.526  26.319  1.00  0.00           H  
ATOM    130 2HE2 GLN A  14      52.814  42.783  27.355  1.00  0.00           H  
ATOM    131  N   GLN A  15      51.857  40.820  21.335  1.00  0.00           N  
ATOM    132  CA  GLN A  15      51.331  41.367  20.047  1.00  0.00           C  
ATOM    133  C   GLN A  15      49.764  41.355  19.860  1.00  0.00           C  
ATOM    134  O   GLN A  15      49.258  42.443  19.565  1.00  0.00           O  
ATOM    135  CB  GLN A  15      51.924  40.676  18.808  1.00  0.00           C  
ATOM    136  CG  GLN A  15      53.438  40.460  18.743  1.00  0.00           C  
ATOM    137  CD  GLN A  15      53.748  39.924  17.336  1.00  0.00           C  
ATOM    138  NE2 GLN A  15      53.859  40.787  16.392  1.00  0.00           N  
ATOM    139  OE1 GLN A  15      53.819  38.706  17.084  1.00  0.00           O  
ATOM    140  H   GLN A  15      52.474  40.043  21.206  1.00  0.00           H  
ATOM    141 1HE2 GLN A  15      53.543  41.724  16.551  1.00  0.00           H  
ATOM    142 2HE2 GLN A  15      54.195  40.531  15.487  1.00  0.00           H  
ATOM    143  N   GLN A  16      49.061  40.338  20.349  1.00  0.00           N  
ATOM    144  CA  GLN A  16      47.570  40.413  20.390  1.00  0.00           C  
ATOM    145  C   GLN A  16      46.907  41.474  21.278  1.00  0.00           C  
ATOM    146  O   GLN A  16      45.840  41.928  20.932  1.00  0.00           O  
ATOM    147  CB  GLN A  16      46.985  39.077  20.903  1.00  0.00           C  
ATOM    148  CG  GLN A  16      47.180  37.963  19.860  1.00  0.00           C  
ATOM    149  CD  GLN A  16      46.328  38.178  18.624  1.00  0.00           C  
ATOM    150  NE2 GLN A  16      46.600  37.366  17.656  1.00  0.00           N  
ATOM    151  OE1 GLN A  16      45.404  38.965  18.488  1.00  0.00           O  
ATOM    152  H   GLN A  16      49.565  39.531  20.665  1.00  0.00           H  
ATOM    153 1HE2 GLN A  16      47.218  36.583  17.687  1.00  0.00           H  
ATOM    154 2HE2 GLN A  16      46.144  37.601  16.790  1.00  0.00           H  
ATOM    155  N   GLU A  17      47.684  42.029  22.198  1.00  0.00           N  
ATOM    156  CA  GLU A  17      47.339  43.170  23.055  1.00  0.00           C  
ATOM    157  C   GLU A  17      48.212  44.422  22.923  1.00  0.00           C  
ATOM    158  O   GLU A  17      47.816  45.470  23.443  1.00  0.00           O  
ATOM    159  CB  GLU A  17      47.196  42.771  24.496  1.00  0.00           C  
ATOM    160  CG  GLU A  17      48.487  42.665  25.286  1.00  0.00           C  
ATOM    161  CD  GLU A  17      48.400  43.565  26.507  1.00  0.00           C  
ATOM    162  OE1 GLU A  17      48.264  43.048  27.624  1.00  0.00           O  
ATOM    163  OE2 GLU A  17      48.579  44.755  26.299  1.00  0.00           O1-
ATOM    164  H   GLU A  17      48.620  41.683  22.291  1.00  0.00           H  
ATOM    165  N   CYS A  18      49.467  44.327  22.530  1.00  0.00           N  
ATOM    166  CA  CYS A  18      50.418  45.412  22.195  1.00  0.00           C  
ATOM    167  C   CYS A  18      50.203  46.203  20.821  1.00  0.00           C  
ATOM    168  O   CYS A  18      50.951  47.138  20.531  1.00  0.00           O  
ATOM    169  CB  CYS A  18      51.942  45.037  22.326  1.00  0.00           C  
ATOM    170  SG  CYS A  18      52.428  44.438  23.980  1.00  0.00           S  
ATOM    171  H   CYS A  18      49.865  43.406  22.585  1.00  0.00           H  
ATOM    172  HG  CYS A  18      53.014  45.602  24.262  1.00  0.00           H  
ATOM    173  N   LYS A  19      49.381  45.721  19.902  1.00  0.00           N  
ATOM    174  CA  LYS A  19      48.961  46.361  18.613  1.00  0.00           C  
ATOM    175  C   LYS A  19      48.087  47.609  18.927  1.00  0.00           C  
ATOM    176  O   LYS A  19      47.614  47.756  20.041  1.00  0.00           O  
ATOM    177  CB  LYS A  19      48.202  45.334  17.706  1.00  0.00           C  
ATOM    178  CG  LYS A  19      47.022  44.584  18.293  1.00  0.00           C  
ATOM    179  CD  LYS A  19      46.491  43.541  17.417  1.00  0.00           C  
ATOM    180  CE  LYS A  19      45.145  43.013  17.993  1.00  0.00           C  
ATOM    181  NZ  LYS A  19      44.757  41.813  17.279  1.00  0.00           N1+
ATOM    182  H   LYS A  19      48.966  44.812  19.978  1.00  0.00           H  
ATOM    183  HZ1 LYS A  19      43.948  41.427  17.716  1.00  0.00           H  
ATOM    184  HZ2 LYS A  19      44.475  42.060  16.342  1.00  0.00           H  
ATOM    185  HZ3 LYS A  19      45.465  41.108  17.227  1.00  0.00           H  
ATOM    186  N   LEU A  20      47.608  48.302  17.927  1.00  0.00           N  
ATOM    187  CA  LEU A  20      46.727  49.487  18.068  1.00  0.00           C  
ATOM    188  C   LEU A  20      45.219  49.257  18.227  1.00  0.00           C  
ATOM    189  O   LEU A  20      44.455  49.993  17.605  1.00  0.00           O  
ATOM    190  CB  LEU A  20      47.108  50.642  17.137  1.00  0.00           C  
ATOM    191  CG  LEU A  20      48.448  51.190  17.583  1.00  0.00           C  
ATOM    192  CD1 LEU A  20      49.194  51.818  16.471  1.00  0.00           C  
ATOM    193  CD2 LEU A  20      48.221  52.369  18.547  1.00  0.00           C  
ATOM    194  H   LEU A  20      47.911  48.139  16.984  1.00  0.00           H  
ATOM    195  N   LEU A  21      44.823  48.105  18.846  1.00  0.00           N  
ATOM    196  CA  LEU A  21      43.409  47.760  19.215  1.00  0.00           C  
ATOM    197  C   LEU A  21      42.720  48.696  20.258  1.00  0.00           C  
ATOM    198  O   LEU A  21      43.459  49.319  21.029  1.00  0.00           O  
ATOM    199  CB  LEU A  21      43.246  46.209  19.401  1.00  0.00           C  
ATOM    200  CG  LEU A  21      43.597  45.640  20.770  1.00  0.00           C  
ATOM    201  CD1 LEU A  21      43.198  44.135  20.935  1.00  0.00           C  
ATOM    202  CD2 LEU A  21      45.018  45.854  21.147  1.00  0.00           C  
ATOM    203  H   LEU A  21      45.520  47.400  19.024  1.00  0.00           H  
ATOM    204  N   TYR A  22      41.420  48.936  19.873  1.00  0.00           N  
ATOM    205  CA  TYR A  22      40.446  49.658  20.714  1.00  0.00           C  
ATOM    206  C   TYR A  22      40.718  51.094  21.231  1.00  0.00           C  
ATOM    207  O   TYR A  22      41.873  51.617  21.327  1.00  0.00           O  
ATOM    208  CB  TYR A  22      39.901  48.735  21.846  1.00  0.00           C  
ATOM    209  CG  TYR A  22      39.271  47.381  21.364  1.00  0.00           C  
ATOM    210  CD1 TYR A  22      38.316  47.451  20.409  1.00  0.00           C  
ATOM    211  CD2 TYR A  22      39.572  46.192  22.027  1.00  0.00           C  
ATOM    212  CE1 TYR A  22      37.726  46.264  19.956  1.00  0.00           C  
ATOM    213  CE2 TYR A  22      39.103  44.979  21.528  1.00  0.00           C  
ATOM    214  CZ  TYR A  22      38.139  45.030  20.542  1.00  0.00           C  
ATOM    215  OH  TYR A  22      37.695  43.793  20.114  1.00  0.00           O  
ATOM    216  H   TYR A  22      41.078  48.875  18.943  1.00  0.00           H  
ATOM    217  HD1 TYR A  22      37.847  48.421  20.241  1.00  0.00           H  
ATOM    218  HD2 TYR A  22      40.114  46.239  22.966  1.00  0.00           H  
ATOM    219  HE1 TYR A  22      36.852  46.396  19.317  1.00  0.00           H  
ATOM    220  HE2 TYR A  22      39.461  44.092  22.044  1.00  0.00           H  
ATOM    221  HH  TYR A  22      36.851  44.056  19.652  1.00  0.00           H  
ATOM    222  N   SER A  23      39.569  51.706  21.578  1.00  0.00           N  
ATOM    223  CA  SER A  23      39.529  53.149  21.920  1.00  0.00           C  
ATOM    224  C   SER A  23      39.684  53.369  23.449  1.00  0.00           C  
ATOM    225  O   SER A  23      39.244  52.564  24.219  1.00  0.00           O  
ATOM    226  CB  SER A  23      38.145  53.597  21.479  1.00  0.00           C  
ATOM    227  OG  SER A  23      37.899  55.000  21.668  1.00  0.00           O  
ATOM    228  H   SER A  23      38.765  51.105  21.607  1.00  0.00           H  
ATOM    229  HG  SER A  23      37.775  55.169  22.640  1.00  0.00           H  
ATOM    230  N   ARG A  24      40.713  54.243  23.731  1.00  0.00           N  
ATOM    231  CA  ARG A  24      41.163  54.571  25.088  1.00  0.00           C  
ATOM    232  C   ARG A  24      40.834  55.978  25.554  1.00  0.00           C  
ATOM    233  O   ARG A  24      41.294  56.509  26.568  1.00  0.00           O  
ATOM    234  CB  ARG A  24      42.682  54.417  25.216  1.00  0.00           C  
ATOM    235  CG  ARG A  24      43.197  53.135  24.603  1.00  0.00           C  
ATOM    236  CD  ARG A  24      44.672  52.868  24.865  1.00  0.00           C  
ATOM    237  NE  ARG A  24      45.587  53.874  24.316  1.00  0.00           N  
ATOM    238  CZ  ARG A  24      46.883  54.155  24.459  1.00  0.00           C  
ATOM    239  NH1 ARG A  24      47.623  53.501  25.323  1.00  0.00           N1+
ATOM    240  NH2 ARG A  24      47.541  54.726  23.420  1.00  0.00           N  
ATOM    241  H   ARG A  24      41.309  54.545  22.990  1.00  0.00           H  
ATOM    242  HE  ARG A  24      45.095  54.577  23.827  1.00  0.00           H  
ATOM    243 1HH1 ARG A  24      47.169  52.702  25.732  1.00  0.00           H  
ATOM    244 2HH1 ARG A  24      48.511  53.802  25.637  1.00  0.00           H  
ATOM    245 1HH2 ARG A  24      47.072  54.911  22.562  1.00  0.00           H  
ATOM    246 2HH2 ARG A  24      48.366  55.280  23.531  1.00  0.00           H  
ATOM    247  N   LYS A  25      39.885  56.580  24.819  1.00  0.00           N  
ATOM    248  CA  LYS A  25      39.535  57.976  24.853  1.00  0.00           C  
ATOM    249  C   LYS A  25      38.919  58.618  26.079  1.00  0.00           C  
ATOM    250  O   LYS A  25      39.308  59.667  26.568  1.00  0.00           O  
ATOM    251  CB  LYS A  25      38.775  58.317  23.566  1.00  0.00           C  
ATOM    252  CG  LYS A  25      39.534  58.251  22.228  1.00  0.00           C  
ATOM    253  CD  LYS A  25      40.778  59.040  22.298  1.00  0.00           C  
ATOM    254  CE  LYS A  25      41.769  58.849  21.197  1.00  0.00           C  
ATOM    255  NZ  LYS A  25      43.099  59.434  21.484  1.00  0.00           N1+
ATOM    256  H   LYS A  25      39.145  56.033  24.412  1.00  0.00           H  
ATOM    257  HZ1 LYS A  25      42.973  60.394  21.253  1.00  0.00           H  
ATOM    258  HZ2 LYS A  25      43.365  59.428  22.448  1.00  0.00           H  
ATOM    259  HZ3 LYS A  25      43.817  59.091  20.875  1.00  0.00           H  
ATOM    260  N   GLU A  26      37.903  57.824  26.522  1.00  0.00           N  
ATOM    261  CA  GLU A  26      37.183  58.253  27.745  1.00  0.00           C  
ATOM    262  C   GLU A  26      38.164  58.321  28.977  1.00  0.00           C  
ATOM    263  O   GLU A  26      38.341  59.401  29.526  1.00  0.00           O  
ATOM    264  CB  GLU A  26      35.981  57.286  28.041  1.00  0.00           C  
ATOM    265  CG  GLU A  26      34.949  57.137  26.914  1.00  0.00           C  
ATOM    266  CD  GLU A  26      34.440  58.456  26.376  1.00  0.00           C  
ATOM    267  OE1 GLU A  26      34.578  58.635  25.177  1.00  0.00           O  
ATOM    268  OE2 GLU A  26      33.668  59.099  27.084  1.00  0.00           O1-
ATOM    269  H   GLU A  26      37.825  56.880  26.192  1.00  0.00           H  
ATOM    270  N   GLY A  27      39.047  57.355  28.874  1.00  0.00           N  
ATOM    271  CA  GLY A  27      40.331  57.281  29.645  1.00  0.00           C  
ATOM    272  C   GLY A  27      41.396  58.373  29.457  1.00  0.00           C  
ATOM    273  O   GLY A  27      41.984  58.931  30.338  1.00  0.00           O  
ATOM    274  H   GLY A  27      38.830  56.560  28.303  1.00  0.00           H  
ATOM    275  N   GLN A  28      41.546  58.845  28.179  1.00  0.00           N  
ATOM    276  CA  GLN A  28      42.419  59.918  27.780  1.00  0.00           C  
ATOM    277  C   GLN A  28      41.997  61.373  27.943  1.00  0.00           C  
ATOM    278  O   GLN A  28      42.791  62.265  27.674  1.00  0.00           O  
ATOM    279  CB  GLN A  28      42.979  59.677  26.376  1.00  0.00           C  
ATOM    280  CG  GLN A  28      44.159  58.698  26.367  1.00  0.00           C  
ATOM    281  CD  GLN A  28      44.720  58.205  25.004  1.00  0.00           C  
ATOM    282  NE2 GLN A  28      45.999  58.028  24.859  1.00  0.00           N  
ATOM    283  OE1 GLN A  28      44.046  58.248  24.021  1.00  0.00           O  
ATOM    284  H   GLN A  28      41.267  58.314  27.385  1.00  0.00           H  
ATOM    285 1HE2 GLN A  28      46.654  57.985  25.621  1.00  0.00           H  
ATOM    286 2HE2 GLN A  28      46.214  58.173  23.893  1.00  0.00           H  
ATOM    287  N   ARG A  29      40.777  61.736  28.368  1.00  0.00           N  
ATOM    288  CA  ARG A  29      40.379  63.091  28.740  1.00  0.00           C  
ATOM    289  C   ARG A  29      41.371  63.656  29.790  1.00  0.00           C  
ATOM    290  O   ARG A  29      41.639  62.928  30.759  1.00  0.00           O  
ATOM    291  CB  ARG A  29      38.917  63.195  29.253  1.00  0.00           C  
ATOM    292  CG  ARG A  29      38.525  64.685  29.259  1.00  0.00           C  
ATOM    293  CD  ARG A  29      37.023  64.742  29.499  1.00  0.00           C  
ATOM    294  NE  ARG A  29      36.553  66.145  29.537  1.00  0.00           N  
ATOM    295  CZ  ARG A  29      35.528  66.720  28.868  1.00  0.00           C  
ATOM    296  NH1 ARG A  29      34.585  66.068  28.146  1.00  0.00           N1+
ATOM    297  NH2 ARG A  29      35.255  68.070  28.914  1.00  0.00           N  
ATOM    298  H   ARG A  29      40.062  61.043  28.308  1.00  0.00           H  
ATOM    299  HE  ARG A  29      36.855  66.593  30.380  1.00  0.00           H  
ATOM    300 1HH1 ARG A  29      34.445  65.089  28.023  1.00  0.00           H  
ATOM    301 2HH1 ARG A  29      33.976  66.650  27.617  1.00  0.00           H  
ATOM    302 1HH2 ARG A  29      35.744  68.633  29.570  1.00  0.00           H  
ATOM    303 2HH2 ARG A  29      34.580  68.518  28.327  1.00  0.00           H  
ATOM    304  N   GLN A  30      41.849  64.902  29.709  1.00  0.00           N  
ATOM    305  CA  GLN A  30      42.742  65.568  30.669  1.00  0.00           C  
ATOM    306  C   GLN A  30      42.351  65.385  32.136  1.00  0.00           C  
ATOM    307  O   GLN A  30      43.132  64.823  32.885  1.00  0.00           O  
ATOM    308  CB  GLN A  30      42.595  67.026  30.325  1.00  0.00           C  
ATOM    309  CG  GLN A  30      43.960  67.705  30.196  1.00  0.00           C  
ATOM    310  CD  GLN A  30      43.901  69.178  30.558  1.00  0.00           C  
ATOM    311  NE2 GLN A  30      44.010  69.572  31.820  1.00  0.00           N  
ATOM    312  OE1 GLN A  30      43.366  69.946  29.779  1.00  0.00           O  
ATOM    313  H   GLN A  30      41.722  65.425  28.871  1.00  0.00           H  
ATOM    314 1HE2 GLN A  30      44.091  68.905  32.561  1.00  0.00           H  
ATOM    315 2HE2 GLN A  30      43.970  70.526  32.104  1.00  0.00           H  
ATOM    316  N   GLU A  31      41.092  65.618  32.594  1.00  0.00           N  
ATOM    317  CA  GLU A  31      40.516  65.272  33.906  1.00  0.00           C  
ATOM    318  C   GLU A  31      40.657  63.800  34.390  1.00  0.00           C  
ATOM    319  O   GLU A  31      41.210  63.510  35.458  1.00  0.00           O  
ATOM    320  CB  GLU A  31      39.065  65.533  33.995  1.00  0.00           C  
ATOM    321  CG  GLU A  31      38.808  67.019  33.877  1.00  0.00           C  
ATOM    322  CD  GLU A  31      38.398  67.413  32.469  1.00  0.00           C  
ATOM    323  OE1 GLU A  31      37.164  67.533  32.213  1.00  0.00           O  
ATOM    324  OE2 GLU A  31      39.282  67.750  31.633  1.00  0.00           O1-
ATOM    325  H   GLU A  31      40.441  66.183  32.082  1.00  0.00           H  
ATOM    326  N   ASN A  32      40.453  62.910  33.395  1.00  0.00           N  
ATOM    327  CA  ASN A  32      40.340  61.505  33.588  1.00  0.00           C  
ATOM    328  C   ASN A  32      41.680  60.686  33.593  1.00  0.00           C  
ATOM    329  O   ASN A  32      41.743  59.721  34.312  1.00  0.00           O  
ATOM    330  CB  ASN A  32      39.335  60.929  32.566  1.00  0.00           C  
ATOM    331  CG  ASN A  32      37.874  61.557  32.538  1.00  0.00           C  
ATOM    332  ND2 ASN A  32      37.225  61.151  31.450  1.00  0.00           N  
ATOM    333  OD1 ASN A  32      37.355  62.217  33.429  1.00  0.00           O  
ATOM    334  H   ASN A  32      40.510  63.284  32.470  1.00  0.00           H  
ATOM    335 1HD2 ASN A  32      37.635  60.519  30.785  1.00  0.00           H  
ATOM    336 2HD2 ASN A  32      36.245  61.307  31.388  1.00  0.00           H  
ATOM    337  N   LYS A  33      42.747  61.147  32.881  1.00  0.00           N  
ATOM    338  CA  LYS A  33      44.076  60.630  33.117  1.00  0.00           C  
ATOM    339  C   LYS A  33      44.559  60.892  34.553  1.00  0.00           C  
ATOM    340  O   LYS A  33      45.535  60.312  34.959  1.00  0.00           O  
ATOM    341  CB  LYS A  33      44.981  61.409  32.228  1.00  0.00           C  
ATOM    342  CG  LYS A  33      45.007  61.065  30.754  1.00  0.00           C  
ATOM    343  CD  LYS A  33      45.683  62.189  29.906  1.00  0.00           C  
ATOM    344  CE  LYS A  33      45.663  62.050  28.397  1.00  0.00           C  
ATOM    345  NZ  LYS A  33      46.425  63.213  27.916  1.00  0.00           N1+
ATOM    346  H   LYS A  33      42.606  61.385  31.921  1.00  0.00           H  
ATOM    347  HZ1 LYS A  33      46.111  64.069  28.333  1.00  0.00           H  
ATOM    348  HZ2 LYS A  33      47.365  63.099  28.248  1.00  0.00           H  
ATOM    349  HZ3 LYS A  33      46.415  63.283  26.926  1.00  0.00           H  
ATOM    350  N   ASN A  34      44.242  62.075  35.082  1.00  0.00           N  
ATOM    351  CA  ASN A  34      44.539  62.429  36.552  1.00  0.00           C  
ATOM    352  C   ASN A  34      43.708  61.669  37.585  1.00  0.00           C  
ATOM    353  O   ASN A  34      44.112  61.645  38.786  1.00  0.00           O  
ATOM    354  CB  ASN A  34      44.467  63.919  36.773  1.00  0.00           C  
ATOM    355  CG  ASN A  34      45.395  64.727  35.877  1.00  0.00           C  
ATOM    356  ND2 ASN A  34      46.372  65.351  36.488  1.00  0.00           N  
ATOM    357  OD1 ASN A  34      45.410  64.704  34.664  1.00  0.00           O  
ATOM    358  H   ASN A  34      43.937  62.839  34.524  1.00  0.00           H  
ATOM    359 1HD2 ASN A  34      46.353  65.312  37.488  1.00  0.00           H  
ATOM    360 2HD2 ASN A  34      46.844  66.034  35.935  1.00  0.00           H  
ATOM    361  N   LYS A  35      42.474  61.319  37.292  1.00  0.00           N  
ATOM    362  CA  LYS A  35      41.631  60.284  37.964  1.00  0.00           C  
ATOM    363  C   LYS A  35      42.121  58.823  37.844  1.00  0.00           C  
ATOM    364  O   LYS A  35      41.910  57.890  38.681  1.00  0.00           O  
ATOM    365  CB  LYS A  35      40.228  60.319  37.346  1.00  0.00           C  
ATOM    366  CG  LYS A  35      39.412  61.442  37.939  1.00  0.00           C  
ATOM    367  CD  LYS A  35      38.128  61.487  37.147  1.00  0.00           C  
ATOM    368  CE  LYS A  35      37.145  62.630  37.472  1.00  0.00           C  
ATOM    369  NZ  LYS A  35      36.655  62.688  38.833  1.00  0.00           N1+
ATOM    370  H   LYS A  35      41.971  61.909  36.658  1.00  0.00           H  
ATOM    371  HZ1 LYS A  35      36.133  63.529  38.968  1.00  0.00           H  
ATOM    372  HZ2 LYS A  35      35.949  62.005  39.003  1.00  0.00           H  
ATOM    373  HZ3 LYS A  35      37.465  62.592  39.409  1.00  0.00           H  
ATOM    374  N   ASN A  36      42.625  58.468  36.633  1.00  0.00           N  
ATOM    375  CA  ASN A  36      43.519  57.313  36.464  1.00  0.00           C  
ATOM    376  C   ASN A  36      44.883  57.629  37.143  1.00  0.00           C  
ATOM    377  O   ASN A  36      45.372  58.763  37.319  1.00  0.00           O  
ATOM    378  CB  ASN A  36      43.732  56.946  35.028  1.00  0.00           C  
ATOM    379  CG  ASN A  36      42.676  56.158  34.367  1.00  0.00           C  
ATOM    380  ND2 ASN A  36      41.758  56.806  33.685  1.00  0.00           N  
ATOM    381  OD1 ASN A  36      42.778  54.911  34.276  1.00  0.00           O  
ATOM    382  H   ASN A  36      42.449  59.023  35.814  1.00  0.00           H  
ATOM    383 1HD2 ASN A  36      41.760  57.795  33.541  1.00  0.00           H  
ATOM    384 2HD2 ASN A  36      41.492  56.305  32.862  1.00  0.00           H  
ATOM    385  N   ARG A  37      45.419  56.616  37.773  1.00  0.00           N  
ATOM    386  CA  ARG A  37      46.801  56.617  38.261  1.00  0.00           C  
ATOM    387  C   ARG A  37      47.971  56.941  37.298  1.00  0.00           C  
ATOM    388  O   ARG A  37      48.995  57.456  37.798  1.00  0.00           O  
ATOM    389  CB  ARG A  37      46.949  55.171  38.826  1.00  0.00           C  
ATOM    390  CG  ARG A  37      48.177  55.172  39.828  1.00  0.00           C  
ATOM    391  CD  ARG A  37      48.175  53.772  40.467  1.00  0.00           C  
ATOM    392  NE  ARG A  37      49.169  53.794  41.569  1.00  0.00           N  
ATOM    393  CZ  ARG A  37      48.820  53.665  42.859  1.00  0.00           C  
ATOM    394  NH1 ARG A  37      47.622  53.464  43.305  1.00  0.00           N1+
ATOM    395  NH2 ARG A  37      49.774  53.454  43.830  1.00  0.00           N  
ATOM    396  H   ARG A  37      44.748  55.945  38.076  1.00  0.00           H  
ATOM    397  HE  ARG A  37      50.141  53.959  41.402  1.00  0.00           H  
ATOM    398 1HH1 ARG A  37      46.796  53.339  42.759  1.00  0.00           H  
ATOM    399 2HH1 ARG A  37      47.396  53.732  44.245  1.00  0.00           H  
ATOM    400 1HH2 ARG A  37      50.739  53.311  43.591  1.00  0.00           H  
ATOM    401 2HH2 ARG A  37      49.501  53.493  44.790  1.00  0.00           H  
ATOM    402  N   TYR A  38      47.941  56.503  35.998  1.00  0.00           N  
ATOM    403  CA  TYR A  38      48.941  56.800  34.996  1.00  0.00           C  
ATOM    404  C   TYR A  38      48.404  57.242  33.573  1.00  0.00           C  
ATOM    405  O   TYR A  38      47.329  56.806  33.194  1.00  0.00           O  
ATOM    406  CB  TYR A  38      49.786  55.574  34.691  1.00  0.00           C  
ATOM    407  CG  TYR A  38      50.574  55.133  35.896  1.00  0.00           C  
ATOM    408  CD1 TYR A  38      51.777  55.692  36.275  1.00  0.00           C  
ATOM    409  CD2 TYR A  38      50.193  53.910  36.513  1.00  0.00           C  
ATOM    410  CE1 TYR A  38      52.476  55.192  37.363  1.00  0.00           C  
ATOM    411  CE2 TYR A  38      50.870  53.372  37.578  1.00  0.00           C  
ATOM    412  CZ  TYR A  38      52.055  53.999  38.030  1.00  0.00           C  
ATOM    413  OH  TYR A  38      52.756  53.482  39.047  1.00  0.00           O  
ATOM    414  H   TYR A  38      47.096  56.277  35.518  1.00  0.00           H  
ATOM    415  HD1 TYR A  38      52.323  56.279  35.522  1.00  0.00           H  
ATOM    416  HD2 TYR A  38      49.351  53.339  36.111  1.00  0.00           H  
ATOM    417  HE1 TYR A  38      53.265  55.848  37.746  1.00  0.00           H  
ATOM    418  HE2 TYR A  38      50.486  52.503  38.119  1.00  0.00           H  
ATOM    419  HH  TYR A  38      53.100  54.229  39.622  1.00  0.00           H  
ATOM    420  N   LYS A  39      49.268  57.958  32.840  1.00  0.00           N  
ATOM    421  CA  LYS A  39      48.825  58.530  31.537  1.00  0.00           C  
ATOM    422  C   LYS A  39      48.939  57.458  30.331  1.00  0.00           C  
ATOM    423  O   LYS A  39      47.930  57.209  29.672  1.00  0.00           O  
ATOM    424  CB  LYS A  39      49.473  59.876  31.178  1.00  0.00           C  
ATOM    425  CG  LYS A  39      49.131  61.058  32.036  1.00  0.00           C  
ATOM    426  CD  LYS A  39      49.966  61.055  33.269  1.00  0.00           C  
ATOM    427  CE  LYS A  39      49.933  62.412  33.988  1.00  0.00           C  
ATOM    428  NZ  LYS A  39      51.263  62.706  34.515  1.00  0.00           N1+
ATOM    429  H   LYS A  39      50.250  57.889  32.976  1.00  0.00           H  
ATOM    430  HZ1 LYS A  39      51.404  63.538  35.053  1.00  0.00           H  
ATOM    431  HZ2 LYS A  39      51.485  61.964  35.150  1.00  0.00           H  
ATOM    432  HZ3 LYS A  39      51.880  62.687  33.733  1.00  0.00           H  
ATOM    433  N   ASN A  40      50.112  56.737  30.392  1.00  0.00           N  
ATOM    434  CA  ASN A  40      50.464  55.687  29.509  1.00  0.00           C  
ATOM    435  C   ASN A  40      49.343  54.571  29.373  1.00  0.00           C  
ATOM    436  O   ASN A  40      49.046  54.042  28.307  1.00  0.00           O  
ATOM    437  CB  ASN A  40      51.857  55.084  29.544  1.00  0.00           C  
ATOM    438  CG  ASN A  40      52.266  54.839  30.988  1.00  0.00           C  
ATOM    439  ND2 ASN A  40      53.536  55.079  31.209  1.00  0.00           N  
ATOM    440  OD1 ASN A  40      51.499  54.681  31.927  1.00  0.00           O  
ATOM    441  H   ASN A  40      50.799  56.855  31.111  1.00  0.00           H  
ATOM    442 1HD2 ASN A  40      54.074  55.396  30.435  1.00  0.00           H  
ATOM    443 2HD2 ASN A  40      53.786  55.275  32.160  1.00  0.00           H  
ATOM    444  N   ILE A  41      49.154  53.876  30.510  1.00  0.00           N  
ATOM    445  CA  ILE A  41      48.260  52.746  30.626  1.00  0.00           C  
ATOM    446  C   ILE A  41      46.827  53.304  30.536  1.00  0.00           C  
ATOM    447  O   ILE A  41      46.558  54.407  30.985  1.00  0.00           O  
ATOM    448  CB  ILE A  41      48.432  52.049  31.971  1.00  0.00           C  
ATOM    449  CG1 ILE A  41      49.887  51.699  32.349  1.00  0.00           C  
ATOM    450  CG2 ILE A  41      47.583  50.741  31.971  1.00  0.00           C  
ATOM    451  CD  ILE A  41      50.586  50.709  31.405  1.00  0.00           C  
ATOM    452  H   ILE A  41      49.850  53.973  31.219  1.00  0.00           H  
ATOM    453  N   LEU A  42      45.977  52.742  29.663  1.00  0.00           N  
ATOM    454  CA  LEU A  42      44.496  52.987  29.710  1.00  0.00           C  
ATOM    455  C   LEU A  42      43.559  51.800  29.821  1.00  0.00           C  
ATOM    456  O   LEU A  42      43.796  50.660  29.350  1.00  0.00           O  
ATOM    457  CB  LEU A  42      44.071  53.688  28.413  1.00  0.00           C  
ATOM    458  CG  LEU A  42      44.211  55.202  28.445  1.00  0.00           C  
ATOM    459  CD1 LEU A  42      43.792  55.961  29.705  1.00  0.00           C  
ATOM    460  CD2 LEU A  42      45.582  55.488  27.841  1.00  0.00           C  
ATOM    461  H   LEU A  42      46.306  52.190  28.897  1.00  0.00           H  
ATOM    462  N   PRO A  43      42.329  52.078  30.362  1.00  0.00           N  
ATOM    463  CA  PRO A  43      41.127  51.147  30.260  1.00  0.00           C  
ATOM    464  C   PRO A  43      40.375  51.420  28.921  1.00  0.00           C  
ATOM    465  O   PRO A  43      40.167  52.562  28.542  1.00  0.00           O  
ATOM    466  CB  PRO A  43      40.158  51.404  31.424  1.00  0.00           C  
ATOM    467  CG  PRO A  43      41.181  51.931  32.405  1.00  0.00           C  
ATOM    468  CD  PRO A  43      42.109  52.927  31.555  1.00  0.00           C  
ATOM    469  N   PHE A  44      39.995  50.360  28.222  1.00  0.00           N  
ATOM    470  CA  PHE A  44      39.033  50.647  27.104  1.00  0.00           C  
ATOM    471  C   PHE A  44      37.693  51.233  27.421  1.00  0.00           C  
ATOM    472  O   PHE A  44      36.961  50.654  28.295  1.00  0.00           O  
ATOM    473  CB  PHE A  44      38.966  49.417  26.123  1.00  0.00           C  
ATOM    474  CG  PHE A  44      40.310  49.002  25.532  1.00  0.00           C  
ATOM    475  CD1 PHE A  44      41.170  49.818  24.823  1.00  0.00           C  
ATOM    476  CD2 PHE A  44      40.561  47.644  25.745  1.00  0.00           C  
ATOM    477  CE1 PHE A  44      42.350  49.241  24.278  1.00  0.00           C  
ATOM    478  CE2 PHE A  44      41.722  47.070  25.179  1.00  0.00           C  
ATOM    479  CZ  PHE A  44      42.522  47.850  24.425  1.00  0.00           C  
ATOM    480  H   PHE A  44      40.406  49.450  28.218  1.00  0.00           H  
ATOM    481  HD1 PHE A  44      40.938  50.854  24.599  1.00  0.00           H  
ATOM    482  HD2 PHE A  44      39.815  47.098  26.320  1.00  0.00           H  
ATOM    483  HE1 PHE A  44      43.031  49.929  23.775  1.00  0.00           H  
ATOM    484  HE2 PHE A  44      42.100  46.057  25.321  1.00  0.00           H  
ATOM    485  HZ  PHE A  44      43.369  47.415  23.910  1.00  0.00           H  
ATOM    486  N   ASP A  45      37.335  51.967  26.448  1.00  0.00           N  
ATOM    487  CA  ASP A  45      36.005  52.718  26.361  1.00  0.00           C  
ATOM    488  C   ASP A  45      34.746  51.917  26.381  1.00  0.00           C  
ATOM    489  O   ASP A  45      33.850  52.132  27.207  1.00  0.00           O  
ATOM    490  CB  ASP A  45      35.881  53.873  25.286  1.00  0.00           C  
ATOM    491  CG  ASP A  45      37.116  54.852  25.372  1.00  0.00           C  
ATOM    492  OD1 ASP A  45      37.804  55.038  26.374  1.00  0.00           O  
ATOM    493  OD2 ASP A  45      37.483  55.384  24.277  1.00  0.00           O1-
ATOM    494  H   ASP A  45      38.003  52.153  25.726  1.00  0.00           H  
ATOM    495  N   HIS A  46      34.774  50.790  25.679  1.00  0.00           N  
ATOM    496  CA  HIS A  46      33.545  50.022  25.551  1.00  0.00           C  
ATOM    497  C   HIS A  46      33.316  49.114  26.809  1.00  0.00           C  
ATOM    498  O   HIS A  46      32.177  49.219  27.278  1.00  0.00           O  
ATOM    499  CB  HIS A  46      33.671  49.100  24.321  1.00  0.00           C  
ATOM    500  CG  HIS A  46      34.833  48.078  24.180  1.00  0.00           C  
ATOM    501  CD2 HIS A  46      34.798  46.832  23.782  1.00  0.00           C  
ATOM    502  ND1 HIS A  46      36.010  48.257  24.805  1.00  0.00           N  
ATOM    503  CE1 HIS A  46      36.644  47.045  24.751  1.00  0.00           C  
ATOM    504  NE2 HIS A  46      35.961  46.245  24.037  1.00  0.00           N  
ATOM    505  H   HIS A  46      35.603  50.348  25.343  1.00  0.00           H  
ATOM    506  HD2 HIS A  46      33.878  46.278  23.576  1.00  0.00           H  
ATOM    507  HE1 HIS A  46      37.698  46.936  25.018  1.00  0.00           H  
ATOM    508  HE2 HIS A  46      36.274  45.333  23.768  1.00  0.00           H  
ATOM    509  N   THR A  47      34.322  48.571  27.479  1.00  0.00           N  
ATOM    510  CA  THR A  47      34.147  47.672  28.670  1.00  0.00           C  
ATOM    511  C   THR A  47      34.287  48.339  30.074  1.00  0.00           C  
ATOM    512  O   THR A  47      34.036  47.683  31.079  1.00  0.00           O  
ATOM    513  CB  THR A  47      35.194  46.540  28.689  1.00  0.00           C  
ATOM    514  CG2 THR A  47      34.958  45.527  27.568  1.00  0.00           C  
ATOM    515  OG1 THR A  47      36.519  47.052  28.552  1.00  0.00           O  
ATOM    516  H   THR A  47      35.235  48.598  27.074  1.00  0.00           H  
ATOM    517  HG1 THR A  47      37.222  46.360  28.410  1.00  0.00           H  
ATOM    518  N   ARG A  48      34.414  49.663  30.099  1.00  0.00           N  
ATOM    519  CA  ARG A  48      34.398  50.427  31.338  1.00  0.00           C  
ATOM    520  C   ARG A  48      33.075  50.410  32.155  1.00  0.00           C  
ATOM    521  O   ARG A  48      31.981  49.957  31.714  1.00  0.00           O  
ATOM    522  CB  ARG A  48      34.807  51.913  31.132  1.00  0.00           C  
ATOM    523  CG  ARG A  48      33.868  52.673  30.203  1.00  0.00           C  
ATOM    524  CD  ARG A  48      34.288  54.093  29.895  1.00  0.00           C  
ATOM    525  NE  ARG A  48      33.964  54.953  30.973  1.00  0.00           N  
ATOM    526  CZ  ARG A  48      33.229  56.114  30.960  1.00  0.00           C  
ATOM    527  NH1 ARG A  48      32.591  56.668  29.937  1.00  0.00           N1+
ATOM    528  NH2 ARG A  48      33.123  56.686  32.128  1.00  0.00           N  
ATOM    529  H   ARG A  48      34.586  50.129  29.222  1.00  0.00           H  
ATOM    530  HE  ARG A  48      34.340  54.752  31.875  1.00  0.00           H  
ATOM    531 1HH1 ARG A  48      32.548  56.174  29.075  1.00  0.00           H  
ATOM    532 2HH1 ARG A  48      31.999  57.475  30.028  1.00  0.00           H  
ATOM    533 1HH2 ARG A  48      33.568  56.413  32.971  1.00  0.00           H  
ATOM    534 2HH2 ARG A  48      32.457  57.428  32.213  1.00  0.00           H  
ATOM    535  N   VAL A  49      33.149  50.624  33.469  1.00  0.00           N  
ATOM    536  CA  VAL A  49      32.173  50.930  34.404  1.00  0.00           C  
ATOM    537  C   VAL A  49      31.738  52.421  34.448  1.00  0.00           C  
ATOM    538  O   VAL A  49      32.603  53.302  34.603  1.00  0.00           O  
ATOM    539  CB  VAL A  49      32.365  50.421  35.798  1.00  0.00           C  
ATOM    540  CG1 VAL A  49      31.075  50.480  36.669  1.00  0.00           C  
ATOM    541  CG2 VAL A  49      32.864  48.941  35.888  1.00  0.00           C  
ATOM    542  H   VAL A  49      34.037  50.370  33.853  1.00  0.00           H  
ATOM    543  N   VAL A  50      30.466  52.716  34.407  1.00  0.00           N  
ATOM    544  CA  VAL A  50      29.957  54.095  34.593  1.00  0.00           C  
ATOM    545  C   VAL A  50      29.271  54.385  35.973  1.00  0.00           C  
ATOM    546  O   VAL A  50      28.516  53.511  36.495  1.00  0.00           O  
ATOM    547  CB  VAL A  50      29.135  54.430  33.333  1.00  0.00           C  
ATOM    548  CG1 VAL A  50      27.642  54.317  33.557  1.00  0.00           C  
ATOM    549  CG2 VAL A  50      29.518  55.816  32.892  1.00  0.00           C  
ATOM    550  H   VAL A  50      29.788  52.027  34.178  1.00  0.00           H  
ATOM    551  N   LEU A  51      29.424  55.651  36.428  1.00  0.00           N  
ATOM    552  CA  LEU A  51      28.694  56.071  37.640  1.00  0.00           C  
ATOM    553  C   LEU A  51      27.424  56.761  37.233  1.00  0.00           C  
ATOM    554  O   LEU A  51      27.390  57.516  36.237  1.00  0.00           O  
ATOM    555  CB  LEU A  51      29.539  57.089  38.400  1.00  0.00           C  
ATOM    556  CG  LEU A  51      30.793  56.395  38.927  1.00  0.00           C  
ATOM    557  CD1 LEU A  51      31.895  57.391  39.317  1.00  0.00           C  
ATOM    558  CD2 LEU A  51      30.325  55.663  40.189  1.00  0.00           C  
ATOM    559  H   LEU A  51      30.134  56.252  36.054  1.00  0.00           H  
ATOM    560  N   HIS A  52      26.449  56.796  38.199  1.00  0.00           N  
ATOM    561  CA  HIS A  52      25.118  57.519  38.091  1.00  0.00           C  
ATOM    562  C   HIS A  52      25.218  59.002  38.711  1.00  0.00           C  
ATOM    563  O   HIS A  52      25.829  59.374  39.706  1.00  0.00           O  
ATOM    564  CB  HIS A  52      24.127  56.787  38.937  1.00  0.00           C  
ATOM    565  CG  HIS A  52      23.676  55.457  38.305  1.00  0.00           C  
ATOM    566  CD2 HIS A  52      24.039  54.838  37.148  1.00  0.00           C  
ATOM    567  ND1 HIS A  52      22.720  54.764  38.884  1.00  0.00           N  
ATOM    568  CE1 HIS A  52      22.469  53.665  38.170  1.00  0.00           C  
ATOM    569  NE2 HIS A  52      23.313  53.712  37.141  1.00  0.00           N  
ATOM    570  H   HIS A  52      26.515  56.267  39.044  1.00  0.00           H  
ATOM    571  HD2 HIS A  52      24.601  55.345  36.362  1.00  0.00           H  
ATOM    572  HE1 HIS A  52      21.962  52.762  38.503  1.00  0.00           H  
ATOM    573  HE2 HIS A  52      23.461  53.029  36.422  1.00  0.00           H  
ATOM    574  N   ASP A  53      24.410  59.813  38.041  1.00  0.00           N  
ATOM    575  CA  ASP A  53      24.268  61.278  38.238  1.00  0.00           C  
ATOM    576  C   ASP A  53      25.308  62.262  37.784  1.00  0.00           C  
ATOM    577  O   ASP A  53      26.475  61.780  37.662  1.00  0.00           O  
ATOM    578  CB  ASP A  53      23.863  61.628  39.694  1.00  0.00           C  
ATOM    579  CG  ASP A  53      22.332  61.416  39.952  1.00  0.00           C  
ATOM    580  OD1 ASP A  53      21.337  61.592  39.159  1.00  0.00           O  
ATOM    581  OD2 ASP A  53      22.045  61.067  41.107  1.00  0.00           O1-
ATOM    582  H   ASP A  53      23.735  59.462  37.384  1.00  0.00           H  
ATOM    583  N   GLY A  54      24.825  63.444  37.343  1.00  0.00           N  
ATOM    584  CA  GLY A  54      25.710  64.623  37.039  1.00  0.00           C  
ATOM    585  C   GLY A  54      25.423  65.862  37.872  1.00  0.00           C  
ATOM    586  O   GLY A  54      24.451  65.925  38.608  1.00  0.00           O  
ATOM    587  H   GLY A  54      23.895  63.530  36.970  1.00  0.00           H  
ATOM    588  N   ASP A  55      26.395  66.741  37.881  1.00  0.00           N  
ATOM    589  CA  ASP A  55      26.237  68.027  38.582  1.00  0.00           C  
ATOM    590  C   ASP A  55      25.986  69.212  37.692  1.00  0.00           C  
ATOM    591  O   ASP A  55      26.754  69.381  36.744  1.00  0.00           O  
ATOM    592  CB  ASP A  55      27.455  68.197  39.389  1.00  0.00           C  
ATOM    593  CG  ASP A  55      27.624  69.393  40.293  1.00  0.00           C  
ATOM    594  OD1 ASP A  55      27.275  69.376  41.528  1.00  0.00           O  
ATOM    595  OD2 ASP A  55      28.097  70.445  39.814  1.00  0.00           O1-
ATOM    596  H   ASP A  55      27.201  66.692  37.288  1.00  0.00           H  
ATOM    597  N   PRO A  56      25.073  70.191  38.024  1.00  0.00           N  
ATOM    598  CA  PRO A  56      24.875  71.442  37.159  1.00  0.00           C  
ATOM    599  C   PRO A  56      26.047  72.241  36.845  1.00  0.00           C  
ATOM    600  O   PRO A  56      26.356  72.448  35.665  1.00  0.00           O  
ATOM    601  CB  PRO A  56      23.991  72.346  38.051  1.00  0.00           C  
ATOM    602  CG  PRO A  56      23.240  71.288  38.887  1.00  0.00           C  
ATOM    603  CD  PRO A  56      24.291  70.293  39.242  1.00  0.00           C  
ATOM    604  N   ASN A  57      26.967  72.320  37.884  1.00  0.00           N  
ATOM    605  CA  ASN A  57      28.241  73.107  37.715  1.00  0.00           C  
ATOM    606  C   ASN A  57      29.406  72.384  37.094  1.00  0.00           C  
ATOM    607  O   ASN A  57      29.857  72.868  36.051  1.00  0.00           O  
ATOM    608  CB  ASN A  57      28.699  73.778  38.994  1.00  0.00           C  
ATOM    609  CG  ASN A  57      29.369  75.172  38.657  1.00  0.00           C  
ATOM    610  ND2 ASN A  57      28.651  76.254  38.602  1.00  0.00           N  
ATOM    611  OD1 ASN A  57      30.491  75.118  38.189  1.00  0.00           O  
ATOM    612  H   ASN A  57      26.991  71.735  38.685  1.00  0.00           H  
ATOM    613 1HD2 ASN A  57      27.671  76.261  38.765  1.00  0.00           H  
ATOM    614 2HD2 ASN A  57      29.138  77.121  38.437  1.00  0.00           H  
ATOM    615  N   GLU A  58      29.714  71.199  37.626  1.00  0.00           N  
ATOM    616  CA  GLU A  58      30.760  70.290  37.112  1.00  0.00           C  
ATOM    617  C   GLU A  58      30.481  69.755  35.646  1.00  0.00           C  
ATOM    618  O   GLU A  58      29.602  68.927  35.453  1.00  0.00           O  
ATOM    619  CB  GLU A  58      30.858  69.083  38.025  1.00  0.00           C  
ATOM    620  CG  GLU A  58      31.959  68.034  37.659  1.00  0.00           C  
ATOM    621  CD  GLU A  58      32.091  67.047  38.811  1.00  0.00           C  
ATOM    622  OE1 GLU A  58      31.087  66.357  39.117  1.00  0.00           O  
ATOM    623  OE2 GLU A  58      33.070  67.073  39.581  1.00  0.00           O1-
ATOM    624  H   GLU A  58      29.171  71.001  38.444  1.00  0.00           H  
ATOM    625  N   PRO A  59      31.571  69.877  34.822  1.00  0.00           N  
ATOM    626  CA  PRO A  59      31.540  69.315  33.388  1.00  0.00           C  
ATOM    627  C   PRO A  59      31.318  67.824  33.422  1.00  0.00           C  
ATOM    628  O   PRO A  59      30.346  67.316  32.885  1.00  0.00           O  
ATOM    629  CB  PRO A  59      32.846  69.667  32.753  1.00  0.00           C  
ATOM    630  CG  PRO A  59      33.189  71.033  33.391  1.00  0.00           C  
ATOM    631  CD  PRO A  59      32.681  70.888  34.843  1.00  0.00           C  
ATOM    632  N   VAL A  60      32.339  67.152  34.018  1.00  0.00           N  
ATOM    633  CA  VAL A  60      32.312  65.699  34.033  1.00  0.00           C  
ATOM    634  C   VAL A  60      32.944  64.999  35.200  1.00  0.00           C  
ATOM    635  O   VAL A  60      34.023  65.422  35.679  1.00  0.00           O  
ATOM    636  CB  VAL A  60      32.873  65.233  32.731  1.00  0.00           C  
ATOM    637  CG1 VAL A  60      34.392  65.389  32.650  1.00  0.00           C  
ATOM    638  CG2 VAL A  60      32.550  63.745  32.350  1.00  0.00           C  
ATOM    639  H   VAL A  60      33.183  67.629  34.257  1.00  0.00           H  
ATOM    640  N   SER A  61      32.212  64.042  35.751  1.00  0.00           N  
ATOM    641  CA  SER A  61      32.700  63.103  36.862  1.00  0.00           C  
ATOM    642  C   SER A  61      32.468  61.657  36.557  1.00  0.00           C  
ATOM    643  O   SER A  61      33.071  60.836  37.297  1.00  0.00           O  
ATOM    644  CB  SER A  61      31.886  63.244  38.190  1.00  0.00           C  
ATOM    645  OG  SER A  61      30.515  62.925  38.092  1.00  0.00           O  
ATOM    646  H   SER A  61      31.230  64.055  35.523  1.00  0.00           H  
ATOM    647  HG  SER A  61      29.932  63.722  38.183  1.00  0.00           H  
ATOM    648  N   ASP A  62      31.811  61.282  35.459  1.00  0.00           N  
ATOM    649  CA  ASP A  62      31.495  59.864  35.051  1.00  0.00           C  
ATOM    650  C   ASP A  62      32.548  58.701  35.100  1.00  0.00           C  
ATOM    651  O   ASP A  62      32.151  57.544  35.078  1.00  0.00           O  
ATOM    652  CB  ASP A  62      30.587  59.842  33.824  1.00  0.00           C  
ATOM    653  CG  ASP A  62      31.261  60.322  32.522  1.00  0.00           C  
ATOM    654  OD1 ASP A  62      30.669  61.285  31.947  1.00  0.00           O  
ATOM    655  OD2 ASP A  62      32.036  59.569  32.021  1.00  0.00           O1-
ATOM    656  H   ASP A  62      31.739  61.948  34.719  1.00  0.00           H  
ATOM    657  N   TYR A  63      33.848  59.050  35.055  1.00  0.00           N  
ATOM    658  CA  TYR A  63      35.022  58.113  34.998  1.00  0.00           C  
ATOM    659  C   TYR A  63      35.617  57.561  36.319  1.00  0.00           C  
ATOM    660  O   TYR A  63      36.387  58.174  37.040  1.00  0.00           O  
ATOM    661  CB  TYR A  63      36.147  58.756  34.155  1.00  0.00           C  
ATOM    662  CG  TYR A  63      37.033  57.704  33.438  1.00  0.00           C  
ATOM    663  CD1 TYR A  63      36.747  57.343  32.158  1.00  0.00           C  
ATOM    664  CD2 TYR A  63      38.076  57.051  34.035  1.00  0.00           C  
ATOM    665  CE1 TYR A  63      37.245  56.233  31.520  1.00  0.00           C  
ATOM    666  CE2 TYR A  63      38.662  55.944  33.432  1.00  0.00           C  
ATOM    667  CZ  TYR A  63      38.134  55.465  32.237  1.00  0.00           C  
ATOM    668  OH  TYR A  63      38.926  54.566  31.601  1.00  0.00           O  
ATOM    669  H   TYR A  63      34.066  59.953  34.679  1.00  0.00           H  
ATOM    670  HD1 TYR A  63      36.181  58.065  31.566  1.00  0.00           H  
ATOM    671  HD2 TYR A  63      38.306  57.438  35.033  1.00  0.00           H  
ATOM    672  HE1 TYR A  63      36.848  55.804  30.594  1.00  0.00           H  
ATOM    673  HE2 TYR A  63      39.199  55.271  34.095  1.00  0.00           H  
ATOM    674  HH  TYR A  63      38.513  54.378  30.712  1.00  0.00           H  
ATOM    675  N   ILE A  64      35.643  56.257  36.262  1.00  0.00           N  
ATOM    676  CA  ILE A  64      36.196  55.357  37.308  1.00  0.00           C  
ATOM    677  C   ILE A  64      37.094  54.241  36.679  1.00  0.00           C  
ATOM    678  O   ILE A  64      36.660  53.648  35.665  1.00  0.00           O  
ATOM    679  CB  ILE A  64      34.968  54.869  38.212  1.00  0.00           C  
ATOM    680  CG1 ILE A  64      35.432  54.079  39.418  1.00  0.00           C  
ATOM    681  CG2 ILE A  64      33.789  54.254  37.451  1.00  0.00           C  
ATOM    682  CD  ILE A  64      34.378  53.480  40.306  1.00  0.00           C  
ATOM    683  H   ILE A  64      35.177  55.714  35.558  1.00  0.00           H  
ATOM    684  N   ASN A  65      38.328  54.027  37.022  1.00  0.00           N  
ATOM    685  CA  ASN A  65      39.149  52.901  36.520  1.00  0.00           C  
ATOM    686  C   ASN A  65      38.644  51.597  37.098  1.00  0.00           C  
ATOM    687  O   ASN A  65      38.935  51.181  38.229  1.00  0.00           O  
ATOM    688  CB  ASN A  65      40.592  53.190  36.981  1.00  0.00           C  
ATOM    689  CG  ASN A  65      41.655  52.219  36.456  1.00  0.00           C  
ATOM    690  ND2 ASN A  65      42.474  52.574  35.527  1.00  0.00           N  
ATOM    691  OD1 ASN A  65      41.604  51.038  36.731  1.00  0.00           O  
ATOM    692  H   ASN A  65      38.867  54.737  37.465  1.00  0.00           H  
ATOM    693 1HD2 ASN A  65      42.394  53.442  35.034  1.00  0.00           H  
ATOM    694 2HD2 ASN A  65      43.355  52.142  35.374  1.00  0.00           H  
ATOM    695  N   ALA A  66      37.762  51.044  36.284  1.00  0.00           N  
ATOM    696  CA  ALA A  66      37.078  49.779  36.444  1.00  0.00           C  
ATOM    697  C   ALA A  66      36.454  49.289  35.143  1.00  0.00           C  
ATOM    698  O   ALA A  66      35.603  49.969  34.566  1.00  0.00           O  
ATOM    699  CB  ALA A  66      36.029  50.003  37.543  1.00  0.00           C  
ATOM    700  H   ALA A  66      37.544  51.553  35.450  1.00  0.00           H  
ATOM    701  N   ASN A  67      36.828  48.045  34.795  1.00  0.00           N  
ATOM    702  CA  ASN A  67      36.438  47.339  33.528  1.00  0.00           C  
ATOM    703  C   ASN A  67      35.717  45.994  33.734  1.00  0.00           C  
ATOM    704  O   ASN A  67      36.105  45.220  34.636  1.00  0.00           O  
ATOM    705  CB  ASN A  67      37.730  46.896  32.733  1.00  0.00           C  
ATOM    706  CG  ASN A  67      38.322  48.202  32.219  1.00  0.00           C  
ATOM    707  ND2 ASN A  67      37.868  48.540  31.027  1.00  0.00           N  
ATOM    708  OD1 ASN A  67      39.292  48.820  32.750  1.00  0.00           O  
ATOM    709  H   ASN A  67      37.622  47.578  35.177  1.00  0.00           H  
ATOM    710 1HD2 ASN A  67      37.205  48.003  30.494  1.00  0.00           H  
ATOM    711 2HD2 ASN A  67      37.849  49.529  30.912  1.00  0.00           H  
ATOM    712  N   ILE A  68      34.763  45.660  32.834  1.00  0.00           N  
ATOM    713  CA  ILE A  68      33.989  44.372  32.959  1.00  0.00           C  
ATOM    714  C   ILE A  68      34.696  43.181  32.238  1.00  0.00           C  
ATOM    715  O   ILE A  68      34.658  43.001  31.047  1.00  0.00           O  
ATOM    716  CB  ILE A  68      32.567  44.543  32.495  1.00  0.00           C  
ATOM    717  CG1 ILE A  68      31.931  45.793  33.101  1.00  0.00           C  
ATOM    718  CG2 ILE A  68      31.734  43.306  32.680  1.00  0.00           C  
ATOM    719  CD  ILE A  68      30.578  46.241  32.611  1.00  0.00           C  
ATOM    720  H   ILE A  68      34.448  46.330  32.152  1.00  0.00           H  
ATOM    721  N   ILE A  69      35.453  42.448  33.039  1.00  0.00           N  
ATOM    722  CA  ILE A  69      36.179  41.313  32.402  1.00  0.00           C  
ATOM    723  C   ILE A  69      35.345  40.095  32.617  1.00  0.00           C  
ATOM    724  O   ILE A  69      35.027  39.663  33.667  1.00  0.00           O  
ATOM    725  CB  ILE A  69      37.648  41.213  33.031  1.00  0.00           C  
ATOM    726  CG1 ILE A  69      38.378  42.479  32.532  1.00  0.00           C  
ATOM    727  CG2 ILE A  69      38.220  39.850  32.577  1.00  0.00           C  
ATOM    728  CD  ILE A  69      39.797  42.588  33.026  1.00  0.00           C  
ATOM    729  H   ILE A  69      35.577  42.581  34.022  1.00  0.00           H  
ATOM    730  N   MET A  70      35.068  39.526  31.490  1.00  0.00           N  
ATOM    731  CA  MET A  70      34.151  38.327  31.372  1.00  0.00           C  
ATOM    732  C   MET A  70      34.927  37.225  30.587  1.00  0.00           C  
ATOM    733  O   MET A  70      35.722  37.569  29.727  1.00  0.00           O  
ATOM    734  CB  MET A  70      32.866  38.748  30.693  1.00  0.00           C  
ATOM    735  CG  MET A  70      31.712  39.218  31.606  1.00  0.00           C  
ATOM    736  SD  MET A  70      30.540  40.254  30.666  1.00  0.00           S  
ATOM    737  CE  MET A  70      29.247  40.360  31.869  1.00  0.00           C  
ATOM    738  H   MET A  70      35.407  39.959  30.661  1.00  0.00           H  
ATOM    739  N   PRO A  71      34.700  35.928  30.789  1.00  0.00           N  
ATOM    740  CA  PRO A  71      35.097  34.738  30.043  1.00  0.00           C  
ATOM    741  C   PRO A  71      34.244  34.595  28.744  1.00  0.00           C  
ATOM    742  O   PRO A  71      34.744  34.274  27.674  1.00  0.00           O  
ATOM    743  CB  PRO A  71      35.055  33.494  30.887  1.00  0.00           C  
ATOM    744  CG  PRO A  71      34.106  34.003  31.981  1.00  0.00           C  
ATOM    745  CD  PRO A  71      34.220  35.514  32.123  1.00  0.00           C  
ATOM    746  N   GLU A  72      32.955  34.830  28.970  1.00  0.00           N  
ATOM    747  CA  GLU A  72      32.046  34.591  27.895  1.00  0.00           C  
ATOM    748  C   GLU A  72      31.361  35.963  27.542  1.00  0.00           C  
ATOM    749  O   GLU A  72      31.364  36.911  28.419  1.00  0.00           O  
ATOM    750  CB  GLU A  72      31.051  33.486  28.297  1.00  0.00           C  
ATOM    751  CG  GLU A  72      31.634  32.031  28.122  1.00  0.00           C  
ATOM    752  CD  GLU A  72      30.654  30.931  28.635  1.00  0.00           C  
ATOM    753  OE1 GLU A  72      30.695  30.570  29.826  1.00  0.00           O  
ATOM    754  OE2 GLU A  72      29.866  30.320  27.882  1.00  0.00           O1-
ATOM    755  H   GLU A  72      32.541  35.317  29.740  1.00  0.00           H  
ATOM    756  N   PHE A  73      30.923  36.211  26.318  1.00  0.00           N  
ATOM    757  CA  PHE A  73      30.322  37.545  26.047  1.00  0.00           C  
ATOM    758  C   PHE A  73      28.894  37.566  26.579  1.00  0.00           C  
ATOM    759  O   PHE A  73      28.066  36.708  26.547  1.00  0.00           O  
ATOM    760  CB  PHE A  73      30.333  37.894  24.567  1.00  0.00           C  
ATOM    761  CG  PHE A  73      30.133  39.371  24.312  1.00  0.00           C  
ATOM    762  CD1 PHE A  73      31.273  40.163  24.226  1.00  0.00           C  
ATOM    763  CD2 PHE A  73      28.879  39.881  24.390  1.00  0.00           C  
ATOM    764  CE1 PHE A  73      31.167  41.546  24.172  1.00  0.00           C  
ATOM    765  CE2 PHE A  73      28.763  41.302  24.396  1.00  0.00           C  
ATOM    766  CZ  PHE A  73      29.932  42.101  24.352  1.00  0.00           C  
ATOM    767  H   PHE A  73      30.694  35.490  25.669  1.00  0.00           H  
ATOM    768  HD1 PHE A  73      32.262  39.787  24.000  1.00  0.00           H  
ATOM    769  HD2 PHE A  73      27.988  39.270  24.554  1.00  0.00           H  
ATOM    770  HE1 PHE A  73      32.015  42.146  23.844  1.00  0.00           H  
ATOM    771  HE2 PHE A  73      27.873  41.785  24.801  1.00  0.00           H  
ATOM    772  HZ  PHE A  73      29.779  43.180  24.445  1.00  0.00           H  
ATOM    773  N   GLY A  74      28.568  38.666  27.185  1.00  0.00           N  
ATOM    774  CA  GLY A  74      27.348  38.861  28.034  1.00  0.00           C  
ATOM    775  C   GLY A  74      27.051  37.781  29.212  1.00  0.00           C  
ATOM    776  O   GLY A  74      25.906  37.578  29.610  1.00  0.00           O  
ATOM    777  H   GLY A  74      29.178  39.444  27.053  1.00  0.00           H  
ATOM    778  N   SER A  75      28.134  37.304  29.839  1.00  0.00           N  
ATOM    779  CA  SER A  75      28.048  36.578  31.080  1.00  0.00           C  
ATOM    780  C   SER A  75      27.294  37.231  32.290  1.00  0.00           C  
ATOM    781  O   SER A  75      26.875  38.395  32.182  1.00  0.00           O  
ATOM    782  CB  SER A  75      29.428  36.098  31.580  1.00  0.00           C  
ATOM    783  OG  SER A  75      30.082  35.049  30.902  1.00  0.00           O  
ATOM    784  H   SER A  75      29.057  37.566  29.573  1.00  0.00           H  
ATOM    785  HG  SER A  75      29.497  34.236  30.864  1.00  0.00           H  
ATOM    786  N   SER A  76      27.054  36.424  33.280  1.00  0.00           N  
ATOM    787  CA  SER A  76      26.299  36.898  34.453  1.00  0.00           C  
ATOM    788  C   SER A  76      27.252  37.354  35.548  1.00  0.00           C  
ATOM    789  O   SER A  76      28.317  36.709  35.657  1.00  0.00           O  
ATOM    790  CB  SER A  76      25.443  35.709  34.959  1.00  0.00           C  
ATOM    791  OG  SER A  76      24.569  36.237  35.978  1.00  0.00           O  
ATOM    792  H   SER A  76      26.983  35.431  33.150  1.00  0.00           H  
ATOM    793  HG  SER A  76      23.972  36.915  35.543  1.00  0.00           H  
ATOM    794  N   GLY A  77      26.655  37.984  36.564  1.00  0.00           N  
ATOM    795  CA  GLY A  77      27.295  38.627  37.741  1.00  0.00           C  
ATOM    796  C   GLY A  77      28.478  37.891  38.443  1.00  0.00           C  
ATOM    797  O   GLY A  77      29.618  38.364  38.546  1.00  0.00           O  
ATOM    798  H   GLY A  77      25.663  37.951  36.475  1.00  0.00           H  
ATOM    799  N   LYS A  78      28.358  36.593  38.730  1.00  0.00           N  
ATOM    800  CA  LYS A  78      29.439  35.767  39.323  1.00  0.00           C  
ATOM    801  C   LYS A  78      30.679  35.401  38.448  1.00  0.00           C  
ATOM    802  O   LYS A  78      31.353  34.480  38.828  1.00  0.00           O  
ATOM    803  CB  LYS A  78      28.874  34.467  39.909  1.00  0.00           C  
ATOM    804  CG  LYS A  78      27.921  34.635  41.011  1.00  0.00           C  
ATOM    805  CD  LYS A  78      27.319  33.291  41.473  1.00  0.00           C  
ATOM    806  CE  LYS A  78      26.343  33.440  42.603  1.00  0.00           C  
ATOM    807  NZ  LYS A  78      26.058  32.055  43.090  1.00  0.00           N1+
ATOM    808  H   LYS A  78      27.528  36.052  38.549  1.00  0.00           H  
ATOM    809  HZ1 LYS A  78      26.903  31.536  43.162  1.00  0.00           H  
ATOM    810  HZ2 LYS A  78      25.569  32.102  43.959  1.00  0.00           H  
ATOM    811  HZ3 LYS A  78      25.491  31.639  42.375  1.00  0.00           H  
ATOM    812  N   LYS A  79      30.647  35.836  37.160  1.00  0.00           N  
ATOM    813  CA  LYS A  79      31.849  35.934  36.261  1.00  0.00           C  
ATOM    814  C   LYS A  79      32.177  37.318  35.737  1.00  0.00           C  
ATOM    815  O   LYS A  79      32.958  37.415  34.806  1.00  0.00           O  
ATOM    816  CB  LYS A  79      31.695  35.030  35.038  1.00  0.00           C  
ATOM    817  CG  LYS A  79      32.102  33.574  35.425  1.00  0.00           C  
ATOM    818  CD  LYS A  79      31.172  32.558  34.751  1.00  0.00           C  
ATOM    819  CE  LYS A  79      31.633  31.140  35.112  1.00  0.00           C  
ATOM    820  NZ  LYS A  79      32.919  30.759  34.529  1.00  0.00           N1+
ATOM    821  H   LYS A  79      29.746  35.861  36.727  1.00  0.00           H  
ATOM    822  HZ1 LYS A  79      33.097  29.798  34.703  1.00  0.00           H  
ATOM    823  HZ2 LYS A  79      32.777  30.798  33.532  1.00  0.00           H  
ATOM    824  HZ3 LYS A  79      33.614  31.371  34.906  1.00  0.00           H  
ATOM    825  N   SER A  80      31.405  38.345  36.118  1.00  0.00           N  
ATOM    826  CA  SER A  80      31.759  39.727  35.865  1.00  0.00           C  
ATOM    827  C   SER A  80      32.836  40.056  36.921  1.00  0.00           C  
ATOM    828  O   SER A  80      32.536  40.411  38.062  1.00  0.00           O  
ATOM    829  CB  SER A  80      30.494  40.536  35.984  1.00  0.00           C  
ATOM    830  OG  SER A  80      30.887  41.799  35.368  1.00  0.00           O  
ATOM    831  H   SER A  80      30.702  38.222  36.820  1.00  0.00           H  
ATOM    832  HG  SER A  80      30.006  42.286  35.393  1.00  0.00           H  
ATOM    833  N   TYR A  81      34.084  39.962  36.488  1.00  0.00           N  
ATOM    834  CA  TYR A  81      35.223  40.336  37.339  1.00  0.00           C  
ATOM    835  C   TYR A  81      35.561  41.815  37.159  1.00  0.00           C  
ATOM    836  O   TYR A  81      36.065  42.166  36.104  1.00  0.00           O  
ATOM    837  CB  TYR A  81      36.492  39.424  37.006  1.00  0.00           C  
ATOM    838  CG  TYR A  81      36.259  37.941  37.100  1.00  0.00           C  
ATOM    839  CD1 TYR A  81      36.278  37.289  38.340  1.00  0.00           C  
ATOM    840  CD2 TYR A  81      36.169  37.170  35.966  1.00  0.00           C  
ATOM    841  CE1 TYR A  81      36.282  35.892  38.409  1.00  0.00           C  
ATOM    842  CE2 TYR A  81      36.132  35.784  36.083  1.00  0.00           C  
ATOM    843  CZ  TYR A  81      36.145  35.144  37.262  1.00  0.00           C  
ATOM    844  OH  TYR A  81      35.786  33.844  37.508  1.00  0.00           O  
ATOM    845  H   TYR A  81      34.277  39.431  35.666  1.00  0.00           H  
ATOM    846  HD1 TYR A  81      36.492  37.830  39.262  1.00  0.00           H  
ATOM    847  HD2 TYR A  81      36.227  37.666  34.995  1.00  0.00           H  
ATOM    848  HE1 TYR A  81      36.198  35.476  39.411  1.00  0.00           H  
ATOM    849  HE2 TYR A  81      36.308  35.228  35.159  1.00  0.00           H  
ATOM    850  HH  TYR A  81      36.008  33.611  38.452  1.00  0.00           H  
ATOM    851  N   ILE A  82      35.614  42.592  38.222  1.00  0.00           N  
ATOM    852  CA  ILE A  82      35.839  44.039  38.036  1.00  0.00           C  
ATOM    853  C   ILE A  82      37.212  44.529  38.351  1.00  0.00           C  
ATOM    854  O   ILE A  82      37.614  44.738  39.501  1.00  0.00           O  
ATOM    855  CB  ILE A  82      34.680  44.859  38.701  1.00  0.00           C  
ATOM    856  CG1 ILE A  82      33.268  44.550  38.190  1.00  0.00           C  
ATOM    857  CG2 ILE A  82      34.830  46.400  38.545  1.00  0.00           C  
ATOM    858  CD  ILE A  82      32.931  44.622  36.684  1.00  0.00           C  
ATOM    859  H   ILE A  82      35.526  42.200  39.135  1.00  0.00           H  
ATOM    860  N   ALA A  83      37.968  44.564  37.247  1.00  0.00           N  
ATOM    861  CA  ALA A  83      39.348  45.087  37.223  1.00  0.00           C  
ATOM    862  C   ALA A  83      39.417  46.589  37.673  1.00  0.00           C  
ATOM    863  O   ALA A  83      38.968  47.489  36.963  1.00  0.00           O  
ATOM    864  CB  ALA A  83      39.903  44.888  35.780  1.00  0.00           C  
ATOM    865  H   ALA A  83      37.702  44.176  36.358  1.00  0.00           H  
ATOM    866  N   THR A  84      40.210  46.829  38.672  1.00  0.00           N  
ATOM    867  CA  THR A  84      40.200  48.206  39.363  1.00  0.00           C  
ATOM    868  C   THR A  84      41.465  48.595  40.111  1.00  0.00           C  
ATOM    869  O   THR A  84      42.294  47.877  40.685  1.00  0.00           O  
ATOM    870  CB  THR A  84      38.906  48.422  40.310  1.00  0.00           C  
ATOM    871  CG2 THR A  84      38.785  47.383  41.428  1.00  0.00           C  
ATOM    872  OG1 THR A  84      38.805  49.765  40.746  1.00  0.00           O  
ATOM    873  H   THR A  84      40.546  46.026  39.150  1.00  0.00           H  
ATOM    874  HG1 THR A  84      38.545  50.257  39.919  1.00  0.00           H  
ATOM    875  N   GLN A  85      41.652  49.953  39.969  1.00  0.00           N  
ATOM    876  CA  GLN A  85      42.677  50.751  40.670  1.00  0.00           C  
ATOM    877  C   GLN A  85      42.610  50.796  42.171  1.00  0.00           C  
ATOM    878  O   GLN A  85      41.645  51.185  42.769  1.00  0.00           O  
ATOM    879  CB  GLN A  85      42.658  52.161  40.059  1.00  0.00           C  
ATOM    880  CG  GLN A  85      43.670  53.219  40.538  1.00  0.00           C  
ATOM    881  CD  GLN A  85      43.249  54.481  39.753  1.00  0.00           C  
ATOM    882  NE2 GLN A  85      42.313  55.309  40.129  1.00  0.00           N  
ATOM    883  OE1 GLN A  85      43.671  54.779  38.652  1.00  0.00           O  
ATOM    884  H   GLN A  85      41.169  50.503  39.295  1.00  0.00           H  
ATOM    885 1HE2 GLN A  85      41.827  55.236  41.004  1.00  0.00           H  
ATOM    886 2HE2 GLN A  85      42.372  56.223  39.744  1.00  0.00           H  
ATOM    887  N   GLY A  86      43.773  50.644  42.833  1.00  0.00           N  
ATOM    888  CA  GLY A  86      43.970  50.872  44.334  1.00  0.00           C  
ATOM    889  C   GLY A  86      43.616  52.397  44.643  1.00  0.00           C  
ATOM    890  O   GLY A  86      43.913  53.330  43.901  1.00  0.00           O  
ATOM    891  H   GLY A  86      44.572  50.175  42.464  1.00  0.00           H  
ATOM    892  N   CYS A  87      42.868  52.631  45.758  1.00  0.00           N  
ATOM    893  CA  CYS A  87      42.261  53.925  45.986  1.00  0.00           C  
ATOM    894  C   CYS A  87      43.234  55.014  46.274  1.00  0.00           C  
ATOM    895  O   CYS A  87      44.114  54.812  47.131  1.00  0.00           O  
ATOM    896  CB  CYS A  87      41.255  53.755  47.103  1.00  0.00           C  
ATOM    897  SG  CYS A  87      40.060  52.368  46.864  1.00  0.00           S  
ATOM    898  H   CYS A  87      42.757  51.889  46.436  1.00  0.00           H  
ATOM    899  HG  CYS A  87      39.367  52.538  47.988  1.00  0.00           H  
ATOM    900  N   LEU A  88      43.398  55.924  45.324  1.00  0.00           N  
ATOM    901  CA  LEU A  88      44.138  57.183  45.476  1.00  0.00           C  
ATOM    902  C   LEU A  88      43.559  58.215  46.458  1.00  0.00           C  
ATOM    903  O   LEU A  88      42.348  58.413  46.466  1.00  0.00           O  
ATOM    904  CB  LEU A  88      44.325  57.819  44.076  1.00  0.00           C  
ATOM    905  CG  LEU A  88      45.235  56.994  43.168  1.00  0.00           C  
ATOM    906  CD1 LEU A  88      45.201  57.605  41.736  1.00  0.00           C  
ATOM    907  CD2 LEU A  88      46.724  56.920  43.619  1.00  0.00           C  
ATOM    908  H   LEU A  88      43.010  55.785  44.408  1.00  0.00           H  
ATOM    909  N   GLN A  89      44.476  59.068  46.955  1.00  0.00           N  
ATOM    910  CA  GLN A  89      44.090  60.099  47.885  1.00  0.00           C  
ATOM    911  C   GLN A  89      43.248  61.238  47.345  1.00  0.00           C  
ATOM    912  O   GLN A  89      42.475  61.853  48.022  1.00  0.00           O  
ATOM    913  CB  GLN A  89      45.363  60.589  48.627  1.00  0.00           C  
ATOM    914  CG  GLN A  89      46.498  61.202  47.743  1.00  0.00           C  
ATOM    915  CD  GLN A  89      47.149  60.132  46.863  1.00  0.00           C  
ATOM    916  NE2 GLN A  89      47.613  60.597  45.761  1.00  0.00           N  
ATOM    917  OE1 GLN A  89      47.268  59.016  47.249  1.00  0.00           O  
ATOM    918  H   GLN A  89      45.430  58.757  46.919  1.00  0.00           H  
ATOM    919 1HE2 GLN A  89      47.527  61.565  45.532  1.00  0.00           H  
ATOM    920 2HE2 GLN A  89      48.254  60.056  45.221  1.00  0.00           H  
ATOM    921  N   ASN A  90      43.461  61.605  46.097  1.00  0.00           N  
ATOM    922  CA  ASN A  90      42.523  62.528  45.364  1.00  0.00           C  
ATOM    923  C   ASN A  90      41.136  61.969  45.045  1.00  0.00           C  
ATOM    924  O   ASN A  90      40.200  62.468  45.609  1.00  0.00           O  
ATOM    925  CB  ASN A  90      43.168  62.991  44.010  1.00  0.00           C  
ATOM    926  CG  ASN A  90      43.798  62.015  43.073  1.00  0.00           C  
ATOM    927  ND2 ASN A  90      43.619  62.199  41.788  1.00  0.00           N  
ATOM    928  OD1 ASN A  90      44.544  61.158  43.498  1.00  0.00           O  
ATOM    929  H   ASN A  90      44.243  61.356  45.535  1.00  0.00           H  
ATOM    930 1HD2 ASN A  90      42.904  62.829  41.466  1.00  0.00           H  
ATOM    931 2HD2 ASN A  90      43.989  61.560  41.112  1.00  0.00           H  
ATOM    932  N   THR A  91      41.096  60.616  44.813  1.00  0.00           N  
ATOM    933  CA  THR A  91      39.879  59.896  44.487  1.00  0.00           C  
ATOM    934  C   THR A  91      39.132  59.333  45.732  1.00  0.00           C  
ATOM    935  O   THR A  91      39.122  58.179  46.020  1.00  0.00           O  
ATOM    936  CB  THR A  91      40.205  58.822  43.482  1.00  0.00           C  
ATOM    937  CG2 THR A  91      40.342  59.281  42.062  1.00  0.00           C  
ATOM    938  OG1 THR A  91      41.228  57.963  44.001  1.00  0.00           O  
ATOM    939  H   THR A  91      41.867  60.062  45.131  1.00  0.00           H  
ATOM    940  HG1 THR A  91      41.216  57.883  44.999  1.00  0.00           H  
ATOM    941  N   VAL A  92      38.340  60.194  46.307  1.00  0.00           N  
ATOM    942  CA  VAL A  92      37.685  59.862  47.645  1.00  0.00           C  
ATOM    943  C   VAL A  92      36.456  58.955  47.742  1.00  0.00           C  
ATOM    944  O   VAL A  92      36.446  58.030  48.569  1.00  0.00           O  
ATOM    945  CB  VAL A  92      37.449  61.146  48.522  1.00  0.00           C  
ATOM    946  CG1 VAL A  92      38.946  61.492  48.979  1.00  0.00           C  
ATOM    947  CG2 VAL A  92      36.893  62.299  47.666  1.00  0.00           C  
ATOM    948  H   VAL A  92      37.870  60.850  45.717  1.00  0.00           H  
ATOM    949  N   ASN A  93      35.577  59.223  46.727  1.00  0.00           N  
ATOM    950  CA  ASN A  93      34.145  58.711  46.799  1.00  0.00           C  
ATOM    951  C   ASN A  93      33.635  57.609  45.842  1.00  0.00           C  
ATOM    952  O   ASN A  93      32.870  56.706  46.102  1.00  0.00           O  
ATOM    953  CB  ASN A  93      33.152  59.881  46.754  1.00  0.00           C  
ATOM    954  CG  ASN A  93      33.463  60.949  47.860  1.00  0.00           C  
ATOM    955  ND2 ASN A  93      33.514  62.148  47.406  1.00  0.00           N  
ATOM    956  OD1 ASN A  93      33.697  60.766  49.047  1.00  0.00           O  
ATOM    957  H   ASN A  93      36.042  59.635  45.944  1.00  0.00           H  
ATOM    958 1HD2 ASN A  93      33.450  62.510  46.485  1.00  0.00           H  
ATOM    959 2HD2 ASN A  93      33.511  62.883  48.094  1.00  0.00           H  
ATOM    960  N   ASP A  94      34.187  57.682  44.639  1.00  0.00           N  
ATOM    961  CA  ASP A  94      33.961  56.801  43.464  1.00  0.00           C  
ATOM    962  C   ASP A  94      33.850  55.294  43.694  1.00  0.00           C  
ATOM    963  O   ASP A  94      32.754  54.774  43.441  1.00  0.00           O  
ATOM    964  CB  ASP A  94      35.129  57.037  42.417  1.00  0.00           C  
ATOM    965  CG  ASP A  94      35.456  58.430  41.914  1.00  0.00           C  
ATOM    966  OD1 ASP A  94      34.541  59.188  41.747  1.00  0.00           O  
ATOM    967  OD2 ASP A  94      36.618  58.837  41.895  1.00  0.00           O1-
ATOM    968  H   ASP A  94      34.848  58.391  44.387  1.00  0.00           H  
ATOM    969  N   PHE A  95      34.731  54.744  44.478  1.00  0.00           N  
ATOM    970  CA  PHE A  95      34.722  53.281  44.724  1.00  0.00           C  
ATOM    971  C   PHE A  95      33.494  52.717  45.525  1.00  0.00           C  
ATOM    972  O   PHE A  95      32.684  51.929  44.966  1.00  0.00           O  
ATOM    973  CB  PHE A  95      36.083  52.936  45.378  1.00  0.00           C  
ATOM    974  CG  PHE A  95      36.245  51.463  45.843  1.00  0.00           C  
ATOM    975  CD1 PHE A  95      36.591  50.679  44.809  1.00  0.00           C  
ATOM    976  CD2 PHE A  95      36.131  50.976  47.172  1.00  0.00           C  
ATOM    977  CE1 PHE A  95      36.820  49.320  45.061  1.00  0.00           C  
ATOM    978  CE2 PHE A  95      36.409  49.604  47.416  1.00  0.00           C  
ATOM    979  CZ  PHE A  95      36.675  48.768  46.326  1.00  0.00           C  
ATOM    980  H   PHE A  95      35.322  55.378  44.970  1.00  0.00           H  
ATOM    981  HD1 PHE A  95      36.670  50.977  43.762  1.00  0.00           H  
ATOM    982  HD2 PHE A  95      35.999  51.673  47.993  1.00  0.00           H  
ATOM    983  HE1 PHE A  95      37.032  48.720  44.177  1.00  0.00           H  
ATOM    984  HE2 PHE A  95      36.507  49.216  48.428  1.00  0.00           H  
ATOM    985  HZ  PHE A  95      36.482  47.697  46.337  1.00  0.00           H  
ATOM    986  N   TRP A  96      33.229  53.319  46.686  1.00  0.00           N  
ATOM    987  CA  TRP A  96      32.020  53.167  47.443  1.00  0.00           C  
ATOM    988  C   TRP A  96      30.701  53.332  46.694  1.00  0.00           C  
ATOM    989  O   TRP A  96      29.653  52.631  46.878  1.00  0.00           O  
ATOM    990  CB  TRP A  96      32.194  54.069  48.677  1.00  0.00           C  
ATOM    991  CG  TRP A  96      33.580  54.094  49.327  1.00  0.00           C  
ATOM    992  CD1 TRP A  96      34.592  55.017  49.180  1.00  0.00           C  
ATOM    993  CD2 TRP A  96      34.209  53.098  50.122  1.00  0.00           C  
ATOM    994  CE2 TRP A  96      35.434  53.525  50.518  1.00  0.00           C  
ATOM    995  CE3 TRP A  96      33.709  51.872  50.494  1.00  0.00           C  
ATOM    996  NE1 TRP A  96      35.680  54.629  49.829  1.00  0.00           N  
ATOM    997  CZ2 TRP A  96      36.276  52.716  51.311  1.00  0.00           C  
ATOM    998  CZ3 TRP A  96      34.544  51.076  51.256  1.00  0.00           C  
ATOM    999  CH2 TRP A  96      35.783  51.450  51.681  1.00  0.00           C  
ATOM   1000  H   TRP A  96      33.959  53.773  47.189  1.00  0.00           H  
ATOM   1001  HD1 TRP A  96      34.567  56.027  48.775  1.00  0.00           H  
ATOM   1002  HE1 TRP A  96      36.536  55.145  49.840  1.00  0.00           H  
ATOM   1003  HE3 TRP A  96      32.834  51.395  50.063  1.00  0.00           H  
ATOM   1004  HZ2 TRP A  96      37.031  53.193  51.946  1.00  0.00           H  
ATOM   1005  HZ3 TRP A  96      34.092  50.260  51.815  1.00  0.00           H  
ATOM   1006  HH2 TRP A  96      36.290  50.855  52.445  1.00  0.00           H  
ATOM   1007  N   ARG A  97      30.640  54.478  45.982  1.00  0.00           N  
ATOM   1008  CA  ARG A  97      29.459  54.820  45.125  1.00  0.00           C  
ATOM   1009  C   ARG A  97      29.144  53.719  44.058  1.00  0.00           C  
ATOM   1010  O   ARG A  97      28.021  53.281  44.057  1.00  0.00           O  
ATOM   1011  CB  ARG A  97      29.644  56.164  44.563  1.00  0.00           C  
ATOM   1012  CG  ARG A  97      28.868  57.228  45.306  1.00  0.00           C  
ATOM   1013  CD  ARG A  97      29.198  58.575  44.680  1.00  0.00           C  
ATOM   1014  NE  ARG A  97      28.547  58.721  43.351  1.00  0.00           N  
ATOM   1015  CZ  ARG A  97      29.089  59.133  42.201  1.00  0.00           C  
ATOM   1016  NH1 ARG A  97      30.330  59.591  42.268  1.00  0.00           N1+
ATOM   1017  NH2 ARG A  97      28.328  59.532  41.216  1.00  0.00           N  
ATOM   1018  H   ARG A  97      31.349  55.184  45.982  1.00  0.00           H  
ATOM   1019  HE  ARG A  97      27.577  58.473  43.345  1.00  0.00           H  
ATOM   1020 1HH1 ARG A  97      30.736  59.689  43.173  1.00  0.00           H  
ATOM   1021 2HH1 ARG A  97      30.837  59.862  41.451  1.00  0.00           H  
ATOM   1022 1HH2 ARG A  97      27.330  59.636  41.252  1.00  0.00           H  
ATOM   1023 2HH2 ARG A  97      28.684  59.924  40.377  1.00  0.00           H  
ATOM   1024  N   MET A  98      30.154  53.116  43.473  1.00  0.00           N  
ATOM   1025  CA  MET A  98      30.185  52.010  42.492  1.00  0.00           C  
ATOM   1026  C   MET A  98      29.823  50.633  43.145  1.00  0.00           C  
ATOM   1027  O   MET A  98      29.030  49.861  42.678  1.00  0.00           O  
ATOM   1028  CB  MET A  98      31.556  51.862  41.712  1.00  0.00           C  
ATOM   1029  CG  MET A  98      31.367  51.021  40.460  1.00  0.00           C  
ATOM   1030  SD  MET A  98      32.967  50.342  39.811  1.00  0.00           S  
ATOM   1031  CE  MET A  98      33.462  49.411  41.224  1.00  0.00           C  
ATOM   1032  H   MET A  98      31.055  53.353  43.847  1.00  0.00           H  
ATOM   1033  N   VAL A  99      30.466  50.385  44.280  1.00  0.00           N  
ATOM   1034  CA  VAL A  99      30.070  49.301  45.202  1.00  0.00           C  
ATOM   1035  C   VAL A  99      28.593  49.278  45.661  1.00  0.00           C  
ATOM   1036  O   VAL A  99      28.014  48.180  45.732  1.00  0.00           O  
ATOM   1037  CB  VAL A  99      31.058  49.158  46.417  1.00  0.00           C  
ATOM   1038  CG1 VAL A  99      30.728  48.048  47.392  1.00  0.00           C  
ATOM   1039  CG2 VAL A  99      32.529  49.110  45.986  1.00  0.00           C  
ATOM   1040  H   VAL A  99      31.368  50.791  44.459  1.00  0.00           H  
ATOM   1041  N   PHE A 100      28.001  50.426  46.015  1.00  0.00           N  
ATOM   1042  CA  PHE A 100      26.544  50.561  46.249  1.00  0.00           C  
ATOM   1043  C   PHE A 100      25.858  50.065  44.975  1.00  0.00           C  
ATOM   1044  O   PHE A 100      25.277  48.991  44.918  1.00  0.00           O  
ATOM   1045  CB  PHE A 100      26.087  51.968  46.670  1.00  0.00           C  
ATOM   1046  CG  PHE A 100      24.746  51.813  47.460  1.00  0.00           C  
ATOM   1047  CD1 PHE A 100      23.477  51.900  46.821  1.00  0.00           C  
ATOM   1048  CD2 PHE A 100      24.843  51.821  48.838  1.00  0.00           C  
ATOM   1049  CE1 PHE A 100      22.350  52.093  47.594  1.00  0.00           C  
ATOM   1050  CE2 PHE A 100      23.740  51.921  49.629  1.00  0.00           C  
ATOM   1051  CZ  PHE A 100      22.489  52.128  48.995  1.00  0.00           C  
ATOM   1052  H   PHE A 100      28.554  51.259  46.102  1.00  0.00           H  
ATOM   1053  HD1 PHE A 100      23.361  51.690  45.755  1.00  0.00           H  
ATOM   1054  HD2 PHE A 100      25.827  51.680  49.271  1.00  0.00           H  
ATOM   1055  HE1 PHE A 100      21.396  52.156  47.059  1.00  0.00           H  
ATOM   1056  HE2 PHE A 100      23.778  51.896  50.712  1.00  0.00           H  
ATOM   1057  HZ  PHE A 100      21.702  52.618  49.566  1.00  0.00           H  
ATOM   1058  N   GLN A 101      26.072  50.914  43.955  1.00  0.00           N  
ATOM   1059  CA  GLN A 101      25.333  51.012  42.710  1.00  0.00           C  
ATOM   1060  C   GLN A 101      25.215  49.625  41.962  1.00  0.00           C  
ATOM   1061  O   GLN A 101      24.122  49.192  41.533  1.00  0.00           O  
ATOM   1062  CB  GLN A 101      26.083  51.983  41.771  1.00  0.00           C  
ATOM   1063  CG  GLN A 101      25.239  52.846  40.880  1.00  0.00           C  
ATOM   1064  CD  GLN A 101      26.167  53.616  39.942  1.00  0.00           C  
ATOM   1065  NE2 GLN A 101      26.598  53.009  38.858  1.00  0.00           N  
ATOM   1066  OE1 GLN A 101      26.632  54.711  40.135  1.00  0.00           O  
ATOM   1067  H   GLN A 101      26.856  51.535  43.946  1.00  0.00           H  
ATOM   1068 1HE2 GLN A 101      26.132  52.167  38.594  1.00  0.00           H  
ATOM   1069 2HE2 GLN A 101      27.493  53.228  38.469  1.00  0.00           H  
ATOM   1070  N   GLU A 102      26.348  49.046  41.575  1.00  0.00           N  
ATOM   1071  CA  GLU A 102      26.452  47.696  41.060  1.00  0.00           C  
ATOM   1072  C   GLU A 102      26.494  46.752  42.269  1.00  0.00           C  
ATOM   1073  O   GLU A 102      27.303  47.005  43.160  1.00  0.00           O  
ATOM   1074  CB  GLU A 102      27.614  47.429  40.075  1.00  0.00           C  
ATOM   1075  CG  GLU A 102      27.337  48.110  38.794  1.00  0.00           C  
ATOM   1076  CD  GLU A 102      26.598  47.174  37.812  1.00  0.00           C  
ATOM   1077  OE1 GLU A 102      25.720  47.622  37.054  1.00  0.00           O  
ATOM   1078  OE2 GLU A 102      26.841  45.940  37.928  1.00  0.00           O1-
ATOM   1079  H   GLU A 102      27.197  49.491  41.864  1.00  0.00           H  
ATOM   1080  N   ASN A 103      25.559  45.829  42.280  1.00  0.00           N  
ATOM   1081  CA  ASN A 103      25.112  45.068  43.483  1.00  0.00           C  
ATOM   1082  C   ASN A 103      26.238  44.121  44.024  1.00  0.00           C  
ATOM   1083  O   ASN A 103      26.045  42.937  44.091  1.00  0.00           O  
ATOM   1084  CB  ASN A 103      23.771  44.417  43.123  1.00  0.00           C  
ATOM   1085  CG  ASN A 103      23.080  43.526  44.199  1.00  0.00           C  
ATOM   1086  ND2 ASN A 103      22.688  42.363  43.836  1.00  0.00           N  
ATOM   1087  OD1 ASN A 103      22.783  43.903  45.290  1.00  0.00           O  
ATOM   1088  H   ASN A 103      25.257  45.493  41.391  1.00  0.00           H  
ATOM   1089 1HD2 ASN A 103      22.917  42.013  42.933  1.00  0.00           H  
ATOM   1090 2HD2 ASN A 103      22.112  41.862  44.491  1.00  0.00           H  
ATOM   1091  N   SER A 104      27.478  44.578  44.121  1.00  0.00           N  
ATOM   1092  CA  SER A 104      28.634  43.733  44.577  1.00  0.00           C  
ATOM   1093  C   SER A 104      28.752  43.393  46.103  1.00  0.00           C  
ATOM   1094  O   SER A 104      28.294  44.088  47.018  1.00  0.00           O  
ATOM   1095  CB  SER A 104      29.986  44.380  44.256  1.00  0.00           C  
ATOM   1096  OG  SER A 104      30.149  44.297  42.798  1.00  0.00           O  
ATOM   1097  H   SER A 104      27.647  45.467  43.701  1.00  0.00           H  
ATOM   1098  HG  SER A 104      30.393  43.336  42.624  1.00  0.00           H  
ATOM   1099  N   ARG A 105      29.412  42.300  46.295  1.00  0.00           N  
ATOM   1100  CA  ARG A 105      29.602  41.693  47.614  1.00  0.00           C  
ATOM   1101  C   ARG A 105      31.033  41.304  48.000  1.00  0.00           C  
ATOM   1102  O   ARG A 105      31.462  41.602  49.124  1.00  0.00           O  
ATOM   1103  CB  ARG A 105      28.677  40.527  47.927  1.00  0.00           C  
ATOM   1104  CG  ARG A 105      27.286  41.068  48.200  1.00  0.00           C  
ATOM   1105  CD  ARG A 105      27.181  42.008  49.432  1.00  0.00           C  
ATOM   1106  NE  ARG A 105      25.825  42.494  49.514  1.00  0.00           N  
ATOM   1107  CZ  ARG A 105      24.996  42.366  50.561  1.00  0.00           C  
ATOM   1108  NH1 ARG A 105      25.299  41.688  51.713  1.00  0.00           N1+
ATOM   1109  NH2 ARG A 105      23.722  42.734  50.422  1.00  0.00           N  
ATOM   1110  H   ARG A 105      29.700  41.720  45.536  1.00  0.00           H  
ATOM   1111  HE  ARG A 105      25.521  42.909  48.653  1.00  0.00           H  
ATOM   1112 1HH1 ARG A 105      26.233  41.427  51.949  1.00  0.00           H  
ATOM   1113 2HH1 ARG A 105      24.454  41.269  52.027  1.00  0.00           H  
ATOM   1114 1HH2 ARG A 105      23.356  43.113  49.567  1.00  0.00           H  
ATOM   1115 2HH2 ARG A 105      23.096  42.754  51.204  1.00  0.00           H  
ATOM   1116  N   VAL A 106      31.656  40.351  47.244  1.00  0.00           N  
ATOM   1117  CA  VAL A 106      33.041  39.874  47.414  1.00  0.00           C  
ATOM   1118  C   VAL A 106      33.892  40.812  46.639  1.00  0.00           C  
ATOM   1119  O   VAL A 106      33.710  40.993  45.424  1.00  0.00           O  
ATOM   1120  CB  VAL A 106      33.168  38.421  46.926  1.00  0.00           C  
ATOM   1121  CG1 VAL A 106      34.590  37.974  46.758  1.00  0.00           C  
ATOM   1122  CG2 VAL A 106      32.302  37.488  47.821  1.00  0.00           C  
ATOM   1123  H   VAL A 106      31.256  40.061  46.372  1.00  0.00           H  
ATOM   1124  N   ILE A 107      34.813  41.455  47.388  1.00  0.00           N  
ATOM   1125  CA  ILE A 107      35.950  42.146  46.808  1.00  0.00           C  
ATOM   1126  C   ILE A 107      37.328  41.475  47.061  1.00  0.00           C  
ATOM   1127  O   ILE A 107      37.920  41.455  48.111  1.00  0.00           O  
ATOM   1128  CB  ILE A 107      35.953  43.600  47.313  1.00  0.00           C  
ATOM   1129  CG1 ILE A 107      34.638  44.354  46.896  1.00  0.00           C  
ATOM   1130  CG2 ILE A 107      37.125  44.351  46.706  1.00  0.00           C  
ATOM   1131  CD  ILE A 107      34.487  45.757  47.421  1.00  0.00           C  
ATOM   1132  H   ILE A 107      34.690  41.493  48.376  1.00  0.00           H  
ATOM   1133  N   VAL A 108      37.803  40.842  46.069  1.00  0.00           N  
ATOM   1134  CA  VAL A 108      39.197  40.381  46.069  1.00  0.00           C  
ATOM   1135  C   VAL A 108      40.266  41.505  46.063  1.00  0.00           C  
ATOM   1136  O   VAL A 108      40.322  42.292  45.103  1.00  0.00           O  
ATOM   1137  CB  VAL A 108      39.426  39.380  44.892  1.00  0.00           C  
ATOM   1138  CG1 VAL A 108      40.902  38.980  44.718  1.00  0.00           C  
ATOM   1139  CG2 VAL A 108      38.713  38.099  45.220  1.00  0.00           C  
ATOM   1140  H   VAL A 108      37.386  40.876  45.158  1.00  0.00           H  
ATOM   1141  N   MET A 109      41.124  41.567  47.129  1.00  0.00           N  
ATOM   1142  CA  MET A 109      42.216  42.554  47.278  1.00  0.00           C  
ATOM   1143  C   MET A 109      43.659  41.871  47.203  1.00  0.00           C  
ATOM   1144  O   MET A 109      43.916  40.954  47.913  1.00  0.00           O  
ATOM   1145  CB  MET A 109      41.988  43.349  48.579  1.00  0.00           C  
ATOM   1146  CG  MET A 109      42.291  44.818  48.708  1.00  0.00           C  
ATOM   1147  SD  MET A 109      44.022  45.346  48.260  1.00  0.00           S  
ATOM   1148  CE  MET A 109      44.091  46.794  49.299  1.00  0.00           C  
ATOM   1149  H   MET A 109      41.085  40.908  47.874  1.00  0.00           H  
ATOM   1150  N   THR A 110      44.487  42.442  46.393  1.00  0.00           N  
ATOM   1151  CA  THR A 110      45.770  41.817  46.152  1.00  0.00           C  
ATOM   1152  C   THR A 110      47.067  42.430  46.768  1.00  0.00           C  
ATOM   1153  O   THR A 110      48.132  41.794  46.907  1.00  0.00           O  
ATOM   1154  CB  THR A 110      45.921  41.516  44.635  1.00  0.00           C  
ATOM   1155  CG2 THR A 110      44.917  40.540  44.100  1.00  0.00           C  
ATOM   1156  OG1 THR A 110      45.947  42.729  43.860  1.00  0.00           O  
ATOM   1157  H   THR A 110      44.415  43.383  46.053  1.00  0.00           H  
ATOM   1158  HG1 THR A 110      45.036  43.114  43.729  1.00  0.00           H  
ATOM   1159  N   THR A 111      46.952  43.750  47.042  1.00  0.00           N  
ATOM   1160  CA  THR A 111      48.122  44.608  47.271  1.00  0.00           C  
ATOM   1161  C   THR A 111      48.181  44.866  48.756  1.00  0.00           C  
ATOM   1162  O   THR A 111      47.247  44.616  49.493  1.00  0.00           O  
ATOM   1163  CB  THR A 111      47.856  45.969  46.516  1.00  0.00           C  
ATOM   1164  CG2 THR A 111      49.055  46.810  46.115  1.00  0.00           C  
ATOM   1165  OG1 THR A 111      47.105  45.746  45.299  1.00  0.00           O  
ATOM   1166  H   THR A 111      46.140  44.336  47.004  1.00  0.00           H  
ATOM   1167  HG1 THR A 111      47.739  45.554  44.542  1.00  0.00           H  
ATOM   1168  N   LYS A 112      49.384  45.115  49.354  1.00  0.00           N  
ATOM   1169  CA  LYS A 112      49.497  45.382  50.762  1.00  0.00           C  
ATOM   1170  C   LYS A 112      49.808  46.905  50.794  1.00  0.00           C  
ATOM   1171  O   LYS A 112      50.666  47.371  50.041  1.00  0.00           O  
ATOM   1172  CB  LYS A 112      50.640  44.657  51.483  1.00  0.00           C  
ATOM   1173  CG  LYS A 112      50.655  43.072  51.475  1.00  0.00           C  
ATOM   1174  CD  LYS A 112      51.680  42.189  52.334  1.00  0.00           C  
ATOM   1175  CE  LYS A 112      51.055  41.120  53.236  1.00  0.00           C  
ATOM   1176  NZ  LYS A 112      52.041  40.211  53.812  1.00  0.00           N1+
ATOM   1177  H   LYS A 112      50.254  45.189  48.859  1.00  0.00           H  
ATOM   1178  HZ1 LYS A 112      51.530  39.455  54.230  1.00  0.00           H  
ATOM   1179  HZ2 LYS A 112      52.670  39.836  53.137  1.00  0.00           H  
ATOM   1180  HZ3 LYS A 112      52.606  40.607  54.535  1.00  0.00           H  
ATOM   1181  N   GLU A 113      49.388  47.595  51.770  1.00  0.00           N  
ATOM   1182  CA  GLU A 113      49.444  49.084  51.828  1.00  0.00           C  
ATOM   1183  C   GLU A 113      50.873  49.687  51.729  1.00  0.00           C  
ATOM   1184  O   GLU A 113      51.091  50.835  51.271  1.00  0.00           O  
ATOM   1185  CB  GLU A 113      48.892  49.454  53.237  1.00  0.00           C  
ATOM   1186  CG  GLU A 113      47.574  48.848  53.742  1.00  0.00           C  
ATOM   1187  CD  GLU A 113      47.891  47.541  54.551  1.00  0.00           C  
ATOM   1188  OE1 GLU A 113      48.545  47.707  55.611  1.00  0.00           O  
ATOM   1189  OE2 GLU A 113      47.811  46.406  53.984  1.00  0.00           O1-
ATOM   1190  H   GLU A 113      48.980  47.149  52.566  1.00  0.00           H  
ATOM   1191  N   VAL A 114      51.820  48.950  52.319  1.00  0.00           N  
ATOM   1192  CA  VAL A 114      53.247  49.412  52.496  1.00  0.00           C  
ATOM   1193  C   VAL A 114      54.221  48.214  52.289  1.00  0.00           C  
ATOM   1194  O   VAL A 114      54.566  47.394  53.177  1.00  0.00           O  
ATOM   1195  CB  VAL A 114      53.435  50.045  53.911  1.00  0.00           C  
ATOM   1196  CG1 VAL A 114      54.774  50.767  53.772  1.00  0.00           C  
ATOM   1197  CG2 VAL A 114      52.364  51.018  54.396  1.00  0.00           C  
ATOM   1198  H   VAL A 114      51.492  48.196  52.897  1.00  0.00           H  
ATOM   1199  N   GLU A 115      54.782  48.163  51.142  1.00  0.00           N  
ATOM   1200  CA  GLU A 115      55.698  47.092  50.616  1.00  0.00           C  
ATOM   1201  C   GLU A 115      57.146  47.495  50.471  1.00  0.00           C  
ATOM   1202  O   GLU A 115      57.505  48.426  49.691  1.00  0.00           O  
ATOM   1203  CB  GLU A 115      55.106  46.641  49.318  1.00  0.00           C  
ATOM   1204  CG  GLU A 115      53.856  45.772  49.496  1.00  0.00           C  
ATOM   1205  CD  GLU A 115      53.389  45.224  48.161  1.00  0.00           C  
ATOM   1206  OE1 GLU A 115      54.123  44.574  47.421  1.00  0.00           O  
ATOM   1207  OE2 GLU A 115      52.207  45.070  47.897  1.00  0.00           O1-
ATOM   1208  H   GLU A 115      54.610  48.893  50.489  1.00  0.00           H  
ATOM   1209  N   ARG A 116      58.049  46.691  51.057  1.00  0.00           N  
ATOM   1210  CA  ARG A 116      59.534  47.016  51.071  1.00  0.00           C  
ATOM   1211  C   ARG A 116      59.937  48.453  51.604  1.00  0.00           C  
ATOM   1212  O   ARG A 116      60.947  48.978  51.122  1.00  0.00           O  
ATOM   1213  CB  ARG A 116      60.310  46.766  49.777  1.00  0.00           C  
ATOM   1214  CG  ARG A 116      60.291  45.189  49.638  1.00  0.00           C  
ATOM   1215  CD  ARG A 116      61.409  44.395  50.364  1.00  0.00           C  
ATOM   1216  NE  ARG A 116      62.729  44.627  49.696  1.00  0.00           N  
ATOM   1217  CZ  ARG A 116      63.690  43.701  49.728  1.00  0.00           C  
ATOM   1218  NH1 ARG A 116      63.561  42.501  50.339  1.00  0.00           N1+
ATOM   1219  NH2 ARG A 116      64.735  43.907  48.895  1.00  0.00           N  
ATOM   1220  H   ARG A 116      57.796  45.747  51.260  1.00  0.00           H  
ATOM   1221  HE  ARG A 116      62.830  45.521  49.252  1.00  0.00           H  
ATOM   1222 1HH1 ARG A 116      62.703  42.307  50.831  1.00  0.00           H  
ATOM   1223 2HH1 ARG A 116      64.364  41.917  50.357  1.00  0.00           H  
ATOM   1224 1HH2 ARG A 116      64.855  44.705  48.309  1.00  0.00           H  
ATOM   1225 2HH2 ARG A 116      65.462  43.228  48.895  1.00  0.00           H  
ATOM   1226  N   GLY A 117      59.133  48.855  52.632  1.00  0.00           N  
ATOM   1227  CA  GLY A 117      59.206  50.256  53.078  1.00  0.00           C  
ATOM   1228  C   GLY A 117      58.638  51.285  52.106  1.00  0.00           C  
ATOM   1229  O   GLY A 117      58.820  52.481  52.490  1.00  0.00           O  
ATOM   1230  H   GLY A 117      58.700  48.139  53.165  1.00  0.00           H  
ATOM   1231  N   LYS A 118      57.948  51.022  51.011  1.00  0.00           N  
ATOM   1232  CA  LYS A 118      57.316  52.080  50.147  1.00  0.00           C  
ATOM   1233  C   LYS A 118      55.781  51.750  50.121  1.00  0.00           C  
ATOM   1234  O   LYS A 118      55.278  50.705  49.717  1.00  0.00           O  
ATOM   1235  CB  LYS A 118      57.858  51.880  48.774  1.00  0.00           C  
ATOM   1236  CG  LYS A 118      57.630  53.170  47.969  1.00  0.00           C  
ATOM   1237  CD  LYS A 118      58.627  53.115  46.733  1.00  0.00           C  
ATOM   1238  CE  LYS A 118      58.046  52.223  45.640  1.00  0.00           C  
ATOM   1239  NZ  LYS A 118      59.212  51.914  44.703  1.00  0.00           N1+
ATOM   1240  H   LYS A 118      57.797  50.126  50.600  1.00  0.00           H  
ATOM   1241  HZ1 LYS A 118      59.907  51.322  45.096  1.00  0.00           H  
ATOM   1242  HZ2 LYS A 118      58.844  51.408  43.915  1.00  0.00           H  
ATOM   1243  HZ3 LYS A 118      59.703  52.719  44.366  1.00  0.00           H  
ATOM   1244  N   SER A 119      55.091  52.848  50.117  1.00  0.00           N  
ATOM   1245  CA  SER A 119      53.610  52.856  50.056  1.00  0.00           C  
ATOM   1246  C   SER A 119      52.997  52.358  48.715  1.00  0.00           C  
ATOM   1247  O   SER A 119      53.642  52.428  47.667  1.00  0.00           O  
ATOM   1248  CB  SER A 119      52.918  54.170  50.421  1.00  0.00           C  
ATOM   1249  OG  SER A 119      51.491  54.010  50.466  1.00  0.00           O  
ATOM   1250  H   SER A 119      55.516  53.738  50.241  1.00  0.00           H  
ATOM   1251  HG  SER A 119      51.258  54.046  51.438  1.00  0.00           H  
ATOM   1252  N   LYS A 120      51.939  51.572  48.765  1.00  0.00           N  
ATOM   1253  CA  LYS A 120      51.127  51.220  47.590  1.00  0.00           C  
ATOM   1254  C   LYS A 120      49.793  51.922  47.501  1.00  0.00           C  
ATOM   1255  O   LYS A 120      49.554  52.638  46.544  1.00  0.00           O  
ATOM   1256  CB  LYS A 120      50.809  49.710  47.499  1.00  0.00           C  
ATOM   1257  CG  LYS A 120      52.132  48.941  47.525  1.00  0.00           C  
ATOM   1258  CD  LYS A 120      52.811  49.162  46.174  1.00  0.00           C  
ATOM   1259  CE  LYS A 120      54.261  48.610  46.334  1.00  0.00           C  
ATOM   1260  NZ  LYS A 120      54.741  48.571  45.024  1.00  0.00           N1+
ATOM   1261  H   LYS A 120      51.695  51.250  49.673  1.00  0.00           H  
ATOM   1262  HZ1 LYS A 120      53.987  48.293  44.436  1.00  0.00           H  
ATOM   1263  HZ2 LYS A 120      55.105  49.443  44.693  1.00  0.00           H  
ATOM   1264  HZ3 LYS A 120      55.500  47.920  45.017  1.00  0.00           H  
ATOM   1265  N   CYS A 121      49.042  51.796  48.602  1.00  0.00           N  
ATOM   1266  CA  CYS A 121      47.658  52.324  48.684  1.00  0.00           C  
ATOM   1267  C   CYS A 121      47.316  52.822  50.089  1.00  0.00           C  
ATOM   1268  O   CYS A 121      47.812  52.228  51.083  1.00  0.00           O  
ATOM   1269  CB  CYS A 121      46.636  51.266  48.215  1.00  0.00           C  
ATOM   1270  SG  CYS A 121      44.865  51.856  48.100  1.00  0.00           S  
ATOM   1271  H   CYS A 121      49.376  51.370  49.444  1.00  0.00           H  
ATOM   1272  HG  CYS A 121      44.717  51.904  49.417  1.00  0.00           H  
ATOM   1273  N   VAL A 122      46.478  53.818  50.115  1.00  0.00           N  
ATOM   1274  CA  VAL A 122      45.985  54.380  51.384  1.00  0.00           C  
ATOM   1275  C   VAL A 122      45.053  53.370  52.073  1.00  0.00           C  
ATOM   1276  O   VAL A 122      44.298  52.621  51.477  1.00  0.00           O  
ATOM   1277  CB  VAL A 122      45.234  55.676  51.044  1.00  0.00           C  
ATOM   1278  CG1 VAL A 122      46.171  56.805  50.651  1.00  0.00           C  
ATOM   1279  CG2 VAL A 122      44.204  55.604  50.000  1.00  0.00           C  
ATOM   1280  H   VAL A 122      46.309  54.294  49.252  1.00  0.00           H  
ATOM   1281  N   LYS A 123      45.128  53.293  53.386  1.00  0.00           N  
ATOM   1282  CA  LYS A 123      44.157  52.560  54.233  1.00  0.00           C  
ATOM   1283  C   LYS A 123      42.652  53.028  54.247  1.00  0.00           C  
ATOM   1284  O   LYS A 123      42.355  53.844  55.125  1.00  0.00           O  
ATOM   1285  CB  LYS A 123      44.556  52.345  55.708  1.00  0.00           C  
ATOM   1286  CG  LYS A 123      45.456  51.112  55.736  1.00  0.00           C  
ATOM   1287  CD  LYS A 123      45.968  50.760  57.171  1.00  0.00           C  
ATOM   1288  CE  LYS A 123      45.825  49.264  57.449  1.00  0.00           C  
ATOM   1289  NZ  LYS A 123      46.118  48.880  58.802  1.00  0.00           N1+
ATOM   1290  H   LYS A 123      45.902  53.664  53.888  1.00  0.00           H  
ATOM   1291  HZ1 LYS A 123      46.203  47.883  58.779  1.00  0.00           H  
ATOM   1292  HZ2 LYS A 123      47.029  49.182  59.068  1.00  0.00           H  
ATOM   1293  HZ3 LYS A 123      45.430  49.231  59.432  1.00  0.00           H  
ATOM   1294  N   TYR A 124      42.007  52.973  53.162  1.00  0.00           N  
ATOM   1295  CA  TYR A 124      40.637  53.398  53.021  1.00  0.00           C  
ATOM   1296  C   TYR A 124      39.605  52.715  53.967  1.00  0.00           C  
ATOM   1297  O   TYR A 124      38.591  53.361  54.252  1.00  0.00           O  
ATOM   1298  CB  TYR A 124      40.148  53.337  51.572  1.00  0.00           C  
ATOM   1299  CG  TYR A 124      40.405  51.951  50.963  1.00  0.00           C  
ATOM   1300  CD1 TYR A 124      41.452  51.848  50.078  1.00  0.00           C  
ATOM   1301  CD2 TYR A 124      39.542  50.895  51.172  1.00  0.00           C  
ATOM   1302  CE1 TYR A 124      41.677  50.566  49.431  1.00  0.00           C  
ATOM   1303  CE2 TYR A 124      39.714  49.707  50.506  1.00  0.00           C  
ATOM   1304  CZ  TYR A 124      40.777  49.533  49.629  1.00  0.00           C  
ATOM   1305  OH  TYR A 124      41.118  48.289  49.350  1.00  0.00           O  
ATOM   1306  H   TYR A 124      42.419  52.465  52.402  1.00  0.00           H  
ATOM   1307  HD1 TYR A 124      41.976  52.786  49.858  1.00  0.00           H  
ATOM   1308  HD2 TYR A 124      38.853  50.917  52.011  1.00  0.00           H  
ATOM   1309  HE1 TYR A 124      42.542  50.446  48.777  1.00  0.00           H  
ATOM   1310  HE2 TYR A 124      38.873  49.018  50.560  1.00  0.00           H  
ATOM   1311  HH  TYR A 124      41.789  48.365  48.614  1.00  0.00           H  
ATOM   1312  N   TRP A 125      39.865  51.536  54.438  1.00  0.00           N  
ATOM   1313  CA  TRP A 125      38.992  50.795  55.330  1.00  0.00           C  
ATOM   1314  C   TRP A 125      39.273  51.228  56.822  1.00  0.00           C  
ATOM   1315  O   TRP A 125      40.391  51.139  57.244  1.00  0.00           O  
ATOM   1316  CB  TRP A 125      39.066  49.297  55.038  1.00  0.00           C  
ATOM   1317  CG  TRP A 125      40.490  48.770  55.378  1.00  0.00           C  
ATOM   1318  CD1 TRP A 125      40.898  48.326  56.554  1.00  0.00           C  
ATOM   1319  CD2 TRP A 125      41.518  48.538  54.508  1.00  0.00           C  
ATOM   1320  CE2 TRP A 125      42.516  47.912  55.245  1.00  0.00           C  
ATOM   1321  CE3 TRP A 125      41.619  48.627  53.103  1.00  0.00           C  
ATOM   1322  NE1 TRP A 125      42.155  47.895  56.519  1.00  0.00           N  
ATOM   1323  CZ2 TRP A 125      43.616  47.424  54.619  1.00  0.00           C  
ATOM   1324  CZ3 TRP A 125      42.724  48.059  52.485  1.00  0.00           C  
ATOM   1325  CH2 TRP A 125      43.722  47.443  53.222  1.00  0.00           C  
ATOM   1326  H   TRP A 125      40.726  51.021  54.390  1.00  0.00           H  
ATOM   1327  HD1 TRP A 125      40.382  48.472  57.506  1.00  0.00           H  
ATOM   1328  HE1 TRP A 125      42.614  47.512  57.319  1.00  0.00           H  
ATOM   1329  HE3 TRP A 125      40.734  48.948  52.541  1.00  0.00           H  
ATOM   1330  HZ2 TRP A 125      44.541  47.213  55.147  1.00  0.00           H  
ATOM   1331  HZ3 TRP A 125      42.871  48.173  51.404  1.00  0.00           H  
ATOM   1332  HH2 TRP A 125      44.403  46.768  52.709  1.00  0.00           H  
ATOM   1333  N   PRO A 126      38.296  51.889  57.430  1.00  0.00           N  
ATOM   1334  CA  PRO A 126      38.468  52.274  58.815  1.00  0.00           C  
ATOM   1335  C   PRO A 126      38.773  51.090  59.838  1.00  0.00           C  
ATOM   1336  O   PRO A 126      38.988  49.894  59.544  1.00  0.00           O  
ATOM   1337  CB  PRO A 126      37.126  52.961  59.116  1.00  0.00           C  
ATOM   1338  CG  PRO A 126      36.119  52.168  58.256  1.00  0.00           C  
ATOM   1339  CD  PRO A 126      36.960  52.155  56.974  1.00  0.00           C  
ATOM   1340  N   ASP A 127      39.152  51.598  61.057  1.00  0.00           N  
ATOM   1341  CA  ASP A 127      39.407  50.822  62.244  1.00  0.00           C  
ATOM   1342  C   ASP A 127      38.333  49.809  62.735  1.00  0.00           C  
ATOM   1343  O   ASP A 127      37.126  49.982  62.633  1.00  0.00           O  
ATOM   1344  CB  ASP A 127      39.837  51.639  63.457  1.00  0.00           C  
ATOM   1345  CG  ASP A 127      40.673  52.935  63.285  1.00  0.00           C  
ATOM   1346  OD1 ASP A 127      40.532  53.813  64.132  1.00  0.00           O  
ATOM   1347  OD2 ASP A 127      41.562  53.051  62.471  1.00  0.00           O1-
ATOM   1348  H   ASP A 127      39.490  52.533  60.958  1.00  0.00           H  
ATOM   1349  N   GLU A 128      38.827  48.751  63.331  1.00  0.00           N  
ATOM   1350  CA  GLU A 128      37.978  47.690  63.902  1.00  0.00           C  
ATOM   1351  C   GLU A 128      36.857  48.246  64.860  1.00  0.00           C  
ATOM   1352  O   GLU A 128      37.182  48.762  65.957  1.00  0.00           O  
ATOM   1353  CB  GLU A 128      38.839  46.681  64.648  1.00  0.00           C  
ATOM   1354  CG  GLU A 128      39.725  45.676  63.783  1.00  0.00           C  
ATOM   1355  CD  GLU A 128      40.467  44.553  64.559  1.00  0.00           C  
ATOM   1356  OE1 GLU A 128      40.119  43.317  64.436  1.00  0.00           O  
ATOM   1357  OE2 GLU A 128      41.293  44.925  65.464  1.00  0.00           O1-
ATOM   1358  H   GLU A 128      39.811  48.568  63.282  1.00  0.00           H  
ATOM   1359  N   TYR A 129      35.607  47.994  64.399  1.00  0.00           N  
ATOM   1360  CA  TYR A 129      34.383  48.523  64.950  1.00  0.00           C  
ATOM   1361  C   TYR A 129      34.027  50.006  64.807  1.00  0.00           C  
ATOM   1362  O   TYR A 129      33.157  50.536  65.505  1.00  0.00           O  
ATOM   1363  CB  TYR A 129      34.266  48.109  66.452  1.00  0.00           C  
ATOM   1364  CG  TYR A 129      34.260  46.619  66.597  1.00  0.00           C  
ATOM   1365  CD1 TYR A 129      33.334  45.804  65.911  1.00  0.00           C  
ATOM   1366  CD2 TYR A 129      35.219  46.120  67.497  1.00  0.00           C  
ATOM   1367  CE1 TYR A 129      33.280  44.527  66.332  1.00  0.00           C  
ATOM   1368  CE2 TYR A 129      35.223  44.725  67.766  1.00  0.00           C  
ATOM   1369  CZ  TYR A 129      34.185  43.962  67.217  1.00  0.00           C  
ATOM   1370  OH  TYR A 129      34.078  42.695  67.476  1.00  0.00           O  
ATOM   1371  H   TYR A 129      35.629  47.669  63.456  1.00  0.00           H  
ATOM   1372  HD1 TYR A 129      32.770  46.037  65.010  1.00  0.00           H  
ATOM   1373  HD2 TYR A 129      36.072  46.691  67.880  1.00  0.00           H  
ATOM   1374  HE1 TYR A 129      32.401  43.944  66.047  1.00  0.00           H  
ATOM   1375  HE2 TYR A 129      36.073  44.259  68.251  1.00  0.00           H  
ATOM   1376  HH  TYR A 129      33.385  42.272  66.885  1.00  0.00           H  
ATOM   1377  N   ALA A 130      34.683  50.754  63.845  1.00  0.00           N  
ATOM   1378  CA  ALA A 130      34.499  52.218  63.639  1.00  0.00           C  
ATOM   1379  C   ALA A 130      33.953  52.511  62.211  1.00  0.00           C  
ATOM   1380  O   ALA A 130      34.498  52.015  61.197  1.00  0.00           O  
ATOM   1381  CB  ALA A 130      35.802  52.872  63.747  1.00  0.00           C  
ATOM   1382  H   ALA A 130      35.402  50.421  63.226  1.00  0.00           H  
ATOM   1383  N   LEU A 131      33.043  53.482  62.242  1.00  0.00           N  
ATOM   1384  CA  LEU A 131      32.199  54.081  61.171  1.00  0.00           C  
ATOM   1385  C   LEU A 131      32.968  55.221  60.509  1.00  0.00           C  
ATOM   1386  O   LEU A 131      33.427  56.171  61.067  1.00  0.00           O  
ATOM   1387  CB  LEU A 131      30.893  54.603  61.758  1.00  0.00           C  
ATOM   1388  CG  LEU A 131      29.785  55.113  60.841  1.00  0.00           C  
ATOM   1389  CD1 LEU A 131      29.032  53.932  60.240  1.00  0.00           C  
ATOM   1390  CD2 LEU A 131      28.772  55.772  61.798  1.00  0.00           C  
ATOM   1391  H   LEU A 131      32.920  53.915  63.134  1.00  0.00           H  
ATOM   1392  N   LYS A 132      33.046  55.187  59.209  1.00  0.00           N  
ATOM   1393  CA  LYS A 132      33.678  56.320  58.460  1.00  0.00           C  
ATOM   1394  C   LYS A 132      32.691  56.661  57.303  1.00  0.00           C  
ATOM   1395  O   LYS A 132      32.233  55.682  56.683  1.00  0.00           O  
ATOM   1396  CB  LYS A 132      35.031  55.913  57.910  1.00  0.00           C  
ATOM   1397  CG  LYS A 132      36.146  56.800  58.508  1.00  0.00           C  
ATOM   1398  CD  LYS A 132      37.491  56.705  57.688  1.00  0.00           C  
ATOM   1399  CE  LYS A 132      38.605  57.487  58.382  1.00  0.00           C  
ATOM   1400  NZ  LYS A 132      39.672  58.004  57.532  1.00  0.00           N1+
ATOM   1401  H   LYS A 132      32.708  54.408  58.673  1.00  0.00           H  
ATOM   1402  HZ1 LYS A 132      40.263  58.554  58.122  1.00  0.00           H  
ATOM   1403  HZ2 LYS A 132      40.291  57.284  57.215  1.00  0.00           H  
ATOM   1404  HZ3 LYS A 132      39.382  58.497  56.714  1.00  0.00           H  
ATOM   1405  N   GLU A 133      32.915  57.850  56.776  1.00  0.00           N  
ATOM   1406  CA  GLU A 133      32.171  58.584  55.695  1.00  0.00           C  
ATOM   1407  C   GLU A 133      32.889  58.980  54.392  1.00  0.00           C  
ATOM   1408  O   GLU A 133      33.936  59.615  54.376  1.00  0.00           O  
ATOM   1409  CB  GLU A 133      31.477  59.841  56.229  1.00  0.00           C  
ATOM   1410  CG  GLU A 133      30.496  59.646  57.426  1.00  0.00           C  
ATOM   1411  CD  GLU A 133      30.122  61.042  57.980  1.00  0.00           C  
ATOM   1412  OE1 GLU A 133      29.504  61.888  57.390  1.00  0.00           O  
ATOM   1413  OE2 GLU A 133      30.369  61.219  59.191  1.00  0.00           O1-
ATOM   1414  H   GLU A 133      33.728  58.358  57.055  1.00  0.00           H  
ATOM   1415  N   TYR A 134      32.022  58.787  53.351  1.00  0.00           N  
ATOM   1416  CA  TYR A 134      32.390  59.112  51.918  1.00  0.00           C  
ATOM   1417  C   TYR A 134      31.209  59.613  51.078  1.00  0.00           C  
ATOM   1418  O   TYR A 134      30.487  58.854  50.403  1.00  0.00           O  
ATOM   1419  CB  TYR A 134      33.129  57.959  51.210  1.00  0.00           C  
ATOM   1420  CG  TYR A 134      34.379  57.526  51.977  1.00  0.00           C  
ATOM   1421  CD1 TYR A 134      35.562  58.253  51.951  1.00  0.00           C  
ATOM   1422  CD2 TYR A 134      34.424  56.243  52.633  1.00  0.00           C  
ATOM   1423  CE1 TYR A 134      36.703  57.647  52.455  1.00  0.00           C  
ATOM   1424  CE2 TYR A 134      35.534  55.706  53.238  1.00  0.00           C  
ATOM   1425  CZ  TYR A 134      36.763  56.454  53.105  1.00  0.00           C  
ATOM   1426  OH  TYR A 134      37.868  56.120  53.898  1.00  0.00           O  
ATOM   1427  H   TYR A 134      31.179  58.266  53.471  1.00  0.00           H  
ATOM   1428  HD1 TYR A 134      35.589  59.214  51.447  1.00  0.00           H  
ATOM   1429  HD2 TYR A 134      33.646  55.496  52.527  1.00  0.00           H  
ATOM   1430  HE1 TYR A 134      37.605  58.201  52.189  1.00  0.00           H  
ATOM   1431  HE2 TYR A 134      35.515  54.829  53.886  1.00  0.00           H  
ATOM   1432  HH  TYR A 134      37.906  55.138  54.064  1.00  0.00           H  
ATOM   1433  N   GLY A 135      31.052  60.876  51.087  1.00  0.00           N  
ATOM   1434  CA  GLY A 135      30.075  61.728  50.439  1.00  0.00           C  
ATOM   1435  C   GLY A 135      28.634  61.304  50.824  1.00  0.00           C  
ATOM   1436  O   GLY A 135      28.014  61.838  51.776  1.00  0.00           O  
ATOM   1437  H   GLY A 135      31.643  61.510  51.589  1.00  0.00           H  
ATOM   1438  N   VAL A 136      28.155  60.447  49.978  1.00  0.00           N  
ATOM   1439  CA  VAL A 136      26.816  59.754  50.158  1.00  0.00           C  
ATOM   1440  C   VAL A 136      26.793  58.441  50.930  1.00  0.00           C  
ATOM   1441  O   VAL A 136      25.809  58.071  51.499  1.00  0.00           O  
ATOM   1442  CB  VAL A 136      26.029  59.687  48.845  1.00  0.00           C  
ATOM   1443  CG1 VAL A 136      25.651  61.140  48.489  1.00  0.00           C  
ATOM   1444  CG2 VAL A 136      26.851  59.056  47.749  1.00  0.00           C  
ATOM   1445  H   VAL A 136      28.515  60.390  49.052  1.00  0.00           H  
ATOM   1446  N   MET A 137      27.949  57.762  50.981  1.00  0.00           N  
ATOM   1447  CA  MET A 137      28.063  56.418  51.568  1.00  0.00           C  
ATOM   1448  C   MET A 137      28.930  56.460  52.854  1.00  0.00           C  
ATOM   1449  O   MET A 137      29.748  57.348  53.147  1.00  0.00           O  
ATOM   1450  CB  MET A 137      28.601  55.359  50.574  1.00  0.00           C  
ATOM   1451  CG  MET A 137      28.041  55.472  49.168  1.00  0.00           C  
ATOM   1452  SD  MET A 137      26.389  54.863  49.516  1.00  0.00           S  
ATOM   1453  CE  MET A 137      25.421  55.323  48.113  1.00  0.00           C  
ATOM   1454  H   MET A 137      28.818  58.241  50.891  1.00  0.00           H  
ATOM   1455  N   ARG A 138      28.564  55.506  53.743  1.00  0.00           N  
ATOM   1456  CA  ARG A 138      29.366  55.285  54.956  1.00  0.00           C  
ATOM   1457  C   ARG A 138      29.656  53.810  55.247  1.00  0.00           C  
ATOM   1458  O   ARG A 138      28.821  52.918  55.093  1.00  0.00           O  
ATOM   1459  CB  ARG A 138      28.749  56.133  56.080  1.00  0.00           C  
ATOM   1460  CG  ARG A 138      27.184  56.088  56.232  1.00  0.00           C  
ATOM   1461  CD  ARG A 138      26.717  55.083  57.284  1.00  0.00           C  
ATOM   1462  NE  ARG A 138      25.256  55.120  57.475  1.00  0.00           N  
ATOM   1463  CZ  ARG A 138      24.466  56.020  58.061  1.00  0.00           C  
ATOM   1464  NH1 ARG A 138      24.882  57.187  58.565  1.00  0.00           N1+
ATOM   1465  NH2 ARG A 138      23.099  55.903  57.950  1.00  0.00           N  
ATOM   1466  H   ARG A 138      27.818  54.869  53.563  1.00  0.00           H  
ATOM   1467  HE  ARG A 138      24.878  54.233  57.204  1.00  0.00           H  
ATOM   1468 1HH1 ARG A 138      25.819  57.529  58.523  1.00  0.00           H  
ATOM   1469 2HH1 ARG A 138      24.209  57.784  59.005  1.00  0.00           H  
ATOM   1470 1HH2 ARG A 138      22.697  55.115  57.481  1.00  0.00           H  
ATOM   1471 2HH2 ARG A 138      22.561  56.516  58.538  1.00  0.00           H  
ATOM   1472  N   VAL A 139      30.850  53.572  55.757  1.00  0.00           N  
ATOM   1473  CA  VAL A 139      31.468  52.186  55.806  1.00  0.00           C  
ATOM   1474  C   VAL A 139      31.873  51.910  57.288  1.00  0.00           C  
ATOM   1475  O   VAL A 139      32.371  52.812  58.007  1.00  0.00           O  
ATOM   1476  CB  VAL A 139      32.779  52.136  54.946  1.00  0.00           C  
ATOM   1477  CG1 VAL A 139      33.323  50.703  54.780  1.00  0.00           C  
ATOM   1478  CG2 VAL A 139      32.571  52.726  53.555  1.00  0.00           C  
ATOM   1479  H   VAL A 139      31.467  54.153  56.279  1.00  0.00           H  
ATOM   1480  N   ARG A 140      31.627  50.673  57.782  1.00  0.00           N  
ATOM   1481  CA  ARG A 140      32.005  50.194  59.115  1.00  0.00           C  
ATOM   1482  C   ARG A 140      32.662  48.796  59.156  1.00  0.00           C  
ATOM   1483  O   ARG A 140      32.101  47.849  58.653  1.00  0.00           O  
ATOM   1484  CB  ARG A 140      30.742  50.249  60.037  1.00  0.00           C  
ATOM   1485  CG  ARG A 140      31.046  50.298  61.567  1.00  0.00           C  
ATOM   1486  CD  ARG A 140      29.721  50.393  62.357  1.00  0.00           C  
ATOM   1487  NE  ARG A 140      30.089  50.442  63.800  1.00  0.00           N  
ATOM   1488  CZ  ARG A 140      30.030  49.417  64.681  1.00  0.00           C  
ATOM   1489  NH1 ARG A 140      29.571  48.139  64.531  1.00  0.00           N1+
ATOM   1490  NH2 ARG A 140      30.402  49.722  65.983  1.00  0.00           N  
ATOM   1491  H   ARG A 140      30.920  50.136  57.317  1.00  0.00           H  
ATOM   1492  HE  ARG A 140      30.302  51.336  64.174  1.00  0.00           H  
ATOM   1493 1HH1 ARG A 140      29.289  47.802  63.634  1.00  0.00           H  
ATOM   1494 2HH1 ARG A 140      29.622  47.426  65.229  1.00  0.00           H  
ATOM   1495 1HH2 ARG A 140      30.706  50.657  66.182  1.00  0.00           H  
ATOM   1496 2HH2 ARG A 140      30.507  49.161  66.809  1.00  0.00           H  
ATOM   1497  N   ASN A 141      33.934  48.757  59.577  1.00  0.00           N  
ATOM   1498  CA  ASN A 141      34.802  47.600  59.757  1.00  0.00           C  
ATOM   1499  C   ASN A 141      34.382  46.797  60.959  1.00  0.00           C  
ATOM   1500  O   ASN A 141      34.380  47.375  62.062  1.00  0.00           O  
ATOM   1501  CB  ASN A 141      36.277  48.076  60.006  1.00  0.00           C  
ATOM   1502  CG  ASN A 141      37.393  47.014  60.172  1.00  0.00           C  
ATOM   1503  ND2 ASN A 141      38.618  47.411  60.056  1.00  0.00           N  
ATOM   1504  OD1 ASN A 141      37.125  45.811  60.104  1.00  0.00           O  
ATOM   1505  H   ASN A 141      34.357  49.599  59.909  1.00  0.00           H  
ATOM   1506 1HD2 ASN A 141      38.830  48.366  59.901  1.00  0.00           H  
ATOM   1507 2HD2 ASN A 141      39.326  46.705  60.014  1.00  0.00           H  
ATOM   1508  N   VAL A 142      33.822  45.628  60.758  1.00  0.00           N  
ATOM   1509  CA  VAL A 142      33.482  44.839  61.975  1.00  0.00           C  
ATOM   1510  C   VAL A 142      34.207  43.548  62.223  1.00  0.00           C  
ATOM   1511  O   VAL A 142      33.902  42.488  61.649  1.00  0.00           O  
ATOM   1512  CB  VAL A 142      31.964  44.731  62.108  1.00  0.00           C  
ATOM   1513  CG1 VAL A 142      31.339  46.039  62.536  1.00  0.00           C  
ATOM   1514  CG2 VAL A 142      31.137  44.028  60.970  1.00  0.00           C  
ATOM   1515  H   VAL A 142      33.447  45.275  59.896  1.00  0.00           H  
ATOM   1516  N   LYS A 143      35.298  43.719  62.964  1.00  0.00           N  
ATOM   1517  CA  LYS A 143      36.362  42.792  63.352  1.00  0.00           C  
ATOM   1518  C   LYS A 143      37.156  42.062  62.262  1.00  0.00           C  
ATOM   1519  O   LYS A 143      36.488  41.509  61.378  1.00  0.00           O  
ATOM   1520  CB  LYS A 143      35.946  41.918  64.572  1.00  0.00           C  
ATOM   1521  CG  LYS A 143      37.028  41.234  65.361  1.00  0.00           C  
ATOM   1522  CD  LYS A 143      37.873  42.251  66.141  1.00  0.00           C  
ATOM   1523  CE  LYS A 143      39.031  41.663  66.937  1.00  0.00           C  
ATOM   1524  NZ  LYS A 143      39.817  42.824  67.219  1.00  0.00           N1+
ATOM   1525  H   LYS A 143      35.384  44.586  63.451  1.00  0.00           H  
ATOM   1526  HZ1 LYS A 143      40.626  42.502  67.707  1.00  0.00           H  
ATOM   1527  HZ2 LYS A 143      40.087  43.272  66.367  1.00  0.00           H  
ATOM   1528  HZ3 LYS A 143      39.335  43.496  67.771  1.00  0.00           H  
ATOM   1529  N   GLU A 144      38.474  42.229  62.222  1.00  0.00           N  
ATOM   1530  CA  GLU A 144      39.316  41.616  61.129  1.00  0.00           C  
ATOM   1531  C   GLU A 144      39.666  40.110  61.361  1.00  0.00           C  
ATOM   1532  O   GLU A 144      40.542  39.772  62.122  1.00  0.00           O  
ATOM   1533  CB  GLU A 144      40.557  42.429  60.848  1.00  0.00           C  
ATOM   1534  CG  GLU A 144      40.129  43.876  60.470  1.00  0.00           C  
ATOM   1535  CD  GLU A 144      41.267  44.882  60.322  1.00  0.00           C  
ATOM   1536  OE1 GLU A 144      40.993  45.927  59.716  1.00  0.00           O  
ATOM   1537  OE2 GLU A 144      42.384  44.679  60.810  1.00  0.00           O1-
ATOM   1538  H   GLU A 144      38.905  42.836  62.887  1.00  0.00           H  
ATOM   1539  N   SER A 145      38.906  39.298  60.572  1.00  0.00           N  
ATOM   1540  CA  SER A 145      39.013  37.823  60.684  1.00  0.00           C  
ATOM   1541  C   SER A 145      40.126  37.119  59.910  1.00  0.00           C  
ATOM   1542  O   SER A 145      40.335  37.135  58.669  1.00  0.00           O  
ATOM   1543  CB  SER A 145      37.723  37.057  60.362  1.00  0.00           C  
ATOM   1544  OG  SER A 145      37.871  35.655  60.568  1.00  0.00           O  
ATOM   1545  H   SER A 145      38.609  39.634  59.679  1.00  0.00           H  
ATOM   1546  HG  SER A 145      36.996  35.366  60.184  1.00  0.00           H  
ATOM   1547  N   ALA A 146      40.972  36.370  60.715  1.00  0.00           N  
ATOM   1548  CA  ALA A 146      42.012  35.502  60.173  1.00  0.00           C  
ATOM   1549  C   ALA A 146      41.355  34.357  59.287  1.00  0.00           C  
ATOM   1550  O   ALA A 146      40.203  34.007  59.609  1.00  0.00           O  
ATOM   1551  CB  ALA A 146      42.913  34.755  61.111  1.00  0.00           C  
ATOM   1552  H   ALA A 146      40.776  36.214  61.682  1.00  0.00           H  
ATOM   1553  N   ALA A 147      41.908  34.148  58.094  1.00  0.00           N  
ATOM   1554  CA  ALA A 147      41.429  33.093  57.161  1.00  0.00           C  
ATOM   1555  C   ALA A 147      42.576  32.542  56.294  1.00  0.00           C  
ATOM   1556  O   ALA A 147      42.638  32.768  55.063  1.00  0.00           O  
ATOM   1557  CB  ALA A 147      40.402  33.729  56.212  1.00  0.00           C  
ATOM   1558  H   ALA A 147      42.580  34.810  57.751  1.00  0.00           H  
ATOM   1559  N   HIS A 148      43.574  32.086  57.058  1.00  0.00           N  
ATOM   1560  CA  HIS A 148      44.892  31.536  56.621  1.00  0.00           C  
ATOM   1561  C   HIS A 148      45.571  32.407  55.554  1.00  0.00           C  
ATOM   1562  O   HIS A 148      46.372  33.253  55.934  1.00  0.00           O  
ATOM   1563  CB  HIS A 148      44.758  30.092  56.350  1.00  0.00           C  
ATOM   1564  CG  HIS A 148      44.507  29.306  57.602  1.00  0.00           C  
ATOM   1565  CD2 HIS A 148      43.826  28.154  57.656  1.00  0.00           C  
ATOM   1566  ND1 HIS A 148      45.108  29.491  58.760  1.00  0.00           N  
ATOM   1567  CE1 HIS A 148      44.923  28.440  59.514  1.00  0.00           C  
ATOM   1568  NE2 HIS A 148      44.156  27.585  58.814  1.00  0.00           N  
ATOM   1569  H   HIS A 148      43.493  32.011  58.053  1.00  0.00           H  
ATOM   1570  HD2 HIS A 148      43.075  27.830  56.947  1.00  0.00           H  
ATOM   1571  HE1 HIS A 148      45.529  28.205  60.386  1.00  0.00           H  
ATOM   1572  HE2 HIS A 148      43.833  26.673  59.065  1.00  0.00           H  
ATOM   1573  N   ASP A 149      45.240  32.129  54.285  1.00  0.00           N  
ATOM   1574  CA  ASP A 149      45.812  32.839  53.147  1.00  0.00           C  
ATOM   1575  C   ASP A 149      45.249  34.253  52.821  1.00  0.00           C  
ATOM   1576  O   ASP A 149      45.737  34.929  51.918  1.00  0.00           O  
ATOM   1577  CB  ASP A 149      45.750  31.951  51.889  1.00  0.00           C  
ATOM   1578  CG  ASP A 149      46.875  30.915  51.895  1.00  0.00           C  
ATOM   1579  OD1 ASP A 149      46.648  29.788  52.354  1.00  0.00           O  
ATOM   1580  OD2 ASP A 149      48.035  31.234  51.573  1.00  0.00           O1-
ATOM   1581  H   ASP A 149      44.632  31.387  53.998  1.00  0.00           H  
ATOM   1582  N   TYR A 150      44.143  34.538  53.499  1.00  0.00           N  
ATOM   1583  CA  TYR A 150      43.374  35.857  53.360  1.00  0.00           C  
ATOM   1584  C   TYR A 150      42.956  36.504  54.656  1.00  0.00           C  
ATOM   1585  O   TYR A 150      42.664  35.860  55.700  1.00  0.00           O  
ATOM   1586  CB  TYR A 150      42.185  35.655  52.313  1.00  0.00           C  
ATOM   1587  CG  TYR A 150      41.047  34.688  52.762  1.00  0.00           C  
ATOM   1588  CD1 TYR A 150      41.195  33.368  52.421  1.00  0.00           C  
ATOM   1589  CD2 TYR A 150      39.832  35.187  53.283  1.00  0.00           C  
ATOM   1590  CE1 TYR A 150      40.025  32.568  52.494  1.00  0.00           C  
ATOM   1591  CE2 TYR A 150      38.711  34.365  53.328  1.00  0.00           C  
ATOM   1592  CZ  TYR A 150      38.840  33.028  52.965  1.00  0.00           C  
ATOM   1593  OH  TYR A 150      37.744  32.227  52.932  1.00  0.00           O  
ATOM   1594  H   TYR A 150      43.797  33.863  54.138  1.00  0.00           H  
ATOM   1595  HD1 TYR A 150      42.084  33.072  51.862  1.00  0.00           H  
ATOM   1596  HD2 TYR A 150      39.672  36.140  53.781  1.00  0.00           H  
ATOM   1597  HE1 TYR A 150      40.161  31.530  52.162  1.00  0.00           H  
ATOM   1598  HE2 TYR A 150      37.747  34.855  53.420  1.00  0.00           H  
ATOM   1599  HH  TYR A 150      37.922  31.245  52.874  1.00  0.00           H  
ATOM   1600  N   THR A 151      42.815  37.781  54.555  1.00  0.00           N  
ATOM   1601  CA  THR A 151      42.268  38.634  55.682  1.00  0.00           C  
ATOM   1602  C   THR A 151      40.830  39.045  55.267  1.00  0.00           C  
ATOM   1603  O   THR A 151      40.701  39.639  54.150  1.00  0.00           O  
ATOM   1604  CB  THR A 151      43.153  39.825  56.060  1.00  0.00           C  
ATOM   1605  CG2 THR A 151      42.696  40.494  57.365  1.00  0.00           C  
ATOM   1606  OG1 THR A 151      44.512  39.306  56.307  1.00  0.00           O  
ATOM   1607  H   THR A 151      43.160  38.134  53.684  1.00  0.00           H  
ATOM   1608  HG1 THR A 151      44.934  40.092  56.777  1.00  0.00           H  
ATOM   1609  N   LEU A 152      39.918  38.305  55.926  1.00  0.00           N  
ATOM   1610  CA  LEU A 152      38.527  38.534  55.727  1.00  0.00           C  
ATOM   1611  C   LEU A 152      38.097  39.722  56.551  1.00  0.00           C  
ATOM   1612  O   LEU A 152      38.435  39.734  57.720  1.00  0.00           O  
ATOM   1613  CB  LEU A 152      37.951  37.127  55.968  1.00  0.00           C  
ATOM   1614  CG  LEU A 152      36.419  37.138  55.924  1.00  0.00           C  
ATOM   1615  CD1 LEU A 152      35.973  37.614  54.527  1.00  0.00           C  
ATOM   1616  CD2 LEU A 152      35.834  35.830  56.478  1.00  0.00           C  
ATOM   1617  H   LEU A 152      40.095  37.789  56.768  1.00  0.00           H  
ATOM   1618  N   ARG A 153      37.873  40.838  55.850  1.00  0.00           N  
ATOM   1619  CA  ARG A 153      37.256  42.030  56.365  1.00  0.00           C  
ATOM   1620  C   ARG A 153      35.739  42.024  55.980  1.00  0.00           C  
ATOM   1621  O   ARG A 153      35.360  41.854  54.813  1.00  0.00           O  
ATOM   1622  CB  ARG A 153      38.112  43.229  55.850  1.00  0.00           C  
ATOM   1623  CG  ARG A 153      39.427  43.266  56.556  1.00  0.00           C  
ATOM   1624  CD  ARG A 153      40.245  44.499  56.251  1.00  0.00           C  
ATOM   1625  NE  ARG A 153      41.556  44.457  56.924  1.00  0.00           N  
ATOM   1626  CZ  ARG A 153      42.735  44.387  56.268  1.00  0.00           C  
ATOM   1627  NH1 ARG A 153      42.817  44.545  54.945  1.00  0.00           N1+
ATOM   1628  NH2 ARG A 153      43.879  44.189  56.857  1.00  0.00           N  
ATOM   1629  H   ARG A 153      38.011  40.878  54.866  1.00  0.00           H  
ATOM   1630  HE  ARG A 153      41.453  44.505  57.913  1.00  0.00           H  
ATOM   1631 1HH1 ARG A 153      41.990  44.701  54.399  1.00  0.00           H  
ATOM   1632 2HH1 ARG A 153      43.676  44.449  54.452  1.00  0.00           H  
ATOM   1633 1HH2 ARG A 153      43.972  44.013  57.837  1.00  0.00           H  
ATOM   1634 2HH2 ARG A 153      44.666  44.471  56.295  1.00  0.00           H  
ATOM   1635  N   GLU A 154      34.932  42.376  57.006  1.00  0.00           N  
ATOM   1636  CA  GLU A 154      33.431  42.453  57.026  1.00  0.00           C  
ATOM   1637  C   GLU A 154      33.003  43.949  57.160  1.00  0.00           C  
ATOM   1638  O   GLU A 154      32.982  44.623  58.156  1.00  0.00           O  
ATOM   1639  CB  GLU A 154      32.922  41.647  58.194  1.00  0.00           C  
ATOM   1640  CG  GLU A 154      31.415  41.323  58.209  1.00  0.00           C  
ATOM   1641  CD  GLU A 154      30.940  40.386  59.323  1.00  0.00           C  
ATOM   1642  OE1 GLU A 154      31.437  39.252  59.296  1.00  0.00           O  
ATOM   1643  OE2 GLU A 154      30.080  40.738  60.196  1.00  0.00           O1-
ATOM   1644  H   GLU A 154      35.365  42.675  57.850  1.00  0.00           H  
ATOM   1645  N   LEU A 155      33.006  44.519  55.959  1.00  0.00           N  
ATOM   1646  CA  LEU A 155      32.766  45.924  55.809  1.00  0.00           C  
ATOM   1647  C   LEU A 155      31.307  46.337  55.623  1.00  0.00           C  
ATOM   1648  O   LEU A 155      30.701  46.025  54.620  1.00  0.00           O  
ATOM   1649  CB  LEU A 155      33.631  46.553  54.722  1.00  0.00           C  
ATOM   1650  CG  LEU A 155      35.145  46.631  54.849  1.00  0.00           C  
ATOM   1651  CD1 LEU A 155      35.656  47.844  54.017  1.00  0.00           C  
ATOM   1652  CD2 LEU A 155      35.529  46.787  56.326  1.00  0.00           C  
ATOM   1653  H   LEU A 155      33.161  44.001  55.116  1.00  0.00           H  
ATOM   1654  N   LYS A 156      30.699  46.929  56.607  1.00  0.00           N  
ATOM   1655  CA  LYS A 156      29.261  47.304  56.581  1.00  0.00           C  
ATOM   1656  C   LYS A 156      29.000  48.613  55.865  1.00  0.00           C  
ATOM   1657  O   LYS A 156      29.231  49.731  56.378  1.00  0.00           O  
ATOM   1658  CB  LYS A 156      28.533  47.305  57.988  1.00  0.00           C  
ATOM   1659  CG  LYS A 156      28.967  46.062  58.765  1.00  0.00           C  
ATOM   1660  CD  LYS A 156      28.094  44.845  58.517  1.00  0.00           C  
ATOM   1661  CE  LYS A 156      26.763  45.083  59.233  1.00  0.00           C  
ATOM   1662  NZ  LYS A 156      25.887  43.994  58.799  1.00  0.00           N1+
ATOM   1663  H   LYS A 156      31.196  47.134  57.450  1.00  0.00           H  
ATOM   1664  HZ1 LYS A 156      26.270  43.079  58.744  1.00  0.00           H  
ATOM   1665  HZ2 LYS A 156      25.051  44.026  59.351  1.00  0.00           H  
ATOM   1666  HZ3 LYS A 156      25.643  44.179  57.842  1.00  0.00           H  
ATOM   1667  N   LEU A 157      28.628  48.468  54.579  1.00  0.00           N  
ATOM   1668  CA  LEU A 157      28.273  49.685  53.825  1.00  0.00           C  
ATOM   1669  C   LEU A 157      26.797  50.066  53.958  1.00  0.00           C  
ATOM   1670  O   LEU A 157      25.865  49.212  54.011  1.00  0.00           O  
ATOM   1671  CB  LEU A 157      28.858  49.541  52.446  1.00  0.00           C  
ATOM   1672  CG  LEU A 157      28.516  50.618  51.417  1.00  0.00           C  
ATOM   1673  CD1 LEU A 157      29.224  51.954  51.711  1.00  0.00           C  
ATOM   1674  CD2 LEU A 157      28.846  50.100  50.041  1.00  0.00           C  
ATOM   1675  H   LEU A 157      28.338  47.601  54.172  1.00  0.00           H  
ATOM   1676  N   SER A 158      26.547  51.343  54.273  1.00  0.00           N  
ATOM   1677  CA  SER A 158      25.173  51.935  54.228  1.00  0.00           C  
ATOM   1678  C   SER A 158      25.186  53.410  53.692  1.00  0.00           C  
ATOM   1679  O   SER A 158      26.289  53.868  53.492  1.00  0.00           O  
ATOM   1680  CB  SER A 158      24.430  51.771  55.538  1.00  0.00           C  
ATOM   1681  OG  SER A 158      25.082  52.396  56.645  1.00  0.00           O  
ATOM   1682  H   SER A 158      27.183  51.997  54.689  1.00  0.00           H  
ATOM   1683  HG  SER A 158      24.464  52.235  57.411  1.00  0.00           H  
ATOM   1684  N   LYS A 159      24.027  53.915  53.243  1.00  0.00           N  
ATOM   1685  CA  LYS A 159      23.861  55.328  52.786  1.00  0.00           C  
ATOM   1686  C   LYS A 159      23.661  56.288  53.934  1.00  0.00           C  
ATOM   1687  O   LYS A 159      22.749  56.066  54.693  1.00  0.00           O  
ATOM   1688  CB  LYS A 159      22.695  55.503  51.794  1.00  0.00           C  
ATOM   1689  CG  LYS A 159      22.898  56.672  50.825  1.00  0.00           C  
ATOM   1690  CD  LYS A 159      21.682  56.975  49.986  1.00  0.00           C  
ATOM   1691  CE  LYS A 159      22.097  57.905  48.868  1.00  0.00           C  
ATOM   1692  NZ  LYS A 159      21.083  57.904  47.797  1.00  0.00           N1+
ATOM   1693  H   LYS A 159      23.197  53.366  53.263  1.00  0.00           H  
ATOM   1694  HZ1 LYS A 159      21.477  58.253  46.947  1.00  0.00           H  
ATOM   1695  HZ2 LYS A 159      20.751  56.954  47.756  1.00  0.00           H  
ATOM   1696  HZ3 LYS A 159      20.310  58.497  48.001  1.00  0.00           H  
ATOM   1697  N   VAL A 160      24.151  57.486  53.762  1.00  0.00           N  
ATOM   1698  CA  VAL A 160      24.042  58.516  54.766  1.00  0.00           C  
ATOM   1699  C   VAL A 160      22.535  58.926  54.978  1.00  0.00           C  
ATOM   1700  O   VAL A 160      21.799  58.802  54.016  1.00  0.00           O  
ATOM   1701  CB  VAL A 160      24.977  59.786  54.608  1.00  0.00           C  
ATOM   1702  CG1 VAL A 160      24.440  60.956  53.803  1.00  0.00           C  
ATOM   1703  CG2 VAL A 160      25.682  60.148  55.938  1.00  0.00           C  
ATOM   1704  H   VAL A 160      24.671  57.637  52.921  1.00  0.00           H  
ATOM   1705  N   GLY A 161      21.988  59.206  56.144  1.00  0.00           N  
ATOM   1706  CA  GLY A 161      20.515  59.383  56.369  1.00  0.00           C  
ATOM   1707  C   GLY A 161      19.539  58.198  56.228  1.00  0.00           C  
ATOM   1708  O   GLY A 161      18.855  57.783  57.182  1.00  0.00           O  
ATOM   1709  H   GLY A 161      22.434  59.131  57.035  1.00  0.00           H  
ATOM   1710  N   GLN A 162      19.820  57.460  55.163  1.00  0.00           N  
ATOM   1711  CA  GLN A 162      19.024  56.225  54.748  1.00  0.00           C  
ATOM   1712  C   GLN A 162      19.555  55.020  55.431  1.00  0.00           C  
ATOM   1713  O   GLN A 162      20.560  54.460  55.018  1.00  0.00           O  
ATOM   1714  CB  GLN A 162      18.968  55.998  53.244  1.00  0.00           C  
ATOM   1715  CG  GLN A 162      17.991  54.865  52.794  1.00  0.00           C  
ATOM   1716  CD  GLN A 162      17.981  54.857  51.261  1.00  0.00           C  
ATOM   1717  NE2 GLN A 162      17.097  55.725  50.799  1.00  0.00           N  
ATOM   1718  OE1 GLN A 162      18.378  53.969  50.506  1.00  0.00           O  
ATOM   1719  H   GLN A 162      20.690  57.524  54.667  1.00  0.00           H  
ATOM   1720 1HE2 GLN A 162      16.650  56.278  51.489  1.00  0.00           H  
ATOM   1721 2HE2 GLN A 162      16.895  55.778  49.819  1.00  0.00           H  
ATOM   1722  N   GLY A 163      18.631  54.516  56.239  1.00  0.00           N  
ATOM   1723  CA  GLY A 163      18.675  53.119  56.741  1.00  0.00           C  
ATOM   1724  C   GLY A 163      17.790  52.197  55.892  1.00  0.00           C  
ATOM   1725  O   GLY A 163      17.593  52.459  54.680  1.00  0.00           O  
ATOM   1726  H   GLY A 163      17.774  55.007  56.386  1.00  0.00           H  
ATOM   1727  N   ASN A 164      17.784  50.963  56.407  1.00  0.00           N  
ATOM   1728  CA  ASN A 164      17.202  49.763  55.764  1.00  0.00           C  
ATOM   1729  C   ASN A 164      18.116  49.166  54.674  1.00  0.00           C  
ATOM   1730  O   ASN A 164      18.399  47.975  54.644  1.00  0.00           O  
ATOM   1731  CB  ASN A 164      15.731  49.759  55.241  1.00  0.00           C  
ATOM   1732  CG  ASN A 164      14.721  49.840  56.367  1.00  0.00           C  
ATOM   1733  ND2 ASN A 164      13.638  49.087  56.137  1.00  0.00           N  
ATOM   1734  OD1 ASN A 164      14.845  50.584  57.372  1.00  0.00           O  
ATOM   1735  H   ASN A 164      18.042  50.829  57.357  1.00  0.00           H  
ATOM   1736 1HD2 ASN A 164      13.702  48.452  55.365  1.00  0.00           H  
ATOM   1737 2HD2 ASN A 164      12.828  49.217  56.703  1.00  0.00           H  
ATOM   1738  N   THR A 165      18.399  49.944  53.575  1.00  0.00           N  
ATOM   1739  CA  THR A 165      19.181  49.541  52.345  1.00  0.00           C  
ATOM   1740  C   THR A 165      20.607  48.939  52.543  1.00  0.00           C  
ATOM   1741  O   THR A 165      21.471  49.118  51.690  1.00  0.00           O  
ATOM   1742  CB  THR A 165      19.304  50.611  51.229  1.00  0.00           C  
ATOM   1743  CG2 THR A 165      17.946  50.836  50.550  1.00  0.00           C  
ATOM   1744  OG1 THR A 165      19.725  51.866  51.746  1.00  0.00           O  
ATOM   1745  H   THR A 165      18.173  50.911  53.569  1.00  0.00           H  
ATOM   1746  HG1 THR A 165      19.287  52.579  51.190  1.00  0.00           H  
ATOM   1747  N   GLU A 166      20.904  48.341  53.718  1.00  0.00           N  
ATOM   1748  CA  GLU A 166      22.286  48.051  54.215  1.00  0.00           C  
ATOM   1749  C   GLU A 166      22.863  46.841  53.457  1.00  0.00           C  
ATOM   1750  O   GLU A 166      22.255  45.753  53.317  1.00  0.00           O  
ATOM   1751  CB  GLU A 166      22.222  47.863  55.778  1.00  0.00           C  
ATOM   1752  CG  GLU A 166      21.701  49.122  56.490  1.00  0.00           C  
ATOM   1753  CD  GLU A 166      21.480  48.805  57.991  1.00  0.00           C  
ATOM   1754  OE1 GLU A 166      20.505  48.103  58.318  1.00  0.00           O  
ATOM   1755  OE2 GLU A 166      22.289  49.312  58.800  1.00  0.00           O1-
ATOM   1756  H   GLU A 166      20.108  48.060  54.260  1.00  0.00           H  
ATOM   1757  N   ARG A 167      24.204  46.850  53.322  1.00  0.00           N  
ATOM   1758  CA  ARG A 167      24.931  45.734  52.705  1.00  0.00           C  
ATOM   1759  C   ARG A 167      26.353  45.498  53.287  1.00  0.00           C  
ATOM   1760  O   ARG A 167      27.226  46.302  53.349  1.00  0.00           O  
ATOM   1761  CB  ARG A 167      24.833  45.903  51.154  1.00  0.00           C  
ATOM   1762  CG  ARG A 167      25.395  47.229  50.679  1.00  0.00           C  
ATOM   1763  CD  ARG A 167      24.523  48.171  49.850  1.00  0.00           C  
ATOM   1764  NE  ARG A 167      24.498  47.718  48.439  1.00  0.00           N  
ATOM   1765  CZ  ARG A 167      23.376  47.783  47.616  1.00  0.00           C  
ATOM   1766  NH1 ARG A 167      22.276  48.392  47.975  1.00  0.00           N1+
ATOM   1767  NH2 ARG A 167      23.547  47.371  46.367  1.00  0.00           N  
ATOM   1768  H   ARG A 167      24.730  47.706  53.369  1.00  0.00           H  
ATOM   1769  HE  ARG A 167      25.344  47.264  48.143  1.00  0.00           H  
ATOM   1770 1HH1 ARG A 167      22.316  48.733  48.912  1.00  0.00           H  
ATOM   1771 2HH1 ARG A 167      21.501  48.725  47.429  1.00  0.00           H  
ATOM   1772 1HH2 ARG A 167      24.396  47.041  45.965  1.00  0.00           H  
ATOM   1773 2HH2 ARG A 167      22.753  47.386  45.758  1.00  0.00           H  
ATOM   1774  N   THR A 168      26.428  44.355  53.910  1.00  0.00           N  
ATOM   1775  CA  THR A 168      27.628  43.576  54.400  1.00  0.00           C  
ATOM   1776  C   THR A 168      28.570  43.322  53.195  1.00  0.00           C  
ATOM   1777  O   THR A 168      28.359  42.382  52.478  1.00  0.00           O  
ATOM   1778  CB  THR A 168      27.099  42.270  55.068  1.00  0.00           C  
ATOM   1779  CG2 THR A 168      28.246  41.681  55.883  1.00  0.00           C  
ATOM   1780  OG1 THR A 168      26.007  42.578  55.898  1.00  0.00           O  
ATOM   1781  H   THR A 168      25.620  43.978  54.367  1.00  0.00           H  
ATOM   1782  HG1 THR A 168      25.730  41.830  56.488  1.00  0.00           H  
ATOM   1783  N   VAL A 169      29.664  44.017  53.093  1.00  0.00           N  
ATOM   1784  CA  VAL A 169      30.698  43.874  52.006  1.00  0.00           C  
ATOM   1785  C   VAL A 169      31.931  43.132  52.490  1.00  0.00           C  
ATOM   1786  O   VAL A 169      32.504  43.397  53.479  1.00  0.00           O  
ATOM   1787  CB  VAL A 169      30.993  45.190  51.207  1.00  0.00           C  
ATOM   1788  CG1 VAL A 169      31.516  44.973  49.782  1.00  0.00           C  
ATOM   1789  CG2 VAL A 169      29.840  46.115  51.015  1.00  0.00           C  
ATOM   1790  H   VAL A 169      29.965  44.820  53.608  1.00  0.00           H  
ATOM   1791  N   TRP A 170      32.216  42.090  51.754  1.00  0.00           N  
ATOM   1792  CA  TRP A 170      33.279  41.144  52.131  1.00  0.00           C  
ATOM   1793  C   TRP A 170      34.557  41.403  51.341  1.00  0.00           C  
ATOM   1794  O   TRP A 170      34.462  41.548  50.130  1.00  0.00           O  
ATOM   1795  CB  TRP A 170      32.722  39.677  52.090  1.00  0.00           C  
ATOM   1796  CG  TRP A 170      31.406  39.460  52.890  1.00  0.00           C  
ATOM   1797  CD1 TRP A 170      30.195  39.561  52.334  1.00  0.00           C  
ATOM   1798  CD2 TRP A 170      31.274  39.164  54.235  1.00  0.00           C  
ATOM   1799  CE2 TRP A 170      29.912  39.006  54.383  1.00  0.00           C  
ATOM   1800  CE3 TRP A 170      32.157  38.768  55.185  1.00  0.00           C  
ATOM   1801  NE1 TRP A 170      29.278  39.223  53.228  1.00  0.00           N  
ATOM   1802  CZ2 TRP A 170      29.389  38.412  55.518  1.00  0.00           C  
ATOM   1803  CZ3 TRP A 170      31.695  38.181  56.313  1.00  0.00           C  
ATOM   1804  CH2 TRP A 170      30.330  38.021  56.511  1.00  0.00           C  
ATOM   1805  H   TRP A 170      31.960  42.086  50.779  1.00  0.00           H  
ATOM   1806  HD1 TRP A 170      30.021  40.042  51.361  1.00  0.00           H  
ATOM   1807  HE1 TRP A 170      28.307  39.011  53.083  1.00  0.00           H  
ATOM   1808  HE3 TRP A 170      33.180  39.118  55.037  1.00  0.00           H  
ATOM   1809  HZ2 TRP A 170      28.307  38.396  55.675  1.00  0.00           H  
ATOM   1810  HZ3 TRP A 170      32.369  37.591  56.925  1.00  0.00           H  
ATOM   1811  HH2 TRP A 170      30.007  37.319  57.281  1.00  0.00           H  
ATOM   1812  N   GLN A 171      35.489  42.008  52.020  1.00  0.00           N  
ATOM   1813  CA  GLN A 171      36.839  42.173  51.481  1.00  0.00           C  
ATOM   1814  C   GLN A 171      37.763  41.009  51.743  1.00  0.00           C  
ATOM   1815  O   GLN A 171      37.773  40.582  52.870  1.00  0.00           O  
ATOM   1816  CB  GLN A 171      37.474  43.419  52.129  1.00  0.00           C  
ATOM   1817  CG  GLN A 171      38.704  44.069  51.431  1.00  0.00           C  
ATOM   1818  CD  GLN A 171      39.625  44.966  52.340  1.00  0.00           C  
ATOM   1819  NE2 GLN A 171      39.209  46.165  52.635  1.00  0.00           N  
ATOM   1820  OE1 GLN A 171      40.673  44.562  52.737  1.00  0.00           O  
ATOM   1821  H   GLN A 171      35.378  42.217  52.994  1.00  0.00           H  
ATOM   1822 1HE2 GLN A 171      38.336  46.526  52.305  1.00  0.00           H  
ATOM   1823 2HE2 GLN A 171      39.780  46.809  53.157  1.00  0.00           H  
ATOM   1824  N   TYR A 172      38.406  40.608  50.698  1.00  0.00           N  
ATOM   1825  CA  TYR A 172      39.344  39.455  50.681  1.00  0.00           C  
ATOM   1826  C   TYR A 172      40.778  39.883  50.446  1.00  0.00           C  
ATOM   1827  O   TYR A 172      41.246  39.948  49.299  1.00  0.00           O  
ATOM   1828  CB  TYR A 172      38.796  38.489  49.627  1.00  0.00           C  
ATOM   1829  CG  TYR A 172      37.673  37.564  50.019  1.00  0.00           C  
ATOM   1830  CD1 TYR A 172      38.083  36.336  50.455  1.00  0.00           C  
ATOM   1831  CD2 TYR A 172      36.369  38.028  50.043  1.00  0.00           C
[truncated: 2,116,151 more chars]
