# Supplementary material for: Structural insights into the pSer/pThr dependent regulation of the SHP2 tyrosine phosphatase in insulin and CD28 signaling
Source: Nat Commun. 2022 Sep 16;13:5439. doi: 10.1038/s41467-022-32918-5 (PMC9481563; doi:10.1038/s41467-022-32918-5)
Supplement: Supplementary file 4 — Supplementary dataset 2 [file 41467_2022_32918_MOESM4_ESM.zip › p0IRS1-04-dynamics.pdb]

MODEL        1
ATOM      1  N   SER A   4      66.870  29.250  28.700  1.00  0.00           N  
ATOM      2  CA  SER A   4      65.870  29.070  29.780  1.00  0.00           C  
ATOM      3  C   SER A   4      64.440  28.990  29.210  1.00  0.00           C  
ATOM      4  O   SER A   4      63.980  29.870  28.490  1.00  0.00           O  
ATOM      5  CB  SER A   4      65.800  30.380  30.590  1.00  0.00           C  
ATOM      6  OG  SER A   4      66.620  31.500  30.200  1.00  0.00           O  
ATOM      7  HG  SER A   4      66.370  32.350  30.670  1.00  0.00           H  
ATOM      8  H1  SER A   4      67.160  30.210  28.650  1.00  0.00           H  
ATOM      9  H2  SER A   4      67.600  28.620  28.970  1.00  0.00           H  
ATOM     10  H3  SER A   4      66.580  28.820  27.850  1.00  0.00           H  
ATOM     11  N   GLY A   5      63.780  27.910  29.640  1.00  0.00           N  
ATOM     12  CA  GLY A   5      62.550  27.550  29.010  1.00  0.00           C  
ATOM     13  C   GLY A   5      61.370  28.530  29.140  1.00  0.00           C  
ATOM     14  O   GLY A   5      60.870  28.950  28.130  1.00  0.00           O  
ATOM     15  H   GLY A   5      64.070  27.230  30.320  1.00  0.00           H  
ATOM     16  N   PHE A   6      61.020  28.950  30.360  1.00  0.00           N  
ATOM     17  CA  PHE A   6      59.710  29.590  30.650  1.00  0.00           C  
ATOM     18  C   PHE A   6      59.580  30.970  30.060  1.00  0.00           C  
ATOM     19  O   PHE A   6      58.640  31.330  29.380  1.00  0.00           O  
ATOM     20  CB  PHE A   6      59.280  29.560  32.150  1.00  0.00           C  
ATOM     21  CG  PHE A   6      58.760  28.250  32.620  1.00  0.00           C  
ATOM     22  CD1 PHE A   6      57.540  27.710  32.320  1.00  0.00           C  
ATOM     23  CD2 PHE A   6      59.660  27.520  33.400  1.00  0.00           C  
ATOM     24  CE1 PHE A   6      57.070  26.480  32.840  1.00  0.00           C  
ATOM     25  CE2 PHE A   6      59.290  26.270  33.870  1.00  0.00           C  
ATOM     26  CZ  PHE A   6      57.990  25.740  33.620  1.00  0.00           C  
ATOM     27  H   PHE A   6      61.600  28.890  31.170  1.00  0.00           H  
ATOM     28  HD1 PHE A   6      56.820  28.350  31.820  1.00  0.00           H  
ATOM     29  HD2 PHE A   6      60.650  27.960  33.540  1.00  0.00           H  
ATOM     30  HE1 PHE A   6      56.080  26.170  32.510  1.00  0.00           H  
ATOM     31  HE2 PHE A   6      60.060  25.680  34.360  1.00  0.00           H  
ATOM     32  HZ  PHE A   6      57.860  24.660  33.740  1.00  0.00           H  
ATOM     33  N   TRP A   7      60.750  31.650  30.150  1.00  0.00           N  
ATOM     34  CA  TRP A   7      61.020  32.810  29.310  1.00  0.00           C  
ATOM     35  C   TRP A   7      60.570  32.860  27.790  1.00  0.00           C  
ATOM     36  O   TRP A   7      59.980  33.800  27.290  1.00  0.00           O  
ATOM     37  CB  TRP A   7      62.510  33.070  29.540  1.00  0.00           C  
ATOM     38  CG  TRP A   7      62.980  34.280  28.810  1.00  0.00           C  
ATOM     39  CD1 TRP A   7      62.360  35.470  28.800  1.00  0.00           C  
ATOM     40  CD2 TRP A   7      64.150  34.430  28.160  1.00  0.00           C  
ATOM     41  CE2 TRP A   7      64.090  35.740  27.650  1.00  0.00           C  
ATOM     42  CE3 TRP A   7      65.170  33.540  27.820  1.00  0.00           C  
ATOM     43  NE1 TRP A   7      63.020  36.350  28.010  1.00  0.00           N  
ATOM     44  CZ2 TRP A   7      65.100  36.160  26.790  1.00  0.00           C  
ATOM     45  CZ3 TRP A   7      66.110  33.960  26.870  1.00  0.00           C  
ATOM     46  CH2 TRP A   7      66.130  35.330  26.390  1.00  0.00           C  
ATOM     47  H   TRP A   7      61.510  31.380  30.740  1.00  0.00           H  
ATOM     48  HD1 TRP A   7      61.300  35.570  29.040  1.00  0.00           H  
ATOM     49  HE1 TRP A   7      62.810  37.300  27.770  1.00  0.00           H  
ATOM     50  HE3 TRP A   7      65.030  32.480  28.040  1.00  0.00           H  
ATOM     51  HZ2 TRP A   7      65.010  37.150  26.340  1.00  0.00           H  
ATOM     52  HZ3 TRP A   7      66.820  33.210  26.510  1.00  0.00           H  
ATOM     53  HH2 TRP A   7      66.870  35.690  25.670  1.00  0.00           H  
ATOM     54  N   GLU A   8      60.930  31.830  27.040  1.00  0.00           N  
ATOM     55  CA  GLU A   8      60.660  31.810  25.530  1.00  0.00           C  
ATOM     56  C   GLU A   8      59.200  31.640  25.120  1.00  0.00           C  
ATOM     57  O   GLU A   8      58.780  31.800  23.940  1.00  0.00           O  
ATOM     58  CB  GLU A   8      61.500  30.740  24.810  1.00  0.00           C  
ATOM     59  CG  GLU A   8      62.990  30.870  25.070  1.00  0.00           C  
ATOM     60  CD  GLU A   8      63.680  29.780  24.230  1.00  0.00           C  
ATOM     61  OE1 GLU A   8      63.660  28.600  24.580  1.00  0.00           O  
ATOM     62  OE2 GLU A   8      64.270  30.190  23.220  1.00  0.00           O1-
ATOM     63  H   GLU A   8      61.470  31.050  27.350  1.00  0.00           H  
ATOM     64  N   GLU A   9      58.460  31.170  26.060  1.00  0.00           N  
ATOM     65  CA  GLU A   9      57.010  31.340  26.200  1.00  0.00           C  
ATOM     66  C   GLU A   9      56.550  32.760  26.560  1.00  0.00           C  
ATOM     67  O   GLU A   9      56.130  33.530  25.720  1.00  0.00           O  
ATOM     68  CB  GLU A   9      56.490  30.340  27.300  1.00  0.00           C  
ATOM     69  CG  GLU A   9      55.300  29.550  26.760  1.00  0.00           C  
ATOM     70  CD  GLU A   9      55.270  28.180  27.450  1.00  0.00           C  
ATOM     71  OE1 GLU A   9      54.680  28.010  28.580  1.00  0.00           O  
ATOM     72  OE2 GLU A   9      55.870  27.290  26.830  1.00  0.00           O1-
ATOM     73  H   GLU A   9      58.980  30.650  26.740  1.00  0.00           H  
ATOM     74  N   PHE A  10      56.960  33.110  27.780  1.00  0.00           N  
ATOM     75  CA  PHE A  10      56.640  34.470  28.470  1.00  0.00           C  
ATOM     76  C   PHE A  10      56.880  35.670  27.580  1.00  0.00           C  
ATOM     77  O   PHE A  10      56.000  36.530  27.560  1.00  0.00           O  
ATOM     78  CB  PHE A  10      57.500  34.530  29.710  1.00  0.00           C  
ATOM     79  CG  PHE A  10      57.440  35.970  30.330  1.00  0.00           C  
ATOM     80  CD1 PHE A  10      56.370  36.400  31.080  1.00  0.00           C  
ATOM     81  CD2 PHE A  10      58.530  36.870  30.450  1.00  0.00           C  
ATOM     82  CE1 PHE A  10      56.250  37.570  31.840  1.00  0.00           C  
ATOM     83  CE2 PHE A  10      58.490  37.990  31.230  1.00  0.00           C  
ATOM     84  CZ  PHE A  10      57.340  38.400  31.850  1.00  0.00           C  
ATOM     85  H   PHE A  10      57.690  32.600  28.240  1.00  0.00           H  
ATOM     86  HD1 PHE A  10      55.470  35.780  31.160  1.00  0.00           H  
ATOM     87  HD2 PHE A  10      59.420  36.720  29.840  1.00  0.00           H  
ATOM     88  HE1 PHE A  10      55.470  37.660  32.590  1.00  0.00           H  
ATOM     89  HE2 PHE A  10      59.410  38.580  31.310  1.00  0.00           H  
ATOM     90  HZ  PHE A  10      57.120  39.450  32.030  1.00  0.00           H  
ATOM     91  N   GLU A  11      57.950  35.760  26.850  1.00  0.00           N  
ATOM     92  CA  GLU A  11      58.430  36.870  25.980  1.00  0.00           C  
ATOM     93  C   GLU A  11      57.510  37.260  24.830  1.00  0.00           C  
ATOM     94  O   GLU A  11      57.320  38.440  24.640  1.00  0.00           O  
ATOM     95  CB  GLU A  11      59.830  36.490  25.390  1.00  0.00           C  
ATOM     96  CG  GLU A  11      60.490  37.550  24.490  1.00  0.00           C  
ATOM     97  CD  GLU A  11      61.740  38.010  25.160  1.00  0.00           C  
ATOM     98  OE1 GLU A  11      61.840  38.490  26.320  1.00  0.00           O  
ATOM     99  OE2 GLU A  11      62.550  38.310  24.270  1.00  0.00           O1-
ATOM    100  H   GLU A  11      58.700  35.100  26.920  1.00  0.00           H  
ATOM    101  N   THR A  12      56.700  36.390  24.400  1.00  0.00           N  
ATOM    102  CA  THR A  12      55.890  36.580  23.210  1.00  0.00           C  
ATOM    103  C   THR A  12      54.720  37.600  23.510  1.00  0.00           C  
ATOM    104  O   THR A  12      54.370  38.350  22.550  1.00  0.00           O  
ATOM    105  CB  THR A  12      55.170  35.310  22.710  1.00  0.00           C  
ATOM    106  CG2 THR A  12      56.110  34.300  22.120  1.00  0.00           C  
ATOM    107  OG1 THR A  12      54.260  34.760  23.670  1.00  0.00           O  
ATOM    108  H   THR A  12      56.340  35.680  25.010  1.00  0.00           H  
ATOM    109  HG1 THR A  12      54.640  33.890  24.000  1.00  0.00           H  
ATOM    110  N   LEU A  13      54.150  37.750  24.690  1.00  0.00           N  
ATOM    111  CA  LEU A  13      53.170  38.860  25.000  1.00  0.00           C  
ATOM    112  C   LEU A  13      53.810  40.240  25.260  1.00  0.00           C  
ATOM    113  O   LEU A  13      53.180  41.300  25.070  1.00  0.00           O  
ATOM    114  CB  LEU A  13      52.410  38.680  26.330  1.00  0.00           C  
ATOM    115  CG  LEU A  13      51.150  37.960  26.050  1.00  0.00           C  
ATOM    116  CD1 LEU A  13      50.170  38.790  25.210  1.00  0.00           C  
ATOM    117  CD2 LEU A  13      51.330  36.570  25.490  1.00  0.00           C  
ATOM    118  H   LEU A  13      54.020  36.990  25.340  1.00  0.00           H  
ATOM    119  N   GLN A  14      55.080  40.240  25.780  1.00  0.00           N  
ATOM    120  CA  GLN A  14      55.920  41.470  25.960  1.00  0.00           C  
ATOM    121  C   GLN A  14      56.000  42.160  24.560  1.00  0.00           C  
ATOM    122  O   GLN A  14      55.840  43.370  24.450  1.00  0.00           O  
ATOM    123  CB  GLN A  14      57.340  41.100  26.350  1.00  0.00           C  
ATOM    124  CG  GLN A  14      57.610  40.440  27.700  1.00  0.00           C  
ATOM    125  CD  GLN A  14      57.280  41.330  28.920  1.00  0.00           C  
ATOM    126  NE2 GLN A  14      58.230  42.190  29.240  1.00  0.00           N  
ATOM    127  OE1 GLN A  14      56.130  41.440  29.290  1.00  0.00           O  
ATOM    128  H   GLN A  14      55.510  39.390  26.080  1.00  0.00           H  
ATOM    129 1HE2 GLN A  14      59.090  42.150  28.730  1.00  0.00           H  
ATOM    130 2HE2 GLN A  14      57.980  42.920  29.880  1.00  0.00           H  
ATOM    131  N   GLN A  15      56.540  41.340  23.620  1.00  0.00           N  
ATOM    132  CA  GLN A  15      56.500  41.550  22.150  1.00  0.00           C  
ATOM    133  C   GLN A  15      55.110  41.830  21.570  1.00  0.00           C  
ATOM    134  O   GLN A  15      54.950  42.680  20.720  1.00  0.00           O  
ATOM    135  CB  GLN A  15      57.150  40.280  21.490  1.00  0.00           C  
ATOM    136  CG  GLN A  15      58.660  40.130  21.800  1.00  0.00           C  
ATOM    137  CD  GLN A  15      59.250  38.930  21.070  1.00  0.00           C  
ATOM    138  NE2 GLN A  15      60.510  38.700  21.360  1.00  0.00           N  
ATOM    139  OE1 GLN A  15      58.530  38.030  20.590  1.00  0.00           O  
ATOM    140  H   GLN A  15      57.180  40.650  23.940  1.00  0.00           H  
ATOM    141 1HE2 GLN A  15      60.970  39.180  22.100  1.00  0.00           H  
ATOM    142 2HE2 GLN A  15      60.980  37.930  20.920  1.00  0.00           H  
ATOM    143  N   GLN A  16      54.050  41.180  21.940  1.00  0.00           N  
ATOM    144  CA  GLN A  16      52.660  41.550  21.520  1.00  0.00           C  
ATOM    145  C   GLN A  16      52.080  42.910  22.010  1.00  0.00           C  
ATOM    146  O   GLN A  16      51.310  43.450  21.220  1.00  0.00           O  
ATOM    147  CB  GLN A  16      51.580  40.560  21.940  1.00  0.00           C  
ATOM    148  CG  GLN A  16      51.480  39.310  21.030  1.00  0.00           C  
ATOM    149  CD  GLN A  16      51.000  38.040  21.740  1.00  0.00           C  
ATOM    150  NE2 GLN A  16      49.740  37.910  21.600  1.00  0.00           N  
ATOM    151  OE1 GLN A  16      51.720  37.170  22.150  1.00  0.00           O  
ATOM    152  H   GLN A  16      54.120  40.240  22.280  1.00  0.00           H  
ATOM    153 1HE2 GLN A  16      49.240  38.540  21.010  1.00  0.00           H  
ATOM    154 2HE2 GLN A  16      49.320  37.220  22.190  1.00  0.00           H  
ATOM    155  N   GLU A  17      52.800  43.460  22.970  1.00  0.00           N  
ATOM    156  CA  GLU A  17      52.750  44.870  23.350  1.00  0.00           C  
ATOM    157  C   GLU A  17      53.780  45.810  22.750  1.00  0.00           C  
ATOM    158  O   GLU A  17      53.790  47.010  22.980  1.00  0.00           O  
ATOM    159  CB  GLU A  17      52.640  45.000  24.830  1.00  0.00           C  
ATOM    160  CG  GLU A  17      51.200  44.780  25.240  1.00  0.00           C  
ATOM    161  CD  GLU A  17      50.970  44.890  26.740  1.00  0.00           C  
ATOM    162  OE1 GLU A  17      50.160  44.100  27.210  1.00  0.00           O  
ATOM    163  OE2 GLU A  17      51.400  45.920  27.320  1.00  0.00           O1-
ATOM    164  H   GLU A  17      53.080  42.920  23.770  1.00  0.00           H  
ATOM    165  N   CYS A  18      54.760  45.290  22.060  1.00  0.00           N  
ATOM    166  CA  CYS A  18      55.930  46.090  21.480  1.00  0.00           C  
ATOM    167  C   CYS A  18      55.610  46.860  20.190  1.00  0.00           C  
ATOM    168  O   CYS A  18      55.720  48.080  19.980  1.00  0.00           O  
ATOM    169  CB  CYS A  18      57.060  45.110  21.230  1.00  0.00           C  
ATOM    170  SG  CYS A  18      58.140  44.980  22.640  1.00  0.00           S  
ATOM    171  H   CYS A  18      54.800  44.300  21.890  1.00  0.00           H  
ATOM    172  HG  CYS A  18      57.090  44.670  23.390  1.00  0.00           H  
ATOM    173  N   LYS A  19      54.770  46.160  19.410  1.00  0.00           N  
ATOM    174  CA  LYS A  19      53.940  46.820  18.390  1.00  0.00           C  
ATOM    175  C   LYS A  19      52.810  47.740  18.970  1.00  0.00           C  
ATOM    176  O   LYS A  19      52.270  47.470  20.040  1.00  0.00           O  
ATOM    177  CB  LYS A  19      53.370  45.700  17.490  1.00  0.00           C  
ATOM    178  CG  LYS A  19      52.780  44.510  18.230  1.00  0.00           C  
ATOM    179  CD  LYS A  19      52.830  43.230  17.330  1.00  0.00           C  
ATOM    180  CE  LYS A  19      54.190  42.570  17.410  1.00  0.00           C  
ATOM    181  NZ  LYS A  19      54.150  41.270  16.670  1.00  0.00           N1+
ATOM    182  H   LYS A  19      54.610  45.180  19.540  1.00  0.00           H  
ATOM    183  HZ1 LYS A  19      53.690  41.410  15.790  1.00  0.00           H  
ATOM    184  HZ2 LYS A  19      55.030  40.810  16.560  1.00  0.00           H  
ATOM    185  HZ3 LYS A  19      53.470  40.690  17.120  1.00  0.00           H  
ATOM    186  N   LEU A  20      52.310  48.710  18.200  1.00  0.00           N  
ATOM    187  CA  LEU A  20      51.270  49.650  18.610  1.00  0.00           C  
ATOM    188  C   LEU A  20      50.030  49.200  19.430  1.00  0.00           C  
ATOM    189  O   LEU A  20      49.300  48.320  18.940  1.00  0.00           O  
ATOM    190  CB  LEU A  20      50.840  50.440  17.420  1.00  0.00           C  
ATOM    191  CG  LEU A  20      49.970  51.660  17.580  1.00  0.00           C  
ATOM    192  CD1 LEU A  20      50.470  52.860  18.430  1.00  0.00           C  
ATOM    193  CD2 LEU A  20      49.670  52.180  16.180  1.00  0.00           C  
ATOM    194  H   LEU A  20      52.740  48.860  17.310  1.00  0.00           H  
ATOM    195  N   LEU A  21      49.840  49.760  20.640  1.00  0.00           N  
ATOM    196  CA  LEU A  21      48.720  49.410  21.530  1.00  0.00           C  
ATOM    197  C   LEU A  21      47.400  50.140  21.160  1.00  0.00           C  
ATOM    198  O   LEU A  21      47.480  51.180  20.480  1.00  0.00           O  
ATOM    199  CB  LEU A  21      49.080  49.790  22.960  1.00  0.00           C  
ATOM    200  CG  LEU A  21      49.780  48.800  23.830  1.00  0.00           C  
ATOM    201  CD1 LEU A  21      50.140  49.530  25.170  1.00  0.00           C  
ATOM    202  CD2 LEU A  21      49.030  47.530  24.150  1.00  0.00           C  
ATOM    203  H   LEU A  21      50.540  50.370  21.000  1.00  0.00           H  
ATOM    204  N   TYR A  22      46.290  49.660  21.570  1.00  0.00           N  
ATOM    205  CA  TYR A  22      44.980  50.280  21.540  1.00  0.00           C  
ATOM    206  C   TYR A  22      44.930  51.600  22.340  1.00  0.00           C  
ATOM    207  O   TYR A  22      45.760  51.940  23.220  1.00  0.00           O  
ATOM    208  CB  TYR A  22      43.960  49.370  22.140  1.00  0.00           C  
ATOM    209  CG  TYR A  22      43.870  47.940  21.490  1.00  0.00           C  
ATOM    210  CD1 TYR A  22      43.610  47.810  20.110  1.00  0.00           C  
ATOM    211  CD2 TYR A  22      43.780  46.880  22.320  1.00  0.00           C  
ATOM    212  CE1 TYR A  22      43.140  46.580  19.610  1.00  0.00           C  
ATOM    213  CE2 TYR A  22      43.300  45.670  21.820  1.00  0.00           C  
ATOM    214  CZ  TYR A  22      42.950  45.540  20.460  1.00  0.00           C  
ATOM    215  OH  TYR A  22      42.370  44.480  19.940  1.00  0.00           O  
ATOM    216  H   TYR A  22      46.310  48.760  22.020  1.00  0.00           H  
ATOM    217  HD1 TYR A  22      44.050  48.500  19.390  1.00  0.00           H  
ATOM    218  HD2 TYR A  22      44.010  47.040  23.370  1.00  0.00           H  
ATOM    219  HE1 TYR A  22      43.330  46.350  18.560  1.00  0.00           H  
ATOM    220  HE2 TYR A  22      43.440  44.790  22.440  1.00  0.00           H  
ATOM    221  HH  TYR A  22      41.710  44.840  19.290  1.00  0.00           H  
ATOM    222  N   SER A  23      43.740  52.240  22.260  1.00  0.00           N  
ATOM    223  CA  SER A  23      43.530  53.520  22.950  1.00  0.00           C  
ATOM    224  C   SER A  23      43.500  53.600  24.470  1.00  0.00           C  
ATOM    225  O   SER A  23      42.810  52.820  25.170  1.00  0.00           O  
ATOM    226  CB  SER A  23      42.220  54.180  22.430  1.00  0.00           C  
ATOM    227  OG  SER A  23      42.220  55.600  22.600  1.00  0.00           O  
ATOM    228  H   SER A  23      43.120  52.090  21.480  1.00  0.00           H  
ATOM    229  HG  SER A  23      41.590  55.790  23.350  1.00  0.00           H  
ATOM    230  N   ARG A  24      44.290  54.500  24.980  1.00  0.00           N  
ATOM    231  CA  ARG A  24      44.420  54.960  26.420  1.00  0.00           C  
ATOM    232  C   ARG A  24      44.090  56.430  26.730  1.00  0.00           C  
ATOM    233  O   ARG A  24      44.440  56.930  27.790  1.00  0.00           O  
ATOM    234  CB  ARG A  24      45.790  54.590  27.060  1.00  0.00           C  
ATOM    235  CG  ARG A  24      46.030  53.090  26.730  1.00  0.00           C  
ATOM    236  CD  ARG A  24      47.550  52.690  26.800  1.00  0.00           C  
ATOM    237  NE  ARG A  24      48.270  53.490  25.800  1.00  0.00           N  
ATOM    238  CZ  ARG A  24      49.460  54.070  25.920  1.00  0.00           C  
ATOM    239  NH1 ARG A  24      50.320  53.800  26.870  1.00  0.00           N1+
ATOM    240  NH2 ARG A  24      49.800  54.950  24.940  1.00  0.00           N  
ATOM    241  H   ARG A  24      44.910  54.940  24.340  1.00  0.00           H  
ATOM    242  HE  ARG A  24      47.910  53.570  24.880  1.00  0.00           H  
ATOM    243 1HH1 ARG A  24      50.200  53.070  27.550  1.00  0.00           H  
ATOM    244 2HH1 ARG A  24      51.210  54.230  26.740  1.00  0.00           H  
ATOM    245 1HH2 ARG A  24      49.170  55.200  24.200  1.00  0.00           H  
ATOM    246 2HH2 ARG A  24      50.800  54.990  24.870  1.00  0.00           H  
ATOM    247  N   LYS A  25      43.240  57.020  25.940  1.00  0.00           N  
ATOM    248  CA  LYS A  25      43.000  58.480  25.840  1.00  0.00           C  
ATOM    249  C   LYS A  25      42.460  59.250  27.140  1.00  0.00           C  
ATOM    250  O   LYS A  25      42.960  60.260  27.560  1.00  0.00           O  
ATOM    251  CB  LYS A  25      42.080  58.840  24.660  1.00  0.00           C  
ATOM    252  CG  LYS A  25      42.730  58.990  23.280  1.00  0.00           C  
ATOM    253  CD  LYS A  25      41.730  59.370  22.230  1.00  0.00           C  
ATOM    254  CE  LYS A  25      40.600  58.370  21.890  1.00  0.00           C  
ATOM    255  NZ  LYS A  25      39.670  58.860  20.900  1.00  0.00           N1+
ATOM    256  H   LYS A  25      42.630  56.490  25.350  1.00  0.00           H  
ATOM    257  HZ1 LYS A  25      38.940  58.200  20.740  1.00  0.00           H  
ATOM    258  HZ2 LYS A  25      39.360  59.790  21.090  1.00  0.00           H  
ATOM    259  HZ3 LYS A  25      40.140  58.840  20.010  1.00  0.00           H  
ATOM    260  N   GLU A  26      41.500  58.630  27.860  1.00  0.00           N  
ATOM    261  CA  GLU A  26      41.030  59.080  29.190  1.00  0.00           C  
ATOM    262  C   GLU A  26      42.030  58.910  30.350  1.00  0.00           C  
ATOM    263  O   GLU A  26      42.320  59.800  31.090  1.00  0.00           O  
ATOM    264  CB  GLU A  26      39.820  58.230  29.620  1.00  0.00           C  
ATOM    265  CG  GLU A  26      38.710  58.290  28.560  1.00  0.00           C  
ATOM    266  CD  GLU A  26      37.970  59.590  28.390  1.00  0.00           C  
ATOM    267  OE1 GLU A  26      37.340  60.190  29.310  1.00  0.00           O  
ATOM    268  OE2 GLU A  26      37.990  60.050  27.250  1.00  0.00           O1-
ATOM    269  H   GLU A  26      40.990  57.870  27.460  1.00  0.00           H  
ATOM    270  N   GLY A  27      42.680  57.700  30.350  1.00  0.00           N  
ATOM    271  CA  GLY A  27      43.920  57.440  31.150  1.00  0.00           C  
ATOM    272  C   GLY A  27      45.100  58.360  30.900  1.00  0.00           C  
ATOM    273  O   GLY A  27      45.890  58.680  31.780  1.00  0.00           O  
ATOM    274  H   GLY A  27      42.460  56.900  29.790  1.00  0.00           H  
ATOM    275  N   GLN A  28      45.290  58.780  29.610  1.00  0.00           N  
ATOM    276  CA  GLN A  28      46.350  59.790  29.260  1.00  0.00           C  
ATOM    277  C   GLN A  28      46.320  61.270  29.600  1.00  0.00           C  
ATOM    278  O   GLN A  28      47.420  61.850  29.710  1.00  0.00           O  
ATOM    279  CB  GLN A  28      46.600  59.650  27.780  1.00  0.00           C  
ATOM    280  CG  GLN A  28      47.390  58.370  27.370  1.00  0.00           C  
ATOM    281  CD  GLN A  28      47.610  58.420  25.830  1.00  0.00           C  
ATOM    282  NE2 GLN A  28      48.850  58.790  25.440  1.00  0.00           N  
ATOM    283  OE1 GLN A  28      46.730  58.460  24.970  1.00  0.00           O  
ATOM    284  H   GLN A  28      44.860  58.330  28.830  1.00  0.00           H  
ATOM    285 1HE2 GLN A  28      49.600  58.950  26.070  1.00  0.00           H  
ATOM    286 2HE2 GLN A  28      48.890  59.240  24.550  1.00  0.00           H  
ATOM    287  N   ARG A  29      45.110  61.720  29.960  1.00  0.00           N  
ATOM    288  CA  ARG A  29      45.070  63.150  30.420  1.00  0.00           C  
ATOM    289  C   ARG A  29      45.850  63.560  31.700  1.00  0.00           C  
ATOM    290  O   ARG A  29      46.050  62.850  32.730  1.00  0.00           O  
ATOM    291  CB  ARG A  29      43.610  63.460  30.700  1.00  0.00           C  
ATOM    292  CG  ARG A  29      42.650  63.050  29.560  1.00  0.00           C  
ATOM    293  CD  ARG A  29      41.190  63.330  29.850  1.00  0.00           C  
ATOM    294  NE  ARG A  29      40.750  64.710  29.790  1.00  0.00           N  
ATOM    295  CZ  ARG A  29      39.530  65.110  29.870  1.00  0.00           C  
ATOM    296  NH1 ARG A  29      38.510  64.240  30.110  1.00  0.00           N1+
ATOM    297  NH2 ARG A  29      39.230  66.410  29.960  1.00  0.00           N  
ATOM    298  H   ARG A  29      44.350  61.160  30.290  1.00  0.00           H  
ATOM    299  HE  ARG A  29      41.510  65.290  30.050  1.00  0.00           H  
ATOM    300 1HH1 ARG A  29      38.680  63.290  30.340  1.00  0.00           H  
ATOM    301 2HH1 ARG A  29      37.580  64.620  30.130  1.00  0.00           H  
ATOM    302 1HH2 ARG A  29      39.910  67.140  29.930  1.00  0.00           H  
ATOM    303 2HH2 ARG A  29      38.270  66.600  30.160  1.00  0.00           H  
ATOM    304  N   GLN A  30      46.160  64.820  31.780  1.00  0.00           N  
ATOM    305  CA  GLN A  30      46.770  65.590  32.900  1.00  0.00           C  
ATOM    306  C   GLN A  30      45.780  65.920  34.000  1.00  0.00           C  
ATOM    307  O   GLN A  30      46.070  66.000  35.170  1.00  0.00           O  
ATOM    308  CB  GLN A  30      47.570  66.820  32.410  1.00  0.00           C  
ATOM    309  CG  GLN A  30      48.390  67.480  33.530  1.00  0.00           C  
ATOM    310  CD  GLN A  30      49.640  66.760  34.040  1.00  0.00           C  
ATOM    311  NE2 GLN A  30      50.650  67.450  34.290  1.00  0.00           N  
ATOM    312  OE1 GLN A  30      49.680  65.560  34.230  1.00  0.00           O  
ATOM    313  H   GLN A  30      46.070  65.370  30.950  1.00  0.00           H  
ATOM    314 1HE2 GLN A  30      50.680  68.450  34.220  1.00  0.00           H  
ATOM    315 2HE2 GLN A  30      51.390  66.980  34.760  1.00  0.00           H  
ATOM    316  N   GLU A  31      44.470  66.040  33.590  1.00  0.00           N  
ATOM    317  CA  GLU A  31      43.310  66.090  34.460  1.00  0.00           C  
ATOM    318  C   GLU A  31      43.290  64.840  35.360  1.00  0.00           C  
ATOM    319  O   GLU A  31      42.830  64.920  36.450  1.00  0.00           O  
ATOM    320  CB  GLU A  31      41.980  66.220  33.700  1.00  0.00           C  
ATOM    321  CG  GLU A  31      41.880  67.440  32.770  1.00  0.00           C  
ATOM    322  CD  GLU A  31      42.760  67.360  31.540  1.00  0.00           C  
ATOM    323  OE1 GLU A  31      43.530  68.310  31.320  1.00  0.00           O  
ATOM    324  OE2 GLU A  31      42.940  66.320  30.940  1.00  0.00           O1-
ATOM    325  H   GLU A  31      44.250  66.410  32.690  1.00  0.00           H  
ATOM    326  N   ASN A  32      43.710  63.700  34.830  1.00  0.00           N  
ATOM    327  CA  ASN A  32      43.760  62.440  35.600  1.00  0.00           C  
ATOM    328  C   ASN A  32      45.030  61.920  36.260  1.00  0.00           C  
ATOM    329  O   ASN A  32      44.920  60.940  37.020  1.00  0.00           O  
ATOM    330  CB  ASN A  32      43.120  61.330  34.730  1.00  0.00           C  
ATOM    331  CG  ASN A  32      41.620  61.600  34.550  1.00  0.00           C  
ATOM    332  ND2 ASN A  32      41.040  61.410  33.360  1.00  0.00           N  
ATOM    333  OD1 ASN A  32      41.010  62.140  35.480  1.00  0.00           O  
ATOM    334  H   ASN A  32      43.830  63.530  33.850  1.00  0.00           H  
ATOM    335 1HD2 ASN A  32      41.600  60.920  32.700  1.00  0.00           H  
ATOM    336 2HD2 ASN A  32      40.060  61.440  33.190  1.00  0.00           H  
ATOM    337  N   LYS A  33      46.200  62.530  35.990  1.00  0.00           N  
ATOM    338  CA  LYS A  33      47.380  61.950  36.630  1.00  0.00           C  
ATOM    339  C   LYS A  33      47.480  61.980  38.190  1.00  0.00           C  
ATOM    340  O   LYS A  33      47.880  61.010  38.840  1.00  0.00           O  
ATOM    341  CB  LYS A  33      48.640  62.390  35.940  1.00  0.00           C  
ATOM    342  CG  LYS A  33      48.580  61.720  34.550  1.00  0.00           C  
ATOM    343  CD  LYS A  33      49.680  62.260  33.620  1.00  0.00           C  
ATOM    344  CE  LYS A  33      49.380  61.670  32.230  1.00  0.00           C  
ATOM    345  NZ  LYS A  33      50.210  62.210  31.200  1.00  0.00           N1+
ATOM    346  H   LYS A  33      46.240  63.170  35.220  1.00  0.00           H  
ATOM    347  HZ1 LYS A  33      50.050  61.690  30.360  1.00  0.00           H  
ATOM    348  HZ2 LYS A  33      50.040  63.190  31.080  1.00  0.00           H  
ATOM    349  HZ3 LYS A  33      51.160  62.040  31.480  1.00  0.00           H  
ATOM    350  N   ASN A  34      46.720  62.890  38.810  1.00  0.00           N  
ATOM    351  CA  ASN A  34      46.390  62.960  40.230  1.00  0.00           C  
ATOM    352  C   ASN A  34      45.570  61.750  40.710  1.00  0.00           C  
ATOM    353  O   ASN A  34      45.180  61.760  41.910  1.00  0.00           O  
ATOM    354  CB  ASN A  34      45.680  64.250  40.640  1.00  0.00           C  
ATOM    355  CG  ASN A  34      44.450  64.700  39.840  1.00  0.00           C  
ATOM    356  ND2 ASN A  34      44.230  65.980  39.800  1.00  0.00           N  
ATOM    357  OD1 ASN A  34      43.650  63.980  39.240  1.00  0.00           O  
ATOM    358  H   ASN A  34      46.380  63.690  38.310  1.00  0.00           H  
ATOM    359 1HD2 ASN A  34      44.720  66.570  40.440  1.00  0.00           H  
ATOM    360 2HD2 ASN A  34      43.560  66.320  39.140  1.00  0.00           H  
ATOM    361  N   LYS A  35      44.940  60.980  39.760  1.00  0.00           N  
ATOM    362  CA  LYS A  35      44.180  59.760  39.990  1.00  0.00           C  
ATOM    363  C   LYS A  35      44.910  58.470  39.610  1.00  0.00           C  
ATOM    364  O   LYS A  35      44.770  57.370  40.120  1.00  0.00           O  
ATOM    365  CB  LYS A  35      42.770  59.800  39.310  1.00  0.00           C  
ATOM    366  CG  LYS A  35      42.050  61.190  39.440  1.00  0.00           C  
ATOM    367  CD  LYS A  35      40.780  61.090  38.550  1.00  0.00           C  
ATOM    368  CE  LYS A  35      40.160  62.470  38.490  1.00  0.00           C  
ATOM    369  NZ  LYS A  35      41.180  63.470  38.130  1.00  0.00           N1+
ATOM    370  H   LYS A  35      44.970  61.190  38.780  1.00  0.00           H  
ATOM    371  HZ1 LYS A  35      41.290  63.430  37.140  1.00  0.00           H  
ATOM    372  HZ2 LYS A  35      40.890  64.400  38.370  1.00  0.00           H  
ATOM    373  HZ3 LYS A  35      42.060  63.350  38.600  1.00  0.00           H  
ATOM    374  N   ASN A  36      45.580  58.560  38.430  1.00  0.00           N  
ATOM    375  CA  ASN A  36      46.410  57.460  37.990  1.00  0.00           C  
ATOM    376  C   ASN A  36      47.860  57.710  38.500  1.00  0.00           C  
ATOM    377  O   ASN A  36      48.540  58.590  38.090  1.00  0.00           O  
ATOM    378  CB  ASN A  36      46.600  57.320  36.470  1.00  0.00           C  
ATOM    379  CG  ASN A  36      45.270  57.010  35.760  1.00  0.00           C  
ATOM    380  ND2 ASN A  36      45.210  57.540  34.570  1.00  0.00           N  
ATOM    381  OD1 ASN A  36      44.400  56.250  36.200  1.00  0.00           O  
ATOM    382  H   ASN A  36      45.270  59.190  37.720  1.00  0.00           H  
ATOM    383 1HD2 ASN A  36      45.940  58.110  34.190  1.00  0.00           H  
ATOM    384 2HD2 ASN A  36      44.390  57.400  34.010  1.00  0.00           H  
ATOM    385  N   ARG A  37      48.180  56.880  39.440  1.00  0.00           N  
ATOM    386  CA  ARG A  37      49.360  57.130  40.370  1.00  0.00           C  
ATOM    387  C   ARG A  37      50.720  57.110  39.640  1.00  0.00           C  
ATOM    388  O   ARG A  37      51.590  57.950  39.830  1.00  0.00           O  
ATOM    389  CB  ARG A  37      49.410  56.090  41.540  1.00  0.00           C  
ATOM    390  CG  ARG A  37      50.180  56.450  42.860  1.00  0.00           C  
ATOM    391  CD  ARG A  37      50.400  55.440  44.000  1.00  0.00           C  
ATOM    392  NE  ARG A  37      50.720  56.100  45.310  1.00  0.00           N  
ATOM    393  CZ  ARG A  37      50.330  55.730  46.520  1.00  0.00           C  
ATOM    394  NH1 ARG A  37      49.290  54.880  46.680  1.00  0.00           N1+
ATOM    395  NH2 ARG A  37      51.030  56.110  47.610  1.00  0.00           N  
ATOM    396  H   ARG A  37      47.570  56.150  39.760  1.00  0.00           H  
ATOM    397  HE  ARG A  37      51.200  56.980  45.240  1.00  0.00           H  
ATOM    398 1HH1 ARG A  37      48.690  54.440  46.010  1.00  0.00           H  
ATOM    399 2HH1 ARG A  37      49.150  54.700  47.660  1.00  0.00           H  
ATOM    400 1HH2 ARG A  37      51.850  56.660  47.510  1.00  0.00           H  
ATOM    401 2HH2 ARG A  37      50.670  56.100  48.550  1.00  0.00           H  
ATOM    402  N   TYR A  38      50.830  56.110  38.760  1.00  0.00           N  
ATOM    403  CA  TYR A  38      52.060  55.800  38.010  1.00  0.00           C  
ATOM    404  C   TYR A  38      52.240  56.310  36.560  1.00  0.00           C  
ATOM    405  O   TYR A  38      51.510  55.760  35.720  1.00  0.00           O  
ATOM    406  CB  TYR A  38      52.510  54.310  38.050  1.00  0.00           C  
ATOM    407  CG  TYR A  38      52.910  53.890  39.460  1.00  0.00           C  
ATOM    408  CD1 TYR A  38      54.250  53.790  39.700  1.00  0.00           C  
ATOM    409  CD2 TYR A  38      52.010  53.310  40.400  1.00  0.00           C  
ATOM    410  CE1 TYR A  38      54.700  53.120  40.800  1.00  0.00           C  
ATOM    411  CE2 TYR A  38      52.490  52.690  41.570  1.00  0.00           C  
ATOM    412  CZ  TYR A  38      53.900  52.570  41.790  1.00  0.00           C  
ATOM    413  OH  TYR A  38      54.480  51.900  42.800  1.00  0.00           O  
ATOM    414  H   TYR A  38      50.180  55.350  38.780  1.00  0.00           H  
ATOM    415  HD1 TYR A  38      54.960  54.220  38.990  1.00  0.00           H  
ATOM    416  HD2 TYR A  38      50.940  53.300  40.200  1.00  0.00           H  
ATOM    417  HE1 TYR A  38      55.770  52.920  40.770  1.00  0.00           H  
ATOM    418  HE2 TYR A  38      51.800  52.340  42.340  1.00  0.00           H  
ATOM    419  HH  TYR A  38      53.690  51.420  43.170  1.00  0.00           H  
ATOM    420  N   LYS A  39      53.410  56.970  36.220  1.00  0.00           N  
ATOM    421  CA  LYS A  39      53.490  57.630  34.910  1.00  0.00           C  
ATOM    422  C   LYS A  39      53.430  56.710  33.620  1.00  0.00           C  
ATOM    423  O   LYS A  39      52.780  57.160  32.650  1.00  0.00           O  
ATOM    424  CB  LYS A  39      54.720  58.590  34.880  1.00  0.00           C  
ATOM    425  CG  LYS A  39      56.110  57.930  34.880  1.00  0.00           C  
ATOM    426  CD  LYS A  39      57.350  58.810  35.110  1.00  0.00           C  
ATOM    427  CE  LYS A  39      57.670  59.960  34.190  1.00  0.00           C  
ATOM    428  NZ  LYS A  39      58.080  59.560  32.840  1.00  0.00           N1+
ATOM    429  H   LYS A  39      54.220  56.980  36.820  1.00  0.00           H  
ATOM    430  HZ1 LYS A  39      58.710  58.790  32.880  1.00  0.00           H  
ATOM    431  HZ2 LYS A  39      57.290  59.370  32.250  1.00  0.00           H  
ATOM    432  HZ3 LYS A  39      58.670  60.290  32.500  1.00  0.00           H  
ATOM    433  N   ASN A  40      53.870  55.450  33.850  1.00  0.00           N  
ATOM    434  CA  ASN A  40      53.780  54.480  32.740  1.00  0.00           C  
ATOM    435  C   ASN A  40      52.530  53.630  32.680  1.00  0.00           C  
ATOM    436  O   ASN A  40      52.240  53.070  31.590  1.00  0.00           O  
ATOM    437  CB  ASN A  40      55.060  53.650  32.680  1.00  0.00           C  
ATOM    438  CG  ASN A  40      55.420  52.820  33.960  1.00  0.00           C  
ATOM    439  ND2 ASN A  40      56.150  51.760  33.800  1.00  0.00           N  
ATOM    440  OD1 ASN A  40      55.020  53.140  35.050  1.00  0.00           O  
ATOM    441  H   ASN A  40      54.550  55.400  34.580  1.00  0.00           H  
ATOM    442 1HD2 ASN A  40      56.370  51.380  32.900  1.00  0.00           H  
ATOM    443 2HD2 ASN A  40      56.650  51.350  34.560  1.00  0.00           H  
ATOM    444  N   ILE A  41      51.760  53.540  33.760  1.00  0.00           N  
ATOM    445  CA  ILE A  41      50.660  52.580  33.810  1.00  0.00           C  
ATOM    446  C   ILE A  41      49.300  53.130  33.520  1.00  0.00           C  
ATOM    447  O   ILE A  41      48.630  53.690  34.420  1.00  0.00           O  
ATOM    448  CB  ILE A  41      50.780  51.740  35.050  1.00  0.00           C  
ATOM    449  CG1 ILE A  41      52.130  51.100  35.260  1.00  0.00           C  
ATOM    450  CG2 ILE A  41      49.710  50.660  34.940  1.00  0.00           C  
ATOM    451  CD  ILE A  41      52.670  50.280  34.090  1.00  0.00           C  
ATOM    452  H   ILE A  41      51.740  54.250  34.460  1.00  0.00           H  
ATOM    453  N   LEU A  42      48.970  53.040  32.250  1.00  0.00           N  
ATOM    454  CA  LEU A  42      47.710  53.700  31.780  1.00  0.00           C  
ATOM    455  C   LEU A  42      46.570  52.710  31.360  1.00  0.00           C  
ATOM    456  O   LEU A  42      46.740  51.910  30.440  1.00  0.00           O  
ATOM    457  CB  LEU A  42      48.180  54.810  30.740  1.00  0.00           C  
ATOM    458  CG  LEU A  42      49.090  55.970  31.170  1.00  0.00           C  
ATOM    459  CD1 LEU A  42      49.030  57.130  30.140  1.00  0.00           C  
ATOM    460  CD2 LEU A  42      48.720  56.610  32.490  1.00  0.00           C  
ATOM    461  H   LEU A  42      49.360  52.410  31.580  1.00  0.00           H  
ATOM    462  N   PRO A  43      45.290  53.050  31.730  1.00  0.00           N  
ATOM    463  CA  PRO A  43      44.140  52.240  31.410  1.00  0.00           C  
ATOM    464  C   PRO A  43      43.760  52.370  29.920  1.00  0.00           C  
ATOM    465  O   PRO A  43      43.820  53.470  29.340  1.00  0.00           O  
ATOM    466  CB  PRO A  43      43.030  52.730  32.330  1.00  0.00           C  
ATOM    467  CG  PRO A  43      43.720  53.410  33.480  1.00  0.00           C  
ATOM    468  CD  PRO A  43      44.900  54.050  32.770  1.00  0.00           C  
ATOM    469  N   PHE A  44      43.200  51.260  29.510  1.00  0.00           N  
ATOM    470  CA  PHE A  44      42.510  51.050  28.230  1.00  0.00           C  
ATOM    471  C   PHE A  44      41.140  51.670  28.110  1.00  0.00           C  
ATOM    472  O   PHE A  44      40.320  51.690  29.040  1.00  0.00           O  
ATOM    473  CB  PHE A  44      42.220  49.670  27.630  1.00  0.00           C  
ATOM    474  CG  PHE A  44      43.340  48.980  26.900  1.00  0.00           C  
ATOM    475  CD1 PHE A  44      44.380  49.710  26.210  1.00  0.00           C  
ATOM    476  CD2 PHE A  44      43.260  47.560  26.900  1.00  0.00           C  
ATOM    477  CE1 PHE A  44      45.350  48.950  25.540  1.00  0.00           C  
ATOM    478  CE2 PHE A  44      44.260  46.900  26.280  1.00  0.00           C  
ATOM    479  CZ  PHE A  44      45.270  47.560  25.640  1.00  0.00           C  
ATOM    480  H   PHE A  44      43.460  50.440  30.010  1.00  0.00           H  
ATOM    481  HD1 PHE A  44      44.400  50.800  26.180  1.00  0.00           H  
ATOM    482  HD2 PHE A  44      42.410  46.980  27.280  1.00  0.00           H  
ATOM    483  HE1 PHE A  44      46.280  49.370  25.150  1.00  0.00           H  
ATOM    484  HE2 PHE A  44      44.260  45.820  26.210  1.00  0.00           H  
ATOM    485  HZ  PHE A  44      46.140  46.970  25.340  1.00  0.00           H  
ATOM    486  N   ASP A  45      40.990  52.370  26.970  1.00  0.00           N  
ATOM    487  CA  ASP A  45      39.690  52.980  26.620  1.00  0.00           C  
ATOM    488  C   ASP A  45      38.450  52.200  26.320  1.00  0.00           C  
ATOM    489  O   ASP A  45      37.330  52.660  26.470  1.00  0.00           O  
ATOM    490  CB  ASP A  45      39.840  54.020  25.480  1.00  0.00           C  
ATOM    491  CG  ASP A  45      40.400  55.370  25.750  1.00  0.00           C  
ATOM    492  OD1 ASP A  45      40.740  55.690  26.930  1.00  0.00           O  
ATOM    493  OD2 ASP A  45      40.810  55.980  24.780  1.00  0.00           O1-
ATOM    494  H   ASP A  45      41.710  52.360  26.290  1.00  0.00           H  
ATOM    495  N   HIS A  46      38.650  50.940  25.820  1.00  0.00           N  
ATOM    496  CA  HIS A  46      37.600  50.090  25.270  1.00  0.00           C  
ATOM    497  C   HIS A  46      36.800  49.290  26.290  1.00  0.00           C  
ATOM    498  O   HIS A  46      35.620  49.640  26.360  1.00  0.00           O  
ATOM    499  CB  HIS A  46      38.010  49.230  24.100  1.00  0.00           C  
ATOM    500  CG  HIS A  46      39.340  48.490  24.280  1.00  0.00           C  
ATOM    501  CD2 HIS A  46      39.530  47.180  24.250  1.00  0.00           C  
ATOM    502  ND1 HIS A  46      40.470  49.130  24.470  1.00  0.00           N  
ATOM    503  CE1 HIS A  46      41.410  48.220  24.480  1.00  0.00           C  
ATOM    504  NE2 HIS A  46      40.860  47.020  24.430  1.00  0.00           N  
ATOM    505  H   HIS A  46      39.580  50.620  25.690  1.00  0.00           H  
ATOM    506  HD2 HIS A  46      38.870  46.380  23.890  1.00  0.00           H  
ATOM    507  HE1 HIS A  46      42.460  48.460  24.330  1.00  0.00           H  
ATOM    508  HE2 HIS A  46      41.300  46.130  24.590  1.00  0.00           H  
ATOM    509  N   THR A  47      37.510  48.800  27.300  1.00  0.00           N  
ATOM    510  CA  THR A  47      36.940  48.000  28.410  1.00  0.00           C  
ATOM    511  C   THR A  47      36.560  48.850  29.630  1.00  0.00           C  
ATOM    512  O   THR A  47      36.420  48.340  30.730  1.00  0.00           O  
ATOM    513  CB  THR A  47      37.930  46.850  28.800  1.00  0.00           C  
ATOM    514  CG2 THR A  47      37.900  45.730  27.780  1.00  0.00           C  
ATOM    515  OG1 THR A  47      39.240  47.380  29.040  1.00  0.00           O  
ATOM    516  H   THR A  47      38.480  48.640  27.140  1.00  0.00           H  
ATOM    517  HG1 THR A  47      39.740  46.610  29.420  1.00  0.00           H  
ATOM    518  N   ARG A  48      36.170  50.060  29.410  1.00  0.00           N  
ATOM    519  CA  ARG A  48      36.010  51.020  30.600  1.00  0.00           C  
ATOM    520  C   ARG A  48      34.740  50.770  31.360  1.00  0.00           C  
ATOM    521  O   ARG A  48      33.720  50.860  30.720  1.00  0.00           O  
ATOM    522  CB  ARG A  48      36.210  52.490  30.180  1.00  0.00           C  
ATOM    523  CG  ARG A  48      35.170  53.160  29.330  1.00  0.00           C  
ATOM    524  CD  ARG A  48      35.870  54.390  28.760  1.00  0.00           C  
ATOM    525  NE  ARG A  48      36.390  55.290  29.840  1.00  0.00           N  
ATOM    526  CZ  ARG A  48      35.830  56.400  30.150  1.00  0.00           C  
ATOM    527  NH1 ARG A  48      34.750  56.870  29.490  1.00  0.00           N1+
ATOM    528  NH2 ARG A  48      35.980  56.920  31.370  1.00  0.00           N  
ATOM    529  H   ARG A  48      35.900  50.350  28.500  1.00  0.00           H  
ATOM    530  HE  ARG A  48      37.360  55.210  30.060  1.00  0.00           H  
ATOM    531 1HH1 ARG A  48      34.360  56.310  28.760  1.00  0.00           H  
ATOM    532 2HH1 ARG A  48      34.320  57.730  29.760  1.00  0.00           H  
ATOM    533 1HH2 ARG A  48      36.410  56.460  32.150  1.00  0.00           H  
ATOM    534 2HH2 ARG A  48      35.430  57.720  31.590  1.00  0.00           H  
ATOM    535  N   VAL A  49      34.840  50.740  32.660  1.00  0.00           N  
ATOM    536  CA  VAL A  49      33.740  51.040  33.620  1.00  0.00           C  
ATOM    537  C   VAL A  49      33.670  52.520  33.840  1.00  0.00           C  
ATOM    538  O   VAL A  49      34.620  53.260  33.450  1.00  0.00           O  
ATOM    539  CB  VAL A  49      34.000  50.490  35.010  1.00  0.00           C  
ATOM    540  CG1 VAL A  49      32.780  50.450  35.910  1.00  0.00           C  
ATOM    541  CG2 VAL A  49      34.510  49.060  34.920  1.00  0.00           C  
ATOM    542  H   VAL A  49      35.680  50.480  33.140  1.00  0.00           H  
ATOM    543  N   VAL A  50      32.420  53.010  34.080  1.00  0.00           N  
ATOM    544  CA  VAL A  50      32.240  54.480  34.380  1.00  0.00           C  
ATOM    545  C   VAL A  50      31.410  54.820  35.650  1.00  0.00           C  
ATOM    546  O   VAL A  50      30.360  54.230  35.920  1.00  0.00           O  
ATOM    547  CB  VAL A  50      31.590  55.260  33.190  1.00  0.00           C  
ATOM    548  CG1 VAL A  50      32.620  55.690  32.130  1.00  0.00           C  
ATOM    549  CG2 VAL A  50      30.620  54.370  32.420  1.00  0.00           C  
ATOM    550  H   VAL A  50      31.650  52.400  34.240  1.00  0.00           H  
ATOM    551  N   LEU A  51      31.810  55.920  36.300  1.00  0.00           N  
ATOM    552  CA  LEU A  51      30.970  56.530  37.370  1.00  0.00           C  
ATOM    553  C   LEU A  51      29.770  57.350  36.870  1.00  0.00           C  
ATOM    554  O   LEU A  51      29.940  58.420  36.150  1.00  0.00           O  
ATOM    555  CB  LEU A  51      31.890  57.260  38.380  1.00  0.00           C  
ATOM    556  CG  LEU A  51      32.350  56.390  39.490  1.00  0.00           C  
ATOM    557  CD1 LEU A  51      33.510  57.040  40.200  1.00  0.00           C  
ATOM    558  CD2 LEU A  51      31.260  55.910  40.490  1.00  0.00           C  
ATOM    559  H   LEU A  51      32.570  56.490  36.000  1.00  0.00           H  
ATOM    560  N   HIS A  52      28.630  57.050  37.460  1.00  0.00           N  
ATOM    561  CA  HIS A  52      27.410  57.850  37.170  1.00  0.00           C  
ATOM    562  C   HIS A  52      26.970  58.670  38.400  1.00  0.00           C  
ATOM    563  O   HIS A  52      27.630  58.620  39.350  1.00  0.00           O  
ATOM    564  CB  HIS A  52      26.230  57.030  36.620  1.00  0.00           C  
ATOM    565  CG  HIS A  52      26.670  56.260  35.410  1.00  0.00           C  
ATOM    566  CD2 HIS A  52      27.360  55.130  35.400  1.00  0.00           C  
ATOM    567  ND1 HIS A  52      26.360  56.670  34.150  1.00  0.00           N  
ATOM    568  CE1 HIS A  52      26.940  55.800  33.310  1.00  0.00           C  
ATOM    569  NE2 HIS A  52      27.490  54.870  34.110  1.00  0.00           N  
ATOM    570  H   HIS A  52      28.560  56.300  38.120  1.00  0.00           H  
ATOM    571  HD2 HIS A  52      27.740  54.660  36.300  1.00  0.00           H  
ATOM    572  HE1 HIS A  52      27.030  55.950  32.230  1.00  0.00           H  
ATOM    573  HE2 HIS A  52      27.850  53.990  33.800  1.00  0.00           H  
ATOM    574  N   ASP A  53      25.820  59.420  38.420  1.00  0.00           N  
ATOM    575  CA  ASP A  53      25.250  60.190  39.590  1.00  0.00           C  
ATOM    576  C   ASP A  53      26.280  60.990  40.420  1.00  0.00           C  
ATOM    577  O   ASP A  53      26.710  60.470  41.430  1.00  0.00           O  
ATOM    578  CB  ASP A  53      24.370  59.300  40.450  1.00  0.00           C  
ATOM    579  CG  ASP A  53      23.380  60.070  41.300  1.00  0.00           C  
ATOM    580  OD1 ASP A  53      23.310  59.820  42.520  1.00  0.00           O  
ATOM    581  OD2 ASP A  53      22.630  60.920  40.680  1.00  0.00           O1-
ATOM    582  H   ASP A  53      25.330  59.500  37.550  1.00  0.00           H  
ATOM    583  N   GLY A  54      26.940  62.020  39.870  1.00  0.00           N  
ATOM    584  CA  GLY A  54      28.130  62.660  40.510  1.00  0.00           C  
ATOM    585  C   GLY A  54      28.030  64.160  40.390  1.00  0.00           C  
ATOM    586  O   GLY A  54      26.960  64.680  40.600  1.00  0.00           O  
ATOM    587  H   GLY A  54      26.570  62.550  39.110  1.00  0.00           H  
ATOM    588  N   ASP A  55      29.230  64.770  40.670  1.00  0.00           N  
ATOM    589  CA  ASP A  55      29.500  66.200  40.380  1.00  0.00           C  
ATOM    590  C   ASP A  55      29.020  66.620  38.970  1.00  0.00           C  
ATOM    591  O   ASP A  55      29.530  66.090  37.970  1.00  0.00           O  
ATOM    592  CB  ASP A  55      30.970  66.570  40.590  1.00  0.00           C  
ATOM    593  CG  ASP A  55      31.250  68.100  40.520  1.00  0.00           C  
ATOM    594  OD1 ASP A  55      32.330  68.560  40.150  1.00  0.00           O  
ATOM    595  OD2 ASP A  55      30.250  68.870  40.640  1.00  0.00           O1-
ATOM    596  H   ASP A  55      29.840  64.440  41.400  1.00  0.00           H  
ATOM    597  N   PRO A  56      28.100  67.630  38.980  1.00  0.00           N  
ATOM    598  CA  PRO A  56      27.870  68.390  37.730  1.00  0.00           C  
ATOM    599  C   PRO A  56      28.970  69.280  37.130  1.00  0.00           C  
ATOM    600  O   PRO A  56      28.980  69.650  35.980  1.00  0.00           O  
ATOM    601  CB  PRO A  56      26.600  69.210  37.880  1.00  0.00           C  
ATOM    602  CG  PRO A  56      26.450  69.140  39.410  1.00  0.00           C  
ATOM    603  CD  PRO A  56      27.130  67.950  40.040  1.00  0.00           C  
ATOM    604  N   ASN A  57      30.000  69.650  37.950  1.00  0.00           N  
ATOM    605  CA  ASN A  57      31.030  70.660  37.590  1.00  0.00           C  
ATOM    606  C   ASN A  57      32.320  70.180  36.910  1.00  0.00           C  
ATOM    607  O   ASN A  57      33.060  71.040  36.410  1.00  0.00           O  
ATOM    608  CB  ASN A  57      31.510  71.360  38.860  1.00  0.00           C  
ATOM    609  CG  ASN A  57      30.520  72.270  39.560  1.00  0.00           C  
ATOM    610  ND2 ASN A  57      29.670  71.810  40.430  1.00  0.00           N  
ATOM    611  OD1 ASN A  57      30.680  73.450  39.260  1.00  0.00           O  
ATOM    612  H   ASN A  57      30.100  69.410  38.920  1.00  0.00           H  
ATOM    613 1HD2 ASN A  57      29.690  70.830  40.660  1.00  0.00           H  
ATOM    614 2HD2 ASN A  57      29.040  72.390  40.960  1.00  0.00           H  
ATOM    615  N   GLU A  58      32.830  69.000  37.360  1.00  0.00           N  
ATOM    616  CA  GLU A  58      34.010  68.360  36.850  1.00  0.00           C  
ATOM    617  C   GLU A  58      33.810  67.750  35.490  1.00  0.00           C  
ATOM    618  O   GLU A  58      32.900  66.970  35.250  1.00  0.00           O  
ATOM    619  CB  GLU A  58      34.400  67.340  37.940  1.00  0.00           C  
ATOM    620  CG  GLU A  58      35.690  66.490  37.610  1.00  0.00           C  
ATOM    621  CD  GLU A  58      36.900  67.250  37.130  1.00  0.00           C  
ATOM    622  OE1 GLU A  58      37.850  67.420  37.970  1.00  0.00           O  
ATOM    623  OE2 GLU A  58      37.040  67.480  35.900  1.00  0.00           O1-
ATOM    624  H   GLU A  58      32.560  68.700  38.280  1.00  0.00           H  
ATOM    625  N   PRO A  59      34.520  68.270  34.440  1.00  0.00           N  
ATOM    626  CA  PRO A  59      34.570  67.560  33.160  1.00  0.00           C  
ATOM    627  C   PRO A  59      34.920  65.990  33.110  1.00  0.00           C  
ATOM    628  O   PRO A  59      34.110  65.120  32.730  1.00  0.00           O  
ATOM    629  CB  PRO A  59      35.390  68.380  32.200  1.00  0.00           C  
ATOM    630  CG  PRO A  59      35.400  69.810  32.860  1.00  0.00           C  
ATOM    631  CD  PRO A  59      35.340  69.540  34.360  1.00  0.00           C  
ATOM    632  N   VAL A  60      35.860  65.620  33.950  1.00  0.00           N  
ATOM    633  CA  VAL A  60      36.310  64.220  34.110  1.00  0.00           C  
ATOM    634  C   VAL A  60      35.540  63.250  35.050  1.00  0.00           C  
ATOM    635  O   VAL A  60      36.040  62.290  35.560  1.00  0.00           O  
ATOM    636  CB  VAL A  60      37.840  64.030  34.320  1.00  0.00           C  
ATOM    637  CG1 VAL A  60      38.750  64.700  33.290  1.00  0.00           C  
ATOM    638  CG2 VAL A  60      38.270  64.580  35.710  1.00  0.00           C  
ATOM    639  H   VAL A  60      36.380  66.290  34.480  1.00  0.00           H  
ATOM    640  N   SER A  61      34.350  63.650  35.340  1.00  0.00           N  
ATOM    641  CA  SER A  61      33.470  63.130  36.460  1.00  0.00           C  
ATOM    642  C   SER A  61      33.270  61.630  36.290  1.00  0.00           C  
ATOM    643  O   SER A  61      33.350  60.910  37.250  1.00  0.00           O  
ATOM    644  CB  SER A  61      32.130  63.850  36.420  1.00  0.00           C  
ATOM    645  OG  SER A  61      31.210  63.450  37.410  1.00  0.00           O  
ATOM    646  H   SER A  61      33.950  64.450  34.890  1.00  0.00           H  
ATOM    647  HG  SER A  61      30.640  62.740  37.010  1.00  0.00           H  
ATOM    648  N   ASP A  62      33.010  61.170  35.080  1.00  0.00           N  
ATOM    649  CA  ASP A  62      32.800  59.750  34.710  1.00  0.00           C  
ATOM    650  C   ASP A  62      33.950  58.800  34.920  1.00  0.00           C  
ATOM    651  O   ASP A  62      33.650  57.630  35.200  1.00  0.00           O  
ATOM    652  CB  ASP A  62      32.100  59.340  33.430  1.00  0.00           C  
ATOM    653  CG  ASP A  62      32.860  59.770  32.160  1.00  0.00           C  
ATOM    654  OD1 ASP A  62      33.770  59.020  31.800  1.00  0.00           O  
ATOM    655  OD2 ASP A  62      32.420  60.610  31.350  1.00  0.00           O1-
ATOM    656  H   ASP A  62      32.800  61.820  34.350  1.00  0.00           H  
ATOM    657  N   TYR A  63      35.240  59.260  34.970  1.00  0.00           N  
ATOM    658  CA  TYR A  63      36.500  58.420  34.980  1.00  0.00           C  
ATOM    659  C   TYR A  63      36.660  57.620  36.280  1.00  0.00           C  
ATOM    660  O   TYR A  63      37.010  58.170  37.310  1.00  0.00           O  
ATOM    661  CB  TYR A  63      37.700  59.270  34.530  1.00  0.00           C  
ATOM    662  CG  TYR A  63      38.930  58.360  34.440  1.00  0.00           C  
ATOM    663  CD1 TYR A  63      39.090  57.450  33.420  1.00  0.00           C  
ATOM    664  CD2 TYR A  63      40.000  58.630  35.260  1.00  0.00           C  
ATOM    665  CE1 TYR A  63      40.320  56.850  33.310  1.00  0.00           C  
ATOM    666  CE2 TYR A  63      41.280  58.020  35.190  1.00  0.00           C  
ATOM    667  CZ  TYR A  63      41.400  57.140  34.180  1.00  0.00           C  
ATOM    668  OH  TYR A  63      42.610  56.610  34.060  1.00  0.00           O  
ATOM    669  H   TYR A  63      35.330  60.240  34.790  1.00  0.00           H  
ATOM    670  HD1 TYR A  63      38.280  57.140  32.760  1.00  0.00           H  
ATOM    671  HD2 TYR A  63      39.880  59.490  35.910  1.00  0.00           H  
ATOM    672  HE1 TYR A  63      40.390  56.080  32.540  1.00  0.00           H  
ATOM    673  HE2 TYR A  63      42.000  57.830  35.980  1.00  0.00           H  
ATOM    674  HH  TYR A  63      42.860  56.400  35.000  1.00  0.00           H  
ATOM    675  N   ILE A  64      36.910  56.330  36.000  1.00  0.00           N  
ATOM    676  CA  ILE A  64      37.530  55.410  37.080  1.00  0.00           C  
ATOM    677  C   ILE A  64      38.680  54.560  36.440  1.00  0.00           C  
ATOM    678  O   ILE A  64      38.550  54.020  35.320  1.00  0.00           O  
ATOM    679  CB  ILE A  64      36.360  54.710  37.800  1.00  0.00           C  
ATOM    680  CG1 ILE A  64      36.840  54.260  39.160  1.00  0.00           C  
ATOM    681  CG2 ILE A  64      35.560  53.610  37.080  1.00  0.00           C  
ATOM    682  CD  ILE A  64      36.960  55.390  40.160  1.00  0.00           C  
ATOM    683  H   ILE A  64      36.760  55.940  35.090  1.00  0.00           H  
ATOM    684  N   ASN A  65      39.730  54.380  37.250  1.00  0.00           N  
ATOM    685  CA  ASN A  65      40.840  53.500  36.800  1.00  0.00           C  
ATOM    686  C   ASN A  65      40.370  52.110  36.370  1.00  0.00           C  
ATOM    687  O   ASN A  65      41.090  51.400  35.670  1.00  0.00           O  
ATOM    688  CB  ASN A  65      41.960  53.520  37.900  1.00  0.00           C  
ATOM    689  CG  ASN A  65      43.300  52.870  37.530  1.00  0.00           C  
ATOM    690  ND2 ASN A  65      44.210  53.660  37.040  1.00  0.00           N  
ATOM    691  OD1 ASN A  65      43.500  51.650  37.600  1.00  0.00           O  
ATOM    692  H   ASN A  65      39.970  54.890  38.070  1.00  0.00           H  
ATOM    693 1HD2 ASN A  65      44.060  54.640  36.850  1.00  0.00           H  
ATOM    694 2HD2 ASN A  65      45.140  53.320  36.930  1.00  0.00           H  
ATOM    695  N   ALA A  66      39.230  51.630  36.900  1.00  0.00           N  
ATOM    696  CA  ALA A  66      38.770  50.270  36.880  1.00  0.00           C  
ATOM    697  C   ALA A  66      38.550  49.910  35.400  1.00  0.00           C  
ATOM    698  O   ALA A  66      37.820  50.590  34.720  1.00  0.00           O  
ATOM    699  CB  ALA A  66      37.540  49.940  37.710  1.00  0.00           C  
ATOM    700  H   ALA A  66      38.580  52.250  37.350  1.00  0.00           H  
ATOM    701  N   ASN A  67      38.910  48.620  35.110  1.00  0.00           N  
ATOM    702  CA  ASN A  67      38.440  48.040  33.850  1.00  0.00           C  
ATOM    703  C   ASN A  67      37.950  46.600  33.990  1.00  0.00           C  
ATOM    704  O   ASN A  67      38.480  45.930  34.850  1.00  0.00           O  
ATOM    705  CB  ASN A  67      39.450  48.050  32.720  1.00  0.00           C  
ATOM    706  CG  ASN A  67      39.790  49.410  32.120  1.00  0.00           C  
ATOM    707  ND2 ASN A  67      39.760  49.540  30.810  1.00  0.00           N  
ATOM    708  OD1 ASN A  67      40.250  50.320  32.730  1.00  0.00           O  
ATOM    709  H   ASN A  67      39.520  48.080  35.680  1.00  0.00           H  
ATOM    710 1HD2 ASN A  67      39.580  48.820  30.140  1.00  0.00           H  
ATOM    711 2HD2 ASN A  67      39.740  50.500  30.520  1.00  0.00           H  
ATOM    712  N   ILE A  68      36.870  46.320  33.320  1.00  0.00           N  
ATOM    713  CA  ILE A  68      36.280  44.950  33.340  1.00  0.00           C  
ATOM    714  C   ILE A  68      37.280  43.970  32.690  1.00  0.00           C  
ATOM    715  O   ILE A  68      37.690  44.280  31.580  1.00  0.00           O  
ATOM    716  CB  ILE A  68      34.840  44.980  32.780  1.00  0.00           C  
ATOM    717  CG1 ILE A  68      34.190  43.590  32.820  1.00  0.00           C  
ATOM    718  CG2 ILE A  68      34.590  45.550  31.420  1.00  0.00           C  
ATOM    719  CD  ILE A  68      34.070  43.200  34.300  1.00  0.00           C  
ATOM    720  H   ILE A  68      36.630  46.910  32.540  1.00  0.00           H  
ATOM    721  N   ILE A  69      37.600  42.850  33.310  1.00  0.00           N  
ATOM    722  CA  ILE A  69      38.300  41.720  32.700  1.00  0.00           C  
ATOM    723  C   ILE A  69      37.340  40.550  32.820  1.00  0.00           C  
ATOM    724  O   ILE A  69      36.930  40.140  33.910  1.00  0.00           O  
ATOM    725  CB  ILE A  69      39.670  41.370  33.440  1.00  0.00           C  
ATOM    726  CG1 ILE A  69      40.440  42.630  33.990  1.00  0.00           C  
ATOM    727  CG2 ILE A  69      40.480  40.430  32.570  1.00  0.00           C  
ATOM    728  CD  ILE A  69      41.040  43.610  32.960  1.00  0.00           C  
ATOM    729  H   ILE A  69      37.460  42.720  34.290  1.00  0.00           H  
ATOM    730  N   MET A  70      37.220  39.910  31.680  1.00  0.00           N  
ATOM    731  CA  MET A  70      36.460  38.660  31.590  1.00  0.00           C  
ATOM    732  C   MET A  70      37.330  37.460  31.110  1.00  0.00           C  
ATOM    733  O   MET A  70      38.140  37.650  30.150  1.00  0.00           O  
ATOM    734  CB  MET A  70      35.270  38.840  30.650  1.00  0.00           C  
ATOM    735  CG  MET A  70      33.940  39.470  31.170  1.00  0.00           C  
ATOM    736  SD  MET A  70      32.690  39.650  29.890  1.00  0.00           S  
ATOM    737  CE  MET A  70      31.400  40.320  30.900  1.00  0.00           C  
ATOM    738  H   MET A  70      37.600  40.330  30.860  1.00  0.00           H  
ATOM    739  N   PRO A  71      37.200  36.320  31.800  1.00  0.00           N  
ATOM    740  CA  PRO A  71      37.950  35.100  31.520  1.00  0.00           C  
ATOM    741  C   PRO A  71      37.560  34.450  30.160  1.00  0.00           C  
ATOM    742  O   PRO A  71      38.410  33.980  29.430  1.00  0.00           O  
ATOM    743  CB  PRO A  71      37.740  34.070  32.570  1.00  0.00           C  
ATOM    744  CG  PRO A  71      36.700  34.710  33.490  1.00  0.00           C  
ATOM    745  CD  PRO A  71      36.390  36.180  33.080  1.00  0.00           C  
ATOM    746  N   GLU A  72      36.270  34.450  29.830  1.00  0.00           N  
ATOM    747  CA  GLU A  72      35.800  34.130  28.470  1.00  0.00           C  
ATOM    748  C   GLU A  72      35.390  35.410  27.750  1.00  0.00           C  
ATOM    749  O   GLU A  72      35.470  36.510  28.310  1.00  0.00           O  
ATOM    750  CB  GLU A  72      34.550  33.220  28.420  1.00  0.00           C  
ATOM    751  CG  GLU A  72      34.990  31.930  27.700  1.00  0.00           C  
ATOM    752  CD  GLU A  72      34.820  31.790  26.190  1.00  0.00           C  
ATOM    753  OE1 GLU A  72      34.460  32.830  25.560  1.00  0.00           O  
ATOM    754  OE2 GLU A  72      34.840  30.680  25.720  1.00  0.00           O1-
ATOM    755  H   GLU A  72      35.610  34.760  30.510  1.00  0.00           H  
ATOM    756  N   PHE A  73      35.070  35.460  26.470  1.00  0.00           N  
ATOM    757  CA  PHE A  73      34.630  36.630  25.670  1.00  0.00           C  
ATOM    758  C   PHE A  73      33.380  37.270  26.290  1.00  0.00           C  
ATOM    759  O   PHE A  73      33.130  38.560  26.220  1.00  0.00           O  
ATOM    760  CB  PHE A  73      34.270  36.160  24.220  1.00  0.00           C  
ATOM    761  CG  PHE A  73      35.600  36.310  23.380  1.00  0.00           C  
ATOM    762  CD1 PHE A  73      35.860  37.540  22.740  1.00  0.00           C  
ATOM    763  CD2 PHE A  73      36.570  35.320  23.460  1.00  0.00           C  
ATOM    764  CE1 PHE A  73      37.120  37.730  22.210  1.00  0.00           C  
ATOM    765  CE2 PHE A  73      37.820  35.490  22.910  1.00  0.00           C  
ATOM    766  CZ  PHE A  73      38.080  36.700  22.280  1.00  0.00           C  
ATOM    767  H   PHE A  73      35.090  34.630  25.900  1.00  0.00           H  
ATOM    768  HD1 PHE A  73      35.090  38.320  22.720  1.00  0.00           H  
ATOM    769  HD2 PHE A  73      36.360  34.380  23.980  1.00  0.00           H  
ATOM    770  HE1 PHE A  73      37.360  38.680  21.720  1.00  0.00           H  
ATOM    771  HE2 PHE A  73      38.620  34.740  22.970  1.00  0.00           H  
ATOM    772  HZ  PHE A  73      39.020  36.860  21.750  1.00  0.00           H  
ATOM    773  N   GLY A  74      32.620  36.400  26.850  1.00  0.00           N  
ATOM    774  CA  GLY A  74      31.580  36.750  27.770  1.00  0.00           C  
ATOM    775  C   GLY A  74      31.610  35.870  29.010  1.00  0.00           C  
ATOM    776  O   GLY A  74      31.810  34.670  28.920  1.00  0.00           O  
ATOM    777  H   GLY A  74      32.700  35.430  26.610  1.00  0.00           H  
ATOM    778  N   SER A  75      31.320  36.530  30.170  1.00  0.00           N  
ATOM    779  CA  SER A  75      31.290  35.790  31.480  1.00  0.00           C  
ATOM    780  C   SER A  75      30.420  36.490  32.580  1.00  0.00           C  
ATOM    781  O   SER A  75      30.340  37.700  32.780  1.00  0.00           O  
ATOM    782  CB  SER A  75      32.690  35.650  32.070  1.00  0.00           C  
ATOM    783  OG  SER A  75      33.430  34.720  31.300  1.00  0.00           O  
ATOM    784  H   SER A  75      31.180  37.520  30.210  1.00  0.00           H  
ATOM    785  HG  SER A  75      32.790  34.110  30.820  1.00  0.00           H  
ATOM    786  N   SER A  76      29.920  35.560  33.490  1.00  0.00           N  
ATOM    787  CA  SER A  76      28.790  35.940  34.370  1.00  0.00           C  
ATOM    788  C   SER A  76      29.340  36.840  35.520  1.00  0.00           C  
ATOM    789  O   SER A  76      30.370  36.650  36.120  1.00  0.00           O  
ATOM    790  CB  SER A  76      28.200  34.650  34.950  1.00  0.00           C  
ATOM    791  OG  SER A  76      26.910  35.110  35.420  1.00  0.00           O  
ATOM    792  H   SER A  76      30.410  34.720  33.710  1.00  0.00           H  
ATOM    793  HG  SER A  76      26.410  35.530  34.660  1.00  0.00           H  
ATOM    794  N   GLY A  77      28.540  37.850  35.870  1.00  0.00           N  
ATOM    795  CA  GLY A  77      28.700  38.890  36.900  1.00  0.00           C  
ATOM    796  C   GLY A  77      29.830  38.640  37.890  1.00  0.00           C  
ATOM    797  O   GLY A  77      30.870  39.260  37.800  1.00  0.00           O  
ATOM    798  H   GLY A  77      27.620  37.920  35.500  1.00  0.00           H  
ATOM    799  N   LYS A  78      29.510  37.760  38.820  1.00  0.00           N  
ATOM    800  CA  LYS A  78      30.400  37.440  39.950  1.00  0.00           C  
ATOM    801  C   LYS A  78      31.750  36.790  39.710  1.00  0.00           C  
ATOM    802  O   LYS A  78      32.610  36.940  40.550  1.00  0.00           O  
ATOM    803  CB  LYS A  78      29.710  36.470  41.030  1.00  0.00           C  
ATOM    804  CG  LYS A  78      28.300  36.930  41.500  1.00  0.00           C  
ATOM    805  CD  LYS A  78      27.860  36.060  42.720  1.00  0.00           C  
ATOM    806  CE  LYS A  78      27.500  34.650  42.330  1.00  0.00           C  
ATOM    807  NZ  LYS A  78      27.030  33.770  43.420  1.00  0.00           N1+
ATOM    808  H   LYS A  78      28.570  37.400  38.850  1.00  0.00           H  
ATOM    809  HZ1 LYS A  78      27.800  33.530  44.020  1.00  0.00           H  
ATOM    810  HZ2 LYS A  78      26.290  34.140  43.970  1.00  0.00           H  
ATOM    811  HZ3 LYS A  78      26.620  32.970  42.980  1.00  0.00           H  
ATOM    812  N   LYS A  79      31.770  35.920  38.740  1.00  0.00           N  
ATOM    813  CA  LYS A  79      33.010  35.180  38.340  1.00  0.00           C  
ATOM    814  C   LYS A  79      34.010  36.140  37.590  1.00  0.00           C  
ATOM    815  O   LYS A  79      35.250  35.980  37.620  1.00  0.00           O  
ATOM    816  CB  LYS A  79      32.610  34.010  37.430  1.00  0.00           C  
ATOM    817  CG  LYS A  79      32.070  32.820  38.270  1.00  0.00           C  
ATOM    818  CD  LYS A  79      33.210  32.280  39.160  1.00  0.00           C  
ATOM    819  CE  LYS A  79      33.260  30.760  39.060  1.00  0.00           C  
ATOM    820  NZ  LYS A  79      34.480  30.300  39.660  1.00  0.00           N1+
ATOM    821  H   LYS A  79      30.980  35.780  38.140  1.00  0.00           H  
ATOM    822  HZ1 LYS A  79      35.180  30.780  39.140  1.00  0.00           H  
ATOM    823  HZ2 LYS A  79      34.650  30.580  40.610  1.00  0.00           H  
ATOM    824  HZ3 LYS A  79      34.490  29.300  39.630  1.00  0.00           H  
ATOM    825  N   SER A  80      33.440  37.110  36.860  1.00  0.00           N  
ATOM    826  CA  SER A  80      34.210  38.250  36.230  1.00  0.00           C  
ATOM    827  C   SER A  80      34.750  39.290  37.150  1.00  0.00           C  
ATOM    828  O   SER A  80      34.640  39.090  38.330  1.00  0.00           O  
ATOM    829  CB  SER A  80      33.230  38.950  35.240  1.00  0.00           C  
ATOM    830  OG  SER A  80      32.260  39.890  35.690  1.00  0.00           O  
ATOM    831  H   SER A  80      32.460  37.000  36.690  1.00  0.00           H  
ATOM    832  HG  SER A  80      31.790  39.510  36.490  1.00  0.00           H  
ATOM    833  N   TYR A  81      35.800  39.960  36.640  1.00  0.00           N  
ATOM    834  CA  TYR A  81      36.760  40.620  37.510  1.00  0.00           C  
ATOM    835  C   TYR A  81      36.760  42.110  37.270  1.00  0.00           C  
ATOM    836  O   TYR A  81      36.440  42.580  36.180  1.00  0.00           O  
ATOM    837  CB  TYR A  81      38.190  40.120  37.290  1.00  0.00           C  
ATOM    838  CG  TYR A  81      38.430  38.570  37.200  1.00  0.00           C  
ATOM    839  CD1 TYR A  81      38.600  37.760  38.310  1.00  0.00           C  
ATOM    840  CD2 TYR A  81      38.530  37.960  36.010  1.00  0.00           C  
ATOM    841  CE1 TYR A  81      38.840  36.420  38.270  1.00  0.00           C  
ATOM    842  CE2 TYR A  81      38.700  36.560  35.960  1.00  0.00           C  
ATOM    843  CZ  TYR A  81      38.910  35.740  37.070  1.00  0.00           C  
ATOM    844  OH  TYR A  81      39.090  34.380  37.080  1.00  0.00           O  
ATOM    845  H   TYR A  81      36.050  39.870  35.680  1.00  0.00           H  
ATOM    846  HD1 TYR A  81      38.620  38.310  39.250  1.00  0.00           H  
ATOM    847  HD2 TYR A  81      38.510  38.560  35.100  1.00  0.00           H  
ATOM    848  HE1 TYR A  81      39.010  35.980  39.260  1.00  0.00           H  
ATOM    849  HE2 TYR A  81      38.600  36.050  35.000  1.00  0.00           H  
ATOM    850  HH  TYR A  81      39.100  34.100  38.040  1.00  0.00           H  
ATOM    851  N   ILE A  82      36.920  42.920  38.330  1.00  0.00           N  
ATOM    852  CA  ILE A  82      37.260  44.330  38.230  1.00  0.00           C  
ATOM    853  C   ILE A  82      38.760  44.470  38.650  1.00  0.00           C  
ATOM    854  O   ILE A  82      39.100  44.330  39.810  1.00  0.00           O  
ATOM    855  CB  ILE A  82      36.280  45.300  38.900  1.00  0.00           C  
ATOM    856  CG1 ILE A  82      34.890  44.950  38.330  1.00  0.00           C  
ATOM    857  CG2 ILE A  82      36.650  46.790  38.920  1.00  0.00           C  
ATOM    858  CD  ILE A  82      33.830  46.000  38.610  1.00  0.00           C  
ATOM    859  H   ILE A  82      36.600  42.710  39.250  1.00  0.00           H  
ATOM    860  N   ALA A  83      39.580  44.590  37.620  1.00  0.00           N  
ATOM    861  CA  ALA A  83      40.960  45.150  37.760  1.00  0.00           C  
ATOM    862  C   ALA A  83      40.960  46.680  38.050  1.00  0.00           C  
ATOM    863  O   ALA A  83      40.350  47.450  37.310  1.00  0.00           O  
ATOM    864  CB  ALA A  83      41.860  44.840  36.600  1.00  0.00           C  
ATOM    865  H   ALA A  83      39.510  44.290  36.660  1.00  0.00           H  
ATOM    866  N   THR A  84      41.400  46.980  39.210  1.00  0.00           N  
ATOM    867  CA  THR A  84      41.460  48.440  39.640  1.00  0.00           C  
ATOM    868  C   THR A  84      42.820  48.820  40.340  1.00  0.00           C  
ATOM    869  O   THR A  84      43.690  48.040  40.610  1.00  0.00           O  
ATOM    870  CB  THR A  84      40.240  48.820  40.560  1.00  0.00           C  
ATOM    871  CG2 THR A  84      40.120  47.890  41.800  1.00  0.00           C  
ATOM    872  OG1 THR A  84      40.140  50.230  40.770  1.00  0.00           O  
ATOM    873  H   THR A  84      41.710  46.290  39.870  1.00  0.00           H  
ATOM    874  HG1 THR A  84      40.150  50.440  41.750  1.00  0.00           H  
ATOM    875  N   GLN A  85      43.190  50.120  40.460  1.00  0.00           N  
ATOM    876  CA  GLN A  85      44.330  50.590  41.310  1.00  0.00           C  
ATOM    877  C   GLN A  85      43.910  50.760  42.850  1.00  0.00           C  
ATOM    878  O   GLN A  85      42.790  51.180  43.120  1.00  0.00           O  
ATOM    879  CB  GLN A  85      44.670  51.940  40.690  1.00  0.00           C  
ATOM    880  CG  GLN A  85      45.940  52.720  41.320  1.00  0.00           C  
ATOM    881  CD  GLN A  85      45.930  54.180  40.820  1.00  0.00           C  
ATOM    882  NE2 GLN A  85      45.150  54.930  41.520  1.00  0.00           N  
ATOM    883  OE1 GLN A  85      46.730  54.630  39.950  1.00  0.00           O  
ATOM    884  H   GLN A  85      42.620  50.850  40.060  1.00  0.00           H  
ATOM    885 1HE2 GLN A  85      44.660  54.660  42.340  1.00  0.00           H  
ATOM    886 2HE2 GLN A  85      45.030  55.880  41.200  1.00  0.00           H  
ATOM    887  N   GLY A  86      44.850  50.410  43.720  1.00  0.00           N  
ATOM    888  CA  GLY A  86      44.660  50.690  45.110  1.00  0.00           C  
ATOM    889  C   GLY A  86      44.390  52.140  45.410  1.00  0.00           C  
ATOM    890  O   GLY A  86      45.050  53.030  44.930  1.00  0.00           O  
ATOM    891  H   GLY A  86      45.750  50.040  43.510  1.00  0.00           H  
ATOM    892  N   CYS A  87      43.610  52.280  46.500  1.00  0.00           N  
ATOM    893  CA  CYS A  87      43.140  53.580  47.060  1.00  0.00           C  
ATOM    894  C   CYS A  87      44.210  54.710  47.350  1.00  0.00           C  
ATOM    895  O   CYS A  87      45.350  54.400  47.650  1.00  0.00           O  
ATOM    896  CB  CYS A  87      42.230  53.390  48.310  1.00  0.00           C  
ATOM    897  SG  CYS A  87      40.490  52.920  48.000  1.00  0.00           S  
ATOM    898  H   CYS A  87      43.090  51.490  46.820  1.00  0.00           H  
ATOM    899  HG  CYS A  87      40.550  51.600  47.860  1.00  0.00           H  
ATOM    900  N   LEU A  88      43.860  55.960  47.080  1.00  0.00           N  
ATOM    901  CA  LEU A  88      44.600  57.210  47.270  1.00  0.00           C  
ATOM    902  C   LEU A  88      43.690  58.140  48.080  1.00  0.00           C  
ATOM    903  O   LEU A  88      42.470  57.880  48.170  1.00  0.00           O  
ATOM    904  CB  LEU A  88      44.900  57.950  45.940  1.00  0.00           C  
ATOM    905  CG  LEU A  88      46.190  57.410  45.200  1.00  0.00           C  
ATOM    906  CD1 LEU A  88      46.010  57.470  43.700  1.00  0.00           C  
ATOM    907  CD2 LEU A  88      47.550  58.090  45.460  1.00  0.00           C  
ATOM    908  H   LEU A  88      42.910  56.180  46.860  1.00  0.00           H  
ATOM    909  N   GLN A  89      44.160  59.270  48.670  1.00  0.00           N  
ATOM    910  CA  GLN A  89      43.250  60.170  49.430  1.00  0.00           C  
ATOM    911  C   GLN A  89      42.000  60.770  48.750  1.00  0.00           C  
ATOM    912  O   GLN A  89      41.170  61.330  49.510  1.00  0.00           O  
ATOM    913  CB  GLN A  89      44.150  61.300  49.970  1.00  0.00           C  
ATOM    914  CG  GLN A  89      44.850  62.180  49.000  1.00  0.00           C  
ATOM    915  CD  GLN A  89      45.690  63.270  49.670  1.00  0.00           C  
ATOM    916  NE2 GLN A  89      46.790  62.930  50.340  1.00  0.00           N  
ATOM    917  OE1 GLN A  89      45.240  64.380  49.810  1.00  0.00           O  
ATOM    918  H   GLN A  89      45.120  59.450  48.880  1.00  0.00           H  
ATOM    919 1HE2 GLN A  89      47.000  61.960  50.510  1.00  0.00           H  
ATOM    920 2HE2 GLN A  89      47.410  63.650  50.660  1.00  0.00           H  
ATOM    921  N   ASN A  90      42.100  60.960  47.440  1.00  0.00           N  
ATOM    922  CA  ASN A  90      40.920  61.310  46.560  1.00  0.00           C  
ATOM    923  C   ASN A  90      40.210  60.070  46.070  1.00  0.00           C  
ATOM    924  O   ASN A  90      39.040  59.920  46.450  1.00  0.00           O  
ATOM    925  CB  ASN A  90      41.380  62.210  45.400  1.00  0.00           C  
ATOM    926  CG  ASN A  90      42.530  61.660  44.560  1.00  0.00           C  
ATOM    927  ND2 ASN A  90      42.600  62.080  43.300  1.00  0.00           N  
ATOM    928  OD1 ASN A  90      43.460  60.950  45.010  1.00  0.00           O  
ATOM    929  H   ASN A  90      42.970  61.100  46.960  1.00  0.00           H  
ATOM    930 1HD2 ASN A  90      41.830  62.570  42.910  1.00  0.00           H  
ATOM    931 2HD2 ASN A  90      43.410  61.850  42.750  1.00  0.00           H  
ATOM    932  N   THR A  91      40.800  59.080  45.380  1.00  0.00           N  
ATOM    933  CA  THR A  91      40.090  57.850  44.790  1.00  0.00           C  
ATOM    934  C   THR A  91      39.260  56.950  45.720  1.00  0.00           C  
ATOM    935  O   THR A  91      38.550  56.020  45.310  1.00  0.00           O  
ATOM    936  CB  THR A  91      41.090  57.030  44.000  1.00  0.00           C  
ATOM    937  CG2 THR A  91      41.730  57.780  42.810  1.00  0.00           C  
ATOM    938  OG1 THR A  91      42.100  56.530  44.860  1.00  0.00           O  
ATOM    939  H   THR A  91      41.790  59.040  45.250  1.00  0.00           H  
ATOM    940  HG1 THR A  91      42.310  55.640  44.460  1.00  0.00           H  
ATOM    941  N   VAL A  92      39.350  57.190  47.030  1.00  0.00           N  
ATOM    942  CA  VAL A  92      38.750  56.500  48.120  1.00  0.00           C  
ATOM    943  C   VAL A  92      37.190  56.650  48.050  1.00  0.00           C  
ATOM    944  O   VAL A  92      36.470  55.670  47.660  1.00  0.00           O  
ATOM    945  CB  VAL A  92      39.420  56.820  49.460  1.00  0.00           C  
ATOM    946  CG1 VAL A  92      39.380  58.310  49.830  1.00  0.00           C  
ATOM    947  CG2 VAL A  92      38.740  55.990  50.620  1.00  0.00           C  
ATOM    948  H   VAL A  92      39.970  57.970  47.180  1.00  0.00           H  
ATOM    949  N   ASN A  93      36.770  57.860  47.810  1.00  0.00           N  
ATOM    950  CA  ASN A  93      35.340  58.250  47.610  1.00  0.00           C  
ATOM    951  C   ASN A  93      34.860  57.590  46.320  1.00  0.00           C  
ATOM    952  O   ASN A  93      33.820  56.910  46.370  1.00  0.00           O  
ATOM    953  CB  ASN A  93      35.200  59.790  47.580  1.00  0.00           C  
ATOM    954  CG  ASN A  93      36.140  60.500  48.500  1.00  0.00           C  
ATOM    955  ND2 ASN A  93      36.800  61.510  47.970  1.00  0.00           N  
ATOM    956  OD1 ASN A  93      36.280  60.230  49.670  1.00  0.00           O  
ATOM    957  H   ASN A  93      37.350  58.670  47.760  1.00  0.00           H  
ATOM    958 1HD2 ASN A  93      36.630  61.750  47.010  1.00  0.00           H  
ATOM    959 2HD2 ASN A  93      37.460  62.080  48.450  1.00  0.00           H  
ATOM    960  N   ASP A  94      35.510  57.800  45.180  1.00  0.00           N  
ATOM    961  CA  ASP A  94      35.260  57.050  43.900  1.00  0.00           C  
ATOM    962  C   ASP A  94      35.290  55.520  44.030  1.00  0.00           C  
ATOM    963  O   ASP A  94      34.260  55.020  43.540  1.00  0.00           O  
ATOM    964  CB  ASP A  94      36.360  57.450  42.890  1.00  0.00           C  
ATOM    965  CG  ASP A  94      36.290  58.860  42.370  1.00  0.00           C  
ATOM    966  OD1 ASP A  94      36.640  59.090  41.230  1.00  0.00           O  
ATOM    967  OD2 ASP A  94      36.280  59.840  43.080  1.00  0.00           O1-
ATOM    968  H   ASP A  94      36.060  58.620  44.990  1.00  0.00           H  
ATOM    969  N   PHE A  95      36.140  54.820  44.820  1.00  0.00           N  
ATOM    970  CA  PHE A  95      35.930  53.370  45.180  1.00  0.00           C  
ATOM    971  C   PHE A  95      34.650  53.100  45.920  1.00  0.00           C  
ATOM    972  O   PHE A  95      33.920  52.190  45.560  1.00  0.00           O  
ATOM    973  CB  PHE A  95      37.200  52.860  45.960  1.00  0.00           C  
ATOM    974  CG  PHE A  95      37.260  51.390  46.320  1.00  0.00           C  
ATOM    975  CD1 PHE A  95      37.240  50.490  45.280  1.00  0.00           C  
ATOM    976  CD2 PHE A  95      37.400  50.920  47.610  1.00  0.00           C  
ATOM    977  CE1 PHE A  95      37.460  49.160  45.630  1.00  0.00           C  
ATOM    978  CE2 PHE A  95      37.600  49.600  47.910  1.00  0.00           C  
ATOM    979  CZ  PHE A  95      37.640  48.670  46.900  1.00  0.00           C  
ATOM    980  H   PHE A  95      37.050  55.210  44.960  1.00  0.00           H  
ATOM    981  HD1 PHE A  95      37.280  50.740  44.220  1.00  0.00           H  
ATOM    982  HD2 PHE A  95      37.560  51.680  48.380  1.00  0.00           H  
ATOM    983  HE1 PHE A  95      37.650  48.500  44.790  1.00  0.00           H  
ATOM    984  HE2 PHE A  95      38.230  49.410  48.780  1.00  0.00           H  
ATOM    985  HZ  PHE A  95      37.830  47.620  47.110  1.00  0.00           H  
ATOM    986  N   TRP A  96      34.290  53.880  46.940  1.00  0.00           N  
ATOM    987  CA  TRP A  96      33.090  53.690  47.790  1.00  0.00           C  
ATOM    988  C   TRP A  96      31.790  53.810  46.940  1.00  0.00           C  
ATOM    989  O   TRP A  96      31.060  52.870  46.840  1.00  0.00           O  
ATOM    990  CB  TRP A  96      33.140  54.620  48.990  1.00  0.00           C  
ATOM    991  CG  TRP A  96      34.140  54.120  50.020  1.00  0.00           C  
ATOM    992  CD1 TRP A  96      35.130  54.790  50.580  1.00  0.00           C  
ATOM    993  CD2 TRP A  96      34.200  52.810  50.600  1.00  0.00           C  
ATOM    994  CE2 TRP A  96      35.170  52.890  51.550  1.00  0.00           C  
ATOM    995  CE3 TRP A  96      33.740  51.510  50.320  1.00  0.00           C  
ATOM    996  NE1 TRP A  96      35.690  54.080  51.610  1.00  0.00           N  
ATOM    997  CZ2 TRP A  96      35.640  51.770  52.270  1.00  0.00           C  
ATOM    998  CZ3 TRP A  96      34.180  50.420  51.020  1.00  0.00           C  
ATOM    999  CH2 TRP A  96      35.170  50.500  52.010  1.00  0.00           C  
ATOM   1000  H   TRP A  96      34.990  54.500  47.280  1.00  0.00           H  
ATOM   1001  HD1 TRP A  96      35.230  55.870  50.440  1.00  0.00           H  
ATOM   1002  HE1 TRP A  96      36.260  54.430  52.350  1.00  0.00           H  
ATOM   1003  HE3 TRP A  96      32.960  51.380  49.560  1.00  0.00           H  
ATOM   1004  HZ2 TRP A  96      36.450  51.820  53.000  1.00  0.00           H  
ATOM   1005  HZ3 TRP A  96      33.610  49.520  50.790  1.00  0.00           H  
ATOM   1006  HH2 TRP A  96      35.410  49.650  52.650  1.00  0.00           H  
ATOM   1007  N   ARG A  97      31.840  54.870  46.080  1.00  0.00           N  
ATOM   1008  CA  ARG A  97      30.820  55.090  45.090  1.00  0.00           C  
ATOM   1009  C   ARG A  97      30.700  53.970  44.010  1.00  0.00           C  
ATOM   1010  O   ARG A  97      29.660  53.260  43.960  1.00  0.00           O  
ATOM   1011  CB  ARG A  97      30.790  56.520  44.600  1.00  0.00           C  
ATOM   1012  CG  ARG A  97      30.350  57.590  45.640  1.00  0.00           C  
ATOM   1013  CD  ARG A  97      30.680  58.990  45.050  1.00  0.00           C  
ATOM   1014  NE  ARG A  97      29.980  59.270  43.770  1.00  0.00           N  
ATOM   1015  CZ  ARG A  97      30.550  59.500  42.590  1.00  0.00           C  
ATOM   1016  NH1 ARG A  97      31.910  59.650  42.500  1.00  0.00           N1+
ATOM   1017  NH2 ARG A  97      29.910  59.930  41.490  1.00  0.00           N  
ATOM   1018  H   ARG A  97      32.530  55.590  46.120  1.00  0.00           H  
ATOM   1019  HE  ARG A  97      28.990  59.140  43.820  1.00  0.00           H  
ATOM   1020 1HH1 ARG A  97      32.560  59.570  43.260  1.00  0.00           H  
ATOM   1021 2HH1 ARG A  97      32.180  59.890  41.560  1.00  0.00           H  
ATOM   1022 1HH2 ARG A  97      28.920  60.010  41.460  1.00  0.00           H  
ATOM   1023 2HH2 ARG A  97      30.370  59.980  40.600  1.00  0.00           H  
ATOM   1024  N   MET A  98      31.860  53.460  43.570  1.00  0.00           N  
ATOM   1025  CA  MET A  98      31.960  52.260  42.750  1.00  0.00           C  
ATOM   1026  C   MET A  98      31.440  50.920  43.310  1.00  0.00           C  
ATOM   1027  O   MET A  98      30.720  50.220  42.650  1.00  0.00           O  
ATOM   1028  CB  MET A  98      33.430  52.130  42.360  1.00  0.00           C  
ATOM   1029  CG  MET A  98      33.820  52.890  41.080  1.00  0.00           C  
ATOM   1030  SD  MET A  98      33.310  52.110  39.500  1.00  0.00           S  
ATOM   1031  CE  MET A  98      34.590  50.940  39.380  1.00  0.00           C  
ATOM   1032  H   MET A  98      32.640  54.080  43.590  1.00  0.00           H  
ATOM   1033  N   VAL A  99      31.760  50.630  44.550  1.00  0.00           N  
ATOM   1034  CA  VAL A  99      31.310  49.420  45.350  1.00  0.00           C  
ATOM   1035  C   VAL A  99      29.750  49.360  45.390  1.00  0.00           C  
ATOM   1036  O   VAL A  99      29.050  48.390  45.050  1.00  0.00           O  
ATOM   1037  CB  VAL A  99      31.770  49.430  46.860  1.00  0.00           C  
ATOM   1038  CG1 VAL A  99      31.260  48.160  47.540  1.00  0.00           C  
ATOM   1039  CG2 VAL A  99      33.310  49.500  47.110  1.00  0.00           C  
ATOM   1040  H   VAL A  99      32.270  51.280  45.110  1.00  0.00           H  
ATOM   1041  N   PHE A 100      29.210  50.530  45.590  1.00  0.00           N  
ATOM   1042  CA  PHE A 100      27.770  50.780  45.610  1.00  0.00           C  
ATOM   1043  C   PHE A 100      27.070  50.610  44.240  1.00  0.00           C  
ATOM   1044  O   PHE A 100      26.060  49.900  44.190  1.00  0.00           O  
ATOM   1045  CB  PHE A 100      27.550  52.150  46.230  1.00  0.00           C  
ATOM   1046  CG  PHE A 100      26.070  52.230  46.710  1.00  0.00           C  
ATOM   1047  CD1 PHE A 100      25.770  52.020  48.030  1.00  0.00           C  
ATOM   1048  CD2 PHE A 100      25.110  52.630  45.840  1.00  0.00           C  
ATOM   1049  CE1 PHE A 100      24.430  52.230  48.490  1.00  0.00           C  
ATOM   1050  CE2 PHE A 100      23.820  52.770  46.260  1.00  0.00           C  
ATOM   1051  CZ  PHE A 100      23.450  52.570  47.610  1.00  0.00           C  
ATOM   1052  H   PHE A 100      29.800  51.170  46.080  1.00  0.00           H  
ATOM   1053  HD1 PHE A 100      26.580  51.580  48.620  1.00  0.00           H  
ATOM   1054  HD2 PHE A 100      25.320  52.820  44.790  1.00  0.00           H  
ATOM   1055  HE1 PHE A 100      24.220  52.370  49.550  1.00  0.00           H  
ATOM   1056  HE2 PHE A 100      23.120  53.190  45.530  1.00  0.00           H  
ATOM   1057  HZ  PHE A 100      22.410  52.710  47.910  1.00  0.00           H  
ATOM   1058  N   GLN A 101      27.440  51.450  43.360  1.00  0.00           N  
ATOM   1059  CA  GLN A 101      26.930  51.570  41.920  1.00  0.00           C  
ATOM   1060  C   GLN A 101      27.060  50.220  41.130  1.00  0.00           C  
ATOM   1061  O   GLN A 101      25.970  49.580  40.970  1.00  0.00           O  
ATOM   1062  CB  GLN A 101      27.690  52.680  41.230  1.00  0.00           C  
ATOM   1063  CG  GLN A 101      27.210  52.770  39.790  1.00  0.00           C  
ATOM   1064  CD  GLN A 101      28.210  53.660  39.050  1.00  0.00           C  
ATOM   1065  NE2 GLN A 101      28.930  53.130  38.110  1.00  0.00           N  
ATOM   1066  OE1 GLN A 101      28.350  54.890  39.300  1.00  0.00           O  
ATOM   1067  H   GLN A 101      28.140  52.150  43.470  1.00  0.00           H  
ATOM   1068 1HE2 GLN A 101      28.830  52.190  37.800  1.00  0.00           H  
ATOM   1069 2HE2 GLN A 101      29.760  53.630  37.850  1.00  0.00           H  
ATOM   1070  N   GLU A 102      28.200  49.590  41.160  1.00  0.00           N  
ATOM   1071  CA  GLU A 102      28.610  48.350  40.470  1.00  0.00           C  
ATOM   1072  C   GLU A 102      28.450  47.000  41.290  1.00  0.00           C  
ATOM   1073  O   GLU A 102      29.020  45.990  40.910  1.00  0.00           O  
ATOM   1074  CB  GLU A 102      29.950  48.440  39.650  1.00  0.00           C  
ATOM   1075  CG  GLU A 102      30.120  49.730  38.840  1.00  0.00           C  
ATOM   1076  CD  GLU A 102      29.190  49.810  37.660  1.00  0.00           C  
ATOM   1077  OE1 GLU A 102      29.680  49.540  36.560  1.00  0.00           O  
ATOM   1078  OE2 GLU A 102      28.070  50.410  37.790  1.00  0.00           O1-
ATOM   1079  H   GLU A 102      28.950  50.060  41.630  1.00  0.00           H  
ATOM   1080  N   ASN A 103      27.790  47.210  42.440  1.00  0.00           N  
ATOM   1081  CA  ASN A 103      27.200  46.220  43.320  1.00  0.00           C  
ATOM   1082  C   ASN A 103      28.170  45.130  43.860  1.00  0.00           C  
ATOM   1083  O   ASN A 103      28.060  43.870  43.850  1.00  0.00           O  
ATOM   1084  CB  ASN A 103      25.900  45.730  42.760  1.00  0.00           C  
ATOM   1085  CG  ASN A 103      24.870  45.150  43.740  1.00  0.00           C  
ATOM   1086  ND2 ASN A 103      23.880  44.390  43.220  1.00  0.00           N  
ATOM   1087  OD1 ASN A 103      24.890  45.430  44.950  1.00  0.00           O  
ATOM   1088  H   ASN A 103      27.570  48.140  42.710  1.00  0.00           H  
ATOM   1089 1HD2 ASN A 103      23.670  44.210  42.260  1.00  0.00           H  
ATOM   1090 2HD2 ASN A 103      23.460  43.860  43.960  1.00  0.00           H  
ATOM   1091  N   SER A 104      29.260  45.680  44.340  1.00  0.00           N  
ATOM   1092  CA  SER A 104      30.400  44.810  44.810  1.00  0.00           C  
ATOM   1093  C   SER A 104      30.160  44.420  46.290  1.00  0.00           C  
ATOM   1094  O   SER A 104      29.450  45.110  47.040  1.00  0.00           O  
ATOM   1095  CB  SER A 104      31.820  45.390  44.770  1.00  0.00           C  
ATOM   1096  OG  SER A 104      31.980  46.340  43.680  1.00  0.00           O  
ATOM   1097  H   SER A 104      29.360  46.630  44.610  1.00  0.00           H  
ATOM   1098  HG  SER A 104      31.940  45.810  42.830  1.00  0.00           H  
ATOM   1099  N   ARG A 105      30.670  43.170  46.560  1.00  0.00           N  
ATOM   1100  CA  ARG A 105      30.400  42.490  47.910  1.00  0.00           C  
ATOM   1101  C   ARG A 105      31.720  41.950  48.520  1.00  0.00           C  
ATOM   1102  O   ARG A 105      31.980  42.100  49.710  1.00  0.00           O  
ATOM   1103  CB  ARG A 105      29.320  41.390  47.900  1.00  0.00           C  
ATOM   1104  CG  ARG A 105      27.910  41.770  47.380  1.00  0.00           C  
ATOM   1105  CD  ARG A 105      26.940  42.390  48.410  1.00  0.00           C  
ATOM   1106  NE  ARG A 105      25.640  42.570  47.770  1.00  0.00           N  
ATOM   1107  CZ  ARG A 105      24.520  42.930  48.460  1.00  0.00           C  
ATOM   1108  NH1 ARG A 105      24.450  42.690  49.760  1.00  0.00           N1+
ATOM   1109  NH2 ARG A 105      23.370  43.140  47.780  1.00  0.00           N  
ATOM   1110  H   ARG A 105      31.040  42.650  45.790  1.00  0.00           H  
ATOM   1111  HE  ARG A 105      25.470  42.010  46.950  1.00  0.00           H  
ATOM   1112 1HH1 ARG A 105      25.190  42.280  50.310  1.00  0.00           H  
ATOM   1113 2HH1 ARG A 105      23.630  43.010  50.230  1.00  0.00           H  
ATOM   1114 1HH2 ARG A 105      23.140  42.920  46.830  1.00  0.00           H  
ATOM   1115 2HH2 ARG A 105      22.700  43.650  48.310  1.00  0.00           H  
ATOM   1116  N   VAL A 106      32.460  41.240  47.670  1.00  0.00           N  
ATOM   1117  CA  VAL A 106      33.830  40.800  47.910  1.00  0.00           C  
ATOM   1118  C   VAL A 106      34.930  41.680  47.280  1.00  0.00           C  
ATOM   1119  O   VAL A 106      35.140  41.780  46.080  1.00  0.00           O  
ATOM   1120  CB  VAL A 106      34.000  39.300  47.540  1.00  0.00           C  
ATOM   1121  CG1 VAL A 106      35.430  38.650  47.620  1.00  0.00           C  
ATOM   1122  CG2 VAL A 106      32.950  38.510  48.350  1.00  0.00           C  
ATOM   1123  H   VAL A 106      32.120  41.040  46.750  1.00  0.00           H  
ATOM   1124  N   ILE A 107      35.610  42.400  48.100  1.00  0.00           N  
ATOM   1125  CA  ILE A 107      36.720  43.300  47.760  1.00  0.00           C  
ATOM   1126  C   ILE A 107      38.050  42.860  48.350  1.00  0.00           C  
ATOM   1127  O   ILE A 107      38.300  43.090  49.590  1.00  0.00           O  
ATOM   1128  CB  ILE A 107      36.330  44.790  48.040  1.00  0.00           C  
ATOM   1129  CG1 ILE A 107      35.970  45.140  49.550  1.00  0.00           C  
ATOM   1130  CG2 ILE A 107      35.220  45.330  47.090  1.00  0.00           C  
ATOM   1131  CD  ILE A 107      35.720  46.650  49.860  1.00  0.00           C  
ATOM   1132  H   ILE A 107      35.450  42.430  49.090  1.00  0.00           H  
ATOM   1133  N   VAL A 108      38.850  42.110  47.600  1.00  0.00           N  
ATOM   1134  CA  VAL A 108      40.060  41.480  48.170  1.00  0.00           C  
ATOM   1135  C   VAL A 108      41.350  42.280  48.110  1.00  0.00           C  
ATOM   1136  O   VAL A 108      41.570  43.090  47.180  1.00  0.00           O  
ATOM   1137  CB  VAL A 108      40.400  40.160  47.410  1.00  0.00           C  
ATOM   1138  CG1 VAL A 108      39.270  39.180  47.530  1.00  0.00           C  
ATOM   1139  CG2 VAL A 108      40.720  40.210  45.950  1.00  0.00           C  
ATOM   1140  H   VAL A 108      38.940  42.200  46.610  1.00  0.00           H  
ATOM   1141  N   MET A 109      42.170  42.070  49.140  1.00  0.00           N  
ATOM   1142  CA  MET A 109      43.490  42.660  49.330  1.00  0.00           C  
ATOM   1143  C   MET A 109      44.580  41.700  49.890  1.00  0.00           C  
ATOM   1144  O   MET A 109      44.390  40.990  50.870  1.00  0.00           O  
ATOM   1145  CB  MET A 109      43.420  43.780  50.370  1.00  0.00           C  
ATOM   1146  CG  MET A 109      44.590  44.790  50.260  1.00  0.00           C  
ATOM   1147  SD  MET A 109      44.490  46.140  51.490  1.00  0.00           S  
ATOM   1148  CE  MET A 109      45.840  47.150  50.910  1.00  0.00           C  
ATOM   1149  H   MET A 109      41.900  41.420  49.850  1.00  0.00           H  
ATOM   1150  N   THR A 110      45.610  41.590  49.040  1.00  0.00           N  
ATOM   1151  CA  THR A 110      46.800  40.790  49.420  1.00  0.00           C  
ATOM   1152  C   THR A 110      48.060  41.530  49.860  1.00  0.00           C  
ATOM   1153  O   THR A 110      49.080  40.960  50.260  1.00  0.00           O  
ATOM   1154  CB  THR A 110      47.210  39.670  48.420  1.00  0.00           C  
ATOM   1155  CG2 THR A 110      46.190  38.570  48.380  1.00  0.00           C  
ATOM   1156  OG1 THR A 110      47.600  40.230  47.120  1.00  0.00           O  
ATOM   1157  H   THR A 110      45.640  42.090  48.170  1.00  0.00           H  
ATOM   1158  HG1 THR A 110      46.810  40.270  46.510  1.00  0.00           H  
ATOM   1159  N   THR A 111      48.150  42.650  49.210  1.00  0.00           N  
ATOM   1160  CA  THR A 111      48.970  43.760  49.690  1.00  0.00           C  
ATOM   1161  C   THR A 111      48.720  44.280  51.120  1.00  0.00           C  
ATOM   1162  O   THR A 111      47.540  44.340  51.580  1.00  0.00           O  
ATOM   1163  CB  THR A 111      48.930  45.040  48.860  1.00  0.00           C  
ATOM   1164  CG2 THR A 111      50.220  45.060  48.010  1.00  0.00           C  
ATOM   1165  OG1 THR A 111      47.800  45.110  48.070  1.00  0.00           O  
ATOM   1166  H   THR A 111      47.840  42.740  48.270  1.00  0.00           H  
ATOM   1167  HG1 THR A 111      47.410  46.030  48.130  1.00  0.00           H  
ATOM   1168  N   LYS A 112      49.810  44.570  51.860  1.00  0.00           N  
ATOM   1169  CA  LYS A 112      49.720  45.340  53.110  1.00  0.00           C  
ATOM   1170  C   LYS A 112      49.810  46.870  52.830  1.00  0.00           C  
ATOM   1171  O   LYS A 112      50.240  47.200  51.720  1.00  0.00           O  
ATOM   1172  CB  LYS A 112      50.880  44.970  54.080  1.00  0.00           C  
ATOM   1173  CG  LYS A 112      50.770  43.490  54.530  1.00  0.00           C  
ATOM   1174  CD  LYS A 112      51.930  43.160  55.470  1.00  0.00           C  
ATOM   1175  CE  LYS A 112      51.750  41.730  55.950  1.00  0.00           C  
ATOM   1176  NZ  LYS A 112      51.970  40.820  54.890  1.00  0.00           N1+
ATOM   1177  H   LYS A 112      50.720  44.200  51.710  1.00  0.00           H  
ATOM   1178  HZ1 LYS A 112      51.620  39.910  55.090  1.00  0.00           H  
ATOM   1179  HZ2 LYS A 112      51.460  41.130  54.080  1.00  0.00           H  
ATOM   1180  HZ3 LYS A 112      52.960  40.780  54.750  1.00  0.00           H  
ATOM   1181  N   GLU A 113      49.270  47.710  53.740  1.00  0.00           N  
ATOM   1182  CA  GLU A 113      49.140  49.200  53.500  1.00  0.00           C  
ATOM   1183  C   GLU A 113      50.530  49.900  53.330  1.00  0.00           C  
ATOM   1184  O   GLU A 113      50.640  50.800  52.530  1.00  0.00           O  
ATOM   1185  CB  GLU A 113      48.380  49.980  54.600  1.00  0.00           C  
ATOM   1186  CG  GLU A 113      47.100  49.240  55.120  1.00  0.00           C  
ATOM   1187  CD  GLU A 113      47.400  48.310  56.280  1.00  0.00           C  
ATOM   1188  OE1 GLU A 113      47.590  47.090  55.960  1.00  0.00           O  
ATOM   1189  OE2 GLU A 113      47.680  48.770  57.420  1.00  0.00           O1-
ATOM   1190  H   GLU A 113      48.770  47.400  54.550  1.00  0.00           H  
ATOM   1191  N   VAL A 114      51.550  49.290  53.940  1.00  0.00           N  
ATOM   1192  CA  VAL A 114      53.040  49.550  53.880  1.00  0.00           C  
ATOM   1193  C   VAL A 114      53.750  48.310  53.340  1.00  0.00           C  
ATOM   1194  O   VAL A 114      53.470  47.160  53.750  1.00  0.00           O  
ATOM   1195  CB  VAL A 114      53.600  49.810  55.330  1.00  0.00           C  
ATOM   1196  CG1 VAL A 114      55.080  50.130  55.330  1.00  0.00           C  
ATOM   1197  CG2 VAL A 114      52.860  50.970  55.950  1.00  0.00           C  
ATOM   1198  H   VAL A 114      51.310  48.680  54.690  1.00  0.00           H  
ATOM   1199  N   GLU A 115      54.790  48.580  52.520  1.00  0.00           N  
ATOM   1200  CA  GLU A 115      55.790  47.570  52.080  1.00  0.00           C  
ATOM   1201  C   GLU A 115      57.170  48.180  51.840  1.00  0.00           C  
ATOM   1202  O   GLU A 115      57.490  48.980  50.920  1.00  0.00           O  
ATOM   1203  CB  GLU A 115      55.240  46.880  50.880  1.00  0.00           C  
ATOM   1204  CG  GLU A 115      56.130  45.820  50.180  1.00  0.00           C  
ATOM   1205  CD  GLU A 115      55.640  45.500  48.730  1.00  0.00           C  
ATOM   1206  OE1 GLU A 115      56.340  45.960  47.750  1.00  0.00           O  
ATOM   1207  OE2 GLU A 115      54.730  44.670  48.680  1.00  0.00           O1-
ATOM   1208  H   GLU A 115      55.000  49.550  52.390  1.00  0.00           H  
ATOM   1209  N   ARG A 116      58.070  47.740  52.680  1.00  0.00           N  
ATOM   1210  CA  ARG A 116      59.470  48.020  52.810  1.00  0.00           C  
ATOM   1211  C   ARG A 116      59.660  49.560  52.880  1.00  0.00           C  
ATOM   1212  O   ARG A 116      60.140  50.170  51.940  1.00  0.00           O  
ATOM   1213  CB  ARG A 116      60.300  47.450  51.620  1.00  0.00           C  
ATOM   1214  CG  ARG A 116      60.290  45.910  51.490  1.00  0.00           C  
ATOM   1215  CD  ARG A 116      60.890  45.370  50.170  1.00  0.00           C  
ATOM   1216  NE  ARG A 116      62.280  45.710  50.000  1.00  0.00           N  
ATOM   1217  CZ  ARG A 116      63.340  44.920  50.070  1.00  0.00           C  
ATOM   1218  NH1 ARG A 116      63.150  43.720  50.540  1.00  0.00           N1+
ATOM   1219  NH2 ARG A 116      64.590  45.260  49.720  1.00  0.00           N  
ATOM   1220  H   ARG A 116      57.840  47.070  53.390  1.00  0.00           H  
ATOM   1221  HE  ARG A 116      62.600  46.640  49.800  1.00  0.00           H  
ATOM   1222 1HH1 ARG A 116      62.340  43.490  51.080  1.00  0.00           H  
ATOM   1223 2HH1 ARG A 116      63.650  42.960  50.120  1.00  0.00           H  
ATOM   1224 1HH2 ARG A 116      64.680  46.220  49.450  1.00  0.00           H  
ATOM   1225 2HH2 ARG A 116      65.440  44.760  49.880  1.00  0.00           H  
ATOM   1226  N   GLY A 117      58.910  50.100  53.850  1.00  0.00           N  
ATOM   1227  CA  GLY A 117      58.920  51.550  54.210  1.00  0.00           C  
ATOM   1228  C   GLY A 117      58.140  52.500  53.290  1.00  0.00           C  
ATOM   1229  O   GLY A 117      58.150  53.720  53.530  1.00  0.00           O  
ATOM   1230  H   GLY A 117      58.490  49.440  54.470  1.00  0.00           H  
ATOM   1231  N   LYS A 118      57.780  52.050  52.120  1.00  0.00           N  
ATOM   1232  CA  LYS A 118      56.900  52.740  51.120  1.00  0.00           C  
ATOM   1233  C   LYS A 118      55.430  52.300  51.300  1.00  0.00           C  
ATOM   1234  O   LYS A 118      55.230  51.140  51.700  1.00  0.00           O  
ATOM   1235  CB  LYS A 118      57.420  52.370  49.740  1.00  0.00           C  
ATOM   1236  CG  LYS A 118      56.650  52.930  48.480  1.00  0.00           C  
ATOM   1237  CD  LYS A 118      57.530  52.880  47.280  1.00  0.00           C  
ATOM   1238  CE  LYS A 118      58.530  54.050  47.330  1.00  0.00           C  
ATOM   1239  NZ  LYS A 118      59.590  54.200  46.330  1.00  0.00           N1+
ATOM   1240  H   LYS A 118      58.310  51.300  51.720  1.00  0.00           H  
ATOM   1241  HZ1 LYS A 118      59.020  54.270  45.510  1.00  0.00           H  
ATOM   1242  HZ2 LYS A 118      60.140  55.040  46.400  1.00  0.00           H  
ATOM   1243  HZ3 LYS A 118      60.310  53.510  46.400  1.00  0.00           H  
ATOM   1244  N   SER A 119      54.530  53.240  51.180  1.00  0.00           N  
ATOM   1245  CA  SER A 119      53.060  53.070  51.300  1.00  0.00           C  
ATOM   1246  C   SER A 119      52.440  52.540  50.080  1.00  0.00           C  
ATOM   1247  O   SER A 119      52.770  53.070  48.990  1.00  0.00           O  
ATOM   1248  CB  SER A 119      52.380  54.330  51.740  1.00  0.00           C  
ATOM   1249  OG  SER A 119      50.940  54.150  51.910  1.00  0.00           O  
ATOM   1250  H   SER A 119      54.840  54.180  51.000  1.00  0.00           H  
ATOM   1251  HG  SER A 119      50.780  53.730  52.800  1.00  0.00           H  
ATOM   1252  N   LYS A 120      51.760  51.410  50.180  1.00  0.00           N  
ATOM   1253  CA  LYS A 120      51.050  50.660  49.050  1.00  0.00           C  
ATOM   1254  C   LYS A 120      49.660  51.240  48.620  1.00  0.00           C  
ATOM   1255  O   LYS A 120      49.540  51.510  47.410  1.00  0.00           O  
ATOM   1256  CB  LYS A 120      50.910  49.150  49.320  1.00  0.00           C  
ATOM   1257  CG  LYS A 120      52.250  48.440  48.990  1.00  0.00           C  
ATOM   1258  CD  LYS A 120      52.560  48.490  47.440  1.00  0.00           C  
ATOM   1259  CE  LYS A 120      53.540  47.360  47.150  1.00  0.00           C  
ATOM   1260  NZ  LYS A 120      53.990  47.130  45.740  1.00  0.00           N1+
ATOM   1261  H   LYS A 120      51.720  50.930  51.050  1.00  0.00           H  
ATOM   1262  HZ1 LYS A 120      54.680  46.400  45.720  1.00  0.00           H  
ATOM   1263  HZ2 LYS A 120      53.230  46.860  45.150  1.00  0.00           H  
ATOM   1264  HZ3 LYS A 120      54.370  48.040  45.590  1.00  0.00           H  
ATOM   1265  N   CYS A 121      48.920  51.660  49.690  1.00  0.00           N  
ATOM   1266  CA  CYS A 121      47.610  52.270  49.540  1.00  0.00           C  
ATOM   1267  C   CYS A 121      47.310  53.180  50.760  1.00  0.00           C  
ATOM   1268  O   CYS A 121      47.960  52.960  51.730  1.00  0.00           O  
ATOM   1269  CB  CYS A 121      46.560  51.190  49.600  1.00  0.00           C  
ATOM   1270  SG  CYS A 121      46.400  50.010  48.100  1.00  0.00           S  
ATOM   1271  H   CYS A 121      49.200  51.360  50.600  1.00  0.00           H  
ATOM   1272  HG  CYS A 121      46.600  50.970  47.200  1.00  0.00           H  
ATOM   1273  N   VAL A 122      46.310  54.050  50.730  1.00  0.00           N  
ATOM   1274  CA  VAL A 122      45.730  54.770  51.920  1.00  0.00           C  
ATOM   1275  C   VAL A 122      44.710  53.780  52.510  1.00  0.00           C  
ATOM   1276  O   VAL A 122      43.860  53.270  51.780  1.00  0.00           O  
ATOM   1277  CB  VAL A 122      44.970  55.990  51.460  1.00  0.00           C  
ATOM   1278  CG1 VAL A 122      44.150  56.770  52.530  1.00  0.00           C  
ATOM   1279  CG2 VAL A 122      45.970  57.030  50.870  1.00  0.00           C  
ATOM   1280  H   VAL A 122      45.970  54.420  49.860  1.00  0.00           H  
ATOM   1281  N   LYS A 123      44.700  53.590  53.870  1.00  0.00           N  
ATOM   1282  CA  LYS A 123      43.660  52.740  54.540  1.00  0.00           C  
ATOM   1283  C   LYS A 123      42.250  53.270  54.310  1.00  0.00           C  
ATOM   1284  O   LYS A 123      41.810  54.350  54.770  1.00  0.00           O  
ATOM   1285  CB  LYS A 123      43.780  52.610  56.080  1.00  0.00           C  
ATOM   1286  CG  LYS A 123      45.060  52.140  56.700  1.00  0.00           C  
ATOM   1287  CD  LYS A 123      44.950  51.760  58.200  1.00  0.00           C  
ATOM   1288  CE  LYS A 123      46.300  51.360  58.830  1.00  0.00           C  
ATOM   1289  NZ  LYS A 123      46.010  50.660  60.130  1.00  0.00           N1+
ATOM   1290  H   LYS A 123      45.120  54.200  54.540  1.00  0.00           H  
ATOM   1291  HZ1 LYS A 123      45.400  51.250  60.650  1.00  0.00           H  
ATOM   1292  HZ2 LYS A 123      45.520  49.790  60.050  1.00  0.00           H  
ATOM   1293  HZ3 LYS A 123      46.810  50.540  60.730  1.00  0.00           H  
ATOM   1294  N   TYR A 124      41.590  52.560  53.370  1.00  0.00           N  
ATOM   1295  CA  TYR A 124      40.180  52.830  52.940  1.00  0.00           C  
ATOM   1296  C   TYR A 124      39.160  52.450  54.020  1.00  0.00           C  
ATOM   1297  O   TYR A 124      38.200  53.210  54.240  1.00  0.00           O  
ATOM   1298  CB  TYR A 124      39.760  52.230  51.600  1.00  0.00           C  
ATOM   1299  CG  TYR A 124      40.440  50.880  51.380  1.00  0.00           C  
ATOM   1300  CD1 TYR A 124      39.600  49.770  51.490  1.00  0.00           C  
ATOM   1301  CD2 TYR A 124      41.730  50.740  50.990  1.00  0.00           C  
ATOM   1302  CE1 TYR A 124      40.110  48.550  51.110  1.00  0.00           C  
ATOM   1303  CE2 TYR A 124      42.250  49.460  50.680  1.00  0.00           C  
ATOM   1304  CZ  TYR A 124      41.420  48.360  50.720  1.00  0.00           C  
ATOM   1305  OH  TYR A 124      41.920  47.070  50.690  1.00  0.00           O  
ATOM   1306  H   TYR A 124      42.140  52.010  52.740  1.00  0.00           H  
ATOM   1307  HD1 TYR A 124      38.780  49.820  52.200  1.00  0.00           H  
ATOM   1308  HD2 TYR A 124      42.390  51.600  50.880  1.00  0.00           H  
ATOM   1309  HE1 TYR A 124      39.400  47.760  50.830  1.00  0.00           H  
ATOM   1310  HE2 TYR A 124      43.200  49.420  50.150  1.00  0.00           H  
ATOM   1311  HH  TYR A 124      42.850  47.100  51.050  1.00  0.00           H  
ATOM   1312  N   TRP A 125      39.430  51.410  54.820  1.00  0.00           N  
ATOM   1313  CA  TRP A 125      38.630  51.010  56.020  1.00  0.00           C  
ATOM   1314  C   TRP A 125      39.010  51.900  57.220  1.00  0.00           C  
ATOM   1315  O   TRP A 125      40.140  52.360  57.380  1.00  0.00           O  
ATOM   1316  CB  TRP A 125      38.860  49.510  56.220  1.00  0.00           C  
ATOM   1317  CG  TRP A 125      40.280  49.080  56.590  1.00  0.00           C  
ATOM   1318  CD1 TRP A 125      40.590  48.820  57.840  1.00  0.00           C  
ATOM   1319  CD2 TRP A 125      41.390  48.910  55.870  1.00  0.00           C  
ATOM   1320  CE2 TRP A 125      42.430  48.550  56.710  1.00  0.00           C  
ATOM   1321  CE3 TRP A 125      41.560  48.840  54.510  1.00  0.00           C  
ATOM   1322  NE1 TRP A 125      41.920  48.500  57.960  1.00  0.00           N  
ATOM   1323  CZ2 TRP A 125      43.650  48.130  56.170  1.00  0.00           C  
ATOM   1324  CZ3 TRP A 125      42.790  48.410  53.980  1.00  0.00           C  
ATOM   1325  CH2 TRP A 125      43.870  48.050  54.820  1.00  0.00           C  
ATOM   1326  H   TRP A 125      40.250  50.860  54.630  1.00  0.00           H  
ATOM   1327  HD1 TRP A 125      39.980  49.010  58.720  1.00  0.00           H  
ATOM   1328  HE1 TRP A 125      42.360  48.320  58.850  1.00  0.00           H  
ATOM   1329  HE3 TRP A 125      40.700  48.850  53.850  1.00  0.00           H  
ATOM   1330  HZ2 TRP A 125      44.380  47.720  56.870  1.00  0.00           H  
ATOM   1331  HZ3 TRP A 125      42.900  48.290  52.900  1.00  0.00           H  
ATOM   1332  HH2 TRP A 125      44.770  47.600  54.400  1.00  0.00           H  
ATOM   1333  N   PRO A 126      38.030  52.280  58.040  1.00  0.00           N  
ATOM   1334  CA  PRO A 126      38.200  52.540  59.470  1.00  0.00           C  
ATOM   1335  C   PRO A 126      38.200  51.220  60.280  1.00  0.00           C  
ATOM   1336  O   PRO A 126      37.880  50.130  59.800  1.00  0.00           O  
ATOM   1337  CB  PRO A 126      36.970  53.410  59.730  1.00  0.00           C  
ATOM   1338  CG  PRO A 126      35.890  52.720  58.930  1.00  0.00           C  
ATOM   1339  CD  PRO A 126      36.610  52.620  57.600  1.00  0.00           C  
ATOM   1340  N   ASP A 127      38.860  51.370  61.470  1.00  0.00           N  
ATOM   1341  CA  ASP A 127      39.050  50.410  62.610  1.00  0.00           C  
ATOM   1342  C   ASP A 127      37.750  49.880  63.210  1.00  0.00           C  
ATOM   1343  O   ASP A 127      36.690  50.500  63.020  1.00  0.00           O  
ATOM   1344  CB  ASP A 127      39.840  51.020  63.780  1.00  0.00           C  
ATOM   1345  CG  ASP A 127      41.160  51.620  63.300  1.00  0.00           C  
ATOM   1346  OD1 ASP A 127      41.820  50.990  62.440  1.00  0.00           O  
ATOM   1347  OD2 ASP A 127      41.530  52.690  63.730  1.00  0.00           O1-
ATOM   1348  H   ASP A 127      39.580  52.060  61.500  1.00  0.00           H  
ATOM   1349  N   GLU A 128      37.770  48.900  64.050  1.00  0.00           N  
ATOM   1350  CA  GLU A 128      36.590  48.310  64.600  1.00  0.00           C  
ATOM   1351  C   GLU A 128      35.770  49.220  65.490  1.00  0.00           C  
ATOM   1352  O   GLU A 128      36.060  49.780  66.570  1.00  0.00           O  
ATOM   1353  CB  GLU A 128      36.990  47.060  65.370  1.00  0.00           C  
ATOM   1354  CG  GLU A 128      35.730  46.190  65.580  1.00  0.00           C  
ATOM   1355  CD  GLU A 128      35.980  44.900  66.250  1.00  0.00           C  
ATOM   1356  OE1 GLU A 128      35.460  44.580  67.350  1.00  0.00           O  
ATOM   1357  OE2 GLU A 128      36.770  44.100  65.740  1.00  0.00           O1-
ATOM   1358  H   GLU A 128      38.600  48.410  64.310  1.00  0.00           H  
ATOM   1359  N   TYR A 129      34.540  49.330  64.950  1.00  0.00           N  
ATOM   1360  CA  TYR A 129      33.480  50.290  65.380  1.00  0.00           C  
ATOM   1361  C   TYR A 129      33.530  51.760  65.000  1.00  0.00           C  
ATOM   1362  O   TYR A 129      32.540  52.430  65.350  1.00  0.00           O  
ATOM   1363  CB  TYR A 129      32.970  50.120  66.860  1.00  0.00           C  
ATOM   1364  CG  TYR A 129      32.060  48.920  66.990  1.00  0.00           C  
ATOM   1365  CD1 TYR A 129      30.710  49.190  66.750  1.00  0.00           C  
ATOM   1366  CD2 TYR A 129      32.450  47.560  67.070  1.00  0.00           C  
ATOM   1367  CE1 TYR A 129      29.820  48.220  66.470  1.00  0.00           C  
ATOM   1368  CE2 TYR A 129      31.500  46.560  66.850  1.00  0.00           C  
ATOM   1369  CZ  TYR A 129      30.180  46.900  66.540  1.00  0.00           C  
ATOM   1370  OH  TYR A 129      29.210  45.970  66.380  1.00  0.00           O  
ATOM   1371  H   TYR A 129      34.220  48.830  64.150  1.00  0.00           H  
ATOM   1372  HD1 TYR A 129      30.430  50.240  66.610  1.00  0.00           H  
ATOM   1373  HD2 TYR A 129      33.470  47.270  67.280  1.00  0.00           H  
ATOM   1374  HE1 TYR A 129      28.750  48.440  66.580  1.00  0.00           H  
ATOM   1375  HE2 TYR A 129      31.860  45.560  66.610  1.00  0.00           H  
ATOM   1376  HH  TYR A 129      29.650  45.160  66.000  1.00  0.00           H  
ATOM   1377  N   ALA A 130      34.460  52.090  64.120  1.00  0.00           N  
ATOM   1378  CA  ALA A 130      34.570  53.440  63.580  1.00  0.00           C  
ATOM   1379  C   ALA A 130      33.680  53.780  62.410  1.00  0.00           C  
ATOM   1380  O   ALA A 130      33.500  53.010  61.480  1.00  0.00           O  
ATOM   1381  CB  ALA A 130      36.040  53.770  63.290  1.00  0.00           C  
ATOM   1382  H   ALA A 130      34.930  51.350  63.630  1.00  0.00           H  
ATOM   1383  N   LEU A 131      33.080  54.990  62.400  1.00  0.00           N  
ATOM   1384  CA  LEU A 131      32.360  55.420  61.140  1.00  0.00           C  
ATOM   1385  C   LEU A 131      33.140  56.440  60.340  1.00  0.00           C  
ATOM   1386  O   LEU A 131      33.660  57.360  60.910  1.00  0.00           O  
ATOM   1387  CB  LEU A 131      30.990  55.990  61.670  1.00  0.00           C  
ATOM   1388  CG  LEU A 131      30.010  56.350  60.550  1.00  0.00           C  
ATOM   1389  CD1 LEU A 131      28.570  56.320  61.040  1.00  0.00           C  
ATOM   1390  CD2 LEU A 131      30.220  57.770  60.000  1.00  0.00           C  
ATOM   1391  H   LEU A 131      33.220  55.660  63.120  1.00  0.00           H  
ATOM   1392  N   LYS A 132      33.470  56.180  59.120  1.00  0.00           N  
ATOM   1393  CA  LYS A 132      34.100  57.230  58.300  1.00  0.00           C  
ATOM   1394  C   LYS A 132      33.190  57.590  57.060  1.00  0.00           C  
ATOM   1395  O   LYS A 132      32.820  56.700  56.360  1.00  0.00           O  
ATOM   1396  CB  LYS A 132      35.570  57.060  58.020  1.00  0.00           C  
ATOM   1397  CG  LYS A 132      36.450  57.630  59.180  1.00  0.00           C  
ATOM   1398  CD  LYS A 132      37.900  57.230  58.830  1.00  0.00           C  
ATOM   1399  CE  LYS A 132      38.820  58.220  59.510  1.00  0.00           C  
ATOM   1400  NZ  LYS A 132      40.180  58.210  58.920  1.00  0.00           N1+
ATOM   1401  H   LYS A 132      33.350  55.270  58.720  1.00  0.00           H  
ATOM   1402  HZ1 LYS A 132      40.590  57.300  59.000  1.00  0.00           H  
ATOM   1403  HZ2 LYS A 132      40.170  58.440  57.950  1.00  0.00           H  
ATOM   1404  HZ3 LYS A 132      40.800  58.870  59.340  1.00  0.00           H  
ATOM   1405  N   GLU A 133      32.910  58.860  56.950  1.00  0.00           N  
ATOM   1406  CA  GLU A 133      32.120  59.470  55.770  1.00  0.00           C  
ATOM   1407  C   GLU A 133      33.050  59.530  54.540  1.00  0.00           C  
ATOM   1408  O   GLU A 133      34.120  60.150  54.620  1.00  0.00           O  
ATOM   1409  CB  GLU A 133      31.590  60.870  56.170  1.00  0.00           C  
ATOM   1410  CG  GLU A 133      30.420  61.160  55.190  1.00  0.00           C  
ATOM   1411  CD  GLU A 133      29.820  62.570  55.440  1.00  0.00           C  
ATOM   1412  OE1 GLU A 133      29.790  63.520  54.610  1.00  0.00           O  
ATOM   1413  OE2 GLU A 133      29.400  62.780  56.570  1.00  0.00           O1-
ATOM   1414  H   GLU A 133      33.120  59.580  57.610  1.00  0.00           H  
ATOM   1415  N   TYR A 134      32.510  59.060  53.430  1.00  0.00           N  
ATOM   1416  CA  TYR A 134      33.060  59.430  52.070  1.00  0.00           C  
ATOM   1417  C   TYR A 134      31.990  59.500  50.990  1.00  0.00           C  
ATOM   1418  O   TYR A 134      31.570  58.440  50.510  1.00  0.00           O  
ATOM   1419  CB  TYR A 134      34.120  58.430  51.590  1.00  0.00           C  
ATOM   1420  CG  TYR A 134      35.290  58.060  52.500  1.00  0.00           C  
ATOM   1421  CD1 TYR A 134      36.350  58.890  52.530  1.00  0.00           C  
ATOM   1422  CD2 TYR A 134      35.200  56.970  53.400  1.00  0.00           C  
ATOM   1423  CE1 TYR A 134      37.410  58.600  53.360  1.00  0.00           C  
ATOM   1424  CE2 TYR A 134      36.200  56.710  54.260  1.00  0.00           C  
ATOM   1425  CZ  TYR A 134      37.360  57.530  54.200  1.00  0.00           C  
ATOM   1426  OH  TYR A 134      38.500  57.230  54.820  1.00  0.00           O  
ATOM   1427  H   TYR A 134      31.540  58.850  53.430  1.00  0.00           H  
ATOM   1428  HD1 TYR A 134      36.440  59.840  52.000  1.00  0.00           H  
ATOM   1429  HD2 TYR A 134      34.250  56.460  53.580  1.00  0.00           H  
ATOM   1430  HE1 TYR A 134      38.370  59.100  53.290  1.00  0.00           H  
ATOM   1431  HE2 TYR A 134      36.120  56.020  55.100  1.00  0.00           H  
ATOM   1432  HH  TYR A 134      38.290  56.400  55.340  1.00  0.00           H  
ATOM   1433  N   GLY A 135      31.980  60.650  50.380  1.00  0.00           N  
ATOM   1434  CA  GLY A 135      30.950  61.010  49.360  1.00  0.00           C  
ATOM   1435  C   GLY A 135      29.590  61.010  49.950  1.00  0.00           C  
ATOM   1436  O   GLY A 135      29.450  60.950  51.160  1.00  0.00           O  
ATOM   1437  H   GLY A 135      32.560  61.420  50.670  1.00  0.00           H  
ATOM   1438  N   VAL A 136      28.560  60.980  49.080  1.00  0.00           N  
ATOM   1439  CA  VAL A 136      27.200  60.580  49.460  1.00  0.00           C  
ATOM   1440  C   VAL A 136      27.060  59.200  50.230  1.00  0.00           C  
ATOM   1441  O   VAL A 136      26.050  58.920  50.930  1.00  0.00           O  
ATOM   1442  CB  VAL A 136      26.150  60.700  48.350  1.00  0.00           C  
ATOM   1443  CG1 VAL A 136      25.980  62.140  47.840  1.00  0.00           C  
ATOM   1444  CG2 VAL A 136      26.520  59.800  47.160  1.00  0.00           C  
ATOM   1445  H   VAL A 136      28.650  61.610  48.310  1.00  0.00           H  
ATOM   1446  N   MET A 137      28.200  58.400  50.330  1.00  0.00           N  
ATOM   1447  CA  MET A 137      28.180  57.080  51.030  1.00  0.00           C  
ATOM   1448  C   MET A 137      28.850  57.200  52.420  1.00  0.00           C  
ATOM   1449  O   MET A 137      29.380  58.220  52.730  1.00  0.00           O  
ATOM   1450  CB  MET A 137      28.770  55.920  50.210  1.00  0.00           C  
ATOM   1451  CG  MET A 137      28.450  55.860  48.720  1.00  0.00           C  
ATOM   1452  SD  MET A 137      26.690  55.860  48.100  1.00  0.00           S  
ATOM   1453  CE  MET A 137      27.020  56.040  46.390  1.00  0.00           C  
ATOM   1454  H   MET A 137      29.110  58.750  50.120  1.00  0.00           H  
ATOM   1455  N   ARG A 138      28.470  56.260  53.320  1.00  0.00           N  
ATOM   1456  CA  ARG A 138      29.280  55.960  54.500  1.00  0.00           C  
ATOM   1457  C   ARG A 138      29.790  54.560  54.630  1.00  0.00           C  
ATOM   1458  O   ARG A 138      29.010  53.640  54.480  1.00  0.00           O  
ATOM   1459  CB  ARG A 138      28.380  56.150  55.720  1.00  0.00           C  
ATOM   1460  CG  ARG A 138      28.340  57.720  55.980  1.00  0.00           C  
ATOM   1461  CD  ARG A 138      27.650  57.940  57.320  1.00  0.00           C  
ATOM   1462  NE  ARG A 138      26.150  57.900  57.320  1.00  0.00           N  
ATOM   1463  CZ  ARG A 138      25.260  58.920  57.630  1.00  0.00           C  
ATOM   1464  NH1 ARG A 138      25.700  60.110  58.110  1.00  0.00           N1+
ATOM   1465  NH2 ARG A 138      23.910  58.750  57.700  1.00  0.00           N  
ATOM   1466  H   ARG A 138      27.560  55.840  53.330  1.00  0.00           H  
ATOM   1467  HE  ARG A 138      25.790  57.110  56.830  1.00  0.00           H  
ATOM   1468 1HH1 ARG A 138      26.680  60.280  58.210  1.00  0.00           H  
ATOM   1469 2HH1 ARG A 138      25.190  60.960  58.240  1.00  0.00           H  
ATOM   1470 1HH2 ARG A 138      23.490  57.860  57.530  1.00  0.00           H  
ATOM   1471 2HH2 ARG A 138      23.300  59.520  57.880  1.00  0.00           H  
ATOM   1472  N   VAL A 139      31.010  54.470  55.170  1.00  0.00           N  
ATOM   1473  CA  VAL A 139      31.580  53.170  55.620  1.00  0.00           C  
ATOM   1474  C   VAL A 139      31.720  53.030  57.160  1.00  0.00           C  
ATOM   1475  O   VAL A 139      32.120  54.030  57.800  1.00  0.00           O  
ATOM   1476  CB  VAL A 139      32.850  52.710  54.950  1.00  0.00           C  
ATOM   1477  CG1 VAL A 139      32.570  52.340  53.500  1.00  0.00           C  
ATOM   1478  CG2 VAL A 139      33.980  53.750  55.000  1.00  0.00           C  
ATOM   1479  H   VAL A 139      31.610  55.270  55.210  1.00  0.00           H  
ATOM   1480  N   ARG A 140      31.360  51.830  57.660  1.00  0.00           N  
ATOM   1481  CA  ARG A 140      31.520  51.470  59.080  1.00  0.00           C  
ATOM   1482  C   ARG A 140      32.040  50.010  59.050  1.00  0.00           C  
ATOM   1483  O   ARG A 140      31.810  49.310  58.040  1.00  0.00           O  
ATOM   1484  CB  ARG A 140      30.120  51.500  59.710  1.00  0.00           C  
ATOM   1485  CG  ARG A 140      30.070  50.790  61.080  1.00  0.00           C  
ATOM   1486  CD  ARG A 140      30.350  51.560  62.300  1.00  0.00           C  
ATOM   1487  NE  ARG A 140      29.290  52.550  62.510  1.00  0.00           N  
ATOM   1488  CZ  ARG A 140      29.110  53.460  63.420  1.00  0.00           C  
ATOM   1489  NH1 ARG A 140      29.970  53.680  64.460  1.00  0.00           N1+
ATOM   1490  NH2 ARG A 140      27.990  54.180  63.440  1.00  0.00           N  
ATOM   1491  H   ARG A 140      31.150  51.130  56.980  1.00  0.00           H  
ATOM   1492  HE  ARG A 140      28.610  52.420  61.790  1.00  0.00           H  
ATOM   1493 1HH1 ARG A 140      30.830  53.190  64.560  1.00  0.00           H  
ATOM   1494 2HH1 ARG A 140      29.660  54.290  65.190  1.00  0.00           H  
ATOM   1495 1HH2 ARG A 140      27.270  54.090  62.750  1.00  0.00           H  
ATOM   1496 2HH2 ARG A 140      27.830  54.860  64.150  1.00  0.00           H  
ATOM   1497  N   ASN A 141      33.110  49.790  59.840  1.00  0.00           N  
ATOM   1498  CA  ASN A 141      33.590  48.430  60.190  1.00  0.00           C  
ATOM   1499  C   ASN A 141      33.020  47.800  61.460  1.00  0.00           C  
ATOM   1500  O   ASN A 141      33.200  48.420  62.500  1.00  0.00           O  
ATOM   1501  CB  ASN A 141      35.170  48.600  60.280  1.00  0.00           C  
ATOM   1502  CG  ASN A 141      35.950  47.380  60.720  1.00  0.00           C  
ATOM   1503  ND2 ASN A 141      37.230  47.420  60.520  1.00  0.00           N  
ATOM   1504  OD1 ASN A 141      35.530  46.460  61.360  1.00  0.00           O  
ATOM   1505  H   ASN A 141      33.360  50.510  60.480  1.00  0.00           H  
ATOM   1506 1HD2 ASN A 141      37.570  48.290  60.170  1.00  0.00           H  
ATOM   1507 2HD2 ASN A 141      37.880  46.740  60.870  1.00  0.00           H  
ATOM   1508  N   VAL A 142      32.320  46.640  61.280  1.00  0.00           N  
ATOM   1509  CA  VAL A 142      31.580  45.980  62.380  1.00  0.00           C  
ATOM   1510  C   VAL A 142      32.410  44.880  63.150  1.00  0.00           C  
ATOM   1511  O   VAL A 142      31.980  44.400  64.190  1.00  0.00           O  
ATOM   1512  CB  VAL A 142      30.240  45.350  61.860  1.00  0.00           C  
ATOM   1513  CG1 VAL A 142      29.280  46.460  61.320  1.00  0.00           C  
ATOM   1514  CG2 VAL A 142      30.350  44.090  61.030  1.00  0.00           C  
ATOM   1515  H   VAL A 142      32.340  46.150  60.410  1.00  0.00           H  
ATOM   1516  N   LYS A 143      33.590  44.440  62.590  1.00  0.00           N  
ATOM   1517  CA  LYS A 143      34.470  43.380  63.140  1.00  0.00           C  
ATOM   1518  C   LYS A 143      35.670  43.070  62.290  1.00  0.00           C  
ATOM   1519  O   LYS A 143      35.620  43.270  61.040  1.00  0.00           O  
ATOM   1520  CB  LYS A 143      33.760  41.980  63.230  1.00  0.00           C  
ATOM   1521  CG  LYS A 143      33.990  41.290  64.560  1.00  0.00           C  
ATOM   1522  CD  LYS A 143      33.600  42.150  65.750  1.00  0.00           C  
ATOM   1523  CE  LYS A 143      34.270  41.590  66.960  1.00  0.00           C  
ATOM   1524  NZ  LYS A 143      35.730  41.540  67.130  1.00  0.00           N1+
ATOM   1525  H   LYS A 143      33.840  44.670  61.650  1.00  0.00           H  
ATOM   1526  HZ1 LYS A 143      36.000  42.490  66.960  1.00  0.00           H  
ATOM   1527  HZ2 LYS A 143      36.040  41.380  68.070  1.00  0.00           H  
ATOM   1528  HZ3 LYS A 143      36.220  40.870  66.580  1.00  0.00           H  
ATOM   1529  N   GLU A 144      36.840  43.180  62.970  1.00  0.00           N  
ATOM   1530  CA  GLU A 144      38.140  42.800  62.430  1.00  0.00           C  
ATOM   1531  C   GLU A 144      38.480  41.420  62.930  1.00  0.00           C  
ATOM   1532  O   GLU A 144      39.320  41.300  63.860  1.00  0.00           O  
ATOM   1533  CB  GLU A 144      39.200  43.880  62.740  1.00  0.00           C  
ATOM   1534  CG  GLU A 144      38.680  45.310  62.550  1.00  0.00           C  
ATOM   1535  CD  GLU A 144      39.770  46.290  62.230  1.00  0.00           C  
ATOM   1536  OE1 GLU A 144      40.410  46.790  63.160  1.00  0.00           O  
ATOM   1537  OE2 GLU A 144      40.080  46.540  61.060  1.00  0.00           O1-
ATOM   1538  H   GLU A 144      36.850  43.710  63.820  1.00  0.00           H  
ATOM   1539  N   SER A 145      38.020  40.410  62.130  1.00  0.00           N  
ATOM   1540  CA  SER A 145      37.970  38.980  62.540  1.00  0.00           C  
ATOM   1541  C   SER A 145      39.130  38.190  62.040  1.00  0.00           C  
ATOM   1542  O   SER A 145      39.380  38.280  60.840  1.00  0.00           O  
ATOM   1543  CB  SER A 145      36.750  38.290  61.980  1.00  0.00           C  
ATOM   1544  OG  SER A 145      35.620  38.870  62.690  1.00  0.00           O  
ATOM   1545  H   SER A 145      37.970  40.570  61.150  1.00  0.00           H  
ATOM   1546  HG  SER A 145      34.900  38.880  61.990  1.00  0.00           H  
ATOM   1547  N   ALA A 146      39.890  37.510  62.880  1.00  0.00           N  
ATOM   1548  CA  ALA A 146      40.970  36.670  62.310  1.00  0.00           C  
ATOM   1549  C   ALA A 146      40.580  35.220  61.840  1.00  0.00           C  
ATOM   1550  O   ALA A 146      40.060  34.350  62.550  1.00  0.00           O  
ATOM   1551  CB  ALA A 146      42.190  36.660  63.220  1.00  0.00           C  
ATOM   1552  H   ALA A 146      39.740  37.540  63.870  1.00  0.00           H  
ATOM   1553  N   ALA A 147      41.320  34.840  60.810  1.00  0.00           N  
ATOM   1554  CA  ALA A 147      41.520  33.390  60.300  1.00  0.00           C  
ATOM   1555  C   ALA A 147      43.080  33.150  60.310  1.00  0.00           C  
ATOM   1556  O   ALA A 147      43.820  34.060  60.020  1.00  0.00           O  
ATOM   1557  CB  ALA A 147      41.100  33.270  58.840  1.00  0.00           C  
ATOM   1558  H   ALA A 147      42.000  35.450  60.410  1.00  0.00           H  
ATOM   1559  N   HIS A 148      43.470  31.920  60.010  1.00  0.00           N  
ATOM   1560  CA  HIS A 148      44.840  31.450  60.150  1.00  0.00           C  
ATOM   1561  C   HIS A 148      45.890  32.070  59.210  1.00  0.00           C  
ATOM   1562  O   HIS A 148      47.000  32.400  59.610  1.00  0.00           O  
ATOM   1563  CB  HIS A 148      44.940  29.920  59.890  1.00  0.00           C  
ATOM   1564  CG  HIS A 148      44.210  29.170  60.980  1.00  0.00           C  
ATOM   1565  CD2 HIS A 148      44.690  28.600  62.050  1.00  0.00           C  
ATOM   1566  ND1 HIS A 148      42.950  28.850  60.870  1.00  0.00           N  
ATOM   1567  CE1 HIS A 148      42.590  28.210  61.960  1.00  0.00           C  
ATOM   1568  NE2 HIS A 148      43.670  28.030  62.680  1.00  0.00           N  
ATOM   1569  H   HIS A 148      42.830  31.240  59.650  1.00  0.00           H  
ATOM   1570  HD2 HIS A 148      45.760  28.500  62.200  1.00  0.00           H  
ATOM   1571  HE1 HIS A 148      41.590  27.870  62.220  1.00  0.00           H  
ATOM   1572  HE2 HIS A 148      43.850  27.300  63.350  1.00  0.00           H  
ATOM   1573  N   ASP A 149      45.540  32.270  57.880  1.00  0.00           N  
ATOM   1574  CA  ASP A 149      46.320  33.090  56.920  1.00  0.00           C  
ATOM   1575  C   ASP A 149      45.720  34.430  56.550  1.00  0.00           C  
ATOM   1576  O   ASP A 149      46.270  35.190  55.700  1.00  0.00           O  
ATOM   1577  CB  ASP A 149      46.570  32.270  55.610  1.00  0.00           C  
ATOM   1578  CG  ASP A 149      47.540  31.090  55.820  1.00  0.00           C  
ATOM   1579  OD1 ASP A 149      47.070  30.030  56.400  1.00  0.00           O  
ATOM   1580  OD2 ASP A 149      48.720  31.260  55.720  1.00  0.00           O1-
ATOM   1581  H   ASP A 149      45.070  31.550  57.370  1.00  0.00           H  
ATOM   1582  N   TYR A 150      44.590  34.870  57.090  1.00  0.00           N  
ATOM   1583  CA  TYR A 150      43.920  36.170  56.730  1.00  0.00           C  
ATOM   1584  C   TYR A 150      43.050  36.880  57.760  1.00  0.00           C  
ATOM   1585  O   TYR A 150      42.650  36.280  58.770  1.00  0.00           O  
ATOM   1586  CB  TYR A 150      43.160  36.090  55.380  1.00  0.00           C  
ATOM   1587  CG  TYR A 150      42.050  35.090  55.370  1.00  0.00           C  
ATOM   1588  CD1 TYR A 150      42.400  33.890  54.750  1.00  0.00           C  
ATOM   1589  CD2 TYR A 150      40.780  35.330  55.830  1.00  0.00           C  
ATOM   1590  CE1 TYR A 150      41.510  32.850  54.710  1.00  0.00           C  
ATOM   1591  CE2 TYR A 150      39.870  34.330  55.730  1.00  0.00           C  
ATOM   1592  CZ  TYR A 150      40.200  33.050  55.230  1.00  0.00           C  
ATOM   1593  OH  TYR A 150      39.370  31.980  55.420  1.00  0.00           O  
ATOM   1594  H   TYR A 150      44.180  34.470  57.910  1.00  0.00           H  
ATOM   1595  HD1 TYR A 150      43.430  33.720  54.430  1.00  0.00           H  
ATOM   1596  HD2 TYR A 150      40.440  36.320  56.120  1.00  0.00           H  
ATOM   1597  HE1 TYR A 150      41.710  31.920  54.170  1.00  0.00           H  
ATOM   1598  HE2 TYR A 150      38.820  34.530  55.940  1.00  0.00           H  
ATOM   1599  HH  TYR A 150      39.990  31.200  55.550  1.00  0.00           H  
ATOM   1600  N   THR A 151      43.120  38.150  57.680  1.00  0.00           N  
ATOM   1601  CA  THR A 151      42.270  39.050  58.480  1.00  0.00           C  
ATOM   1602  C   THR A 151      41.010  39.350  57.680  1.00  0.00           C  
ATOM   1603  O   THR A 151      40.990  39.970  56.640  1.00  0.00           O  
ATOM   1604  CB  THR A 151      42.970  40.340  58.880  1.00  0.00           C  
ATOM   1605  CG2 THR A 151      42.280  41.140  59.900  1.00  0.00           C  
ATOM   1606  OG1 THR A 151      44.320  40.000  59.340  1.00  0.00           O  
ATOM   1607  H   THR A 151      43.640  38.630  56.970  1.00  0.00           H  
ATOM   1608  HG1 THR A 151      44.760  40.890  59.390  1.00  0.00           H  
ATOM   1609  N   LEU A 152      39.940  38.750  58.200  1.00  0.00           N  
ATOM   1610  CA  LEU A 152      38.600  38.970  57.600  1.00  0.00           C  
ATOM   1611  C   LEU A 152      37.950  40.200  58.220  1.00  0.00           C  
ATOM   1612  O   LEU A 152      37.440  40.080  59.320  1.00  0.00           O  
ATOM   1613  CB  LEU A 152      37.670  37.750  57.640  1.00  0.00           C  
ATOM   1614  CG  LEU A 152      36.430  37.840  56.750  1.00  0.00           C  
ATOM   1615  CD1 LEU A 152      36.710  37.010  55.490  1.00  0.00           C  
ATOM   1616  CD2 LEU A 152      35.070  37.550  57.450  1.00  0.00           C  
ATOM   1617  H   LEU A 152      39.790  38.370  59.110  1.00  0.00           H  
ATOM   1618  N   ARG A 153      37.870  41.330  57.530  1.00  0.00           N  
ATOM   1619  CA  ARG A 153      37.260  42.600  57.990  1.00  0.00           C  
ATOM   1620  C   ARG A 153      35.810  42.830  57.530  1.00  0.00           C  
ATOM   1621  O   ARG A 153      35.390  43.030  56.350  1.00  0.00           O  
ATOM   1622  CB  ARG A 153      38.150  43.860  57.720  1.00  0.00           C  
ATOM   1623  CG  ARG A 153      39.610  43.910  58.260  1.00  0.00           C  
ATOM   1624  CD  ARG A 153      40.180  45.350  58.090  1.00  0.00           C  
ATOM   1625  NE  ARG A 153      41.470  45.430  58.760  1.00  0.00           N  
ATOM   1626  CZ  ARG A 153      42.610  45.520  58.060  1.00  0.00           C  
ATOM   1627  NH1 ARG A 153      42.750  45.520  56.710  1.00  0.00           N1+
ATOM   1628  NH2 ARG A 153      43.670  45.100  58.690  1.00  0.00           N  
ATOM   1629  H   ARG A 153      38.300  41.430  56.630  1.00  0.00           H  
ATOM   1630  HE  ARG A 153      41.410  45.570  59.750  1.00  0.00           H  
ATOM   1631 1HH1 ARG A 153      41.940  45.520  56.130  1.00  0.00           H  
ATOM   1632 2HH1 ARG A 153      43.540  45.060  56.300  1.00  0.00           H  
ATOM   1633 1HH2 ARG A 153      43.520  44.700  59.590  1.00  0.00           H  
ATOM   1634 2HH2 ARG A 153      44.620  45.290  58.450  1.00  0.00           H  
ATOM   1635  N   GLU A 154      34.960  42.590  58.520  1.00  0.00           N  
ATOM   1636  CA  GLU A 154      33.540  42.570  58.350  1.00  0.00           C  
ATOM   1637  C   GLU A 154      33.000  43.970  58.460  1.00  0.00           C  
ATOM   1638  O   GLU A 154      33.180  44.670  59.500  1.00  0.00           O  
ATOM   1639  CB  GLU A 154      32.900  41.760  59.520  1.00  0.00           C  
ATOM   1640  CG  GLU A 154      33.550  40.420  59.770  1.00  0.00           C  
ATOM   1641  CD  GLU A 154      32.630  39.510  60.640  1.00  0.00           C  
ATOM   1642  OE1 GLU A 154      31.450  39.470  60.320  1.00  0.00           O  
ATOM   1643  OE2 GLU A 154      33.180  38.690  61.350  1.00  0.00           O1-
ATOM   1644  H   GLU A 154      35.200  42.930  59.430  1.00  0.00           H  
ATOM   1645  N   LEU A 155      32.850  44.540  57.270  1.00  0.00           N  
ATOM   1646  CA  LEU A 155      32.610  45.950  56.900  1.00  0.00           C  
ATOM   1647  C   LEU A 155      31.220  46.160  56.360  1.00  0.00           C  
ATOM   1648  O   LEU A 155      30.700  45.290  55.590  1.00  0.00           O  
ATOM   1649  CB  LEU A 155      33.690  46.530  55.930  1.00  0.00           C  
ATOM   1650  CG  LEU A 155      34.800  47.120  56.710  1.00  0.00           C  
ATOM   1651  CD1 LEU A 155      36.080  46.380  56.520  1.00  0.00           C  
ATOM   1652  CD2 LEU A 155      35.120  48.580  56.270  1.00  0.00           C  
ATOM   1653  H   LEU A 155      32.840  44.000  56.430  1.00  0.00           H  
ATOM   1654  N   LYS A 156      30.670  47.340  56.640  1.00  0.00           N  
ATOM   1655  CA  LYS A 156      29.350  47.760  56.110  1.00  0.00           C  
ATOM   1656  C   LYS A 156      29.390  49.080  55.300  1.00  0.00           C  
ATOM   1657  O   LYS A 156      30.130  50.010  55.650  1.00  0.00           O  
ATOM   1658  CB  LYS A 156      28.410  47.910  57.330  1.00  0.00           C  
ATOM   1659  CG  LYS A 156      27.900  46.700  58.050  1.00  0.00           C  
ATOM   1660  CD  LYS A 156      26.830  45.820  57.320  1.00  0.00           C  
ATOM   1661  CE  LYS A 156      26.260  45.030  58.480  1.00  0.00           C  
ATOM   1662  NZ  LYS A 156      25.330  43.970  58.030  1.00  0.00           N1+
ATOM   1663  H   LYS A 156      31.170  47.980  57.220  1.00  0.00           H  
ATOM   1664  HZ1 LYS A 156      25.900  43.440  57.400  1.00  0.00           H  
ATOM   1665  HZ2 LYS A 156      25.020  43.330  58.730  1.00  0.00           H  
ATOM   1666  HZ3 LYS A 156      24.550  44.390  57.550  1.00  0.00           H  
ATOM   1667  N   LEU A 157      28.500  49.010  54.280  1.00  0.00           N  
ATOM   1668  CA  LEU A 157      28.230  50.190  53.420  1.00  0.00           C  
ATOM   1669  C   LEU A 157      26.780  50.670  53.310  1.00  0.00           C  
ATOM   1670  O   LEU A 157      25.970  49.790  52.990  1.00  0.00           O  
ATOM   1671  CB  LEU A 157      28.850  49.800  52.030  1.00  0.00           C  
ATOM   1672  CG  LEU A 157      28.820  50.950  50.970  1.00  0.00           C  
ATOM   1673  CD1 LEU A 157      29.810  52.060  51.240  1.00  0.00           C  
ATOM   1674  CD2 LEU A 157      29.230  50.490  49.580  1.00  0.00           C  
ATOM   1675  H   LEU A 157      27.960  48.200  54.060  1.00  0.00           H  
ATOM   1676  N   SER A 158      26.580  52.030  53.180  1.00  0.00           N  
ATOM   1677  CA  SER A 158      25.220  52.630  53.220  1.00  0.00           C  
ATOM   1678  C   SER A 158      25.270  54.100  52.830  1.00  0.00           C  
ATOM   1679  O   SER A 158      26.230  54.840  53.020  1.00  0.00           O  
ATOM   1680  CB  SER A 158      24.540  52.600  54.590  1.00  0.00           C  
ATOM   1681  OG  SER A 158      25.350  53.250  55.570  1.00  0.00           O  
ATOM   1682  H   SER A 158      27.290  52.620  53.570  1.00  0.00           H  
ATOM   1683  HG  SER A 158      25.020  52.960  56.470  1.00  0.00           H  
ATOM   1684  N   LYS A 159      24.230  54.580  52.110  1.00  0.00           N  
ATOM   1685  CA  LYS A 159      24.050  56.020  51.760  1.00  0.00           C  
ATOM   1686  C   LYS A 159      23.590  56.860  52.920  1.00  0.00           C  
ATOM   1687  O   LYS A 159      23.100  56.430  53.950  1.00  0.00           O  
ATOM   1688  CB  LYS A 159      22.850  56.280  50.750  1.00  0.00           C  
ATOM   1689  CG  LYS A 159      23.140  55.740  49.430  1.00  0.00           C  
ATOM   1690  CD  LYS A 159      22.360  56.430  48.290  1.00  0.00           C  
ATOM   1691  CE  LYS A 159      23.270  56.530  47.080  1.00  0.00           C  
ATOM   1692  NZ  LYS A 159      22.770  57.560  46.140  1.00  0.00           N1+
ATOM   1693  H   LYS A 159      23.400  54.040  51.990  1.00  0.00           H  
ATOM   1694  HZ1 LYS A 159      22.850  58.440  46.600  1.00  0.00           H  
ATOM   1695  HZ2 LYS A 159      23.370  57.690  45.360  1.00  0.00           H  
ATOM   1696  HZ3 LYS A 159      21.800  57.530  45.890  1.00  0.00           H  
ATOM   1697  N   VAL A 160      23.920  58.170  52.810  1.00  0.00           N  
ATOM   1698  CA  VAL A 160      23.390  59.230  53.740  1.00  0.00           C  
ATOM   1699  C   VAL A 160      21.890  59.570  53.600  1.00  0.00           C  
ATOM   1700  O   VAL A 160      21.320  59.670  52.500  1.00  0.00           O  
ATOM   1701  CB  VAL A 160      24.240  60.520  53.650  1.00  0.00           C  
ATOM   1702  CG1 VAL A 160      24.090  61.280  52.300  1.00  0.00           C  
ATOM   1703  CG2 VAL A 160      24.240  61.340  54.930  1.00  0.00           C  
ATOM   1704  H   VAL A 160      24.600  58.530  52.170  1.00  0.00           H  
ATOM   1705  N   GLY A 161      21.310  59.940  54.780  1.00  0.00           N  
ATOM   1706  CA  GLY A 161      19.910  60.450  54.990  1.00  0.00           C  
ATOM   1707  C   GLY A 161      18.800  59.420  54.720  1.00  0.00           C  
ATOM   1708  O   GLY A 161      17.880  59.120  55.470  1.00  0.00           O  
ATOM   1709  H   GLY A 161      21.840  60.190  55.590  1.00  0.00           H  
ATOM   1710  N   GLN A 162      19.130  58.600  53.670  1.00  0.00           N  
ATOM   1711  CA  GLN A 162      18.310  57.550  53.100  1.00  0.00           C  
ATOM   1712  C   GLN A 162      18.190  56.200  53.710  1.00  0.00           C  
ATOM   1713  O   GLN A 162      19.120  55.380  53.680  1.00  0.00           O  
ATOM   1714  CB  GLN A 162      18.730  57.370  51.640  1.00  0.00           C  
ATOM   1715  CG  GLN A 162      18.140  58.410  50.710  1.00  0.00           C  
ATOM   1716  CD  GLN A 162      18.450  58.020  49.260  1.00  0.00           C  
ATOM   1717  NE2 GLN A 162      17.540  57.440  48.570  1.00  0.00           N  
ATOM   1718  OE1 GLN A 162      19.410  58.550  48.740  1.00  0.00           O  
ATOM   1719  H   GLN A 162      19.920  58.800  53.090  1.00  0.00           H  
ATOM   1720 1HE2 GLN A 162      16.600  57.310  48.890  1.00  0.00           H  
ATOM   1721 2HE2 GLN A 162      17.850  56.990  47.730  1.00  0.00           H  
ATOM   1722  N   GLY A 163      16.970  55.800  54.150  1.00  0.00           N  
ATOM   1723  CA  GLY A 163      16.730  54.450  54.720  1.00  0.00           C  
ATOM   1724  C   GLY A 163      17.000  53.230  53.760  1.00  0.00           C  
ATOM   1725  O   GLY A 163      17.010  53.360  52.530  1.00  0.00           O  
ATOM   1726  H   GLY A 163      16.310  56.480  54.450  1.00  0.00           H  
ATOM   1727  N   ASN A 164      17.170  52.120  54.400  1.00  0.00           N  
ATOM   1728  CA  ASN A 164      17.340  50.780  53.810  1.00  0.00           C  
ATOM   1729  C   ASN A 164      18.660  50.430  53.080  1.00  0.00           C  
ATOM   1730  O   ASN A 164      18.900  49.260  52.740  1.00  0.00           O  
ATOM   1731  CB  ASN A 164      16.180  50.460  52.840  1.00  0.00           C  
ATOM   1732  CG  ASN A 164      14.790  50.520  53.570  1.00  0.00           C  
ATOM   1733  ND2 ASN A 164      14.140  49.430  53.930  1.00  0.00           N  
ATOM   1734  OD1 ASN A 164      14.220  51.580  53.890  1.00  0.00           O  
ATOM   1735  H   ASN A 164      17.260  52.100  55.390  1.00  0.00           H  
ATOM   1736 1HD2 ASN A 164      14.490  48.500  53.890  1.00  0.00           H  
ATOM   1737 2HD2 ASN A 164      13.230  49.620  54.300  1.00  0.00           H  
ATOM   1738  N   THR A 165      19.600  51.330  52.930  1.00  0.00           N  
ATOM   1739  CA  THR A 165      20.770  51.110  52.030  1.00  0.00           C  
ATOM   1740  C   THR A 165      21.970  50.270  52.480  1.00  0.00           C  
ATOM   1741  O   THR A 165      22.830  49.970  51.640  1.00  0.00           O  
ATOM   1742  CB  THR A 165      21.270  52.420  51.390  1.00  0.00           C  
ATOM   1743  CG2 THR A 165      20.170  53.110  50.510  1.00  0.00           C  
ATOM   1744  OG1 THR A 165      21.660  53.360  52.390  1.00  0.00           O  
ATOM   1745  H   THR A 165      19.650  52.140  53.520  1.00  0.00           H  
ATOM   1746  HG1 THR A 165      20.890  53.810  52.840  1.00  0.00           H  
ATOM   1747  N   GLU A 166      21.890  49.640  53.700  1.00  0.00           N  
ATOM   1748  CA  GLU A 166      23.010  48.940  54.380  1.00  0.00           C  
ATOM   1749  C   GLU A 166      23.260  47.630  53.580  1.00  0.00           C  
ATOM   1750  O   GLU A 166      22.360  46.960  53.120  1.00  0.00           O  
ATOM   1751  CB  GLU A 166      22.800  48.870  55.900  1.00  0.00           C  
ATOM   1752  CG  GLU A 166      24.130  48.480  56.590  1.00  0.00           C  
ATOM   1753  CD  GLU A 166      23.900  47.880  57.990  1.00  0.00           C  
ATOM   1754  OE1 GLU A 166      23.410  46.760  58.020  1.00  0.00           O  
ATOM   1755  OE2 GLU A 166      23.750  48.660  58.950  1.00  0.00           O1-
ATOM   1756  H   GLU A 166      21.000  49.510  54.140  1.00  0.00           H  
ATOM   1757  N   ARG A 167      24.580  47.370  53.420  1.00  0.00           N  
ATOM   1758  CA  ARG A 167      25.080  46.060  52.930  1.00  0.00           C  
ATOM   1759  C   ARG A 167      26.470  45.680  53.520  1.00  0.00           C  
ATOM   1760  O   ARG A 167      27.260  46.540  53.970  1.00  0.00           O  
ATOM   1761  CB  ARG A 167      25.100  45.980  51.360  1.00  0.00           C  
ATOM   1762  CG  ARG A 167      26.010  47.140  50.900  1.00  0.00           C  
ATOM   1763  CD  ARG A 167      25.220  48.300  50.190  1.00  0.00           C  
ATOM   1764  NE  ARG A 167      24.910  47.760  48.860  1.00  0.00           N  
ATOM   1765  CZ  ARG A 167      23.690  47.910  48.270  1.00  0.00           C  
ATOM   1766  NH1 ARG A 167      22.660  48.580  48.800  1.00  0.00           N1+
ATOM   1767  NH2 ARG A 167      23.570  47.270  47.160  1.00  0.00           N  
ATOM   1768  H   ARG A 167      25.280  48.090  53.410  1.00  0.00           H  
ATOM   1769  HE  ARG A 167      25.650  47.240  48.430  1.00  0.00           H  
ATOM   1770 1HH1 ARG A 167      22.810  48.980  49.700  1.00  0.00           H  
ATOM   1771 2HH1 ARG A 167      21.800  48.650  48.300  1.00  0.00           H  
ATOM   1772 1HH2 ARG A 167      24.270  46.670  46.780  1.00  0.00           H  
ATOM   1773 2HH2 ARG A 167      22.630  47.080  46.870  1.00  0.00           H  
ATOM   1774  N   THR A 168      26.690  44.370  53.680  1.00  0.00           N  
ATOM   1775  CA  THR A 168      28.040  43.990  54.190  1.00  0.00           C  
ATOM   1776  C   THR A 168      29.130  43.760  53.080  1.00  0.00           C  
ATOM   1777  O   THR A 168      28.950  42.860  52.220  1.00  0.00           O  
ATOM   1778  CB  THR A 168      27.990  42.720  55.030  1.00  0.00           C  
ATOM   1779  CG2 THR A 168      29.320  42.340  55.630  1.00  0.00           C  
ATOM   1780  OG1 THR A 168      27.160  42.940  56.170  1.00  0.00           O  
ATOM   1781  H   THR A 168      25.990  43.670  53.540  1.00  0.00           H  
ATOM   1782  HG1 THR A 168      27.260  42.090  56.690  1.00  0.00           H  
ATOM   1783  N   VAL A 169      29.960  44.730  52.940  1.00  0.00           N  
ATOM   1784  CA  VAL A 169      30.950  44.640  51.910  1.00  0.00           C  
ATOM   1785  C   VAL A 169      32.320  44.120  52.410  1.00  0.00           C  
ATOM   1786  O   VAL A 169      33.160  44.830  53.040  1.00  0.00           O  
ATOM   1787  CB  VAL A 169      31.090  45.970  51.130  1.00  0.00           C  
ATOM   1788  CG1 VAL A 169      32.180  45.900  50.010  1.00  0.00           C  
ATOM   1789  CG2 VAL A 169      29.820  46.320  50.410  1.00  0.00           C  
ATOM   1790  H   VAL A 169      30.330  45.200  53.750  1.00  0.00           H  
ATOM   1791  N   TRP A 170      32.380  42.800  52.340  1.00  0.00           N  
ATOM   1792  CA  TRP A 170      33.460  42.030  52.980  1.00  0.00           C  
ATOM   1793  C   TRP A 170      34.880  42.360  52.380  1.00  0.00           C  
ATOM   1794  O   TRP A 170      35.060  42.110  51.190  1.00  0.00           O  
ATOM   1795  CB  TRP A 170      33.220  40.550  52.730  1.00  0.00           C  
ATOM   1796  CG  TRP A 170      31.750  40.180  52.980  1.00  0.00           C  
ATOM   1797  CD1 TRP A 170      30.860  39.900  52.120  1.00  0.00           C  
ATOM   1798  CD2 TRP A 170      31.290  39.720  54.200  1.00  0.00           C  
ATOM   1799  CE2 TRP A 170      30.050  39.220  53.950  1.00  0.00           C  
ATOM   1800  CE3 TRP A 170      31.890  39.600  55.430  1.00  0.00           C  
ATOM   1801  NE1 TRP A 170      29.770  39.350  52.680  1.00  0.00           N  
ATOM   1802  CZ2 TRP A 170      29.330  38.640  55.030  1.00  0.00           C  
ATOM   1803  CZ3 TRP A 170      31.200  39.000  56.530  1.00  0.00           C  
ATOM   1804  CH2 TRP A 170      29.920  38.490  56.260  1.00  0.00           C  
ATOM   1805  H   TRP A 170      31.800  42.240  51.760  1.00  0.00           H  
ATOM   1806  HD1 TRP A 170      30.950  39.870  51.040  1.00  0.00           H  
ATOM   1807  HE1 TRP A 170      28.870  39.220  52.260  1.00  0.00           H  
ATOM   1808  HE3 TRP A 170      32.860  40.090  55.520  1.00  0.00           H  
ATOM   1809  HZ2 TRP A 170      28.380  38.150  54.830  1.00  0.00           H  
ATOM   1810  HZ3 TRP A 170      31.560  38.720  57.520  1.00  0.00           H  
ATOM   1811  HH2 TRP A 170      29.460  37.760  56.920  1.00  0.00           H  
ATOM   1812  N   GLN A 171      35.930  42.300  53.260  1.00  0.00           N  
ATOM   1813  CA  GLN A 171      37.400  42.610  53.020  1.00  0.00           C  
ATOM   1814  C   GLN A 171      38.280  41.470  53.580  1.00  0.00           C  
ATOM   1815  O   GLN A 171      38.570  41.440  54.740  1.00  0.00           O  
ATOM   1816  CB  GLN A 171      37.600  43.960  53.740  1.00  0.00           C  
ATOM   1817  CG  GLN A 171      38.940  44.600  53.430  1.00  0.00           C  
ATOM   1818  CD  GLN A 171      39.570  45.360  54.560  1.00  0.00           C  
ATOM   1819  NE2 GLN A 171      39.060  46.560  54.890  1.00  0.00           N  
ATOM   1820  OE1 GLN A 171      40.620  45.030  55.070  1.00  0.00           O  
ATOM   1821  H   GLN A 171      35.660  42.270  54.220  1.00  0.00           H  
ATOM   1822 1HE2 GLN A 171      38.230  46.880  54.420  1.00  0.00           H  
ATOM   1823 2HE2 GLN A 171      39.590  47.080  55.560  1.00  0.00           H  
ATOM   1824  N   TYR A 172      38.760  40.650  52.630  1.00  0.00           N  
ATOM   1825  CA  TYR A 172      39.840  39.610  52.810  1.00  0.00           C  
ATOM   1826  C   TYR A 172      41.270  40.130  52.730  1.00  0.00           C  
ATOM   1827  O   TYR A 172      41.800  40.330  51.630  1.00  0.00           O  
ATOM   1828  CB  TYR A 172      39.580  38.510  51.780  1.00  0.00           C  
ATOM   1829  CG  TYR A 172      38.780  37.270  52.130  1.00  0.00           C  
ATOM   1830  CD1 TYR A 172      39.220  36.050  52.720  1.00  0.00           C  
ATOM   1831  CD2 TYR A 172      37.510  37.220  51.670  1.00  0.00           C  
ATOM   1832  CE1 TYR A 172      38.440  34.910  52.840  1.00  0.00           C  
ATOM   1833  CE2 TYR A 172      36.710  36.130  51.830  1.00  0.00           C  
ATOM   1834  CZ  TYR A 172      37.050  34.950  52.480  1.00  0.00           C  
ATOM   1835  OH  TYR A 172      36.190  34.440  53.340  1.00  0.00           O  
ATOM   1836  H   TYR A 172      38.300  40.470  51.760  1.00  0.00           H  
ATOM   1837  HD1 TYR A 172      40.240  35.910  53.080  1.00  0.00           H  
ATOM   1838  HD2 TYR A 172      37.140  38.080  51.110  1.00  0.00           H  
ATOM   1839  HE1 TYR A 172      38.970  34.020  53.180  1.00  0.00           H  
ATOM   1840  HE2 TYR A 172      35.670  36.260  51.530  1.00  0.00           H  
ATOM   1841  HH  TYR A 172      36.680  34.200  54.180  1.00  0.00           H  
ATOM   1842  N   HIS A 173      41.820  40.530  53.890  1.00  0.00           N  
ATOM   1843  CA  HIS A 173      43.160  41.100  53.900  1.00  0.00           C  
ATOM   1844  C   HIS A 173      44.180  40.010  54.410  1.00  0.00           C  
ATOM   1845  O   HIS A 173      43.950  39.410  55.490  1.00  0.00           O  
ATOM   1846  CB  HIS A 173      43.200  42.330  54.820  1.00  0.00           C  
ATOM   1847  CG  HIS A 173      44.570  43.020  54.800  1.00  0.00           C  
ATOM   1848  CD2 HIS A 173      45.220  43.570  53.840  1.00  0.00           C  
ATOM   1849  ND1 HIS A 173      45.190  43.280  55.900  1.00  0.00           N  
ATOM   1850  CE1 HIS A 173      46.300  43.990  55.680  1.00  0.00           C  
ATOM   1851  NE2 HIS A 173      46.320  44.090  54.370  1.00  0.00           N  
ATOM   1852  H   HIS A 173      41.250  40.500  54.710  1.00  0.00           H  
ATOM   1853  HD2 HIS A 173      45.120  43.380  52.770  1.00  0.00           H  
ATOM   1854  HE1 HIS A 173      47.050  44.370  56.370  1.00  0.00           H  
ATOM   1855  HE2 HIS A 173      46.990  44.650  53.890  1.00  0.00           H  
ATOM   1856  N   PHE A 174      44.880  39.550  53.390  1.00  0.00           N  
ATOM   1857  CA  PHE A 174      45.780  38.400  53.440  1.00  0.00           C  
ATOM   1858  C   PHE A 174      47.170  38.750  54.080  1.00  0.00           C  
ATOM   1859  O   PHE A 174      47.960  39.600  53.680  1.00  0.00           O  
ATOM   1860  CB  PHE A 174      45.840  37.760  52.040  1.00  0.00           C  
ATOM   1861  CG  PHE A 174      46.640  36.500  52.130  1.00  0.00           C  
ATOM   1862  CD1 PHE A 174      46.170  35.190  52.560  1.00  0.00           C  
ATOM   1863  CD2 PHE A 174      47.950  36.550  51.570  1.00  0.00           C  
ATOM   1864  CE1 PHE A 174      46.970  34.100  52.330  1.00  0.00           C  
ATOM   1865  CE2 PHE A 174      48.780  35.500  51.420  1.00  0.00           C  
ATOM   1866  CZ  PHE A 174      48.290  34.260  51.780  1.00  0.00           C  
ATOM   1867  H   PHE A 174      44.360  39.790  52.570  1.00  0.00           H  
ATOM   1868  HD1 PHE A 174      45.170  35.060  52.950  1.00  0.00           H  
ATOM   1869  HD2 PHE A 174      48.290  37.560  51.340  1.00  0.00           H  
ATOM   1870  HE1 PHE A 174      46.630  33.090  52.540  1.00  0.00           H  
ATOM   1871  HE2 PHE A 174      49.800  35.570  51.040  1.00  0.00           H  
ATOM   1872  HZ  PHE A 174      48.960  33.400  51.810  1.00  0.00           H  
ATOM   1873  N   ARG A 175      47.490  37.900  55.080  1.00  0.00           N  
ATOM   1874  CA  ARG A 175      48.640  38.130  56.020  1.00  0.00           C  
ATOM   1875  C   ARG A 175      49.960  37.690  55.380  1.00  0.00           C  
ATOM   1876  O   ARG A 175      50.930  38.430  55.250  1.00  0.00           O  
ATOM   1877  CB  ARG A 175      48.310  37.380  57.330  1.00  0.00           C  
ATOM   1878  CG  ARG A 175      47.390  38.120  58.300  1.00  0.00           C  
ATOM   1879  CD  ARG A 175      46.980  37.350  59.530  1.00  0.00           C  
ATOM   1880  NE  ARG A 175      45.820  37.950  60.190  1.00  0.00           N  
ATOM   1881  CZ  ARG A 175      45.290  37.600  61.350  1.00  0.00           C  
ATOM   1882  NH1 ARG A 175      45.410  36.400  61.950  1.00  0.00           N1+
ATOM   1883  NH2 ARG A 175      44.740  38.530  62.160  1.00  0.00           N  
ATOM   1884  H   ARG A 175      46.870  37.130  55.230  1.00  0.00           H  
ATOM   1885  HE  ARG A 175      45.420  38.640  59.590  1.00  0.00           H  
ATOM   1886 1HH1 ARG A 175      45.970  35.690  61.530  1.00  0.00           H  
ATOM   1887 2HH1 ARG A 175      45.190  36.140  62.890  1.00  0.00           H  
ATOM   1888 1HH2 ARG A 175      44.780  39.460  61.790  1.00  0.00           H  
ATOM   1889 2HH2 ARG A 175      44.290  38.380  63.040  1.00  0.00           H  
ATOM   1890  N   THR A 176      49.950  36.360  55.180  1.00  0.00           N  
ATOM   1891  CA  THR A 176      51.110  35.530  54.750  1.00  0.00           C  
ATOM   1892  C   THR A 176      51.450  35.700  53.280  1.00  0.00           C  
ATOM   1893  O   THR A 176      51.790  34.770  52.550  1.00  0.00           O  
ATOM   1894  CB  THR A 176      51.010  34.100  55.270  1.00  0.00           C  
ATOM   1895  CG2 THR A 176      50.920  33.900  56.750  1.00  0.00           C  
ATOM   1896  OG1 THR A 176      49.870  33.480  54.680  1.00  0.00           O  
ATOM   1897  H   THR A 176      49.170  35.760  55.350  1.00  0.00           H  
ATOM   1898  HG1 THR A 176      49.550  32.810  55.350  1.00  0.00           H  
ATOM   1899  N   TRP A 177      51.640  36.950  52.900  1.00  0.00           N  
ATOM   1900  CA  TRP A 177      52.320  37.270  51.640  1.00  0.00           C  
ATOM   1901  C   TRP A 177      53.520  38.180  52.040  1.00  0.00           C  
ATOM   1902  O   TRP A 177      53.490  39.210  52.710  1.00  0.00           O  
ATOM   1903  CB  TRP A 177      51.500  38.080  50.660  1.00  0.00           C  
ATOM   1904  CG  TRP A 177      52.010  38.230  49.190  1.00  0.00           C  
ATOM   1905  CD1 TRP A 177      52.930  39.150  48.850  1.00  0.00           C  
ATOM   1906  CD2 TRP A 177      51.870  37.350  48.110  1.00  0.00           C  
ATOM   1907  CE2 TRP A 177      52.700  37.860  47.110  1.00  0.00           C  
ATOM   1908  CE3 TRP A 177      50.890  36.460  47.740  1.00  0.00           C  
ATOM   1909  NE1 TRP A 177      53.310  38.930  47.630  1.00  0.00           N  
ATOM   1910  CZ2 TRP A 177      52.500  37.480  45.740  1.00  0.00           C  
ATOM   1911  CZ3 TRP A 177      50.660  36.230  46.390  1.00  0.00           C  
ATOM   1912  CH2 TRP A 177      51.410  36.710  45.410  1.00  0.00           C  
ATOM   1913  H   TRP A 177      51.440  37.760  53.460  1.00  0.00           H  
ATOM   1914  HD1 TRP A 177      53.130  40.050  49.440  1.00  0.00           H  
ATOM   1915  HE1 TRP A 177      54.100  39.440  47.290  1.00  0.00           H  
ATOM   1916  HE3 TRP A 177      50.510  35.740  48.460  1.00  0.00           H  
ATOM   1917  HZ2 TRP A 177      53.230  37.690  44.960  1.00  0.00           H  
ATOM   1918  HZ3 TRP A 177      49.720  35.730  46.160  1.00  0.00           H  
ATOM   1919  HH2 TRP A 177      51.140  36.510  44.380  1.00  0.00           H  
ATOM   1920  N   PRO A 178      54.730  37.690  51.800  1.00  0.00           N  
ATOM   1921  CA  PRO A 178      56.020  38.300  52.230  1.00  0.00           C  
ATOM   1922  C   PRO A 178      56.260  39.730  51.670  1.00  0.00           C  
ATOM   1923  O   PRO A 178      55.630  40.180  50.690  1.00  0.00           O  
ATOM   1924  CB  PRO A 178      57.130  37.300  51.750  1.00  0.00           C  
ATOM   1925  CG  PRO A 178      56.460  36.560  50.550  1.00  0.00           C  
ATOM   1926  CD  PRO A 178      55.080  36.410  51.180  1.00  0.00           C  
ATOM   1927  N   ASP A 179      57.100  40.480  52.460  1.00  0.00           N  
ATOM   1928  CA  ASP A 179      57.670  41.850  52.150  1.00  0.00           C  
ATOM   1929  C   ASP A 179      58.740  41.850  50.990  1.00  0.00           C  
ATOM   1930  O   ASP A 179      58.650  42.780  50.220  1.00  0.00           O  
ATOM   1931  CB  ASP A 179      58.230  42.240  53.550  1.00  0.00           C  
ATOM   1932  CG  ASP A 179      57.240  42.350  54.700  1.00  0.00           C  
ATOM   1933  OD1 ASP A 179      56.400  43.260  54.650  1.00  0.00           O  
ATOM   1934  OD2 ASP A 179      57.130  41.390  55.520  1.00  0.00           O1-
ATOM   1935  H   ASP A 179      57.090  40.210  53.420  1.00  0.00           H  
ATOM   1936  N   HIS A 180      59.510  40.810  50.820  1.00  0.00           N  
ATOM   1937  CA  HIS A 180      60.530  40.660  49.720  1.00  0.00           C  
ATOM   1938  C   HIS A 180      60.010  40.430  48.280  1.00  0.00           C  
ATOM   1939  O   HIS A 180      60.340  41.260  47.370  1.00  0.00           O  
ATOM   1940  CB  HIS A 180      61.710  39.740  50.080  1.00  0.00           C  
ATOM   1941  CG  HIS A 180      63.020  40.190  49.460  1.00  0.00           C  
ATOM   1942  CD2 HIS A 180      63.530  39.660  48.330  1.00  0.00           C  
ATOM   1943  ND1 HIS A 180      63.970  40.950  49.990  1.00  0.00           N  
ATOM   1944  CE1 HIS A 180      65.040  40.870  49.220  1.00  0.00           C  
ATOM   1945  NE2 HIS A 180      64.820  40.110  48.240  1.00  0.00           N  
ATOM   1946  H   HIS A 180      59.290  39.960  51.310  1.00  0.00           H  
ATOM   1947  HD2 HIS A 180      63.050  38.940  47.670  1.00  0.00           H  
ATOM   1948  HE1 HIS A 180      66.020  41.260  49.490  1.00  0.00           H  
ATOM   1949  HE2 HIS A 180      65.470  39.860  47.520  1.00  0.00           H  
ATOM   1950  N   GLY A 181      59.200  39.360  48.130  1.00  0.00           N  
ATOM   1951  CA  GLY A 181      58.550  39.010  46.870  1.00  0.00           C  
ATOM   1952  C   GLY A 181      57.800  37.660  46.880  1.00  0.00           C  
ATOM   1953  O   GLY A 181      57.910  36.870  47.830  1.00  0.00           O  
ATOM   1954  H   GLY A 181      58.890  38.860  48.930  1.00  0.00           H  
ATOM   1955  N   VAL A 182      57.450  37.200  45.680  1.00  0.00           N  
ATOM   1956  CA  VAL A 182      56.690  35.990  45.400  1.00  0.00           C  
ATOM   1957  C   VAL A 182      57.120  34.740  46.190  1.00  0.00           C  
ATOM   1958  O   VAL A 182      58.250  34.200  46.030  1.00  0.00           O  
ATOM   1959  CB  VAL A 182      56.750  35.700  43.880  1.00  0.00           C  
ATOM   1960  CG1 VAL A 182      56.250  34.270  43.510  1.00  0.00           C  
ATOM   1961  CG2 VAL A 182      55.830  36.690  43.140  1.00  0.00           C  
ATOM   1962  H   VAL A 182      57.770  37.710  44.880  1.00  0.00           H  
ATOM   1963  N   PRO A 183      56.130  34.190  46.910  1.00  0.00           N  
ATOM   1964  CA  PRO A 183      56.290  32.940  47.770  1.00  0.00           C  
ATOM   1965  C   PRO A 183      56.260  31.650  47.030  1.00  0.00           C  
ATOM   1966  O   PRO A 183      55.240  31.220  46.530  1.00  0.00           O  
ATOM   1967  CB  PRO A 183      55.210  32.970  48.830  1.00  0.00           C  
ATOM   1968  CG  PRO A 183      54.070  33.870  48.150  1.00  0.00           C  
ATOM   1969  CD  PRO A 183      54.830  34.830  47.280  1.00  0.00           C  
ATOM   1970  N   SER A 184      57.300  30.910  47.440  1.00  0.00           N  
ATOM   1971  CA  SER A 184      57.680  29.670  46.760  1.00  0.00           C  
ATOM   1972  C   SER A 184      56.790  28.400  46.960  1.00  0.00           C  
ATOM   1973  O   SER A 184      57.220  27.290  46.650  1.00  0.00           O  
ATOM   1974  CB  SER A 184      59.110  29.290  47.150  1.00  0.00           C  
ATOM   1975  OG  SER A 184      59.240  29.130  48.590  1.00  0.00           O  
ATOM   1976  H   SER A 184      57.820  31.100  48.280  1.00  0.00           H  
ATOM   1977  HG  SER A 184      59.070  28.170  48.830  1.00  0.00           H  
ATOM   1978  N   ASP A 185      55.580  28.670  47.440  1.00  0.00           N  
ATOM   1979  CA  ASP A 185      54.500  27.650  47.660  1.00  0.00           C  
ATOM   1980  C   ASP A 185      53.140  28.380  47.520  1.00  0.00           C  
ATOM   1981  O   ASP A 185      53.050  29.560  47.850  1.00  0.00           O  
ATOM   1982  CB  ASP A 185      54.550  27.060  49.080  1.00  0.00           C  
ATOM   1983  CG  ASP A 185      53.630  25.820  49.080  1.00  0.00           C  
ATOM   1984  OD1 ASP A 185      52.320  25.860  49.070  1.00  0.00           O  
ATOM   1985  OD2 ASP A 185      54.180  24.660  49.090  1.00  0.00           O1-
ATOM   1986  H   ASP A 185      55.330  29.630  47.590  1.00  0.00           H  
ATOM   1987  N   PRO A 186      52.390  27.960  46.530  1.00  0.00           N  
ATOM   1988  CA  PRO A 186      50.960  28.340  46.210  1.00  0.00           C  
ATOM   1989  C   PRO A 186      49.930  27.950  47.230  1.00  0.00           C  
ATOM   1990  O   PRO A 186      48.890  28.620  47.160  1.00  0.00           O  
ATOM   1991  CB  PRO A 186      50.630  27.840  44.860  1.00  0.00           C  
ATOM   1992  CG  PRO A 186      51.980  27.850  44.190  1.00  0.00           C  
ATOM   1993  CD  PRO A 186      52.860  27.270  45.330  1.00  0.00           C  
ATOM   1994  N   GLY A 187      50.040  27.010  48.130  1.00  0.00           N  
ATOM   1995  CA  GLY A 187      48.890  26.570  48.980  1.00  0.00           C  
ATOM   1996  C   GLY A 187      48.160  27.590  49.780  1.00  0.00           C  
ATOM   1997  O   GLY A 187      46.960  27.710  49.680  1.00  0.00           O  
ATOM   1998  H   GLY A 187      50.970  26.780  48.420  1.00  0.00           H  
ATOM   1999  N   GLY A 188      48.820  28.440  50.490  1.00  0.00           N  
ATOM   2000  CA  GLY A 188      48.130  29.500  51.340  1.00  0.00           C  
ATOM   2001  C   GLY A 188      47.230  30.480  50.530  1.00  0.00           C  
ATOM   2002  O   GLY A 188      46.040  30.590  50.910  1.00  0.00           O  
ATOM   2003  H   GLY A 188      49.820  28.490  50.500  1.00  0.00           H  
ATOM   2004  N   VAL A 189      47.810  30.960  49.460  1.00  0.00           N  
ATOM   2005  CA  VAL A 189      47.080  31.730  48.410  1.00  0.00           C  
ATOM   2006  C   VAL A 189      45.960  30.970  47.760  1.00  0.00           C  
ATOM   2007  O   VAL A 189      44.840  31.520  47.730  1.00  0.00           O  
ATOM   2008  CB  VAL A 189      48.010  32.550  47.410  1.00  0.00           C  
ATOM   2009  CG1 VAL A 189      48.780  33.590  48.130  1.00  0.00           C  
ATOM   2010  CG2 VAL A 189      49.080  31.730  46.670  1.00  0.00           C  
ATOM   2011  H   VAL A 189      48.800  30.910  49.330  1.00  0.00           H  
ATOM   2012  N   LEU A 190      46.120  29.690  47.490  1.00  0.00           N  
ATOM   2013  CA  LEU A 190      45.070  28.730  47.050  1.00  0.00           C  
ATOM   2014  C   LEU A 190      43.920  28.430  48.060  1.00  0.00           C  
ATOM   2015  O   LEU A 190      42.770  28.610  47.750  1.00  0.00           O  
ATOM   2016  CB  LEU A 190      45.510  27.390  46.590  1.00  0.00           C  
ATOM   2017  CG  LEU A 190      46.120  27.410  45.220  1.00  0.00           C  
ATOM   2018  CD1 LEU A 190      46.790  26.090  44.810  1.00  0.00           C  
ATOM   2019  CD2 LEU A 190      45.140  27.850  44.150  1.00  0.00           C  
ATOM   2020  H   LEU A 190      47.070  29.370  47.450  1.00  0.00           H  
ATOM   2021  N   ASP A 191      44.310  28.220  49.320  1.00  0.00           N  
ATOM   2022  CA  ASP A 191      43.390  28.220  50.480  1.00  0.00           C  
ATOM   2023  C   ASP A 191      42.580  29.530  50.640  1.00  0.00           C  
ATOM   2024  O   ASP A 191      41.400  29.510  50.900  1.00  0.00           O  
ATOM   2025  CB  ASP A 191      44.000  27.830  51.810  1.00  0.00           C  
ATOM   2026  CG  ASP A 191      44.270  26.320  51.910  1.00  0.00           C  
ATOM   2027  OD1 ASP A 191      45.380  25.920  51.600  1.00  0.00           O  
ATOM   2028  OD2 ASP A 191      43.370  25.470  52.160  1.00  0.00           O1-
ATOM   2029  H   ASP A 191      45.240  27.860  49.470  1.00  0.00           H  
ATOM   2030  N   PHE A 192      43.260  30.670  50.730  1.00  0.00           N  
ATOM   2031  CA  PHE A 192      42.680  32.020  50.580  1.00  0.00           C  
ATOM   2032  C   PHE A 192      41.670  32.180  49.380  1.00  0.00           C  
ATOM   2033  O   PHE A 192      40.520  32.410  49.640  1.00  0.00           O  
ATOM   2034  CB  PHE A 192      43.830  33.040  50.500  1.00  0.00           C  
ATOM   2035  CG  PHE A 192      43.330  34.510  50.320  1.00  0.00           C  
ATOM   2036  CD1 PHE A 192      42.690  35.300  51.290  1.00  0.00           C  
ATOM   2037  CD2 PHE A 192      43.700  35.080  49.060  1.00  0.00           C  
ATOM   2038  CE1 PHE A 192      42.450  36.620  51.020  1.00  0.00           C  
ATOM   2039  CE2 PHE A 192      43.420  36.380  48.770  1.00  0.00           C  
ATOM   2040  CZ  PHE A 192      42.860  37.210  49.810  1.00  0.00           C  
ATOM   2041  H   PHE A 192      44.250  30.680  50.880  1.00  0.00           H  
ATOM   2042  HD1 PHE A 192      42.320  34.890  52.230  1.00  0.00           H  
ATOM   2043  HD2 PHE A 192      44.190  34.480  48.300  1.00  0.00           H  
ATOM   2044  HE1 PHE A 192      41.940  37.220  51.770  1.00  0.00           H  
ATOM   2045  HE2 PHE A 192      43.500  36.720  47.740  1.00  0.00           H  
ATOM   2046  HZ  PHE A 192      42.540  38.210  49.520  1.00  0.00           H  
ATOM   2047  N   LEU A 193      42.020  31.740  48.140  1.00  0.00           N  
ATOM   2048  CA  LEU A 193      41.110  31.880  46.980  1.00  0.00           C  
ATOM   2049  C   LEU A 193      39.970  30.900  47.050  1.00  0.00           C  
ATOM   2050  O   LEU A 193      38.870  31.200  46.720  1.00  0.00           O  
ATOM   2051  CB  LEU A 193      41.760  31.740  45.630  1.00  0.00           C  
ATOM   2052  CG  LEU A 193      42.540  32.920  45.230  1.00  0.00           C  
ATOM   2053  CD1 LEU A 193      43.740  32.390  44.430  1.00  0.00           C  
ATOM   2054  CD2 LEU A 193      41.650  33.830  44.340  1.00  0.00           C  
ATOM   2055  H   LEU A 193      42.930  31.340  48.000  1.00  0.00           H  
ATOM   2056  N   GLU A 194      40.270  29.680  47.480  1.00  0.00           N  
ATOM   2057  CA  GLU A 194      39.190  28.690  47.900  1.00  0.00           C  
ATOM   2058  C   GLU A 194      38.210  29.260  48.860  1.00  0.00           C  
ATOM   2059  O   GLU A 194      36.980  29.120  48.760  1.00  0.00           O  
ATOM   2060  CB  GLU A 194      39.890  27.470  48.550  1.00  0.00           C  
ATOM   2061  CG  GLU A 194      40.560  26.570  47.530  1.00  0.00           C  
ATOM   2062  CD  GLU A 194      39.490  25.580  46.950  1.00  0.00           C  
ATOM   2063  OE1 GLU A 194      39.420  24.350  47.390  1.00  0.00           O  
ATOM   2064  OE2 GLU A 194      38.760  26.110  46.070  1.00  0.00           O1-
ATOM   2065  H   GLU A 194      41.170  29.300  47.270  1.00  0.00           H  
ATOM   2066  N   GLU A 195      38.660  29.950  49.910  1.00  0.00           N  
ATOM   2067  CA  GLU A 195      37.740  30.660  50.800  1.00  0.00           C  
ATOM   2068  C   GLU A 195      37.010  31.870  50.210  1.00  0.00           C  
ATOM   2069  O   GLU A 195      35.840  32.080  50.590  1.00  0.00           O  
ATOM   2070  CB  GLU A 195      38.420  30.870  52.180  1.00  0.00           C  
ATOM   2071  CG  GLU A 195      38.880  29.600  52.910  1.00  0.00           C  
ATOM   2072  CD  GLU A 195      37.610  28.950  53.490  1.00  0.00           C  
ATOM   2073  OE1 GLU A 195      37.510  28.960  54.690  1.00  0.00           O  
ATOM   2074  OE2 GLU A 195      36.930  28.250  52.760  1.00  0.00           O1-
ATOM   2075  H   GLU A 195      39.610  29.820  50.170  1.00  0.00           H  
ATOM   2076  N   VAL A 196      37.620  32.620  49.290  1.00  0.00           N  
ATOM   2077  CA  VAL A 196      36.910  33.620  48.420  1.00  0.00           C  
ATOM   2078  C   VAL A 196      35.800  32.860  47.650  1.00  0.00           C  
ATOM   2079  O   VAL A 196      34.640  33.150  47.870  1.00  0.00           O  
ATOM   2080  CB  VAL A 196      37.890  34.470  47.560  1.00  0.00           C  
ATOM   2081  CG1 VAL A 196      37.080  35.510  46.870  1.00  0.00           C  
ATOM   2082  CG2 VAL A 196      38.880  35.370  48.290  1.00  0.00           C  
ATOM   2083  H   VAL A 196      38.620  32.670  49.280  1.00  0.00           H  
ATOM   2084  N   HIS A 197      36.200  31.760  46.940  1.00  0.00           N  
ATOM   2085  CA  HIS A 197      35.230  30.940  46.160  1.00  0.00           C  
ATOM   2086  C   HIS A 197      33.950  30.450  46.850  1.00  0.00           C  
ATOM   2087  O   HIS A 197      32.800  30.860  46.520  1.00  0.00           O  
ATOM   2088  CB  HIS A 197      36.100  29.830  45.520  1.00  0.00           C  
ATOM   2089  CG  HIS A 197      35.320  28.650  44.930  1.00  0.00           C  
ATOM   2090  CD2 HIS A 197      35.060  27.510  45.540  1.00  0.00           C  
ATOM   2091  ND1 HIS A 197      34.600  28.720  43.830  1.00  0.00           N  
ATOM   2092  CE1 HIS A 197      33.680  27.720  43.890  1.00  0.00           C  
ATOM   2093  NE2 HIS A 197      33.960  27.020  44.960  1.00  0.00           N  
ATOM   2094  H   HIS A 197      37.180  31.560  46.890  1.00  0.00           H  
ATOM   2095  HD2 HIS A 197      35.440  27.090  46.480  1.00  0.00           H  
ATOM   2096  HE1 HIS A 197      32.830  27.380  43.290  1.00  0.00           H  
ATOM   2097  HE2 HIS A 197      33.620  26.090  45.140  1.00  0.00           H  
ATOM   2098  N   HIS A 198      34.260  29.920  48.000  1.00  0.00           N  
ATOM   2099  CA  HIS A 198      33.230  29.470  48.960  1.00  0.00           C  
ATOM   2100  C   HIS A 198      32.190  30.570  49.350  1.00  0.00           C  
ATOM   2101  O   HIS A 198      30.990  30.270  49.300  1.00  0.00           O  
ATOM   2102  CB  HIS A 198      33.810  28.640  50.120  1.00  0.00           C  
ATOM   2103  CG  HIS A 198      34.400  27.300  49.630  1.00  0.00           C  
ATOM   2104  CD2 HIS A 198      35.530  26.750  50.070  1.00  0.00           C  
ATOM   2105  ND1 HIS A 198      33.800  26.350  48.890  1.00  0.00           N  
ATOM   2106  CE1 HIS A 198      34.580  25.290  48.740  1.00  0.00           C  
ATOM   2107  NE2 HIS A 198      35.660  25.530  49.520  1.00  0.00           N  
ATOM   2108  H   HIS A 198      35.190  29.640  48.230  1.00  0.00           H  
ATOM   2109  HD2 HIS A 198      36.230  27.430  50.550  1.00  0.00           H  
ATOM   2110  HE1 HIS A 198      34.480  24.450  48.050  1.00  0.00           H  
ATOM   2111  HE2 HIS A 198      36.440  24.900  49.610  1.00  0.00           H  
ATOM   2112  N   LYS A 199      32.610  31.780  49.640  1.00  0.00           N  
ATOM   2113  CA  LYS A 199      31.770  32.970  49.900  1.00  0.00           C  
ATOM   2114  C   LYS A 199      31.100  33.570  48.640  1.00  0.00           C  
ATOM   2115  O   LYS A 199      29.910  33.720  48.640  1.00  0.00           O  
ATOM   2116  CB  LYS A 199      32.620  33.950  50.690  1.00  0.00           C  
ATOM   2117  CG  LYS A 199      31.940  34.620  51.870  1.00  0.00           C  
ATOM   2118  CD  LYS A 199      32.890  35.570  52.600  1.00  0.00           C  
ATOM   2119  CE  LYS A 199      32.370  36.080  53.920  1.00  0.00           C  
ATOM   2120  NZ  LYS A 199      32.190  34.890  54.840  1.00  0.00           N1+
ATOM   2121  H   LYS A 199      33.600  31.890  49.690  1.00  0.00           H  
ATOM   2122  HZ1 LYS A 199      33.040  34.360  54.920  1.00  0.00           H  
ATOM   2123  HZ2 LYS A 199      31.940  35.230  55.750  1.00  0.00           H  
ATOM   2124  HZ3 LYS A 199      31.480  34.290  54.470  1.00  0.00           H  
ATOM   2125  N   GLN A 200      31.850  33.680  47.520  1.00  0.00           N  
ATOM   2126  CA  GLN A 200      31.360  34.190  46.220  1.00  0.00           C  
ATOM   2127  C   GLN A 200      30.230  33.350  45.580  1.00  0.00           C  
ATOM   2128  O   GLN A 200      29.260  33.900  45.100  1.00  0.00           O  
ATOM   2129  CB  GLN A 200      32.560  34.140  45.230  1.00  0.00           C  
ATOM   2130  CG  GLN A 200      33.360  35.430  45.370  1.00  0.00           C  
ATOM   2131  CD  GLN A 200      33.010  36.350  44.220  1.00  0.00           C  
ATOM   2132  NE2 GLN A 200      33.370  35.980  43.020  1.00  0.00           N  
ATOM   2133  OE1 GLN A 200      32.500  37.440  44.350  1.00  0.00           O  
ATOM   2134  H   GLN A 200      32.810  33.440  47.580  1.00  0.00           H  
ATOM   2135 1HE2 GLN A 200      33.830  35.130  42.810  1.00  0.00           H  
ATOM   2136 2HE2 GLN A 200      33.070  36.640  42.320  1.00  0.00           H  
ATOM   2137  N   GLU A 201      30.260  32.030  45.690  1.00  0.00           N  
ATOM   2138  CA  GLU A 201      29.160  31.160  45.180  1.00  0.00           C  
ATOM   2139  C   GLU A 201      27.880  31.180  46.050  1.00  0.00           C  
ATOM   2140  O   GLU A 201      26.780  31.230  45.550  1.00  0.00           O  
ATOM   2141  CB  GLU A 201      29.660  29.770  45.190  1.00  0.00           C  
ATOM   2142  CG  GLU A 201      28.700  28.780  44.360  1.00  0.00           C  
ATOM   2143  CD  GLU A 201      28.630  28.920  42.870  1.00  0.00           C  
ATOM   2144  OE1 GLU A 201      29.560  28.780  42.120  1.00  0.00           O  
ATOM   2145  OE2 GLU A 201      27.530  29.140  42.470  1.00  0.00           O1-
ATOM   2146  H   GLU A 201      31.100  31.530  45.910  1.00  0.00           H  
ATOM   2147  N   SER A 202      28.070  31.240  47.400  1.00  0.00           N  
ATOM   2148  CA  SER A 202      26.960  31.410  48.340  1.00  0.00           C  
ATOM   2149  C   SER A 202      26.380  32.840  48.380  1.00  0.00           C  
ATOM   2150  O   SER A 202      25.190  33.030  48.480  1.00  0.00           O  
ATOM   2151  CB  SER A 202      27.320  31.060  49.750  1.00  0.00           C  
ATOM   2152  OG  SER A 202      28.290  31.930  50.330  1.00  0.00           O  
ATOM   2153  H   SER A 202      28.980  31.400  47.780  1.00  0.00           H  
ATOM   2154  HG  SER A 202      29.040  31.360  50.680  1.00  0.00           H  
ATOM   2155  N   ILE A 203      27.140  33.830  47.920  1.00  0.00           N  
ATOM   2156  CA  ILE A 203      26.670  35.180  47.830  1.00  0.00           C  
ATOM   2157  C   ILE A 203      25.620  35.310  46.700  1.00  0.00           C  
ATOM   2158  O   ILE A 203      26.000  35.040  45.550  1.00  0.00           O  
ATOM   2159  CB  ILE A 203      27.860  36.200  47.770  1.00  0.00           C  
ATOM   2160  CG1 ILE A 203      28.430  36.550  49.190  1.00  0.00           C  
ATOM   2161  CG2 ILE A 203      27.350  37.520  47.100  1.00  0.00           C  
ATOM   2162  CD  ILE A 203      29.560  37.610  49.220  1.00  0.00           C  
ATOM   2163  H   ILE A 203      28.110  33.720  47.710  1.00  0.00           H  
ATOM   2164  N   MET A 204      24.470  35.900  47.050  1.00  0.00           N  
ATOM   2165  CA  MET A 204      23.370  36.230  46.130  1.00  0.00           C  
ATOM   2166  C   MET A 204      23.290  37.740  46.010  1.00  0.00           C  
ATOM   2167  O   MET A 204      23.130  38.460  46.960  1.00  0.00           O  
ATOM   2168  CB  MET A 204      22.040  35.720  46.660  1.00  0.00           C  
ATOM   2169  CG  MET A 204      21.910  34.200  46.650  1.00  0.00           C  
ATOM   2170  SD  MET A 204      21.180  33.440  45.120  1.00  0.00           S  
ATOM   2171  CE  MET A 204      21.200  31.710  45.530  1.00  0.00           C  
ATOM   2172  H   MET A 204      24.350  36.370  47.930  1.00  0.00           H  
ATOM   2173  N   ASP A 205      23.160  38.160  44.770  1.00  0.00           N  
ATOM   2174  CA  ASP A 205      23.020  39.580  44.320  1.00  0.00           C  
ATOM   2175  C   ASP A 205      24.290  40.420  44.550  1.00  0.00           C  
ATOM   2176  O   ASP A 205      24.560  40.930  45.650  1.00  0.00           O  
ATOM   2177  CB  ASP A 205      21.770  40.290  44.920  1.00  0.00           C  
ATOM   2178  CG  ASP A 205      21.580  41.760  44.500  1.00  0.00           C  
ATOM   2179  OD1 ASP A 205      20.760  41.940  43.630  1.00  0.00           O  
ATOM   2180  OD2 ASP A 205      22.200  42.690  45.020  1.00  0.00           O1-
ATOM   2181  H   ASP A 205      23.280  37.480  44.050  1.00  0.00           H  
ATOM   2182  N   ALA A 206      25.190  40.300  43.580  1.00  0.00           N  
ATOM   2183  CA  ALA A 206      26.580  40.680  43.600  1.00  0.00           C  
ATOM   2184  C   ALA A 206      27.080  40.900  42.170  1.00  0.00           C  
ATOM   2185  O   ALA A 206      26.940  39.990  41.320  1.00  0.00           O  
ATOM   2186  CB  ALA A 206      27.400  39.580  44.220  1.00  0.00           C  
ATOM   2187  H   ALA A 206      24.970  39.730  42.790  1.00  0.00           H  
ATOM   2188  N   GLY A 207      27.750  42.030  41.980  1.00  0.00           N  
ATOM   2189  CA  GLY A 207      28.500  42.370  40.780  1.00  0.00           C  
ATOM   2190  C   GLY A 207      29.940  41.710  40.750  1.00  0.00           C  
ATOM   2191  O   GLY A 207      30.230  40.880  41.650  1.00  0.00           O  
ATOM   2192  H   GLY A 207      27.970  42.690  42.710  1.00  0.00           H  
ATOM   2193  N   PRO A 208      30.770  42.170  39.800  1.00  0.00           N  
ATOM   2194  CA  PRO A 208      32.160  41.710  39.550  1.00  0.00           C  
ATOM   2195  C   PRO A 208      33.120  41.820  40.750  1.00  0.00           C  
ATOM   2196  O   PRO A 208      33.200  42.870  41.410  1.00  0.00           O  
ATOM   2197  CB  PRO A 208      32.730  42.510  38.420  1.00  0.00           C  
ATOM   2198  CG  PRO A 208      31.430  42.940  37.580  1.00  0.00           C  
ATOM   2199  CD  PRO A 208      30.340  43.020  38.650  1.00  0.00           C  
ATOM   2200  N   VAL A 209      33.970  40.780  40.880  1.00  0.00           N  
ATOM   2201  CA  VAL A 209      35.000  40.700  41.950  1.00  0.00           C  
ATOM   2202  C   VAL A 209      36.190  41.650  41.800  1.00  0.00           C  
ATOM   2203  O   VAL A 209      36.640  41.880  40.670  1.00  0.00           O  
ATOM   2204  CB  VAL A 209      35.470  39.200  42.180  1.00  0.00           C  
ATOM   2205  CG1 VAL A 209      36.050  38.380  41.040  1.00  0.00           C  
ATOM   2206  CG2 VAL A 209      36.290  38.950  43.530  1.00  0.00           C  
ATOM   2207  H   VAL A 209      34.040  40.070  40.190  1.00  0.00           H  
ATOM   2208  N   VAL A 210      36.650  42.240  42.920  1.00  0.00           N  
ATOM   2209  CA  VAL A 210      37.590  43.370  42.780  1.00  0.00           C  
ATOM   2210  C   VAL A 210      39.030  43.140  43.300  1.00  0.00           C  
ATOM   2211  O   VAL A 210      39.250  42.800  44.450  1.00  0.00           O  
ATOM   2212  CB  VAL A 210      36.900  44.510  43.550  1.00  0.00           C  
ATOM   2213  CG1 VAL A 210      37.670  45.780  43.560  1.00  0.00           C  
ATOM   2214  CG2 VAL A 210      35.430  44.730  43.190  1.00  0.00           C  
ATOM   2215  H   VAL A 210      36.350  42.070  43.850  1.00  0.00           H  
ATOM   2216  N   VAL A 211      39.970  43.340  42.380  1.00  0.00           N  
ATOM   2217  CA  VAL A 211      41.410  43.130  42.630  1.00  0.00           C  
ATOM   2218  C   VAL A 211      42.180  44.460  42.440  1.00  0.00           C  
ATOM   2219  O   VAL A 211      41.910  45.300  41.550  1.00  0.00           O  
ATOM   2220  CB  VAL A 211      42.060  42.100  41.640  1.00  0.00           C  
ATOM   2221  CG1 VAL A 211      41.600  40.740  42.140  1.00  0.00           C  
ATOM   2222  CG2 VAL A 211      41.540  42.200  40.200  1.00  0.00           C  
ATOM   2223  H   VAL A 211      39.680  43.670  41.480  1.00  0.00           H  
ATOM   2224  N   HIS A 212      43.280  44.540  43.210  1.00  0.00           N  
ATOM   2225  CA  HIS A 212      44.070  45.840  43.360  1.00  0.00           C  
ATOM   2226  C   HIS A 212      45.330  45.730  44.120  1.00  0.00           C  
ATOM   2227  O   HIS A 212      45.650  44.720  44.750  1.00  0.00           O  
ATOM   2228  CB  HIS A 212      43.220  46.900  44.050  1.00  0.00           C  
ATOM   2229  CG  HIS A 212      42.880  46.600  45.510  1.00  0.00           C  
ATOM   2230  CD2 HIS A 212      41.830  45.950  46.030  1.00  0.00           C  
ATOM   2231  ND1 HIS A 212      43.580  47.160  46.520  1.00  0.00           N  
ATOM   2232  CE1 HIS A 212      42.960  46.830  47.640  1.00  0.00           C  
ATOM   2233  NE2 HIS A 212      41.890  46.040  47.370  1.00  0.00           N  
ATOM   2234  H   HIS A 212      43.410  43.870  43.950  1.00  0.00           H  
ATOM   2235  HD2 HIS A 212      41.070  45.360  45.520  1.00  0.00           H  
ATOM   2236  HE1 HIS A 212      43.130  47.340  48.580  1.00  0.00           H  
ATOM   2237  HE2 HIS A 212      41.240  45.720  48.050  1.00  0.00           H  
ATOM   2238  N   SER A 213      46.230  46.590  43.660  1.00  0.00           N  
ATOM   2239  CA  SER A 213      47.620  46.880  44.190  1.00  0.00           C  
ATOM   2240  C   SER A 213      47.990  48.350  44.000  1.00  0.00           C  
ATOM   2241  O   SER A 213      47.060  49.150  43.870  1.00  0.00           O  
ATOM   2242  CB  SER A 213      48.630  45.950  43.650  1.00  0.00           C  
ATOM   2243  OG  SER A 213      48.640  46.150  42.210  1.00  0.00           O  
ATOM   2244  H   SER A 213      46.020  47.060  42.800  1.00  0.00           H  
ATOM   2245  HG  SER A 213      49.390  46.760  41.970  1.00  0.00           H  
ATOM   2246  N   SER A 214      49.190  48.810  43.860  1.00  0.00           N  
ATOM   2247  CA  SER A 214      49.520  50.270  43.730  1.00  0.00           C  
ATOM   2248  C   SER A 214      49.500  50.940  42.330  1.00  0.00           C  
ATOM   2249  O   SER A 214      49.160  52.140  42.250  1.00  0.00           O  
ATOM   2250  CB  SER A 214      50.910  50.580  44.360  1.00  0.00           C  
ATOM   2251  OG  SER A 214      51.960  50.320  43.470  1.00  0.00           O  
ATOM   2252  H   SER A 214      50.020  48.280  43.690  1.00  0.00           H  
ATOM   2253  HG  SER A 214      52.060  49.340  43.280  1.00  0.00           H  
ATOM   2254  N   ALA A 215      49.740  50.120  41.280  1.00  0.00           N  
ATOM   2255  CA  ALA A 215      49.330  50.460  39.900  1.00  0.00           C  
ATOM   2256  C   ALA A 215      48.560  49.270  39.240  1.00  0.00           C  
ATOM   2257  O   ALA A 215      47.630  49.500  38.500  1.00  0.00           O  
ATOM   2258  CB  ALA A 215      50.510  50.770  39.020  1.00  0.00           C  
ATOM   2259  H   ALA A 215      50.100  49.200  41.430  1.00  0.00           H  
ATOM   2260  N   GLY A 216      49.070  47.990  39.400  1.00  0.00           N  
ATOM   2261  CA  GLY A 216      48.400  46.780  38.940  1.00  0.00           C  
ATOM   2262  C   GLY A 216      48.770  46.400  37.520  1.00  0.00           C  
ATOM   2263  O   GLY A 216      48.350  46.960  36.480  1.00  0.00           O  
ATOM   2264  H   GLY A 216      49.700  47.760  40.140  1.00  0.00           H  
ATOM   2265  N   ILE A 217      49.360  45.260  37.560  1.00  0.00           N  
ATOM   2266  CA  ILE A 217      50.060  44.550  36.480  1.00  0.00           C  
ATOM   2267  C   ILE A 217      50.320  43.070  36.860  1.00  0.00           C  
ATOM   2268  O   ILE A 217      49.620  42.180  36.320  1.00  0.00           O  
ATOM   2269  CB  ILE A 217      51.300  45.220  35.850  1.00  0.00           C  
ATOM   2270  CG1 ILE A 217      52.240  46.070  36.710  1.00  0.00           C  
ATOM   2271  CG2 ILE A 217      50.970  45.890  34.590  1.00  0.00           C  
ATOM   2272  CD  ILE A 217      53.240  46.930  35.950  1.00  0.00           C  
ATOM   2273  H   ILE A 217      49.310  44.790  38.440  1.00  0.00           H  
ATOM   2274  N   GLY A 218      51.250  42.980  37.800  1.00  0.00           N  
ATOM   2275  CA  GLY A 218      51.680  41.650  38.260  1.00  0.00           C  
ATOM   2276  C   GLY A 218      50.740  40.890  39.280  1.00  0.00           C  
ATOM   2277  O   GLY A 218      50.180  39.880  38.960  1.00  0.00           O  
ATOM   2278  H   GLY A 218      51.440  43.790  38.360  1.00  0.00           H  
ATOM   2279  N   ARG A 219      50.690  41.430  40.460  1.00  0.00           N  
ATOM   2280  CA  ARG A 219      49.840  40.820  41.520  1.00  0.00           C  
ATOM   2281  C   ARG A 219      48.390  40.660  41.030  1.00  0.00           C  
ATOM   2282  O   ARG A 219      47.920  39.520  40.930  1.00  0.00           O  
ATOM   2283  CB  ARG A 219      49.750  41.780  42.770  1.00  0.00           C  
ATOM   2284  CG  ARG A 219      49.230  41.080  44.080  1.00  0.00           C  
ATOM   2285  CD  ARG A 219      49.100  42.080  45.280  1.00  0.00           C  
ATOM   2286  NE  ARG A 219      50.470  42.420  45.790  1.00  0.00           N  
ATOM   2287  CZ  ARG A 219      51.130  41.800  46.800  1.00  0.00           C  
ATOM   2288  NH1 ARG A 219      50.430  40.910  47.490  1.00  0.00           N1+
ATOM   2289  NH2 ARG A 219      52.400  42.100  47.090  1.00  0.00           N  
ATOM   2290  H   ARG A 219      51.090  42.340  40.590  1.00  0.00           H  
ATOM   2291  HE  ARG A 219      50.940  43.190  45.360  1.00  0.00           H  
ATOM   2292 1HH1 ARG A 219      49.470  40.790  47.230  1.00  0.00           H  
ATOM   2293 2HH1 ARG A 219      50.770  40.240  48.150  1.00  0.00           H  
ATOM   2294 1HH2 ARG A 219      52.990  42.800  46.680  1.00  0.00           H  
ATOM   2295 2HH2 ARG A 219      52.700  41.660  47.930  1.00  0.00           H  
ATOM   2296  N   THR A 220      47.750  41.720  40.540  1.00  0.00           N  
ATOM   2297  CA  THR A 220      46.440  41.680  39.820  1.00  0.00           C  
ATOM   2298  C   THR A 220      46.380  40.650  38.730  1.00  0.00           C  
ATOM   2299  O   THR A 220      45.560  39.720  38.920  1.00  0.00           O  
ATOM   2300  CB  THR A 220      45.900  42.970  39.160  1.00  0.00           C  
ATOM   2301  CG2 THR A 220      45.150  43.850  40.190  1.00  0.00           C  
ATOM   2302  OG1 THR A 220      46.840  43.640  38.290  1.00  0.00           O  
ATOM   2303  H   THR A 220      48.170  42.630  40.590  1.00  0.00           H  
ATOM   2304  HG1 THR A 220      46.430  44.300  37.660  1.00  0.00           H  
ATOM   2305  N   GLY A 221      47.240  40.730  37.710  1.00  0.00           N  
ATOM   2306  CA  GLY A 221      47.340  39.700  36.620  1.00  0.00           C  
ATOM   2307  C   GLY A 221      47.610  38.220  37.030  1.00  0.00           C  
ATOM   2308  O   GLY A 221      46.890  37.350  36.590  1.00  0.00           O  
ATOM   2309  H   GLY A 221      47.730  41.590  37.560  1.00  0.00           H  
ATOM   2310  N   THR A 222      48.600  38.000  37.930  1.00  0.00           N  
ATOM   2311  CA  THR A 222      48.790  36.620  38.410  1.00  0.00           C  
ATOM   2312  C   THR A 222      47.640  35.980  39.160  1.00  0.00           C  
ATOM   2313  O   THR A 222      47.050  34.980  38.770  1.00  0.00           O  
ATOM   2314  CB  THR A 222      50.120  36.350  39.130  1.00  0.00           C  
ATOM   2315  CG2 THR A 222      51.280  36.390  38.140  1.00  0.00           C  
ATOM   2316  OG1 THR A 222      50.340  37.390  40.130  1.00  0.00           O  
ATOM   2317  H   THR A 222      49.210  38.700  38.310  1.00  0.00           H  
ATOM   2318  HG1 THR A 222      50.520  38.290  39.720  1.00  0.00           H  
ATOM   2319  N   PHE A 223      47.030  36.750  40.080  1.00  0.00           N  
ATOM   2320  CA  PHE A 223      45.820  36.240  40.770  1.00  0.00           C  
ATOM   2321  C   PHE A 223      44.540  36.010  39.930  1.00  0.00           C  
ATOM   2322  O   PHE A 223      43.950  34.930  40.170  1.00  0.00           O  
ATOM   2323  CB  PHE A 223      45.480  37.340  41.740  1.00  0.00           C  
ATOM   2324  CG  PHE A 223      46.100  37.050  43.100  1.00  0.00           C  
ATOM   2325  CD1 PHE A 223      46.990  37.890  43.690  1.00  0.00           C  
ATOM   2326  CD2 PHE A 223      45.610  35.970  43.810  1.00  0.00           C  
ATOM   2327  CE1 PHE A 223      47.420  37.720  44.980  1.00  0.00           C  
ATOM   2328  CE2 PHE A 223      46.010  35.790  45.110  1.00  0.00           C  
ATOM   2329  CZ  PHE A 223      46.980  36.600  45.690  1.00  0.00           C  
ATOM   2330  H   PHE A 223      47.510  37.530  40.470  1.00  0.00           H  
ATOM   2331  HD1 PHE A 223      47.460  38.640  43.060  1.00  0.00           H  
ATOM   2332  HD2 PHE A 223      44.720  35.430  43.490  1.00  0.00           H  
ATOM   2333  HE1 PHE A 223      48.260  38.220  45.450  1.00  0.00           H  
ATOM   2334  HE2 PHE A 223      45.470  35.060  45.720  1.00  0.00           H  
ATOM   2335  HZ  PHE A 223      47.320  36.350  46.690  1.00  0.00           H  
ATOM   2336  N   ILE A 224      44.180  36.840  38.980  1.00  0.00           N  
ATOM   2337  CA  ILE A 224      43.100  36.580  37.960  1.00  0.00           C  
ATOM   2338  C   ILE A 224      43.370  35.350  37.080  1.00  0.00           C  
ATOM   2339  O   ILE A 224      42.540  34.460  37.080  1.00  0.00           O  
ATOM   2340  CB  ILE A 224      43.040  37.820  37.050  1.00  0.00           C  
ATOM   2341  CG1 ILE A 224      42.390  38.990  37.700  1.00  0.00           C  
ATOM   2342  CG2 ILE A 224      42.380  37.640  35.680  1.00  0.00           C  
ATOM   2343  CD  ILE A 224      42.880  40.350  37.280  1.00  0.00           C  
ATOM   2344  H   ILE A 224      44.600  37.740  38.970  1.00  0.00           H  
ATOM   2345  N   VAL A 225      44.610  35.180  36.590  1.00  0.00           N  
ATOM   2346  CA  VAL A 225      44.910  33.930  35.850  1.00  0.00           C  
ATOM   2347  C   VAL A 225      44.880  32.630  36.740  1.00  0.00           C  
ATOM   2348  O   VAL A 225      44.220  31.690  36.290  1.00  0.00           O  
ATOM   2349  CB  VAL A 225      46.170  34.260  35.100  1.00  0.00           C  
ATOM   2350  CG1 VAL A 225      46.860  33.060  34.450  1.00  0.00           C  
ATOM   2351  CG2 VAL A 225      45.860  35.300  34.010  1.00  0.00           C  
ATOM   2352  H   VAL A 225      45.370  35.820  36.710  1.00  0.00           H  
ATOM   2353  N   ILE A 226      45.370  32.790  37.960  1.00  0.00           N  
ATOM   2354  CA  ILE A 226      45.280  31.670  38.950  1.00  0.00           C  
ATOM   2355  C   ILE A 226      43.840  31.290  39.220  1.00  0.00           C  
ATOM   2356  O   ILE A 226      43.500  30.140  39.100  1.00  0.00           O  
ATOM   2357  CB  ILE A 226      46.030  31.880  40.290  1.00  0.00           C  
ATOM   2358  CG1 ILE A 226      47.550  31.980  39.990  1.00  0.00           C  
ATOM   2359  CG2 ILE A 226      45.880  30.690  41.270  1.00  0.00           C  
ATOM   2360  CD  ILE A 226      48.290  32.550  41.220  1.00  0.00           C  
ATOM   2361  H   ILE A 226      45.840  33.630  38.220  1.00  0.00           H  
ATOM   2362  N   ASP A 227      43.020  32.350  39.410  1.00  0.00           N  
ATOM   2363  CA  ASP A 227      41.580  32.170  39.520  1.00  0.00           C  
ATOM   2364  C   ASP A 227      40.860  31.600  38.320  1.00  0.00           C  
ATOM   2365  O   ASP A 227      40.020  30.670  38.380  1.00  0.00           O  
ATOM   2366  CB  ASP A 227      40.960  33.490  39.930  1.00  0.00           C  
ATOM   2367  CG  ASP A 227      39.480  33.320  40.310  1.00  0.00           C  
ATOM   2368  OD1 ASP A 227      38.590  33.530  39.510  1.00  0.00           O  
ATOM   2369  OD2 ASP A 227      39.210  32.900  41.460  1.00  0.00           O1-
ATOM   2370  H   ASP A 227      43.350  33.210  39.780  1.00  0.00           H  
ATOM   2371  N   ILE A 228      41.150  32.040  37.120  1.00  0.00           N  
ATOM   2372  CA  ILE A 228      40.740  31.270  35.910  1.00  0.00           C  
ATOM   2373  C   ILE A 228      41.240  29.760  36.050  1.00  0.00           C  
ATOM   2374  O   ILE A 228      40.420  28.860  36.110  1.00  0.00           O  
ATOM   2375  CB  ILE A 228      41.210  31.820  34.570  1.00  0.00           C  
ATOM   2376  CG1 ILE A 228      40.960  33.310  34.560  1.00  0.00           C  
ATOM   2377  CG2 ILE A 228      40.390  31.140  33.470  1.00  0.00           C  
ATOM   2378  CD  ILE A 228      41.340  33.990  33.270  1.00  0.00           C  
ATOM   2379  H   ILE A 228      41.240  33.030  36.970  1.00  0.00           H  
ATOM   2380  N   LEU A 229      42.540  29.510  36.270  1.00  0.00           N  
ATOM   2381  CA  LEU A 229      43.060  28.160  36.240  1.00  0.00           C  
ATOM   2382  C   LEU A 229      42.480  27.150  37.220  1.00  0.00           C  
ATOM   2383  O   LEU A 229      41.990  26.090  36.880  1.00  0.00           O  
ATOM   2384  CB  LEU A 229      44.550  28.110  35.840  1.00  0.00           C  
ATOM   2385  CG  LEU A 229      44.830  28.850  34.560  1.00  0.00           C  
ATOM   2386  CD1 LEU A 229      46.090  29.630  34.750  1.00  0.00           C  
ATOM   2387  CD2 LEU A 229      45.110  27.910  33.400  1.00  0.00           C  
ATOM   2388  H   LEU A 229      43.270  30.190  36.260  1.00  0.00           H  
ATOM   2389  N   ILE A 230      42.320  27.740  38.400  1.00  0.00           N  
ATOM   2390  CA  ILE A 230      41.470  27.090  39.470  1.00  0.00           C  
ATOM   2391  C   ILE A 230      39.990  26.760  39.230  1.00  0.00           C  
ATOM   2392  O   ILE A 230      39.510  25.650  39.460  1.00  0.00           O  
ATOM   2393  CB  ILE A 230      41.740  27.600  40.870  1.00  0.00           C  
ATOM   2394  CG1 ILE A 230      41.080  28.930  41.210  1.00  0.00           C  
ATOM   2395  CG2 ILE A 230      43.200  27.520  41.170  1.00  0.00           C  
ATOM   2396  CD  ILE A 230      41.190  29.250  42.720  1.00  0.00           C  
ATOM   2397  H   ILE A 230      42.890  28.510  38.680  1.00  0.00           H  
ATOM   2398  N   ASP A 231      39.370  27.620  38.430  1.00  0.00           N  
ATOM   2399  CA  ASP A 231      37.950  27.410  37.960  1.00  0.00           C  
ATOM   2400  C   ASP A 231      37.890  26.300  36.920  1.00  0.00           C  
ATOM   2401  O   ASP A 231      37.150  25.310  37.080  1.00  0.00           O  
ATOM   2402  CB  ASP A 231      37.310  28.660  37.380  1.00  0.00           C  
ATOM   2403  CG  ASP A 231      35.770  28.620  37.100  1.00  0.00           C  
ATOM   2404  OD1 ASP A 231      35.250  29.620  36.500  1.00  0.00           O  
ATOM   2405  OD2 ASP A 231      35.140  27.560  37.370  1.00  0.00           O1-
ATOM   2406  H   ASP A 231      39.810  28.470  38.170  1.00  0.00           H  
ATOM   2407  N   ILE A 232      38.820  26.330  35.920  1.00  0.00           N  
ATOM   2408  CA  ILE A 232      39.060  25.200  34.950  1.00  0.00           C  
ATOM   2409  C   ILE A 232      39.480  23.930  35.720  1.00  0.00           C  
ATOM   2410  O   ILE A 232      38.970  22.880  35.350  1.00  0.00           O  
ATOM   2411  CB  ILE A 232      40.170  25.640  33.990  1.00  0.00           C  
ATOM   2412  CG1 ILE A 232      39.780  26.940  33.350  1.00  0.00           C  
ATOM   2413  CG2 ILE A 232      40.530  24.650  32.880  1.00  0.00           C  
ATOM   2414  CD  ILE A 232      40.850  27.640  32.490  1.00  0.00           C  
ATOM   2415  H   ILE A 232      39.460  27.100  35.860  1.00  0.00           H  
ATOM   2416  N   ILE A 233      40.250  24.030  36.760  1.00  0.00           N  
ATOM   2417  CA  ILE A 233      40.660  22.810  37.520  1.00  0.00           C  
ATOM   2418  C   ILE A 233      39.440  22.190  38.230  1.00  0.00           C  
ATOM   2419  O   ILE A 233      39.320  20.980  38.210  1.00  0.00           O  
ATOM   2420  CB  ILE A 233      41.940  22.960  38.470  1.00  0.00           C  
ATOM   2421  CG1 ILE A 233      43.150  23.280  37.600  1.00  0.00           C  
ATOM   2422  CG2 ILE A 233      42.190  21.700  39.290  1.00  0.00           C  
ATOM   2423  CD  ILE A 233      44.270  23.850  38.500  1.00  0.00           C  
ATOM   2424  H   ILE A 233      40.690  24.890  37.010  1.00  0.00           H  
ATOM   2425  N   ARG A 234      38.630  22.960  38.900  1.00  0.00           N  
ATOM   2426  CA  ARG A 234      37.320  22.470  39.490  1.00  0.00           C  
ATOM   2427  C   ARG A 234      36.330  22.010  38.400  1.00  0.00           C  
ATOM   2428  O   ARG A 234      35.620  20.960  38.650  1.00  0.00           O  
ATOM   2429  CB  ARG A 234      36.600  23.570  40.320  1.00  0.00           C  
ATOM   2430  CG  ARG A 234      37.550  24.340  41.250  1.00  0.00           C  
ATOM   2431  CD  ARG A 234      36.850  25.310  42.240  1.00  0.00           C  
ATOM   2432  NE  ARG A 234      37.820  26.140  42.890  1.00  0.00           N  
ATOM   2433  CZ  ARG A 234      37.870  27.500  42.750  1.00  0.00           C  
ATOM   2434  NH1 ARG A 234      37.110  28.230  41.890  1.00  0.00           N1+
ATOM   2435  NH2 ARG A 234      38.200  28.130  43.890  1.00  0.00           N  
ATOM   2436  H   ARG A 234      38.840  23.930  39.040  1.00  0.00           H  
ATOM   2437  HE  ARG A 234      38.490  25.640  43.440  1.00  0.00           H  
ATOM   2438 1HH1 ARG A 234      36.450  27.810  41.270  1.00  0.00           H  
ATOM   2439 2HH1 ARG A 234      37.380  29.180  41.700  1.00  0.00           H  
ATOM   2440 1HH2 ARG A 234      38.330  27.570  44.710  1.00  0.00           H  
ATOM   2441 2HH2 ARG A 234      38.060  29.120  43.990  1.00  0.00           H  
ATOM   2442  N   GLU A 235      36.200  22.860  37.370  1.00  0.00           N  
ATOM   2443  CA  GLU A 235      35.370  22.550  36.140  1.00  0.00           C  
ATOM   2444  C   GLU A 235      35.600  21.230  35.390  1.00  0.00           C  
ATOM   2445  O   GLU A 235      34.890  20.220  35.640  1.00  0.00           O  
ATOM   2446  CB  GLU A 235      35.290  23.760  35.170  1.00  0.00           C  
ATOM   2447  CG  GLU A 235      34.140  24.770  35.460  1.00  0.00           C  
ATOM   2448  CD  GLU A 235      32.700  24.210  35.280  1.00  0.00           C  
ATOM   2449  OE1 GLU A 235      31.750  24.660  36.020  1.00  0.00           O  
ATOM   2450  OE2 GLU A 235      32.490  23.470  34.320  1.00  0.00           O1-
ATOM   2451  H   GLU A 235      36.570  23.790  37.430  1.00  0.00           H  
ATOM   2452  N   LYS A 236      36.770  21.210  34.730  1.00  0.00           N  
ATOM   2453  CA  LYS A 236      37.170  20.070  33.890  1.00  0.00           C  
ATOM   2454  C   LYS A 236      37.810  18.830  34.600  1.00  0.00           C  
ATOM   2455  O   LYS A 236      37.970  17.760  34.040  1.00  0.00           O  
ATOM   2456  CB  LYS A 236      38.060  20.380  32.680  1.00  0.00           C  
ATOM   2457  CG  LYS A 236      37.540  21.480  31.710  1.00  0.00           C  
ATOM   2458  CD  LYS A 236      36.000  21.350  31.420  1.00  0.00           C  
ATOM   2459  CE  LYS A 236      35.600  22.650  30.750  1.00  0.00           C  
ATOM   2460  NZ  LYS A 236      34.250  22.590  30.280  1.00  0.00           N1+
ATOM   2461  H   LYS A 236      37.480  21.900  34.880  1.00  0.00           H  
ATOM   2462  HZ1 LYS A 236      34.020  23.430  29.780  1.00  0.00           H  
ATOM   2463  HZ2 LYS A 236      34.180  21.770  29.720  1.00  0.00           H  
ATOM   2464  HZ3 LYS A 236      33.660  22.420  31.070  1.00  0.00           H  
ATOM   2465  N   GLY A 237      38.230  18.980  35.800  1.00  0.00           N  
ATOM   2466  CA  GLY A 237      38.940  17.870  36.550  1.00  0.00           C  
ATOM   2467  C   GLY A 237      40.430  17.870  36.290  1.00  0.00           C  
ATOM   2468  O   GLY A 237      41.020  18.370  35.350  1.00  0.00           O  
ATOM   2469  H   GLY A 237      38.380  19.860  36.260  1.00  0.00           H  
ATOM   2470  N   VAL A 238      41.060  17.040  37.130  1.00  0.00           N  
ATOM   2471  CA  VAL A 238      42.560  16.990  37.320  1.00  0.00           C  
ATOM   2472  C   VAL A 238      43.430  16.700  36.050  1.00  0.00           C  
ATOM   2473  O   VAL A 238      44.580  17.170  35.970  1.00  0.00           O  
ATOM   2474  CB  VAL A 238      43.090  16.110  38.440  1.00  0.00           C  
ATOM   2475  CG1 VAL A 238      42.890  16.540  39.900  1.00  0.00           C  
ATOM   2476  CG2 VAL A 238      42.710  14.640  38.370  1.00  0.00           C  
ATOM   2477  H   VAL A 238      40.490  16.380  37.630  1.00  0.00           H  
ATOM   2478  N   ASP A 239      42.870  15.910  35.120  1.00  0.00           N  
ATOM   2479  CA  ASP A 239      43.360  15.850  33.720  1.00  0.00           C  
ATOM   2480  C   ASP A 239      43.050  17.010  32.700  1.00  0.00           C  
ATOM   2481  O   ASP A 239      43.500  16.830  31.580  1.00  0.00           O  
ATOM   2482  CB  ASP A 239      42.910  14.510  33.150  1.00  0.00           C  
ATOM   2483  CG  ASP A 239      43.580  13.270  33.770  1.00  0.00           C  
ATOM   2484  OD1 ASP A 239      42.860  12.220  33.890  1.00  0.00           O  
ATOM   2485  OD2 ASP A 239      44.800  13.250  33.910  1.00  0.00           O1-
ATOM   2486  H   ASP A 239      42.040  15.390  35.320  1.00  0.00           H  
ATOM   2487  N   CYS A 240      42.540  18.180  33.120  1.00  0.00           N  
ATOM   2488  CA  CYS A 240      42.350  19.340  32.220  1.00  0.00           C  
ATOM   2489  C   CYS A 240      43.560  19.840  31.430  1.00  0.00           C  
ATOM   2490  O   CYS A 240      44.530  20.210  32.060  1.00  0.00           O  
ATOM   2491  CB  CYS A 240      41.620  20.500  32.960  1.00  0.00           C  
ATOM   2492  SG  CYS A 240      42.780  20.740  34.370  1.00  0.00           S  
ATOM   2493  H   CYS A 240      42.030  18.210  33.980  1.00  0.00           H  
ATOM   2494  HG  CYS A 240      41.920  21.310  35.220  1.00  0.00           H  
ATOM   2495  N   ASP A 241      43.550  20.000  30.090  1.00  0.00           N  
ATOM   2496  CA  ASP A 241      44.540  20.710  29.290  1.00  0.00           C  
ATOM   2497  C   ASP A 241      44.820  22.150  29.750  1.00  0.00           C  
ATOM   2498  O   ASP A 241      43.990  23.040  29.430  1.00  0.00           O  
ATOM   2499  CB  ASP A 241      44.210  20.760  27.800  1.00  0.00           C  
ATOM   2500  CG  ASP A 241      43.860  19.390  27.360  1.00  0.00           C  
ATOM   2501  OD1 ASP A 241      44.790  18.590  27.120  1.00  0.00           O  
ATOM   2502  OD2 ASP A 241      42.680  19.090  27.000  1.00  0.00           O1-
ATOM   2503  H   ASP A 241      42.930  19.440  29.540  1.00  0.00           H  
ATOM   2504  N   ILE A 242      45.740  22.410  30.660  1.00  0.00           N  
ATOM   2505  CA  ILE A 242      46.150  23.740  31.150  1.00  0.00           C  
ATOM   2506  C   ILE A 242      47.040  24.550  30.160  1.00  0.00           C  
ATOM   2507  O   ILE A 242      48.200  24.220  30.050  1.00  0.00           O  
ATOM   2508  CB  ILE A 242      46.640  23.740  32.610  1.00  0.00           C  
ATOM   2509  CG1 ILE A 242      45.440  23.210  33.430  1.00  0.00           C  
ATOM   2510  CG2 ILE A 242      47.310  25.080  33.080  1.00  0.00           C  
ATOM   2511  CD  ILE A 242      44.250  24.150  33.360  1.00  0.00           C  
ATOM   2512  H   ILE A 242      46.230  21.600  31.000  1.00  0.00           H  
ATOM   2513  N   ASP A 243      46.390  25.560  29.510  1.00  0.00           N  
ATOM   2514  CA  ASP A 243      47.100  26.530  28.650  1.00  0.00           C  
ATOM   2515  C   ASP A 243      47.270  27.910  29.280  1.00  0.00           C  
ATOM   2516  O   ASP A 243      46.360  28.720  29.460  1.00  0.00           O  
ATOM   2517  CB  ASP A 243      46.300  26.690  27.350  1.00  0.00           C  
ATOM   2518  CG  ASP A 243      47.020  27.250  26.090  1.00  0.00           C  
ATOM   2519  OD1 ASP A 243      47.730  28.250  26.290  1.00  0.00           O  
ATOM   2520  OD2 ASP A 243      47.170  26.510  25.100  1.00  0.00           O1-
ATOM   2521  H   ASP A 243      45.410  25.490  29.350  1.00  0.00           H  
ATOM   2522  N   VAL A 244      48.550  28.040  29.610  1.00  0.00           N  
ATOM   2523  CA  VAL A 244      48.950  29.260  30.350  1.00  0.00           C  
ATOM   2524  C   VAL A 244      49.270  30.510  29.480  1.00  0.00           C  
ATOM   2525  O   VAL A 244      48.990  31.600  29.980  1.00  0.00           O  
ATOM   2526  CB  VAL A 244      50.140  29.010  31.310  1.00  0.00           C  
ATOM   2527  CG1 VAL A 244      50.670  30.230  32.110  1.00  0.00           C  
ATOM   2528  CG2 VAL A 244      49.750  27.870  32.240  1.00  0.00           C  
ATOM   2529  H   VAL A 244      49.230  27.380  29.300  1.00  0.00           H  
ATOM   2530  N   PRO A 245      49.660  30.390  28.180  1.00  0.00           N  
ATOM   2531  CA  PRO A 245      49.490  31.430  27.100  1.00  0.00           C  
ATOM   2532  C   PRO A 245      48.070  32.020  26.970  1.00  0.00           C  
ATOM   2533  O   PRO A 245      48.030  33.190  27.250  1.00  0.00           O  
ATOM   2534  CB  PRO A 245      50.000  30.830  25.860  1.00  0.00           C  
ATOM   2535  CG  PRO A 245      51.070  29.850  26.320  1.00  0.00           C  
ATOM   2536  CD  PRO A 245      50.630  29.370  27.700  1.00  0.00           C  
ATOM   2537  N   LYS A 246      47.080  31.210  26.800  1.00  0.00           N  
ATOM   2538  CA  LYS A 246      45.710  31.670  26.440  1.00  0.00           C  
ATOM   2539  C   LYS A 246      45.080  32.710  27.450  1.00  0.00           C  
ATOM   2540  O   LYS A 246      44.610  33.790  27.130  1.00  0.00           O  
ATOM   2541  CB  LYS A 246      44.880  30.380  26.200  1.00  0.00           C  
ATOM   2542  CG  LYS A 246      43.400  30.490  25.870  1.00  0.00           C  
ATOM   2543  CD  LYS A 246      42.670  29.150  25.920  1.00  0.00           C  
ATOM   2544  CE  LYS A 246      41.270  29.100  25.350  1.00  0.00           C  
ATOM   2545  NZ  LYS A 246      40.920  27.810  24.730  1.00  0.00           N1+
ATOM   2546  H   LYS A 246      47.250  30.220  26.800  1.00  0.00           H  
ATOM   2547  HZ1 LYS A 246      39.930  27.690  24.680  1.00  0.00           H  
ATOM   2548  HZ2 LYS A 246      41.320  27.780  23.820  1.00  0.00           H  
ATOM   2549  HZ3 LYS A 246      41.370  27.100  25.260  1.00  0.00           H  
ATOM   2550  N   THR A 247      45.200  32.330  28.700  1.00  0.00           N  
ATOM   2551  CA  THR A 247      44.600  33.080  29.860  1.00  0.00           C  
ATOM   2552  C   THR A 247      45.380  34.410  30.090  1.00  0.00           C  
ATOM   2553  O   THR A 247      44.710  35.440  30.180  1.00  0.00           O  
ATOM   2554  CB  THR A 247      44.440  32.310  31.200  1.00  0.00           C  
ATOM   2555  CG2 THR A 247      43.480  31.170  30.950  1.00  0.00           C  
ATOM   2556  OG1 THR A 247      45.630  31.820  31.730  1.00  0.00           O  
ATOM   2557  H   THR A 247      45.780  31.580  29.010  1.00  0.00           H  
ATOM   2558  HG1 THR A 247      45.510  30.860  31.970  1.00  0.00           H  
ATOM   2559  N   ILE A 248      46.710  34.330  29.880  1.00  0.00           N  
ATOM   2560  CA  ILE A 248      47.550  35.550  29.740  1.00  0.00           C  
ATOM   2561  C   ILE A 248      47.120  36.390  28.570  1.00  0.00           C  
ATOM   2562  O   ILE A 248      46.900  37.580  28.770  1.00  0.00           O  
ATOM   2563  CB  ILE A 248      48.980  35.180  29.940  1.00  0.00           C  
ATOM   2564  CG1 ILE A 248      49.190  34.830  31.390  1.00  0.00           C  
ATOM   2565  CG2 ILE A 248      49.910  36.320  29.690  1.00  0.00           C  
ATOM   2566  CD  ILE A 248      50.570  34.420  31.770  1.00  0.00           C  
ATOM   2567  H   ILE A 248      47.200  33.500  30.140  1.00  0.00           H  
ATOM   2568  N   GLN A 249      46.990  35.770  27.390  1.00  0.00           N  
ATOM   2569  CA  GLN A 249      46.510  36.500  26.200  1.00  0.00           C  
ATOM   2570  C   GLN A 249      45.130  37.270  26.280  1.00  0.00           C  
ATOM   2571  O   GLN A 249      45.030  38.470  26.290  1.00  0.00           O  
ATOM   2572  CB  GLN A 249      46.430  35.550  24.990  1.00  0.00           C  
ATOM   2573  CG  GLN A 249      47.820  35.360  24.420  1.00  0.00           C  
ATOM   2574  CD  GLN A 249      47.770  34.380  23.290  1.00  0.00           C  
ATOM   2575  NE2 GLN A 249      48.760  33.630  23.090  1.00  0.00           N  
ATOM   2576  OE1 GLN A 249      46.920  34.280  22.450  1.00  0.00           O  
ATOM   2577  H   GLN A 249      47.200  34.790  27.360  1.00  0.00           H  
ATOM   2578 1HE2 GLN A 249      49.620  33.510  23.580  1.00  0.00           H  
ATOM   2579 2HE2 GLN A 249      48.570  32.930  22.400  1.00  0.00           H  
ATOM   2580  N   MET A 250      44.140  36.500  26.850  1.00  0.00           N  
ATOM   2581  CA  MET A 250      42.790  37.020  27.150  1.00  0.00           C  
ATOM   2582  C   MET A 250      42.740  38.240  28.180  1.00  0.00           C  
ATOM   2583  O   MET A 250      41.910  39.160  28.030  1.00  0.00           O  
ATOM   2584  CB  MET A 250      41.930  35.850  27.730  1.00  0.00           C  
ATOM   2585  CG  MET A 250      40.440  36.030  27.910  1.00  0.00           C  
ATOM   2586  SD  MET A 250      39.610  36.430  26.340  1.00  0.00           S  
ATOM   2587  CE  MET A 250      39.060  34.780  25.900  1.00  0.00           C  
ATOM   2588  H   MET A 250      44.390  35.580  27.170  1.00  0.00           H  
ATOM   2589  N   VAL A 251      43.430  38.080  29.330  1.00  0.00           N  
ATOM   2590  CA  VAL A 251      43.530  39.180  30.340  1.00  0.00           C  
ATOM   2591  C   VAL A 251      44.330  40.320  29.870  1.00  0.00           C  
ATOM   2592  O   VAL A 251      43.850  41.470  29.870  1.00  0.00           O  
ATOM   2593  CB  VAL A 251      44.120  38.680  31.630  1.00  0.00           C  
ATOM   2594  CG1 VAL A 251      43.170  37.630  32.180  1.00  0.00           C  
ATOM   2595  CG2 VAL A 251      45.510  38.120  31.510  1.00  0.00           C  
ATOM   2596  H   VAL A 251      43.870  37.200  29.490  1.00  0.00           H  
ATOM   2597  N   ARG A 252      45.440  40.050  29.170  1.00  0.00           N  
ATOM   2598  CA  ARG A 252      46.200  41.150  28.460  1.00  0.00           C  
ATOM   2599  C   ARG A 252      45.450  41.880  27.320  1.00  0.00           C  
ATOM   2600  O   ARG A 252      45.780  43.070  27.180  1.00  0.00           O  
ATOM   2601  CB  ARG A 252      47.630  40.730  27.880  1.00  0.00           C  
ATOM   2602  CG  ARG A 252      48.700  40.980  28.920  1.00  0.00           C  
ATOM   2603  CD  ARG A 252      50.070  40.950  28.280  1.00  0.00           C  
ATOM   2604  NE  ARG A 252      51.250  40.920  29.190  1.00  0.00           N  
ATOM   2605  CZ  ARG A 252      52.340  41.750  29.170  1.00  0.00           C  
ATOM   2606  NH1 ARG A 252      52.420  42.710  28.340  1.00  0.00           N1+
ATOM   2607  NH2 ARG A 252      53.370  41.670  30.060  1.00  0.00           N  
ATOM   2608  H   ARG A 252      45.790  39.130  29.020  1.00  0.00           H  
ATOM   2609  HE  ARG A 252      51.470  40.100  29.710  1.00  0.00           H  
ATOM   2610 1HH1 ARG A 252      51.670  42.890  27.700  1.00  0.00           H  
ATOM   2611 2HH1 ARG A 252      53.090  43.450  28.380  1.00  0.00           H  
ATOM   2612 1HH2 ARG A 252      53.330  41.070  30.850  1.00  0.00           H  
ATOM   2613 2HH2 ARG A 252      54.300  41.840  29.730  1.00  0.00           H  
ATOM   2614  N   SER A 253      44.640  41.160  26.590  1.00  0.00           N  
ATOM   2615  CA  SER A 253      43.720  41.720  25.570  1.00  0.00           C  
ATOM   2616  C   SER A 253      42.640  42.740  26.020  1.00  0.00           C  
ATOM   2617  O   SER A 253      42.110  43.470  25.180  1.00  0.00           O  
ATOM   2618  CB  SER A 253      43.060  40.610  24.700  1.00  0.00           C  
ATOM   2619  OG  SER A 253      44.170  40.070  23.870  1.00  0.00           O  
ATOM   2620  H   SER A 253      44.680  40.170  26.730  1.00  0.00           H  
ATOM   2621  HG  SER A 253      43.790  39.630  23.050  1.00  0.00           H  
ATOM   2622  N   GLN A 254      42.310  42.700  27.330  1.00  0.00           N  
ATOM   2623  CA  GLN A 254      41.310  43.530  28.050  1.00  0.00           C  
ATOM   2624  C   GLN A 254      41.910  44.540  29.060  1.00  0.00           C  
ATOM   2625  O   GLN A 254      41.230  45.440  29.510  1.00  0.00           O  
ATOM   2626  CB  GLN A 254      40.350  42.660  28.800  1.00  0.00           C  
ATOM   2627  CG  GLN A 254      39.300  42.110  27.830  1.00  0.00           C  
ATOM   2628  CD  GLN A 254      38.500  41.020  28.580  1.00  0.00           C  
ATOM   2629  NE2 GLN A 254      38.900  39.790  28.420  1.00  0.00           N  
ATOM   2630  OE1 GLN A 254      37.580  41.250  29.390  1.00  0.00           O  
ATOM   2631  H   GLN A 254      42.450  41.850  27.840  1.00  0.00           H  
ATOM   2632 1HE2 GLN A 254      39.690  39.630  27.840  1.00  0.00           H  
ATOM   2633 2HE2 GLN A 254      38.660  39.040  29.050  1.00  0.00           H  
ATOM   2634  N   ARG A 255      43.230  44.390  29.390  1.00  0.00           N  
ATOM   2635  CA  ARG A 255      44.100  45.420  30.010  1.00  0.00           C  
ATOM   2636  C   ARG A 255      45.560  45.070  29.740  1.00  0.00           C  
ATOM   2637  O   ARG A 255      46.000  43.940  30.070  1.00  0.00           O  
ATOM   2638  CB  ARG A 255      43.820  45.470  31.610  1.00  0.00           C  
ATOM   2639  CG  ARG A 255      44.320  46.750  32.300  1.00  0.00           C  
ATOM   2640  CD  ARG A 255      43.520  46.820  33.620  1.00  0.00           C  
ATOM   2641  NE  ARG A 255      44.080  47.800  34.550  1.00  0.00           N  
ATOM   2642  CZ  ARG A 255      43.410  48.830  35.110  1.00  0.00           C  
ATOM   2643  NH1 ARG A 255      42.330  49.310  34.470  1.00  0.00           N1+
ATOM   2644  NH2 ARG A 255      43.710  49.270  36.320  1.00  0.00           N  
ATOM   2645  H   ARG A 255      43.620  43.490  29.240  1.00  0.00           H  
ATOM   2646  HE  ARG A 255      45.040  47.680  34.810  1.00  0.00           H  
ATOM   2647 1HH1 ARG A 255      41.930  48.970  33.620  1.00  0.00           H  
ATOM   2648 2HH1 ARG A 255      41.940  50.190  34.740  1.00  0.00           H  
ATOM   2649 1HH2 ARG A 255      44.320  48.800  36.960  1.00  0.00           H  
ATOM   2650 2HH2 ARG A 255      43.760  50.260  36.460  1.00  0.00           H  
ATOM   2651  N   SER A 256      46.290  46.150  29.570  1.00  0.00           N  
ATOM   2652  CA  SER A 256      47.760  46.070  29.340  1.00  0.00           C  
ATOM   2653  C   SER A 256      48.800  45.580  30.400  1.00  0.00           C  
ATOM   2654  O   SER A 256      48.630  45.940  31.580  1.00  0.00           O  
ATOM   2655  CB  SER A 256      48.110  47.360  28.650  1.00  0.00           C  
ATOM   2656  OG  SER A 256      49.450  47.450  28.320  1.00  0.00           O  
ATOM   2657  H   SER A 256      45.980  47.020  29.940  1.00  0.00           H  
ATOM   2658  HG  SER A 256      49.810  46.620  27.900  1.00  0.00           H  
ATOM   2659  N   GLY A 257      49.950  45.110  29.970  1.00  0.00           N  
ATOM   2660  CA  GLY A 257      51.070  44.660  30.880  1.00  0.00           C  
ATOM   2661  C   GLY A 257      50.800  43.420  31.780  1.00  0.00           C  
ATOM   2662  O   GLY A 257      51.710  42.950  32.460  1.00  0.00           O  
ATOM   2663  H   GLY A 257      50.150  45.020  29.000  1.00  0.00           H  
ATOM   2664  N   MET A 258      49.570  42.960  31.760  1.00  0.00           N  
ATOM   2665  CA  MET A 258      49.140  41.910  32.750  1.00  0.00           C  
ATOM   2666  C   MET A 258      50.000  40.620  32.710  1.00  0.00           C  
ATOM   2667  O   MET A 258      50.360  40.110  31.660  1.00  0.00           O  
ATOM   2668  CB  MET A 258      47.700  41.510  32.560  1.00  0.00           C  
ATOM   2669  CG  MET A 258      46.680  42.640  32.750  1.00  0.00           C  
ATOM   2670  SD  MET A 258      46.480  43.210  34.470  1.00  0.00           S  
ATOM   2671  CE  MET A 258      44.830  42.660  34.800  1.00  0.00           C  
ATOM   2672  H   MET A 258      48.810  43.260  31.180  1.00  0.00           H  
ATOM   2673  N   VAL A 259      50.490  40.340  33.900  1.00  0.00           N  
ATOM   2674  CA  VAL A 259      51.610  39.510  34.310  1.00  0.00           C  
ATOM   2675  C   VAL A 259      52.960  39.970  33.720  1.00  0.00           C  
ATOM   2676  O   VAL A 259      53.180  40.280  32.520  1.00  0.00           O  
ATOM   2677  CB  VAL A 259      51.280  38.010  34.000  1.00  0.00           C  
ATOM   2678  CG1 VAL A 259      52.410  37.030  34.240  1.00  0.00           C  
ATOM   2679  CG2 VAL A 259      50.070  37.410  34.720  1.00  0.00           C  
ATOM   2680  H   VAL A 259      50.130  40.860  34.680  1.00  0.00           H  
ATOM   2681  N   GLN A 260      53.900  40.030  34.650  1.00  0.00           N  
ATOM   2682  CA  GLN A 260      55.150  40.900  34.530  1.00  0.00           C  
ATOM   2683  C   GLN A 260      56.530  40.250  34.440  1.00  0.00           C  
ATOM   2684  O   GLN A 260      57.430  40.850  33.830  1.00  0.00           O  
ATOM   2685  CB  GLN A 260      55.120  42.000  35.570  1.00  0.00           C  
ATOM   2686  CG  GLN A 260      54.500  43.320  34.960  1.00  0.00           C  
ATOM   2687  CD  GLN A 260      55.030  44.060  33.760  1.00  0.00           C  
ATOM   2688  NE2 GLN A 260      54.200  43.990  32.750  1.00  0.00           N  
ATOM   2689  OE1 GLN A 260      56.000  44.790  33.720  1.00  0.00           O  
ATOM   2690  H   GLN A 260      53.770  39.780  35.610  1.00  0.00           H  
ATOM   2691 1HE2 GLN A 260      53.430  43.340  32.770  1.00  0.00           H  
ATOM   2692 2HE2 GLN A 260      54.360  44.430  31.870  1.00  0.00           H  
ATOM   2693  N   THR A 261      56.710  39.110  35.150  1.00  0.00           N  
ATOM   2694  CA  THR A 261      58.040  38.440  35.200  1.00  0.00           C  
ATOM   2695  C   THR A 261      57.960  36.960  35.020  1.00  0.00           C  
ATOM   2696  O   THR A 261      56.860  36.410  35.200  1.00  0.00           O  
ATOM   2697  CB  THR A 261      58.690  38.730  36.530  1.00  0.00           C  
ATOM   2698  CG2 THR A 261      58.880  40.200  36.870  1.00  0.00           C  
ATOM   2699  OG1 THR A 261      57.830  38.250  37.610  1.00  0.00           O  
ATOM   2700  H   THR A 261      56.040  38.850  35.850  1.00  0.00           H  
ATOM   2701  HG1 THR A 261      57.960  38.790  38.440  1.00  0.00           H  
ATOM   2702  N   GLU A 262      59.100  36.330  34.580  1.00  0.00           N  
ATOM   2703  CA  GLU A 262      59.190  34.840  34.550  1.00  0.00           C  
ATOM   2704  C   GLU A 262      58.940  34.100  35.880  1.00  0.00           C  
ATOM   2705  O   GLU A 262      58.470  32.920  35.930  1.00  0.00           O  
ATOM   2706  CB  GLU A 262      60.610  34.530  34.150  1.00  0.00           C  
ATOM   2707  CG  GLU A 262      60.910  33.290  33.230  1.00  0.00           C  
ATOM   2708  CD  GLU A 262      62.380  32.850  33.160  1.00  0.00           C  
ATOM   2709  OE1 GLU A 262      62.770  31.860  32.570  1.00  0.00           O  
ATOM   2710  OE2 GLU A 262      63.240  33.660  33.460  1.00  0.00           O1-
ATOM   2711  H   GLU A 262      59.880  36.950  34.440  1.00  0.00           H  
ATOM   2712  N   ALA A 263      59.360  34.690  36.990  1.00  0.00           N  
ATOM   2713  CA  ALA A 263      58.930  34.290  38.370  1.00  0.00           C  
ATOM   2714  C   ALA A 263      57.420  34.210  38.580  1.00  0.00           C  
ATOM   2715  O   ALA A 263      56.970  33.100  38.850  1.00  0.00           O  
ATOM   2716  CB  ALA A 263      59.520  35.350  39.440  1.00  0.00           C  
ATOM   2717  H   ALA A 263      60.100  35.350  36.870  1.00  0.00           H  
ATOM   2718  N   GLN A 264      56.770  35.230  38.030  1.00  0.00           N  
ATOM   2719  CA  GLN A 264      55.320  35.290  37.910  1.00  0.00           C  
ATOM   2720  C   GLN A 264      54.730  34.160  37.050  1.00  0.00           C  
ATOM   2721  O   GLN A 264      53.820  33.420  37.460  1.00  0.00           O  
ATOM   2722  CB  GLN A 264      54.830  36.680  37.550  1.00  0.00           C  
ATOM   2723  CG  GLN A 264      54.790  37.640  38.700  1.00  0.00           C  
ATOM   2724  CD  GLN A 264      54.390  39.040  38.280  1.00  0.00           C  
ATOM   2725  NE2 GLN A 264      54.700  40.000  39.120  1.00  0.00           N  
ATOM   2726  OE1 GLN A 264      54.010  39.430  37.190  1.00  0.00           O  
ATOM   2727  H   GLN A 264      57.300  36.080  38.030  1.00  0.00           H  
ATOM   2728 1HE2 GLN A 264      55.150  39.630  39.930  1.00  0.00           H  
ATOM   2729 2HE2 GLN A 264      54.790  40.960  38.850  1.00  0.00           H  
ATOM   2730  N   TYR A 265      55.320  34.000  35.900  1.00  0.00           N  
ATOM   2731  CA  TYR A 265      54.930  32.890  35.040  1.00  0.00           C  
ATOM   2732  C   TYR A 265      55.140  31.500  35.630  1.00  0.00           C  
ATOM   2733  O   TYR A 265      54.230  30.680  35.600  1.00  0.00           O  
ATOM   2734  CB  TYR A 265      55.770  33.090  33.710  1.00  0.00           C  
ATOM   2735  CG  TYR A 265      55.260  32.310  32.510  1.00  0.00           C  
ATOM   2736  CD1 TYR A 265      54.110  32.790  32.000  1.00  0.00           C  
ATOM   2737  CD2 TYR A 265      55.920  31.250  31.970  1.00  0.00           C  
ATOM   2738  CE1 TYR A 265      53.650  32.170  30.840  1.00  0.00           C  
ATOM   2739  CE2 TYR A 265      55.480  30.620  30.810  1.00  0.00           C  
ATOM   2740  CZ  TYR A 265      54.340  31.130  30.230  1.00  0.00           C  
ATOM   2741  OH  TYR A 265      53.720  30.430  29.260  1.00  0.00           O  
ATOM   2742  H   TYR A 265      55.870  34.680  35.420  1.00  0.00           H  
ATOM   2743  HD1 TYR A 265      53.510  33.430  32.650  1.00  0.00           H  
ATOM   2744  HD2 TYR A 265      56.740  30.800  32.510  1.00  0.00           H  
ATOM   2745  HE1 TYR A 265      52.640  32.450  30.540  1.00  0.00           H  
ATOM   2746  HE2 TYR A 265      56.000  29.740  30.440  1.00  0.00           H  
ATOM   2747  HH  TYR A 265      54.150  29.530  29.180  1.00  0.00           H  
ATOM   2748  N   ARG A 266      56.280  31.250  36.190  1.00  0.00           N  
ATOM   2749  CA  ARG A 266      56.590  29.960  36.970  1.00  0.00           C  
ATOM   2750  C   ARG A 266      55.590  29.780  38.120  1.00  0.00           C  
ATOM   2751  O   ARG A 266      54.910  28.760  38.120  1.00  0.00           O  
ATOM   2752  CB  ARG A 266      58.020  29.910  37.470  1.00  0.00           C  
ATOM   2753  CG  ARG A 266      58.980  29.320  36.490  1.00  0.00           C  
ATOM   2754  CD  ARG A 266      60.420  29.250  36.970  1.00  0.00           C  
ATOM   2755  NE  ARG A 266      60.950  30.550  37.460  1.00  0.00           N  
ATOM   2756  CZ  ARG A 266      62.050  31.110  36.960  1.00  0.00           C  
ATOM   2757  NH1 ARG A 266      62.710  30.570  35.920  1.00  0.00           N1+
ATOM   2758  NH2 ARG A 266      62.540  32.130  37.690  1.00  0.00           N  
ATOM   2759  H   ARG A 266      57.030  31.900  36.290  1.00  0.00           H  
ATOM   2760  HE  ARG A 266      60.590  30.970  38.290  1.00  0.00           H  
ATOM   2761 1HH1 ARG A 266      62.440  29.690  35.540  1.00  0.00           H  
ATOM   2762 2HH1 ARG A 266      63.550  30.990  35.590  1.00  0.00           H  
ATOM   2763 1HH2 ARG A 266      62.120  32.510  38.510  1.00  0.00           H  
ATOM   2764 2HH2 ARG A 266      63.320  32.650  37.350  1.00  0.00           H  
ATOM   2765  N   PHE A 267      55.290  30.850  38.880  1.00  0.00           N  
ATOM   2766  CA  PHE A 267      54.300  30.930  39.980  1.00  0.00           C  
ATOM   2767  C   PHE A 267      52.930  30.480  39.550  1.00  0.00           C  
ATOM   2768  O   PHE A 267      52.440  29.520  40.120  1.00  0.00           O  
ATOM   2769  CB  PHE A 267      54.300  32.340  40.520  1.00  0.00           C  
ATOM   2770  CG  PHE A 267      53.490  32.430  41.820  1.00  0.00           C  
ATOM   2771  CD1 PHE A 267      53.890  31.910  43.070  1.00  0.00           C  
ATOM   2772  CD2 PHE A 267      52.380  33.280  41.790  1.00  0.00           C  
ATOM   2773  CE1 PHE A 267      53.060  32.120  44.230  1.00  0.00           C  
ATOM   2774  CE2 PHE A 267      51.720  33.580  42.950  1.00  0.00           C  
ATOM   2775  CZ  PHE A 267      51.990  33.010  44.200  1.00  0.00           C  
ATOM   2776  H   PHE A 267      55.870  31.660  38.960  1.00  0.00           H  
ATOM   2777  HD1 PHE A 267      54.840  31.370  43.160  1.00  0.00           H  
ATOM   2778  HD2 PHE A 267      51.990  33.630  40.830  1.00  0.00           H  
ATOM   2779  HE1 PHE A 267      53.300  31.480  45.080  1.00  0.00           H  
ATOM   2780  HE2 PHE A 267      51.140  34.500  43.000  1.00  0.00           H  
ATOM   2781  HZ  PHE A 267      51.200  33.020  44.950  1.00  0.00           H  
ATOM   2782  N   ILE A 268      52.440  30.980  38.400  1.00  0.00           N  
ATOM   2783  CA  ILE A 268      51.240  30.460  37.690  1.00  0.00           C  
ATOM   2784  C   ILE A 268      51.270  28.920  37.400  1.00  0.00           C  
ATOM   2785  O   ILE A 268      50.240  28.270  37.550  1.00  0.00           O  
ATOM   2786  CB  ILE A 268      50.930  31.330  36.480  1.00  0.00           C  
ATOM   2787  CG1 ILE A 268      50.820  32.830  36.790  1.00  0.00           C  
ATOM   2788  CG2 ILE A 268      49.740  30.830  35.680  1.00  0.00           C  
ATOM   2789  CD  ILE A 268      50.820  33.600  35.460  1.00  0.00           C  
ATOM   2790  H   ILE A 268      52.820  31.800  37.970  1.00  0.00           H  
ATOM   2791  N   TYR A 269      52.250  28.520  36.670  1.00  0.00           N  
ATOM   2792  CA  TYR A 269      52.520  27.130  36.240  1.00  0.00           C  
ATOM   2793  C   TYR A 269      52.640  26.150  37.460  1.00  0.00           C  
ATOM   2794  O   TYR A 269      52.110  25.070  37.460  1.00  0.00           O  
ATOM   2795  CB  TYR A 269      53.750  26.850  35.370  1.00  0.00           C  
ATOM   2796  CG  TYR A 269      53.340  26.800  33.930  1.00  0.00           C  
ATOM   2797  CD1 TYR A 269      52.810  25.650  33.390  1.00  0.00           C  
ATOM   2798  CD2 TYR A 269      53.790  27.790  33.080  1.00  0.00           C  
ATOM   2799  CE1 TYR A 269      52.870  25.440  31.990  1.00  0.00           C  
ATOM   2800  CE2 TYR A 269      53.860  27.610  31.720  1.00  0.00           C  
ATOM   2801  CZ  TYR A 269      53.330  26.470  31.190  1.00  0.00           C  
ATOM   2802  OH  TYR A 269      53.110  26.260  29.890  1.00  0.00           O  
ATOM   2803  H   TYR A 269      53.090  29.070  36.710  1.00  0.00           H  
ATOM   2804  HD1 TYR A 269      52.530  24.760  33.950  1.00  0.00           H  
ATOM   2805  HD2 TYR A 269      54.060  28.740  33.540  1.00  0.00           H  
ATOM   2806  HE1 TYR A 269      52.460  24.520  31.590  1.00  0.00           H  
ATOM   2807  HE2 TYR A 269      54.630  28.120  31.150  1.00  0.00           H  
ATOM   2808  HH  TYR A 269      53.680  26.870  29.340  1.00  0.00           H  
ATOM   2809  N   MET A 270      53.280  26.690  38.520  1.00  0.00           N  
ATOM   2810  CA  MET A 270      53.300  26.150  39.870  1.00  0.00           C  
ATOM   2811  C   MET A 270      51.980  26.150  40.660  1.00  0.00           C  
ATOM   2812  O   MET A 270      51.690  25.200  41.400  1.00  0.00           O  
ATOM   2813  CB  MET A 270      54.320  26.760  40.840  1.00  0.00           C  
ATOM   2814  CG  MET A 270      55.820  26.720  40.390  1.00  0.00           C  
ATOM   2815  SD  MET A 270      56.900  27.930  41.350  1.00  0.00           S  
ATOM   2816  CE  MET A 270      56.570  27.620  43.050  1.00  0.00           C  
ATOM   2817  H   MET A 270      53.910  27.460  38.420  1.00  0.00           H  
ATOM   2818  N   ALA A 271      51.210  27.200  40.740  1.00  0.00           N  
ATOM   2819  CA  ALA A 271      49.740  27.260  41.120  1.00  0.00           C  
ATOM   2820  C   ALA A 271      48.780  26.170  40.620  1.00  0.00           C  
ATOM   2821  O   ALA A 271      48.090  25.520  41.430  1.00  0.00           O  
ATOM   2822  CB  ALA A 271      49.090  28.630  40.960  1.00  0.00           C  
ATOM   2823  H   ALA A 271      51.600  28.110  40.600  1.00  0.00           H  
ATOM   2824  N   VAL A 272      49.010  25.780  39.400  1.00  0.00           N  
ATOM   2825  CA  VAL A 272      48.260  24.680  38.760  1.00  0.00           C  
ATOM   2826  C   VAL A 272      48.660  23.310  39.450  1.00  0.00           C  
ATOM   2827  O   VAL A 272      47.800  22.670  40.020  1.00  0.00           O  
ATOM   2828  CB  VAL A 272      48.790  24.640  37.370  1.00  0.00           C  
ATOM   2829  CG1 VAL A 272      48.210  23.510  36.480  1.00  0.00           C  
ATOM   2830  CG2 VAL A 272      48.650  25.930  36.650  1.00  0.00           C  
ATOM   2831  H   VAL A 272      49.690  26.210  38.810  1.00  0.00           H  
ATOM   2832  N   GLN A 273      49.930  22.950  39.410  1.00  0.00           N  
ATOM   2833  CA  GLN A 273      50.500  21.750  40.050  1.00  0.00           C  
ATOM   2834  C   GLN A 273      50.060  21.660  41.520  1.00  0.00           C  
ATOM   2835  O   GLN A 273      49.690  20.620  41.990  1.00  0.00           O  
ATOM   2836  CB  GLN A 273      52.030  21.860  40.020  1.00  0.00           C  
ATOM   2837  CG  GLN A 273      52.620  22.010  38.650  1.00  0.00           C  
ATOM   2838  CD  GLN A 273      54.120  22.160  38.750  1.00  0.00           C  
ATOM   2839  NE2 GLN A 273      54.790  21.070  38.320  1.00  0.00           N  
ATOM   2840  OE1 GLN A 273      54.760  23.150  38.980  1.00  0.00           O  
ATOM   2841  H   GLN A 273      50.520  23.460  38.790  1.00  0.00           H  
ATOM   2842 1HE2 GLN A 273      54.240  20.350  37.900  1.00  0.00           H  
ATOM   2843 2HE2 GLN A 273      55.780  21.020  38.380  1.00  0.00           H  
ATOM   2844  N   HIS A 274      50.150  22.740  42.280  1.00  0.00           N  
ATOM   2845  CA  HIS A 274      49.720  22.770  43.720  1.00  0.00           C  
ATOM   2846  C   HIS A 274      48.250  22.400  43.870  1.00  0.00           C  
ATOM   2847  O   HIS A 274      47.880  21.430  44.510  1.00  0.00           O  
ATOM   2848  CB  HIS A 274      50.080  23.980  44.560  1.00  0.00           C  
ATOM   2849  CG  HIS A 274      51.290  23.690  45.440  1.00  0.00           C  
ATOM   2850  CD2 HIS A 274      51.430  23.930  46.750  1.00  0.00           C  
ATOM   2851  ND1 HIS A 274      52.420  23.070  45.100  1.00  0.00           N  
ATOM   2852  CE1 HIS A 274      53.170  23.010  46.140  1.00  0.00           C  
ATOM   2853  NE2 HIS A 274      52.590  23.500  47.200  1.00  0.00           N  
ATOM   2854  H   HIS A 274      50.780  23.470  42.020  1.00  0.00           H  
ATOM   2855  HD2 HIS A 274      50.790  24.530  47.390  1.00  0.00           H  
ATOM   2856  HE1 HIS A 274      54.190  22.640  46.050  1.00  0.00           H  
ATOM   2857  HE2 HIS A 274      53.010  23.840  48.040  1.00  0.00           H  
ATOM   2858  N   TYR A 275      47.400  23.100  43.120  1.00  0.00           N  
ATOM   2859  CA  TYR A 275      45.920  22.760  43.160  1.00  0.00           C  
ATOM   2860  C   TYR A 275      45.520  21.340  42.670  1.00  0.00           C  
ATOM   2861  O   TYR A 275      44.680  20.660  43.190  1.00  0.00           O  
ATOM   2862  CB  TYR A 275      45.090  23.790  42.370  1.00  0.00           C  
ATOM   2863  CG  TYR A 275      43.700  24.020  42.950  1.00  0.00           C  
ATOM   2864  CD1 TYR A 275      43.490  24.970  43.980  1.00  0.00           C  
ATOM   2865  CD2 TYR A 275      42.670  23.320  42.310  1.00  0.00           C  
ATOM   2866  CE1 TYR A 275      42.190  25.250  44.310  1.00  0.00           C  
ATOM   2867  CE2 TYR A 275      41.390  23.670  42.710  1.00  0.00           C  
ATOM   2868  CZ  TYR A 275      41.130  24.630  43.690  1.00  0.00           C  
ATOM   2869  OH  TYR A 275      39.800  24.770  44.110  1.00  0.00           O  
ATOM   2870  H   TYR A 275      47.660  23.950  42.660  1.00  0.00           H  
ATOM   2871  HD1 TYR A 275      44.290  25.090  44.710  1.00  0.00           H  
ATOM   2872  HD2 TYR A 275      42.960  22.490  41.660  1.00  0.00           H  
ATOM   2873  HE1 TYR A 275      41.970  26.240  44.710  1.00  0.00           H  
ATOM   2874  HE2 TYR A 275      40.570  23.180  42.190  1.00  0.00           H  
ATOM   2875  HH  TYR A 275      39.830  25.290  44.970  1.00  0.00           H  
ATOM   2876  N   ILE A 276      46.160  20.760  41.610  1.00  0.00           N  
ATOM   2877  CA  ILE A 276      46.140  19.360  41.250  1.00  0.00           C  
ATOM   2878  C   ILE A 276      46.570  18.430  42.450  1.00  0.00           C  
ATOM   2879  O   ILE A 276      45.690  17.630  42.760  1.00  0.00           O  
ATOM   2880  CB  ILE A 276      47.000  19.090  39.990  1.00  0.00           C  
ATOM   2881  CG1 ILE A 276      46.550  20.020  38.800  1.00  0.00           C  
ATOM   2882  CG2 ILE A 276      47.030  17.590  39.600  1.00  0.00           C  
ATOM   2883  CD  ILE A 276      47.390  20.050  37.500  1.00  0.00           C  
ATOM   2884  H   ILE A 276      46.730  21.330  41.020  1.00  0.00           H  
ATOM   2885  N   GLU A 277      47.750  18.650  43.030  1.00  0.00           N  
ATOM   2886  CA  GLU A 277      48.150  17.830  44.160  1.00  0.00           C  
ATOM   2887  C   GLU A 277      47.170  17.860  45.370  1.00  0.00           C  
ATOM   2888  O   GLU A 277      47.050  16.740  45.960  1.00  0.00           O  
ATOM   2889  CB  GLU A 277      49.540  18.290  44.680  1.00  0.00           C  
ATOM   2890  CG  GLU A 277      50.170  17.200  45.590  1.00  0.00           C  
ATOM   2891  CD  GLU A 277      51.670  17.590  45.920  1.00  0.00           C  
ATOM   2892  OE1 GLU A 277      52.310  18.590  45.490  1.00  0.00           O  
ATOM   2893  OE2 GLU A 277      52.150  16.950  46.920  1.00  0.00           O1-
ATOM   2894  H   GLU A 277      48.430  19.260  42.610  1.00  0.00           H  
ATOM   2895  N   THR A 278      46.430  18.940  45.620  1.00  0.00           N  
ATOM   2896  CA  THR A 278      45.300  18.960  46.620  1.00  0.00           C  
ATOM   2897  C   THR A 278      44.130  18.010  46.320  1.00  0.00           C  
ATOM   2898  O   THR A 278      43.490  17.260  47.120  1.00  0.00           O  
ATOM   2899  CB  THR A 278      44.640  20.330  46.880  1.00  0.00           C  
ATOM   2900  CG2 THR A 278      43.690  20.390  48.120  1.00  0.00           C  
ATOM   2901  OG1 THR A 278      45.700  21.240  47.070  1.00  0.00           O  
ATOM   2902  H   THR A 278      46.710  19.730  45.080  1.00  0.00           H  
ATOM   2903  HG1 THR A 278      45.490  21.830  47.860  1.00  0.00           H  
ATOM   2904  N   LEU A 279      43.740  18.080  45.080  1.00  0.00           N  
ATOM   2905  CA  LEU A 279      42.660  17.230  44.450  1.00  0.00           C  
ATOM   2906  C   LEU A 279      42.900  15.690  44.280  1.00  0.00           C  
ATOM   2907  O   LEU A 279      42.010  14.910  44.320  1.00  0.00           O  
ATOM   2908  CB  LEU A 279      42.250  17.910  43.140  1.00  0.00           C  
ATOM   2909  CG  LEU A 279      41.190  18.920  43.500  1.00  0.00           C  
ATOM   2910  CD1 LEU A 279      41.020  20.020  42.470  1.00  0.00           C  
ATOM   2911  CD2 LEU A 279      39.870  18.210  43.820  1.00  0.00           C  
ATOM   2912  H   LEU A 279      44.260  18.700  44.490  1.00  0.00           H  
ATOM   2913  N   GLN A 280      44.140  15.370  43.960  1.00  0.00           N  
ATOM   2914  CA  GLN A 280      44.600  13.940  43.870  1.00  0.00           C  
ATOM   2915  C   GLN A 280      44.440  13.110  45.140  1.00  0.00           C  
ATOM   2916  O   GLN A 280      44.230  11.880  45.130  1.00  0.00           O  
ATOM   2917  CB  GLN A 280      46.000  13.820  43.390  1.00  0.00           C  
ATOM   2918  CG  GLN A 280      46.140  14.430  41.970  1.00  0.00           C  
ATOM   2919  CD  GLN A 280      47.650  14.350  41.660  1.00  0.00           C  
ATOM   2920  NE2 GLN A 280      47.990  14.200  40.380  1.00  0.00           N  
ATOM   2921  OE1 GLN A 280      48.480  14.620  42.530  1.00  0.00           O  
ATOM   2922  H   GLN A 280      44.670  15.860  43.270  1.00  0.00           H  
ATOM   2923 1HE2 GLN A 280      47.250  14.220  39.710  1.00  0.00           H  
ATOM   2924 2HE2 GLN A 280      48.950  14.380  40.140  1.00  0.00           H  
ATOM   2925  N   ARG A 281      44.510  13.810  46.310  1.00  0.00           N  
ATOM   2926  CA  ARG A 281      44.440  13.360  47.690  1.00  0.00           C  
ATOM   2927  C   ARG A 281      42.980  12.930  48.120  1.00  0.00           C  
ATOM   2928  O   ARG A 281      42.790  12.640  49.280  1.00  0.00           O  
ATOM   2929  CB  ARG A 281      44.930  14.430  48.650  1.00  0.00           C  
ATOM   2930  CG  ARG A 281      46.450  14.330  48.760  1.00  0.00           C  
ATOM   2931  CD  ARG A 281      47.120  15.210  49.780  1.00  0.00           C  
ATOM   2932  NE  ARG A 281      48.470  15.510  49.340  1.00  0.00           N  
ATOM   2933  CZ  ARG A 281      49.530  14.830  49.810  1.00  0.00           C  
ATOM   2934  NH1 ARG A 281      49.450  13.790  50.640  1.00  0.00           N1+
ATOM   2935  NH2 ARG A 281      50.720  15.400  49.600  1.00  0.00           N  
ATOM   2936  H   ARG A 281      44.810  14.770  46.280  1.00  0.00           H  
ATOM   2937  HE  ARG A 281      48.590  16.300  48.740  1.00  0.00           H  
ATOM   2938 1HH1 ARG A 281      48.520  13.480  50.820  1.00  0.00           H  
ATOM   2939 2HH1 ARG A 281      50.240  13.260  50.950  1.00  0.00           H  
ATOM   2940 1HH2 ARG A 281      50.740  16.180  48.980  1.00  0.00           H  
ATOM   2941 2HH2 ARG A 281      51.570  15.050  49.980  1.00  0.00           H  
ATOM   2942  N   ARG A 282      41.970  13.040  47.250  1.00  0.00           N  
ATOM   2943  CA  ARG A 282      40.590  12.830  47.630  1.00  0.00           C  
ATOM   2944  C   ARG A 282      40.070  11.490  46.970  1.00  0.00           C  
ATOM   2945  CB  ARG A 282      39.780  13.980  47.070  1.00  0.00           C  
ATOM   2946  CG  ARG A 282      38.580  14.380  47.940  1.00  0.00           C  
ATOM   2947  CD  ARG A 282      38.870  14.920  49.390  1.00  0.00           C  
ATOM   2948  NE  ARG A 282      39.740  16.110  49.250  1.00  0.00           N  
ATOM   2949  CZ  ARG A 282      40.890  16.310  49.890  1.00  0.00           C  
ATOM   2950  NH1 ARG A 282      41.440  15.360  50.690  1.00  0.00           N1+
ATOM   2951  NH2 ARG A 282      41.400  17.540  49.790  1.00  0.00           N  
ATOM   2952  O1  ARG A 282      39.640  11.460  45.840  1.00  0.00           O  
ATOM   2953  O2  ARG A 282      40.170  10.410  47.580  1.00  0.00           O  
ATOM   2954  H   ARG A 282      42.200  12.960  46.280  1.00  0.00           H  
ATOM   2955  HE  ARG A 282      39.450  16.750  48.540  1.00  0.00           H  
ATOM   2956 1HH1 ARG A 282      41.090  14.430  50.810  1.00  0.00           H  
ATOM   2957 2HH1 ARG A 282      41.930  15.790  51.440  1.00  0.00           H  
ATOM   2958 1HH2 ARG A 282      40.880  18.230  49.290  1.00  0.00           H  
ATOM   2959 2HH2 ARG A 282      42.290  17.740  50.200  1.00  0.00           H  
ATOM   2960  N   GLY B   1      63.500  56.790  46.150  1.00  0.00           N  
ATOM   2961  CA  GLY B   1      63.500  57.340  47.510  1.00  0.00           C  
ATOM   2962  C   GLY B   1      62.220  56.940  48.190  1.00  0.00           C  
ATOM   2963  O   GLY B   1      61.410  56.140  47.700  1.00  0.00           O  
ATOM   2964  H1  GLY B   1      62.790  57.160  45.560  1.00  0.00           H  
ATOM   2965  H2  GLY B   1      64.360  56.870  45.650  1.00  0.00           H  
ATOM   2966  H3  GLY B   1      63.340  55.800  46.200  1.00  0.00           H  
ATOM   2967  N   ARG B   2      62.000  57.470  49.420  1.00  0.00           N  
ATOM   2968  CA  ARG B   2      60.910  57.050  50.250  1.00  0.00           C  
ATOM   2969  C   ARG B   2      59.400  57.200  49.860  1.00  0.00           C  
ATOM   2970  O   ARG B   2      58.680  56.190  50.000  1.00  0.00           O  
ATOM   2971  CB  ARG B   2      61.180  57.450  51.700  1.00  0.00           C  
ATOM   2972  CG  ARG B   2      61.400  58.960  51.980  1.00  0.00           C  
ATOM   2973  CD  ARG B   2      61.310  59.370  53.490  1.00  0.00           C  
ATOM   2974  NE  ARG B   2      61.280  60.780  53.780  1.00  0.00           N  
ATOM   2975  CZ  ARG B   2      62.360  61.620  53.700  1.00  0.00           C  
ATOM   2976  NH1 ARG B   2      63.580  61.270  53.250  1.00  0.00           N1+
ATOM   2977  NH2 ARG B   2      62.090  62.900  54.100  1.00  0.00           N  
ATOM   2978  H   ARG B   2      62.650  58.150  49.770  1.00  0.00           H  
ATOM   2979  HE  ARG B   2      60.370  61.110  54.050  1.00  0.00           H  
ATOM   2980 1HH1 ARG B   2      63.830  60.370  52.890  1.00  0.00           H  
ATOM   2981 2HH1 ARG B   2      64.350  61.880  53.070  1.00  0.00           H  
ATOM   2982 1HH2 ARG B   2      61.190  63.170  54.430  1.00  0.00           H  
ATOM   2983 2HH2 ARG B   2      62.800  63.570  54.310  1.00  0.00           H  
ATOM   2984  N   LYS B   3      58.960  58.380  49.390  1.00  0.00           N  
ATOM   2985  CA  LYS B   3      57.600  58.650  48.960  1.00  0.00           C  
ATOM   2986  C   LYS B   3      57.380  58.880  47.430  1.00  0.00           C  
ATOM   2987  O   LYS B   3      58.310  59.310  46.730  1.00  0.00           O  
ATOM   2988  CB  LYS B   3      56.930  59.780  49.720  1.00  0.00           C  
ATOM   2989  CG  LYS B   3      56.820  59.680  51.270  1.00  0.00           C  
ATOM   2990  CD  LYS B   3      56.050  60.880  51.810  1.00  0.00           C  
ATOM   2991  CE  LYS B   3      55.730  60.730  53.310  1.00  0.00           C  
ATOM   2992  NZ  LYS B   3      55.260  61.910  54.070  1.00  0.00           N1+
ATOM   2993  H   LYS B   3      59.530  59.170  49.160  1.00  0.00           H  
ATOM   2994  HZ1 LYS B   3      54.940  61.580  54.960  1.00  0.00           H  
ATOM   2995  HZ2 LYS B   3      56.040  62.530  54.170  1.00  0.00           H  
ATOM   2996  HZ3 LYS B   3      54.650  62.400  53.450  1.00  0.00           H  
ATOM   2997  N   GLY B   4      56.190  58.420  46.930  1.00  0.00           N  
ATOM   2998  CA  GLY B   4      55.890  58.430  45.520  1.00  0.00           C  
ATOM   2999  C   GLY B   4      56.850  57.780  44.480  1.00  0.00           C  
ATOM   3000  O   GLY B   4      57.630  58.490  43.880  1.00  0.00           O  
ATOM   3001  H   GLY B   4      55.470  58.030  47.500  1.00  0.00           H  
ATOM   3002  N   SER B   5      56.710  56.530  44.180  1.00  0.00           N  
ATOM   3003  CA  SER B   5      57.370  55.940  42.940  1.00  0.00           C  
ATOM   3004  C   SER B   5      56.620  56.430  41.720  1.00  0.00           C  
ATOM   3005  O   SER B   5      55.430  56.190  41.630  1.00  0.00           O  
ATOM   3006  CB  SER B   5      57.400  54.420  42.860  1.00  0.00           C  
ATOM   3007  OG  SER B   5      58.130  53.790  43.900  1.00  0.00           O  
ATOM   3008  H   SER B   5      56.230  55.890  44.780  1.00  0.00           H  
ATOM   3009  HG  SER B   5      58.090  52.800  43.720  1.00  0.00           H  
ATOM   3010  N   GLY B   6      57.350  57.230  40.930  1.00  0.00           N  
ATOM   3011  CA  GLY B   6      56.810  57.780  39.670  1.00  0.00           C  
ATOM   3012  C   GLY B   6      56.590  56.710  38.500  1.00  0.00           C  
ATOM   3013  O   GLY B   6      55.490  56.710  37.950  1.00  0.00           O  
ATOM   3014  H   GLY B   6      58.220  57.590  41.270  1.00  0.00           H  
ATOM   3015  N   ASP B   7      57.650  56.270  37.870  1.00  0.00           N  
ATOM   3016  CA  ASP B   7      57.760  54.970  37.130  1.00  0.00           C  
ATOM   3017  C   ASP B   7      57.690  53.670  38.070  1.00  0.00           C  
ATOM   3018  O   ASP B   7      57.840  53.780  39.330  1.00  0.00           O  
ATOM   3019  CB  ASP B   7      59.180  55.060  36.450  1.00  0.00           C  
ATOM   3020  CG  ASP B   7      59.430  54.060  35.290  1.00  0.00           C  
ATOM   3021  OD1 ASP B   7      59.350  54.540  34.110  1.00  0.00           O  
ATOM   3022  OD2 ASP B   7      59.350  52.870  35.530  1.00  0.00           O1-
ATOM   3023  H   ASP B   7      58.470  56.830  37.770  1.00  0.00           H  
ATOM   3024  N   Y2P B   8      56.960  52.720  37.540  1.00  0.00           N  
ATOM   3025  CA  Y2P B   8      56.610  51.490  38.290  1.00  0.00           C  
ATOM   3026  C   Y2P B   8      57.750  50.450  38.190  1.00  0.00           C  
ATOM   3027  O   Y2P B   8      58.230  50.230  37.120  1.00  0.00           O  
ATOM   3028  CB  Y2P B   8      55.340  50.920  37.670  1.00  0.00           C  
ATOM   3029  CG  Y2P B   8      54.670  49.800  38.500  1.00  0.00           C  
ATOM   3030  CD1 Y2P B   8      53.740  50.180  39.490  1.00  0.00           C  
ATOM   3031  CD2 Y2P B   8      55.020  48.490  38.280  1.00  0.00           C  
ATOM   3032  CE1 Y2P B   8      53.210  49.230  40.340  1.00  0.00           C  
ATOM   3033  CE2 Y2P B   8      54.370  47.530  39.130  1.00  0.00           C  
ATOM   3034  CZ  Y2P B   8      53.500  47.900  40.110  1.00  0.00           C  
ATOM   3035  OH  Y2P B   8      53.120  46.900  40.920  1.00  0.00           O  
ATOM   3036  OI1 Y2P B   8      50.780  47.540  41.560  1.00  0.00           O  
ATOM   3037  OI2 Y2P B   8      51.610  45.510  42.250  1.00  0.00           O  
ATOM   3038  OI3 Y2P B   8      52.270  47.460  43.440  1.00  0.00           O  
ATOM   3039  PT  Y2P B   8      52.010  46.910  42.090  1.00  0.00           P  
ATOM   3040  H   Y2P B   8      56.750  52.800  36.570  1.00  0.00           H  
ATOM   3041  HD1 Y2P B   8      53.490  51.240  39.560  1.00  0.00           H  
ATOM   3042  HD2 Y2P B   8      55.780  48.180  37.560  1.00  0.00           H  
ATOM   3043  HE1 Y2P B   8      52.520  49.500  41.130  1.00  0.00           H  
ATOM   3044  HE2 Y2P B   8      54.740  46.510  39.280  1.00  0.00           H  
ATOM   3045  N   MET B   9      57.850  49.620  39.210  1.00  0.00           N  
ATOM   3046  CA  MET B   9      58.860  48.600  39.400  1.00  0.00           C  
ATOM   3047  C   MET B   9      58.250  47.360  39.990  1.00  0.00           C  
ATOM   3048  O   MET B   9      57.750  47.410  41.090  1.00  0.00           O  
ATOM   3049  CB  MET B   9      60.060  49.090  40.220  1.00  0.00           C  
ATOM   3050  CG  MET B   9      61.310  48.290  39.980  1.00  0.00           C  
ATOM   3051  SD  MET B   9      62.700  49.030  40.950  1.00  0.00           S  
ATOM   3052  CE  MET B   9      62.200  48.420  42.540  1.00  0.00           C  
ATOM   3053  H   MET B   9      57.200  49.630  39.970  1.00  0.00           H  
ATOM   3054  N   PRO B  10      58.380  46.300  39.210  1.00  0.00           N  
ATOM   3055  CA  PRO B  10      57.760  45.030  39.610  1.00  0.00           C  
ATOM   3056  C   PRO B  10      58.220  44.450  40.970  1.00  0.00           C  
ATOM   3057  O   PRO B  10      57.590  44.730  41.990  1.00  0.00           O  
ATOM   3058  CB  PRO B  10      57.990  44.060  38.420  1.00  0.00           C  
ATOM   3059  CG  PRO B  10      57.740  45.060  37.300  1.00  0.00           C  
ATOM   3060  CD  PRO B  10      58.590  46.200  37.770  1.00  0.00           C  
ATOM   3061  N   MET B  11      59.500  43.910  40.910  1.00  0.00           N  
ATOM   3062  CA  MET B  11      60.170  43.420  42.110  1.00  0.00           C  
ATOM   3063  C   MET B  11      60.670  44.600  42.990  1.00  0.00           C  
ATOM   3064  O   MET B  11      61.470  45.380  42.450  1.00  0.00           O  
ATOM   3065  CB  MET B  11      61.260  42.470  41.650  1.00  0.00           C  
ATOM   3066  CG  MET B  11      62.030  41.840  42.810  1.00  0.00           C  
ATOM   3067  SD  MET B  11      60.900  41.060  44.050  1.00  0.00           S  
ATOM   3068  CE  MET B  11      62.060  39.740  44.470  1.00  0.00           C  
ATOM   3069  H   MET B  11      60.140  43.910  40.150  1.00  0.00           H  
ATOM   3070  N   SER B  12      60.260  44.650  44.210  1.00  0.00           N  
ATOM   3071  CA  SER B  12      60.510  45.740  45.150  1.00  0.00           C  
ATOM   3072  C   SER B  12      62.040  45.860  45.490  1.00  0.00           C  
ATOM   3073  O   SER B  12      62.620  46.980  45.550  1.00  0.00           O  
ATOM   3074  CB  SER B  12      59.730  45.740  46.440  1.00  0.00           C  
ATOM   3075  OG  SER B  12      58.320  45.740  46.190  1.00  0.00           O  
ATOM   3076  H   SER B  12      59.610  43.990  44.590  1.00  0.00           H  
ATOM   3077  HG  SER B  12      57.840  45.960  47.040  1.00  0.00           H  
ATOM   3078  N   PRO B  13      62.750  44.770  45.810  1.00  0.00           N  
ATOM   3079  CA  PRO B  13      64.220  44.790  45.590  1.00  0.00           C  
ATOM   3080  C   PRO B  13      64.780  44.770  44.210  1.00  0.00           C  
ATOM   3081  O   PRO B  13      64.010  44.570  43.220  1.00  0.00           O  
ATOM   3082  CB  PRO B  13      64.800  43.600  46.410  1.00  0.00           C  
ATOM   3083  CG  PRO B  13      63.580  42.670  46.560  1.00  0.00           C  
ATOM   3084  CD  PRO B  13      62.480  43.670  46.780  1.00  0.00           C  
ATOM   3085  N   LYS B  14      66.100  44.770  44.040  1.00  0.00           N  
ATOM   3086  CA  LYS B  14      66.690  44.950  42.710  1.00  0.00           C  
ATOM   3087  C   LYS B  14      66.760  43.820  41.690  1.00  0.00           C  
ATOM   3088  O   LYS B  14      67.500  44.010  40.700  1.00  0.00           O  
ATOM   3089  CB  LYS B  14      67.930  45.740  42.820  1.00  0.00           C  
ATOM   3090  CG  LYS B  14      67.500  47.200  43.110  1.00  0.00           C  
ATOM   3091  CD  LYS B  14      68.760  48.080  43.480  1.00  0.00           C  
ATOM   3092  CE  LYS B  14      68.770  49.380  42.710  1.00  0.00           C  
ATOM   3093  NZ  LYS B  14      69.840  50.250  43.240  1.00  0.00           N1+
ATOM   3094  H   LYS B  14      66.740  44.700  44.800  1.00  0.00           H  
ATOM   3095  HZ1 LYS B  14      70.630  49.700  43.490  1.00  0.00           H  
ATOM   3096  HZ2 LYS B  14      70.180  50.990  42.660  1.00  0.00           H  
ATOM   3097  HZ3 LYS B  14      69.470  50.700  44.050  1.00  0.00           H  
ATOM   3098  N   SER B  15      65.770  42.950  41.810  1.00  0.00           N  
ATOM   3099  CA  SER B  15      65.580  41.610  41.150  1.00  0.00           C  
ATOM   3100  C   SER B  15      66.620  40.540  41.490  1.00  0.00           C  
ATOM   3101  CB  SER B  15      65.310  41.520  39.690  1.00  0.00           C  
ATOM   3102  OG  SER B  15      64.140  42.280  39.490  1.00  0.00           O  
ATOM   3103  O1  SER B  15      67.600  40.540  40.780  1.00  0.00           O  
ATOM   3104  O2  SER B  15      66.290  39.730  42.300  1.00  0.00           O  
ATOM   3105  H   SER B  15      65.060  43.180  42.480  1.00  0.00           H  
ATOM   3106  HG  SER B  15      64.360  43.180  39.880  1.00  0.00           H  
ENDMDL
MODEL        2
ATOM      1  N   SER A   4      59.386  29.152  20.953  1.00  0.00           N  
ATOM      2  CA  SER A   4      59.599  28.065  21.916  1.00  0.00           C  
ATOM      3  C   SER A   4      60.337  28.564  23.193  1.00  0.00           C  
ATOM      4  O   SER A   4      60.833  29.666  23.283  1.00  0.00           O  
ATOM      5  CB  SER A   4      60.292  26.945  21.125  1.00  0.00           C  
ATOM      6  OG  SER A   4      59.305  26.059  20.616  1.00  0.00           O  
ATOM      7  HG  SER A   4      59.809  25.572  19.902  1.00  0.00           H  
ATOM      8  H1  SER A   4      60.207  29.637  20.674  1.00  0.00           H  
ATOM      9  H2  SER A   4      58.950  28.762  20.140  1.00  0.00           H  
ATOM     10  H3  SER A   4      58.732  29.809  21.330  1.00  0.00           H  
ATOM     11  N   GLY A   5      60.229  27.733  24.229  1.00  0.00           N  
ATOM     12  CA  GLY A   5      60.936  27.882  25.502  1.00  0.00           C  
ATOM     13  C   GLY A   5      60.596  29.025  26.390  1.00  0.00           C  
ATOM     14  O   GLY A   5      60.456  30.187  26.033  1.00  0.00           O  
ATOM     15  H   GLY A   5      59.752  26.858  24.195  1.00  0.00           H  
ATOM     16  N   PHE A   6      60.739  28.741  27.651  1.00  0.00           N  
ATOM     17  CA  PHE A   6      60.374  29.577  28.778  1.00  0.00           C  
ATOM     18  C   PHE A   6      60.560  31.100  28.712  1.00  0.00           C  
ATOM     19  O   PHE A   6      59.571  31.847  28.669  1.00  0.00           O  
ATOM     20  CB  PHE A   6      60.977  28.935  30.087  1.00  0.00           C  
ATOM     21  CG  PHE A   6      60.162  29.029  31.409  1.00  0.00           C  
ATOM     22  CD1 PHE A   6      60.272  30.193  32.202  1.00  0.00           C  
ATOM     23  CD2 PHE A   6      59.368  27.990  31.850  1.00  0.00           C  
ATOM     24  CE1 PHE A   6      59.625  30.281  33.401  1.00  0.00           C  
ATOM     25  CE2 PHE A   6      58.621  28.124  33.003  1.00  0.00           C  
ATOM     26  CZ  PHE A   6      58.700  29.290  33.786  1.00  0.00           C  
ATOM     27  H   PHE A   6      61.207  27.890  27.855  1.00  0.00           H  
ATOM     28  HD1 PHE A   6      60.521  31.115  31.671  1.00  0.00           H  
ATOM     29  HD2 PHE A   6      59.131  27.194  31.145  1.00  0.00           H  
ATOM     30  HE1 PHE A   6      59.633  31.238  33.909  1.00  0.00           H  
ATOM     31  HE2 PHE A   6      57.979  27.283  33.274  1.00  0.00           H  
ATOM     32  HZ  PHE A   6      57.942  29.595  34.511  1.00  0.00           H  
ATOM     33  N   TRP A   7      61.821  31.542  28.554  1.00  0.00           N  
ATOM     34  CA  TRP A   7      62.026  32.999  28.563  1.00  0.00           C  
ATOM     35  C   TRP A   7      61.465  33.690  27.267  1.00  0.00           C  
ATOM     36  O   TRP A   7      60.738  34.684  27.438  1.00  0.00           O  
ATOM     37  CB  TRP A   7      63.534  33.474  28.684  1.00  0.00           C  
ATOM     38  CG  TRP A   7      63.739  34.187  30.024  1.00  0.00           C  
ATOM     39  CD1 TRP A   7      63.711  33.561  31.244  1.00  0.00           C  
ATOM     40  CD2 TRP A   7      63.535  35.540  30.263  1.00  0.00           C  
ATOM     41  CE2 TRP A   7      63.352  35.671  31.629  1.00  0.00           C  
ATOM     42  CE3 TRP A   7      63.556  36.691  29.432  1.00  0.00           C  
ATOM     43  NE1 TRP A   7      63.517  34.522  32.207  1.00  0.00           N  
ATOM     44  CZ2 TRP A   7      63.211  36.984  32.144  1.00  0.00           C  
ATOM     45  CZ3 TRP A   7      63.443  37.940  29.982  1.00  0.00           C  
ATOM     46  CH2 TRP A   7      63.380  38.057  31.355  1.00  0.00           C  
ATOM     47  H   TRP A   7      62.707  31.077  28.488  1.00  0.00           H  
ATOM     48  HD1 TRP A   7      63.901  32.501  31.397  1.00  0.00           H  
ATOM     49  HE1 TRP A   7      63.439  34.376  33.190  1.00  0.00           H  
ATOM     50  HE3 TRP A   7      63.705  36.611  28.361  1.00  0.00           H  
ATOM     51  HZ2 TRP A   7      62.831  37.065  33.158  1.00  0.00           H  
ATOM     52  HZ3 TRP A   7      63.098  38.776  29.375  1.00  0.00           H  
ATOM     53  HH2 TRP A   7      63.657  39.033  31.750  1.00  0.00           H  
ATOM     54  N   GLU A   8      61.484  32.995  26.145  1.00  0.00           N  
ATOM     55  CA  GLU A   8      60.939  33.533  24.867  1.00  0.00           C  
ATOM     56  C   GLU A   8      59.395  33.451  24.885  1.00  0.00           C  
ATOM     57  O   GLU A   8      58.698  34.392  24.510  1.00  0.00           O  
ATOM     58  CB  GLU A   8      61.456  32.843  23.598  1.00  0.00           C  
ATOM     59  CG  GLU A   8      62.979  33.029  23.407  1.00  0.00           C  
ATOM     60  CD  GLU A   8      63.425  32.670  22.022  1.00  0.00           C  
ATOM     61  OE1 GLU A   8      64.565  32.138  21.787  1.00  0.00           O  
ATOM     62  OE2 GLU A   8      62.799  33.061  21.016  1.00  0.00           O1-
ATOM     63  H   GLU A   8      62.027  32.163  26.038  1.00  0.00           H  
ATOM     64  N   GLU A   9      58.842  32.374  25.469  1.00  0.00           N  
ATOM     65  CA  GLU A   9      57.388  32.410  25.774  1.00  0.00           C  
ATOM     66  C   GLU A   9      56.999  33.605  26.646  1.00  0.00           C  
ATOM     67  O   GLU A   9      56.247  34.465  26.166  1.00  0.00           O  
ATOM     68  CB  GLU A   9      57.106  31.042  26.384  1.00  0.00           C  
ATOM     69  CG  GLU A   9      55.611  30.804  26.600  1.00  0.00           C  
ATOM     70  CD  GLU A   9      55.456  29.369  27.103  1.00  0.00           C  
ATOM     71  OE1 GLU A   9      55.067  28.578  26.261  1.00  0.00           O  
ATOM     72  OE2 GLU A   9      55.636  29.066  28.212  1.00  0.00           O1-
ATOM     73  H   GLU A   9      59.328  31.507  25.601  1.00  0.00           H  
ATOM     74  N   PHE A  10      57.676  33.814  27.793  1.00  0.00           N  
ATOM     75  CA  PHE A  10      57.518  35.066  28.606  1.00  0.00           C  
ATOM     76  C   PHE A  10      57.605  36.382  27.815  1.00  0.00           C  
ATOM     77  O   PHE A  10      56.666  37.137  27.772  1.00  0.00           O  
ATOM     78  CB  PHE A  10      58.520  35.123  29.768  1.00  0.00           C  
ATOM     79  CG  PHE A  10      58.274  36.338  30.719  1.00  0.00           C  
ATOM     80  CD1 PHE A  10      57.251  36.405  31.672  1.00  0.00           C  
ATOM     81  CD2 PHE A  10      59.354  37.237  30.856  1.00  0.00           C  
ATOM     82  CE1 PHE A  10      57.297  37.347  32.660  1.00  0.00           C  
ATOM     83  CE2 PHE A  10      59.450  38.166  31.873  1.00  0.00           C  
ATOM     84  CZ  PHE A  10      58.367  38.250  32.737  1.00  0.00           C  
ATOM     85  H   PHE A  10      58.442  33.220  28.041  1.00  0.00           H  
ATOM     86  HD1 PHE A  10      56.391  35.736  31.728  1.00  0.00           H  
ATOM     87  HD2 PHE A  10      59.996  37.447  29.999  1.00  0.00           H  
ATOM     88  HE1 PHE A  10      56.588  37.252  33.476  1.00  0.00           H  
ATOM     89  HE2 PHE A  10      60.303  38.820  32.026  1.00  0.00           H  
ATOM     90  HZ  PHE A  10      58.174  39.206  33.208  1.00  0.00           H  
ATOM     91  N   GLU A  11      58.737  36.493  27.144  1.00  0.00           N  
ATOM     92  CA  GLU A  11      59.006  37.621  26.237  1.00  0.00           C  
ATOM     93  C   GLU A  11      57.944  37.864  25.107  1.00  0.00           C  
ATOM     94  O   GLU A  11      57.734  39.047  24.782  1.00  0.00           O  
ATOM     95  CB  GLU A  11      60.489  37.606  25.772  1.00  0.00           C  
ATOM     96  CG  GLU A  11      61.335  38.188  26.823  1.00  0.00           C  
ATOM     97  CD  GLU A  11      61.434  39.723  26.920  1.00  0.00           C  
ATOM     98  OE1 GLU A  11      61.022  40.491  26.017  1.00  0.00           O  
ATOM     99  OE2 GLU A  11      62.146  40.193  27.895  1.00  0.00           O1-
ATOM    100  H   GLU A  11      59.442  35.831  27.398  1.00  0.00           H  
ATOM    101  N   THR A  12      57.412  36.841  24.491  1.00  0.00           N  
ATOM    102  CA  THR A  12      56.288  36.943  23.553  1.00  0.00           C  
ATOM    103  C   THR A  12      54.927  37.332  24.052  1.00  0.00           C  
ATOM    104  O   THR A  12      54.219  38.115  23.366  1.00  0.00           O  
ATOM    105  CB  THR A  12      56.055  35.696  22.697  1.00  0.00           C  
ATOM    106  CG2 THR A  12      57.220  35.392  21.785  1.00  0.00           C  
ATOM    107  OG1 THR A  12      55.693  34.548  23.504  1.00  0.00           O  
ATOM    108  H   THR A  12      57.915  35.973  24.483  1.00  0.00           H  
ATOM    109  HG1 THR A  12      56.399  34.338  24.180  1.00  0.00           H  
ATOM    110  N   LEU A  13      54.532  36.853  25.207  1.00  0.00           N  
ATOM    111  CA  LEU A  13      53.398  37.240  26.074  1.00  0.00           C  
ATOM    112  C   LEU A  13      53.251  38.801  26.336  1.00  0.00           C  
ATOM    113  O   LEU A  13      52.167  39.371  26.282  1.00  0.00           O  
ATOM    114  CB  LEU A  13      53.361  36.312  27.312  1.00  0.00           C  
ATOM    115  CG  LEU A  13      52.903  34.880  27.058  1.00  0.00           C  
ATOM    116  CD1 LEU A  13      52.691  34.083  28.368  1.00  0.00           C  
ATOM    117  CD2 LEU A  13      51.579  34.932  26.199  1.00  0.00           C  
ATOM    118  H   LEU A  13      55.078  36.134  25.630  1.00  0.00           H  
ATOM    119  N   GLN A  14      54.422  39.295  26.624  1.00  0.00           N  
ATOM    120  CA  GLN A  14      54.616  40.764  26.604  1.00  0.00           C  
ATOM    121  C   GLN A  14      54.486  41.493  25.284  1.00  0.00           C  
ATOM    122  O   GLN A  14      53.452  42.162  25.076  1.00  0.00           O  
ATOM    123  CB  GLN A  14      56.027  41.036  27.244  1.00  0.00           C  
ATOM    124  CG  GLN A  14      55.985  41.121  28.774  1.00  0.00           C  
ATOM    125  CD  GLN A  14      55.951  39.850  29.608  1.00  0.00           C  
ATOM    126  NE2 GLN A  14      57.114  39.451  29.903  1.00  0.00           N  
ATOM    127  OE1 GLN A  14      54.921  39.301  30.036  1.00  0.00           O  
ATOM    128  H   GLN A  14      55.020  38.651  27.091  1.00  0.00           H  
ATOM    129 1HE2 GLN A  14      57.953  39.888  29.580  1.00  0.00           H  
ATOM    130 2HE2 GLN A  14      57.141  38.665  30.519  1.00  0.00           H  
ATOM    131  N   GLN A  15      55.318  41.079  24.370  1.00  0.00           N  
ATOM    132  CA  GLN A  15      55.116  41.496  22.939  1.00  0.00           C  
ATOM    133  C   GLN A  15      53.719  41.315  22.295  1.00  0.00           C  
ATOM    134  O   GLN A  15      53.269  42.326  21.661  1.00  0.00           O  
ATOM    135  CB  GLN A  15      56.138  40.701  22.085  1.00  0.00           C  
ATOM    136  CG  GLN A  15      57.567  41.147  22.366  1.00  0.00           C  
ATOM    137  CD  GLN A  15      58.578  40.263  21.637  1.00  0.00           C  
ATOM    138  NE2 GLN A  15      59.317  39.455  22.391  1.00  0.00           N  
ATOM    139  OE1 GLN A  15      58.680  40.367  20.389  1.00  0.00           O  
ATOM    140  H   GLN A  15      56.200  40.663  24.608  1.00  0.00           H  
ATOM    141 1HE2 GLN A  15      59.175  39.480  23.387  1.00  0.00           H  
ATOM    142 2HE2 GLN A  15      59.981  38.807  22.035  1.00  0.00           H  
ATOM    143  N   GLN A  16      52.961  40.245  22.592  1.00  0.00           N  
ATOM    144  CA  GLN A  16      51.553  39.960  22.142  1.00  0.00           C  
ATOM    145  C   GLN A  16      50.428  40.744  22.786  1.00  0.00           C  
ATOM    146  O   GLN A  16      49.319  40.786  22.254  1.00  0.00           O  
ATOM    147  CB  GLN A  16      51.226  38.461  22.082  1.00  0.00           C  
ATOM    148  CG  GLN A  16      51.867  37.864  20.857  1.00  0.00           C  
ATOM    149  CD  GLN A  16      50.965  37.849  19.616  1.00  0.00           C  
ATOM    150  NE2 GLN A  16      50.366  36.734  19.346  1.00  0.00           N  
ATOM    151  OE1 GLN A  16      50.623  38.843  18.899  1.00  0.00           O  
ATOM    152  H   GLN A  16      53.359  39.371  22.866  1.00  0.00           H  
ATOM    153 1HE2 GLN A  16      50.498  35.881  19.856  1.00  0.00           H  
ATOM    154 2HE2 GLN A  16      49.540  36.869  18.797  1.00  0.00           H  
ATOM    155  N   GLU A  17      50.583  41.192  24.048  1.00  0.00           N  
ATOM    156  CA  GLU A  17      49.777  42.323  24.601  1.00  0.00           C  
ATOM    157  C   GLU A  17      49.947  43.689  23.913  1.00  0.00           C  
ATOM    158  O   GLU A  17      48.980  44.328  23.541  1.00  0.00           O  
ATOM    159  CB  GLU A  17      50.315  42.402  26.082  1.00  0.00           C  
ATOM    160  CG  GLU A  17      49.805  43.494  27.049  1.00  0.00           C  
ATOM    161  CD  GLU A  17      50.796  44.715  27.220  1.00  0.00           C  
ATOM    162  OE1 GLU A  17      50.745  45.430  28.204  1.00  0.00           O  
ATOM    163  OE2 GLU A  17      51.715  44.813  26.391  1.00  0.00           O1-
ATOM    164  H   GLU A  17      51.188  40.669  24.654  1.00  0.00           H  
ATOM    165  N   CYS A  18      51.184  44.016  23.686  1.00  0.00           N  
ATOM    166  CA  CYS A  18      51.633  45.298  23.078  1.00  0.00           C  
ATOM    167  C   CYS A  18      51.277  45.580  21.650  1.00  0.00           C  
ATOM    168  O   CYS A  18      51.173  46.680  21.177  1.00  0.00           O  
ATOM    169  CB  CYS A  18      53.123  45.455  23.317  1.00  0.00           C  
ATOM    170  SG  CYS A  18      53.588  45.997  24.963  1.00  0.00           S  
ATOM    171  H   CYS A  18      51.900  43.566  24.215  1.00  0.00           H  
ATOM    172  HG  CYS A  18      52.631  45.396  25.667  1.00  0.00           H  
ATOM    173  N   LYS A  19      51.331  44.497  20.901  1.00  0.00           N  
ATOM    174  CA  LYS A  19      51.075  44.467  19.449  1.00  0.00           C  
ATOM    175  C   LYS A  19      49.681  44.670  18.892  1.00  0.00           C  
ATOM    176  O   LYS A  19      48.791  43.885  19.201  1.00  0.00           O  
ATOM    177  CB  LYS A  19      51.554  43.129  18.856  1.00  0.00           C  
ATOM    178  CG  LYS A  19      53.080  43.335  18.797  1.00  0.00           C  
ATOM    179  CD  LYS A  19      53.965  42.196  18.183  1.00  0.00           C  
ATOM    180  CE  LYS A  19      55.417  42.301  18.599  1.00  0.00           C  
ATOM    181  NZ  LYS A  19      56.136  43.504  18.142  1.00  0.00           N1+
ATOM    182  H   LYS A  19      51.670  43.620  21.245  1.00  0.00           H  
ATOM    183  HZ1 LYS A  19      55.849  44.367  18.558  1.00  0.00           H  
ATOM    184  HZ2 LYS A  19      57.119  43.468  18.345  1.00  0.00           H  
ATOM    185  HZ3 LYS A  19      56.085  43.684  17.163  1.00  0.00           H  
ATOM    186  N   LEU A  20      49.469  45.854  18.407  1.00  0.00           N  
ATOM    187  CA  LEU A  20      48.199  46.272  17.754  1.00  0.00           C  
ATOM    188  C   LEU A  20      46.855  46.360  18.533  1.00  0.00           C  
ATOM    189  O   LEU A  20      46.012  47.179  18.112  1.00  0.00           O  
ATOM    190  CB  LEU A  20      48.023  45.529  16.401  1.00  0.00           C  
ATOM    191  CG  LEU A  20      48.822  46.137  15.229  1.00  0.00           C  
ATOM    192  CD1 LEU A  20      49.567  45.086  14.432  1.00  0.00           C  
ATOM    193  CD2 LEU A  20      47.940  46.924  14.285  1.00  0.00           C  
ATOM    194  H   LEU A  20      50.138  46.588  18.228  1.00  0.00           H  
ATOM    195  N   LEU A  21      46.730  45.618  19.595  1.00  0.00           N  
ATOM    196  CA  LEU A  21      45.626  45.583  20.602  1.00  0.00           C  
ATOM    197  C   LEU A  21      45.268  46.877  21.330  1.00  0.00           C  
ATOM    198  O   LEU A  21      46.008  47.363  22.215  1.00  0.00           O  
ATOM    199  CB  LEU A  21      45.869  44.459  21.642  1.00  0.00           C  
ATOM    200  CG  LEU A  21      45.886  43.000  21.128  1.00  0.00           C  
ATOM    201  CD1 LEU A  21      46.432  42.002  22.102  1.00  0.00           C  
ATOM    202  CD2 LEU A  21      44.536  42.737  20.488  1.00  0.00           C  
ATOM    203  H   LEU A  21      47.450  44.929  19.656  1.00  0.00           H  
ATOM    204  N   TYR A  22      44.158  47.451  20.946  1.00  0.00           N  
ATOM    205  CA  TYR A  22      43.402  48.579  21.518  1.00  0.00           C  
ATOM    206  C   TYR A  22      43.987  49.954  21.656  1.00  0.00           C  
ATOM    207  O   TYR A  22      45.193  50.116  21.659  1.00  0.00           O  
ATOM    208  CB  TYR A  22      42.799  48.085  22.825  1.00  0.00           C  
ATOM    209  CG  TYR A  22      41.857  46.900  22.556  1.00  0.00           C  
ATOM    210  CD1 TYR A  22      40.521  47.010  22.022  1.00  0.00           C  
ATOM    211  CD2 TYR A  22      42.289  45.698  23.056  1.00  0.00           C  
ATOM    212  CE1 TYR A  22      39.647  45.948  21.980  1.00  0.00           C  
ATOM    213  CE2 TYR A  22      41.453  44.556  22.988  1.00  0.00           C  
ATOM    214  CZ  TYR A  22      40.157  44.719  22.398  1.00  0.00           C  
ATOM    215  OH  TYR A  22      39.244  43.696  22.379  1.00  0.00           O  
ATOM    216  H   TYR A  22      43.722  47.060  20.133  1.00  0.00           H  
ATOM    217  HD1 TYR A  22      40.146  48.003  21.767  1.00  0.00           H  
ATOM    218  HD2 TYR A  22      43.338  45.498  23.297  1.00  0.00           H  
ATOM    219  HE1 TYR A  22      38.759  46.069  21.371  1.00  0.00           H  
ATOM    220  HE2 TYR A  22      41.514  43.633  23.544  1.00  0.00           H  
ATOM    221  HH  TYR A  22      38.398  44.052  21.976  1.00  0.00           H  
ATOM    222  N   SER A  23      43.076  50.937  21.638  1.00  0.00           N  
ATOM    223  CA  SER A  23      43.316  52.405  21.909  1.00  0.00           C  
ATOM    224  C   SER A  23      43.371  52.697  23.452  1.00  0.00           C  
ATOM    225  O   SER A  23      43.206  51.766  24.221  1.00  0.00           O  
ATOM    226  CB  SER A  23      42.130  53.184  21.360  1.00  0.00           C  
ATOM    227  OG  SER A  23      42.317  54.575  21.605  1.00  0.00           O  
ATOM    228  H   SER A  23      42.222  50.758  21.147  1.00  0.00           H  
ATOM    229  HG  SER A  23      41.877  54.768  22.478  1.00  0.00           H  
ATOM    230  N   ARG A  24      43.903  53.817  23.834  1.00  0.00           N  
ATOM    231  CA  ARG A  24      44.332  54.332  25.167  1.00  0.00           C  
ATOM    232  C   ARG A  24      43.963  55.811  25.547  1.00  0.00           C  
ATOM    233  O   ARG A  24      44.216  56.248  26.637  1.00  0.00           O  
ATOM    234  CB  ARG A  24      45.810  54.139  25.382  1.00  0.00           C  
ATOM    235  CG  ARG A  24      46.148  52.777  25.923  1.00  0.00           C  
ATOM    236  CD  ARG A  24      47.605  52.431  25.756  1.00  0.00           C  
ATOM    237  NE  ARG A  24      47.732  52.190  24.263  1.00  0.00           N  
ATOM    238  CZ  ARG A  24      48.008  51.093  23.621  1.00  0.00           C  
ATOM    239  NH1 ARG A  24      48.392  49.930  24.155  1.00  0.00           N1+
ATOM    240  NH2 ARG A  24      48.039  51.214  22.305  1.00  0.00           N  
ATOM    241  H   ARG A  24      43.883  54.537  23.143  1.00  0.00           H  
ATOM    242  HE  ARG A  24      47.442  53.051  23.847  1.00  0.00           H  
ATOM    243 1HH1 ARG A  24      48.534  49.787  25.135  1.00  0.00           H  
ATOM    244 2HH1 ARG A  24      48.437  49.060  23.662  1.00  0.00           H  
ATOM    245 1HH2 ARG A  24      48.066  52.053  21.762  1.00  0.00           H  
ATOM    246 2HH2 ARG A  24      47.775  50.418  21.762  1.00  0.00           H  
ATOM    247  N   LYS A  25      43.060  56.464  24.795  1.00  0.00           N  
ATOM    248  CA  LYS A  25      43.050  57.927  24.527  1.00  0.00           C  
ATOM    249  C   LYS A  25      42.464  58.705  25.724  1.00  0.00           C  
ATOM    250  O   LYS A  25      42.934  59.812  26.025  1.00  0.00           O  
ATOM    251  CB  LYS A  25      42.182  58.327  23.365  1.00  0.00           C  
ATOM    252  CG  LYS A  25      42.732  57.705  22.120  1.00  0.00           C  
ATOM    253  CD  LYS A  25      42.941  58.661  20.971  1.00  0.00           C  
ATOM    254  CE  LYS A  25      43.939  59.746  21.213  1.00  0.00           C  
ATOM    255  NZ  LYS A  25      43.895  60.811  20.196  1.00  0.00           N1+
ATOM    256  H   LYS A  25      42.258  55.927  24.519  1.00  0.00           H  
ATOM    257  HZ1 LYS A  25      43.064  61.346  20.376  1.00  0.00           H  
ATOM    258  HZ2 LYS A  25      44.725  61.344  20.371  1.00  0.00           H  
ATOM    259  HZ3 LYS A  25      43.969  60.504  19.241  1.00  0.00           H  
ATOM    260  N   GLU A  26      41.558  58.098  26.497  1.00  0.00           N  
ATOM    261  CA  GLU A  26      40.978  58.734  27.713  1.00  0.00           C  
ATOM    262  C   GLU A  26      41.839  58.689  28.960  1.00  0.00           C  
ATOM    263  O   GLU A  26      42.002  59.675  29.699  1.00  0.00           O  
ATOM    264  CB  GLU A  26      39.618  58.219  28.088  1.00  0.00           C  
ATOM    265  CG  GLU A  26      38.507  58.478  27.040  1.00  0.00           C  
ATOM    266  CD  GLU A  26      38.044  59.972  27.112  1.00  0.00           C  
ATOM    267  OE1 GLU A  26      37.678  60.480  28.196  1.00  0.00           O  
ATOM    268  OE2 GLU A  26      38.029  60.694  26.121  1.00  0.00           O1-
ATOM    269  H   GLU A  26      41.167  57.200  26.319  1.00  0.00           H  
ATOM    270  N   GLY A  27      42.456  57.526  29.100  1.00  0.00           N  
ATOM    271  CA  GLY A  27      43.593  57.305  29.889  1.00  0.00           C  
ATOM    272  C   GLY A  27      44.865  58.126  29.617  1.00  0.00           C  
ATOM    273  O   GLY A  27      45.628  58.348  30.533  1.00  0.00           O  
ATOM    274  H   GLY A  27      42.142  56.696  28.635  1.00  0.00           H  
ATOM    275  N   GLN A  28      45.161  58.365  28.356  1.00  0.00           N  
ATOM    276  CA  GLN A  28      46.096  59.408  27.924  1.00  0.00           C  
ATOM    277  C   GLN A  28      46.015  60.923  28.092  1.00  0.00           C  
ATOM    278  O   GLN A  28      47.040  61.564  27.791  1.00  0.00           O  
ATOM    279  CB  GLN A  28      46.502  59.105  26.473  1.00  0.00           C  
ATOM    280  CG  GLN A  28      47.238  57.806  26.220  1.00  0.00           C  
ATOM    281  CD  GLN A  28      47.303  57.484  24.773  1.00  0.00           C  
ATOM    282  NE2 GLN A  28      48.488  57.286  24.190  1.00  0.00           N  
ATOM    283  OE1 GLN A  28      46.327  57.342  24.086  1.00  0.00           O  
ATOM    284  H   GLN A  28      44.723  57.890  27.597  1.00  0.00           H  
ATOM    285 1HE2 GLN A  28      49.351  57.435  24.678  1.00  0.00           H  
ATOM    286 2HE2 GLN A  28      48.486  57.114  23.205  1.00  0.00           H  
ATOM    287  N   ARG A  29      44.823  61.419  28.285  1.00  0.00           N  
ATOM    288  CA  ARG A  29      44.499  62.843  28.441  1.00  0.00           C  
ATOM    289  C   ARG A  29      45.167  63.365  29.710  1.00  0.00           C  
ATOM    290  O   ARG A  29      45.159  62.806  30.814  1.00  0.00           O  
ATOM    291  CB  ARG A  29      42.988  63.147  28.505  1.00  0.00           C  
ATOM    292  CG  ARG A  29      42.069  62.869  27.316  1.00  0.00           C  
ATOM    293  CD  ARG A  29      40.553  62.856  27.619  1.00  0.00           C  
ATOM    294  NE  ARG A  29      39.874  64.164  27.721  1.00  0.00           N  
ATOM    295  CZ  ARG A  29      38.681  64.380  28.335  1.00  0.00           C  
ATOM    296  NH1 ARG A  29      37.893  63.400  28.509  1.00  0.00           N1+
ATOM    297  NH2 ARG A  29      38.396  65.588  28.826  1.00  0.00           N  
ATOM    298  H   ARG A  29      44.055  60.784  28.393  1.00  0.00           H  
ATOM    299  HE  ARG A  29      40.479  64.957  27.717  1.00  0.00           H  
ATOM    300 1HH1 ARG A  29      38.150  62.468  28.239  1.00  0.00           H  
ATOM    301 2HH1 ARG A  29      36.920  63.560  28.675  1.00  0.00           H  
ATOM    302 1HH2 ARG A  29      39.028  66.349  28.709  1.00  0.00           H  
ATOM    303 2HH2 ARG A  29      37.518  65.736  29.270  1.00  0.00           H  
ATOM    304  N   GLN A  30      45.845  64.416  29.423  1.00  0.00           N  
ATOM    305  CA  GLN A  30      46.713  65.093  30.390  1.00  0.00           C  
ATOM    306  C   GLN A  30      46.035  65.402  31.736  1.00  0.00           C  
ATOM    307  O   GLN A  30      46.500  64.950  32.820  1.00  0.00           O  
ATOM    308  CB  GLN A  30      47.419  66.265  29.801  1.00  0.00           C  
ATOM    309  CG  GLN A  30      48.582  66.850  30.656  1.00  0.00           C  
ATOM    310  CD  GLN A  30      49.716  65.848  30.850  1.00  0.00           C  
ATOM    311  NE2 GLN A  30      50.838  65.971  30.160  1.00  0.00           N  
ATOM    312  OE1 GLN A  30      49.726  65.022  31.754  1.00  0.00           O  
ATOM    313  H   GLN A  30      45.604  64.865  28.566  1.00  0.00           H  
ATOM    314 1HE2 GLN A  30      50.874  66.586  29.370  1.00  0.00           H  
ATOM    315 2HE2 GLN A  30      51.644  65.565  30.580  1.00  0.00           H  
ATOM    316  N   GLU A  31      44.842  66.017  31.667  1.00  0.00           N  
ATOM    317  CA  GLU A  31      43.801  66.076  32.719  1.00  0.00           C  
ATOM    318  C   GLU A  31      43.314  64.785  33.488  1.00  0.00           C  
ATOM    319  O   GLU A  31      42.796  64.872  34.625  1.00  0.00           O  
ATOM    320  CB  GLU A  31      42.557  66.871  32.252  1.00  0.00           C  
ATOM    321  CG  GLU A  31      42.823  68.296  31.827  1.00  0.00           C  
ATOM    322  CD  GLU A  31      43.437  68.537  30.401  1.00  0.00           C  
ATOM    323  OE1 GLU A  31      42.654  68.666  29.490  1.00  0.00           O  
ATOM    324  OE2 GLU A  31      44.637  68.564  30.325  1.00  0.00           O1-
ATOM    325  H   GLU A  31      44.698  66.656  30.912  1.00  0.00           H  
ATOM    326  N   ASN A  32      43.639  63.645  32.861  1.00  0.00           N  
ATOM    327  CA  ASN A  32      43.268  62.288  33.503  1.00  0.00           C  
ATOM    328  C   ASN A  32      44.478  61.582  34.147  1.00  0.00           C  
ATOM    329  O   ASN A  32      44.282  61.091  35.238  1.00  0.00           O  
ATOM    330  CB  ASN A  32      42.611  61.314  32.522  1.00  0.00           C  
ATOM    331  CG  ASN A  32      41.067  61.501  32.568  1.00  0.00           C  
ATOM    332  ND2 ASN A  32      40.410  60.809  31.717  1.00  0.00           N  
ATOM    333  OD1 ASN A  32      40.438  62.018  33.487  1.00  0.00           O  
ATOM    334  H   ASN A  32      44.183  63.575  32.036  1.00  0.00           H  
ATOM    335 1HD2 ASN A  32      40.882  60.281  31.012  1.00  0.00           H  
ATOM    336 2HD2 ASN A  32      39.419  60.837  31.614  1.00  0.00           H  
ATOM    337  N   LYS A  33      45.545  61.551  33.387  1.00  0.00           N  
ATOM    338  CA  LYS A  33      46.819  61.031  33.933  1.00  0.00           C  
ATOM    339  C   LYS A  33      47.179  61.510  35.385  1.00  0.00           C  
ATOM    340  O   LYS A  33      47.566  60.642  36.150  1.00  0.00           O  
ATOM    341  CB  LYS A  33      47.943  61.342  32.985  1.00  0.00           C  
ATOM    342  CG  LYS A  33      48.008  60.588  31.698  1.00  0.00           C  
ATOM    343  CD  LYS A  33      49.070  61.172  30.741  1.00  0.00           C  
ATOM    344  CE  LYS A  33      50.438  60.609  31.001  1.00  0.00           C  
ATOM    345  NZ  LYS A  33      51.388  61.161  29.993  1.00  0.00           N1+
ATOM    346  H   LYS A  33      45.479  61.890  32.449  1.00  0.00           H  
ATOM    347  HZ1 LYS A  33      51.583  62.048  30.414  1.00  0.00           H  
ATOM    348  HZ2 LYS A  33      52.272  60.712  29.838  1.00  0.00           H  
ATOM    349  HZ3 LYS A  33      50.938  61.336  29.120  1.00  0.00           H  
ATOM    350  N   ASN A  34      46.834  62.767  35.779  1.00  0.00           N  
ATOM    351  CA  ASN A  34      47.219  63.118  37.182  1.00  0.00           C  
ATOM    352  C   ASN A  34      46.703  62.280  38.364  1.00  0.00           C  
ATOM    353  O   ASN A  34      47.371  62.244  39.434  1.00  0.00           O  
ATOM    354  CB  ASN A  34      46.817  64.560  37.400  1.00  0.00           C  
ATOM    355  CG  ASN A  34      45.381  64.935  36.996  1.00  0.00           C  
ATOM    356  ND2 ASN A  34      45.269  66.102  36.559  1.00  0.00           N  
ATOM    357  OD1 ASN A  34      44.456  64.196  36.938  1.00  0.00           O  
ATOM    358  H   ASN A  34      46.120  63.266  35.284  1.00  0.00           H  
ATOM    359 1HD2 ASN A  34      46.063  66.663  36.346  1.00  0.00           H  
ATOM    360 2HD2 ASN A  34      44.438  66.602  36.817  1.00  0.00           H  
ATOM    361  N   LYS A  35      45.457  61.870  38.193  1.00  0.00           N  
ATOM    362  CA  LYS A  35      44.722  60.911  39.049  1.00  0.00           C  
ATOM    363  C   LYS A  35      45.258  59.459  39.049  1.00  0.00           C  
ATOM    364  O   LYS A  35      45.189  58.883  40.152  1.00  0.00           O  
ATOM    365  CB  LYS A  35      43.322  60.867  38.596  1.00  0.00           C  
ATOM    366  CG  LYS A  35      42.700  62.145  39.106  1.00  0.00           C  
ATOM    367  CD  LYS A  35      41.387  62.532  38.331  1.00  0.00           C  
ATOM    368  CE  LYS A  35      41.530  62.494  36.802  1.00  0.00           C  
ATOM    369  NZ  LYS A  35      40.226  62.751  36.148  1.00  0.00           N1+
ATOM    370  H   LYS A  35      45.067  62.320  37.388  1.00  0.00           H  
ATOM    371  HZ1 LYS A  35      39.856  63.679  36.249  1.00  0.00           H  
ATOM    372  HZ2 LYS A  35      40.305  62.628  35.156  1.00  0.00           H  
ATOM    373  HZ3 LYS A  35      39.499  62.098  36.364  1.00  0.00           H  
ATOM    374  N   ASN A  36      46.101  59.109  38.089  1.00  0.00           N  
ATOM    375  CA  ASN A  36      46.697  57.792  37.857  1.00  0.00           C  
ATOM    376  C   ASN A  36      48.224  57.833  38.148  1.00  0.00           C  
ATOM    377  O   ASN A  36      48.926  58.556  37.527  1.00  0.00           O  
ATOM    378  CB  ASN A  36      46.437  57.287  36.442  1.00  0.00           C  
ATOM    379  CG  ASN A  36      45.010  56.844  36.262  1.00  0.00           C  
ATOM    380  ND2 ASN A  36      44.582  56.664  35.012  1.00  0.00           N  
ATOM    381  OD1 ASN A  36      44.240  56.398  37.114  1.00  0.00           O  
ATOM    382  H   ASN A  36      46.444  59.841  37.494  1.00  0.00           H  
ATOM    383 1HD2 ASN A  36      45.230  56.667  34.251  1.00  0.00           H  
ATOM    384 2HD2 ASN A  36      43.596  56.564  34.880  1.00  0.00           H  
ATOM    385  N   ARG A  37      48.703  56.747  38.826  1.00  0.00           N  
ATOM    386  CA  ARG A  37      49.967  56.798  39.533  1.00  0.00           C  
ATOM    387  C   ARG A  37      51.291  56.693  38.714  1.00  0.00           C  
ATOM    388  O   ARG A  37      52.285  57.178  39.214  1.00  0.00           O  
ATOM    389  CB  ARG A  37      49.921  55.683  40.588  1.00  0.00           C  
ATOM    390  CG  ARG A  37      50.851  55.981  41.778  1.00  0.00           C  
ATOM    391  CD  ARG A  37      50.978  54.724  42.630  1.00  0.00           C  
ATOM    392  NE  ARG A  37      51.747  54.997  43.831  1.00  0.00           N  
ATOM    393  CZ  ARG A  37      51.337  54.634  45.045  1.00  0.00           C  
ATOM    394  NH1 ARG A  37      50.209  53.962  45.275  1.00  0.00           N1+
ATOM    395  NH2 ARG A  37      52.318  54.469  45.951  1.00  0.00           N  
ATOM    396  H   ARG A  37      48.264  55.841  38.789  1.00  0.00           H  
ATOM    397  HE  ARG A  37      52.675  55.329  43.680  1.00  0.00           H  
ATOM    398 1HH1 ARG A  37      49.544  53.503  44.681  1.00  0.00           H  
ATOM    399 2HH1 ARG A  37      49.890  54.107  46.212  1.00  0.00           H  
ATOM    400 1HH2 ARG A  37      53.263  54.482  45.617  1.00  0.00           H  
ATOM    401 2HH2 ARG A  37      52.176  54.505  46.938  1.00  0.00           H  
ATOM    402  N   TYR A  38      51.315  55.746  37.754  1.00  0.00           N  
ATOM    403  CA  TYR A  38      52.568  55.601  36.963  1.00  0.00           C  
ATOM    404  C   TYR A  38      52.323  55.956  35.448  1.00  0.00           C  
ATOM    405  O   TYR A  38      51.572  55.313  34.802  1.00  0.00           O  
ATOM    406  CB  TYR A  38      53.145  54.165  37.014  1.00  0.00           C  
ATOM    407  CG  TYR A  38      53.236  53.722  38.435  1.00  0.00           C  
ATOM    408  CD1 TYR A  38      54.301  54.065  39.205  1.00  0.00           C  
ATOM    409  CD2 TYR A  38      52.425  52.735  38.999  1.00  0.00           C  
ATOM    410  CE1 TYR A  38      54.498  53.599  40.473  1.00  0.00           C  
ATOM    411  CE2 TYR A  38      52.600  52.214  40.213  1.00  0.00           C  
ATOM    412  CZ  TYR A  38      53.608  52.679  40.983  1.00  0.00           C  
ATOM    413  OH  TYR A  38      53.437  52.542  42.299  1.00  0.00           O  
ATOM    414  H   TYR A  38      50.591  55.092  37.549  1.00  0.00           H  
ATOM    415  HD1 TYR A  38      55.005  54.766  38.763  1.00  0.00           H  
ATOM    416  HD2 TYR A  38      51.816  52.204  38.269  1.00  0.00           H  
ATOM    417  HE1 TYR A  38      55.443  53.795  40.974  1.00  0.00           H  
ATOM    418  HE2 TYR A  38      51.903  51.468  40.572  1.00  0.00           H  
ATOM    419  HH  TYR A  38      52.715  51.843  42.311  1.00  0.00           H  
ATOM    420  N   LYS A  39      53.064  56.921  34.923  1.00  0.00           N  
ATOM    421  CA  LYS A  39      52.902  57.611  33.591  1.00  0.00           C  
ATOM    422  C   LYS A  39      52.803  56.730  32.327  1.00  0.00           C  
ATOM    423  O   LYS A  39      52.007  57.050  31.419  1.00  0.00           O  
ATOM    424  CB  LYS A  39      53.767  58.839  33.423  1.00  0.00           C  
ATOM    425  CG  LYS A  39      55.256  58.430  33.432  1.00  0.00           C  
ATOM    426  CD  LYS A  39      56.293  59.598  33.469  1.00  0.00           C  
ATOM    427  CE  LYS A  39      57.701  59.104  33.002  1.00  0.00           C  
ATOM    428  NZ  LYS A  39      58.178  58.126  34.009  1.00  0.00           N1+
ATOM    429  H   LYS A  39      53.757  57.362  35.475  1.00  0.00           H  
ATOM    430  HZ1 LYS A  39      59.117  57.872  33.766  1.00  0.00           H  
ATOM    431  HZ2 LYS A  39      58.288  58.604  34.873  1.00  0.00           H  
ATOM    432  HZ3 LYS A  39      57.703  57.261  34.115  1.00  0.00           H  
ATOM    433  N   ASN A  40      53.308  55.512  32.444  1.00  0.00           N  
ATOM    434  CA  ASN A  40      53.319  54.539  31.303  1.00  0.00           C  
ATOM    435  C   ASN A  40      52.127  53.581  31.193  1.00  0.00           C  
ATOM    436  O   ASN A  40      51.685  53.158  30.137  1.00  0.00           O  
ATOM    437  CB  ASN A  40      54.638  53.766  31.419  1.00  0.00           C  
ATOM    438  CG  ASN A  40      54.840  52.801  32.651  1.00  0.00           C  
ATOM    439  ND2 ASN A  40      55.684  51.850  32.241  1.00  0.00           N  
ATOM    440  OD1 ASN A  40      54.252  52.922  33.772  1.00  0.00           O  
ATOM    441  H   ASN A  40      53.704  55.199  33.309  1.00  0.00           H  
ATOM    442 1HD2 ASN A  40      55.952  51.998  31.295  1.00  0.00           H  
ATOM    443 2HD2 ASN A  40      56.021  51.097  32.815  1.00  0.00           H  
ATOM    444  N   ILE A  41      51.539  53.325  32.407  1.00  0.00           N  
ATOM    445  CA  ILE A  41      50.453  52.328  32.664  1.00  0.00           C  
ATOM    446  C   ILE A  41      49.090  52.981  32.560  1.00  0.00           C  
ATOM    447  O   ILE A  41      48.647  53.695  33.449  1.00  0.00           O  
ATOM    448  CB  ILE A  41      50.700  51.758  34.114  1.00  0.00           C  
ATOM    449  CG1 ILE A  41      51.964  50.898  34.065  1.00  0.00           C  
ATOM    450  CG2 ILE A  41      49.573  50.891  34.692  1.00  0.00           C  
ATOM    451  CD  ILE A  41      52.000  49.545  33.327  1.00  0.00           C  
ATOM    452  H   ILE A  41      51.869  53.840  33.200  1.00  0.00           H  
ATOM    453  N   LEU A  42      48.784  53.170  31.285  1.00  0.00           N  
ATOM    454  CA  LEU A  42      47.537  53.644  30.665  1.00  0.00           C  
ATOM    455  C   LEU A  42      46.422  52.628  30.500  1.00  0.00           C  
ATOM    456  O   LEU A  42      46.711  51.628  29.894  1.00  0.00           O  
ATOM    457  CB  LEU A  42      47.980  54.178  29.282  1.00  0.00           C  
ATOM    458  CG  LEU A  42      49.013  55.309  29.136  1.00  0.00           C  
ATOM    459  CD1 LEU A  42      49.542  55.432  27.703  1.00  0.00           C  
ATOM    460  CD2 LEU A  42      48.504  56.668  29.720  1.00  0.00           C  
ATOM    461  H   LEU A  42      49.444  52.898  30.574  1.00  0.00           H  
ATOM    462  N   PRO A  43      45.215  52.769  31.039  1.00  0.00           N  
ATOM    463  CA  PRO A  43      44.102  51.814  30.868  1.00  0.00           C  
ATOM    464  C   PRO A  43      43.502  51.972  29.455  1.00  0.00           C  
ATOM    465  O   PRO A  43      43.275  53.034  28.861  1.00  0.00           O  
ATOM    466  CB  PRO A  43      43.040  52.188  31.883  1.00  0.00           C  
ATOM    467  CG  PRO A  43      43.708  53.240  32.739  1.00  0.00           C  
ATOM    468  CD  PRO A  43      44.763  53.903  31.818  1.00  0.00           C  
ATOM    469  N   PHE A  44      43.227  50.818  28.877  1.00  0.00           N  
ATOM    470  CA  PHE A  44      42.607  50.577  27.576  1.00  0.00           C  
ATOM    471  C   PHE A  44      41.195  51.239  27.503  1.00  0.00           C  
ATOM    472  O   PHE A  44      40.329  51.215  28.397  1.00  0.00           O  
ATOM    473  CB  PHE A  44      42.457  49.140  27.256  1.00  0.00           C  
ATOM    474  CG  PHE A  44      43.762  48.447  26.967  1.00  0.00           C  
ATOM    475  CD1 PHE A  44      44.547  48.877  25.913  1.00  0.00           C  
ATOM    476  CD2 PHE A  44      43.799  47.131  27.415  1.00  0.00           C  
ATOM    477  CE1 PHE A  44      45.422  48.060  25.281  1.00  0.00           C  
ATOM    478  CE2 PHE A  44      44.692  46.287  26.731  1.00  0.00           C  
ATOM    479  CZ  PHE A  44      45.526  46.697  25.654  1.00  0.00           C  
ATOM    480  H   PHE A  44      43.317  49.922  29.303  1.00  0.00           H  
ATOM    481  HD1 PHE A  44      44.547  49.943  25.717  1.00  0.00           H  
ATOM    482  HD2 PHE A  44      42.989  46.800  28.066  1.00  0.00           H  
ATOM    483  HE1 PHE A  44      45.913  48.564  24.457  1.00  0.00           H  
ATOM    484  HE2 PHE A  44      44.616  45.254  27.060  1.00  0.00           H  
ATOM    485  HZ  PHE A  44      46.177  46.088  25.030  1.00  0.00           H  
ATOM    486  N   ASP A  45      40.949  51.711  26.317  1.00  0.00           N  
ATOM    487  CA  ASP A  45      39.695  52.433  26.035  1.00  0.00           C  
ATOM    488  C   ASP A  45      38.320  51.668  25.982  1.00  0.00           C  
ATOM    489  O   ASP A  45      37.323  52.133  26.531  1.00  0.00           O  
ATOM    490  CB  ASP A  45      39.719  53.242  24.779  1.00  0.00           C  
ATOM    491  CG  ASP A  45      40.435  54.597  25.014  1.00  0.00           C  
ATOM    492  OD1 ASP A  45      40.223  55.274  26.047  1.00  0.00           O  
ATOM    493  OD2 ASP A  45      41.021  55.039  24.013  1.00  0.00           O1-
ATOM    494  H   ASP A  45      41.727  51.967  25.742  1.00  0.00           H  
ATOM    495  N   HIS A  46      38.274  50.383  25.592  1.00  0.00           N  
ATOM    496  CA  HIS A  46      37.035  49.575  25.383  1.00  0.00           C  
ATOM    497  C   HIS A  46      36.386  49.180  26.738  1.00  0.00           C  
ATOM    498  O   HIS A  46      35.225  49.379  27.001  1.00  0.00           O  
ATOM    499  CB  HIS A  46      37.434  48.458  24.386  1.00  0.00           C  
ATOM    500  CG  HIS A  46      38.455  47.447  25.041  1.00  0.00           C  
ATOM    501  CD2 HIS A  46      38.283  46.166  24.934  1.00  0.00           C  
ATOM    502  ND1 HIS A  46      39.496  47.681  25.804  1.00  0.00           N  
ATOM    503  CE1 HIS A  46      40.025  46.500  26.104  1.00  0.00           C  
ATOM    504  NE2 HIS A  46      39.247  45.589  25.571  1.00  0.00           N  
ATOM    505  H   HIS A  46      39.095  49.850  25.381  1.00  0.00           H  
ATOM    506  HD2 HIS A  46      37.448  45.589  24.525  1.00  0.00           H  
ATOM    507  HE1 HIS A  46      40.955  46.216  26.592  1.00  0.00           H  
ATOM    508  HE2 HIS A  46      39.527  44.633  25.499  1.00  0.00           H  
ATOM    509  N   THR A  47      37.125  48.400  27.505  1.00  0.00           N  
ATOM    510  CA  THR A  47      36.771  47.857  28.835  1.00  0.00           C  
ATOM    511  C   THR A  47      36.561  48.882  29.913  1.00  0.00           C  
ATOM    512  O   THR A  47      35.926  48.503  30.889  1.00  0.00           O  
ATOM    513  CB  THR A  47      37.785  46.926  29.496  1.00  0.00           C  
ATOM    514  CG2 THR A  47      37.869  45.531  28.755  1.00  0.00           C  
ATOM    515  OG1 THR A  47      39.110  47.500  29.286  1.00  0.00           O  
ATOM    516  H   THR A  47      37.947  48.023  27.075  1.00  0.00           H  
ATOM    517  HG1 THR A  47      39.827  46.811  29.207  1.00  0.00           H  
ATOM    518  N   ARG A  48      36.777  50.141  29.738  1.00  0.00           N  
ATOM    519  CA  ARG A  48      36.726  51.150  30.822  1.00  0.00           C  
ATOM    520  C   ARG A  48      35.273  51.384  31.432  1.00  0.00           C  
ATOM    521  O   ARG A  48      34.295  51.534  30.745  1.00  0.00           O  
ATOM    522  CB  ARG A  48      37.311  52.506  30.378  1.00  0.00           C  
ATOM    523  CG  ARG A  48      36.541  53.159  29.282  1.00  0.00           C  
ATOM    524  CD  ARG A  48      36.951  54.587  29.046  1.00  0.00           C  
ATOM    525  NE  ARG A  48      36.817  55.409  30.258  1.00  0.00           N  
ATOM    526  CZ  ARG A  48      36.032  56.513  30.318  1.00  0.00           C  
ATOM    527  NH1 ARG A  48      35.269  56.987  29.330  1.00  0.00           N1+
ATOM    528  NH2 ARG A  48      35.949  57.043  31.519  1.00  0.00           N  
ATOM    529  H   ARG A  48      36.671  50.481  28.801  1.00  0.00           H  
ATOM    530  HE  ARG A  48      37.455  55.216  31.007  1.00  0.00           H  
ATOM    531 1HH1 ARG A  48      35.081  56.595  28.433  1.00  0.00           H  
ATOM    532 2HH1 ARG A  48      34.717  57.804  29.526  1.00  0.00           H  
ATOM    533 1HH2 ARG A  48      36.341  56.652  32.348  1.00  0.00           H  
ATOM    534 2HH2 ARG A  48      35.354  57.849  31.595  1.00  0.00           H  
ATOM    535  N   VAL A  49      35.188  51.123  32.768  1.00  0.00           N  
ATOM    536  CA  VAL A  49      33.973  51.516  33.586  1.00  0.00           C  
ATOM    537  C   VAL A  49      33.924  53.060  33.756  1.00  0.00           C  
ATOM    538  O   VAL A  49      34.902  53.767  33.520  1.00  0.00           O  
ATOM    539  CB  VAL A  49      34.117  50.854  34.951  1.00  0.00           C  
ATOM    540  CG1 VAL A  49      32.868  51.070  35.877  1.00  0.00           C  
ATOM    541  CG2 VAL A  49      34.419  49.403  34.764  1.00  0.00           C  
ATOM    542  H   VAL A  49      36.032  50.940  33.274  1.00  0.00           H  
ATOM    543  N   VAL A  50      32.718  53.585  33.691  1.00  0.00           N  
ATOM    544  CA  VAL A  50      32.397  54.995  34.035  1.00  0.00           C  
ATOM    545  C   VAL A  50      31.890  55.271  35.486  1.00  0.00           C  
ATOM    546  O   VAL A  50      31.423  54.356  36.151  1.00  0.00           O  
ATOM    547  CB  VAL A  50      31.451  55.705  33.057  1.00  0.00           C  
ATOM    548  CG1 VAL A  50      32.115  55.908  31.718  1.00  0.00           C  
ATOM    549  CG2 VAL A  50      30.125  54.976  32.895  1.00  0.00           C  
ATOM    550  H   VAL A  50      31.965  53.030  33.352  1.00  0.00           H  
ATOM    551  N   LEU A  51      32.086  56.481  36.019  1.00  0.00           N  
ATOM    552  CA  LEU A  51      31.432  56.988  37.238  1.00  0.00           C  
ATOM    553  C   LEU A  51      30.172  57.775  37.032  1.00  0.00           C  
ATOM    554  O   LEU A  51      30.123  58.630  36.160  1.00  0.00           O  
ATOM    555  CB  LEU A  51      32.324  57.820  38.125  1.00  0.00           C  
ATOM    556  CG  LEU A  51      33.021  56.850  39.069  1.00  0.00           C  
ATOM    557  CD1 LEU A  51      34.253  57.631  39.527  1.00  0.00           C  
ATOM    558  CD2 LEU A  51      32.085  56.676  40.254  1.00  0.00           C  
ATOM    559  H   LEU A  51      32.830  57.089  35.730  1.00  0.00           H  
ATOM    560  N   HIS A  52      29.110  57.612  37.838  1.00  0.00           N  
ATOM    561  CA  HIS A  52      27.967  58.536  37.770  1.00  0.00           C  
ATOM    562  C   HIS A  52      28.031  59.816  38.651  1.00  0.00           C  
ATOM    563  O   HIS A  52      28.558  59.733  39.740  1.00  0.00           O  
ATOM    564  CB  HIS A  52      26.627  57.814  37.940  1.00  0.00           C  
ATOM    565  CG  HIS A  52      26.408  56.846  36.822  1.00  0.00           C  
ATOM    566  CD2 HIS A  52      26.309  55.530  36.902  1.00  0.00           C  
ATOM    567  ND1 HIS A  52      26.174  57.135  35.533  1.00  0.00           N  
ATOM    568  CE1 HIS A  52      25.869  56.059  34.840  1.00  0.00           C  
ATOM    569  NE2 HIS A  52      25.963  55.055  35.680  1.00  0.00           N  
ATOM    570  H   HIS A  52      29.023  56.766  38.361  1.00  0.00           H  
ATOM    571  HD2 HIS A  52      26.244  54.889  37.780  1.00  0.00           H  
ATOM    572  HE1 HIS A  52      25.908  55.963  33.760  1.00  0.00           H  
ATOM    573  HE2 HIS A  52      25.563  54.143  35.572  1.00  0.00           H  
ATOM    574  N   ASP A  53      27.144  60.761  38.310  1.00  0.00           N  
ATOM    575  CA  ASP A  53      27.157  62.154  38.889  1.00  0.00           C  
ATOM    576  C   ASP A  53      28.347  63.061  38.434  1.00  0.00           C  
ATOM    577  O   ASP A  53      29.469  62.614  38.145  1.00  0.00           O  
ATOM    578  CB  ASP A  53      26.972  62.135  40.394  1.00  0.00           C  
ATOM    579  CG  ASP A  53      26.552  63.484  40.947  1.00  0.00           C  
ATOM    580  OD1 ASP A  53      26.905  63.915  42.085  1.00  0.00           O  
ATOM    581  OD2 ASP A  53      25.639  64.068  40.320  1.00  0.00           O1-
ATOM    582  H   ASP A  53      26.411  60.732  37.627  1.00  0.00           H  
ATOM    583  N   GLY A  54      28.065  64.350  38.338  1.00  0.00           N  
ATOM    584  CA  GLY A  54      29.049  65.361  37.913  1.00  0.00           C  
ATOM    585  C   GLY A  54      29.810  65.996  39.100  1.00  0.00           C  
ATOM    586  O   GLY A  54      29.197  66.347  40.106  1.00  0.00           O  
ATOM    587  H   GLY A  54      27.234  64.762  38.711  1.00  0.00           H  
ATOM    588  N   ASP A  55      31.070  66.355  38.996  1.00  0.00           N  
ATOM    589  CA  ASP A  55      31.919  67.039  40.014  1.00  0.00           C  
ATOM    590  C   ASP A  55      32.317  68.486  39.648  1.00  0.00           C  
ATOM    591  O   ASP A  55      32.576  68.778  38.502  1.00  0.00           O  
ATOM    592  CB  ASP A  55      33.080  66.182  40.407  1.00  0.00           C  
ATOM    593  CG  ASP A  55      33.882  66.873  41.627  1.00  0.00           C  
ATOM    594  OD1 ASP A  55      33.981  66.225  42.682  1.00  0.00           O  
ATOM    595  OD2 ASP A  55      34.544  67.944  41.502  1.00  0.00           O1-
ATOM    596  H   ASP A  55      31.521  66.221  38.117  1.00  0.00           H  
ATOM    597  N   PRO A  56      32.060  69.359  40.616  1.00  0.00           N  
ATOM    598  CA  PRO A  56      32.365  70.838  40.555  1.00  0.00           C  
ATOM    599  C   PRO A  56      33.846  71.287  40.344  1.00  0.00           C  
ATOM    600  O   PRO A  56      34.108  72.138  39.527  1.00  0.00           O  
ATOM    601  CB  PRO A  56      31.924  71.323  41.989  1.00  0.00           C  
ATOM    602  CG  PRO A  56      30.731  70.437  42.296  1.00  0.00           C  
ATOM    603  CD  PRO A  56      31.081  69.135  41.688  1.00  0.00           C  
ATOM    604  N   ASN A  57      34.791  70.751  40.984  1.00  0.00           N  
ATOM    605  CA  ASN A  57      36.248  71.071  40.764  1.00  0.00           C  
ATOM    606  C   ASN A  57      36.895  70.298  39.607  1.00  0.00           C  
ATOM    607  O   ASN A  57      37.749  70.823  38.889  1.00  0.00           O  
ATOM    608  CB  ASN A  57      37.004  70.843  42.090  1.00  0.00           C  
ATOM    609  CG  ASN A  57      36.897  71.967  43.143  1.00  0.00           C  
ATOM    610  ND2 ASN A  57      36.986  71.599  44.349  1.00  0.00           N  
ATOM    611  OD1 ASN A  57      36.694  73.083  42.763  1.00  0.00           O  
ATOM    612  H   ASN A  57      34.649  69.998  41.625  1.00  0.00           H  
ATOM    613 1HD2 ASN A  57      37.231  70.662  44.580  1.00  0.00           H  
ATOM    614 2HD2 ASN A  57      36.738  72.259  45.061  1.00  0.00           H  
ATOM    615  N   GLU A  58      36.633  69.010  39.510  1.00  0.00           N  
ATOM    616  CA  GLU A  58      37.166  67.995  38.568  1.00  0.00           C  
ATOM    617  C   GLU A  58      36.680  68.282  37.132  1.00  0.00           C  
ATOM    618  O   GLU A  58      35.516  68.613  36.942  1.00  0.00           O  
ATOM    619  CB  GLU A  58      36.781  66.582  39.016  1.00  0.00           C  
ATOM    620  CG  GLU A  58      36.908  65.422  38.050  1.00  0.00           C  
ATOM    621  CD  GLU A  58      38.351  65.052  37.672  1.00  0.00           C  
ATOM    622  OE1 GLU A  58      39.001  64.518  38.557  1.00  0.00           O  
ATOM    623  OE2 GLU A  58      38.831  65.327  36.531  1.00  0.00           O1-
ATOM    624  H   GLU A  58      35.932  68.648  40.127  1.00  0.00           H  
ATOM    625  N   PRO A  59      37.640  68.448  36.177  1.00  0.00           N  
ATOM    626  CA  PRO A  59      37.377  68.528  34.723  1.00  0.00           C  
ATOM    627  C   PRO A  59      36.630  67.362  34.100  1.00  0.00           C  
ATOM    628  O   PRO A  59      35.839  67.542  33.182  1.00  0.00           O  
ATOM    629  CB  PRO A  59      38.715  68.880  33.965  1.00  0.00           C  
ATOM    630  CG  PRO A  59      39.769  68.679  35.068  1.00  0.00           C  
ATOM    631  CD  PRO A  59      39.083  68.729  36.385  1.00  0.00           C  
ATOM    632  N   VAL A  60      37.086  66.073  34.394  1.00  0.00           N  
ATOM    633  CA  VAL A  60      36.616  64.840  33.743  1.00  0.00           C  
ATOM    634  C   VAL A  60      36.041  64.011  34.956  1.00  0.00           C  
ATOM    635  O   VAL A  60      36.728  63.225  35.562  1.00  0.00           O  
ATOM    636  CB  VAL A  60      37.689  64.062  32.900  1.00  0.00           C  
ATOM    637  CG1 VAL A  60      37.030  62.900  32.176  1.00  0.00           C  
ATOM    638  CG2 VAL A  60      38.473  65.024  31.983  1.00  0.00           C  
ATOM    639  H   VAL A  60      37.666  65.948  35.198  1.00  0.00           H  
ATOM    640  N   SER A  61      34.740  64.166  35.197  1.00  0.00           N  
ATOM    641  CA  SER A  61      33.986  63.475  36.253  1.00  0.00           C  
ATOM    642  C   SER A  61      33.706  62.041  35.935  1.00  0.00           C  
ATOM    643  O   SER A  61      34.001  61.335  36.864  1.00  0.00           O  
ATOM    644  CB  SER A  61      32.623  64.198  36.565  1.00  0.00           C  
ATOM    645  OG  SER A  61      32.800  65.543  36.907  1.00  0.00           O  
ATOM    646  H   SER A  61      34.153  64.652  34.548  1.00  0.00           H  
ATOM    647  HG  SER A  61      32.529  66.002  36.061  1.00  0.00           H  
ATOM    648  N   ASP A  62      33.712  61.629  34.663  1.00  0.00           N  
ATOM    649  CA  ASP A  62      33.413  60.308  34.184  1.00  0.00           C  
ATOM    650  C   ASP A  62      34.374  59.163  34.480  1.00  0.00           C  
ATOM    651  O   ASP A  62      33.925  58.053  34.789  1.00  0.00           O  
ATOM    652  CB  ASP A  62      33.037  60.271  32.723  1.00  0.00           C  
ATOM    653  CG  ASP A  62      34.191  60.592  31.766  1.00  0.00           C  
ATOM    654  OD1 ASP A  62      34.385  61.802  31.587  1.00  0.00           O  
ATOM    655  OD2 ASP A  62      34.681  59.637  31.150  1.00  0.00           O1-
ATOM    656  H   ASP A  62      34.127  62.197  33.945  1.00  0.00           H  
ATOM    657  N   TYR A  63      35.623  59.605  34.763  1.00  0.00           N  
ATOM    658  CA  TYR A  63      36.840  58.765  34.896  1.00  0.00           C  
ATOM    659  C   TYR A  63      36.879  57.979  36.223  1.00  0.00           C  
ATOM    660  O   TYR A  63      36.521  58.457  37.285  1.00  0.00           O  
ATOM    661  CB  TYR A  63      38.113  59.622  34.676  1.00  0.00           C  
ATOM    662  CG  TYR A  63      39.376  58.815  34.460  1.00  0.00           C  
ATOM    663  CD1 TYR A  63      39.513  58.080  33.283  1.00  0.00           C  
ATOM    664  CD2 TYR A  63      40.392  58.797  35.396  1.00  0.00           C  
ATOM    665  CE1 TYR A  63      40.607  57.282  33.151  1.00  0.00           C  
ATOM    666  CE2 TYR A  63      41.443  57.866  35.325  1.00  0.00           C  
ATOM    667  CZ  TYR A  63      41.479  57.072  34.185  1.00  0.00           C  
ATOM    668  OH  TYR A  63      42.131  55.848  34.180  1.00  0.00           O  
ATOM    669  H   TYR A  63      35.675  60.601  34.842  1.00  0.00           H  
ATOM    670  HD1 TYR A  63      39.008  58.420  32.383  1.00  0.00           H  
ATOM    671  HD2 TYR A  63      40.377  59.491  36.237  1.00  0.00           H  
ATOM    672  HE1 TYR A  63      40.815  56.749  32.218  1.00  0.00           H  
ATOM    673  HE2 TYR A  63      42.338  58.027  35.914  1.00  0.00           H  
ATOM    674  HH  TYR A  63      41.477  55.101  34.117  1.00  0.00           H  
ATOM    675  N   ILE A  64      37.432  56.803  36.142  1.00  0.00           N  
ATOM    676  CA  ILE A  64      37.865  55.947  37.289  1.00  0.00           C  
ATOM    677  C   ILE A  64      39.083  55.197  36.706  1.00  0.00           C  
ATOM    678  O   ILE A  64      39.343  55.191  35.519  1.00  0.00           O  
ATOM    679  CB  ILE A  64      36.751  54.984  37.649  1.00  0.00           C  
ATOM    680  CG1 ILE A  64      36.953  54.066  38.794  1.00  0.00           C  
ATOM    681  CG2 ILE A  64      36.314  54.129  36.462  1.00  0.00           C  
ATOM    682  CD  ILE A  64      36.732  54.967  40.064  1.00  0.00           C  
ATOM    683  H   ILE A  64      37.584  56.421  35.231  1.00  0.00           H  
ATOM    684  N   ASN A  65      39.931  54.629  37.556  1.00  0.00           N  
ATOM    685  CA  ASN A  65      40.974  53.743  36.987  1.00  0.00           C  
ATOM    686  C   ASN A  65      40.474  52.369  36.496  1.00  0.00           C  
ATOM    687  O   ASN A  65      41.060  51.738  35.641  1.00  0.00           O  
ATOM    688  CB  ASN A  65      42.100  53.631  38.065  1.00  0.00           C  
ATOM    689  CG  ASN A  65      43.289  52.900  37.514  1.00  0.00           C  
ATOM    690  ND2 ASN A  65      44.171  53.630  36.850  1.00  0.00           N  
ATOM    691  OD1 ASN A  65      43.445  51.701  37.658  1.00  0.00           O  
ATOM    692  H   ASN A  65      39.932  54.780  38.549  1.00  0.00           H  
ATOM    693 1HD2 ASN A  65      44.018  54.618  36.712  1.00  0.00           H  
ATOM    694 2HD2 ASN A  65      44.867  53.165  36.306  1.00  0.00           H  
ATOM    695  N   ALA A  66      39.310  52.001  36.979  1.00  0.00           N  
ATOM    696  CA  ALA A  66      38.743  50.669  36.643  1.00  0.00           C  
ATOM    697  C   ALA A  66      38.436  50.313  35.119  1.00  0.00           C  
ATOM    698  O   ALA A  66      37.691  50.942  34.352  1.00  0.00           O  
ATOM    699  CB  ALA A  66      37.440  50.509  37.363  1.00  0.00           C  
ATOM    700  H   ALA A  66      38.868  52.537  37.695  1.00  0.00           H  
ATOM    701  N   ASN A  67      38.854  49.140  34.789  1.00  0.00           N  
ATOM    702  CA  ASN A  67      38.379  48.347  33.578  1.00  0.00           C  
ATOM    703  C   ASN A  67      37.765  46.979  34.052  1.00  0.00           C  
ATOM    704  O   ASN A  67      38.214  46.426  35.019  1.00  0.00           O  
ATOM    705  CB  ASN A  67      39.625  48.071  32.657  1.00  0.00           C  
ATOM    706  CG  ASN A  67      40.275  49.341  32.125  1.00  0.00           C  
ATOM    707  ND2 ASN A  67      40.405  49.409  30.805  1.00  0.00           N  
ATOM    708  OD1 ASN A  67      40.939  50.031  32.846  1.00  0.00           O  
ATOM    709  H   ASN A  67      39.606  48.625  35.213  1.00  0.00           H  
ATOM    710 1HD2 ASN A  67      40.062  48.623  30.294  1.00  0.00           H  
ATOM    711 2HD2 ASN A  67      40.464  50.291  30.355  1.00  0.00           H  
ATOM    712  N   ILE A  68      36.775  46.495  33.251  1.00  0.00           N  
ATOM    713  CA  ILE A  68      35.983  45.285  33.569  1.00  0.00           C  
ATOM    714  C   ILE A  68      36.593  44.090  32.734  1.00  0.00           C  
ATOM    715  O   ILE A  68      36.765  44.166  31.563  1.00  0.00           O  
ATOM    716  CB  ILE A  68      34.487  45.548  33.349  1.00  0.00           C  
ATOM    717  CG1 ILE A  68      33.611  44.312  33.496  1.00  0.00           C  
ATOM    718  CG2 ILE A  68      34.212  46.152  32.012  1.00  0.00           C  
ATOM    719  CD  ILE A  68      33.389  44.097  34.958  1.00  0.00           C  
ATOM    720  H   ILE A  68      36.671  46.883  32.337  1.00  0.00           H  
ATOM    721  N   ILE A  69      36.933  43.014  33.475  1.00  0.00           N  
ATOM    722  CA  ILE A  69      37.495  41.829  32.811  1.00  0.00           C  
ATOM    723  C   ILE A  69      36.453  40.706  32.999  1.00  0.00           C  
ATOM    724  O   ILE A  69      36.200  40.304  34.137  1.00  0.00           O  
ATOM    725  CB  ILE A  69      38.844  41.390  33.462  1.00  0.00           C  
ATOM    726  CG1 ILE A  69      39.867  42.519  33.346  1.00  0.00           C  
ATOM    727  CG2 ILE A  69      39.222  40.103  32.754  1.00  0.00           C  
ATOM    728  CD  ILE A  69      41.335  42.247  33.686  1.00  0.00           C  
ATOM    729  H   ILE A  69      36.665  42.876  34.432  1.00  0.00           H  
ATOM    730  N   MET A  70      36.024  40.065  31.887  1.00  0.00           N  
ATOM    731  CA  MET A  70      35.326  38.775  32.017  1.00  0.00           C  
ATOM    732  C   MET A  70      36.204  37.475  31.843  1.00  0.00           C  
ATOM    733  O   MET A  70      37.225  37.573  31.122  1.00  0.00           O  
ATOM    734  CB  MET A  70      34.275  38.693  30.945  1.00  0.00           C  
ATOM    735  CG  MET A  70      32.894  39.152  31.319  1.00  0.00           C  
ATOM    736  SD  MET A  70      31.803  39.287  29.881  1.00  0.00           S  
ATOM    737  CE  MET A  70      32.312  40.887  29.284  1.00  0.00           C  
ATOM    738  H   MET A  70      36.467  40.312  31.026  1.00  0.00           H  
ATOM    739  N   PRO A  71      35.977  36.474  32.638  1.00  0.00           N  
ATOM    740  CA  PRO A  71      36.490  35.138  32.285  1.00  0.00           C  
ATOM    741  C   PRO A  71      35.859  34.503  31.047  1.00  0.00           C  
ATOM    742  O   PRO A  71      36.654  34.158  30.169  1.00  0.00           O  
ATOM    743  CB  PRO A  71      36.242  34.232  33.449  1.00  0.00           C  
ATOM    744  CG  PRO A  71      35.169  35.025  34.222  1.00  0.00           C  
ATOM    745  CD  PRO A  71      35.460  36.474  34.019  1.00  0.00           C  
ATOM    746  N   GLU A  72      34.496  34.506  30.907  1.00  0.00           N  
ATOM    747  CA  GLU A  72      33.803  34.156  29.630  1.00  0.00           C  
ATOM    748  C   GLU A  72      33.000  35.384  29.067  1.00  0.00           C  
ATOM    749  O   GLU A  72      32.387  36.186  29.794  1.00  0.00           O  
ATOM    750  CB  GLU A  72      32.811  33.017  29.875  1.00  0.00           C  
ATOM    751  CG  GLU A  72      33.429  31.634  29.859  1.00  0.00           C  
ATOM    752  CD  GLU A  72      34.036  31.324  28.434  1.00  0.00           C  
ATOM    753  OE1 GLU A  72      35.224  31.417  28.132  1.00  0.00           O  
ATOM    754  OE2 GLU A  72      33.246  30.903  27.494  1.00  0.00           O1-
ATOM    755  H   GLU A  72      33.895  34.369  31.699  1.00  0.00           H  
ATOM    756  N   PHE A  73      33.215  35.609  27.766  1.00  0.00           N  
ATOM    757  CA  PHE A  73      32.657  36.750  27.043  1.00  0.00           C  
ATOM    758  C   PHE A  73      31.123  36.696  26.941  1.00  0.00           C  
ATOM    759  O   PHE A  73      30.452  36.242  25.997  1.00  0.00           O  
ATOM    760  CB  PHE A  73      33.315  37.095  25.693  1.00  0.00           C  
ATOM    761  CG  PHE A  73      34.392  38.101  26.019  1.00  0.00           C  
ATOM    762  CD1 PHE A  73      34.091  39.444  25.877  1.00  0.00           C  
ATOM    763  CD2 PHE A  73      35.718  37.744  26.355  1.00  0.00           C  
ATOM    764  CE1 PHE A  73      35.034  40.379  26.129  1.00  0.00           C  
ATOM    765  CE2 PHE A  73      36.673  38.705  26.659  1.00  0.00           C  
ATOM    766  CZ  PHE A  73      36.332  40.038  26.537  1.00  0.00           C  
ATOM    767  H   PHE A  73      33.766  34.911  27.307  1.00  0.00           H  
ATOM    768  HD1 PHE A  73      33.109  39.667  25.436  1.00  0.00           H  
ATOM    769  HD2 PHE A  73      35.975  36.764  26.763  1.00  0.00           H  
ATOM    770  HE1 PHE A  73      34.649  41.379  26.356  1.00  0.00           H  
ATOM    771  HE2 PHE A  73      37.582  38.370  27.163  1.00  0.00           H  
ATOM    772  HZ  PHE A  73      37.021  40.759  26.958  1.00  0.00           H  
ATOM    773  N   GLY A  74      30.612  37.469  27.886  1.00  0.00           N  
ATOM    774  CA  GLY A  74      29.208  37.490  28.229  1.00  0.00           C  
ATOM    775  C   GLY A  74      28.829  37.063  29.619  1.00  0.00           C  
ATOM    776  O   GLY A  74      27.703  37.320  30.045  1.00  0.00           O  
ATOM    777  H   GLY A  74      31.113  38.274  28.196  1.00  0.00           H  
ATOM    778  N   SER A  75      29.822  36.694  30.430  1.00  0.00           N  
ATOM    779  CA  SER A  75      29.679  36.435  31.908  1.00  0.00           C  
ATOM    780  C   SER A  75      29.280  37.576  32.836  1.00  0.00           C  
ATOM    781  O   SER A  75      30.141  38.375  33.210  1.00  0.00           O  
ATOM    782  CB  SER A  75      30.857  35.708  32.450  1.00  0.00           C  
ATOM    783  OG  SER A  75      31.000  34.353  32.102  1.00  0.00           O  
ATOM    784  H   SER A  75      30.744  36.908  30.110  1.00  0.00           H  
ATOM    785  HG  SER A  75      31.557  33.878  32.772  1.00  0.00           H  
ATOM    786  N   SER A  76      27.948  37.802  32.942  1.00  0.00           N  
ATOM    787  CA  SER A  76      27.294  38.813  33.845  1.00  0.00           C  
ATOM    788  C   SER A  76      27.299  38.455  35.374  1.00  0.00           C  
ATOM    789  O   SER A  76      27.030  37.293  35.757  1.00  0.00           O  
ATOM    790  CB  SER A  76      25.839  38.940  33.405  1.00  0.00           C  
ATOM    791  OG  SER A  76      25.686  39.261  32.046  1.00  0.00           O  
ATOM    792  H   SER A  76      27.275  37.406  32.313  1.00  0.00           H  
ATOM    793  HG  SER A  76      24.772  39.606  31.833  1.00  0.00           H  
ATOM    794  N   GLY A  77      27.135  39.487  36.181  1.00  0.00           N  
ATOM    795  CA  GLY A  77      27.208  39.399  37.688  1.00  0.00           C  
ATOM    796  C   GLY A  77      28.579  39.107  38.238  1.00  0.00           C  
ATOM    797  O   GLY A  77      29.597  39.804  37.981  1.00  0.00           O  
ATOM    798  H   GLY A  77      27.088  40.432  35.877  1.00  0.00           H  
ATOM    799  N   LYS A  78      28.645  38.149  39.132  1.00  0.00           N  
ATOM    800  CA  LYS A  78      29.913  37.660  39.810  1.00  0.00           C  
ATOM    801  C   LYS A  78      31.124  37.146  39.014  1.00  0.00           C  
ATOM    802  O   LYS A  78      32.248  37.388  39.345  1.00  0.00           O  
ATOM    803  CB  LYS A  78      29.470  36.636  40.898  1.00  0.00           C  
ATOM    804  CG  LYS A  78      28.574  37.135  42.049  1.00  0.00           C  
ATOM    805  CD  LYS A  78      28.175  35.990  42.977  1.00  0.00           C  
ATOM    806  CE  LYS A  78      26.671  35.896  42.993  1.00  0.00           C  
ATOM    807  NZ  LYS A  78      26.266  34.665  43.715  1.00  0.00           N1+
ATOM    808  H   LYS A  78      27.811  37.786  39.550  1.00  0.00           H  
ATOM    809  HZ1 LYS A  78      25.326  34.535  43.419  1.00  0.00           H  
ATOM    810  HZ2 LYS A  78      26.868  33.912  43.452  1.00  0.00           H  
ATOM    811  HZ3 LYS A  78      26.163  34.669  44.709  1.00  0.00           H  
ATOM    812  N   LYS A  79      30.844  36.515  37.841  1.00  0.00           N  
ATOM    813  CA  LYS A  79      31.894  36.025  36.898  1.00  0.00           C  
ATOM    814  C   LYS A  79      32.564  37.124  36.093  1.00  0.00           C  
ATOM    815  O   LYS A  79      32.455  37.181  34.896  1.00  0.00           O  
ATOM    816  CB  LYS A  79      31.353  34.846  36.082  1.00  0.00           C  
ATOM    817  CG  LYS A  79      30.706  33.792  36.960  1.00  0.00           C  
ATOM    818  CD  LYS A  79      31.774  33.170  37.922  1.00  0.00           C  
ATOM    819  CE  LYS A  79      30.981  32.054  38.608  1.00  0.00           C  
ATOM    820  NZ  LYS A  79      31.794  31.288  39.574  1.00  0.00           N1+
ATOM    821  H   LYS A  79      29.911  36.183  37.701  1.00  0.00           H  
ATOM    822  HZ1 LYS A  79      32.274  31.880  40.220  1.00  0.00           H  
ATOM    823  HZ2 LYS A  79      31.153  30.674  40.042  1.00  0.00           H  
ATOM    824  HZ3 LYS A  79      32.448  30.642  39.188  1.00  0.00           H  
ATOM    825  N   SER A  80      33.009  38.194  36.784  1.00  0.00           N  
ATOM    826  CA  SER A  80      33.655  39.346  36.223  1.00  0.00           C  
ATOM    827  C   SER A  80      34.533  40.000  37.239  1.00  0.00           C  
ATOM    828  O   SER A  80      34.177  40.130  38.406  1.00  0.00           O  
ATOM    829  CB  SER A  80      32.664  40.473  35.907  1.00  0.00           C  
ATOM    830  OG  SER A  80      32.032  40.127  34.689  1.00  0.00           O  
ATOM    831  H   SER A  80      33.035  38.154  37.783  1.00  0.00           H  
ATOM    832  HG  SER A  80      32.030  39.130  34.609  1.00  0.00           H  
ATOM    833  N   TYR A  81      35.711  40.495  36.785  1.00  0.00           N  
ATOM    834  CA  TYR A  81      36.650  41.213  37.704  1.00  0.00           C  
ATOM    835  C   TYR A  81      37.001  42.718  37.393  1.00  0.00           C  
ATOM    836  O   TYR A  81      37.008  42.993  36.189  1.00  0.00           O  
ATOM    837  CB  TYR A  81      38.041  40.580  37.668  1.00  0.00           C  
ATOM    838  CG  TYR A  81      38.014  39.031  37.740  1.00  0.00           C  
ATOM    839  CD1 TYR A  81      38.221  38.304  38.869  1.00  0.00           C  
ATOM    840  CD2 TYR A  81      37.803  38.371  36.524  1.00  0.00           C  
ATOM    841  CE1 TYR A  81      38.129  36.897  38.942  1.00  0.00           C  
ATOM    842  CE2 TYR A  81      37.921  36.982  36.534  1.00  0.00           C  
ATOM    843  CZ  TYR A  81      38.019  36.252  37.745  1.00  0.00           C  
ATOM    844  OH  TYR A  81      37.620  35.013  37.724  1.00  0.00           O  
ATOM    845  H   TYR A  81      35.911  40.356  35.820  1.00  0.00           H  
ATOM    846  HD1 TYR A  81      38.395  38.886  39.779  1.00  0.00           H  
ATOM    847  HD2 TYR A  81      37.919  38.788  35.519  1.00  0.00           H  
ATOM    848  HE1 TYR A  81      38.431  36.421  39.876  1.00  0.00           H  
ATOM    849  HE2 TYR A  81      38.230  36.474  35.622  1.00  0.00           H  
ATOM    850  HH  TYR A  81      37.549  34.747  38.689  1.00  0.00           H  
ATOM    851  N   ILE A  82      36.904  43.576  38.367  1.00  0.00           N  
ATOM    852  CA  ILE A  82      37.223  44.977  38.120  1.00  0.00           C  
ATOM    853  C   ILE A  82      38.766  44.910  38.373  1.00  0.00           C  
ATOM    854  O   ILE A  82      39.234  44.580  39.446  1.00  0.00           O  
ATOM    855  CB  ILE A  82      36.366  45.894  39.030  1.00  0.00           C  
ATOM    856  CG1 ILE A  82      34.889  45.928  38.633  1.00  0.00           C  
ATOM    857  CG2 ILE A  82      37.012  47.273  39.228  1.00  0.00           C  
ATOM    858  CD  ILE A  82      34.700  46.720  37.298  1.00  0.00           C  
ATOM    859  H   ILE A  82      36.764  43.382  39.338  1.00  0.00           H  
ATOM    860  N   ALA A  83      39.486  45.437  37.397  1.00  0.00           N  
ATOM    861  CA  ALA A  83      40.965  45.690  37.412  1.00  0.00           C  
ATOM    862  C   ALA A  83      41.363  47.135  37.648  1.00  0.00           C  
ATOM    863  O   ALA A  83      40.877  47.993  36.934  1.00  0.00           O  
ATOM    864  CB  ALA A  83      41.718  45.193  36.133  1.00  0.00           C  
ATOM    865  H   ALA A  83      39.117  45.663  36.486  1.00  0.00           H  
ATOM    866  N   THR A  84      42.189  47.356  38.694  1.00  0.00           N  
ATOM    867  CA  THR A  84      42.291  48.714  39.310  1.00  0.00           C  
ATOM    868  C   THR A  84      43.446  48.959  40.302  1.00  0.00           C  
ATOM    869  O   THR A  84      43.835  48.127  41.120  1.00  0.00           O  
ATOM    870  CB  THR A  84      40.993  49.000  40.111  1.00  0.00           C  
ATOM    871  CG2 THR A  84      40.789  47.936  41.223  1.00  0.00           C  
ATOM    872  OG1 THR A  84      41.052  50.271  40.701  1.00  0.00           O  
ATOM    873  H   THR A  84      42.604  46.597  39.186  1.00  0.00           H  
ATOM    874  HG1 THR A  84      40.357  50.934  40.427  1.00  0.00           H  
ATOM    875  N   GLN A  85      43.980  50.184  40.040  1.00  0.00           N  
ATOM    876  CA  GLN A  85      44.808  50.904  40.980  1.00  0.00           C  
ATOM    877  C   GLN A  85      44.190  51.166  42.391  1.00  0.00           C  
ATOM    878  O   GLN A  85      43.390  52.061  42.577  1.00  0.00           O  
ATOM    879  CB  GLN A  85      45.243  52.159  40.190  1.00  0.00           C  
ATOM    880  CG  GLN A  85      45.940  53.203  41.005  1.00  0.00           C  
ATOM    881  CD  GLN A  85      46.091  54.417  40.075  1.00  0.00           C  
ATOM    882  NE2 GLN A  85      45.074  55.218  39.986  1.00  0.00           N  
ATOM    883  OE1 GLN A  85      46.928  54.448  39.243  1.00  0.00           O  
ATOM    884  H   GLN A  85      43.503  50.709  39.342  1.00  0.00           H  
ATOM    885 1HE2 GLN A  85      44.156  55.090  40.362  1.00  0.00           H  
ATOM    886 2HE2 GLN A  85      45.217  55.781  39.172  1.00  0.00           H  
ATOM    887  N   GLY A  86      45.014  50.744  43.322  1.00  0.00           N  
ATOM    888  CA  GLY A  86      44.691  50.846  44.737  1.00  0.00           C  
ATOM    889  C   GLY A  86      44.602  52.328  45.094  1.00  0.00           C  
ATOM    890  O   GLY A  86      45.452  53.102  44.825  1.00  0.00           O  
ATOM    891  H   GLY A  86      45.782  50.199  43.011  1.00  0.00           H  
ATOM    892  N   CYS A  87      43.461  52.588  45.771  1.00  0.00           N  
ATOM    893  CA  CYS A  87      42.990  53.904  46.242  1.00  0.00           C  
ATOM    894  C   CYS A  87      44.016  54.527  47.192  1.00  0.00           C  
ATOM    895  O   CYS A  87      44.402  53.843  48.191  1.00  0.00           O  
ATOM    896  CB  CYS A  87      41.646  53.770  46.904  1.00  0.00           C  
ATOM    897  SG  CYS A  87      41.558  52.677  48.382  1.00  0.00           S  
ATOM    898  H   CYS A  87      42.857  51.794  45.784  1.00  0.00           H  
ATOM    899  HG  CYS A  87      41.562  51.642  47.547  1.00  0.00           H  
ATOM    900  N   LEU A  88      44.003  55.797  47.111  1.00  0.00           N  
ATOM    901  CA  LEU A  88      44.845  56.699  47.884  1.00  0.00           C  
ATOM    902  C   LEU A  88      43.990  57.813  48.547  1.00  0.00           C  
ATOM    903  O   LEU A  88      42.866  57.938  48.131  1.00  0.00           O  
ATOM    904  CB  LEU A  88      45.989  57.284  47.026  1.00  0.00           C  
ATOM    905  CG  LEU A  88      47.081  56.324  46.491  1.00  0.00           C  
ATOM    906  CD1 LEU A  88      47.909  57.105  45.551  1.00  0.00           C  
ATOM    907  CD2 LEU A  88      47.983  55.779  47.552  1.00  0.00           C  
ATOM    908  H   LEU A  88      43.534  56.265  46.369  1.00  0.00           H  
ATOM    909  N   GLN A  89      44.541  58.735  49.305  1.00  0.00           N  
ATOM    910  CA  GLN A  89      43.888  59.879  50.027  1.00  0.00           C  
ATOM    911  C   GLN A  89      42.932  60.776  49.253  1.00  0.00           C  
ATOM    912  O   GLN A  89      41.829  61.089  49.732  1.00  0.00           O  
ATOM    913  CB  GLN A  89      44.900  60.777  50.787  1.00  0.00           C  
ATOM    914  CG  GLN A  89      45.512  59.931  51.841  1.00  0.00           C  
ATOM    915  CD  GLN A  89      46.461  60.692  52.723  1.00  0.00           C  
ATOM    916  NE2 GLN A  89      47.669  60.137  52.936  1.00  0.00           N  
ATOM    917  OE1 GLN A  89      46.101  61.721  53.222  1.00  0.00           O  
ATOM    918  H   GLN A  89      45.524  58.702  49.479  1.00  0.00           H  
ATOM    919 1HE2 GLN A  89      47.834  59.284  52.433  1.00  0.00           H  
ATOM    920 2HE2 GLN A  89      48.381  60.546  53.506  1.00  0.00           H  
ATOM    921  N   ASN A  90      43.252  61.133  48.020  1.00  0.00           N  
ATOM    922  CA  ASN A  90      42.257  61.543  47.051  1.00  0.00           C  
ATOM    923  C   ASN A  90      41.246  60.488  46.541  1.00  0.00           C  
ATOM    924  O   ASN A  90      40.053  60.572  46.885  1.00  0.00           O  
ATOM    925  CB  ASN A  90      42.864  62.364  45.937  1.00  0.00           C  
ATOM    926  CG  ASN A  90      43.958  61.644  45.128  1.00  0.00           C  
ATOM    927  ND2 ASN A  90      43.786  61.630  43.826  1.00  0.00           N  
ATOM    928  OD1 ASN A  90      44.838  60.985  45.680  1.00  0.00           O  
ATOM    929  H   ASN A  90      44.195  61.362  47.761  1.00  0.00           H  
ATOM    930 1HD2 ASN A  90      42.894  61.817  43.421  1.00  0.00           H  
ATOM    931 2HD2 ASN A  90      44.571  61.466  43.231  1.00  0.00           H  
ATOM    932  N   THR A  91      41.783  59.441  45.918  1.00  0.00           N  
ATOM    933  CA  THR A  91      40.988  58.406  45.165  1.00  0.00           C  
ATOM    934  C   THR A  91      39.939  57.484  45.777  1.00  0.00           C  
ATOM    935  O   THR A  91      39.145  56.752  45.126  1.00  0.00           O  
ATOM    936  CB  THR A  91      41.876  57.507  44.276  1.00  0.00           C  
ATOM    937  CG2 THR A  91      42.348  58.258  43.069  1.00  0.00           C  
ATOM    938  OG1 THR A  91      43.013  56.999  44.995  1.00  0.00           O  
ATOM    939  H   THR A  91      42.715  59.103  46.020  1.00  0.00           H  
ATOM    940  HG1 THR A  91      43.670  56.590  44.375  1.00  0.00           H  
ATOM    941  N   VAL A  92      40.067  57.329  47.078  1.00  0.00           N  
ATOM    942  CA  VAL A  92      39.189  56.582  47.971  1.00  0.00           C  
ATOM    943  C   VAL A  92      37.691  56.772  47.806  1.00  0.00           C  
ATOM    944  O   VAL A  92      36.878  55.885  48.097  1.00  0.00           O  
ATOM    945  CB  VAL A  92      39.611  56.785  49.463  1.00  0.00           C  
ATOM    946  CG1 VAL A  92      39.445  58.226  50.018  1.00  0.00           C  
ATOM    947  CG2 VAL A  92      38.807  55.834  50.380  1.00  0.00           C  
ATOM    948  H   VAL A  92      40.875  57.630  47.568  1.00  0.00           H  
ATOM    949  N   ASN A  93      37.356  58.032  47.579  1.00  0.00           N  
ATOM    950  CA  ASN A  93      35.952  58.361  47.393  1.00  0.00           C  
ATOM    951  C   ASN A  93      35.362  57.841  46.062  1.00  0.00           C  
ATOM    952  O   ASN A  93      34.236  57.324  46.072  1.00  0.00           O  
ATOM    953  CB  ASN A  93      35.849  59.872  47.481  1.00  0.00           C  
ATOM    954  CG  ASN A  93      35.909  60.361  48.928  1.00  0.00           C  
ATOM    955  ND2 ASN A  93      34.866  60.962  49.417  1.00  0.00           N  
ATOM    956  OD1 ASN A  93      36.885  60.130  49.629  1.00  0.00           O  
ATOM    957  H   ASN A  93      37.855  58.887  47.742  1.00  0.00           H  
ATOM    958 1HD2 ASN A  93      33.990  61.073  48.947  1.00  0.00           H  
ATOM    959 2HD2 ASN A  93      35.053  61.354  50.324  1.00  0.00           H  
ATOM    960  N   ASP A  94      36.288  57.909  45.090  1.00  0.00           N  
ATOM    961  CA  ASP A  94      36.106  57.287  43.736  1.00  0.00           C  
ATOM    962  C   ASP A  94      35.959  55.725  43.768  1.00  0.00           C  
ATOM    963  O   ASP A  94      34.965  55.259  43.289  1.00  0.00           O  
ATOM    964  CB  ASP A  94      37.294  57.670  42.883  1.00  0.00           C  
ATOM    965  CG  ASP A  94      37.328  59.184  42.728  1.00  0.00           C  
ATOM    966  OD1 ASP A  94      36.617  59.670  41.841  1.00  0.00           O  
ATOM    967  OD2 ASP A  94      37.817  59.938  43.626  1.00  0.00           O1-
ATOM    968  H   ASP A  94      36.959  58.637  44.981  1.00  0.00           H  
ATOM    969  N   PHE A  95      36.835  55.095  44.643  1.00  0.00           N  
ATOM    970  CA  PHE A  95      36.717  53.645  45.054  1.00  0.00           C  
ATOM    971  C   PHE A  95      35.391  53.397  45.769  1.00  0.00           C  
ATOM    972  O   PHE A  95      34.622  52.839  45.069  1.00  0.00           O  
ATOM    973  CB  PHE A  95      37.874  53.279  46.044  1.00  0.00           C  
ATOM    974  CG  PHE A  95      37.870  51.845  46.615  1.00  0.00           C  
ATOM    975  CD1 PHE A  95      38.373  50.748  45.858  1.00  0.00           C  
ATOM    976  CD2 PHE A  95      37.687  51.656  47.958  1.00  0.00           C  
ATOM    977  CE1 PHE A  95      38.747  49.554  46.420  1.00  0.00           C  
ATOM    978  CE2 PHE A  95      38.079  50.443  48.498  1.00  0.00           C  
ATOM    979  CZ  PHE A  95      38.616  49.421  47.806  1.00  0.00           C  
ATOM    980  H   PHE A  95      37.569  55.624  45.050  1.00  0.00           H  
ATOM    981  HD1 PHE A  95      38.608  50.845  44.799  1.00  0.00           H  
ATOM    982  HD2 PHE A  95      37.383  52.494  48.593  1.00  0.00           H  
ATOM    983  HE1 PHE A  95      39.376  48.828  45.898  1.00  0.00           H  
ATOM    984  HE2 PHE A  95      37.994  50.330  49.574  1.00  0.00           H  
ATOM    985  HZ  PHE A  95      38.615  48.454  48.290  1.00  0.00           H  
ATOM    986  N   TRP A  96      35.041  54.082  46.885  1.00  0.00           N  
ATOM    987  CA  TRP A  96      33.761  53.716  47.550  1.00  0.00           C  
ATOM    988  C   TRP A  96      32.488  53.805  46.703  1.00  0.00           C  
ATOM    989  O   TRP A  96      31.512  52.984  46.710  1.00  0.00           O  
ATOM    990  CB  TRP A  96      33.508  54.590  48.788  1.00  0.00           C  
ATOM    991  CG  TRP A  96      34.300  53.982  49.947  1.00  0.00           C  
ATOM    992  CD1 TRP A  96      35.057  54.735  50.740  1.00  0.00           C  
ATOM    993  CD2 TRP A  96      34.566  52.642  50.350  1.00  0.00           C  
ATOM    994  CE2 TRP A  96      35.623  52.676  51.239  1.00  0.00           C  
ATOM    995  CE3 TRP A  96      33.973  51.431  50.003  1.00  0.00           C  
ATOM    996  NE1 TRP A  96      35.885  53.929  51.423  1.00  0.00           N  
ATOM    997  CZ2 TRP A  96      36.117  51.477  51.819  1.00  0.00           C  
ATOM    998  CZ3 TRP A  96      34.379  50.301  50.639  1.00  0.00           C  
ATOM    999  CH2 TRP A  96      35.485  50.307  51.485  1.00  0.00           C  
ATOM   1000  H   TRP A  96      35.804  54.569  47.319  1.00  0.00           H  
ATOM   1001  HD1 TRP A  96      35.011  55.820  50.737  1.00  0.00           H  
ATOM   1002  HE1 TRP A  96      36.654  54.215  51.993  1.00  0.00           H  
ATOM   1003  HE3 TRP A  96      32.967  51.482  49.590  1.00  0.00           H  
ATOM   1004  HZ2 TRP A  96      36.771  51.455  52.689  1.00  0.00           H  
ATOM   1005  HZ3 TRP A  96      33.780  49.402  50.565  1.00  0.00           H  
ATOM   1006  HH2 TRP A  96      35.951  49.367  51.793  1.00  0.00           H  
ATOM   1007  N   ARG A  97      32.514  54.828  45.832  1.00  0.00           N  
ATOM   1008  CA  ARG A  97      31.506  55.109  44.865  1.00  0.00           C  
ATOM   1009  C   ARG A  97      31.415  54.134  43.634  1.00  0.00           C  
ATOM   1010  O   ARG A  97      30.307  53.703  43.430  1.00  0.00           O  
ATOM   1011  CB  ARG A  97      31.621  56.523  44.381  1.00  0.00           C  
ATOM   1012  CG  ARG A  97      31.110  57.550  45.413  1.00  0.00           C  
ATOM   1013  CD  ARG A  97      31.586  58.946  45.023  1.00  0.00           C  
ATOM   1014  NE  ARG A  97      30.934  59.267  43.742  1.00  0.00           N  
ATOM   1015  CZ  ARG A  97      31.498  59.961  42.740  1.00  0.00           C  
ATOM   1016  NH1 ARG A  97      32.775  60.412  42.883  1.00  0.00           N1+
ATOM   1017  NH2 ARG A  97      30.859  60.014  41.560  1.00  0.00           N  
ATOM   1018  H   ARG A  97      33.304  55.444  45.844  1.00  0.00           H  
ATOM   1019  HE  ARG A  97      30.123  58.717  43.525  1.00  0.00           H  
ATOM   1020 1HH1 ARG A  97      33.316  60.287  43.708  1.00  0.00           H  
ATOM   1021 2HH1 ARG A  97      33.288  60.896  42.177  1.00  0.00           H  
ATOM   1022 1HH2 ARG A  97      30.019  59.526  41.318  1.00  0.00           H  
ATOM   1023 2HH2 ARG A  97      31.345  60.567  40.890  1.00  0.00           H  
ATOM   1024  N   MET A  98      32.554  53.712  43.126  1.00  0.00           N  
ATOM   1025  CA  MET A  98      32.714  52.541  42.300  1.00  0.00           C  
ATOM   1026  C   MET A  98      32.252  51.189  42.913  1.00  0.00           C  
ATOM   1027  O   MET A  98      31.449  50.411  42.359  1.00  0.00           O  
ATOM   1028  CB  MET A  98      34.167  52.501  41.934  1.00  0.00           C  
ATOM   1029  CG  MET A  98      34.668  51.452  40.920  1.00  0.00           C  
ATOM   1030  SD  MET A  98      36.474  51.182  41.095  1.00  0.00           S  
ATOM   1031  CE  MET A  98      36.396  49.913  42.350  1.00  0.00           C  
ATOM   1032  H   MET A  98      33.440  54.076  43.409  1.00  0.00           H  
ATOM   1033  N   VAL A  99      32.460  51.021  44.222  1.00  0.00           N  
ATOM   1034  CA  VAL A  99      32.055  49.821  44.935  1.00  0.00           C  
ATOM   1035  C   VAL A  99      30.570  49.847  45.230  1.00  0.00           C  
ATOM   1036  O   VAL A  99      29.897  48.762  45.284  1.00  0.00           O  
ATOM   1037  CB  VAL A  99      32.904  49.690  46.267  1.00  0.00           C  
ATOM   1038  CG1 VAL A  99      32.517  48.377  47.012  1.00  0.00           C  
ATOM   1039  CG2 VAL A  99      34.382  49.503  45.840  1.00  0.00           C  
ATOM   1040  H   VAL A  99      33.117  51.608  44.704  1.00  0.00           H  
ATOM   1041  N   PHE A 100      30.029  50.977  45.528  1.00  0.00           N  
ATOM   1042  CA  PHE A 100      28.597  51.197  45.626  1.00  0.00           C  
ATOM   1043  C   PHE A 100      27.793  51.186  44.273  1.00  0.00           C  
ATOM   1044  O   PHE A 100      26.809  50.450  44.206  1.00  0.00           O  
ATOM   1045  CB  PHE A 100      28.329  52.442  46.439  1.00  0.00           C  
ATOM   1046  CG  PHE A 100      26.936  52.364  47.046  1.00  0.00           C  
ATOM   1047  CD1 PHE A 100      26.813  51.602  48.247  1.00  0.00           C  
ATOM   1048  CD2 PHE A 100      25.846  52.746  46.387  1.00  0.00           C  
ATOM   1049  CE1 PHE A 100      25.602  51.064  48.599  1.00  0.00           C  
ATOM   1050  CE2 PHE A 100      24.621  52.395  46.792  1.00  0.00           C  
ATOM   1051  CZ  PHE A 100      24.492  51.501  47.874  1.00  0.00           C  
ATOM   1052  H   PHE A 100      30.646  51.748  45.694  1.00  0.00           H  
ATOM   1053  HD1 PHE A 100      27.768  51.436  48.753  1.00  0.00           H  
ATOM   1054  HD2 PHE A 100      26.027  53.023  45.352  1.00  0.00           H  
ATOM   1055  HE1 PHE A 100      25.478  50.425  49.478  1.00  0.00           H  
ATOM   1056  HE2 PHE A 100      23.743  52.761  46.270  1.00  0.00           H  
ATOM   1057  HZ  PHE A 100      23.544  51.067  48.209  1.00  0.00           H  
ATOM   1058  N   GLN A 101      28.314  51.795  43.216  1.00  0.00           N  
ATOM   1059  CA  GLN A 101      27.723  51.880  41.847  1.00  0.00           C  
ATOM   1060  C   GLN A 101      27.739  50.546  41.121  1.00  0.00           C  
ATOM   1061  O   GLN A 101      26.768  50.209  40.500  1.00  0.00           O  
ATOM   1062  CB  GLN A 101      28.487  52.828  40.990  1.00  0.00           C  
ATOM   1063  CG  GLN A 101      27.969  53.033  39.588  1.00  0.00           C  
ATOM   1064  CD  GLN A 101      28.857  53.813  38.637  1.00  0.00           C  
ATOM   1065  NE2 GLN A 101      29.562  53.107  37.805  1.00  0.00           N  
ATOM   1066  OE1 GLN A 101      29.255  54.942  38.811  1.00  0.00           O  
ATOM   1067  H   GLN A 101      29.047  52.466  43.332  1.00  0.00           H  
ATOM   1068 1HE2 GLN A 101      29.479  52.118  37.636  1.00  0.00           H  
ATOM   1069 2HE2 GLN A 101      30.223  53.699  37.346  1.00  0.00           H  
ATOM   1070  N   GLU A 102      28.820  49.844  41.196  1.00  0.00           N  
ATOM   1071  CA  GLU A 102      28.867  48.493  40.569  1.00  0.00           C  
ATOM   1072  C   GLU A 102      28.192  47.258  41.324  1.00  0.00           C  
ATOM   1073  O   GLU A 102      28.079  46.210  40.721  1.00  0.00           O  
ATOM   1074  CB  GLU A 102      30.193  48.113  39.800  1.00  0.00           C  
ATOM   1075  CG  GLU A 102      30.568  49.169  38.726  1.00  0.00           C  
ATOM   1076  CD  GLU A 102      29.499  49.221  37.603  1.00  0.00           C  
ATOM   1077  OE1 GLU A 102      29.446  48.287  36.786  1.00  0.00           O  
ATOM   1078  OE2 GLU A 102      28.899  50.317  37.408  1.00  0.00           O1-
ATOM   1079  H   GLU A 102      29.726  50.244  41.381  1.00  0.00           H  
ATOM   1080  N   ASN A 103      27.532  47.600  42.471  1.00  0.00           N  
ATOM   1081  CA  ASN A 103      26.868  46.646  43.366  1.00  0.00           C  
ATOM   1082  C   ASN A 103      27.680  45.418  43.919  1.00  0.00           C  
ATOM   1083  O   ASN A 103      27.265  44.365  44.393  1.00  0.00           O  
ATOM   1084  CB  ASN A 103      25.475  46.283  42.740  1.00  0.00           C  
ATOM   1085  CG  ASN A 103      24.552  45.398  43.624  1.00  0.00           C  
ATOM   1086  ND2 ASN A 103      23.881  44.476  42.907  1.00  0.00           N  
ATOM   1087  OD1 ASN A 103      24.406  45.478  44.845  1.00  0.00           O  
ATOM   1088  H   ASN A 103      27.101  48.500  42.561  1.00  0.00           H  
ATOM   1089 1HD2 ASN A 103      23.942  44.403  41.919  1.00  0.00           H  
ATOM   1090 2HD2 ASN A 103      23.361  43.832  43.471  1.00  0.00           H  
ATOM   1091  N   SER A 104      28.959  45.711  43.870  1.00  0.00           N  
ATOM   1092  CA  SER A 104      30.001  44.787  44.421  1.00  0.00           C  
ATOM   1093  C   SER A 104      29.936  44.442  45.942  1.00  0.00           C  
ATOM   1094  O   SER A 104      29.313  45.210  46.717  1.00  0.00           O  
ATOM   1095  CB  SER A 104      31.367  45.374  44.302  1.00  0.00           C  
ATOM   1096  OG  SER A 104      31.715  45.705  42.996  1.00  0.00           O  
ATOM   1097  H   SER A 104      29.245  46.646  43.711  1.00  0.00           H  
ATOM   1098  HG  SER A 104      31.721  44.948  42.342  1.00  0.00           H  
ATOM   1099  N   ARG A 105      30.417  43.232  46.391  1.00  0.00           N  
ATOM   1100  CA  ARG A 105      30.428  42.812  47.805  1.00  0.00           C  
ATOM   1101  C   ARG A 105      31.826  42.443  48.289  1.00  0.00           C  
ATOM   1102  O   ARG A 105      32.109  42.531  49.474  1.00  0.00           O  
ATOM   1103  CB  ARG A 105      29.600  41.517  47.917  1.00  0.00           C  
ATOM   1104  CG  ARG A 105      28.091  41.736  47.614  1.00  0.00           C  
ATOM   1105  CD  ARG A 105      27.376  42.662  48.612  1.00  0.00           C  
ATOM   1106  NE  ARG A 105      25.974  42.327  48.600  1.00  0.00           N  
ATOM   1107  CZ  ARG A 105      25.195  41.823  49.559  1.00  0.00           C  
ATOM   1108  NH1 ARG A 105      25.598  41.578  50.728  1.00  0.00           N1+
ATOM   1109  NH2 ARG A 105      24.062  41.303  49.188  1.00  0.00           N  
ATOM   1110  H   ARG A 105      30.969  42.633  45.809  1.00  0.00           H  
ATOM   1111  HE  ARG A 105      25.544  42.767  47.805  1.00  0.00           H  
ATOM   1112 1HH1 ARG A 105      26.409  42.027  51.109  1.00  0.00           H  
ATOM   1113 2HH1 ARG A 105      24.982  41.315  51.471  1.00  0.00           H  
ATOM   1114 1HH2 ARG A 105      23.754  41.270  48.228  1.00  0.00           H  
ATOM   1115 2HH2 ARG A 105      23.389  41.144  49.909  1.00  0.00           H  
ATOM   1116  N   VAL A 106      32.654  41.876  47.405  1.00  0.00           N  
ATOM   1117  CA  VAL A 106      34.017  41.439  47.735  1.00  0.00           C  
ATOM   1118  C   VAL A 106      35.191  42.413  47.324  1.00  0.00           C  
ATOM   1119  O   VAL A 106      35.507  42.625  46.152  1.00  0.00           O  
ATOM   1120  CB  VAL A 106      34.365  40.031  47.199  1.00  0.00           C  
ATOM   1121  CG1 VAL A 106      35.637  39.441  47.730  1.00  0.00           C  
ATOM   1122  CG2 VAL A 106      33.201  39.081  47.541  1.00  0.00           C  
ATOM   1123  H   VAL A 106      32.430  41.971  46.432  1.00  0.00           H  
ATOM   1124  N   ILE A 107      35.868  43.044  48.311  1.00  0.00           N  
ATOM   1125  CA  ILE A 107      37.090  43.851  48.119  1.00  0.00           C  
ATOM   1126  C   ILE A 107      38.380  43.202  48.635  1.00  0.00           C  
ATOM   1127  O   ILE A 107      38.643  42.980  49.829  1.00  0.00           O  
ATOM   1128  CB  ILE A 107      36.909  45.299  48.434  1.00  0.00           C  
ATOM   1129  CG1 ILE A 107      36.302  45.581  49.847  1.00  0.00           C  
ATOM   1130  CG2 ILE A 107      36.151  45.960  47.359  1.00  0.00           C  
ATOM   1131  CD  ILE A 107      36.416  47.023  50.398  1.00  0.00           C  
ATOM   1132  H   ILE A 107      35.578  42.867  49.255  1.00  0.00           H  
ATOM   1133  N   VAL A 108      39.065  42.604  47.691  1.00  0.00           N  
ATOM   1134  CA  VAL A 108      40.295  41.774  47.965  1.00  0.00           C  
ATOM   1135  C   VAL A 108      41.659  42.480  48.004  1.00  0.00           C  
ATOM   1136  O   VAL A 108      42.015  42.975  46.921  1.00  0.00           O  
ATOM   1137  CB  VAL A 108      40.353  40.651  46.932  1.00  0.00           C  
ATOM   1138  CG1 VAL A 108      41.763  39.966  46.903  1.00  0.00           C  
ATOM   1139  CG2 VAL A 108      39.529  39.519  47.567  1.00  0.00           C  
ATOM   1140  H   VAL A 108      38.720  42.621  46.755  1.00  0.00           H  
ATOM   1141  N   MET A 109      42.448  42.191  49.055  1.00  0.00           N  
ATOM   1142  CA  MET A 109      43.685  42.929  49.258  1.00  0.00           C  
ATOM   1143  C   MET A 109      44.787  41.980  49.857  1.00  0.00           C  
ATOM   1144  O   MET A 109      44.519  41.441  50.936  1.00  0.00           O  
ATOM   1145  CB  MET A 109      43.498  44.189  50.122  1.00  0.00           C  
ATOM   1146  CG  MET A 109      44.720  45.149  50.181  1.00  0.00           C  
ATOM   1147  SD  MET A 109      44.291  46.495  51.345  1.00  0.00           S  
ATOM   1148  CE  MET A 109      45.781  47.450  51.350  1.00  0.00           C  
ATOM   1149  H   MET A 109      42.171  41.567  49.787  1.00  0.00           H  
ATOM   1150  N   THR A 110      45.954  41.877  49.220  1.00  0.00           N  
ATOM   1151  CA  THR A 110      47.205  41.290  49.732  1.00  0.00           C  
ATOM   1152  C   THR A 110      48.206  42.384  50.115  1.00  0.00           C  
ATOM   1153  O   THR A 110      49.065  42.153  51.018  1.00  0.00           O  
ATOM   1154  CB  THR A 110      47.859  40.232  48.926  1.00  0.00           C  
ATOM   1155  CG2 THR A 110      46.958  39.032  48.714  1.00  0.00           C  
ATOM   1156  OG1 THR A 110      48.426  40.756  47.761  1.00  0.00           O  
ATOM   1157  H   THR A 110      46.135  42.401  48.382  1.00  0.00           H  
ATOM   1158  HG1 THR A 110      48.116  40.240  46.967  1.00  0.00           H  
ATOM   1159  N   THR A 111      48.192  43.590  49.508  1.00  0.00           N  
ATOM   1160  CA  THR A 111      48.966  44.712  50.036  1.00  0.00           C  
ATOM   1161  C   THR A 111      48.779  45.311  51.455  1.00  0.00           C  
ATOM   1162  O   THR A 111      47.714  45.165  52.022  1.00  0.00           O  
ATOM   1163  CB  THR A 111      48.918  45.965  49.073  1.00  0.00           C  
ATOM   1164  CG2 THR A 111      50.070  45.909  48.059  1.00  0.00           C  
ATOM   1165  OG1 THR A 111      47.667  46.014  48.363  1.00  0.00           O  
ATOM   1166  H   THR A 111      47.671  43.706  48.662  1.00  0.00           H  
ATOM   1167  HG1 THR A 111      47.314  46.944  48.273  1.00  0.00           H  
ATOM   1168  N   LYS A 112      49.897  45.922  51.962  1.00  0.00           N  
ATOM   1169  CA  LYS A 112      49.782  46.680  53.231  1.00  0.00           C  
ATOM   1170  C   LYS A 112      49.724  48.195  52.957  1.00  0.00           C  
ATOM   1171  O   LYS A 112      49.980  48.685  51.855  1.00  0.00           O  
ATOM   1172  CB  LYS A 112      51.084  46.339  53.919  1.00  0.00           C  
ATOM   1173  CG  LYS A 112      51.469  44.866  53.870  1.00  0.00           C  
ATOM   1174  CD  LYS A 112      52.650  44.715  54.774  1.00  0.00           C  
ATOM   1175  CE  LYS A 112      53.306  43.328  54.656  1.00  0.00           C  
ATOM   1176  NZ  LYS A 112      52.463  42.284  55.197  1.00  0.00           N1+
ATOM   1177  H   LYS A 112      50.793  45.571  51.704  1.00  0.00           H  
ATOM   1178  HZ1 LYS A 112      52.246  42.525  56.150  1.00  0.00           H  
ATOM   1179  HZ2 LYS A 112      51.601  42.207  54.693  1.00  0.00           H  
ATOM   1180  HZ3 LYS A 112      52.934  41.406  55.068  1.00  0.00           H  
ATOM   1181  N   GLU A 113      49.273  48.900  53.976  1.00  0.00           N  
ATOM   1182  CA  GLU A 113      49.018  50.351  54.002  1.00  0.00           C  
ATOM   1183  C   GLU A 113      50.226  51.166  53.550  1.00  0.00           C  
ATOM   1184  O   GLU A 113      50.105  51.984  52.667  1.00  0.00           O  
ATOM   1185  CB  GLU A 113      48.567  50.903  55.351  1.00  0.00           C  
ATOM   1186  CG  GLU A 113      47.437  50.142  56.136  1.00  0.00           C  
ATOM   1187  CD  GLU A 113      48.077  49.238  57.156  1.00  0.00           C  
ATOM   1188  OE1 GLU A 113      48.559  48.243  56.678  1.00  0.00           O  
ATOM   1189  OE2 GLU A 113      48.356  49.527  58.345  1.00  0.00           O1-
ATOM   1190  H   GLU A 113      49.044  48.455  54.850  1.00  0.00           H  
ATOM   1191  N   VAL A 114      51.384  50.813  54.059  1.00  0.00           N  
ATOM   1192  CA  VAL A 114      52.664  51.562  53.802  1.00  0.00           C  
ATOM   1193  C   VAL A 114      53.723  50.499  53.320  1.00  0.00           C  
ATOM   1194  O   VAL A 114      54.003  49.486  53.916  1.00  0.00           O  
ATOM   1195  CB  VAL A 114      53.141  52.015  55.150  1.00  0.00           C  
ATOM   1196  CG1 VAL A 114      54.553  52.691  55.156  1.00  0.00           C  
ATOM   1197  CG2 VAL A 114      52.149  52.957  55.752  1.00  0.00           C  
ATOM   1198  H   VAL A 114      51.441  50.036  54.675  1.00  0.00           H  
ATOM   1199  N   GLU A 115      54.416  50.843  52.251  1.00  0.00           N  
ATOM   1200  CA  GLU A 115      55.501  49.995  51.684  1.00  0.00           C  
ATOM   1201  C   GLU A 115      56.795  50.814  51.581  1.00  0.00           C  
ATOM   1202  O   GLU A 115      56.845  51.840  50.931  1.00  0.00           O  
ATOM   1203  CB  GLU A 115      55.201  49.493  50.259  1.00  0.00           C  
ATOM   1204  CG  GLU A 115      55.573  48.008  50.099  1.00  0.00           C  
ATOM   1205  CD  GLU A 115      55.364  47.531  48.695  1.00  0.00           C  
ATOM   1206  OE1 GLU A 115      55.915  48.102  47.734  1.00  0.00           O  
ATOM   1207  OE2 GLU A 115      54.495  46.699  48.509  1.00  0.00           O1-
ATOM   1208  H   GLU A 115      54.367  51.755  51.855  1.00  0.00           H  
ATOM   1209  N   ARG A 116      57.758  50.457  52.374  1.00  0.00           N  
ATOM   1210  CA  ARG A 116      59.103  51.101  52.590  1.00  0.00           C  
ATOM   1211  C   ARG A 116      59.007  52.615  53.069  1.00  0.00           C  
ATOM   1212  O   ARG A 116      59.332  53.522  52.285  1.00  0.00           O  
ATOM   1213  CB  ARG A 116      60.036  50.906  51.369  1.00  0.00           C  
ATOM   1214  CG  ARG A 116      60.490  49.466  51.241  1.00  0.00           C  
ATOM   1215  CD  ARG A 116      61.842  49.262  50.534  1.00  0.00           C  
ATOM   1216  NE  ARG A 116      62.883  49.760  51.396  1.00  0.00           N  
ATOM   1217  CZ  ARG A 116      63.960  49.018  51.899  1.00  0.00           C  
ATOM   1218  NH1 ARG A 116      64.309  47.891  51.514  1.00  0.00           N1+
ATOM   1219  NH2 ARG A 116      64.824  49.691  52.645  1.00  0.00           N  
ATOM   1220  H   ARG A 116      57.497  49.739  53.009  1.00  0.00           H  
ATOM   1221  HE  ARG A 116      62.737  50.721  51.636  1.00  0.00           H  
ATOM   1222 1HH1 ARG A 116      63.884  47.583  50.656  1.00  0.00           H  
ATOM   1223 2HH1 ARG A 116      64.990  47.334  51.995  1.00  0.00           H  
ATOM   1224 1HH2 ARG A 116      64.634  50.666  52.697  1.00  0.00           H  
ATOM   1225 2HH2 ARG A 116      65.689  49.328  52.988  1.00  0.00           H  
ATOM   1226  N   GLY A 117      58.434  52.874  54.208  1.00  0.00           N  
ATOM   1227  CA  GLY A 117      57.992  54.214  54.610  1.00  0.00           C  
ATOM   1228  C   GLY A 117      56.938  54.900  53.742  1.00  0.00           C  
ATOM   1229  O   GLY A 117      56.254  55.753  54.343  1.00  0.00           O  
ATOM   1230  H   GLY A 117      58.226  52.200  54.916  1.00  0.00           H  
ATOM   1231  N   LYS A 118      56.962  54.791  52.430  1.00  0.00           N  
ATOM   1232  CA  LYS A 118      56.005  55.427  51.517  1.00  0.00           C  
ATOM   1233  C   LYS A 118      54.641  54.677  51.535  1.00  0.00           C  
ATOM   1234  O   LYS A 118      54.618  53.478  51.762  1.00  0.00           O  
ATOM   1235  CB  LYS A 118      56.522  55.471  50.079  1.00  0.00           C  
ATOM   1236  CG  LYS A 118      57.617  56.450  49.770  1.00  0.00           C  
ATOM   1237  CD  LYS A 118      58.615  55.946  48.777  1.00  0.00           C  
ATOM   1238  CE  LYS A 118      58.207  56.470  47.357  1.00  0.00           C  
ATOM   1239  NZ  LYS A 118      59.165  56.285  46.407  1.00  0.00           N1+
ATOM   1240  H   LYS A 118      57.710  54.318  51.965  1.00  0.00           H  
ATOM   1241  HZ1 LYS A 118      59.101  55.383  45.993  1.00  0.00           H  
ATOM   1242  HZ2 LYS A 118      59.137  57.025  45.737  1.00  0.00           H  
ATOM   1243  HZ3 LYS A 118      60.122  56.324  46.706  1.00  0.00           H  
ATOM   1244  N   SER A 119      53.529  55.432  51.274  1.00  0.00           N  
ATOM   1245  CA  SER A 119      52.133  54.900  51.348  1.00  0.00           C  
ATOM   1246  C   SER A 119      51.821  54.260  50.024  1.00  0.00           C  
ATOM   1247  O   SER A 119      51.940  54.835  48.930  1.00  0.00           O  
ATOM   1248  CB  SER A 119      51.070  56.004  51.542  1.00  0.00           C  
ATOM   1249  OG  SER A 119      49.642  55.587  51.273  1.00  0.00           O  
ATOM   1250  H   SER A 119      53.673  56.222  50.676  1.00  0.00           H  
ATOM   1251  HG  SER A 119      49.223  55.457  52.172  1.00  0.00           H  
ATOM   1252  N   LYS A 120      51.308  53.056  50.268  1.00  0.00           N  
ATOM   1253  CA  LYS A 120      50.811  52.134  49.198  1.00  0.00           C  
ATOM   1254  C   LYS A 120      49.341  52.367  48.825  1.00  0.00           C  
ATOM   1255  O   LYS A 120      48.978  52.301  47.643  1.00  0.00           O  
ATOM   1256  CB  LYS A 120      51.162  50.662  49.580  1.00  0.00           C  
ATOM   1257  CG  LYS A 120      51.193  49.744  48.352  1.00  0.00           C  
ATOM   1258  CD  LYS A 120      52.356  49.968  47.488  1.00  0.00           C  
ATOM   1259  CE  LYS A 120      52.594  48.847  46.483  1.00  0.00           C  
ATOM   1260  NZ  LYS A 120      53.841  49.087  45.780  1.00  0.00           N1+
ATOM   1261  H   LYS A 120      51.023  52.722  51.161  1.00  0.00           H  
ATOM   1262  HZ1 LYS A 120      53.869  49.962  45.299  1.00  0.00           H  
ATOM   1263  HZ2 LYS A 120      54.625  48.891  46.366  1.00  0.00           H  
ATOM   1264  HZ3 LYS A 120      53.717  48.387  45.080  1.00  0.00           H  
ATOM   1265  N   CYS A 121      48.520  52.797  49.790  1.00  0.00           N  
ATOM   1266  CA  CYS A 121      47.034  52.933  49.822  1.00  0.00           C  
ATOM   1267  C   CYS A 121      46.574  53.484  51.191  1.00  0.00           C  
ATOM   1268  O   CYS A 121      47.345  53.301  52.159  1.00  0.00           O  
ATOM   1269  CB  CYS A 121      46.346  51.564  49.485  1.00  0.00           C  
ATOM   1270  SG  CYS A 121      44.597  51.481  49.756  1.00  0.00           S  
ATOM   1271  H   CYS A 121      48.826  53.137  50.682  1.00  0.00           H  
ATOM   1272  HG  CYS A 121      44.429  52.415  48.812  1.00  0.00           H  
ATOM   1273  N   VAL A 122      45.382  54.059  51.259  1.00  0.00           N  
ATOM   1274  CA  VAL A 122      44.789  54.593  52.499  1.00  0.00           C  
ATOM   1275  C   VAL A 122      44.369  53.439  53.417  1.00  0.00           C  
ATOM   1276  O   VAL A 122      43.900  52.367  53.038  1.00  0.00           O  
ATOM   1277  CB  VAL A 122      43.610  55.532  52.082  1.00  0.00           C  
ATOM   1278  CG1 VAL A 122      42.408  54.829  51.489  1.00  0.00           C  
ATOM   1279  CG2 VAL A 122      43.266  56.361  53.288  1.00  0.00           C  
ATOM   1280  H   VAL A 122      44.739  54.073  50.488  1.00  0.00           H  
ATOM   1281  N   LYS A 123      44.429  53.675  54.746  1.00  0.00           N  
ATOM   1282  CA  LYS A 123      43.896  52.680  55.737  1.00  0.00           C  
ATOM   1283  C   LYS A 123      42.323  52.973  55.701  1.00  0.00           C  
ATOM   1284  O   LYS A 123      41.710  53.281  56.734  1.00  0.00           O  
ATOM   1285  CB  LYS A 123      44.573  52.826  57.070  1.00  0.00           C  
ATOM   1286  CG  LYS A 123      44.137  51.540  57.868  1.00  0.00           C  
ATOM   1287  CD  LYS A 123      44.992  51.285  59.121  1.00  0.00           C  
ATOM   1288  CE  LYS A 123      44.514  50.181  60.063  1.00  0.00           C  
ATOM   1289  NZ  LYS A 123      45.234  50.129  61.342  1.00  0.00           N1+
ATOM   1290  H   LYS A 123      44.861  54.475  55.157  1.00  0.00           H  
ATOM   1291  HZ1 LYS A 123      44.969  49.337  61.882  1.00  0.00           H  
ATOM   1292  HZ2 LYS A 123      46.209  50.052  61.131  1.00  0.00           H  
ATOM   1293  HZ3 LYS A 123      45.119  50.923  61.941  1.00  0.00           H  
ATOM   1294  N   TYR A 124      41.630  52.497  54.655  1.00  0.00           N  
ATOM   1295  CA  TYR A 124      40.212  52.740  54.402  1.00  0.00           C  
ATOM   1296  C   TYR A 124      39.207  52.064  55.343  1.00  0.00           C  
ATOM   1297  O   TYR A 124      37.959  52.267  55.165  1.00  0.00           O  
ATOM   1298  CB  TYR A 124      39.949  52.501  52.916  1.00  0.00           C  
ATOM   1299  CG  TYR A 124      40.318  51.022  52.535  1.00  0.00           C  
ATOM   1300  CD1 TYR A 124      39.411  50.006  52.849  1.00  0.00           C  
ATOM   1301  CD2 TYR A 124      41.497  50.710  51.864  1.00  0.00           C  
ATOM   1302  CE1 TYR A 124      39.758  48.739  52.584  1.00  0.00           C  
ATOM   1303  CE2 TYR A 124      41.883  49.435  51.568  1.00  0.00           C  
ATOM   1304  CZ  TYR A 124      40.991  48.470  52.005  1.00  0.00           C  
ATOM   1305  OH  TYR A 124      41.469  47.135  51.944  1.00  0.00           O  
ATOM   1306  H   TYR A 124      42.060  51.909  53.965  1.00  0.00           H  
ATOM   1307  HD1 TYR A 124      38.446  50.235  53.310  1.00  0.00           H  
ATOM   1308  HD2 TYR A 124      42.167  51.512  51.570  1.00  0.00           H  
ATOM   1309  HE1 TYR A 124      38.987  47.991  52.733  1.00  0.00           H  
ATOM   1310  HE2 TYR A 124      42.450  49.179  50.669  1.00  0.00           H  
ATOM   1311  HH  TYR A 124      42.455  47.052  51.813  1.00  0.00           H  
ATOM   1312  N   TRP A 125      39.746  51.410  56.421  1.00  0.00           N  
ATOM   1313  CA  TRP A 125      38.867  50.622  57.332  1.00  0.00           C  
ATOM   1314  C   TRP A 125      38.988  51.182  58.743  1.00  0.00           C  
ATOM   1315  O   TRP A 125      40.033  51.800  59.041  1.00  0.00           O  
ATOM   1316  CB  TRP A 125      39.231  49.162  57.253  1.00  0.00           C  
ATOM   1317  CG  TRP A 125      40.639  48.755  57.835  1.00  0.00           C  
ATOM   1318  CD1 TRP A 125      40.816  48.295  59.033  1.00  0.00           C  
ATOM   1319  CD2 TRP A 125      41.685  48.376  57.041  1.00  0.00           C  
ATOM   1320  CE2 TRP A 125      42.548  47.703  57.813  1.00  0.00           C  
ATOM   1321  CE3 TRP A 125      41.906  48.546  55.656  1.00  0.00           C  
ATOM   1322  NE1 TRP A 125      41.945  47.631  58.980  1.00  0.00           N  
ATOM   1323  CZ2 TRP A 125      43.734  47.246  57.211  1.00  0.00           C  
ATOM   1324  CZ3 TRP A 125      43.011  48.033  55.042  1.00  0.00           C  
ATOM   1325  CH2 TRP A 125      44.005  47.382  55.853  1.00  0.00           C  
ATOM   1326  H   TRP A 125      40.619  51.550  56.899  1.00  0.00           H  
ATOM   1327  HD1 TRP A 125      40.318  48.495  59.987  1.00  0.00           H  
ATOM   1328  HE1 TRP A 125      42.499  47.299  59.750  1.00  0.00           H  
ATOM   1329  HE3 TRP A 125      41.144  48.881  54.949  1.00  0.00           H  
ATOM   1330  HZ2 TRP A 125      44.436  46.642  57.780  1.00  0.00           H  
ATOM   1331  HZ3 TRP A 125      43.066  47.845  53.965  1.00  0.00           H  
ATOM   1332  HH2 TRP A 125      44.938  47.064  55.386  1.00  0.00           H  
ATOM   1333  N   PRO A 126      37.919  51.132  59.507  1.00  0.00           N  
ATOM   1334  CA  PRO A 126      37.930  51.322  60.954  1.00  0.00           C  
ATOM   1335  C   PRO A 126      38.429  50.130  61.845  1.00  0.00           C  
ATOM   1336  O   PRO A 126      38.196  48.995  61.408  1.00  0.00           O  
ATOM   1337  CB  PRO A 126      36.540  51.803  61.310  1.00  0.00           C  
ATOM   1338  CG  PRO A 126      35.614  51.265  60.233  1.00  0.00           C  
ATOM   1339  CD  PRO A 126      36.534  51.284  58.977  1.00  0.00           C  
ATOM   1340  N   ASP A 127      38.589  50.395  63.145  1.00  0.00           N  
ATOM   1341  CA  ASP A 127      38.937  49.376  64.221  1.00  0.00           C  
ATOM   1342  C   ASP A 127      37.694  48.469  64.567  1.00  0.00           C  
ATOM   1343  O   ASP A 127      36.545  48.747  64.132  1.00  0.00           O  
ATOM   1344  CB  ASP A 127      39.500  50.107  65.417  1.00  0.00           C  
ATOM   1345  CG  ASP A 127      40.715  49.507  66.128  1.00  0.00           C  
ATOM   1346  OD1 ASP A 127      41.834  49.966  65.793  1.00  0.00           O  
ATOM   1347  OD2 ASP A 127      40.454  48.880  67.191  1.00  0.00           O1-
ATOM   1348  H   ASP A 127      38.495  51.278  63.619  1.00  0.00           H  
ATOM   1349  N   GLU A 128      37.928  47.687  65.601  1.00  0.00           N  
ATOM   1350  CA  GLU A 128      36.830  46.814  66.117  1.00  0.00           C  
ATOM   1351  C   GLU A 128      35.558  47.491  66.615  1.00  0.00           C  
ATOM   1352  O   GLU A 128      35.561  48.553  67.201  1.00  0.00           O  
ATOM   1353  CB  GLU A 128      37.266  45.752  67.189  1.00  0.00           C  
ATOM   1354  CG  GLU A 128      37.816  46.303  68.523  1.00  0.00           C  
ATOM   1355  CD  GLU A 128      38.647  45.447  69.483  1.00  0.00           C  
ATOM   1356  OE1 GLU A 128      38.254  44.270  69.717  1.00  0.00           O  
ATOM   1357  OE2 GLU A 128      39.619  45.815  70.086  1.00  0.00           O1-
ATOM   1358  H   GLU A 128      38.831  47.520  66.007  1.00  0.00           H  
ATOM   1359  N   TYR A 129      34.496  47.116  66.013  1.00  0.00           N  
ATOM   1360  CA  TYR A 129      33.157  47.705  66.225  1.00  0.00           C  
ATOM   1361  C   TYR A 129      32.913  49.170  65.761  1.00  0.00           C  
ATOM   1362  O   TYR A 129      31.756  49.553  65.835  1.00  0.00           O  
ATOM   1363  CB  TYR A 129      32.491  47.430  67.599  1.00  0.00           C  
ATOM   1364  CG  TYR A 129      32.131  45.967  67.893  1.00  0.00           C  
ATOM   1365  CD1 TYR A 129      31.827  45.050  66.941  1.00  0.00           C  
ATOM   1366  CD2 TYR A 129      32.280  45.519  69.213  1.00  0.00           C  
ATOM   1367  CE1 TYR A 129      31.660  43.714  67.190  1.00  0.00           C  
ATOM   1368  CE2 TYR A 129      32.172  44.130  69.477  1.00  0.00           C  
ATOM   1369  CZ  TYR A 129      31.857  43.247  68.468  1.00  0.00           C  
ATOM   1370  OH  TYR A 129      32.190  41.934  68.601  1.00  0.00           O  
ATOM   1371  H   TYR A 129      34.580  46.234  65.539  1.00  0.00           H  
ATOM   1372  HD1 TYR A 129      31.371  45.400  66.020  1.00  0.00           H  
ATOM   1373  HD2 TYR A 129      32.605  46.184  70.017  1.00  0.00           H  
ATOM   1374  HE1 TYR A 129      31.445  43.079  66.326  1.00  0.00           H  
ATOM   1375  HE2 TYR A 129      32.300  43.803  70.505  1.00  0.00           H  
ATOM   1376  HH  TYR A 129      31.913  41.549  69.490  1.00  0.00           H  
ATOM   1377  N   ALA A 130      33.866  49.905  65.136  1.00  0.00           N  
ATOM   1378  CA  ALA A 130      33.898  51.413  64.931  1.00  0.00           C  
ATOM   1379  C   ALA A 130      33.281  51.903  63.651  1.00  0.00           C  
ATOM   1380  O   ALA A 130      33.031  51.091  62.766  1.00  0.00           O  
ATOM   1381  CB  ALA A 130      35.302  51.980  65.221  1.00  0.00           C  
ATOM   1382  H   ALA A 130      34.708  49.365  65.025  1.00  0.00           H  
ATOM   1383  N   LEU A 131      32.829  53.174  63.617  1.00  0.00           N  
ATOM   1384  CA  LEU A 131      32.126  53.719  62.453  1.00  0.00           C  
ATOM   1385  C   LEU A 131      32.938  54.816  61.746  1.00  0.00           C  
ATOM   1386  O   LEU A 131      33.606  55.646  62.476  1.00  0.00           O  
ATOM   1387  CB  LEU A 131      30.812  54.273  63.023  1.00  0.00           C  
ATOM   1388  CG  LEU A 131      29.885  54.953  62.032  1.00  0.00           C  
ATOM   1389  CD1 LEU A 131      29.700  54.261  60.683  1.00  0.00           C  
ATOM   1390  CD2 LEU A 131      28.560  55.497  62.602  1.00  0.00           C  
ATOM   1391  H   LEU A 131      32.942  53.787  64.401  1.00  0.00           H  
ATOM   1392  N   LYS A 132      33.083  54.751  60.446  1.00  0.00           N  
ATOM   1393  CA  LYS A 132      33.930  55.701  59.668  1.00  0.00           C  
ATOM   1394  C   LYS A 132      33.234  56.253  58.404  1.00  0.00           C  
ATOM   1395  O   LYS A 132      32.450  55.509  57.782  1.00  0.00           O  
ATOM   1396  CB  LYS A 132      35.212  54.985  59.288  1.00  0.00           C  
ATOM   1397  CG  LYS A 132      36.415  55.835  59.640  1.00  0.00           C  
ATOM   1398  CD  LYS A 132      37.760  55.204  59.295  1.00  0.00           C  
ATOM   1399  CE  LYS A 132      38.886  56.181  59.587  1.00  0.00           C  
ATOM   1400  NZ  LYS A 132      39.015  57.305  58.662  1.00  0.00           N1+
ATOM   1401  H   LYS A 132      32.672  54.064  59.843  1.00  0.00           H  
ATOM   1402  HZ1 LYS A 132      39.351  57.016  57.764  1.00  0.00           H  
ATOM   1403  HZ2 LYS A 132      38.179  57.848  58.582  1.00  0.00           H  
ATOM   1404  HZ3 LYS A 132      39.739  57.899  59.004  1.00  0.00           H  
ATOM   1405  N   GLU A 133      33.543  57.438  57.961  1.00  0.00           N  
ATOM   1406  CA  GLU A 133      32.796  58.171  56.851  1.00  0.00           C  
ATOM   1407  C   GLU A 133      33.680  58.867  55.814  1.00  0.00           C  
ATOM   1408  O   GLU A 133      34.296  59.829  56.123  1.00  0.00           O  
ATOM   1409  CB  GLU A 133      31.818  59.258  57.394  1.00  0.00           C  
ATOM   1410  CG  GLU A 133      30.663  58.678  58.172  1.00  0.00           C  
ATOM   1411  CD  GLU A 133      29.682  59.733  58.602  1.00  0.00           C  
ATOM   1412  OE1 GLU A 133      30.053  60.575  59.438  1.00  0.00           O  
ATOM   1413  OE2 GLU A 133      28.495  59.750  58.180  1.00  0.00           O1-
ATOM   1414  H   GLU A 133      34.200  58.036  58.425  1.00  0.00           H  
ATOM   1415  N   TYR A 134      33.107  58.789  54.614  1.00  0.00           N  
ATOM   1416  CA  TYR A 134      33.718  59.221  53.322  1.00  0.00           C  
ATOM   1417  C   TYR A 134      32.665  59.706  52.309  1.00  0.00           C  
ATOM   1418  O   TYR A 134      32.000  58.940  51.674  1.00  0.00           O  
ATOM   1419  CB  TYR A 134      34.451  58.086  52.579  1.00  0.00           C  
ATOM   1420  CG  TYR A 134      35.697  57.492  53.331  1.00  0.00           C  
ATOM   1421  CD1 TYR A 134      37.034  57.816  53.113  1.00  0.00           C  
ATOM   1422  CD2 TYR A 134      35.476  56.586  54.343  1.00  0.00           C  
ATOM   1423  CE1 TYR A 134      38.091  57.291  53.822  1.00  0.00           C  
ATOM   1424  CE2 TYR A 134      36.565  56.085  55.134  1.00  0.00           C  
ATOM   1425  CZ  TYR A 134      37.890  56.374  54.844  1.00  0.00           C  
ATOM   1426  OH  TYR A 134      38.970  56.188  55.717  1.00  0.00           O  
ATOM   1427  H   TYR A 134      32.193  58.392  54.540  1.00  0.00           H  
ATOM   1428  HD1 TYR A 134      37.190  58.696  52.501  1.00  0.00           H  
ATOM   1429  HD2 TYR A 134      34.421  56.348  54.503  1.00  0.00           H  
ATOM   1430  HE1 TYR A 134      39.122  57.470  53.519  1.00  0.00           H  
ATOM   1431  HE2 TYR A 134      36.357  55.364  55.928  1.00  0.00           H  
ATOM   1432  HH  TYR A 134      39.573  56.975  55.663  1.00  0.00           H  
ATOM   1433  N   GLY A 135      32.760  61.011  51.969  1.00  0.00           N  
ATOM   1434  CA  GLY A 135      31.907  61.773  51.063  1.00  0.00           C  
ATOM   1435  C   GLY A 135      30.448  61.599  51.493  1.00  0.00           C  
ATOM   1436  O   GLY A 135      30.063  62.181  52.533  1.00  0.00           O  
ATOM   1437  H   GLY A 135      33.646  61.443  52.126  1.00  0.00           H  
ATOM   1438  N   VAL A 136      29.722  60.956  50.557  1.00  0.00           N  
ATOM   1439  CA  VAL A 136      28.360  60.450  50.812  1.00  0.00           C  
ATOM   1440  C   VAL A 136      28.168  58.922  51.088  1.00  0.00           C  
ATOM   1441  O   VAL A 136      27.029  58.393  50.998  1.00  0.00           O  
ATOM   1442  CB  VAL A 136      27.411  61.073  49.787  1.00  0.00           C  
ATOM   1443  CG1 VAL A 136      27.252  62.539  50.134  1.00  0.00           C  
ATOM   1444  CG2 VAL A 136      27.921  60.886  48.363  1.00  0.00           C  
ATOM   1445  H   VAL A 136      29.921  61.127  49.593  1.00  0.00           H  
ATOM   1446  N   MET A 137      29.259  58.331  51.592  1.00  0.00           N  
ATOM   1447  CA  MET A 137      29.302  56.907  51.992  1.00  0.00           C  
ATOM   1448  C   MET A 137      29.883  56.746  53.456  1.00  0.00           C  
ATOM   1449  O   MET A 137      30.744  57.441  54.033  1.00  0.00           O  
ATOM   1450  CB  MET A 137      30.067  56.012  50.965  1.00  0.00           C  
ATOM   1451  CG  MET A 137      29.252  55.918  49.668  1.00  0.00           C  
ATOM   1452  SD  MET A 137      29.611  57.235  48.452  1.00  0.00           S  
ATOM   1453  CE  MET A 137      28.200  57.139  47.453  1.00  0.00           C  
ATOM   1454  H   MET A 137      30.144  58.792  51.621  1.00  0.00           H  
ATOM   1455  N   ARG A 138      29.419  55.654  54.078  1.00  0.00           N  
ATOM   1456  CA  ARG A 138      29.720  55.206  55.476  1.00  0.00           C  
ATOM   1457  C   ARG A 138      30.095  53.696  55.524  1.00  0.00           C  
ATOM   1458  O   ARG A 138      29.243  52.944  55.053  1.00  0.00           O  
ATOM   1459  CB  ARG A 138      28.538  55.619  56.425  1.00  0.00           C  
ATOM   1460  CG  ARG A 138      27.773  56.950  56.089  1.00  0.00           C  
ATOM   1461  CD  ARG A 138      26.760  57.248  57.168  1.00  0.00           C  
ATOM   1462  NE  ARG A 138      25.787  56.139  57.275  1.00  0.00           N  
ATOM   1463  CZ  ARG A 138      25.205  55.524  58.303  1.00  0.00           C  
ATOM   1464  NH1 ARG A 138      25.399  55.966  59.484  1.00  0.00           N1+
ATOM   1465  NH2 ARG A 138      24.363  54.521  58.245  1.00  0.00           N  
ATOM   1466  H   ARG A 138      28.656  55.123  53.711  1.00  0.00           H  
ATOM   1467  HE  ARG A 138      25.554  55.911  56.330  1.00  0.00           H  
ATOM   1468 1HH1 ARG A 138      25.879  56.834  59.628  1.00  0.00           H  
ATOM   1469 2HH1 ARG A 138      25.019  55.502  60.279  1.00  0.00           H  
ATOM   1470 1HH2 ARG A 138      24.078  54.203  57.335  1.00  0.00           H  
ATOM   1471 2HH2 ARG A 138      23.883  54.101  59.025  1.00  0.00           H  
ATOM   1472  N   VAL A 139      31.235  53.381  56.076  1.00  0.00           N  
ATOM   1473  CA  VAL A 139      31.670  52.017  56.445  1.00  0.00           C  
ATOM   1474  C   VAL A 139      31.650  51.810  57.985  1.00  0.00           C  
ATOM   1475  O   VAL A 139      32.334  52.432  58.810  1.00  0.00           O  
ATOM   1476  CB  VAL A 139      33.085  51.830  55.889  1.00  0.00           C  
ATOM   1477  CG1 VAL A 139      32.943  51.218  54.525  1.00  0.00           C  
ATOM   1478  CG2 VAL A 139      33.853  53.134  55.689  1.00  0.00           C  
ATOM   1479  H   VAL A 139      31.736  54.126  56.522  1.00  0.00           H  
ATOM   1480  N   ARG A 140      30.875  50.807  58.337  1.00  0.00           N  
ATOM   1481  CA  ARG A 140      30.839  50.466  59.787  1.00  0.00           C  
ATOM   1482  C   ARG A 140      31.399  49.054  59.930  1.00  0.00           C  
ATOM   1483  O   ARG A 140      31.087  48.122  59.197  1.00  0.00           O  
ATOM   1484  CB  ARG A 140      29.385  50.490  60.111  1.00  0.00           C  
ATOM   1485  CG  ARG A 140      29.051  50.231  61.532  1.00  0.00           C  
ATOM   1486  CD  ARG A 140      27.715  50.803  61.993  1.00  0.00           C  
ATOM   1487  NE  ARG A 140      27.423  50.305  63.356  1.00  0.00           N  
ATOM   1488  CZ  ARG A 140      26.219  49.920  63.828  1.00  0.00           C  
ATOM   1489  NH1 ARG A 140      25.155  49.917  63.062  1.00  0.00           N1+
ATOM   1490  NH2 ARG A 140      26.173  49.649  65.134  1.00  0.00           N  
ATOM   1491  H   ARG A 140      30.200  50.325  57.792  1.00  0.00           H  
ATOM   1492  HE  ARG A 140      28.218  50.109  63.932  1.00  0.00           H  
ATOM   1493 1HH1 ARG A 140      25.005  50.130  62.097  1.00  0.00           H  
ATOM   1494 2HH1 ARG A 140      24.349  49.502  63.486  1.00  0.00           H  
ATOM   1495 1HH2 ARG A 140      26.803  49.859  65.871  1.00  0.00           H  
ATOM   1496 2HH2 ARG A 140      25.355  49.208  65.506  1.00  0.00           H  
ATOM   1497  N   ASN A 141      32.193  48.914  61.001  1.00  0.00           N  
ATOM   1498  CA  ASN A 141      32.828  47.578  61.309  1.00  0.00           C  
ATOM   1499  C   ASN A 141      31.778  46.628  61.889  1.00  0.00           C  
ATOM   1500  O   ASN A 141      30.996  47.043  62.772  1.00  0.00           O  
ATOM   1501  CB  ASN A 141      34.036  47.635  62.237  1.00  0.00           C  
ATOM   1502  CG  ASN A 141      35.059  46.526  62.003  1.00  0.00           C  
ATOM   1503  ND2 ASN A 141      36.296  46.830  61.815  1.00  0.00           N  
ATOM   1504  OD1 ASN A 141      34.709  45.359  61.776  1.00  0.00           O  
ATOM   1505  H   ASN A 141      32.317  49.645  61.682  1.00  0.00           H  
ATOM   1506 1HD2 ASN A 141      36.744  47.726  61.852  1.00  0.00           H  
ATOM   1507 2HD2 ASN A 141      36.944  46.076  61.843  1.00  0.00           H  
ATOM   1508  N   VAL A 142      31.593  45.435  61.397  1.00  0.00           N  
ATOM   1509  CA  VAL A 142      30.694  44.432  62.092  1.00  0.00           C  
ATOM   1510  C   VAL A 142      31.547  43.429  62.860  1.00  0.00           C  
ATOM   1511  O   VAL A 142      31.331  43.221  64.062  1.00  0.00           O  
ATOM   1512  CB  VAL A 142      29.832  43.690  61.050  1.00  0.00           C  
ATOM   1513  CG1 VAL A 142      28.803  42.762  61.592  1.00  0.00           C  
ATOM   1514  CG2 VAL A 142      29.160  44.549  59.967  1.00  0.00           C  
ATOM   1515  H   VAL A 142      31.998  45.101  60.545  1.00  0.00           H  
ATOM   1516  N   LYS A 143      32.642  42.934  62.258  1.00  0.00           N  
ATOM   1517  CA  LYS A 143      33.513  41.925  62.956  1.00  0.00           C  
ATOM   1518  C   LYS A 143      34.780  41.589  62.161  1.00  0.00           C  
ATOM   1519  O   LYS A 143      34.754  41.447  60.908  1.00  0.00           O  
ATOM   1520  CB  LYS A 143      32.712  40.699  63.353  1.00  0.00           C  
ATOM   1521  CG  LYS A 143      33.362  39.761  64.420  1.00  0.00           C  
ATOM   1522  CD  LYS A 143      32.387  38.580  64.552  1.00  0.00           C  
ATOM   1523  CE  LYS A 143      32.667  37.816  65.877  1.00  0.00           C  
ATOM   1524  NZ  LYS A 143      31.484  37.893  66.753  1.00  0.00           N1+
ATOM   1525  H   LYS A 143      32.992  43.391  61.443  1.00  0.00           H  
ATOM   1526  HZ1 LYS A 143      31.684  37.415  67.618  1.00  0.00           H  
ATOM   1527  HZ2 LYS A 143      31.307  38.843  67.023  1.00  0.00           H  
ATOM   1528  HZ3 LYS A 143      30.683  37.432  66.392  1.00  0.00           H  
ATOM   1529  N   GLU A 144      35.788  41.128  62.845  1.00  0.00           N  
ATOM   1530  CA  GLU A 144      36.990  40.533  62.204  1.00  0.00           C  
ATOM   1531  C   GLU A 144      37.131  39.014  62.626  1.00  0.00           C  
ATOM   1532  O   GLU A 144      36.836  38.585  63.733  1.00  0.00           O  
ATOM   1533  CB  GLU A 144      38.202  41.315  62.662  1.00  0.00           C  
ATOM   1534  CG  GLU A 144      39.456  41.247  61.766  1.00  0.00           C  
ATOM   1535  CD  GLU A 144      40.602  42.175  62.165  1.00  0.00           C  
ATOM   1536  OE1 GLU A 144      40.527  43.425  61.973  1.00  0.00           O  
ATOM   1537  OE2 GLU A 144      41.502  41.775  62.885  1.00  0.00           O1-
ATOM   1538  H   GLU A 144      35.952  41.346  63.811  1.00  0.00           H  
ATOM   1539  N   SER A 145      38.005  38.267  61.869  1.00  0.00           N  
ATOM   1540  CA  SER A 145      38.367  36.842  62.154  1.00  0.00           C  
ATOM   1541  C   SER A 145      39.540  36.466  61.258  1.00  0.00           C  
ATOM   1542  O   SER A 145      39.769  37.014  60.190  1.00  0.00           O  
ATOM   1543  CB  SER A 145      37.113  35.942  61.829  1.00  0.00           C  
ATOM   1544  OG  SER A 145      36.704  36.110  60.463  1.00  0.00           O  
ATOM   1545  H   SER A 145      38.251  38.623  60.968  1.00  0.00           H  
ATOM   1546  HG  SER A 145      36.709  35.185  60.067  1.00  0.00           H  
ATOM   1547  N   ALA A 146      40.439  35.720  61.903  1.00  0.00           N  
ATOM   1548  CA  ALA A 146      41.674  35.258  61.211  1.00  0.00           C  
ATOM   1549  C   ALA A 146      41.530  33.749  60.766  1.00  0.00           C  
ATOM   1550  O   ALA A 146      40.432  33.136  60.849  1.00  0.00           O  
ATOM   1551  CB  ALA A 146      42.887  35.452  62.179  1.00  0.00           C  
ATOM   1552  H   ALA A 146      40.486  35.699  62.904  1.00  0.00           H  
ATOM   1553  N   ALA A 147      42.486  33.415  59.936  1.00  0.00           N  
ATOM   1554  CA  ALA A 147      42.685  32.065  59.367  1.00  0.00           C  
ATOM   1555  C   ALA A 147      44.194  31.925  58.953  1.00  0.00           C  
ATOM   1556  O   ALA A 147      44.551  32.146  57.780  1.00  0.00           O  
ATOM   1557  CB  ALA A 147      41.820  31.979  58.120  1.00  0.00           C  
ATOM   1558  H   ALA A 147      43.145  33.980  59.444  1.00  0.00           H  
ATOM   1559  N   HIS A 148      44.992  31.917  59.993  1.00  0.00           N  
ATOM   1560  CA  HIS A 148      46.477  31.757  59.890  1.00  0.00           C  
ATOM   1561  C   HIS A 148      47.080  32.969  59.063  1.00  0.00           C  
ATOM   1562  O   HIS A 148      47.092  34.159  59.388  1.00  0.00           O  
ATOM   1563  CB  HIS A 148      46.855  30.311  59.451  1.00  0.00           C  
ATOM   1564  CG  HIS A 148      46.767  29.378  60.640  1.00  0.00           C  
ATOM   1565  CD2 HIS A 148      45.995  28.293  60.736  1.00  0.00           C  
ATOM   1566  ND1 HIS A 148      47.449  29.434  61.817  1.00  0.00           N  
ATOM   1567  CE1 HIS A 148      47.181  28.416  62.591  1.00  0.00           C  
ATOM   1568  NE2 HIS A 148      46.278  27.742  61.886  1.00  0.00           N  
ATOM   1569  H   HIS A 148      44.579  31.957  60.905  1.00  0.00           H  
ATOM   1570  HD2 HIS A 148      45.153  27.941  60.122  1.00  0.00           H  
ATOM   1571  HE1 HIS A 148      47.384  28.235  63.648  1.00  0.00           H  
ATOM   1572  HE2 HIS A 148      45.878  26.906  62.264  1.00  0.00           H  
ATOM   1573  N   ASP A 149      47.466  32.541  57.834  1.00  0.00           N  
ATOM   1574  CA  ASP A 149      48.085  33.416  56.794  1.00  0.00           C  
ATOM   1575  C   ASP A 149      47.123  34.548  56.397  1.00  0.00           C  
ATOM   1576  O   ASP A 149      47.586  35.579  55.921  1.00  0.00           O  
ATOM   1577  CB  ASP A 149      48.524  32.759  55.518  1.00  0.00           C  
ATOM   1578  CG  ASP A 149      49.658  31.717  55.849  1.00  0.00           C  
ATOM   1579  OD1 ASP A 149      49.453  30.786  56.628  1.00  0.00           O  
ATOM   1580  OD2 ASP A 149      50.746  31.917  55.355  1.00  0.00           O1-
ATOM   1581  H   ASP A 149      47.433  31.548  57.705  1.00  0.00           H  
ATOM   1582  N   TYR A 150      45.799  34.401  56.517  1.00  0.00           N  
ATOM   1583  CA  TYR A 150      44.895  35.492  56.096  1.00  0.00           C  
ATOM   1584  C   TYR A 150      43.795  35.973  57.038  1.00  0.00           C  
ATOM   1585  O   TYR A 150      43.100  35.152  57.623  1.00  0.00           O  
ATOM   1586  CB  TYR A 150      44.312  35.197  54.700  1.00  0.00           C  
ATOM   1587  CG  TYR A 150      43.805  33.782  54.518  1.00  0.00           C  
ATOM   1588  CD1 TYR A 150      44.597  32.740  54.142  1.00  0.00           C  
ATOM   1589  CD2 TYR A 150      42.437  33.486  54.648  1.00  0.00           C  
ATOM   1590  CE1 TYR A 150      44.124  31.476  53.930  1.00  0.00           C  
ATOM   1591  CE2 TYR A 150      41.902  32.166  54.403  1.00  0.00           C  
ATOM   1592  CZ  TYR A 150      42.806  31.167  54.068  1.00  0.00           C  
ATOM   1593  OH  TYR A 150      42.436  29.890  54.004  1.00  0.00           O  
ATOM   1594  H   TYR A 150      45.331  33.607  56.899  1.00  0.00           H  
ATOM   1595  HD1 TYR A 150      45.629  32.936  53.880  1.00  0.00           H  
ATOM   1596  HD2 TYR A 150      41.736  34.270  54.934  1.00  0.00           H  
ATOM   1597  HE1 TYR A 150      44.774  30.814  53.352  1.00  0.00           H  
ATOM   1598  HE2 TYR A 150      40.843  32.001  54.227  1.00  0.00           H  
ATOM   1599  HH  TYR A 150      43.195  29.340  54.345  1.00  0.00           H  
ATOM   1600  N   THR A 151      43.409  37.182  56.849  1.00  0.00           N  
ATOM   1601  CA  THR A 151      42.497  37.905  57.826  1.00  0.00           C  
ATOM   1602  C   THR A 151      41.186  38.289  57.090  1.00  0.00           C  
ATOM   1603  O   THR A 151      41.269  38.729  55.927  1.00  0.00           O  
ATOM   1604  CB  THR A 151      43.048  39.268  58.314  1.00  0.00           C  
ATOM   1605  CG2 THR A 151      42.295  39.784  59.585  1.00  0.00           C  
ATOM   1606  OG1 THR A 151      44.444  39.213  58.741  1.00  0.00           O  
ATOM   1607  H   THR A 151      43.721  37.680  56.037  1.00  0.00           H  
ATOM   1608  HG1 THR A 151      44.745  40.162  58.803  1.00  0.00           H  
ATOM   1609  N   LEU A 152      40.047  38.003  57.689  1.00  0.00           N  
ATOM   1610  CA  LEU A 152      38.681  38.178  57.100  1.00  0.00           C  
ATOM   1611  C   LEU A 152      37.949  39.387  57.778  1.00  0.00           C  
ATOM   1612  O   LEU A 152      37.635  39.255  58.956  1.00  0.00           O  
ATOM   1613  CB  LEU A 152      37.814  36.935  57.196  1.00  0.00           C  
ATOM   1614  CG  LEU A 152      38.192  35.639  56.478  1.00  0.00           C  
ATOM   1615  CD1 LEU A 152      39.503  35.007  57.035  1.00  0.00           C  
ATOM   1616  CD2 LEU A 152      36.994  34.720  56.551  1.00  0.00           C  
ATOM   1617  H   LEU A 152      40.104  37.441  58.521  1.00  0.00           H  
ATOM   1618  N   ARG A 153      37.485  40.350  56.990  1.00  0.00           N  
ATOM   1619  CA  ARG A 153      36.738  41.400  57.657  1.00  0.00           C  
ATOM   1620  C   ARG A 153      35.283  41.551  57.168  1.00  0.00           C  
ATOM   1621  O   ARG A 153      35.004  41.912  56.004  1.00  0.00           O  
ATOM   1622  CB  ARG A 153      37.421  42.792  57.664  1.00  0.00           C  
ATOM   1623  CG  ARG A 153      38.808  42.635  58.274  1.00  0.00           C  
ATOM   1624  CD  ARG A 153      39.472  43.942  58.506  1.00  0.00           C  
ATOM   1625  NE  ARG A 153      40.860  43.815  59.108  1.00  0.00           N  
ATOM   1626  CZ  ARG A 153      42.070  44.083  58.598  1.00  0.00           C  
ATOM   1627  NH1 ARG A 153      42.165  44.609  57.340  1.00  0.00           N1+
ATOM   1628  NH2 ARG A 153      43.178  43.698  59.155  1.00  0.00           N  
ATOM   1629  H   ARG A 153      37.558  40.368  55.988  1.00  0.00           H  
ATOM   1630  HE  ARG A 153      40.757  43.809  60.102  1.00  0.00           H  
ATOM   1631 1HH1 ARG A 153      41.540  44.574  56.555  1.00  0.00           H  
ATOM   1632 2HH1 ARG A 153      43.060  44.941  57.059  1.00  0.00           H  
ATOM   1633 1HH2 ARG A 153      43.133  43.092  59.956  1.00  0.00           H  
ATOM   1634 2HH2 ARG A 153      44.067  43.859  58.742  1.00  0.00           H  
ATOM   1635  N   GLU A 154      34.336  41.423  58.136  1.00  0.00           N  
ATOM   1636  CA  GLU A 154      32.944  41.636  57.730  1.00  0.00           C  
ATOM   1637  C   GLU A 154      32.604  43.067  58.087  1.00  0.00           C  
ATOM   1638  O   GLU A 154      32.586  43.470  59.218  1.00  0.00           O  
ATOM   1639  CB  GLU A 154      31.990  40.752  58.485  1.00  0.00           C  
ATOM   1640  CG  GLU A 154      30.545  40.891  58.005  1.00  0.00           C  
ATOM   1641  CD  GLU A 154      29.804  39.591  58.576  1.00  0.00           C  
ATOM   1642  OE1 GLU A 154      30.268  38.516  58.393  1.00  0.00           O  
ATOM   1643  OE2 GLU A 154      28.652  39.719  58.853  1.00  0.00           O1-
ATOM   1644  H   GLU A 154      34.525  41.520  59.112  1.00  0.00           H  
ATOM   1645  N   LEU A 155      32.198  43.783  57.061  1.00  0.00           N  
ATOM   1646  CA  LEU A 155      31.865  45.217  57.217  1.00  0.00           C  
ATOM   1647  C   LEU A 155      30.442  45.462  56.664  1.00  0.00           C  
ATOM   1648  O   LEU A 155      30.114  44.800  55.660  1.00  0.00           O  
ATOM   1649  CB  LEU A 155      32.908  46.047  56.497  1.00  0.00           C  
ATOM   1650  CG  LEU A 155      34.049  46.483  57.483  1.00  0.00           C  
ATOM   1651  CD1 LEU A 155      35.352  45.741  57.171  1.00  0.00           C  
ATOM   1652  CD2 LEU A 155      34.199  47.966  57.716  1.00  0.00           C  
ATOM   1653  H   LEU A 155      32.411  43.378  56.167  1.00  0.00           H  
ATOM   1654  N   LYS A 156      29.810  46.541  57.010  1.00  0.00           N  
ATOM   1655  CA  LYS A 156      28.601  46.978  56.327  1.00  0.00           C  
ATOM   1656  C   LYS A 156      28.833  48.349  55.688  1.00  0.00           C  
ATOM   1657  O   LYS A 156      29.332  49.240  56.355  1.00  0.00           O  
ATOM   1658  CB  LYS A 156      27.708  47.183  57.528  1.00  0.00           C  
ATOM   1659  CG  LYS A 156      26.287  47.454  57.037  1.00  0.00           C  
ATOM   1660  CD  LYS A 156      25.297  47.818  58.160  1.00  0.00           C  
ATOM   1661  CE  LYS A 156      24.878  46.681  59.119  1.00  0.00           C  
ATOM   1662  NZ  LYS A 156      23.966  45.656  58.559  1.00  0.00           N1+
ATOM   1663  H   LYS A 156      30.058  46.932  57.896  1.00  0.00           H  
ATOM   1664  HZ1 LYS A 156      23.045  46.026  58.429  1.00  0.00           H  
ATOM   1665  HZ2 LYS A 156      24.259  45.225  57.712  1.00  0.00           H  
ATOM   1666  HZ3 LYS A 156      23.955  44.917  59.239  1.00  0.00           H  
ATOM   1667  N   LEU A 157      28.504  48.468  54.428  1.00  0.00           N  
ATOM   1668  CA  LEU A 157      28.599  49.715  53.622  1.00  0.00           C  
ATOM   1669  C   LEU A 157      27.239  50.447  53.524  1.00  0.00           C  
ATOM   1670  O   LEU A 157      26.272  49.745  53.248  1.00  0.00           O  
ATOM   1671  CB  LEU A 157      29.188  49.462  52.232  1.00  0.00           C  
ATOM   1672  CG  LEU A 157      29.381  50.506  51.130  1.00  0.00           C  
ATOM   1673  CD1 LEU A 157      30.312  51.565  51.621  1.00  0.00           C  
ATOM   1674  CD2 LEU A 157      29.970  49.872  49.883  1.00  0.00           C  
ATOM   1675  H   LEU A 157      27.906  47.839  53.942  1.00  0.00           H  
ATOM   1676  N   SER A 158      27.135  51.634  54.100  1.00  0.00           N  
ATOM   1677  CA  SER A 158      25.949  52.512  53.979  1.00  0.00           C  
ATOM   1678  C   SER A 158      26.094  53.803  53.095  1.00  0.00           C  
ATOM   1679  O   SER A 158      27.172  54.439  52.974  1.00  0.00           O  
ATOM   1680  CB  SER A 158      25.547  52.925  55.438  1.00  0.00           C  
ATOM   1681  OG  SER A 158      24.569  53.990  55.427  1.00  0.00           O  
ATOM   1682  H   SER A 158      27.954  51.988  54.544  1.00  0.00           H  
ATOM   1683  HG  SER A 158      23.710  53.577  55.120  1.00  0.00           H  
ATOM   1684  N   LYS A 159      24.981  54.312  52.637  1.00  0.00           N  
ATOM   1685  CA  LYS A 159      24.911  55.468  51.767  1.00  0.00           C  
ATOM   1686  C   LYS A 159      23.901  56.497  52.295  1.00  0.00           C  
ATOM   1687  O   LYS A 159      22.700  56.302  52.610  1.00  0.00           O  
ATOM   1688  CB  LYS A 159      24.515  55.144  50.276  1.00  0.00           C  
ATOM   1689  CG  LYS A 159      24.700  56.216  49.206  1.00  0.00           C  
ATOM   1690  CD  LYS A 159      23.859  55.962  47.907  1.00  0.00           C  
ATOM   1691  CE  LYS A 159      22.327  56.162  48.044  1.00  0.00           C  
ATOM   1692  NZ  LYS A 159      21.710  56.364  46.724  1.00  0.00           N1+
ATOM   1693  H   LYS A 159      24.108  54.022  53.020  1.00  0.00           H  
ATOM   1694  HZ1 LYS A 159      21.725  55.496  46.232  1.00  0.00           H  
ATOM   1695  HZ2 LYS A 159      20.783  56.681  46.921  1.00  0.00           H  
ATOM   1696  HZ3 LYS A 159      22.171  57.032  46.143  1.00  0.00           H  
ATOM   1697  N   VAL A 160      24.350  57.769  52.258  1.00  0.00           N  
ATOM   1698  CA  VAL A 160      23.633  58.988  52.645  1.00  0.00           C  
ATOM   1699  C   VAL A 160      22.459  59.402  51.709  1.00  0.00           C  
ATOM   1700  O   VAL A 160      22.516  59.323  50.510  1.00  0.00           O  
ATOM   1701  CB  VAL A 160      24.564  60.201  52.807  1.00  0.00           C  
ATOM   1702  CG1 VAL A 160      23.821  61.419  53.365  1.00  0.00           C  
ATOM   1703  CG2 VAL A 160      25.681  59.900  53.731  1.00  0.00           C  
ATOM   1704  H   VAL A 160      25.107  57.998  51.641  1.00  0.00           H  
ATOM   1705  N   GLY A 161      21.249  59.421  52.280  1.00  0.00           N  
ATOM   1706  CA  GLY A 161      19.983  59.893  51.701  1.00  0.00           C  
ATOM   1707  C   GLY A 161      18.847  58.801  51.621  1.00  0.00           C  
ATOM   1708  O   GLY A 161      18.135  58.512  52.634  1.00  0.00           O  
ATOM   1709  H   GLY A 161      21.186  59.115  53.232  1.00  0.00           H  
ATOM   1710  N   GLN A 162      19.095  58.004  50.579  1.00  0.00           N  
ATOM   1711  CA  GLN A 162      18.103  56.901  50.165  1.00  0.00           C  
ATOM   1712  C   GLN A 162      17.964  55.713  51.156  1.00  0.00           C  
ATOM   1713  O   GLN A 162      18.969  55.017  51.463  1.00  0.00           O  
ATOM   1714  CB  GLN A 162      18.515  56.423  48.772  1.00  0.00           C  
ATOM   1715  CG  GLN A 162      17.814  57.289  47.750  1.00  0.00           C  
ATOM   1716  CD  GLN A 162      18.205  56.791  46.376  1.00  0.00           C  
ATOM   1717  NE2 GLN A 162      17.284  56.109  45.800  1.00  0.00           N  
ATOM   1718  OE1 GLN A 162      19.304  56.976  45.951  1.00  0.00           O  
ATOM   1719  H   GLN A 162      19.682  58.308  49.829  1.00  0.00           H  
ATOM   1720 1HE2 GLN A 162      16.339  56.095  46.144  1.00  0.00           H  
ATOM   1721 2HE2 GLN A 162      17.491  55.450  45.079  1.00  0.00           H  
ATOM   1722  N   GLY A 163      16.692  55.294  51.266  1.00  0.00           N  
ATOM   1723  CA  GLY A 163      16.331  53.994  51.812  1.00  0.00           C  
ATOM   1724  C   GLY A 163      16.730  52.741  51.046  1.00  0.00           C  
ATOM   1725  O   GLY A 163      16.849  52.700  49.858  1.00  0.00           O  
ATOM   1726  H   GLY A 163      15.917  55.712  50.806  1.00  0.00           H  
ATOM   1727  N   ASN A 164      16.822  51.678  51.862  1.00  0.00           N  
ATOM   1728  CA  ASN A 164      17.031  50.258  51.418  1.00  0.00           C  
ATOM   1729  C   ASN A 164      18.388  49.892  50.720  1.00  0.00           C  
ATOM   1730  O   ASN A 164      18.407  49.073  49.810  1.00  0.00           O  
ATOM   1731  CB  ASN A 164      15.813  49.876  50.557  1.00  0.00           C  
ATOM   1732  CG  ASN A 164      14.469  49.655  51.314  1.00  0.00           C  
ATOM   1733  ND2 ASN A 164      13.871  48.544  51.124  1.00  0.00           N  
ATOM   1734  OD1 ASN A 164      14.114  50.292  52.256  1.00  0.00           O  
ATOM   1735  H   ASN A 164      16.631  51.766  52.833  1.00  0.00           H  
ATOM   1736 1HD2 ASN A 164      14.341  47.822  50.625  1.00  0.00           H  
ATOM   1737 2HD2 ASN A 164      13.118  48.413  51.768  1.00  0.00           H  
ATOM   1738  N   THR A 165      19.410  50.686  51.091  1.00  0.00           N  
ATOM   1739  CA  THR A 165      20.679  50.695  50.391  1.00  0.00           C  
ATOM   1740  C   THR A 165      21.828  49.948  51.083  1.00  0.00           C  
ATOM   1741  O   THR A 165      22.790  49.691  50.439  1.00  0.00           O  
ATOM   1742  CB  THR A 165      21.176  52.155  49.935  1.00  0.00           C  
ATOM   1743  CG2 THR A 165      20.286  52.778  48.890  1.00  0.00           C  
ATOM   1744  OG1 THR A 165      21.115  53.145  51.008  1.00  0.00           O  
ATOM   1745  H   THR A 165      19.404  50.940  52.062  1.00  0.00           H  
ATOM   1746  HG1 THR A 165      20.226  53.581  50.922  1.00  0.00           H  
ATOM   1747  N   GLU A 166      21.737  49.829  52.390  1.00  0.00           N  
ATOM   1748  CA  GLU A 166      22.809  49.371  53.294  1.00  0.00           C  
ATOM   1749  C   GLU A 166      23.038  47.859  53.004  1.00  0.00           C  
ATOM   1750  O   GLU A 166      22.120  47.125  52.735  1.00  0.00           O  
ATOM   1751  CB  GLU A 166      22.276  49.448  54.731  1.00  0.00           C  
ATOM   1752  CG  GLU A 166      23.288  49.883  55.789  1.00  0.00           C  
ATOM   1753  CD  GLU A 166      22.765  50.303  57.190  1.00  0.00           C  
ATOM   1754  OE1 GLU A 166      22.717  51.531  57.448  1.00  0.00           O  
ATOM   1755  OE2 GLU A 166      22.428  49.349  57.940  1.00  0.00           O1-
ATOM   1756  H   GLU A 166      21.062  50.356  52.908  1.00  0.00           H  
ATOM   1757  N   ARG A 167      24.338  47.516  53.010  1.00  0.00           N  
ATOM   1758  CA  ARG A 167      24.751  46.094  52.793  1.00  0.00           C  
ATOM   1759  C   ARG A 167      26.101  45.754  53.311  1.00  0.00           C  
ATOM   1760  O   ARG A 167      27.063  46.544  53.191  1.00  0.00           O  
ATOM   1761  CB  ARG A 167      24.766  45.786  51.308  1.00  0.00           C  
ATOM   1762  CG  ARG A 167      25.359  46.784  50.256  1.00  0.00           C  
ATOM   1763  CD  ARG A 167      25.118  46.205  48.886  1.00  0.00           C  
ATOM   1764  NE  ARG A 167      25.569  47.134  47.881  1.00  0.00           N  
ATOM   1765  CZ  ARG A 167      24.732  47.732  47.024  1.00  0.00           C  
ATOM   1766  NH1 ARG A 167      23.490  47.454  46.832  1.00  0.00           N1+
ATOM   1767  NH2 ARG A 167      25.157  48.873  46.426  1.00  0.00           N  
ATOM   1768  H   ARG A 167      25.095  48.147  52.832  1.00  0.00           H  
ATOM   1769  HE  ARG A 167      26.561  47.251  47.755  1.00  0.00           H  
ATOM   1770 1HH1 ARG A 167      22.942  46.868  47.431  1.00  0.00           H  
ATOM   1771 2HH1 ARG A 167      23.145  47.797  45.959  1.00  0.00           H  
ATOM   1772 1HH2 ARG A 167      26.015  49.255  46.751  1.00  0.00           H  
ATOM   1773 2HH2 ARG A 167      24.586  49.244  45.689  1.00  0.00           H  
ATOM   1774  N   THR A 168      26.235  44.438  53.567  1.00  0.00           N  
ATOM   1775  CA  THR A 168      27.449  43.715  53.889  1.00  0.00           C  
ATOM   1776  C   THR A 168      28.518  43.662  52.726  1.00  0.00           C  
ATOM   1777  O   THR A 168      28.223  43.135  51.651  1.00  0.00           O  
ATOM   1778  CB  THR A 168      27.124  42.328  54.368  1.00  0.00           C  
ATOM   1779  CG2 THR A 168      28.299  41.922  55.334  1.00  0.00           C  
ATOM   1780  OG1 THR A 168      25.986  42.253  55.242  1.00  0.00           O  
ATOM   1781  H   THR A 168      25.455  43.820  53.585  1.00  0.00           H  
ATOM   1782  HG1 THR A 168      25.815  41.350  55.612  1.00  0.00           H  
ATOM   1783  N   VAL A 169      29.604  44.385  52.941  1.00  0.00           N  
ATOM   1784  CA  VAL A 169      30.777  44.300  52.035  1.00  0.00           C  
ATOM   1785  C   VAL A 169      32.050  43.704  52.666  1.00  0.00           C  
ATOM   1786  O   VAL A 169      32.681  44.172  53.582  1.00  0.00           O  
ATOM   1787  CB  VAL A 169      30.886  45.684  51.279  1.00  0.00           C  
ATOM   1788  CG1 VAL A 169      32.190  45.809  50.606  1.00  0.00           C  
ATOM   1789  CG2 VAL A 169      29.778  45.954  50.352  1.00  0.00           C  
ATOM   1790  H   VAL A 169      29.629  45.141  53.585  1.00  0.00           H  
ATOM   1791  N   TRP A 170      32.335  42.530  52.118  1.00  0.00           N  
ATOM   1792  CA  TRP A 170      33.490  41.758  52.588  1.00  0.00           C  
ATOM   1793  C   TRP A 170      34.870  42.285  52.173  1.00  0.00           C  
ATOM   1794  O   TRP A 170      35.180  42.597  51.007  1.00  0.00           O  
ATOM   1795  CB  TRP A 170      33.517  40.332  52.026  1.00  0.00           C  
ATOM   1796  CG  TRP A 170      32.547  39.573  52.859  1.00  0.00           C  
ATOM   1797  CD1 TRP A 170      31.283  39.360  52.462  1.00  0.00           C  
ATOM   1798  CD2 TRP A 170      32.759  38.939  54.074  1.00  0.00           C  
ATOM   1799  CE2 TRP A 170      31.508  38.433  54.429  1.00  0.00           C  
ATOM   1800  CE3 TRP A 170      33.859  38.753  54.947  1.00  0.00           C  
ATOM   1801  NE1 TRP A 170      30.670  38.741  53.410  1.00  0.00           N  
ATOM   1802  CZ2 TRP A 170      31.356  37.718  55.543  1.00  0.00           C  
ATOM   1803  CZ3 TRP A 170      33.714  37.967  56.067  1.00  0.00           C  
ATOM   1804  CH2 TRP A 170      32.451  37.437  56.329  1.00  0.00           C  
ATOM   1805  H   TRP A 170      31.903  42.304  51.246  1.00  0.00           H  
ATOM   1806  HD1 TRP A 170      30.836  39.933  51.637  1.00  0.00           H  
ATOM   1807  HE1 TRP A 170      29.684  38.582  53.414  1.00  0.00           H  
ATOM   1808  HE3 TRP A 170      34.737  39.394  54.839  1.00  0.00           H  
ATOM   1809  HZ2 TRP A 170      30.362  37.687  56.007  1.00  0.00           H  
ATOM   1810  HZ3 TRP A 170      34.616  37.719  56.627  1.00  0.00           H  
ATOM   1811  HH2 TRP A 170      32.207  37.074  57.330  1.00  0.00           H  
ATOM   1812  N   GLN A 171      35.771  42.397  53.170  1.00  0.00           N  
ATOM   1813  CA  GLN A 171      37.230  42.752  53.022  1.00  0.00           C  
ATOM   1814  C   GLN A 171      38.045  41.478  53.221  1.00  0.00           C  
ATOM   1815  O   GLN A 171      37.932  40.820  54.229  1.00  0.00           O  
ATOM   1816  CB  GLN A 171      37.910  43.836  53.981  1.00  0.00           C  
ATOM   1817  CG  GLN A 171      39.088  44.496  53.187  1.00  0.00           C  
ATOM   1818  CD  GLN A 171      39.999  45.269  54.201  1.00  0.00           C  
ATOM   1819  NE2 GLN A 171      39.532  46.418  54.619  1.00  0.00           N  
ATOM   1820  OE1 GLN A 171      40.891  44.659  54.766  1.00  0.00           O  
ATOM   1821  H   GLN A 171      35.487  42.082  54.074  1.00  0.00           H  
ATOM   1822 1HE2 GLN A 171      38.606  46.716  54.364  1.00  0.00           H  
ATOM   1823 2HE2 GLN A 171      39.899  46.861  55.437  1.00  0.00           H  
ATOM   1824  N   TYR A 172      39.052  41.206  52.345  1.00  0.00           N  
ATOM   1825  CA  TYR A 172      39.888  39.964  52.526  1.00  0.00           C  
ATOM   1826  C   TYR A 172      41.381  40.393  52.443  1.00  0.00           C  
ATOM   1827  O   TYR A 172      41.890  40.642  51.380  1.00  0.00           O  
ATOM   1828  CB  TYR A 172      39.468  38.882  51.553  1.00  0.00           C  
ATOM   1829  CG  TYR A 172      38.509  37.923  52.222  1.00  0.00           C  
ATOM   1830  CD1 TYR A 172      38.993  36.586  52.472  1.00  0.00           C  
ATOM   1831  CD2 TYR A 172      37.156  38.179  52.180  1.00  0.00           C
[truncated: 2,116,151 more chars]
