# Supplementary material for: Structural insights into the pSer/pThr dependent regulation of the SHP2 tyrosine phosphatase in insulin and CD28 signaling
Source: Nat Commun. 2022 Sep 16;13:5439. doi: 10.1038/s41467-022-32918-5 (PMC9481563; doi:10.1038/s41467-022-32918-5)
Supplement: Supplementary file 4 — Supplementary dataset 2 [file 41467_2022_32918_MOESM4_ESM.zip › p0IRS1-05-dynamics.pdb]

MODEL        1
ATOM      1  N   SER A   4      60.290  26.400  28.120  1.00  0.00           N  
ATOM      2  CA  SER A   4      59.250  25.430  28.530  1.00  0.00           C  
ATOM      3  C   SER A   4      58.130  25.630  27.520  1.00  0.00           C  
ATOM      4  O   SER A   4      58.040  26.580  26.730  1.00  0.00           O  
ATOM      5  CB  SER A   4      58.730  25.810  29.970  1.00  0.00           C  
ATOM      6  OG  SER A   4      57.960  27.000  29.910  1.00  0.00           O  
ATOM      7  HG  SER A   4      58.060  27.390  30.830  1.00  0.00           H  
ATOM      8  H1  SER A   4      60.350  26.350  27.120  1.00  0.00           H  
ATOM      9  H2  SER A   4      59.990  27.340  28.300  1.00  0.00           H  
ATOM     10  H3  SER A   4      61.190  26.220  28.510  1.00  0.00           H  
ATOM     11  N   GLY A   5      57.160  24.720  27.510  1.00  0.00           N  
ATOM     12  CA  GLY A   5      55.880  24.870  26.760  1.00  0.00           C  
ATOM     13  C   GLY A   5      54.940  25.970  27.220  1.00  0.00           C  
ATOM     14  O   GLY A   5      54.670  26.840  26.420  1.00  0.00           O  
ATOM     15  H   GLY A   5      57.100  23.980  28.180  1.00  0.00           H  
ATOM     16  N   PHE A   6      55.050  26.230  28.560  1.00  0.00           N  
ATOM     17  CA  PHE A   6      54.290  27.320  29.130  1.00  0.00           C  
ATOM     18  C   PHE A   6      54.650  28.770  28.550  1.00  0.00           C  
ATOM     19  O   PHE A   6      53.830  29.360  27.820  1.00  0.00           O  
ATOM     20  CB  PHE A   6      54.500  27.350  30.610  1.00  0.00           C  
ATOM     21  CG  PHE A   6      54.460  26.070  31.460  1.00  0.00           C  
ATOM     22  CD1 PHE A   6      53.310  25.310  31.430  1.00  0.00           C  
ATOM     23  CD2 PHE A   6      55.630  25.580  32.090  1.00  0.00           C  
ATOM     24  CE1 PHE A   6      53.220  24.120  32.040  1.00  0.00           C  
ATOM     25  CE2 PHE A   6      55.530  24.270  32.660  1.00  0.00           C  
ATOM     26  CZ  PHE A   6      54.340  23.520  32.650  1.00  0.00           C  
ATOM     27  H   PHE A   6      55.580  25.730  29.240  1.00  0.00           H  
ATOM     28  HD1 PHE A   6      52.450  25.690  30.880  1.00  0.00           H  
ATOM     29  HD2 PHE A   6      56.360  26.330  32.390  1.00  0.00           H  
ATOM     30  HE1 PHE A   6      52.320  23.500  31.950  1.00  0.00           H  
ATOM     31  HE2 PHE A   6      56.400  23.760  33.070  1.00  0.00           H  
ATOM     32  HZ  PHE A   6      54.390  22.500  33.050  1.00  0.00           H  
ATOM     33  N   TRP A   7      55.980  29.100  28.660  1.00  0.00           N  
ATOM     34  CA  TRP A   7      56.570  30.270  27.950  1.00  0.00           C  
ATOM     35  C   TRP A   7      56.270  30.310  26.450  1.00  0.00           C  
ATOM     36  O   TRP A   7      56.330  31.400  25.910  1.00  0.00           O  
ATOM     37  CB  TRP A   7      58.040  30.490  28.290  1.00  0.00           C  
ATOM     38  CG  TRP A   7      58.040  31.250  29.660  1.00  0.00           C  
ATOM     39  CD1 TRP A   7      58.600  30.840  30.800  1.00  0.00           C  
ATOM     40  CD2 TRP A   7      58.010  32.660  29.790  1.00  0.00           C  
ATOM     41  CE2 TRP A   7      58.420  32.960  31.080  1.00  0.00           C  
ATOM     42  CE3 TRP A   7      57.430  33.680  28.990  1.00  0.00           C  
ATOM     43  NE1 TRP A   7      58.760  31.810  31.630  1.00  0.00           N  
ATOM     44  CZ2 TRP A   7      58.290  34.240  31.620  1.00  0.00           C  
ATOM     45  CZ3 TRP A   7      57.350  34.970  29.500  1.00  0.00           C  
ATOM     46  CH2 TRP A   7      57.730  35.240  30.840  1.00  0.00           C  
ATOM     47  H   TRP A   7      56.660  28.470  29.050  1.00  0.00           H  
ATOM     48  HD1 TRP A   7      58.750  29.790  31.050  1.00  0.00           H  
ATOM     49  HE1 TRP A   7      59.120  31.790  32.570  1.00  0.00           H  
ATOM     50  HE3 TRP A   7      57.080  33.540  27.970  1.00  0.00           H  
ATOM     51  HZ2 TRP A   7      58.590  34.330  32.670  1.00  0.00           H  
ATOM     52  HZ3 TRP A   7      56.720  35.690  28.980  1.00  0.00           H  
ATOM     53  HH2 TRP A   7      57.460  36.200  31.280  1.00  0.00           H  
ATOM     54  N   GLU A   8      56.330  29.140  25.790  1.00  0.00           N  
ATOM     55  CA  GLU A   8      56.040  29.140  24.300  1.00  0.00           C  
ATOM     56  C   GLU A   8      54.600  29.570  24.010  1.00  0.00           C  
ATOM     57  O   GLU A   8      54.270  30.430  23.150  1.00  0.00           O  
ATOM     58  CB  GLU A   8      56.260  27.740  23.720  1.00  0.00           C  
ATOM     59  CG  GLU A   8      57.640  27.340  23.580  1.00  0.00           C  
ATOM     60  CD  GLU A   8      58.010  25.900  23.390  1.00  0.00           C  
ATOM     61  OE1 GLU A   8      59.200  25.520  23.600  1.00  0.00           O  
ATOM     62  OE2 GLU A   8      57.210  24.980  23.150  1.00  0.00           O1-
ATOM     63  H   GLU A   8      56.120  28.300  26.300  1.00  0.00           H  
ATOM     64  N   GLU A   9      53.730  29.120  24.880  1.00  0.00           N  
ATOM     65  CA  GLU A   9      52.260  29.560  24.730  1.00  0.00           C  
ATOM     66  C   GLU A   9      52.170  30.980  25.260  1.00  0.00           C  
ATOM     67  O   GLU A   9      51.590  31.820  24.630  1.00  0.00           O  
ATOM     68  CB  GLU A   9      51.340  28.680  25.530  1.00  0.00           C  
ATOM     69  CG  GLU A   9      51.390  27.220  25.110  1.00  0.00           C  
ATOM     70  CD  GLU A   9      50.420  26.430  26.070  1.00  0.00           C  
ATOM     71  OE1 GLU A   9      50.670  26.460  27.290  1.00  0.00           O  
ATOM     72  OE2 GLU A   9      49.600  25.640  25.630  1.00  0.00           O1-
ATOM     73  H   GLU A   9      53.990  28.620  25.700  1.00  0.00           H  
ATOM     74  N   PHE A  10      52.980  31.370  26.250  1.00  0.00           N  
ATOM     75  CA  PHE A  10      52.940  32.710  26.820  1.00  0.00           C  
ATOM     76  C   PHE A  10      53.450  33.690  25.710  1.00  0.00           C  
ATOM     77  O   PHE A  10      52.760  34.660  25.510  1.00  0.00           O  
ATOM     78  CB  PHE A  10      53.820  32.860  28.030  1.00  0.00           C  
ATOM     79  CG  PHE A  10      53.440  33.940  28.990  1.00  0.00           C  
ATOM     80  CD1 PHE A  10      52.530  33.620  29.980  1.00  0.00           C  
ATOM     81  CD2 PHE A  10      54.030  35.220  28.860  1.00  0.00           C  
ATOM     82  CE1 PHE A  10      52.400  34.450  31.030  1.00  0.00           C  
ATOM     83  CE2 PHE A  10      53.830  36.050  30.020  1.00  0.00           C  
ATOM     84  CZ  PHE A  10      53.020  35.690  31.030  1.00  0.00           C  
ATOM     85  H   PHE A  10      53.310  30.720  26.930  1.00  0.00           H  
ATOM     86  HD1 PHE A  10      52.150  32.610  30.010  1.00  0.00           H  
ATOM     87  HD2 PHE A  10      54.360  35.630  27.900  1.00  0.00           H  
ATOM     88  HE1 PHE A  10      52.020  34.160  32.000  1.00  0.00           H  
ATOM     89  HE2 PHE A  10      54.220  37.060  30.150  1.00  0.00           H  
ATOM     90  HZ  PHE A  10      52.900  36.360  31.870  1.00  0.00           H  
ATOM     91  N   GLU A  11      54.500  33.340  24.950  1.00  0.00           N  
ATOM     92  CA  GLU A  11      54.880  34.080  23.730  1.00  0.00           C  
ATOM     93  C   GLU A  11      53.720  34.200  22.730  1.00  0.00           C  
ATOM     94  O   GLU A  11      53.380  35.350  22.370  1.00  0.00           O  
ATOM     95  CB  GLU A  11      56.150  33.300  23.140  1.00  0.00           C  
ATOM     96  CG  GLU A  11      56.480  33.840  21.750  1.00  0.00           C  
ATOM     97  CD  GLU A  11      57.450  35.030  21.670  1.00  0.00           C  
ATOM     98  OE1 GLU A  11      58.040  35.330  22.680  1.00  0.00           O  
ATOM     99  OE2 GLU A  11      57.550  35.670  20.630  1.00  0.00           O1-
ATOM    100  H   GLU A  11      55.140  32.630  25.230  1.00  0.00           H  
ATOM    101  N   THR A  12      53.060  33.130  22.260  1.00  0.00           N  
ATOM    102  CA  THR A  12      52.020  33.310  21.190  1.00  0.00           C  
ATOM    103  C   THR A  12      50.750  34.090  21.630  1.00  0.00           C  
ATOM    104  O   THR A  12      50.060  34.720  20.800  1.00  0.00           O  
ATOM    105  CB  THR A  12      51.740  31.890  20.630  1.00  0.00           C  
ATOM    106  CG2 THR A  12      53.010  31.310  20.030  1.00  0.00           C  
ATOM    107  OG1 THR A  12      51.090  31.030  21.540  1.00  0.00           O  
ATOM    108  H   THR A  12      53.050  32.170  22.530  1.00  0.00           H  
ATOM    109  HG1 THR A  12      51.160  30.090  21.200  1.00  0.00           H  
ATOM    110  N   LEU A  13      50.470  34.000  22.910  1.00  0.00           N  
ATOM    111  CA  LEU A  13      49.470  34.950  23.600  1.00  0.00           C  
ATOM    112  C   LEU A  13      49.940  36.430  23.510  1.00  0.00           C  
ATOM    113  O   LEU A  13      49.240  37.310  23.020  1.00  0.00           O  
ATOM    114  CB  LEU A  13      49.150  34.550  25.020  1.00  0.00           C  
ATOM    115  CG  LEU A  13      48.540  33.150  25.230  1.00  0.00           C  
ATOM    116  CD1 LEU A  13      48.890  32.430  26.490  1.00  0.00           C  
ATOM    117  CD2 LEU A  13      47.000  33.230  25.170  1.00  0.00           C  
ATOM    118  H   LEU A  13      50.810  33.200  23.410  1.00  0.00           H  
ATOM    119  N   GLN A  14      51.130  36.650  24.090  1.00  0.00           N  
ATOM    120  CA  GLN A  14      51.830  37.960  24.220  1.00  0.00           C  
ATOM    121  C   GLN A  14      52.080  38.590  22.880  1.00  0.00           C  
ATOM    122  O   GLN A  14      51.850  39.780  22.720  1.00  0.00           O  
ATOM    123  CB  GLN A  14      53.090  37.890  25.060  1.00  0.00           C  
ATOM    124  CG  GLN A  14      53.690  39.230  25.490  1.00  0.00           C  
ATOM    125  CD  GLN A  14      54.500  39.140  26.770  1.00  0.00           C  
ATOM    126  NE2 GLN A  14      55.770  38.800  26.650  1.00  0.00           N  
ATOM    127  OE1 GLN A  14      54.060  39.220  27.940  1.00  0.00           O  
ATOM    128  H   GLN A  14      51.510  35.880  24.610  1.00  0.00           H  
ATOM    129 1HE2 GLN A  14      56.120  38.440  25.780  1.00  0.00           H  
ATOM    130 2HE2 GLN A  14      56.340  38.940  27.460  1.00  0.00           H  
ATOM    131  N   GLN A  15      52.260  37.760  21.860  1.00  0.00           N  
ATOM    132  CA  GLN A  15      52.250  38.240  20.440  1.00  0.00           C  
ATOM    133  C   GLN A  15      51.020  38.890  19.900  1.00  0.00           C  
ATOM    134  O   GLN A  15      51.060  39.810  19.060  1.00  0.00           O  
ATOM    135  CB  GLN A  15      52.620  37.190  19.350  1.00  0.00           C  
ATOM    136  CG  GLN A  15      54.080  36.700  19.490  1.00  0.00           C  
ATOM    137  CD  GLN A  15      54.410  35.770  18.330  1.00  0.00           C  
ATOM    138  NE2 GLN A  15      55.500  35.160  18.550  1.00  0.00           N  
ATOM    139  OE1 GLN A  15      53.690  35.420  17.400  1.00  0.00           O  
ATOM    140  H   GLN A  15      52.630  36.830  21.920  1.00  0.00           H  
ATOM    141 1HE2 GLN A  15      56.010  35.300  19.400  1.00  0.00           H  
ATOM    142 2HE2 GLN A  15      55.890  34.620  17.810  1.00  0.00           H  
ATOM    143  N   GLN A  16      49.880  38.530  20.520  1.00  0.00           N  
ATOM    144  CA  GLN A  16      48.480  38.990  20.270  1.00  0.00           C  
ATOM    145  C   GLN A  16      48.000  40.220  20.990  1.00  0.00           C  
ATOM    146  O   GLN A  16      47.240  41.010  20.480  1.00  0.00           O  
ATOM    147  CB  GLN A  16      47.520  37.850  20.640  1.00  0.00           C  
ATOM    148  CG  GLN A  16      46.070  38.030  20.240  1.00  0.00           C  
ATOM    149  CD  GLN A  16      45.270  36.740  20.570  1.00  0.00           C  
ATOM    150  NE2 GLN A  16      44.980  35.980  19.570  1.00  0.00           N  
ATOM    151  OE1 GLN A  16      45.040  36.300  21.720  1.00  0.00           O  
ATOM    152  H   GLN A  16      49.840  37.680  21.040  1.00  0.00           H  
ATOM    153 1HE2 GLN A  16      45.210  36.130  18.610  1.00  0.00           H  
ATOM    154 2HE2 GLN A  16      44.560  35.100  19.820  1.00  0.00           H  
ATOM    155  N   GLU A  17      48.620  40.390  22.170  1.00  0.00           N  
ATOM    156  CA  GLU A  17      48.600  41.630  22.970  1.00  0.00           C  
ATOM    157  C   GLU A  17      49.500  42.670  22.340  1.00  0.00           C  
ATOM    158  O   GLU A  17      48.980  43.740  22.000  1.00  0.00           O  
ATOM    159  CB  GLU A  17      48.860  41.320  24.460  1.00  0.00           C  
ATOM    160  CG  GLU A  17      48.430  42.520  25.350  1.00  0.00           C  
ATOM    161  CD  GLU A  17      48.850  42.390  26.770  1.00  0.00           C  
ATOM    162  OE1 GLU A  17      48.630  41.320  27.340  1.00  0.00           O  
ATOM    163  OE2 GLU A  17      49.270  43.370  27.390  1.00  0.00           O1-
ATOM    164  H   GLU A  17      49.040  39.570  22.550  1.00  0.00           H  
ATOM    165  N   CYS A  18      50.710  42.220  21.930  1.00  0.00           N  
ATOM    166  CA  CYS A  18      51.720  42.980  21.180  1.00  0.00           C  
ATOM    167  C   CYS A  18      51.410  43.340  19.750  1.00  0.00           C  
ATOM    168  O   CYS A  18      52.140  43.050  18.850  1.00  0.00           O  
ATOM    169  CB  CYS A  18      53.060  42.220  21.320  1.00  0.00           C  
ATOM    170  SG  CYS A  18      53.810  42.040  22.990  1.00  0.00           S  
ATOM    171  H   CYS A  18      50.970  41.270  22.090  1.00  0.00           H  
ATOM    172  HG  CYS A  18      52.910  41.180  23.450  1.00  0.00           H  
ATOM    173  N   LYS A  19      50.570  44.350  19.710  1.00  0.00           N  
ATOM    174  CA  LYS A  19      50.070  44.980  18.440  1.00  0.00           C  
ATOM    175  C   LYS A  19      49.180  46.270  18.660  1.00  0.00           C  
ATOM    176  O   LYS A  19      49.080  46.830  19.710  1.00  0.00           O  
ATOM    177  CB  LYS A  19      49.390  43.890  17.570  1.00  0.00           C  
ATOM    178  CG  LYS A  19      48.130  43.440  18.200  1.00  0.00           C  
ATOM    179  CD  LYS A  19      47.230  42.430  17.500  1.00  0.00           C  
ATOM    180  CE  LYS A  19      46.640  43.000  16.260  1.00  0.00           C  
ATOM    181  NZ  LYS A  19      45.780  42.190  15.450  1.00  0.00           N1+
ATOM    182  H   LYS A  19      50.130  44.650  20.550  1.00  0.00           H  
ATOM    183  HZ1 LYS A  19      45.430  41.460  16.040  1.00  0.00           H  
ATOM    184  HZ2 LYS A  19      45.000  42.690  15.090  1.00  0.00           H  
ATOM    185  HZ3 LYS A  19      46.350  41.930  14.670  1.00  0.00           H  
ATOM    186  N   LEU A  20      48.530  46.680  17.600  1.00  0.00           N  
ATOM    187  CA  LEU A  20      47.460  47.690  17.730  1.00  0.00           C  
ATOM    188  C   LEU A  20      46.300  47.100  18.490  1.00  0.00           C  
ATOM    189  O   LEU A  20      45.730  46.050  18.110  1.00  0.00           O  
ATOM    190  CB  LEU A  20      46.990  48.260  16.360  1.00  0.00           C  
ATOM    191  CG  LEU A  20      46.550  49.740  16.260  1.00  0.00           C  
ATOM    192  CD1 LEU A  20      47.860  50.520  16.200  1.00  0.00           C  
ATOM    193  CD2 LEU A  20      45.580  50.000  15.090  1.00  0.00           C  
ATOM    194  H   LEU A  20      48.630  46.300  16.680  1.00  0.00           H  
ATOM    195  N   LEU A  21      46.040  47.580  19.720  1.00  0.00           N  
ATOM    196  CA  LEU A  21      44.990  47.140  20.730  1.00  0.00           C  
ATOM    197  C   LEU A  21      43.770  48.090  20.640  1.00  0.00           C  
ATOM    198  O   LEU A  21      43.910  49.170  20.010  1.00  0.00           O  
ATOM    199  CB  LEU A  21      45.440  47.050  22.120  1.00  0.00           C  
ATOM    200  CG  LEU A  21      46.440  45.910  22.420  1.00  0.00           C  
ATOM    201  CD1 LEU A  21      47.170  46.020  23.780  1.00  0.00           C  
ATOM    202  CD2 LEU A  21      45.730  44.560  22.340  1.00  0.00           C  
ATOM    203  H   LEU A  21      46.600  48.340  20.050  1.00  0.00           H  
ATOM    204  N   TYR A  22      42.650  47.690  21.230  1.00  0.00           N  
ATOM    205  CA  TYR A  22      41.360  48.530  21.300  1.00  0.00           C  
ATOM    206  C   TYR A  22      41.530  49.890  22.050  1.00  0.00           C  
ATOM    207  O   TYR A  22      42.410  50.220  22.870  1.00  0.00           O  
ATOM    208  CB  TYR A  22      40.300  47.730  22.140  1.00  0.00           C  
ATOM    209  CG  TYR A  22      39.790  46.450  21.500  1.00  0.00           C  
ATOM    210  CD1 TYR A  22      38.720  46.430  20.670  1.00  0.00           C  
ATOM    211  CD2 TYR A  22      40.500  45.310  21.860  1.00  0.00           C  
ATOM    212  CE1 TYR A  22      38.210  45.270  20.160  1.00  0.00           C  
ATOM    213  CE2 TYR A  22      39.950  44.110  21.380  1.00  0.00           C  
ATOM    214  CZ  TYR A  22      38.840  44.060  20.530  1.00  0.00           C  
ATOM    215  OH  TYR A  22      38.490  42.910  19.900  1.00  0.00           O  
ATOM    216  H   TYR A  22      42.560  46.760  21.570  1.00  0.00           H  
ATOM    217  HD1 TYR A  22      38.190  47.380  20.590  1.00  0.00           H  
ATOM    218  HD2 TYR A  22      41.520  45.330  22.230  1.00  0.00           H  
ATOM    219  HE1 TYR A  22      37.350  45.330  19.500  1.00  0.00           H  
ATOM    220  HE2 TYR A  22      40.570  43.220  21.540  1.00  0.00           H  
ATOM    221  HH  TYR A  22      39.200  42.260  20.170  1.00  0.00           H  
ATOM    222  N   SER A  23      40.590  50.810  21.700  1.00  0.00           N  
ATOM    223  CA  SER A  23      40.310  52.080  22.410  1.00  0.00           C  
ATOM    224  C   SER A  23      40.330  52.110  23.990  1.00  0.00           C  
ATOM    225  O   SER A  23      39.890  51.170  24.610  1.00  0.00           O  
ATOM    226  CB  SER A  23      38.910  52.540  22.030  1.00  0.00           C  
ATOM    227  OG  SER A  23      38.540  53.910  22.360  1.00  0.00           O  
ATOM    228  H   SER A  23      39.990  50.620  20.920  1.00  0.00           H  
ATOM    229  HG  SER A  23      38.220  53.970  23.300  1.00  0.00           H  
ATOM    230  N   ARG A  24      41.260  52.970  24.440  1.00  0.00           N  
ATOM    231  CA  ARG A  24      41.570  53.250  25.870  1.00  0.00           C  
ATOM    232  C   ARG A  24      41.500  54.800  26.220  1.00  0.00           C  
ATOM    233  O   ARG A  24      42.180  55.340  27.090  1.00  0.00           O  
ATOM    234  CB  ARG A  24      42.890  52.580  26.130  1.00  0.00           C  
ATOM    235  CG  ARG A  24      42.890  51.070  26.120  1.00  0.00           C  
ATOM    236  CD  ARG A  24      44.230  50.410  25.770  1.00  0.00           C  
ATOM    237  NE  ARG A  24      44.690  50.670  24.410  1.00  0.00           N  
ATOM    238  CZ  ARG A  24      45.900  50.290  23.870  1.00  0.00           C  
ATOM    239  NH1 ARG A  24      46.720  49.490  24.520  1.00  0.00           N1+
ATOM    240  NH2 ARG A  24      46.360  50.990  22.820  1.00  0.00           N  
ATOM    241  H   ARG A  24      41.770  53.560  23.810  1.00  0.00           H  
ATOM    242  HE  ARG A  24      43.930  51.080  23.900  1.00  0.00           H  
ATOM    243 1HH1 ARG A  24      46.500  49.000  25.370  1.00  0.00           H  
ATOM    244 2HH1 ARG A  24      47.640  49.370  24.140  1.00  0.00           H  
ATOM    245 1HH2 ARG A  24      45.900  51.850  22.620  1.00  0.00           H  
ATOM    246 2HH2 ARG A  24      47.080  50.700  22.190  1.00  0.00           H  
ATOM    247  N   LYS A  25      40.610  55.580  25.540  1.00  0.00           N  
ATOM    248  CA  LYS A  25      40.690  57.050  25.530  1.00  0.00           C  
ATOM    249  C   LYS A  25      40.420  57.660  26.870  1.00  0.00           C  
ATOM    250  O   LYS A  25      41.150  58.490  27.400  1.00  0.00           O  
ATOM    251  CB  LYS A  25      39.710  57.520  24.470  1.00  0.00           C  
ATOM    252  CG  LYS A  25      39.580  58.960  24.100  1.00  0.00           C  
ATOM    253  CD  LYS A  25      38.480  59.170  23.010  1.00  0.00           C  
ATOM    254  CE  LYS A  25      37.070  59.060  23.540  1.00  0.00           C  
ATOM    255  NZ  LYS A  25      36.060  59.430  22.570  1.00  0.00           N1+
ATOM    256  H   LYS A  25      39.750  55.280  25.130  1.00  0.00           H  
ATOM    257  HZ1 LYS A  25      36.080  58.700  21.880  1.00  0.00           H  
ATOM    258  HZ2 LYS A  25      35.190  59.680  22.990  1.00  0.00           H  
ATOM    259  HZ3 LYS A  25      36.380  60.270  22.130  1.00  0.00           H  
ATOM    260  N   GLU A  26      39.480  57.070  27.550  1.00  0.00           N  
ATOM    261  CA  GLU A  26      39.140  57.480  28.940  1.00  0.00           C  
ATOM    262  C   GLU A  26      40.280  57.210  29.920  1.00  0.00           C  
ATOM    263  O   GLU A  26      40.490  57.950  30.920  1.00  0.00           O  
ATOM    264  CB  GLU A  26      37.820  56.780  29.340  1.00  0.00           C  
ATOM    265  CG  GLU A  26      36.540  57.300  28.700  1.00  0.00           C  
ATOM    266  CD  GLU A  26      36.030  58.710  29.090  1.00  0.00           C  
ATOM    267  OE1 GLU A  26      35.180  58.760  29.980  1.00  0.00           O  
ATOM    268  OE2 GLU A  26      36.470  59.720  28.510  1.00  0.00           O1-
ATOM    269  H   GLU A  26      39.000  56.300  27.120  1.00  0.00           H  
ATOM    270  N   GLY A  27      40.950  56.060  29.670  1.00  0.00           N  
ATOM    271  CA  GLY A  27      42.080  55.660  30.550  1.00  0.00           C  
ATOM    272  C   GLY A  27      43.300  56.580  30.350  1.00  0.00           C  
ATOM    273  O   GLY A  27      44.040  56.840  31.300  1.00  0.00           O  
ATOM    274  H   GLY A  27      40.610  55.230  29.220  1.00  0.00           H  
ATOM    275  N   GLN A  28      43.640  56.970  29.150  1.00  0.00           N  
ATOM    276  CA  GLN A  28      44.750  57.830  28.850  1.00  0.00           C  
ATOM    277  C   GLN A  28      44.850  59.290  29.310  1.00  0.00           C  
ATOM    278  O   GLN A  28      45.910  59.850  29.090  1.00  0.00           O  
ATOM    279  CB  GLN A  28      44.840  57.810  27.290  1.00  0.00           C  
ATOM    280  CG  GLN A  28      45.750  56.730  26.790  1.00  0.00           C  
ATOM    281  CD  GLN A  28      45.550  56.280  25.360  1.00  0.00           C  
ATOM    282  NE2 GLN A  28      46.490  55.510  24.850  1.00  0.00           N  
ATOM    283  OE1 GLN A  28      44.660  56.620  24.630  1.00  0.00           O  
ATOM    284  H   GLN A  28      43.140  56.630  28.360  1.00  0.00           H  
ATOM    285 1HE2 GLN A  28      47.310  55.200  25.340  1.00  0.00           H  
ATOM    286 2HE2 GLN A  28      46.380  55.110  23.940  1.00  0.00           H  
ATOM    287  N   ARG A  29      43.750  59.790  29.840  1.00  0.00           N  
ATOM    288  CA  ARG A  29      43.600  61.200  30.230  1.00  0.00           C  
ATOM    289  C   ARG A  29      44.330  61.850  31.410  1.00  0.00           C  
ATOM    290  O   ARG A  29      44.190  61.330  32.510  1.00  0.00           O  
ATOM    291  CB  ARG A  29      42.070  61.440  30.460  1.00  0.00           C  
ATOM    292  CG  ARG A  29      41.290  61.400  29.150  1.00  0.00           C  
ATOM    293  CD  ARG A  29      39.790  61.520  29.370  1.00  0.00           C  
ATOM    294  NE  ARG A  29      39.520  62.930  29.620  1.00  0.00           N  
ATOM    295  CZ  ARG A  29      38.410  63.620  29.580  1.00  0.00           C  
ATOM    296  NH1 ARG A  29      37.220  63.100  29.260  1.00  0.00           N1+
ATOM    297  NH2 ARG A  29      38.480  64.870  30.000  1.00  0.00           N  
ATOM    298  H   ARG A  29      43.090  59.160  30.250  1.00  0.00           H  
ATOM    299  HE  ARG A  29      40.320  63.390  30.010  1.00  0.00           H  
ATOM    300 1HH1 ARG A  29      37.140  62.130  29.030  1.00  0.00           H  
ATOM    301 2HH1 ARG A  29      36.460  63.740  29.170  1.00  0.00           H  
ATOM    302 1HH2 ARG A  29      39.370  65.250  30.260  1.00  0.00           H  
ATOM    303 2HH2 ARG A  29      37.670  65.440  30.150  1.00  0.00           H  
ATOM    304  N   GLN A  30      44.560  63.180  31.270  1.00  0.00           N  
ATOM    305  CA  GLN A  30      45.210  63.950  32.370  1.00  0.00           C  
ATOM    306  C   GLN A  30      44.360  64.010  33.660  1.00  0.00           C  
ATOM    307  O   GLN A  30      44.910  63.670  34.680  1.00  0.00           O  
ATOM    308  CB  GLN A  30      45.600  65.420  31.890  1.00  0.00           C  
ATOM    309  CG  GLN A  30      46.270  66.250  33.000  1.00  0.00           C  
ATOM    310  CD  GLN A  30      47.810  66.130  33.010  1.00  0.00           C  
ATOM    311  NE2 GLN A  30      48.350  66.020  34.170  1.00  0.00           N  
ATOM    312  OE1 GLN A  30      48.580  66.060  32.030  1.00  0.00           O  
ATOM    313  H   GLN A  30      44.180  63.640  30.470  1.00  0.00           H  
ATOM    314 1HE2 GLN A  30      47.880  66.150  35.040  1.00  0.00           H  
ATOM    315 2HE2 GLN A  30      49.280  65.670  34.150  1.00  0.00           H  
ATOM    316  N   GLU A  31      43.050  63.980  33.370  1.00  0.00           N  
ATOM    317  CA  GLU A  31      42.040  63.910  34.470  1.00  0.00           C  
ATOM    318  C   GLU A  31      42.040  62.650  35.320  1.00  0.00           C  
ATOM    319  O   GLU A  31      41.640  62.690  36.490  1.00  0.00           O  
ATOM    320  CB  GLU A  31      40.580  64.180  33.990  1.00  0.00           C  
ATOM    321  CG  GLU A  31      40.430  65.540  33.240  1.00  0.00           C  
ATOM    322  CD  GLU A  31      41.230  65.810  31.960  1.00  0.00           C  
ATOM    323  OE1 GLU A  31      41.490  67.010  31.620  1.00  0.00           O  
ATOM    324  OE2 GLU A  31      41.600  64.870  31.170  1.00  0.00           O1-
ATOM    325  H   GLU A  31      42.690  64.250  32.480  1.00  0.00           H  
ATOM    326  N   ASN A  32      42.460  61.580  34.740  1.00  0.00           N  
ATOM    327  CA  ASN A  32      42.330  60.230  35.320  1.00  0.00           C  
ATOM    328  C   ASN A  32      43.630  59.520  35.540  1.00  0.00           C  
ATOM    329  O   ASN A  32      43.650  58.470  36.220  1.00  0.00           O  
ATOM    330  CB  ASN A  32      41.430  59.350  34.510  1.00  0.00           C  
ATOM    331  CG  ASN A  32      40.150  60.070  34.160  1.00  0.00           C  
ATOM    332  ND2 ASN A  32      39.670  59.680  32.970  1.00  0.00           N  
ATOM    333  OD1 ASN A  32      39.340  60.640  34.940  1.00  0.00           O  
ATOM    334  H   ASN A  32      43.120  61.630  33.990  1.00  0.00           H  
ATOM    335 1HD2 ASN A  32      40.150  59.020  32.400  1.00  0.00           H  
ATOM    336 2HD2 ASN A  32      38.930  60.120  32.460  1.00  0.00           H  
ATOM    337  N   LYS A  33      44.790  60.170  35.230  1.00  0.00           N  
ATOM    338  CA  LYS A  33      46.100  59.630  35.660  1.00  0.00           C  
ATOM    339  C   LYS A  33      46.430  59.580  37.140  1.00  0.00           C  
ATOM    340  O   LYS A  33      47.160  58.640  37.450  1.00  0.00           O  
ATOM    341  CB  LYS A  33      47.190  60.470  34.970  1.00  0.00           C  
ATOM    342  CG  LYS A  33      47.320  60.060  33.490  1.00  0.00           C  
ATOM    343  CD  LYS A  33      48.560  60.780  32.940  1.00  0.00           C  
ATOM    344  CE  LYS A  33      48.700  60.400  31.430  1.00  0.00           C  
ATOM    345  NZ  LYS A  33      49.830  59.480  31.160  1.00  0.00           N1+
ATOM    346  H   LYS A  33      44.800  60.750  34.420  1.00  0.00           H  
ATOM    347  HZ1 LYS A  33      49.730  58.860  30.380  1.00  0.00           H  
ATOM    348  HZ2 LYS A  33      50.650  60.040  31.080  1.00  0.00           H  
ATOM    349  HZ3 LYS A  33      50.140  58.860  31.880  1.00  0.00           H  
ATOM    350  N   ASN A  34      45.860  60.310  38.020  1.00  0.00           N  
ATOM    351  CA  ASN A  34      45.830  60.190  39.450  1.00  0.00           C  
ATOM    352  C   ASN A  34      44.940  59.060  39.930  1.00  0.00           C  
ATOM    353  O   ASN A  34      45.310  58.300  40.840  1.00  0.00           O  
ATOM    354  CB  ASN A  34      45.390  61.500  40.150  1.00  0.00           C  
ATOM    355  CG  ASN A  34      43.980  61.990  39.760  1.00  0.00           C  
ATOM    356  ND2 ASN A  34      43.440  62.960  40.470  1.00  0.00           N  
ATOM    357  OD1 ASN A  34      43.290  61.430  38.890  1.00  0.00           O  
ATOM    358  H   ASN A  34      45.410  61.130  37.650  1.00  0.00           H  
ATOM    359 1HD2 ASN A  34      43.900  63.240  41.310  1.00  0.00           H  
ATOM    360 2HD2 ASN A  34      42.450  63.060  40.470  1.00  0.00           H  
ATOM    361  N   LYS A  35      43.820  58.690  39.280  1.00  0.00           N  
ATOM    362  CA  LYS A  35      42.930  57.560  39.650  1.00  0.00           C  
ATOM    363  C   LYS A  35      43.380  56.150  39.250  1.00  0.00           C  
ATOM    364  O   LYS A  35      42.860  55.160  39.790  1.00  0.00           O  
ATOM    365  CB  LYS A  35      41.570  57.760  38.940  1.00  0.00           C  
ATOM    366  CG  LYS A  35      40.750  58.960  39.490  1.00  0.00           C  
ATOM    367  CD  LYS A  35      40.090  59.770  38.360  1.00  0.00           C  
ATOM    368  CE  LYS A  35      39.600  61.130  38.650  1.00  0.00           C  
ATOM    369  NZ  LYS A  35      39.120  61.820  37.470  1.00  0.00           N1+
ATOM    370  H   LYS A  35      43.430  59.170  38.500  1.00  0.00           H  
ATOM    371  HZ1 LYS A  35      38.960  62.800  37.570  1.00  0.00           H  
ATOM    372  HZ2 LYS A  35      39.760  61.690  36.710  1.00  0.00           H  
ATOM    373  HZ3 LYS A  35      38.270  61.330  37.290  1.00  0.00           H  
ATOM    374  N   ASN A  36      44.300  56.140  38.310  1.00  0.00           N  
ATOM    375  CA  ASN A  36      44.990  54.910  37.820  1.00  0.00           C  
ATOM    376  C   ASN A  36      46.400  54.830  38.500  1.00  0.00           C  
ATOM    377  O   ASN A  36      47.030  55.850  38.640  1.00  0.00           O  
ATOM    378  CB  ASN A  36      45.040  54.750  36.320  1.00  0.00           C  
ATOM    379  CG  ASN A  36      43.690  54.660  35.630  1.00  0.00           C  
ATOM    380  ND2 ASN A  36      43.620  55.310  34.510  1.00  0.00           N  
ATOM    381  OD1 ASN A  36      42.720  54.080  36.080  1.00  0.00           O  
ATOM    382  H   ASN A  36      44.600  56.960  37.820  1.00  0.00           H  
ATOM    383 1HD2 ASN A  36      44.530  55.610  34.230  1.00  0.00           H  
ATOM    384 2HD2 ASN A  36      42.710  55.390  34.100  1.00  0.00           H  
ATOM    385  N   ARG A  37      46.600  53.680  39.130  1.00  0.00           N  
ATOM    386  CA  ARG A  37      47.850  53.280  39.870  1.00  0.00           C  
ATOM    387  C   ARG A  37      49.030  52.970  38.930  1.00  0.00           C  
ATOM    388  O   ARG A  37      50.120  53.540  39.070  1.00  0.00           O  
ATOM    389  CB  ARG A  37      47.610  52.120  40.850  1.00  0.00           C  
ATOM    390  CG  ARG A  37      48.690  51.980  41.880  1.00  0.00           C  
ATOM    391  CD  ARG A  37      48.680  50.650  42.650  1.00  0.00           C  
ATOM    392  NE  ARG A  37      47.850  50.830  43.880  1.00  0.00           N  
ATOM    393  CZ  ARG A  37      46.590  50.380  44.090  1.00  0.00           C  
ATOM    394  NH1 ARG A  37      45.820  49.670  43.220  1.00  0.00           N1+
ATOM    395  NH2 ARG A  37      45.930  50.720  45.220  1.00  0.00           N  
ATOM    396  H   ARG A  37      45.840  53.100  39.400  1.00  0.00           H  
ATOM    397  HE  ARG A  37      48.330  51.250  44.650  1.00  0.00           H  
ATOM    398 1HH1 ARG A  37      46.040  49.280  42.330  1.00  0.00           H  
ATOM    399 2HH1 ARG A  37      44.840  49.590  43.440  1.00  0.00           H  
ATOM    400 1HH2 ARG A  37      46.350  51.160  46.010  1.00  0.00           H  
ATOM    401 2HH2 ARG A  37      45.000  50.380  45.400  1.00  0.00           H  
ATOM    402  N   TYR A  38      48.790  52.190  37.890  1.00  0.00           N  
ATOM    403  CA  TYR A  38      49.800  51.790  36.930  1.00  0.00           C  
ATOM    404  C   TYR A  38      49.700  52.270  35.480  1.00  0.00           C  
ATOM    405  O   TYR A  38      48.980  51.610  34.650  1.00  0.00           O  
ATOM    406  CB  TYR A  38      49.740  50.250  36.900  1.00  0.00           C  
ATOM    407  CG  TYR A  38      50.350  49.660  38.150  1.00  0.00           C  
ATOM    408  CD1 TYR A  38      51.730  49.570  38.230  1.00  0.00           C  
ATOM    409  CD2 TYR A  38      49.480  49.080  39.080  1.00  0.00           C  
ATOM    410  CE1 TYR A  38      52.240  48.900  39.300  1.00  0.00           C  
ATOM    411  CE2 TYR A  38      50.030  48.430  40.150  1.00  0.00           C  
ATOM    412  CZ  TYR A  38      51.390  48.380  40.260  1.00  0.00           C  
ATOM    413  OH  TYR A  38      51.890  48.210  41.550  1.00  0.00           O  
ATOM    414  H   TYR A  38      47.890  51.810  37.680  1.00  0.00           H  
ATOM    415  HD1 TYR A  38      52.410  50.330  37.840  1.00  0.00           H  
ATOM    416  HD2 TYR A  38      48.470  49.490  39.120  1.00  0.00           H  
ATOM    417  HE1 TYR A  38      53.290  48.600  39.250  1.00  0.00           H  
ATOM    418  HE2 TYR A  38      49.430  47.850  40.860  1.00  0.00           H  
ATOM    419  HH  TYR A  38      52.500  48.960  41.780  1.00  0.00           H  
ATOM    420  N   LYS A  39      50.570  53.170  35.020  1.00  0.00           N  
ATOM    421  CA  LYS A  39      50.370  54.060  33.800  1.00  0.00           C  
ATOM    422  C   LYS A  39      49.870  53.320  32.560  1.00  0.00           C  
ATOM    423  O   LYS A  39      48.810  53.610  32.030  1.00  0.00           O  
ATOM    424  CB  LYS A  39      51.690  54.820  33.430  1.00  0.00           C  
ATOM    425  CG  LYS A  39      52.910  53.880  33.290  1.00  0.00           C  
ATOM    426  CD  LYS A  39      54.240  54.620  32.980  1.00  0.00           C  
ATOM    427  CE  LYS A  39      55.240  53.450  33.040  1.00  0.00           C  
ATOM    428  NZ  LYS A  39      56.500  54.120  32.780  1.00  0.00           N1+
ATOM    429  H   LYS A  39      51.390  53.320  35.560  1.00  0.00           H  
ATOM    430  HZ1 LYS A  39      56.680  54.230  31.800  1.00  0.00           H  
ATOM    431  HZ2 LYS A  39      56.410  55.030  33.180  1.00  0.00           H  
ATOM    432  HZ3 LYS A  39      57.220  53.620  33.260  1.00  0.00           H  
ATOM    433  N   ASN A  40      50.410  52.140  32.260  1.00  0.00           N  
ATOM    434  CA  ASN A  40      50.050  51.330  31.080  1.00  0.00           C  
ATOM    435  C   ASN A  40      49.080  50.210  31.270  1.00  0.00           C  
ATOM    436  O   ASN A  40      48.600  49.640  30.340  1.00  0.00           O  
ATOM    437  CB  ASN A  40      51.390  50.710  30.510  1.00  0.00           C  
ATOM    438  CG  ASN A  40      52.360  50.040  31.420  1.00  0.00           C  
ATOM    439  ND2 ASN A  40      52.310  48.770  31.480  1.00  0.00           N  
ATOM    440  OD1 ASN A  40      53.120  50.620  32.130  1.00  0.00           O  
ATOM    441  H   ASN A  40      51.150  51.830  32.860  1.00  0.00           H  
ATOM    442 1HD2 ASN A  40      51.680  48.330  30.850  1.00  0.00           H  
ATOM    443 2HD2 ASN A  40      52.760  48.220  32.180  1.00  0.00           H  
ATOM    444  N   ILE A  41      48.640  49.920  32.490  1.00  0.00           N  
ATOM    445  CA  ILE A  41      47.520  48.940  32.610  1.00  0.00           C  
ATOM    446  C   ILE A  41      46.120  49.640  32.530  1.00  0.00           C  
ATOM    447  O   ILE A  41      45.470  49.790  33.500  1.00  0.00           O  
ATOM    448  CB  ILE A  41      47.710  48.130  33.910  1.00  0.00           C  
ATOM    449  CG1 ILE A  41      49.160  47.560  34.010  1.00  0.00           C  
ATOM    450  CG2 ILE A  41      46.680  47.000  33.880  1.00  0.00           C  
ATOM    451  CD  ILE A  41      49.800  46.950  32.740  1.00  0.00           C  
ATOM    452  H   ILE A  41      48.740  50.530  33.280  1.00  0.00           H  
ATOM    453  N   LEU A  42      45.960  50.220  31.340  1.00  0.00           N  
ATOM    454  CA  LEU A  42      44.820  51.030  30.820  1.00  0.00           C  
ATOM    455  C   LEU A  42      43.580  50.140  30.570  1.00  0.00           C  
ATOM    456  O   LEU A  42      43.800  48.970  30.150  1.00  0.00           O  
ATOM    457  CB  LEU A  42      45.160  51.730  29.410  1.00  0.00           C  
ATOM    458  CG  LEU A  42      46.230  52.780  29.390  1.00  0.00           C  
ATOM    459  CD1 LEU A  42      46.680  52.990  27.950  1.00  0.00           C  
ATOM    460  CD2 LEU A  42      45.820  54.150  30.000  1.00  0.00           C  
ATOM    461  H   LEU A  42      46.640  50.060  30.620  1.00  0.00           H  
ATOM    462  N   PRO A  43      42.350  50.580  30.870  1.00  0.00           N  
ATOM    463  CA  PRO A  43      41.110  49.910  30.570  1.00  0.00           C  
ATOM    464  C   PRO A  43      40.500  50.110  29.170  1.00  0.00           C  
ATOM    465  O   PRO A  43      40.480  51.240  28.690  1.00  0.00           O  
ATOM    466  CB  PRO A  43      40.090  50.420  31.560  1.00  0.00           C  
ATOM    467  CG  PRO A  43      40.650  51.810  31.860  1.00  0.00           C  
ATOM    468  CD  PRO A  43      42.160  51.510  31.970  1.00  0.00           C  
ATOM    469  N   PHE A  44      40.240  49.000  28.510  1.00  0.00           N  
ATOM    470  CA  PHE A  44      39.460  49.080  27.260  1.00  0.00           C  
ATOM    471  C   PHE A  44      38.100  49.760  27.410  1.00  0.00           C  
ATOM    472  O   PHE A  44      37.370  49.290  28.260  1.00  0.00           O  
ATOM    473  CB  PHE A  44      39.270  47.640  26.800  1.00  0.00           C  
ATOM    474  CG  PHE A  44      40.530  46.960  26.140  1.00  0.00           C  
ATOM    475  CD1 PHE A  44      41.690  47.540  25.630  1.00  0.00           C  
ATOM    476  CD2 PHE A  44      40.380  45.620  25.810  1.00  0.00           C  
ATOM    477  CE1 PHE A  44      42.660  46.750  24.960  1.00  0.00           C  
ATOM    478  CE2 PHE A  44      41.260  44.880  25.110  1.00  0.00           C  
ATOM    479  CZ  PHE A  44      42.450  45.410  24.770  1.00  0.00           C  
ATOM    480  H   PHE A  44      40.870  48.230  28.480  1.00  0.00           H  
ATOM    481  HD1 PHE A  44      41.680  48.620  25.460  1.00  0.00           H  
ATOM    482  HD2 PHE A  44      39.550  45.120  26.310  1.00  0.00           H  
ATOM    483  HE1 PHE A  44      43.410  47.320  24.410  1.00  0.00           H  
ATOM    484  HE2 PHE A  44      41.160  43.800  25.030  1.00  0.00           H  
ATOM    485  HZ  PHE A  44      43.310  44.750  24.630  1.00  0.00           H  
ATOM    486  N   ASP A  45      37.730  50.740  26.530  1.00  0.00           N  
ATOM    487  CA  ASP A  45      36.460  51.470  26.640  1.00  0.00           C  
ATOM    488  C   ASP A  45      35.240  50.590  26.520  1.00  0.00           C  
ATOM    489  O   ASP A  45      34.290  50.610  27.300  1.00  0.00           O  
ATOM    490  CB  ASP A  45      36.490  52.510  25.540  1.00  0.00           C  
ATOM    491  CG  ASP A  45      37.350  53.790  25.790  1.00  0.00           C  
ATOM    492  OD1 ASP A  45      37.030  54.530  26.680  1.00  0.00           O  
ATOM    493  OD2 ASP A  45      38.170  54.120  24.950  1.00  0.00           O1-
ATOM    494  H   ASP A  45      38.390  51.270  26.000  1.00  0.00           H  
ATOM    495  N   HIS A  46      35.170  49.750  25.450  1.00  0.00           N  
ATOM    496  CA  HIS A  46      33.940  48.930  25.110  1.00  0.00           C  
ATOM    497  C   HIS A  46      33.420  48.000  26.190  1.00  0.00           C  
ATOM    498  O   HIS A  46      32.330  48.100  26.710  1.00  0.00           O  
ATOM    499  CB  HIS A  46      34.120  48.200  23.730  1.00  0.00           C  
ATOM    500  CG  HIS A  46      35.270  47.210  23.640  1.00  0.00           C  
ATOM    501  CD2 HIS A  46      35.220  46.070  22.970  1.00  0.00           C  
ATOM    502  ND1 HIS A  46      36.350  47.270  24.320  1.00  0.00           N  
ATOM    503  CE1 HIS A  46      36.970  46.130  24.250  1.00  0.00           C  
ATOM    504  NE2 HIS A  46      36.280  45.390  23.400  1.00  0.00           N  
ATOM    505  H   HIS A  46      35.850  49.830  24.730  1.00  0.00           H  
ATOM    506  HD2 HIS A  46      34.650  45.820  22.070  1.00  0.00           H  
ATOM    507  HE1 HIS A  46      38.020  45.930  24.470  1.00  0.00           H  
ATOM    508  HE2 HIS A  46      36.350  44.400  23.430  1.00  0.00           H  
ATOM    509  N   THR A  47      34.300  47.160  26.780  1.00  0.00           N  
ATOM    510  CA  THR A  47      34.010  46.350  27.950  1.00  0.00           C  
ATOM    511  C   THR A  47      33.830  46.940  29.370  1.00  0.00           C  
ATOM    512  O   THR A  47      33.330  46.270  30.270  1.00  0.00           O  
ATOM    513  CB  THR A  47      35.070  45.240  28.060  1.00  0.00           C  
ATOM    514  CG2 THR A  47      34.820  44.130  27.000  1.00  0.00           C  
ATOM    515  OG1 THR A  47      36.400  45.850  27.820  1.00  0.00           O  
ATOM    516  H   THR A  47      35.290  47.300  26.720  1.00  0.00           H  
ATOM    517  HG1 THR A  47      37.170  45.220  27.690  1.00  0.00           H  
ATOM    518  N   ARG A  48      34.140  48.220  29.510  1.00  0.00           N  
ATOM    519  CA  ARG A  48      34.200  48.870  30.860  1.00  0.00           C  
ATOM    520  C   ARG A  48      32.850  49.200  31.460  1.00  0.00           C  
ATOM    521  O   ARG A  48      31.850  49.420  30.740  1.00  0.00           O  
ATOM    522  CB  ARG A  48      35.330  49.910  30.960  1.00  0.00           C  
ATOM    523  CG  ARG A  48      34.990  51.280  30.510  1.00  0.00           C  
ATOM    524  CD  ARG A  48      36.090  52.150  31.060  1.00  0.00           C  
ATOM    525  NE  ARG A  48      35.700  52.800  32.300  1.00  0.00           N  
ATOM    526  CZ  ARG A  48      34.970  53.910  32.360  1.00  0.00           C  
ATOM    527  NH1 ARG A  48      34.900  54.620  31.260  1.00  0.00           N1+
ATOM    528  NH2 ARG A  48      34.110  54.140  33.340  1.00  0.00           N  
ATOM    529  H   ARG A  48      34.140  48.910  28.790  1.00  0.00           H  
ATOM    530  HE  ARG A  48      35.700  52.220  33.120  1.00  0.00           H  
ATOM    531 1HH1 ARG A  48      35.220  54.250  30.390  1.00  0.00           H  
ATOM    532 2HH1 ARG A  48      34.480  55.520  31.270  1.00  0.00           H  
ATOM    533 1HH2 ARG A  48      33.910  53.530  34.110  1.00  0.00           H  
ATOM    534 2HH2 ARG A  48      33.800  55.090  33.380  1.00  0.00           H  
ATOM    535  N   VAL A  49      32.920  49.320  32.760  1.00  0.00           N  
ATOM    536  CA  VAL A  49      31.810  49.600  33.640  1.00  0.00           C  
ATOM    537  C   VAL A  49      31.750  51.120  33.930  1.00  0.00           C  
ATOM    538  O   VAL A  49      32.790  51.740  34.180  1.00  0.00           O  
ATOM    539  CB  VAL A  49      31.960  48.820  34.910  1.00  0.00           C  
ATOM    540  CG1 VAL A  49      30.910  49.080  36.000  1.00  0.00           C  
ATOM    541  CG2 VAL A  49      32.200  47.360  34.780  1.00  0.00           C  
ATOM    542  H   VAL A  49      33.780  49.040  33.190  1.00  0.00           H  
ATOM    543  N   VAL A  50      30.550  51.660  34.030  1.00  0.00           N  
ATOM    544  CA  VAL A  50      30.380  53.130  34.240  1.00  0.00           C  
ATOM    545  C   VAL A  50      29.680  53.540  35.550  1.00  0.00           C  
ATOM    546  O   VAL A  50      28.810  52.830  36.050  1.00  0.00           O  
ATOM    547  CB  VAL A  50      29.780  53.800  32.990  1.00  0.00           C  
ATOM    548  CG1 VAL A  50      30.720  53.800  31.820  1.00  0.00           C  
ATOM    549  CG2 VAL A  50      28.320  53.310  32.680  1.00  0.00           C  
ATOM    550  H   VAL A  50      29.720  51.190  33.740  1.00  0.00           H  
ATOM    551  N   LEU A  51      30.100  54.670  36.150  1.00  0.00           N  
ATOM    552  CA  LEU A  51      29.340  55.240  37.260  1.00  0.00           C  
ATOM    553  C   LEU A  51      28.200  56.160  36.740  1.00  0.00           C  
ATOM    554  O   LEU A  51      28.430  57.250  36.170  1.00  0.00           O  
ATOM    555  CB  LEU A  51      30.270  56.050  38.100  1.00  0.00           C  
ATOM    556  CG  LEU A  51      31.280  55.220  38.910  1.00  0.00           C  
ATOM    557  CD1 LEU A  51      32.190  56.200  39.570  1.00  0.00           C  
ATOM    558  CD2 LEU A  51      30.680  54.250  39.960  1.00  0.00           C  
ATOM    559  H   LEU A  51      30.820  55.180  35.680  1.00  0.00           H  
ATOM    560  N   HIS A  52      26.990  55.790  37.160  1.00  0.00           N  
ATOM    561  CA  HIS A  52      25.720  56.510  36.730  1.00  0.00           C  
ATOM    562  C   HIS A  52      25.540  57.850  37.510  1.00  0.00           C  
ATOM    563  O   HIS A  52      25.240  57.790  38.700  1.00  0.00           O  
ATOM    564  CB  HIS A  52      24.540  55.610  36.880  1.00  0.00           C  
ATOM    565  CG  HIS A  52      24.580  54.290  36.070  1.00  0.00           C  
ATOM    566  CD2 HIS A  52      23.720  53.320  36.260  1.00  0.00           C  
ATOM    567  ND1 HIS A  52      25.360  54.010  35.030  1.00  0.00           N  
ATOM    568  CE1 HIS A  52      24.930  52.810  34.660  1.00  0.00           C  
ATOM    569  NE2 HIS A  52      23.880  52.390  35.360  1.00  0.00           N  
ATOM    570  H   HIS A  52      26.870  55.040  37.820  1.00  0.00           H  
ATOM    571  HD2 HIS A  52      23.140  53.170  37.180  1.00  0.00           H  
ATOM    572  HE1 HIS A  52      25.510  52.180  33.980  1.00  0.00           H  
ATOM    573  HE2 HIS A  52      23.300  51.580  35.220  1.00  0.00           H  
ATOM    574  N   ASP A  53      25.890  58.950  36.830  1.00  0.00           N  
ATOM    575  CA  ASP A  53      26.070  60.290  37.440  1.00  0.00           C  
ATOM    576  C   ASP A  53      27.080  60.440  38.620  1.00  0.00           C  
ATOM    577  O   ASP A  53      27.960  59.610  38.900  1.00  0.00           O  
ATOM    578  CB  ASP A  53      24.680  60.930  37.790  1.00  0.00           C  
ATOM    579  CG  ASP A  53      24.560  62.490  37.750  1.00  0.00           C  
ATOM    580  OD1 ASP A  53      24.610  63.070  36.700  1.00  0.00           O  
ATOM    581  OD2 ASP A  53      24.480  63.130  38.810  1.00  0.00           O1-
ATOM    582  H   ASP A  53      26.180  58.870  35.870  1.00  0.00           H  
ATOM    583  N   GLY A  54      27.130  61.580  39.220  1.00  0.00           N  
ATOM    584  CA  GLY A  54      27.940  61.840  40.450  1.00  0.00           C  
ATOM    585  C   GLY A  54      28.020  63.360  40.720  1.00  0.00           C  
ATOM    586  O   GLY A  54      27.030  64.110  40.480  1.00  0.00           O  
ATOM    587  H   GLY A  54      26.430  62.260  38.980  1.00  0.00           H  
ATOM    588  N   ASP A  55      29.170  63.880  41.180  1.00  0.00           N  
ATOM    589  CA  ASP A  55      29.250  65.270  41.640  1.00  0.00           C  
ATOM    590  C   ASP A  55      28.910  66.330  40.610  1.00  0.00           C  
ATOM    591  O   ASP A  55      29.560  66.430  39.590  1.00  0.00           O  
ATOM    592  CB  ASP A  55      30.740  65.480  42.040  1.00  0.00           C  
ATOM    593  CG  ASP A  55      30.920  66.750  42.940  1.00  0.00           C  
ATOM    594  OD1 ASP A  55      31.110  67.820  42.290  1.00  0.00           O  
ATOM    595  OD2 ASP A  55      30.380  66.770  44.020  1.00  0.00           O1-
ATOM    596  H   ASP A  55      30.080  63.510  40.980  1.00  0.00           H  
ATOM    597  N   PRO A  56      28.030  67.260  40.980  1.00  0.00           N  
ATOM    598  CA  PRO A  56      27.590  68.350  40.050  1.00  0.00           C  
ATOM    599  C   PRO A  56      28.660  69.280  39.570  1.00  0.00           C  
ATOM    600  O   PRO A  56      28.460  69.630  38.400  1.00  0.00           O  
ATOM    601  CB  PRO A  56      26.500  69.130  40.830  1.00  0.00           C  
ATOM    602  CG  PRO A  56      26.080  68.110  41.870  1.00  0.00           C  
ATOM    603  CD  PRO A  56      27.350  67.390  42.260  1.00  0.00           C  
ATOM    604  N   ASN A  57      29.790  69.530  40.240  1.00  0.00           N  
ATOM    605  CA  ASN A  57      30.890  70.360  39.730  1.00  0.00           C  
ATOM    606  C   ASN A  57      31.800  69.630  38.760  1.00  0.00           C  
ATOM    607  O   ASN A  57      32.500  70.350  38.040  1.00  0.00           O  
ATOM    608  CB  ASN A  57      31.740  70.810  40.950  1.00  0.00           C  
ATOM    609  CG  ASN A  57      31.000  71.660  42.020  1.00  0.00           C  
ATOM    610  ND2 ASN A  57      31.290  72.890  42.010  1.00  0.00           N  
ATOM    611  OD1 ASN A  57      30.110  71.190  42.720  1.00  0.00           O  
ATOM    612  H   ASN A  57      29.980  69.090  41.120  1.00  0.00           H  
ATOM    613 1HD2 ASN A  57      31.880  73.330  41.340  1.00  0.00           H  
ATOM    614 2HD2 ASN A  57      30.630  73.430  42.540  1.00  0.00           H  
ATOM    615  N   GLU A  58      31.930  68.350  39.040  1.00  0.00           N  
ATOM    616  CA  GLU A  58      32.950  67.480  38.340  1.00  0.00           C  
ATOM    617  C   GLU A  58      32.510  67.080  36.980  1.00  0.00           C  
ATOM    618  O   GLU A  58      31.380  66.570  36.840  1.00  0.00           O  
ATOM    619  CB  GLU A  58      33.240  66.340  39.270  1.00  0.00           C  
ATOM    620  CG  GLU A  58      34.090  65.150  38.720  1.00  0.00           C  
ATOM    621  CD  GLU A  58      35.490  65.670  38.250  1.00  0.00           C  
ATOM    622  OE1 GLU A  58      36.300  66.240  39.040  1.00  0.00           O  
ATOM    623  OE2 GLU A  58      35.820  65.410  37.090  1.00  0.00           O1-
ATOM    624  H   GLU A  58      31.490  68.000  39.870  1.00  0.00           H  
ATOM    625  N   PRO A  59      33.260  67.400  35.870  1.00  0.00           N  
ATOM    626  CA  PRO A  59      32.940  66.830  34.530  1.00  0.00           C  
ATOM    627  C   PRO A  59      33.000  65.300  34.620  1.00  0.00           C  
ATOM    628  O   PRO A  59      31.970  64.650  34.340  1.00  0.00           O  
ATOM    629  CB  PRO A  59      34.040  67.250  33.620  1.00  0.00           C  
ATOM    630  CG  PRO A  59      34.520  68.480  34.260  1.00  0.00           C  
ATOM    631  CD  PRO A  59      34.430  68.300  35.790  1.00  0.00           C  
ATOM    632  N   VAL A  60      34.100  64.620  35.030  1.00  0.00           N  
ATOM    633  CA  VAL A  60      34.220  63.160  34.700  1.00  0.00           C  
ATOM    634  C   VAL A  60      33.780  62.260  35.830  1.00  0.00           C  
ATOM    635  O   VAL A  60      34.440  61.410  36.430  1.00  0.00           O  
ATOM    636  CB  VAL A  60      35.640  62.810  34.220  1.00  0.00           C  
ATOM    637  CG1 VAL A  60      35.830  63.490  32.860  1.00  0.00           C  
ATOM    638  CG2 VAL A  60      36.800  63.330  35.090  1.00  0.00           C  
ATOM    639  H   VAL A  60      34.870  64.910  35.600  1.00  0.00           H  
ATOM    640  N   SER A  61      32.480  62.410  36.080  1.00  0.00           N  
ATOM    641  CA  SER A  61      31.660  61.670  37.130  1.00  0.00           C  
ATOM    642  C   SER A  61      31.570  60.150  36.900  1.00  0.00           C  
ATOM    643  O   SER A  61      31.520  59.350  37.830  1.00  0.00           O  
ATOM    644  CB  SER A  61      30.290  62.360  37.210  1.00  0.00           C  
ATOM    645  OG  SER A  61      29.680  62.440  35.860  1.00  0.00           O  
ATOM    646  H   SER A  61      31.930  63.010  35.500  1.00  0.00           H  
ATOM    647  HG  SER A  61      28.780  62.850  35.940  1.00  0.00           H  
ATOM    648  N   ASP A  62      31.520  59.790  35.630  1.00  0.00           N  
ATOM    649  CA  ASP A  62      31.260  58.420  35.170  1.00  0.00           C  
ATOM    650  C   ASP A  62      32.460  57.450  35.010  1.00  0.00           C  
ATOM    651  O   ASP A  62      32.240  56.260  35.140  1.00  0.00           O  
ATOM    652  CB  ASP A  62      30.460  58.610  33.910  1.00  0.00           C  
ATOM    653  CG  ASP A  62      31.180  59.210  32.690  1.00  0.00           C  
ATOM    654  OD1 ASP A  62      31.980  60.130  32.840  1.00  0.00           O  
ATOM    655  OD2 ASP A  62      31.200  58.540  31.680  1.00  0.00           O1-
ATOM    656  H   ASP A  62      31.830  60.410  34.910  1.00  0.00           H  
ATOM    657  N   TYR A  63      33.660  58.020  35.090  1.00  0.00           N  
ATOM    658  CA  TYR A  63      34.890  57.290  35.140  1.00  0.00           C  
ATOM    659  C   TYR A  63      35.120  56.240  36.240  1.00  0.00           C  
ATOM    660  O   TYR A  63      35.240  56.530  37.420  1.00  0.00           O  
ATOM    661  CB  TYR A  63      36.050  58.320  35.040  1.00  0.00           C  
ATOM    662  CG  TYR A  63      37.410  57.670  34.820  1.00  0.00           C  
ATOM    663  CD1 TYR A  63      37.710  57.170  33.530  1.00  0.00           C  
ATOM    664  CD2 TYR A  63      38.230  57.310  35.930  1.00  0.00           C  
ATOM    665  CE1 TYR A  63      38.860  56.380  33.430  1.00  0.00           C  
ATOM    666  CE2 TYR A  63      39.240  56.430  35.830  1.00  0.00           C  
ATOM    667  CZ  TYR A  63      39.550  55.950  34.550  1.00  0.00           C  
ATOM    668  OH  TYR A  63      40.730  55.390  34.330  1.00  0.00           O  
ATOM    669  H   TYR A  63      33.800  59.010  35.140  1.00  0.00           H  
ATOM    670  HD1 TYR A  63      36.950  57.090  32.750  1.00  0.00           H  
ATOM    671  HD2 TYR A  63      38.010  57.780  36.890  1.00  0.00           H  
ATOM    672  HE1 TYR A  63      39.130  55.910  32.480  1.00  0.00           H  
ATOM    673  HE2 TYR A  63      39.560  55.870  36.710  1.00  0.00           H  
ATOM    674  HH  TYR A  63      41.070  55.230  35.260  1.00  0.00           H  
ATOM    675  N   ILE A  64      35.720  55.150  35.830  1.00  0.00           N  
ATOM    676  CA  ILE A  64      36.030  54.020  36.710  1.00  0.00           C  
ATOM    677  C   ILE A  64      36.880  52.930  36.020  1.00  0.00           C  
ATOM    678  O   ILE A  64      36.440  52.310  35.060  1.00  0.00           O  
ATOM    679  CB  ILE A  64      34.890  53.400  37.560  1.00  0.00           C  
ATOM    680  CG1 ILE A  64      35.520  52.770  38.780  1.00  0.00           C  
ATOM    681  CG2 ILE A  64      34.110  52.220  37.000  1.00  0.00           C  
ATOM    682  CD  ILE A  64      34.650  52.890  40.020  1.00  0.00           C  
ATOM    683  H   ILE A  64      36.270  55.150  34.990  1.00  0.00           H  
ATOM    684  N   ASN A  65      38.030  52.520  36.590  1.00  0.00           N  
ATOM    685  CA  ASN A  65      38.870  51.370  36.160  1.00  0.00           C  
ATOM    686  C   ASN A  65      38.330  49.970  36.560  1.00  0.00           C  
ATOM    687  O   ASN A  65      38.580  49.540  37.670  1.00  0.00           O  
ATOM    688  CB  ASN A  65      40.290  51.600  36.680  1.00  0.00           C  
ATOM    689  CG  ASN A  65      41.440  50.710  36.170  1.00  0.00           C  
ATOM    690  ND2 ASN A  65      42.400  51.360  35.580  1.00  0.00           N  
ATOM    691  OD1 ASN A  65      41.340  49.500  35.890  1.00  0.00           O  
ATOM    692  H   ASN A  65      38.330  52.950  37.440  1.00  0.00           H  
ATOM    693 1HD2 ASN A  65      42.310  52.350  35.470  1.00  0.00           H  
ATOM    694 2HD2 ASN A  65      43.270  50.880  35.520  1.00  0.00           H  
ATOM    695  N   ALA A  66      37.520  49.430  35.660  1.00  0.00           N  
ATOM    696  CA  ALA A  66      36.820  48.180  35.830  1.00  0.00           C  
ATOM    697  C   ALA A  66      36.190  47.670  34.520  1.00  0.00           C  
ATOM    698  O   ALA A  66      35.480  48.440  33.860  1.00  0.00           O  
ATOM    699  CB  ALA A  66      35.720  48.380  36.780  1.00  0.00           C  
ATOM    700  H   ALA A  66      37.070  50.090  35.050  1.00  0.00           H  
ATOM    701  N   ASN A  67      36.180  46.330  34.300  1.00  0.00           N  
ATOM    702  CA  ASN A  67      35.860  45.760  32.980  1.00  0.00           C  
ATOM    703  C   ASN A  67      34.940  44.540  33.160  1.00  0.00           C  
ATOM    704  O   ASN A  67      35.270  43.830  34.130  1.00  0.00           O  
ATOM    705  CB  ASN A  67      37.040  45.510  32.070  1.00  0.00           C  
ATOM    706  CG  ASN A  67      37.730  46.730  31.560  1.00  0.00           C  
ATOM    707  ND2 ASN A  67      37.760  46.950  30.250  1.00  0.00           N  
ATOM    708  OD1 ASN A  67      38.350  47.440  32.350  1.00  0.00           O  
ATOM    709  H   ASN A  67      36.560  45.670  34.940  1.00  0.00           H  
ATOM    710 1HD2 ASN A  67      37.500  46.270  29.560  1.00  0.00           H  
ATOM    711 2HD2 ASN A  67      37.840  47.930  30.050  1.00  0.00           H  
ATOM    712  N   ILE A  68      33.870  44.440  32.370  1.00  0.00           N  
ATOM    713  CA  ILE A  68      33.030  43.200  32.160  1.00  0.00           C  
ATOM    714  C   ILE A  68      33.810  42.080  31.450  1.00  0.00           C  
ATOM    715  O   ILE A  68      34.190  42.280  30.310  1.00  0.00           O  
ATOM    716  CB  ILE A  68      31.630  43.520  31.600  1.00  0.00           C  
ATOM    717  CG1 ILE A  68      30.740  44.230  32.620  1.00  0.00           C  
ATOM    718  CG2 ILE A  68      30.940  42.230  31.050  1.00  0.00           C  
ATOM    719  CD  ILE A  68      30.440  43.360  33.910  1.00  0.00           C  
ATOM    720  H   ILE A  68      33.540  45.130  31.740  1.00  0.00           H  
ATOM    721  N   ILE A  69      34.230  41.090  32.280  1.00  0.00           N  
ATOM    722  CA  ILE A  69      34.750  39.810  31.750  1.00  0.00           C  
ATOM    723  C   ILE A  69      33.590  38.860  31.750  1.00  0.00           C  
ATOM    724  O   ILE A  69      32.780  38.850  32.670  1.00  0.00           O  
ATOM    725  CB  ILE A  69      36.000  39.440  32.590  1.00  0.00           C  
ATOM    726  CG1 ILE A  69      37.160  40.490  32.570  1.00  0.00           C  
ATOM    727  CG2 ILE A  69      36.640  38.060  32.330  1.00  0.00           C  
ATOM    728  CD  ILE A  69      37.690  40.710  31.170  1.00  0.00           C  
ATOM    729  H   ILE A  69      34.290  41.090  33.280  1.00  0.00           H  
ATOM    730  N   MET A  70      33.380  38.290  30.550  1.00  0.00           N  
ATOM    731  CA  MET A  70      32.440  37.170  30.370  1.00  0.00           C  
ATOM    732  C   MET A  70      33.120  35.870  29.950  1.00  0.00           C  
ATOM    733  O   MET A  70      34.020  35.920  29.150  1.00  0.00           O  
ATOM    734  CB  MET A  70      31.480  37.500  29.320  1.00  0.00           C  
ATOM    735  CG  MET A  70      30.480  38.560  29.820  1.00  0.00           C  
ATOM    736  SD  MET A  70      29.140  38.490  28.580  1.00  0.00           S  
ATOM    737  CE  MET A  70      28.680  40.190  28.590  1.00  0.00           C  
ATOM    738  H   MET A  70      33.780  38.720  29.740  1.00  0.00           H  
ATOM    739  N   PRO A  71      32.570  34.710  30.370  1.00  0.00           N  
ATOM    740  CA  PRO A  71      32.920  33.320  29.930  1.00  0.00           C  
ATOM    741  C   PRO A  71      32.540  33.030  28.440  1.00  0.00           C  
ATOM    742  O   PRO A  71      33.360  32.460  27.810  1.00  0.00           O  
ATOM    743  CB  PRO A  71      32.260  32.390  30.960  1.00  0.00           C  
ATOM    744  CG  PRO A  71      31.340  33.130  31.770  1.00  0.00           C  
ATOM    745  CD  PRO A  71      31.620  34.630  31.520  1.00  0.00           C  
ATOM    746  N   GLU A  72      31.450  33.710  27.980  1.00  0.00           N  
ATOM    747  CA  GLU A  72      31.050  33.820  26.600  1.00  0.00           C  
ATOM    748  C   GLU A  72      30.290  35.210  26.420  1.00  0.00           C  
ATOM    749  O   GLU A  72      29.570  35.570  27.320  1.00  0.00           O  
ATOM    750  CB  GLU A  72      30.200  32.620  26.140  1.00  0.00           C  
ATOM    751  CG  GLU A  72      30.520  32.220  24.720  1.00  0.00           C  
ATOM    752  CD  GLU A  72      30.010  33.250  23.690  1.00  0.00           C  
ATOM    753  OE1 GLU A  72      30.820  33.970  23.110  1.00  0.00           O  
ATOM    754  OE2 GLU A  72      28.770  33.410  23.530  1.00  0.00           O1-
ATOM    755  H   GLU A  72      30.750  34.050  28.600  1.00  0.00           H  
ATOM    756  N   PHE A  73      30.370  35.830  25.280  1.00  0.00           N  
ATOM    757  CA  PHE A  73      30.090  37.280  25.020  1.00  0.00           C  
ATOM    758  C   PHE A  73      28.670  37.800  25.110  1.00  0.00           C  
ATOM    759  O   PHE A  73      28.450  38.920  24.760  1.00  0.00           O  
ATOM    760  CB  PHE A  73      30.640  37.650  23.660  1.00  0.00           C  
ATOM    761  CG  PHE A  73      32.180  37.780  23.490  1.00  0.00           C  
ATOM    762  CD1 PHE A  73      32.850  38.980  23.670  1.00  0.00           C  
ATOM    763  CD2 PHE A  73      32.950  36.660  23.320  1.00  0.00           C  
ATOM    764  CE1 PHE A  73      34.280  39.050  23.620  1.00  0.00           C  
ATOM    765  CE2 PHE A  73      34.310  36.750  23.250  1.00  0.00           C  
ATOM    766  CZ  PHE A  73      35.040  37.920  23.390  1.00  0.00           C  
ATOM    767  H   PHE A  73      30.640  35.260  24.510  1.00  0.00           H  
ATOM    768  HD1 PHE A  73      32.260  39.900  23.710  1.00  0.00           H  
ATOM    769  HD2 PHE A  73      32.510  35.700  23.050  1.00  0.00           H  
ATOM    770  HE1 PHE A  73      34.800  40.000  23.530  1.00  0.00           H  
ATOM    771  HE2 PHE A  73      34.860  35.840  22.990  1.00  0.00           H  
ATOM    772  HZ  PHE A  73      36.060  38.080  23.060  1.00  0.00           H  
ATOM    773  N   GLY A  74      27.760  36.940  25.640  1.00  0.00           N  
ATOM    774  CA  GLY A  74      26.440  37.340  26.090  1.00  0.00           C  
ATOM    775  C   GLY A  74      25.940  36.600  27.290  1.00  0.00           C  
ATOM    776  O   GLY A  74      25.000  35.820  27.110  1.00  0.00           O  
ATOM    777  H   GLY A  74      27.950  35.960  25.600  1.00  0.00           H  
ATOM    778  N   SER A  75      26.520  36.820  28.480  1.00  0.00           N  
ATOM    779  CA  SER A  75      26.230  36.150  29.800  1.00  0.00           C  
ATOM    780  C   SER A  75      25.290  36.810  30.790  1.00  0.00           C  
ATOM    781  O   SER A  75      24.930  37.920  30.650  1.00  0.00           O  
ATOM    782  CB  SER A  75      27.510  35.760  30.520  1.00  0.00           C  
ATOM    783  OG  SER A  75      28.240  34.970  29.590  1.00  0.00           O  
ATOM    784  H   SER A  75      27.140  37.600  28.460  1.00  0.00           H  
ATOM    785  HG  SER A  75      28.620  35.500  28.840  1.00  0.00           H  
ATOM    786  N   SER A  76      24.860  36.040  31.810  1.00  0.00           N  
ATOM    787  CA  SER A  76      24.060  36.560  32.930  1.00  0.00           C  
ATOM    788  C   SER A  76      24.770  37.580  33.830  1.00  0.00           C  
ATOM    789  O   SER A  76      25.950  37.820  33.680  1.00  0.00           O  
ATOM    790  CB  SER A  76      23.510  35.440  33.790  1.00  0.00           C  
ATOM    791  OG  SER A  76      24.580  35.000  34.650  1.00  0.00           O  
ATOM    792  H   SER A  76      24.900  35.050  31.730  1.00  0.00           H  
ATOM    793  HG  SER A  76      24.180  34.200  35.080  1.00  0.00           H  
ATOM    794  N   GLY A  77      24.100  38.200  34.800  1.00  0.00           N  
ATOM    795  CA  GLY A  77      24.650  39.010  35.870  1.00  0.00           C  
ATOM    796  C   GLY A  77      25.600  38.250  36.850  1.00  0.00           C  
ATOM    797  O   GLY A  77      26.750  38.660  37.010  1.00  0.00           O  
ATOM    798  H   GLY A  77      23.110  38.050  34.770  1.00  0.00           H  
ATOM    799  N   LYS A  78      25.140  37.100  37.290  1.00  0.00           N  
ATOM    800  CA  LYS A  78      26.000  36.230  38.030  1.00  0.00           C  
ATOM    801  C   LYS A  78      27.150  35.530  37.290  1.00  0.00           C  
ATOM    802  O   LYS A  78      28.290  35.420  37.780  1.00  0.00           O  
ATOM    803  CB  LYS A  78      25.070  35.200  38.730  1.00  0.00           C  
ATOM    804  CG  LYS A  78      24.460  35.770  40.040  1.00  0.00           C  
ATOM    805  CD  LYS A  78      23.630  34.720  40.810  1.00  0.00           C  
ATOM    806  CE  LYS A  78      23.210  35.090  42.240  1.00  0.00           C  
ATOM    807  NZ  LYS A  78      22.500  33.960  42.860  1.00  0.00           N1+
ATOM    808  H   LYS A  78      24.210  36.810  37.050  1.00  0.00           H  
ATOM    809  HZ1 LYS A  78      22.390  34.010  43.850  1.00  0.00           H  
ATOM    810  HZ2 LYS A  78      21.660  33.800  42.340  1.00  0.00           H  
ATOM    811  HZ3 LYS A  78      23.050  33.150  42.680  1.00  0.00           H  
ATOM    812  N   LYS A  79      27.020  35.280  35.970  1.00  0.00           N  
ATOM    813  CA  LYS A  79      28.190  34.910  35.110  1.00  0.00           C  
ATOM    814  C   LYS A  79      29.040  36.130  34.580  1.00  0.00           C  
ATOM    815  O   LYS A  79      29.990  35.980  33.780  1.00  0.00           O  
ATOM    816  CB  LYS A  79      27.860  33.960  33.920  1.00  0.00           C  
ATOM    817  CG  LYS A  79      27.320  32.600  34.400  1.00  0.00           C  
ATOM    818  CD  LYS A  79      28.380  31.940  35.300  1.00  0.00           C  
ATOM    819  CE  LYS A  79      27.830  30.500  35.500  1.00  0.00           C  
ATOM    820  NZ  LYS A  79      28.550  29.740  36.530  1.00  0.00           N1+
ATOM    821  H   LYS A  79      26.100  35.100  35.630  1.00  0.00           H  
ATOM    822  HZ1 LYS A  79      28.900  28.910  36.100  1.00  0.00           H  
ATOM    823  HZ2 LYS A  79      29.310  30.310  36.840  1.00  0.00           H  
ATOM    824  HZ3 LYS A  79      27.940  29.510  37.290  1.00  0.00           H  
ATOM    825  N   SER A  80      28.710  37.350  35.020  1.00  0.00           N  
ATOM    826  CA  SER A  80      29.590  38.550  34.700  1.00  0.00           C  
ATOM    827  C   SER A  80      30.600  38.720  35.860  1.00  0.00           C  
ATOM    828  O   SER A  80      30.270  38.730  37.010  1.00  0.00           O  
ATOM    829  CB  SER A  80      28.740  39.790  34.520  1.00  0.00           C  
ATOM    830  OG  SER A  80      27.850  39.590  33.380  1.00  0.00           O  
ATOM    831  H   SER A  80      27.900  37.630  35.540  1.00  0.00           H  
ATOM    832  HG  SER A  80      27.270  38.820  33.620  1.00  0.00           H  
ATOM    833  N   TYR A  81      31.750  39.230  35.450  1.00  0.00           N  
ATOM    834  CA  TYR A  81      32.880  39.510  36.440  1.00  0.00           C  
ATOM    835  C   TYR A  81      33.460  40.890  36.250  1.00  0.00           C  
ATOM    836  O   TYR A  81      33.880  41.310  35.140  1.00  0.00           O  
ATOM    837  CB  TYR A  81      34.030  38.530  36.180  1.00  0.00           C  
ATOM    838  CG  TYR A  81      33.720  36.990  36.350  1.00  0.00           C  
ATOM    839  CD1 TYR A  81      33.970  36.380  37.570  1.00  0.00           C  
ATOM    840  CD2 TYR A  81      33.080  36.300  35.350  1.00  0.00           C  
ATOM    841  CE1 TYR A  81      33.530  35.060  37.790  1.00  0.00           C  
ATOM    842  CE2 TYR A  81      32.610  35.000  35.550  1.00  0.00           C  
ATOM    843  CZ  TYR A  81      32.790  34.400  36.800  1.00  0.00           C  
ATOM    844  OH  TYR A  81      32.140  33.240  37.150  1.00  0.00           O  
ATOM    845  H   TYR A  81      31.960  39.180  34.470  1.00  0.00           H  
ATOM    846  HD1 TYR A  81      34.200  36.980  38.440  1.00  0.00           H  
ATOM    847  HD2 TYR A  81      33.010  36.740  34.360  1.00  0.00           H  
ATOM    848  HE1 TYR A  81      34.040  34.490  38.570  1.00  0.00           H  
ATOM    849  HE2 TYR A  81      32.270  34.450  34.670  1.00  0.00           H  
ATOM    850  HH  TYR A  81      32.540  33.060  38.050  1.00  0.00           H  
ATOM    851  N   ILE A  82      33.430  41.660  37.320  1.00  0.00           N  
ATOM    852  CA  ILE A  82      34.060  42.960  37.390  1.00  0.00           C  
ATOM    853  C   ILE A  82      35.510  43.000  37.810  1.00  0.00           C  
ATOM    854  O   ILE A  82      35.870  43.100  38.970  1.00  0.00           O  
ATOM    855  CB  ILE A  82      33.200  44.030  38.170  1.00  0.00           C  
ATOM    856  CG1 ILE A  82      31.850  44.310  37.330  1.00  0.00           C  
ATOM    857  CG2 ILE A  82      33.900  45.310  38.560  1.00  0.00           C  
ATOM    858  CD  ILE A  82      30.820  45.240  38.080  1.00  0.00           C  
ATOM    859  H   ILE A  82      32.960  41.400  38.160  1.00  0.00           H  
ATOM    860  N   ALA A  83      36.330  43.010  36.790  1.00  0.00           N  
ATOM    861  CA  ALA A  83      37.810  42.950  36.970  1.00  0.00           C  
ATOM    862  C   ALA A  83      38.280  44.410  37.190  1.00  0.00           C  
ATOM    863  O   ALA A  83      38.050  45.280  36.320  1.00  0.00           O  
ATOM    864  CB  ALA A  83      38.460  42.330  35.660  1.00  0.00           C  
ATOM    865  H   ALA A  83      35.960  43.100  35.870  1.00  0.00           H  
ATOM    866  N   THR A  84      38.950  44.600  38.330  1.00  0.00           N  
ATOM    867  CA  THR A  84      39.140  46.030  38.720  1.00  0.00           C  
ATOM    868  C   THR A  84      40.370  46.360  39.500  1.00  0.00           C  
ATOM    869  O   THR A  84      40.880  45.470  40.240  1.00  0.00           O  
ATOM    870  CB  THR A  84      37.920  46.540  39.470  1.00  0.00           C  
ATOM    871  CG2 THR A  84      37.490  45.730  40.700  1.00  0.00           C  
ATOM    872  OG1 THR A  84      38.070  47.910  39.700  1.00  0.00           O  
ATOM    873  H   THR A  84      38.850  43.980  39.110  1.00  0.00           H  
ATOM    874  HG1 THR A  84      37.980  48.310  38.780  1.00  0.00           H  
ATOM    875  N   GLN A  85      40.850  47.570  39.250  1.00  0.00           N  
ATOM    876  CA  GLN A  85      41.990  48.160  40.050  1.00  0.00           C  
ATOM    877  C   GLN A  85      41.530  48.230  41.510  1.00  0.00           C  
ATOM    878  O   GLN A  85      40.710  49.110  41.790  1.00  0.00           O  
ATOM    879  CB  GLN A  85      42.210  49.580  39.400  1.00  0.00           C  
ATOM    880  CG  GLN A  85      43.370  50.140  40.140  1.00  0.00           C  
ATOM    881  CD  GLN A  85      43.690  51.580  39.750  1.00  0.00           C  
ATOM    882  NE2 GLN A  85      42.840  52.470  40.230  1.00  0.00           N  
ATOM    883  OE1 GLN A  85      44.570  51.950  39.020  1.00  0.00           O  
ATOM    884  H   GLN A  85      40.310  48.220  38.700  1.00  0.00           H  
ATOM    885 1HE2 GLN A  85      42.050  52.190  40.780  1.00  0.00           H  
ATOM    886 2HE2 GLN A  85      42.790  53.440  39.980  1.00  0.00           H  
ATOM    887  N   GLY A  86      42.240  47.610  42.470  1.00  0.00           N  
ATOM    888  CA  GLY A  86      42.000  47.690  43.900  1.00  0.00           C  
ATOM    889  C   GLY A  86      42.210  49.120  44.340  1.00  0.00           C  
ATOM    890  O   GLY A  86      43.230  49.690  44.040  1.00  0.00           O  
ATOM    891  H   GLY A  86      43.020  47.030  42.230  1.00  0.00           H  
ATOM    892  N   CYS A  87      41.330  49.540  45.290  1.00  0.00           N  
ATOM    893  CA  CYS A  87      41.100  50.980  45.680  1.00  0.00           C  
ATOM    894  C   CYS A  87      42.290  51.790  46.320  1.00  0.00           C  
ATOM    895  O   CYS A  87      43.190  51.270  47.010  1.00  0.00           O  
ATOM    896  CB  CYS A  87      39.900  51.040  46.550  1.00  0.00           C  
ATOM    897  SG  CYS A  87      39.800  49.700  47.820  1.00  0.00           S  
ATOM    898  H   CYS A  87      40.620  49.000  45.730  1.00  0.00           H  
ATOM    899  HG  CYS A  87      39.340  48.720  47.040  1.00  0.00           H  
ATOM    900  N   LEU A  88      42.280  53.040  45.880  1.00  0.00           N  
ATOM    901  CA  LEU A  88      43.120  54.210  46.370  1.00  0.00           C  
ATOM    902  C   LEU A  88      42.430  55.290  47.300  1.00  0.00           C  
ATOM    903  O   LEU A  88      41.220  55.290  47.300  1.00  0.00           O  
ATOM    904  CB  LEU A  88      43.670  54.810  45.090  1.00  0.00           C  
ATOM    905  CG  LEU A  88      44.730  54.130  44.260  1.00  0.00           C  
ATOM    906  CD1 LEU A  88      44.840  54.660  42.850  1.00  0.00           C  
ATOM    907  CD2 LEU A  88      46.060  54.470  44.960  1.00  0.00           C  
ATOM    908  H   LEU A  88      41.500  53.360  45.340  1.00  0.00           H  
ATOM    909  N   GLN A  89      43.210  56.240  47.740  1.00  0.00           N  
ATOM    910  CA  GLN A  89      42.800  57.270  48.740  1.00  0.00           C  
ATOM    911  C   GLN A  89      41.670  58.120  48.310  1.00  0.00           C  
ATOM    912  O   GLN A  89      41.060  58.750  49.180  1.00  0.00           O  
ATOM    913  CB  GLN A  89      44.070  58.050  49.140  1.00  0.00           C  
ATOM    914  CG  GLN A  89      45.150  57.170  49.880  1.00  0.00           C  
ATOM    915  CD  GLN A  89      46.380  56.910  49.000  1.00  0.00           C  
ATOM    916  NE2 GLN A  89      47.570  57.010  49.610  1.00  0.00           N  
ATOM    917  OE1 GLN A  89      46.410  56.490  47.810  1.00  0.00           O  
ATOM    918  H   GLN A  89      44.200  56.140  47.630  1.00  0.00           H  
ATOM    919 1HE2 GLN A  89      47.540  57.200  50.590  1.00  0.00           H  
ATOM    920 2HE2 GLN A  89      48.420  56.670  49.200  1.00  0.00           H  
ATOM    921  N   ASN A  90      41.390  58.170  46.990  1.00  0.00           N  
ATOM    922  CA  ASN A  90      40.270  58.870  46.410  1.00  0.00           C  
ATOM    923  C   ASN A  90      39.250  57.870  45.790  1.00  0.00           C  
ATOM    924  O   ASN A  90      38.040  58.040  46.060  1.00  0.00           O  
ATOM    925  CB  ASN A  90      40.880  59.790  45.360  1.00  0.00           C  
ATOM    926  CG  ASN A  90      41.600  59.080  44.190  1.00  0.00           C  
ATOM    927  ND2 ASN A  90      41.650  59.660  42.960  1.00  0.00           N  
ATOM    928  OD1 ASN A  90      42.200  58.030  44.360  1.00  0.00           O  
ATOM    929  H   ASN A  90      42.060  57.850  46.320  1.00  0.00           H  
ATOM    930 1HD2 ASN A  90      41.360  60.580  42.670  1.00  0.00           H  
ATOM    931 2HD2 ASN A  90      42.040  59.020  42.300  1.00  0.00           H  
ATOM    932  N   THR A  91      39.700  56.890  45.060  1.00  0.00           N  
ATOM    933  CA  THR A  91      38.850  55.880  44.440  1.00  0.00           C  
ATOM    934  C   THR A  91      38.070  54.920  45.290  1.00  0.00           C  
ATOM    935  O   THR A  91      37.120  54.290  44.780  1.00  0.00           O  
ATOM    936  CB  THR A  91      39.550  55.170  43.250  1.00  0.00           C  
ATOM    937  CG2 THR A  91      40.160  56.200  42.250  1.00  0.00           C  
ATOM    938  OG1 THR A  91      40.560  54.270  43.800  1.00  0.00           O  
ATOM    939  H   THR A  91      40.650  56.810  44.740  1.00  0.00           H  
ATOM    940  HG1 THR A  91      40.820  53.670  43.040  1.00  0.00           H  
ATOM    941  N   VAL A  92      38.380  54.930  46.620  1.00  0.00           N  
ATOM    942  CA  VAL A  92      37.430  54.330  47.620  1.00  0.00           C  
ATOM    943  C   VAL A  92      35.990  54.890  47.540  1.00  0.00           C  
ATOM    944  O   VAL A  92      35.100  54.090  47.600  1.00  0.00           O  
ATOM    945  CB  VAL A  92      37.980  54.500  49.040  1.00  0.00           C  
ATOM    946  CG1 VAL A  92      39.010  53.400  49.410  1.00  0.00           C  
ATOM    947  CG2 VAL A  92      38.490  55.930  49.390  1.00  0.00           C  
ATOM    948  H   VAL A  92      39.280  55.140  47.010  1.00  0.00           H  
ATOM    949  N   ASN A  93      35.720  56.200  47.300  1.00  0.00           N  
ATOM    950  CA  ASN A  93      34.340  56.710  47.210  1.00  0.00           C  
ATOM    951  C   ASN A  93      33.440  56.230  46.080  1.00  0.00           C  
ATOM    952  O   ASN A  93      32.340  55.700  46.280  1.00  0.00           O  
ATOM    953  CB  ASN A  93      34.220  58.270  47.090  1.00  0.00           C  
ATOM    954  CG  ASN A  93      34.930  58.940  48.270  1.00  0.00           C  
ATOM    955  ND2 ASN A  93      34.280  59.670  49.120  1.00  0.00           N  
ATOM    956  OD1 ASN A  93      36.160  58.980  48.330  1.00  0.00           O  
ATOM    957  H   ASN A  93      36.450  56.880  47.210  1.00  0.00           H  
ATOM    958 1HD2 ASN A  93      33.320  59.900  48.980  1.00  0.00           H  
ATOM    959 2HD2 ASN A  93      34.910  60.000  49.820  1.00  0.00           H  
ATOM    960  N   ASP A  94      34.030  56.280  44.860  1.00  0.00           N  
ATOM    961  CA  ASP A  94      33.640  55.590  43.610  1.00  0.00           C  
ATOM    962  C   ASP A  94      33.410  54.060  43.820  1.00  0.00           C  
ATOM    963  O   ASP A  94      32.520  53.500  43.100  1.00  0.00           O  
ATOM    964  CB  ASP A  94      34.770  55.810  42.560  1.00  0.00           C  
ATOM    965  CG  ASP A  94      35.090  57.320  42.400  1.00  0.00           C  
ATOM    966  OD1 ASP A  94      35.630  57.950  43.360  1.00  0.00           O  
ATOM    967  OD2 ASP A  94      34.890  57.860  41.310  1.00  0.00           O1-
ATOM    968  H   ASP A  94      34.660  57.020  44.600  1.00  0.00           H  
ATOM    969  N   PHE A  95      34.230  53.400  44.580  1.00  0.00           N  
ATOM    970  CA  PHE A  95      34.140  51.930  44.860  1.00  0.00           C  
ATOM    971  C   PHE A  95      32.830  51.510  45.440  1.00  0.00           C  
ATOM    972  O   PHE A  95      32.260  50.560  44.870  1.00  0.00           O  
ATOM    973  CB  PHE A  95      35.400  51.450  45.650  1.00  0.00           C  
ATOM    974  CG  PHE A  95      35.350  49.990  46.020  1.00  0.00           C  
ATOM    975  CD1 PHE A  95      35.090  48.910  45.160  1.00  0.00           C  
ATOM    976  CD2 PHE A  95      35.630  49.700  47.390  1.00  0.00           C  
ATOM    977  CE1 PHE A  95      35.210  47.580  45.500  1.00  0.00           C  
ATOM    978  CE2 PHE A  95      35.670  48.380  47.780  1.00  0.00           C  
ATOM    979  CZ  PHE A  95      35.490  47.340  46.860  1.00  0.00           C  
ATOM    980  H   PHE A  95      35.070  53.860  44.860  1.00  0.00           H  
ATOM    981  HD1 PHE A  95      34.830  49.160  44.140  1.00  0.00           H  
ATOM    982  HD2 PHE A  95      36.020  50.500  48.010  1.00  0.00           H  
ATOM    983  HE1 PHE A  95      35.090  46.760  44.800  1.00  0.00           H  
ATOM    984  HE2 PHE A  95      36.030  48.100  48.770  1.00  0.00           H  
ATOM    985  HZ  PHE A  95      35.810  46.330  47.120  1.00  0.00           H  
ATOM    986  N   TRP A  96      32.390  52.190  46.520  1.00  0.00           N  
ATOM    987  CA  TRP A  96      31.070  51.930  47.170  1.00  0.00           C  
ATOM    988  C   TRP A  96      29.820  52.330  46.250  1.00  0.00           C  
ATOM    989  O   TRP A  96      28.840  51.560  46.190  1.00  0.00           O  
ATOM    990  CB  TRP A  96      30.810  52.750  48.380  1.00  0.00           C  
ATOM    991  CG  TRP A  96      32.000  52.830  49.360  1.00  0.00           C  
ATOM    992  CD1 TRP A  96      32.730  53.930  49.460  1.00  0.00           C  
ATOM    993  CD2 TRP A  96      32.480  51.810  50.150  1.00  0.00           C  
ATOM    994  CE2 TRP A  96      33.690  52.330  50.590  1.00  0.00           C  
ATOM    995  CE3 TRP A  96      32.100  50.530  50.620  1.00  0.00           C  
ATOM    996  NE1 TRP A  96      33.770  53.620  50.200  1.00  0.00           N  
ATOM    997  CZ2 TRP A  96      34.440  51.620  51.510  1.00  0.00           C  
ATOM    998  CZ3 TRP A  96      32.880  49.890  51.560  1.00  0.00           C  
ATOM    999  CH2 TRP A  96      34.040  50.440  52.070  1.00  0.00           C  
ATOM   1000  H   TRP A  96      32.940  52.830  47.080  1.00  0.00           H  
ATOM   1001  HD1 TRP A  96      32.530  54.930  49.080  1.00  0.00           H  
ATOM   1002  HE1 TRP A  96      34.660  54.080  50.240  1.00  0.00           H  
ATOM   1003  HE3 TRP A  96      31.120  50.120  50.370  1.00  0.00           H  
ATOM   1004  HZ2 TRP A  96      35.430  52.030  51.680  1.00  0.00           H  
ATOM   1005  HZ3 TRP A  96      32.600  48.950  52.060  1.00  0.00           H  
ATOM   1006  HH2 TRP A  96      34.560  50.000  52.930  1.00  0.00           H  
ATOM   1007  N   ARG A  97      30.040  53.370  45.420  1.00  0.00           N  
ATOM   1008  CA  ARG A  97      29.090  53.840  44.410  1.00  0.00           C  
ATOM   1009  C   ARG A  97      28.890  52.740  43.310  1.00  0.00           C  
ATOM   1010  O   ARG A  97      27.800  52.210  43.280  1.00  0.00           O  
ATOM   1011  CB  ARG A  97      29.500  55.210  43.850  1.00  0.00           C  
ATOM   1012  CG  ARG A  97      28.560  56.350  44.290  1.00  0.00           C  
ATOM   1013  CD  ARG A  97      29.280  57.630  43.880  1.00  0.00           C  
ATOM   1014  NE  ARG A  97      29.310  57.890  42.400  1.00  0.00           N  
ATOM   1015  CZ  ARG A  97      30.400  58.340  41.740  1.00  0.00           C  
ATOM   1016  NH1 ARG A  97      31.560  58.670  42.390  1.00  0.00           N1+
ATOM   1017  NH2 ARG A  97      30.370  58.700  40.450  1.00  0.00           N  
ATOM   1018  H   ARG A  97      30.950  53.780  45.480  1.00  0.00           H  
ATOM   1019  HE  ARG A  97      28.390  57.850  42.000  1.00  0.00           H  
ATOM   1020 1HH1 ARG A  97      31.560  58.730  43.390  1.00  0.00           H  
ATOM   1021 2HH1 ARG A  97      32.400  58.900  41.890  1.00  0.00           H  
ATOM   1022 1HH2 ARG A  97      29.470  58.740  40.020  1.00  0.00           H  
ATOM   1023 2HH2 ARG A  97      31.230  58.960  40.020  1.00  0.00           H  
ATOM   1024  N   MET A  98      29.940  52.120  42.830  1.00  0.00           N  
ATOM   1025  CA  MET A  98      29.930  50.960  41.950  1.00  0.00           C  
ATOM   1026  C   MET A  98      29.240  49.690  42.510  1.00  0.00           C  
ATOM   1027  O   MET A  98      28.240  49.270  42.010  1.00  0.00           O  
ATOM   1028  CB  MET A  98      31.370  50.630  41.590  1.00  0.00           C  
ATOM   1029  CG  MET A  98      31.670  50.030  40.210  1.00  0.00           C  
ATOM   1030  SD  MET A  98      33.410  49.530  40.090  1.00  0.00           S  
ATOM   1031  CE  MET A  98      33.300  47.990  40.960  1.00  0.00           C  
ATOM   1032  H   MET A  98      30.850  52.320  43.180  1.00  0.00           H  
ATOM   1033  N   VAL A  99      29.620  49.400  43.770  1.00  0.00           N  
ATOM   1034  CA  VAL A  99      29.040  48.190  44.370  1.00  0.00           C  
ATOM   1035  C   VAL A  99      27.530  48.280  44.710  1.00  0.00           C  
ATOM   1036  O   VAL A  99      26.860  47.310  44.890  1.00  0.00           O  
ATOM   1037  CB  VAL A  99      30.080  47.720  45.420  1.00  0.00           C  
ATOM   1038  CG1 VAL A  99      29.400  46.820  46.540  1.00  0.00           C  
ATOM   1039  CG2 VAL A  99      31.170  46.900  44.670  1.00  0.00           C  
ATOM   1040  H   VAL A  99      30.520  49.680  44.100  1.00  0.00           H  
ATOM   1041  N   PHE A 100      27.130  49.440  45.200  1.00  0.00           N  
ATOM   1042  CA  PHE A 100      25.680  49.740  45.480  1.00  0.00           C  
ATOM   1043  C   PHE A 100      24.860  49.920  44.200  1.00  0.00           C  
ATOM   1044  O   PHE A 100      23.780  49.400  44.130  1.00  0.00           O  
ATOM   1045  CB  PHE A 100      25.550  51.000  46.380  1.00  0.00           C  
ATOM   1046  CG  PHE A 100      24.260  51.110  47.180  1.00  0.00           C  
ATOM   1047  CD1 PHE A 100      23.220  52.020  46.960  1.00  0.00           C  
ATOM   1048  CD2 PHE A 100      24.220  50.380  48.350  1.00  0.00           C  
ATOM   1049  CE1 PHE A 100      22.230  52.280  47.920  1.00  0.00           C  
ATOM   1050  CE2 PHE A 100      23.230  50.640  49.260  1.00  0.00           C  
ATOM   1051  CZ  PHE A 100      22.220  51.560  49.100  1.00  0.00           C  
ATOM   1052  H   PHE A 100      27.790  50.130  45.510  1.00  0.00           H  
ATOM   1053  HD1 PHE A 100      23.110  52.510  45.990  1.00  0.00           H  
ATOM   1054  HD2 PHE A 100      25.000  49.640  48.490  1.00  0.00           H  
ATOM   1055  HE1 PHE A 100      21.570  53.140  47.810  1.00  0.00           H  
ATOM   1056  HE2 PHE A 100      23.180  49.920  50.080  1.00  0.00           H  
ATOM   1057  HZ  PHE A 100      21.550  51.920  49.880  1.00  0.00           H  
ATOM   1058  N   GLN A 101      25.430  50.620  43.200  1.00  0.00           N  
ATOM   1059  CA  GLN A 101      24.740  50.740  41.880  1.00  0.00           C  
ATOM   1060  C   GLN A 101      24.570  49.320  41.300  1.00  0.00           C  
ATOM   1061  O   GLN A 101      23.440  48.880  41.220  1.00  0.00           O  
ATOM   1062  CB  GLN A 101      25.610  51.570  40.970  1.00  0.00           C  
ATOM   1063  CG  GLN A 101      24.940  51.960  39.620  1.00  0.00           C  
ATOM   1064  CD  GLN A 101      25.950  52.840  38.870  1.00  0.00           C  
ATOM   1065  NE2 GLN A 101      26.560  52.160  37.860  1.00  0.00           N  
ATOM   1066  OE1 GLN A 101      26.460  53.900  39.160  1.00  0.00           O  
ATOM   1067  H   GLN A 101      26.270  51.150  43.300  1.00  0.00           H  
ATOM   1068 1HE2 GLN A 101      26.350  51.180  37.770  1.00  0.00           H  
ATOM   1069 2HE2 GLN A 101      27.270  52.580  37.300  1.00  0.00           H  
ATOM   1070  N   GLU A 102      25.630  48.620  41.010  1.00  0.00           N  
ATOM   1071  CA  GLU A 102      25.510  47.350  40.310  1.00  0.00           C  
ATOM   1072  C   GLU A 102      24.980  46.060  40.970  1.00  0.00           C  
ATOM   1073  O   GLU A 102      25.000  44.990  40.360  1.00  0.00           O  
ATOM   1074  CB  GLU A 102      26.880  46.970  39.560  1.00  0.00           C  
ATOM   1075  CG  GLU A 102      27.540  47.980  38.600  1.00  0.00           C  
ATOM   1076  CD  GLU A 102      26.710  48.610  37.450  1.00  0.00           C  
ATOM   1077  OE1 GLU A 102      27.070  48.250  36.320  1.00  0.00           O  
ATOM   1078  OE2 GLU A 102      25.800  49.450  37.670  1.00  0.00           O1-
ATOM   1079  H   GLU A 102      26.550  49.010  41.080  1.00  0.00           H  
ATOM   1080  N   ASN A 103      24.360  46.250  42.080  1.00  0.00           N  
ATOM   1081  CA  ASN A 103      23.820  45.180  42.940  1.00  0.00           C  
ATOM   1082  C   ASN A 103      24.780  44.040  43.340  1.00  0.00           C  
ATOM   1083  O   ASN A 103      24.430  42.880  43.510  1.00  0.00           O  
ATOM   1084  CB  ASN A 103      22.540  44.640  42.290  1.00  0.00           C  
ATOM   1085  CG  ASN A 103      21.480  43.990  43.300  1.00  0.00           C  
ATOM   1086  ND2 ASN A 103      20.780  43.030  42.850  1.00  0.00           N  
ATOM   1087  OD1 ASN A 103      21.400  44.290  44.460  1.00  0.00           O  
ATOM   1088  H   ASN A 103      24.010  47.170  42.260  1.00  0.00           H  
ATOM   1089 1HD2 ASN A 103      20.890  42.570  41.970  1.00  0.00           H  
ATOM   1090 2HD2 ASN A 103      20.360  42.490  43.570  1.00  0.00           H  
ATOM   1091  N   SER A 104      26.000  44.380  43.710  1.00  0.00           N  
ATOM   1092  CA  SER A 104      27.130  43.410  43.980  1.00  0.00           C  
ATOM   1093  C   SER A 104      27.240  42.970  45.420  1.00  0.00           C  
ATOM   1094  O   SER A 104      27.800  43.690  46.200  1.00  0.00           O  
ATOM   1095  CB  SER A 104      28.500  44.040  43.680  1.00  0.00           C  
ATOM   1096  OG  SER A 104      28.780  44.160  42.300  1.00  0.00           O  
ATOM   1097  H   SER A 104      26.270  45.320  43.870  1.00  0.00           H  
ATOM   1098  HG  SER A 104      29.030  43.240  42.020  1.00  0.00           H  
ATOM   1099  N   ARG A 105      26.530  41.930  45.670  1.00  0.00           N  
ATOM   1100  CA  ARG A 105      26.400  41.170  46.980  1.00  0.00           C  
ATOM   1101  C   ARG A 105      27.760  40.530  47.460  1.00  0.00           C  
ATOM   1102  O   ARG A 105      27.960  40.450  48.640  1.00  0.00           O  
ATOM   1103  CB  ARG A 105      25.420  40.000  46.800  1.00  0.00           C  
ATOM   1104  CG  ARG A 105      23.960  40.510  46.770  1.00  0.00           C  
ATOM   1105  CD  ARG A 105      23.620  40.880  48.210  1.00  0.00           C  
ATOM   1106  NE  ARG A 105      22.240  41.380  48.310  1.00  0.00           N  
ATOM   1107  CZ  ARG A 105      21.780  42.100  49.260  1.00  0.00           C  
ATOM   1108  NH1 ARG A 105      22.490  42.490  50.270  1.00  0.00           N1+
ATOM   1109  NH2 ARG A 105      20.560  42.690  49.140  1.00  0.00           N  
ATOM   1110  H   ARG A 105      26.060  41.500  44.900  1.00  0.00           H  
ATOM   1111  HE  ARG A 105      21.540  41.010  47.700  1.00  0.00           H  
ATOM   1112 1HH1 ARG A 105      23.450  42.220  50.340  1.00  0.00           H  
ATOM   1113 2HH1 ARG A 105      22.050  43.100  50.930  1.00  0.00           H  
ATOM   1114 1HH2 ARG A 105      20.020  42.680  48.310  1.00  0.00           H  
ATOM   1115 2HH2 ARG A 105      20.210  43.170  49.940  1.00  0.00           H  
ATOM   1116  N   VAL A 106      28.610  40.040  46.550  1.00  0.00           N  
ATOM   1117  CA  VAL A 106      29.850  39.280  46.900  1.00  0.00           C  
ATOM   1118  C   VAL A 106      31.080  39.950  46.210  1.00  0.00           C  
ATOM   1119  O   VAL A 106      31.050  40.250  44.970  1.00  0.00           O  
ATOM   1120  CB  VAL A 106      29.670  37.750  46.560  1.00  0.00           C  
ATOM   1121  CG1 VAL A 106      30.840  36.980  47.130  1.00  0.00           C  
ATOM   1122  CG2 VAL A 106      28.530  37.080  47.230  1.00  0.00           C  
ATOM   1123  H   VAL A 106      28.490  40.130  45.560  1.00  0.00           H  
ATOM   1124  N   ILE A 107      32.030  40.290  47.070  1.00  0.00           N  
ATOM   1125  CA  ILE A 107      33.340  40.730  46.670  1.00  0.00           C  
ATOM   1126  C   ILE A 107      34.460  39.850  47.240  1.00  0.00           C  
ATOM   1127  O   ILE A 107      34.410  39.420  48.390  1.00  0.00           O  
ATOM   1128  CB  ILE A 107      33.630  42.170  47.150  1.00  0.00           C  
ATOM   1129  CG1 ILE A 107      32.500  43.020  46.470  1.00  0.00           C  
ATOM   1130  CG2 ILE A 107      34.840  42.590  46.420  1.00  0.00           C  
ATOM   1131  CD  ILE A 107      32.550  44.460  47.010  1.00  0.00           C  
ATOM   1132  H   ILE A 107      31.920  40.160  48.050  1.00  0.00           H  
ATOM   1133  N   VAL A 108      35.430  39.480  46.430  1.00  0.00           N  
ATOM   1134  CA  VAL A 108      36.620  38.570  46.700  1.00  0.00           C  
ATOM   1135  C   VAL A 108      37.970  39.270  46.550  1.00  0.00           C  
ATOM   1136  O   VAL A 108      38.220  40.070  45.630  1.00  0.00           O  
ATOM   1137  CB  VAL A 108      36.560  37.290  45.810  1.00  0.00           C  
ATOM   1138  CG1 VAL A 108      35.300  36.470  46.150  1.00  0.00           C  
ATOM   1139  CG2 VAL A 108      36.600  37.650  44.380  1.00  0.00           C  
ATOM   1140  H   VAL A 108      35.420  39.880  45.520  1.00  0.00           H  
ATOM   1141  N   MET A 109      38.790  39.080  47.530  1.00  0.00           N  
ATOM   1142  CA  MET A 109      40.060  39.700  47.580  1.00  0.00           C  
ATOM   1143  C   MET A 109      41.140  38.730  48.120  1.00  0.00           C  
ATOM   1144  O   MET A 109      40.920  37.860  49.010  1.00  0.00           O  
ATOM   1145  CB  MET A 109      39.900  40.790  48.630  1.00  0.00           C  
ATOM   1146  CG  MET A 109      40.990  41.830  48.550  1.00  0.00           C  
ATOM   1147  SD  MET A 109      40.870  42.990  49.950  1.00  0.00           S  
ATOM   1148  CE  MET A 109      42.380  43.900  49.570  1.00  0.00           C  
ATOM   1149  H   MET A 109      38.690  38.380  48.240  1.00  0.00           H  
ATOM   1150  N   THR A 110      42.320  38.820  47.480  1.00  0.00           N  
ATOM   1151  CA  THR A 110      43.590  38.120  47.830  1.00  0.00           C  
ATOM   1152  C   THR A 110      44.640  39.060  48.400  1.00  0.00           C  
ATOM   1153  O   THR A 110      45.550  38.600  49.090  1.00  0.00           O  
ATOM   1154  CB  THR A 110      44.220  37.410  46.610  1.00  0.00           C  
ATOM   1155  CG2 THR A 110      43.440  36.150  46.340  1.00  0.00           C  
ATOM   1156  OG1 THR A 110      44.280  38.290  45.480  1.00  0.00           O  
ATOM   1157  H   THR A 110      42.390  39.290  46.590  1.00  0.00           H  
ATOM   1158  HG1 THR A 110      43.540  38.040  44.870  1.00  0.00           H  
ATOM   1159  N   THR A 111      44.710  40.200  47.800  1.00  0.00           N  
ATOM   1160  CA  THR A 111      45.670  41.280  48.210  1.00  0.00           C  
ATOM   1161  C   THR A 111      45.500  41.950  49.590  1.00  0.00           C  
ATOM   1162  O   THR A 111      44.550  41.620  50.330  1.00  0.00           O  
ATOM   1163  CB  THR A 111      45.630  42.420  47.210  1.00  0.00           C  
ATOM   1164  CG2 THR A 111      46.200  41.900  45.870  1.00  0.00           C  
ATOM   1165  OG1 THR A 111      44.310  42.910  46.930  1.00  0.00           O  
ATOM   1166  H   THR A 111      44.070  40.440  47.070  1.00  0.00           H  
ATOM   1167  HG1 THR A 111      44.300  43.720  46.350  1.00  0.00           H  
ATOM   1168  N   LYS A 112      46.560  42.490  50.090  1.00  0.00           N  
ATOM   1169  CA  LYS A 112      46.710  43.300  51.320  1.00  0.00           C  
ATOM   1170  C   LYS A 112      46.600  44.830  51.140  1.00  0.00           C  
ATOM   1171  O   LYS A 112      46.360  45.290  50.030  1.00  0.00           O  
ATOM   1172  CB  LYS A 112      48.030  42.890  52.050  1.00  0.00           C  
ATOM   1173  CG  LYS A 112      47.900  41.580  52.840  1.00  0.00           C  
ATOM   1174  CD  LYS A 112      48.460  40.300  52.270  1.00  0.00           C  
ATOM   1175  CE  LYS A 112      48.470  39.050  53.200  1.00  0.00           C  
ATOM   1176  NZ  LYS A 112      49.120  37.980  52.450  1.00  0.00           N1+
ATOM   1177  H   LYS A 112      47.440  42.220  49.700  1.00  0.00           H  
ATOM   1178  HZ1 LYS A 112      49.630  38.380  51.690  1.00  0.00           H  
ATOM   1179  HZ2 LYS A 112      49.790  37.520  53.030  1.00  0.00           H  
ATOM   1180  HZ3 LYS A 112      48.390  37.420  52.060  1.00  0.00           H  
ATOM   1181  N   GLU A 113      46.860  45.600  52.200  1.00  0.00           N  
ATOM   1182  CA  GLU A 113      47.210  47.000  52.220  1.00  0.00           C  
ATOM   1183  C   GLU A 113      48.540  47.300  51.440  1.00  0.00           C  
ATOM   1184  O   GLU A 113      48.510  47.530  50.220  1.00  0.00           O  
ATOM   1185  CB  GLU A 113      47.270  47.580  53.660  1.00  0.00           C  
ATOM   1186  CG  GLU A 113      46.970  49.100  53.680  1.00  0.00           C  
ATOM   1187  CD  GLU A 113      47.160  49.570  55.130  1.00  0.00           C  
ATOM   1188  OE1 GLU A 113      47.800  48.940  55.940  1.00  0.00           O  
ATOM   1189  OE2 GLU A 113      46.570  50.680  55.380  1.00  0.00           O1-
ATOM   1190  H   GLU A 113      46.590  45.230  53.090  1.00  0.00           H  
ATOM   1191  N   VAL A 114      49.630  47.000  52.110  1.00  0.00           N  
ATOM   1192  CA  VAL A 114      51.060  47.250  51.710  1.00  0.00           C  
ATOM   1193  C   VAL A 114      51.890  46.020  51.890  1.00  0.00           C  
ATOM   1194  O   VAL A 114      51.940  45.400  52.960  1.00  0.00           O  
ATOM   1195  CB  VAL A 114      51.480  48.400  52.550  1.00  0.00           C  
ATOM   1196  CG1 VAL A 114      53.010  48.600  52.890  1.00  0.00           C  
ATOM   1197  CG2 VAL A 114      51.040  49.690  51.830  1.00  0.00           C  
ATOM   1198  H   VAL A 114      49.560  46.610  53.030  1.00  0.00           H  
ATOM   1199  N   GLU A 115      52.280  45.470  50.690  1.00  0.00           N  
ATOM   1200  CA  GLU A 115      53.210  44.270  50.680  1.00  0.00           C  
ATOM   1201  C   GLU A 115      54.590  44.590  50.180  1.00  0.00           C  
ATOM   1202  O   GLU A 115      54.870  44.470  48.990  1.00  0.00           O  
ATOM   1203  CB  GLU A 115      52.630  43.170  49.740  1.00  0.00           C  
ATOM   1204  CG  GLU A 115      51.290  42.590  50.290  1.00  0.00           C  
ATOM   1205  CD  GLU A 115      50.730  41.550  49.260  1.00  0.00           C  
ATOM   1206  OE1 GLU A 115      51.460  40.640  48.820  1.00  0.00           O  
ATOM   1207  OE2 GLU A 115      49.530  41.350  49.050  1.00  0.00           O1-
ATOM   1208  H   GLU A 115      52.280  45.950  49.820  1.00  0.00           H  
ATOM   1209  N   ARG A 116      55.530  44.650  51.160  1.00  0.00           N  
ATOM   1210  CA  ARG A 116      56.920  45.140  51.010  1.00  0.00           C  
ATOM   1211  C   ARG A 116      57.100  46.500  50.330  1.00  0.00           C  
ATOM   1212  O   ARG A 116      57.560  46.560  49.190  1.00  0.00           O  
ATOM   1213  CB  ARG A 116      57.800  44.040  50.310  1.00  0.00           C  
ATOM   1214  CG  ARG A 116      58.390  43.070  51.390  1.00  0.00           C  
ATOM   1215  CD  ARG A 116      58.970  41.760  50.760  1.00  0.00           C  
ATOM   1216  NE  ARG A 116      59.540  40.950  51.870  1.00  0.00           N  
ATOM   1217  CZ  ARG A 116      59.880  39.700  51.640  1.00  0.00           C  
ATOM   1218  NH1 ARG A 116      59.930  39.230  50.410  1.00  0.00           N1+
ATOM   1219  NH2 ARG A 116      60.150  38.940  52.720  1.00  0.00           N  
ATOM   1220  H   ARG A 116      55.370  44.200  52.030  1.00  0.00           H  
ATOM   1221  HE  ARG A 116      59.720  41.400  52.740  1.00  0.00           H  
ATOM   1222 1HH1 ARG A 116      59.740  39.760  49.590  1.00  0.00           H  
ATOM   1223 2HH1 ARG A 116      60.120  38.260  50.220  1.00  0.00           H  
ATOM   1224 1HH2 ARG A 116      59.910  39.370  53.580  1.00  0.00           H  
ATOM   1225 2HH2 ARG A 116      60.530  38.010  52.780  1.00  0.00           H  
ATOM   1226  N   GLY A 117      56.810  47.540  51.060  1.00  0.00           N  
ATOM   1227  CA  GLY A 117      56.610  48.930  50.530  1.00  0.00           C  
ATOM   1228  C   GLY A 117      55.410  49.120  49.580  1.00  0.00           C  
ATOM   1229  O   GLY A 117      54.640  50.080  49.800  1.00  0.00           O  
ATOM   1230  H   GLY A 117      56.950  47.560  52.050  1.00  0.00           H  
ATOM   1231  N   LYS A 118      55.450  48.360  48.500  1.00  0.00           N  
ATOM   1232  CA  LYS A 118      54.400  48.470  47.410  1.00  0.00           C  
ATOM   1233  C   LYS A 118      53.030  48.220  47.900  1.00  0.00           C  
ATOM   1234  O   LYS A 118      52.710  47.220  48.510  1.00  0.00           O  
ATOM   1235  CB  LYS A 118      54.800  47.490  46.340  1.00  0.00           C  
ATOM   1236  CG  LYS A 118      55.610  48.250  45.350  1.00  0.00           C  
ATOM   1237  CD  LYS A 118      56.150  47.290  44.230  1.00  0.00           C  
ATOM   1238  CE  LYS A 118      57.190  47.990  43.350  1.00  0.00           C  
ATOM   1239  NZ  LYS A 118      57.920  47.020  42.500  1.00  0.00           N1+
ATOM   1240  H   LYS A 118      56.190  47.710  48.300  1.00  0.00           H  
ATOM   1241  HZ1 LYS A 118      57.400  46.500  41.810  1.00  0.00           H  
ATOM   1242  HZ2 LYS A 118      58.650  47.500  42.010  1.00  0.00           H  
ATOM   1243  HZ3 LYS A 118      58.360  46.300  43.030  1.00  0.00           H  
ATOM   1244  N   SER A 119      52.180  49.100  47.410  1.00  0.00           N  
ATOM   1245  CA  SER A 119      50.770  49.060  47.890  1.00  0.00           C  
ATOM   1246  C   SER A 119      49.770  48.410  46.930  1.00  0.00           C  
ATOM   1247  O   SER A 119      50.000  48.280  45.700  1.00  0.00           O  
ATOM   1248  CB  SER A 119      50.230  50.470  48.150  1.00  0.00           C  
ATOM   1249  OG  SER A 119      48.880  50.390  48.630  1.00  0.00           O  
ATOM   1250  H   SER A 119      52.450  49.840  46.790  1.00  0.00           H  
ATOM   1251  HG  SER A 119      48.770  50.470  49.630  1.00  0.00           H  
ATOM   1252  N   LYS A 120      49.110  47.450  47.530  1.00  0.00           N  
ATOM   1253  CA  LYS A 120      48.150  46.690  46.830  1.00  0.00           C  
ATOM   1254  C   LYS A 120      46.690  47.150  46.950  1.00  0.00           C  
ATOM   1255  O   LYS A 120      45.950  47.030  45.990  1.00  0.00           O  
ATOM   1256  CB  LYS A 120      48.370  45.220  47.210  1.00  0.00           C  
ATOM   1257  CG  LYS A 120      49.820  44.700  47.020  1.00  0.00           C  
ATOM   1258  CD  LYS A 120      50.380  44.710  45.560  1.00  0.00           C  
ATOM   1259  CE  LYS A 120      51.870  44.480  45.490  1.00  0.00           C  
ATOM   1260  NZ  LYS A 120      52.530  45.110  44.380  1.00  0.00           N1+
ATOM   1261  H   LYS A 120      49.110  47.300  48.520  1.00  0.00           H  
ATOM   1262  HZ1 LYS A 120      53.490  44.850  44.300  1.00  0.00           H  
ATOM   1263  HZ2 LYS A 120      52.140  44.800  43.510  1.00  0.00           H  
ATOM   1264  HZ3 LYS A 120      52.450  46.110  44.320  1.00  0.00           H  
ATOM   1265  N   CYS A 121      46.270  47.870  48.010  1.00  0.00           N  
ATOM   1266  CA  CYS A 121      44.950  48.440  48.270  1.00  0.00           C  
ATOM   1267  C   CYS A 121      44.940  49.430  49.440  1.00  0.00           C  
ATOM   1268  O   CYS A 121      45.830  49.270  50.280  1.00  0.00           O  
ATOM   1269  CB  CYS A 121      44.040  47.280  48.580  1.00  0.00           C  
ATOM   1270  SG  CYS A 121      42.270  47.540  48.820  1.00  0.00           S  
ATOM   1271  H   CYS A 121      46.920  47.950  48.760  1.00  0.00           H  
ATOM   1272  HG  CYS A 121      42.420  48.400  49.820  1.00  0.00           H  
ATOM   1273  N   VAL A 122      44.000  50.360  49.510  1.00  0.00           N  
ATOM   1274  CA  VAL A 122      43.670  51.060  50.780  1.00  0.00           C  
ATOM   1275  C   VAL A 122      42.860  50.190  51.730  1.00  0.00           C  
ATOM   1276  O   VAL A 122      42.230  49.280  51.190  1.00  0.00           O  
ATOM   1277  CB  VAL A 122      43.110  52.360  50.360  1.00  0.00           C  
ATOM   1278  CG1 VAL A 122      42.390  53.010  51.490  1.00  0.00           C  
ATOM   1279  CG2 VAL A 122      44.320  53.230  50.030  1.00  0.00           C  
ATOM   1280  H   VAL A 122      43.810  50.850  48.660  1.00  0.00           H  
ATOM   1281  N   LYS A 123      43.090  50.180  53.020  1.00  0.00           N  
ATOM   1282  CA  LYS A 123      42.350  49.340  53.980  1.00  0.00           C  
ATOM   1283  C   LYS A 123      40.920  49.850  54.110  1.00  0.00           C  
ATOM   1284  O   LYS A 123      40.610  50.770  54.890  1.00  0.00           O  
ATOM   1285  CB  LYS A 123      43.000  49.440  55.330  1.00  0.00           C  
ATOM   1286  CG  LYS A 123      42.600  48.400  56.300  1.00  0.00           C  
ATOM   1287  CD  LYS A 123      42.230  49.200  57.580  1.00  0.00           C  
ATOM   1288  CE  LYS A 123      41.400  48.310  58.530  1.00  0.00           C  
ATOM   1289  NZ  LYS A 123      41.340  48.920  59.890  1.00  0.00           N1+
ATOM   1290  H   LYS A 123      43.770  50.840  53.350  1.00  0.00           H  
ATOM   1291  HZ1 LYS A 123      40.900  48.310  60.550  1.00  0.00           H  
ATOM   1292  HZ2 LYS A 123      42.310  49.030  60.130  1.00  0.00           H  
ATOM   1293  HZ3 LYS A 123      40.930  49.830  59.880  1.00  0.00           H  
ATOM   1294  N   TYR A 124      40.150  49.340  53.100  1.00  0.00           N  
ATOM   1295  CA  TYR A 124      38.750  49.830  53.040  1.00  0.00           C  
ATOM   1296  C   TYR A 124      37.640  49.560  54.080  1.00  0.00           C  
ATOM   1297  O   TYR A 124      36.660  50.310  54.150  1.00  0.00           O  
ATOM   1298  CB  TYR A 124      38.120  49.670  51.610  1.00  0.00           C  
ATOM   1299  CG  TYR A 124      37.720  48.210  51.280  1.00  0.00           C  
ATOM   1300  CD1 TYR A 124      38.520  47.400  50.510  1.00  0.00           C  
ATOM   1301  CD2 TYR A 124      36.440  47.850  51.590  1.00  0.00           C  
ATOM   1302  CE1 TYR A 124      38.000  46.260  49.940  1.00  0.00           C  
ATOM   1303  CE2 TYR A 124      35.930  46.680  51.100  1.00  0.00           C  
ATOM   1304  CZ  TYR A 124      36.670  45.950  50.220  1.00  0.00           C  
ATOM   1305  OH  TYR A 124      36.080  44.850  49.650  1.00  0.00           O  
ATOM   1306  H   TYR A 124      40.670  49.140  52.270  1.00  0.00           H  
ATOM   1307  HD1 TYR A 124      39.550  47.690  50.270  1.00  0.00           H  
ATOM   1308  HD2 TYR A 124      35.960  48.450  52.360  1.00  0.00           H  
ATOM   1309  HE1 TYR A 124      38.710  45.460  49.750  1.00  0.00           H  
ATOM   1310  HE2 TYR A 124      34.940  46.320  51.390  1.00  0.00           H  
ATOM   1311  HH  TYR A 124      35.110  44.960  49.850  1.00  0.00           H  
ATOM   1312  N   TRP A 125      37.740  48.490  54.810  1.00  0.00           N  
ATOM   1313  CA  TRP A 125      36.800  48.120  55.870  1.00  0.00           C  
ATOM   1314  C   TRP A 125      37.210  48.630  57.290  1.00  0.00           C  
ATOM   1315  O   TRP A 125      38.400  48.650  57.570  1.00  0.00           O  
ATOM   1316  CB  TRP A 125      36.890  46.600  55.830  1.00  0.00           C  
ATOM   1317  CG  TRP A 125      38.200  45.880  56.030  1.00  0.00           C  
ATOM   1318  CD1 TRP A 125      38.740  45.640  57.250  1.00  0.00           C  
ATOM   1319  CD2 TRP A 125      39.200  45.630  55.160  1.00  0.00           C  
ATOM   1320  CE2 TRP A 125      40.320  45.240  55.900  1.00  0.00           C  
ATOM   1321  CE3 TRP A 125      39.210  45.470  53.810  1.00  0.00           C  
ATOM   1322  NE1 TRP A 125      40.000  45.340  57.190  1.00  0.00           N  
ATOM   1323  CZ2 TRP A 125      41.410  44.680  55.280  1.00  0.00           C  
ATOM   1324  CZ3 TRP A 125      40.260  44.870  53.150  1.00  0.00           C  
ATOM   1325  CH2 TRP A 125      41.360  44.430  53.890  1.00  0.00           C  
ATOM   1326  H   TRP A 125      38.550  47.910  54.810  1.00  0.00           H  
ATOM   1327  HD1 TRP A 125      38.340  45.820  58.240  1.00  0.00           H  
ATOM   1328  HE1 TRP A 125      40.580  45.110  57.960  1.00  0.00           H  
ATOM   1329  HE3 TRP A 125      38.360  45.850  53.240  1.00  0.00           H  
ATOM   1330  HZ2 TRP A 125      42.250  44.310  55.870  1.00  0.00           H  
ATOM   1331  HZ3 TRP A 125      40.140  44.550  52.110  1.00  0.00           H  
ATOM   1332  HH2 TRP A 125      42.220  43.990  53.390  1.00  0.00           H  
ATOM   1333  N   PRO A 126      36.230  49.090  58.110  1.00  0.00           N  
ATOM   1334  CA  PRO A 126      36.440  49.470  59.500  1.00  0.00           C  
ATOM   1335  C   PRO A 126      36.570  48.320  60.440  1.00  0.00           C  
ATOM   1336  O   PRO A 126      36.160  47.180  60.150  1.00  0.00           O  
ATOM   1337  CB  PRO A 126      35.240  50.270  59.800  1.00  0.00           C  
ATOM   1338  CG  PRO A 126      34.110  49.820  58.840  1.00  0.00           C  
ATOM   1339  CD  PRO A 126      34.870  49.450  57.620  1.00  0.00           C  
ATOM   1340  N   ASP A 127      36.740  48.710  61.650  1.00  0.00           N  
ATOM   1341  CA  ASP A 127      36.900  47.700  62.760  1.00  0.00           C  
ATOM   1342  C   ASP A 127      35.550  47.060  63.070  1.00  0.00           C  
ATOM   1343  O   ASP A 127      34.500  47.770  62.980  1.00  0.00           O  
ATOM   1344  CB  ASP A 127      37.630  48.170  64.030  1.00  0.00           C  
ATOM   1345  CG  ASP A 127      39.030  48.610  63.700  1.00  0.00           C  
ATOM   1346  OD1 ASP A 127      39.260  49.560  62.880  1.00  0.00           O  
ATOM   1347  OD2 ASP A 127      40.030  48.070  64.160  1.00  0.00           O1-
ATOM   1348  H   ASP A 127      36.940  49.660  61.890  1.00  0.00           H  
ATOM   1349  N   GLU A 128      35.490  45.970  63.830  1.00  0.00           N  
ATOM   1350  CA  GLU A 128      34.260  45.220  64.260  1.00  0.00           C  
ATOM   1351  C   GLU A 128      33.340  46.060  65.140  1.00  0.00           C  
ATOM   1352  O   GLU A 128      33.750  46.820  66.040  1.00  0.00           O  
ATOM   1353  CB  GLU A 128      34.720  43.870  64.930  1.00  0.00           C  
ATOM   1354  CG  GLU A 128      33.520  42.960  64.980  1.00  0.00           C  
ATOM   1355  CD  GLU A 128      33.610  41.470  65.380  1.00  0.00           C  
ATOM   1356  OE1 GLU A 128      33.660  41.120  66.640  1.00  0.00           O  
ATOM   1357  OE2 GLU A 128      33.860  40.690  64.470  1.00  0.00           O1-
ATOM   1358  H   GLU A 128      36.340  45.480  64.080  1.00  0.00           H  
ATOM   1359  N   TYR A 129      32.070  46.160  64.720  1.00  0.00           N  
ATOM   1360  CA  TYR A 129      31.020  47.150  65.090  1.00  0.00           C  
ATOM   1361  C   TYR A 129      31.120  48.650  64.660  1.00  0.00           C  
ATOM   1362  O   TYR A 129      30.040  49.260  64.640  1.00  0.00           O  
ATOM   1363  CB  TYR A 129      30.690  47.110  66.580  1.00  0.00           C  
ATOM   1364  CG  TYR A 129      30.290  45.700  67.070  1.00  0.00           C  
ATOM   1365  CD1 TYR A 129      28.970  45.220  66.850  1.00  0.00           C  
ATOM   1366  CD2 TYR A 129      31.280  44.920  67.690  1.00  0.00           C  
ATOM   1367  CE1 TYR A 129      28.620  43.890  67.090  1.00  0.00           C  
ATOM   1368  CE2 TYR A 129      30.950  43.530  67.870  1.00  0.00           C  
ATOM   1369  CZ  TYR A 129      29.650  43.100  67.620  1.00  0.00           C  
ATOM   1370  OH  TYR A 129      29.350  41.770  67.700  1.00  0.00           O  
ATOM   1371  H   TYR A 129      31.810  45.470  64.040  1.00  0.00           H  
ATOM   1372  HD1 TYR A 129      28.360  45.760  66.130  1.00  0.00           H  
ATOM   1373  HD2 TYR A 129      32.300  45.240  67.890  1.00  0.00           H  
ATOM   1374  HE1 TYR A 129      27.590  43.550  66.990  1.00  0.00           H  
ATOM   1375  HE2 TYR A 129      31.690  42.830  68.260  1.00  0.00           H  
ATOM   1376  HH  TYR A 129      30.220  41.350  67.920  1.00  0.00           H  
ATOM   1377  N   ALA A 130      32.280  49.170  64.300  1.00  0.00           N  
ATOM   1378  CA  ALA A 130      32.490  50.550  63.790  1.00  0.00           C  
ATOM   1379  C   ALA A 130      31.920  50.830  62.460  1.00  0.00           C  
ATOM   1380  O   ALA A 130      31.790  49.950  61.600  1.00  0.00           O  
ATOM   1381  CB  ALA A 130      33.980  50.900  63.890  1.00  0.00           C  
ATOM   1382  H   ALA A 130      33.130  48.650  64.170  1.00  0.00           H  
ATOM   1383  N   LEU A 131      31.450  52.090  62.450  1.00  0.00           N  
ATOM   1384  CA  LEU A 131      30.980  52.850  61.290  1.00  0.00           C  
ATOM   1385  C   LEU A 131      32.020  53.700  60.630  1.00  0.00           C  
ATOM   1386  O   LEU A 131      32.990  54.120  61.270  1.00  0.00           O  
ATOM   1387  CB  LEU A 131      29.840  53.710  61.880  1.00  0.00           C  
ATOM   1388  CG  LEU A 131      28.940  54.450  60.810  1.00  0.00           C  
ATOM   1389  CD1 LEU A 131      27.870  53.560  60.380  1.00  0.00           C  
ATOM   1390  CD2 LEU A 131      28.340  55.740  61.460  1.00  0.00           C  
ATOM   1391  H   LEU A 131      31.440  52.550  63.340  1.00  0.00           H  
ATOM   1392  N   LYS A 132      31.920  53.790  59.300  1.00  0.00           N  
ATOM   1393  CA  LYS A 132      32.700  54.780  58.490  1.00  0.00           C  
ATOM   1394  C   LYS A 132      31.970  55.560  57.390  1.00  0.00           C  
ATOM   1395  O   LYS A 132      31.180  54.980  56.680  1.00  0.00           O  
ATOM   1396  CB  LYS A 132      34.120  54.370  57.910  1.00  0.00           C  
ATOM   1397  CG  LYS A 132      35.130  54.100  59.030  1.00  0.00           C  
ATOM   1398  CD  LYS A 132      35.660  55.410  59.570  1.00  0.00           C  
ATOM   1399  CE  LYS A 132      36.650  56.150  58.670  1.00  0.00           C  
ATOM   1400  NZ  LYS A 132      36.680  57.590  58.900  1.00  0.00           N1+
ATOM   1401  H   LYS A 132      31.370  53.110  58.830  1.00  0.00           H  
ATOM   1402  HZ1 LYS A 132      35.750  57.950  58.950  1.00  0.00           H  
ATOM   1403  HZ2 LYS A 132      37.100  57.760  59.800  1.00  0.00           H  
ATOM   1404  HZ3 LYS A 132      37.200  58.030  58.170  1.00  0.00           H  
ATOM   1405  N   GLU A 133      32.150  56.870  57.310  1.00  0.00           N  
ATOM   1406  CA  GLU A 133      31.390  57.710  56.330  1.00  0.00           C  
ATOM   1407  C   GLU A 133      32.180  58.360  55.180  1.00  0.00           C  
ATOM   1408  O   GLU A 133      33.020  59.200  55.310  1.00  0.00           O  
ATOM   1409  CB  GLU A 133      30.540  58.720  57.070  1.00  0.00           C  
ATOM   1410  CG  GLU A 133      29.480  58.120  57.950  1.00  0.00           C  
ATOM   1411  CD  GLU A 133      29.040  58.920  59.130  1.00  0.00           C  
ATOM   1412  OE1 GLU A 133      28.470  59.990  58.950  1.00  0.00           O  
ATOM   1413  OE2 GLU A 133      29.260  58.570  60.300  1.00  0.00           O1-
ATOM   1414  H   GLU A 133      32.960  57.220  57.800  1.00  0.00           H  
ATOM   1415  N   TYR A 134      31.780  57.920  54.000  1.00  0.00           N  
ATOM   1416  CA  TYR A 134      32.490  58.430  52.820  1.00  0.00           C  
ATOM   1417  C   TYR A 134      31.660  59.360  51.840  1.00  0.00           C  
ATOM   1418  O   TYR A 134      31.060  58.860  50.880  1.00  0.00           O  
ATOM   1419  CB  TYR A 134      33.110  57.290  52.000  1.00  0.00           C  
ATOM   1420  CG  TYR A 134      34.140  56.480  52.740  1.00  0.00           C  
ATOM   1421  CD1 TYR A 134      35.420  57.030  52.770  1.00  0.00           C  
ATOM   1422  CD2 TYR A 134      33.800  55.300  53.390  1.00  0.00           C  
ATOM   1423  CE1 TYR A 134      36.340  56.280  53.500  1.00  0.00           C  
ATOM   1424  CE2 TYR A 134      34.730  54.610  54.130  1.00  0.00           C  
ATOM   1425  CZ  TYR A 134      36.060  55.100  54.150  1.00  0.00           C  
ATOM   1426  OH  TYR A 134      37.010  54.490  54.890  1.00  0.00           O  
ATOM   1427  H   TYR A 134      30.910  57.440  53.870  1.00  0.00           H  
ATOM   1428  HD1 TYR A 134      35.710  57.960  52.290  1.00  0.00           H  
ATOM   1429  HD2 TYR A 134      32.800  54.920  53.200  1.00  0.00           H  
ATOM   1430  HE1 TYR A 134      37.310  56.760  53.620  1.00  0.00           H  
ATOM   1431  HE2 TYR A 134      34.390  53.630  54.450  1.00  0.00           H  
ATOM   1432  HH  TYR A 134      37.800  55.090  54.970  1.00  0.00           H  
ATOM   1433  N   GLY A 135      31.590  60.610  52.210  1.00  0.00           N  
ATOM   1434  CA  GLY A 135      30.770  61.610  51.480  1.00  0.00           C  
ATOM   1435  C   GLY A 135      29.230  61.330  51.480  1.00  0.00           C  
ATOM   1436  O   GLY A 135      28.460  61.970  52.230  1.00  0.00           O  
ATOM   1437  H   GLY A 135      32.170  61.050  52.890  1.00  0.00           H  
ATOM   1438  N   VAL A 136      28.920  60.580  50.410  1.00  0.00           N  
ATOM   1439  CA  VAL A 136      27.600  59.960  50.200  1.00  0.00           C  
ATOM   1440  C   VAL A 136      27.420  58.620  50.960  1.00  0.00           C  
ATOM   1441  O   VAL A 136      26.370  58.370  51.500  1.00  0.00           O  
ATOM   1442  CB  VAL A 136      27.390  59.850  48.700  1.00  0.00           C  
ATOM   1443  CG1 VAL A 136      27.180  61.200  48.110  1.00  0.00           C  
ATOM   1444  CG2 VAL A 136      28.520  59.080  48.040  1.00  0.00           C  
ATOM   1445  H   VAL A 136      29.620  60.350  49.740  1.00  0.00           H  
ATOM   1446  N   MET A 137      28.380  57.750  51.160  1.00  0.00           N  
ATOM   1447  CA  MET A 137      28.190  56.350  51.500  1.00  0.00           C  
ATOM   1448  C   MET A 137      28.500  56.110  53.000  1.00  0.00           C  
ATOM   1449  O   MET A 137      29.430  56.820  53.460  1.00  0.00           O  
ATOM   1450  CB  MET A 137      29.100  55.490  50.610  1.00  0.00           C  
ATOM   1451  CG  MET A 137      29.010  55.590  49.130  1.00  0.00           C  
ATOM   1452  SD  MET A 137      27.450  55.220  48.340  1.00  0.00           S  
ATOM   1453  CE  MET A 137      26.920  53.600  48.790  1.00  0.00           C  
ATOM   1454  H   MET A 137      29.290  58.150  51.040  1.00  0.00           H  
ATOM   1455  N   ARG A 138      27.780  55.250  53.660  1.00  0.00           N  
ATOM   1456  CA  ARG A 138      27.990  54.730  55.030  1.00  0.00           C  
ATOM   1457  C   ARG A 138      28.460  53.240  54.920  1.00  0.00           C  
ATOM   1458  O   ARG A 138      27.750  52.430  54.370  1.00  0.00           O  
ATOM   1459  CB  ARG A 138      26.760  54.880  55.910  1.00  0.00           C  
ATOM   1460  CG  ARG A 138      26.370  56.390  55.940  1.00  0.00           C  
ATOM   1461  CD  ARG A 138      25.070  56.560  56.670  1.00  0.00           C  
ATOM   1462  NE  ARG A 138      24.810  58.050  56.840  1.00  0.00           N  
ATOM   1463  CZ  ARG A 138      23.590  58.590  57.000  1.00  0.00           C  
ATOM   1464  NH1 ARG A 138      22.460  57.910  56.670  1.00  0.00           N1+
ATOM   1465  NH2 ARG A 138      23.560  59.800  57.550  1.00  0.00           N  
ATOM   1466  H   ARG A 138      26.860  55.060  53.320  1.00  0.00           H  
ATOM   1467  HE  ARG A 138      25.630  58.620  56.830  1.00  0.00           H  
ATOM   1468 1HH1 ARG A 138      22.460  56.980  56.320  1.00  0.00           H  
ATOM   1469 2HH1 ARG A 138      21.560  58.290  56.450  1.00  0.00           H  
ATOM   1470 1HH2 ARG A 138      24.390  60.320  57.700  1.00  0.00           H  
ATOM   1471 2HH2 ARG A 138      22.700  60.180  57.890  1.00  0.00           H  
ATOM   1472  N   VAL A 139      29.420  52.910  55.760  1.00  0.00           N  
ATOM   1473  CA  VAL A 139      29.980  51.550  55.770  1.00  0.00           C  
ATOM   1474  C   VAL A 139      30.060  51.150  57.230  1.00  0.00           C  
ATOM   1475  O   VAL A 139      30.370  51.980  58.130  1.00  0.00           O  
ATOM   1476  CB  VAL A 139      31.460  51.490  55.320  1.00  0.00           C  
ATOM   1477  CG1 VAL A 139      32.010  50.080  55.240  1.00  0.00           C  
ATOM   1478  CG2 VAL A 139      31.710  52.290  54.040  1.00  0.00           C  
ATOM   1479  H   VAL A 139      29.760  53.560  56.450  1.00  0.00           H  
ATOM   1480  N   ARG A 140      29.730  49.900  57.500  1.00  0.00           N  
ATOM   1481  CA  ARG A 140      29.700  49.330  58.860  1.00  0.00           C  
ATOM   1482  C   ARG A 140      30.060  47.840  58.880  1.00  0.00           C  
ATOM   1483  O   ARG A 140      29.300  47.040  58.290  1.00  0.00           O  
ATOM   1484  CB  ARG A 140      28.280  49.500  59.440  1.00  0.00           C  
ATOM   1485  CG  ARG A 140      28.240  49.460  60.960  1.00  0.00           C  
ATOM   1486  CD  ARG A 140      26.850  49.730  61.560  1.00  0.00           C  
ATOM   1487  NE  ARG A 140      26.940  49.560  63.040  1.00  0.00           N  
ATOM   1488  CZ  ARG A 140      26.880  50.520  63.960  1.00  0.00           C  
ATOM   1489  NH1 ARG A 140      26.410  51.750  63.710  1.00  0.00           N1+
ATOM   1490  NH2 ARG A 140      27.470  50.420  65.110  1.00  0.00           N  
ATOM   1491  H   ARG A 140      29.480  49.190  56.840  1.00  0.00           H  
ATOM   1492  HE  ARG A 140      26.980  48.640  63.440  1.00  0.00           H  
ATOM   1493 1HH1 ARG A 140      26.050  51.920  62.790  1.00  0.00           H  
ATOM   1494 2HH1 ARG A 140      26.310  52.410  64.460  1.00  0.00           H  
ATOM   1495 1HH2 ARG A 140      28.080  49.710  65.460  1.00  0.00           H  
ATOM   1496 2HH2 ARG A 140      27.110  51.100  65.750  1.00  0.00           H  
ATOM   1497  N   ASN A 141      31.020  47.470  59.730  1.00  0.00           N  
ATOM   1498  CA  ASN A 141      31.430  46.040  59.930  1.00  0.00           C  
ATOM   1499  C   ASN A 141      30.870  45.580  61.300  1.00  0.00           C  
ATOM   1500  O   ASN A 141      31.580  45.470  62.260  1.00  0.00           O  
ATOM   1501  CB  ASN A 141      32.960  45.980  59.830  1.00  0.00           C  
ATOM   1502  CG  ASN A 141      33.630  44.660  59.910  1.00  0.00           C  
ATOM   1503  ND2 ASN A 141      34.920  44.630  59.910  1.00  0.00           N  
ATOM   1504  OD1 ASN A 141      33.100  43.570  60.060  1.00  0.00           O  
ATOM   1505  H   ASN A 141      31.500  48.130  60.300  1.00  0.00           H  
ATOM   1506 1HD2 ASN A 141      35.410  45.490  59.740  1.00  0.00           H  
ATOM   1507 2HD2 ASN A 141      35.540  43.890  60.170  1.00  0.00           H  
ATOM   1508  N   VAL A 142      29.700  44.980  61.180  1.00  0.00           N  
ATOM   1509  CA  VAL A 142      28.980  44.390  62.330  1.00  0.00           C  
ATOM   1510  C   VAL A 142      29.500  43.100  62.920  1.00  0.00           C  
ATOM   1511  O   VAL A 142      29.190  42.840  64.080  1.00  0.00           O  
ATOM   1512  CB  VAL A 142      27.460  44.360  62.090  1.00  0.00           C  
ATOM   1513  CG1 VAL A 142      26.910  45.750  61.970  1.00  0.00           C  
ATOM   1514  CG2 VAL A 142      27.070  43.590  60.760  1.00  0.00           C  
ATOM   1515  H   VAL A 142      29.400  44.580  60.310  1.00  0.00           H  
ATOM   1516  N   LYS A 143      30.320  42.330  62.160  1.00  0.00           N  
ATOM   1517  CA  LYS A 143      30.910  41.010  62.540  1.00  0.00           C  
ATOM   1518  C   LYS A 143      31.860  40.520  61.480  1.00  0.00           C  
ATOM   1519  O   LYS A 143      31.530  40.510  60.320  1.00  0.00           O  
ATOM   1520  CB  LYS A 143      29.890  39.830  62.830  1.00  0.00           C  
ATOM   1521  CG  LYS A 143      30.560  38.540  63.390  1.00  0.00           C  
ATOM   1522  CD  LYS A 143      31.170  38.630  64.800  1.00  0.00           C  
ATOM   1523  CE  LYS A 143      31.380  37.290  65.560  1.00  0.00           C  
ATOM   1524  NZ  LYS A 143      32.540  36.650  64.980  1.00  0.00           N1+
ATOM   1525  H   LYS A 143      30.680  42.610  61.270  1.00  0.00           H  
ATOM   1526  HZ1 LYS A 143      33.270  37.240  65.330  1.00  0.00           H  
ATOM   1527  HZ2 LYS A 143      32.600  35.700  65.290  1.00  0.00           H  
ATOM   1528  HZ3 LYS A 143      32.630  36.770  63.990  1.00  0.00           H  
ATOM   1529  N   GLU A 144      32.990  39.970  61.950  1.00  0.00           N  
ATOM   1530  CA  GLU A 144      33.930  39.250  61.080  1.00  0.00           C  
ATOM   1531  C   GLU A 144      34.050  37.780  61.520  1.00  0.00           C  
ATOM   1532  O   GLU A 144      34.120  37.430  62.690  1.00  0.00           O  
ATOM   1533  CB  GLU A 144      35.320  39.910  61.180  1.00  0.00           C  
ATOM   1534  CG  GLU A 144      35.440  41.450  60.920  1.00  0.00           C  
ATOM   1535  CD  GLU A 144      36.870  41.960  61.020  1.00  0.00           C  
ATOM   1536  OE1 GLU A 144      37.650  41.450  61.830  1.00  0.00           O  
ATOM   1537  OE2 GLU A 144      37.170  42.910  60.240  1.00  0.00           O1-
ATOM   1538  H   GLU A 144      33.290  40.190  62.880  1.00  0.00           H  
ATOM   1539  N   SER A 145      34.440  36.940  60.600  1.00  0.00           N  
ATOM   1540  CA  SER A 145      34.440  35.460  60.710  1.00  0.00           C  
ATOM   1541  C   SER A 145      35.720  34.940  60.030  1.00  0.00           C  
ATOM   1542  O   SER A 145      35.620  34.850  58.800  1.00  0.00           O  
ATOM   1543  CB  SER A 145      33.250  34.780  60.130  1.00  0.00           C  
ATOM   1544  OG  SER A 145      31.980  35.100  60.750  1.00  0.00           O  
ATOM   1545  H   SER A 145      34.650  37.270  59.680  1.00  0.00           H  
ATOM   1546  HG  SER A 145      31.690  36.000  60.420  1.00  0.00           H  
ATOM   1547  N   ALA A 146      36.730  34.540  60.750  1.00  0.00           N  
ATOM   1548  CA  ALA A 146      37.750  33.680  60.100  1.00  0.00           C  
ATOM   1549  C   ALA A 146      37.470  32.150  59.940  1.00  0.00           C  
ATOM   1550  O   ALA A 146      37.110  31.500  60.880  1.00  0.00           O  
ATOM   1551  CB  ALA A 146      39.060  33.930  60.760  1.00  0.00           C  
ATOM   1552  H   ALA A 146      37.140  35.140  61.430  1.00  0.00           H  
ATOM   1553  N   ALA A 147      37.860  31.600  58.740  1.00  0.00           N  
ATOM   1554  CA  ALA A 147      37.760  30.170  58.380  1.00  0.00           C  
ATOM   1555  C   ALA A 147      39.010  29.800  57.630  1.00  0.00           C  
ATOM   1556  O   ALA A 147      39.310  30.260  56.530  1.00  0.00           O  
ATOM   1557  CB  ALA A 147      36.570  30.010  57.450  1.00  0.00           C  
ATOM   1558  H   ALA A 147      38.340  32.160  58.060  1.00  0.00           H  
ATOM   1559  N   HIS A 148      39.820  29.020  58.330  1.00  0.00           N  
ATOM   1560  CA  HIS A 148      41.170  28.540  57.850  1.00  0.00           C  
ATOM   1561  C   HIS A 148      42.000  29.730  57.260  1.00  0.00           C  
ATOM   1562  O   HIS A 148      42.410  30.620  57.960  1.00  0.00           O  
ATOM   1563  CB  HIS A 148      41.150  27.300  56.910  1.00  0.00           C  
ATOM   1564  CG  HIS A 148      42.070  26.200  57.480  1.00  0.00           C  
ATOM   1565  CD2 HIS A 148      42.700  25.300  56.730  1.00  0.00           C  
ATOM   1566  ND1 HIS A 148      42.360  25.900  58.750  1.00  0.00           N  
ATOM   1567  CE1 HIS A 148      43.110  24.840  58.720  1.00  0.00           C  
ATOM   1568  NE2 HIS A 148      43.440  24.490  57.480  1.00  0.00           N  
ATOM   1569  H   HIS A 148      39.530  28.410  59.060  1.00  0.00           H  
ATOM   1570  HD2 HIS A 148      42.480  25.170  55.670  1.00  0.00           H  
ATOM   1571  HE1 HIS A 148      43.490  24.360  59.620  1.00  0.00           H  
ATOM   1572  HE2 HIS A 148      44.070  23.780  57.140  1.00  0.00           H  
ATOM   1573  N   ASP A 149      42.360  29.590  55.980  1.00  0.00           N  
ATOM   1574  CA  ASP A 149      43.110  30.570  55.100  1.00  0.00           C  
ATOM   1575  C   ASP A 149      42.330  31.870  54.770  1.00  0.00           C  
ATOM   1576  O   ASP A 149      42.940  32.870  54.320  1.00  0.00           O  
ATOM   1577  CB  ASP A 149      43.610  29.930  53.810  1.00  0.00           C  
ATOM   1578  CG  ASP A 149      44.590  28.750  53.960  1.00  0.00           C  
ATOM   1579  OD1 ASP A 149      44.140  27.760  54.640  1.00  0.00           O  
ATOM   1580  OD2 ASP A 149      45.750  28.720  53.510  1.00  0.00           O1-
ATOM   1581  H   ASP A 149      42.170  28.720  55.520  1.00  0.00           H  
ATOM   1582  N   TYR A 150      41.060  31.810  54.960  1.00  0.00           N  
ATOM   1583  CA  TYR A 150      40.150  32.920  54.570  1.00  0.00           C  
ATOM   1584  C   TYR A 150      39.200  33.580  55.680  1.00  0.00           C  
ATOM   1585  O   TYR A 150      39.080  33.230  56.860  1.00  0.00           O  
ATOM   1586  CB  TYR A 150      39.410  32.570  53.310  1.00  0.00           C  
ATOM   1587  CG  TYR A 150      38.760  31.240  53.310  1.00  0.00           C  
ATOM   1588  CD1 TYR A 150      39.490  30.210  52.680  1.00  0.00           C  
ATOM   1589  CD2 TYR A 150      37.580  30.910  53.920  1.00  0.00           C  
ATOM   1590  CE1 TYR A 150      38.930  28.940  52.640  1.00  0.00           C  
ATOM   1591  CE2 TYR A 150      36.990  29.660  53.840  1.00  0.00           C  
ATOM   1592  CZ  TYR A 150      37.650  28.670  53.190  1.00  0.00           C  
ATOM   1593  OH  TYR A 150      37.030  27.480  52.960  1.00  0.00           O  
ATOM   1594  H   TYR A 150      40.660  31.090  55.540  1.00  0.00           H  
ATOM   1595  HD1 TYR A 150      40.270  30.420  51.950  1.00  0.00           H  
ATOM   1596  HD2 TYR A 150      37.160  31.550  54.700  1.00  0.00           H  
ATOM   1597  HE1 TYR A 150      39.340  28.070  52.100  1.00  0.00           H  
ATOM   1598  HE2 TYR A 150      36.160  29.440  54.520  1.00  0.00           H  
ATOM   1599  HH  TYR A 150      36.080  27.670  53.200  1.00  0.00           H  
ATOM   1600  N   THR A 151      38.790  34.790  55.390  1.00  0.00           N  
ATOM   1601  CA  THR A 151      38.040  35.740  56.260  1.00  0.00           C  
ATOM   1602  C   THR A 151      36.770  36.260  55.610  1.00  0.00           C  
ATOM   1603  O   THR A 151      36.710  36.770  54.480  1.00  0.00           O  
ATOM   1604  CB  THR A 151      38.910  36.800  56.860  1.00  0.00           C  
ATOM   1605  CG2 THR A 151      38.170  37.730  57.840  1.00  0.00           C  
ATOM   1606  OG1 THR A 151      39.960  36.170  57.610  1.00  0.00           O  
ATOM   1607  H   THR A 151      39.090  35.180  54.520  1.00  0.00           H  
ATOM   1608  HG1 THR A 151      40.110  36.580  58.510  1.00  0.00           H  
ATOM   1609  N   LEU A 152      35.640  36.030  56.300  1.00  0.00           N  
ATOM   1610  CA  LEU A 152      34.400  36.550  55.850  1.00  0.00           C  
ATOM   1611  C   LEU A 152      34.210  37.930  56.600  1.00  0.00           C  
ATOM   1612  O   LEU A 152      34.400  37.960  57.850  1.00  0.00           O  
ATOM   1613  CB  LEU A 152      33.340  35.510  56.310  1.00  0.00           C  
ATOM   1614  CG  LEU A 152      31.970  35.560  55.800  1.00  0.00           C  
ATOM   1615  CD1 LEU A 152      31.950  35.800  54.270  1.00  0.00           C  
ATOM   1616  CD2 LEU A 152      31.190  34.370  56.170  1.00  0.00           C  
ATOM   1617  H   LEU A 152      35.600  35.550  57.180  1.00  0.00           H  
ATOM   1618  N   ARG A 153      33.580  38.970  56.020  1.00  0.00           N  
ATOM   1619  CA  ARG A 153      33.040  40.170  56.710  1.00  0.00           C  
ATOM   1620  C   ARG A 153      31.610  40.520  56.280  1.00  0.00           C  
ATOM   1621  O   ARG A 153      31.260  40.720  55.110  1.00  0.00           O  
ATOM   1622  CB  ARG A 153      34.070  41.350  56.670  1.00  0.00           C  
ATOM   1623  CG  ARG A 153      35.440  41.160  57.300  1.00  0.00           C  
ATOM   1624  CD  ARG A 153      36.410  42.220  56.770  1.00  0.00           C  
ATOM   1625  NE  ARG A 153      37.730  42.030  57.330  1.00  0.00           N  
ATOM   1626  CZ  ARG A 153      38.850  41.720  56.670  1.00  0.00           C  
ATOM   1627  NH1 ARG A 153      38.980  41.660  55.350  1.00  0.00           N1+
ATOM   1628  NH2 ARG A 153      39.980  41.440  57.290  1.00  0.00           N  
ATOM   1629  H   ARG A 153      33.430  39.000  55.030  1.00  0.00           H  
ATOM   1630  HE  ARG A 153      37.860  42.380  58.250  1.00  0.00           H  
ATOM   1631 1HH1 ARG A 153      38.220  41.880  54.730  1.00  0.00           H  
ATOM   1632 2HH1 ARG A 153      39.800  41.270  54.930  1.00  0.00           H  
ATOM   1633 1HH2 ARG A 153      40.070  41.590  58.280  1.00  0.00           H  
ATOM   1634 2HH2 ARG A 153      40.720  40.940  56.830  1.00  0.00           H  
ATOM   1635  N   GLU A 154      30.800  40.660  57.320  1.00  0.00           N  
ATOM   1636  CA  GLU A 154      29.430  41.110  57.200  1.00  0.00           C  
ATOM   1637  C   GLU A 154      29.250  42.670  57.090  1.00  0.00           C  
ATOM   1638  O   GLU A 154      29.010  43.340  58.140  1.00  0.00           O  
ATOM   1639  CB  GLU A 154      28.710  40.410  58.350  1.00  0.00           C  
ATOM   1640  CG  GLU A 154      27.190  40.580  58.310  1.00  0.00           C  
ATOM   1641  CD  GLU A 154      26.520  39.580  59.310  1.00  0.00           C  
ATOM   1642  OE1 GLU A 154      25.670  40.020  60.040  1.00  0.00           O  
ATOM   1643  OE2 GLU A 154      26.680  38.380  59.030  1.00  0.00           O1-
ATOM   1644  H   GLU A 154      31.090  40.470  58.250  1.00  0.00           H  
ATOM   1645  N   LEU A 155      29.780  43.150  55.980  1.00  0.00           N  
ATOM   1646  CA  LEU A 155      29.920  44.600  55.620  1.00  0.00           C  
ATOM   1647  C   LEU A 155      28.610  45.340  55.160  1.00  0.00           C  
ATOM   1648  O   LEU A 155      28.370  45.340  53.930  1.00  0.00           O  
ATOM   1649  CB  LEU A 155      30.970  44.590  54.500  1.00  0.00           C  
ATOM   1650  CG  LEU A 155      32.430  44.910  54.880  1.00  0.00           C  
ATOM   1651  CD1 LEU A 155      33.500  44.720  53.820  1.00  0.00           C  
ATOM   1652  CD2 LEU A 155      32.630  46.260  55.600  1.00  0.00           C  
ATOM   1653  H   LEU A 155      30.170  42.560  55.270  1.00  0.00           H  
ATOM   1654  N   LYS A 156      27.910  45.940  56.130  1.00  0.00           N  
ATOM   1655  CA  LYS A 156      26.700  46.700  55.800  1.00  0.00           C  
ATOM   1656  C   LYS A 156      27.150  47.990  55.140  1.00  0.00           C  
ATOM   1657  O   LYS A 156      27.940  48.790  55.720  1.00  0.00           O  
ATOM   1658  CB  LYS A 156      25.850  46.800  57.140  1.00  0.00           C  
ATOM   1659  CG  LYS A 156      24.530  47.380  56.710  1.00  0.00           C  
ATOM   1660  CD  LYS A 156      23.800  47.830  57.940  1.00  0.00           C  
ATOM   1661  CE  LYS A 156      22.380  48.310  57.640  1.00  0.00           C  
ATOM   1662  NZ  LYS A 156      21.700  48.710  58.820  1.00  0.00           N1+
ATOM   1663  H   LYS A 156      28.290  45.980  57.050  1.00  0.00           H  
ATOM   1664  HZ1 LYS A 156      21.720  48.010  59.530  1.00  0.00           H  
ATOM   1665  HZ2 LYS A 156      22.190  49.420  59.320  1.00  0.00           H  
ATOM   1666  HZ3 LYS A 156      20.760  49.020  58.650  1.00  0.00           H  
ATOM   1667  N   LEU A 157      26.610  48.150  53.930  1.00  0.00           N  
ATOM   1668  CA  LEU A 157      26.570  49.350  53.110  1.00  0.00           C  
ATOM   1669  C   LEU A 157      25.190  50.080  52.940  1.00  0.00           C  
ATOM   1670  O   LEU A 157      24.190  49.520  52.440  1.00  0.00           O  
ATOM   1671  CB  LEU A 157      27.230  49.150  51.700  1.00  0.00           C  
ATOM   1672  CG  LEU A 157      27.690  50.350  51.030  1.00  0.00           C  
ATOM   1673  CD1 LEU A 157      28.850  51.020  51.740  1.00  0.00           C  
ATOM   1674  CD2 LEU A 157      27.940  49.940  49.570  1.00  0.00           C  
ATOM   1675  H   LEU A 157      25.970  47.420  53.680  1.00  0.00           H  
ATOM   1676  N   SER A 158      25.270  51.380  53.170  1.00  0.00           N  
ATOM   1677  CA  SER A 158      24.100  52.250  53.030  1.00  0.00           C  
ATOM   1678  C   SER A 158      24.450  53.710  52.680  1.00  0.00           C  
ATOM   1679  O   SER A 158      25.650  54.030  52.740  1.00  0.00           O  
ATOM   1680  CB  SER A 158      23.070  52.310  54.250  1.00  0.00           C  
ATOM   1681  OG  SER A 158      23.690  52.710  55.470  1.00  0.00           O  
ATOM   1682  H   SER A 158      26.180  51.750  53.320  1.00  0.00           H  
ATOM   1683  HG  SER A 158      23.120  52.430  56.250  1.00  0.00           H  
ATOM   1684  N   LYS A 159      23.520  54.410  51.980  1.00  0.00           N  
ATOM   1685  CA  LYS A 159      23.760  55.800  51.510  1.00  0.00           C  
ATOM   1686  C   LYS A 159      22.930  56.930  52.230  1.00  0.00           C  
ATOM   1687  O   LYS A 159      21.790  56.720  52.740  1.00  0.00           O  
ATOM   1688  CB  LYS A 159      23.510  55.780  49.990  1.00  0.00           C  
ATOM   1689  CG  LYS A 159      24.420  56.700  49.160  1.00  0.00           C  
ATOM   1690  CD  LYS A 159      23.820  56.820  47.780  1.00  0.00           C  
ATOM   1691  CE  LYS A 159      24.620  57.690  46.730  1.00  0.00           C  
ATOM   1692  NZ  LYS A 159      24.250  57.540  45.350  1.00  0.00           N1+
ATOM   1693  H   LYS A 159      22.580  54.090  51.950  1.00  0.00           H  
ATOM   1694  HZ1 LYS A 159      23.270  57.740  45.260  1.00  0.00           H  
ATOM   1695  HZ2 LYS A 159      24.770  58.170  44.780  1.00  0.00           H  
ATOM   1696  HZ3 LYS A 159      24.250  56.590  45.030  1.00  0.00           H  
ATOM   1697  N   VAL A 160      23.440  58.190  52.260  1.00  0.00           N  
ATOM   1698  CA  VAL A 160      22.760  59.360  52.860  1.00  0.00           C  
ATOM   1699  C   VAL A 160      21.400  59.550  52.260  1.00  0.00           C  
ATOM   1700  O   VAL A 160      21.310  59.470  51.070  1.00  0.00           O  
ATOM   1701  CB  VAL A 160      23.680  60.610  52.820  1.00  0.00           C  
ATOM   1702  CG1 VAL A 160      23.820  61.230  51.440  1.00  0.00           C  
ATOM   1703  CG2 VAL A 160      23.330  61.700  53.840  1.00  0.00           C  
ATOM   1704  H   VAL A 160      24.210  58.340  51.650  1.00  0.00           H  
ATOM   1705  N   GLY A 161      20.410  59.830  53.090  1.00  0.00           N  
ATOM   1706  CA  GLY A 161      19.000  59.970  52.650  1.00  0.00           C  
ATOM   1707  C   GLY A 161      18.240  58.740  52.110  1.00  0.00           C  
ATOM   1708  O   GLY A 161      16.990  58.620  52.310  1.00  0.00           O  
ATOM   1709  H   GLY A 161      20.580  60.110  54.030  1.00  0.00           H  
ATOM   1710  N   GLN A 162      18.950  57.870  51.450  1.00  0.00           N  
ATOM   1711  CA  GLN A 162      18.480  56.640  50.800  1.00  0.00           C  
ATOM   1712  C   GLN A 162      17.960  55.660  51.890  1.00  0.00           C  
ATOM   1713  O   GLN A 162      18.640  55.060  52.730  1.00  0.00           O  
ATOM   1714  CB  GLN A 162      19.480  56.000  49.930  1.00  0.00           C  
ATOM   1715  CG  GLN A 162      18.950  55.400  48.660  1.00  0.00           C  
ATOM   1716  CD  GLN A 162      18.680  56.550  47.650  1.00  0.00           C  
ATOM   1717  NE2 GLN A 162      17.750  56.310  46.740  1.00  0.00           N  
ATOM   1718  OE1 GLN A 162      19.320  57.590  47.520  1.00  0.00           O  
ATOM   1719  H   GLN A 162      19.930  57.860  51.600  1.00  0.00           H  
ATOM   1720 1HE2 GLN A 162      17.160  55.520  46.930  1.00  0.00           H  
ATOM   1721 2HE2 GLN A 162      17.410  57.030  46.130  1.00  0.00           H  
ATOM   1722  N   GLY A 163      16.660  55.680  51.880  1.00  0.00           N  
ATOM   1723  CA  GLY A 163      15.800  54.840  52.670  1.00  0.00           C  
ATOM   1724  C   GLY A 163      15.340  53.520  52.070  1.00  0.00           C  
ATOM   1725  O   GLY A 163      15.480  53.280  50.860  1.00  0.00           O  
ATOM   1726  H   GLY A 163      16.180  56.370  51.330  1.00  0.00           H  
ATOM   1727  N   ASN A 164      14.930  52.600  52.930  1.00  0.00           N  
ATOM   1728  CA  ASN A 164      14.640  51.240  52.480  1.00  0.00           C  
ATOM   1729  C   ASN A 164      15.760  50.300  51.850  1.00  0.00           C  
ATOM   1730  O   ASN A 164      15.890  49.180  52.200  1.00  0.00           O  
ATOM   1731  CB  ASN A 164      13.420  51.380  51.550  1.00  0.00           C  
ATOM   1732  CG  ASN A 164      12.190  51.690  52.410  1.00  0.00           C  
ATOM   1733  ND2 ASN A 164      12.000  50.850  53.410  1.00  0.00           N  
ATOM   1734  OD1 ASN A 164      11.440  52.610  52.280  1.00  0.00           O  
ATOM   1735  H   ASN A 164      14.320  52.990  53.630  1.00  0.00           H  
ATOM   1736 1HD2 ASN A 164      12.700  50.140  53.460  1.00  0.00           H  
ATOM   1737 2HD2 ASN A 164      11.150  50.940  53.940  1.00  0.00           H  
ATOM   1738  N   THR A 165      16.310  50.750  50.740  1.00  0.00           N  
ATOM   1739  CA  THR A 165      17.520  50.230  50.090  1.00  0.00           C  
ATOM   1740  C   THR A 165      18.780  50.350  51.020  1.00  0.00           C  
ATOM   1741  O   THR A 165      19.420  51.390  51.090  1.00  0.00           O  
ATOM   1742  CB  THR A 165      17.820  50.920  48.750  1.00  0.00           C  
ATOM   1743  CG2 THR A 165      18.460  50.050  47.710  1.00  0.00           C  
ATOM   1744  OG1 THR A 165      16.570  51.530  48.250  1.00  0.00           O  
ATOM   1745  H   THR A 165      16.030  51.580  50.250  1.00  0.00           H  
ATOM   1746  HG1 THR A 165      15.880  50.810  48.180  1.00  0.00           H  
ATOM   1747  N   GLU A 166      19.230  49.210  51.470  1.00  0.00           N  
ATOM   1748  CA  GLU A 166      20.450  48.990  52.280  1.00  0.00           C  
ATOM   1749  C   GLU A 166      21.000  47.560  52.040  1.00  0.00           C  
ATOM   1750  O   GLU A 166      20.380  46.590  52.500  1.00  0.00           O  
ATOM   1751  CB  GLU A 166      20.380  49.320  53.760  1.00  0.00           C  
ATOM   1752  CG  GLU A 166      19.110  48.800  54.400  1.00  0.00           C  
ATOM   1753  CD  GLU A 166      19.210  48.940  55.950  1.00  0.00           C  
ATOM   1754  OE1 GLU A 166      18.980  47.940  56.660  1.00  0.00           O  
ATOM   1755  OE2 GLU A 166      19.840  49.890  56.450  1.00  0.00           O1-
ATOM   1756  H   GLU A 166      18.610  48.430  51.350  1.00  0.00           H  
ATOM   1757  N   ARG A 167      22.300  47.450  51.710  1.00  0.00           N  
ATOM   1758  CA  ARG A 167      22.940  46.250  51.260  1.00  0.00           C  
ATOM   1759  C   ARG A 167      24.050  45.780  52.220  1.00  0.00           C  
ATOM   1760  O   ARG A 167      24.860  46.630  52.570  1.00  0.00           O  
ATOM   1761  CB  ARG A 167      23.370  46.490  49.780  1.00  0.00           C  
ATOM   1762  CG  ARG A 167      22.290  46.480  48.740  1.00  0.00           C  
ATOM   1763  CD  ARG A 167      22.720  46.990  47.320  1.00  0.00           C  
ATOM   1764  NE  ARG A 167      21.650  46.760  46.320  1.00  0.00           N  
ATOM   1765  CZ  ARG A 167      21.050  47.720  45.540  1.00  0.00           C  
ATOM   1766  NH1 ARG A 167      21.390  48.980  45.660  1.00  0.00           N1+
ATOM   1767  NH2 ARG A 167      20.030  47.400  44.720  1.00  0.00           N  
ATOM   1768  H   ARG A 167      22.920  48.190  51.950  1.00  0.00           H  
ATOM   1769  HE  ARG A 167      21.450  45.790  46.150  1.00  0.00           H  
ATOM   1770 1HH1 ARG A 167      22.080  49.060  46.390  1.00  0.00           H  
ATOM   1771 2HH1 ARG A 167      21.150  49.630  44.940  1.00  0.00           H  
ATOM   1772 1HH2 ARG A 167      19.690  46.470  44.670  1.00  0.00           H  
ATOM   1773 2HH2 ARG A 167      19.680  48.170  44.180  1.00  0.00           H  
ATOM   1774  N   THR A 168      23.910  44.500  52.600  1.00  0.00           N  
ATOM   1775  CA  THR A 168      25.060  43.660  53.120  1.00  0.00           C  
ATOM   1776  C   THR A 168      25.830  43.240  51.900  1.00  0.00           C  
ATOM   1777  O   THR A 168      25.280  42.470  51.120  1.00  0.00           O  
ATOM   1778  CB  THR A 168      24.650  42.440  53.930  1.00  0.00           C  
ATOM   1779  CG2 THR A 168      25.870  41.880  54.690  1.00  0.00           C  
ATOM   1780  OG1 THR A 168      23.720  42.780  54.920  1.00  0.00           O  
ATOM   1781  H   THR A 168      23.020  44.050  52.710  1.00  0.00           H  
ATOM   1782  HG1 THR A 168      22.820  42.400  54.710  1.00  0.00           H  
ATOM   1783  N   VAL A 169      27.120  43.480  51.920  1.00  0.00           N  
ATOM   1784  CA  VAL A 169      28.050  43.050  50.830  1.00  0.00           C  
ATOM   1785  C   VAL A 169      29.180  42.140  51.420  1.00  0.00           C  
ATOM   1786  O   VAL A 169      29.850  42.590  52.360  1.00  0.00           O  
ATOM   1787  CB  VAL A 169      28.700  44.280  50.220  1.00  0.00           C  
ATOM   1788  CG1 VAL A 169      29.750  43.880  49.120  1.00  0.00           C  
ATOM   1789  CG2 VAL A 169      27.600  45.210  49.610  1.00  0.00           C  
ATOM   1790  H   VAL A 169      27.600  44.000  52.620  1.00  0.00           H  
ATOM   1791  N   TRP A 170      29.050  40.920  51.020  1.00  0.00           N  
ATOM   1792  CA  TRP A 170      29.930  39.840  51.480  1.00  0.00           C  
ATOM   1793  C   TRP A 170      31.330  40.000  50.900  1.00  0.00           C  
ATOM   1794  O   TRP A 170      31.490  40.110  49.700  1.00  0.00           O  
ATOM   1795  CB  TRP A 170      29.370  38.440  51.080  1.00  0.00           C  
ATOM   1796  CG  TRP A 170      27.940  38.320  51.650  1.00  0.00           C  
ATOM   1797  CD1 TRP A 170      26.860  38.690  50.980  1.00  0.00           C  
ATOM   1798  CD2 TRP A 170      27.620  38.060  52.950  1.00  0.00           C  
ATOM   1799  CE2 TRP A 170      26.240  38.300  52.950  1.00  0.00           C  
ATOM   1800  CE3 TRP A 170      28.460  37.730  54.040  1.00  0.00           C  
ATOM   1801  NE1 TRP A 170      25.790  38.670  51.750  1.00  0.00           N  
ATOM   1802  CZ2 TRP A 170      25.760  38.160  54.300  1.00  0.00           C  
ATOM   1803  CZ3 TRP A 170      27.820  37.490  55.280  1.00  0.00           C  
ATOM   1804  CH2 TRP A 170      26.480  37.740  55.430  1.00  0.00           C  
ATOM   1805  H   TRP A 170      28.380  40.740  50.310  1.00  0.00           H  
ATOM   1806  HD1 TRP A 170      26.800  38.940  49.920  1.00  0.00           H  
ATOM   1807  HE1 TRP A 170      24.850  38.960  51.590  1.00  0.00           H  
ATOM   1808  HE3 TRP A 170      29.540  37.590  54.010  1.00  0.00           H  
ATOM   1809  HZ2 TRP A 170      24.730  38.510  54.390  1.00  0.00           H  
ATOM   1810  HZ3 TRP A 170      28.430  37.140  56.110  1.00  0.00           H  
ATOM   1811  HH2 TRP A 170      26.050  38.030  56.390  1.00  0.00           H  
ATOM   1812  N   GLN A 171      32.250  40.400  51.730  1.00  0.00           N  
ATOM   1813  CA  GLN A 171      33.720  40.360  51.370  1.00  0.00           C  
ATOM   1814  C   GLN A 171      34.270  38.970  51.870  1.00  0.00           C  
ATOM   1815  O   GLN A 171      34.080  38.650  53.090  1.00  0.00           O  
ATOM   1816  CB  GLN A 171      34.510  41.550  51.880  1.00  0.00           C  
ATOM   1817  CG  GLN A 171      35.910  41.610  51.280  1.00  0.00           C  
ATOM   1818  CD  GLN A 171      36.870  42.360  52.220  1.00  0.00           C  
ATOM   1819  NE2 GLN A 171      37.090  43.610  52.010  1.00  0.00           N  
ATOM   1820  OE1 GLN A 171      37.310  41.890  53.260  1.00  0.00           O  
ATOM   1821  H   GLN A 171      32.000  40.930  52.540  1.00  0.00           H  
ATOM   1822 1HE2 GLN A 171      36.710  44.070  51.210  1.00  0.00           H  
ATOM   1823 2HE2 GLN A 171      37.660  44.130  52.650  1.00  0.00           H  
ATOM   1824  N   TYR A 172      34.800  38.180  50.900  1.00  0.00           N  
ATOM   1825  CA  TYR A 172      35.740  37.140  51.200  1.00  0.00           C  
ATOM   1826  C   TYR A 172      37.220  37.550  51.060  1.00  0.00           C  
ATOM   1827  O   TYR A 172      37.690  37.820  49.940  1.00  0.00           O  
ATOM   1828  CB  TYR A 172      35.470  35.910  50.380  1.00  0.00           C  
ATOM   1829  CG  TYR A 172      34.650  34.900  51.210  1.00  0.00           C  
ATOM   1830  CD1 TYR A 172      35.290  33.830  51.820  1.00  0.00           C  
ATOM   1831  CD2 TYR A 172      33.280  34.960  51.130  1.00  0.00           C  
ATOM   1832  CE1 TYR A 172      34.490  32.780  52.220  1.00  0.00           C  
ATOM   1833  CE2 TYR A 172      32.450  33.920  51.600  1.00  0.00           C  
ATOM   1834  CZ  TYR A 172      33.110  32.810  52.090  1.00  0.00           C  
ATOM   1835  OH  TYR A 172      32.340  31.790  52.540  1.00  0.00           O  
ATOM   1836  H   TYR A 172      34.720  38.450  49.950  1.00  0.00           H  
ATOM   1837  HD1 TYR A 172      36.280  33.900  52.270  1.00  0.00           H  
ATOM   1838  HD2 TYR A 172      32.770  35.820  50.710  1.00  0.00           H  
ATOM   1839  HE1 TYR A 172      34.950  31.930  52.720  1.00  0.00           H  
ATOM   1840  HE2 TYR A 172      31.410  34.000  51.300  1.00  0.00           H  
ATOM   1841  HH  TYR A 172      32.930  31.050  52.870  1.00  0.00           H  
ATOM   1842  N   HIS A 173      37.860  37.760  52.170  1.00  0.00           N  
ATOM   1843  CA  HIS A 173      39.300  38.100  52.050  1.00  0.00           C  
ATOM   1844  C   HIS A 173      40.260  36.900  52.230  1.00  0.00           C  
ATOM   1845  O   HIS A 173      40.160  36.240  53.230  1.00  0.00           O  
ATOM   1846  CB  HIS A 173      39.520  39.340  52.970  1.00  0.00           C  
ATOM   1847  CG  HIS A 173      40.990  39.790  52.980  1.00  0.00           C  
ATOM   1848  CD2 HIS A 173      41.750  40.150  51.970  1.00  0.00           C  
ATOM   1849  ND1 HIS A 173      41.570  40.250  54.090  1.00  0.00           N  
ATOM   1850  CE1 HIS A 173      42.770  40.800  53.710  1.00  0.00           C  
ATOM   1851  NE2 HIS A 173      42.900  40.700  52.370  1.00  0.00           N  
ATOM   1852  H   HIS A 173      37.340  37.740  53.020  1.00  0.00           H  
ATOM   1853  HD2 HIS A 173      41.530  39.790  50.960  1.00  0.00           H  
ATOM   1854  HE1 HIS A 173      43.400  41.420  54.350  1.00  0.00           H  
ATOM   1855  HE2 HIS A 173      43.520  41.300  51.860  1.00  0.00           H  
ATOM   1856  N   PHE A 174      41.250  36.680  51.340  1.00  0.00           N  
ATOM   1857  CA  PHE A 174      42.180  35.580  51.560  1.00  0.00           C  
ATOM   1858  C   PHE A 174      43.430  36.060  52.250  1.00  0.00           C  
ATOM   1859  O   PHE A 174      43.830  37.220  52.060  1.00  0.00           O  
ATOM   1860  CB  PHE A 174      42.470  35.090  50.150  1.00  0.00           C  
ATOM   1861  CG  PHE A 174      43.180  33.770  49.870  1.00  0.00           C  
ATOM   1862  CD1 PHE A 174      42.360  32.720  49.740  1.00  0.00           C  
ATOM   1863  CD2 PHE A 174      44.500  33.660  49.710  1.00  0.00           C  
ATOM   1864  CE1 PHE A 174      42.860  31.450  49.520  1.00  0.00           C  
ATOM   1865  CE2 PHE A 174      45.060  32.420  49.480  1.00  0.00           C  
ATOM   1866  CZ  PHE A 174      44.250  31.310  49.440  1.00  0.00           C  
ATOM   1867  H   PHE A 174      41.180  37.160  50.460  1.00  0.00           H  
ATOM   1868  HD1 PHE A 174      41.370  32.760  50.200  1.00  0.00           H  
ATOM   1869  HD2 PHE A 174      45.050  34.530  49.360  1.00  0.00           H  
ATOM   1870  HE1 PHE A 174      42.250  30.570  49.750  1.00  0.00           H  
ATOM   1871  HE2 PHE A 174      46.090  32.230  49.190  1.00  0.00           H  
ATOM   1872  HZ  PHE A 174      44.730  30.330  49.460  1.00  0.00           H  
ATOM   1873  N   ARG A 175      43.880  35.210  53.140  1.00  0.00           N  
ATOM   1874  CA  ARG A 175      45.070  35.570  53.960  1.00  0.00           C  
ATOM   1875  C   ARG A 175      46.510  35.070  53.700  1.00  0.00           C  
ATOM   1876  O   ARG A 175      47.400  35.880  53.610  1.00  0.00           O  
ATOM   1877  CB  ARG A 175      44.840  35.320  55.460  1.00  0.00           C  
ATOM   1878  CG  ARG A 175      44.110  36.620  56.010  1.00  0.00           C  
ATOM   1879  CD  ARG A 175      43.960  36.480  57.530  1.00  0.00           C  
ATOM   1880  NE  ARG A 175      42.880  35.570  57.950  1.00  0.00           N  
ATOM   1881  CZ  ARG A 175      42.980  34.490  58.800  1.00  0.00           C  
ATOM   1882  NH1 ARG A 175      44.030  34.100  59.490  1.00  0.00           N1+
ATOM   1883  NH2 ARG A 175      41.810  33.840  58.990  1.00  0.00           N  
ATOM   1884  H   ARG A 175      43.220  34.580  53.550  1.00  0.00           H  
ATOM   1885  HE  ARG A 175      41.940  35.870  57.790  1.00  0.00           H  
ATOM   1886 1HH1 ARG A 175      44.870  34.640  59.540  1.00  0.00           H  
ATOM   1887 2HH1 ARG A 175      43.950  33.240  60.000  1.00  0.00           H  
ATOM   1888 1HH2 ARG A 175      40.980  34.090  58.490  1.00  0.00           H  
ATOM   1889 2HH2 ARG A 175      41.760  33.040  59.580  1.00  0.00           H  
ATOM   1890  N   THR A 176      46.630  33.850  53.200  1.00  0.00           N  
ATOM   1891  CA  THR A 176      47.820  33.020  52.960  1.00  0.00           C  
ATOM   1892  C   THR A 176      48.690  33.200  51.730  1.00  0.00           C  
ATOM   1893  O   THR A 176      49.700  32.550  51.560  1.00  0.00           O  
ATOM   1894  CB  THR A 176      47.590  31.490  53.210  1.00  0.00           C  
ATOM   1895  CG2 THR A 176      47.250  31.040  54.680  1.00  0.00           C  
ATOM   1896  OG1 THR A 176      46.520  31.020  52.330  1.00  0.00           O  
ATOM   1897  H   THR A 176      45.880  33.220  52.980  1.00  0.00           H  
ATOM   1898  HG1 THR A 176      46.210  30.160  52.730  1.00  0.00           H  
ATOM   1899  N   TRP A 177      48.430  34.260  50.950  1.00  0.00           N  
ATOM   1900  CA  TRP A 177      49.100  34.480  49.660  1.00  0.00           C  
ATOM   1901  C   TRP A 177      50.480  35.230  49.980  1.00  0.00           C  
ATOM   1902  O   TRP A 177      50.390  36.330  50.590  1.00  0.00           O  
ATOM   1903  CB  TRP A 177      48.100  35.220  48.810  1.00  0.00           C  
ATOM   1904  CG  TRP A 177      48.430  35.370  47.340  1.00  0.00           C  
ATOM   1905  CD1 TRP A 177      49.500  35.890  46.760  1.00  0.00           C  
ATOM   1906  CD2 TRP A 177      47.900  34.530  46.400  1.00  0.00           C  
ATOM   1907  CE2 TRP A 177      48.770  34.540  45.310  1.00  0.00           C  
ATOM   1908  CE3 TRP A 177      46.720  33.770  46.420  1.00  0.00           C  
ATOM   1909  NE1 TRP A 177      49.780  35.410  45.580  1.00  0.00           N  
ATOM   1910  CZ2 TRP A 177      48.440  33.810  44.200  1.00  0.00           C  
ATOM   1911  CZ3 TRP A 177      46.340  33.080  45.240  1.00  0.00           C  
ATOM   1912  CH2 TRP A 177      47.240  33.080  44.170  1.00  0.00           C  
ATOM   1913  H   TRP A 177      47.870  34.970  51.360  1.00  0.00           H  
ATOM   1914  HD1 TRP A 177      49.880  36.880  47.000  1.00  0.00           H  
ATOM   1915  HE1 TRP A 177      50.720  35.280  45.270  1.00  0.00           H  
ATOM   1916  HE3 TRP A 177      45.960  33.690  47.200  1.00  0.00           H  
ATOM   1917  HZ2 TRP A 177      49.200  33.610  43.440  1.00  0.00           H  
ATOM   1918  HZ3 TRP A 177      45.590  32.300  45.310  1.00  0.00           H  
ATOM   1919  HH2 TRP A 177      46.980  32.440  43.320  1.00  0.00           H  
ATOM   1920  N   PRO A 178      51.630  34.590  49.880  1.00  0.00           N  
ATOM   1921  CA  PRO A 178      52.850  35.140  50.470  1.00  0.00           C  
ATOM   1922  C   PRO A 178      53.430  36.290  49.650  1.00  0.00           C  
ATOM   1923  O   PRO A 178      53.300  36.220  48.440  1.00  0.00           O  
ATOM   1924  CB  PRO A 178      53.710  33.930  50.620  1.00  0.00           C  
ATOM   1925  CG  PRO A 178      53.330  33.030  49.520  1.00  0.00           C  
ATOM   1926  CD  PRO A 178      51.840  33.180  49.400  1.00  0.00           C  
ATOM   1927  N   ASP A 179      54.180  37.210  50.270  1.00  0.00           N  
ATOM   1928  CA  ASP A 179      54.650  38.460  49.600  1.00  0.00           C  
ATOM   1929  C   ASP A 179      55.430  38.210  48.320  1.00  0.00           C  
ATOM   1930  O   ASP A 179      55.070  38.710  47.260  1.00  0.00           O  
ATOM   1931  CB  ASP A 179      55.570  39.380  50.510  1.00  0.00           C  
ATOM   1932  CG  ASP A 179      54.970  39.630  51.930  1.00  0.00           C  
ATOM   1933  OD1 ASP A 179      55.750  40.020  52.830  1.00  0.00           O  
ATOM   1934  OD2 ASP A 179      53.720  39.430  52.140  1.00  0.00           O1-
ATOM   1935  H   ASP A 179      54.350  37.170  51.250  1.00  0.00           H  
ATOM   1936  N   HIS A 180      56.440  37.360  48.360  1.00  0.00           N  
ATOM   1937  CA  HIS A 180      57.160  36.970  47.130  1.00  0.00           C  
ATOM   1938  C   HIS A 180      56.710  35.660  46.350  1.00  0.00           C  
ATOM   1939  O   HIS A 180      57.560  34.980  45.780  1.00  0.00           O  
ATOM   1940  CB  HIS A 180      58.660  37.100  47.310  1.00  0.00           C  
ATOM   1941  CG  HIS A 180      59.120  38.530  46.920  1.00  0.00           C  
ATOM   1942  CD2 HIS A 180      60.120  38.860  46.090  1.00  0.00           C  
ATOM   1943  ND1 HIS A 180      58.800  39.700  47.560  1.00  0.00           N  
ATOM   1944  CE1 HIS A 180      59.640  40.630  47.190  1.00  0.00           C  
ATOM   1945  NE2 HIS A 180      60.470  40.110  46.310  1.00  0.00           N  
ATOM   1946  H   HIS A 180      56.580  36.840  49.210  1.00  0.00           H  
ATOM   1947  HD2 HIS A 180      60.440  38.270  45.230  1.00  0.00           H  
ATOM   1948  HE1 HIS A 180      59.590  41.700  47.400  1.00  0.00           H  
ATOM   1949  HE2 HIS A 180      61.220  40.520  45.790  1.00  0.00           H  
ATOM   1950  N   GLY A 181      55.470  35.230  46.680  1.00  0.00           N  
ATOM   1951  CA  GLY A 181      55.020  34.020  46.000  1.00  0.00           C  
ATOM   1952  C   GLY A 181      53.530  33.610  45.950  1.00  0.00           C  
ATOM   1953  O   GLY A 181      52.560  34.390  45.990  1.00  0.00           O  
ATOM   1954  H   GLY A 181      54.760  35.620  47.260  1.00  0.00           H  
ATOM   1955  N   VAL A 182      53.420  32.330  45.390  1.00  0.00           N  
ATOM   1956  CA  VAL A 182      52.090  31.600  45.440  1.00  0.00           C  
ATOM   1957  C   VAL A 182      52.180  30.360  46.340  1.00  0.00           C  
ATOM   1958  O   VAL A 182      53.240  29.800  46.410  1.00  0.00           O  
ATOM   1959  CB  VAL A 182      51.530  31.310  44.050  1.00  0.00           C  
ATOM   1960  CG1 VAL A 182      51.720  32.520  43.150  1.00  0.00           C  
ATOM   1961  CG2 VAL A 182      52.180  30.210  43.380  1.00  0.00           C  
ATOM   1962  H   VAL A 182      54.040  32.090  44.640  1.00  0.00           H  
ATOM   1963  N   PRO A 183      51.130  29.940  47.100  1.00  0.00           N  
ATOM   1964  CA  PRO A 183      51.320  28.840  48.080  1.00  0.00           C  
ATOM   1965  C   PRO A 183      51.760  27.510  47.490  1.00  0.00           C  
ATOM   1966  O   PRO A 183      51.650  27.360  46.260  1.00  0.00           O  
ATOM   1967  CB  PRO A 183      49.910  28.700  48.640  1.00  0.00           C  
ATOM   1968  CG  PRO A 183      49.440  30.160  48.650  1.00  0.00           C  
ATOM   1969  CD  PRO A 183      49.860  30.570  47.310  1.00  0.00           C  
ATOM   1970  N   SER A 184      52.300  26.640  48.400  1.00  0.00           N  
ATOM   1971  CA  SER A 184      52.640  25.270  47.960  1.00  0.00           C  
ATOM   1972  C   SER A 184      51.540  24.450  47.330  1.00  0.00           C  
ATOM   1973  O   SER A 184      51.730  24.130  46.110  1.00  0.00           O  
ATOM   1974  CB  SER A 184      53.200  24.430  49.150  1.00  0.00           C  
ATOM   1975  OG  SER A 184      52.370  24.360  50.320  1.00  0.00           O  
ATOM   1976  H   SER A 184      52.250  26.730  49.390  1.00  0.00           H  
ATOM   1977  HG  SER A 184      53.030  24.380  51.080  1.00  0.00           H  
ATOM   1978  N   ASP A 185      50.380  24.350  48.060  1.00  0.00           N  
ATOM   1979  CA  ASP A 185      49.240  23.510  47.510  1.00  0.00           C  
ATOM   1980  C   ASP A 185      48.070  24.320  47.090  1.00  0.00           C  
ATOM   1981  O   ASP A 185      47.780  25.300  47.850  1.00  0.00           O  
ATOM   1982  CB  ASP A 185      48.800  22.420  48.450  1.00  0.00           C  
ATOM   1983  CG  ASP A 185      47.930  22.870  49.650  1.00  0.00           C  
ATOM   1984  OD1 ASP A 185      48.420  23.130  50.770  1.00  0.00           O  
ATOM   1985  OD2 ASP A 185      46.770  23.050  49.500  1.00  0.00           O1-
ATOM   1986  H   ASP A 185      50.270  24.570  49.030  1.00  0.00           H  
ATOM   1987  N   PRO A 186      47.540  23.990  45.970  1.00  0.00           N  
ATOM   1988  CA  PRO A 186      46.250  24.710  45.460  1.00  0.00           C  
ATOM   1989  C   PRO A 186      44.890  24.370  46.090  1.00  0.00           C  
ATOM   1990  O   PRO A 186      43.970  24.960  45.590  1.00  0.00           O  
ATOM   1991  CB  PRO A 186      46.310  24.470  43.990  1.00  0.00           C  
ATOM   1992  CG  PRO A 186      47.120  23.210  43.800  1.00  0.00           C  
ATOM   1993  CD  PRO A 186      48.080  23.060  44.950  1.00  0.00           C  
ATOM   1994  N   GLY A 187      44.850  23.830  47.370  1.00  0.00           N  
ATOM   1995  CA  GLY A 187      43.580  23.470  48.030  1.00  0.00           C  
ATOM   1996  C   GLY A 187      42.840  24.680  48.650  1.00  0.00           C  
ATOM   1997  O   GLY A 187      41.640  24.870  48.400  1.00  0.00           O  
ATOM   1998  H   GLY A 187      45.660  23.560  47.890  1.00  0.00           H  
ATOM   1999  N   GLY A 188      43.550  25.630  49.240  1.00  0.00           N  
ATOM   2000  CA  GLY A 188      42.870  26.810  49.920  1.00  0.00           C  
ATOM   2001  C   GLY A 188      42.140  27.780  48.920  1.00  0.00           C  
ATOM   2002  O   GLY A 188      41.130  28.350  49.210  1.00  0.00           O  
ATOM   2003  H   GLY A 188      44.550  25.660  49.200  1.00  0.00           H  
ATOM   2004  N   VAL A 189      42.690  27.830  47.710  1.00  0.00           N  
ATOM   2005  CA  VAL A 189      42.130  28.650  46.620  1.00  0.00           C  
ATOM   2006  C   VAL A 189      40.790  28.080  46.150  1.00  0.00           C  
ATOM   2007  O   VAL A 189      39.700  28.670  46.160  1.00  0.00           O  
ATOM   2008  CB  VAL A 189      43.210  28.790  45.550  1.00  0.00           C  
ATOM   2009  CG1 VAL A 189      42.650  29.160  44.190  1.00  0.00           C  
ATOM   2010  CG2 VAL A 189      44.100  29.980  45.890  1.00  0.00           C  
ATOM   2011  H   VAL A 189      43.650  27.600  47.510  1.00  0.00           H  
ATOM   2012  N   LEU A 190      40.820  26.770  45.950  1.00  0.00           N  
ATOM   2013  CA  LEU A 190      39.620  25.950  45.620  1.00  0.00           C  
ATOM   2014  C   LEU A 190      38.490  25.970  46.650  1.00  0.00           C  
ATOM   2015  O   LEU A 190      37.300  26.080  46.320  1.00  0.00           O  
ATOM   2016  CB  LEU A 190      40.000  24.550  45.250  1.00  0.00           C  
ATOM   2017  CG  LEU A 190      40.740  24.500  43.910  1.00  0.00           C  
ATOM   2018  CD1 LEU A 190      41.490  23.200  43.760  1.00  0.00           C  
ATOM   2019  CD2 LEU A 190      39.640  24.630  42.800  1.00  0.00           C  
ATOM   2020  H   LEU A 190      41.680  26.270  45.870  1.00  0.00           H  
ATOM   2021  N   ASP A 191      38.850  25.730  47.950  1.00  0.00           N  
ATOM   2022  CA  ASP A 191      37.830  25.840  49.050  1.00  0.00           C  
ATOM   2023  C   ASP A 191      37.210  27.290  49.030  1.00  0.00           C  
ATOM   2024  O   ASP A 191      36.000  27.480  49.060  1.00  0.00           O  
ATOM   2025  CB  ASP A 191      38.440  25.440  50.410  1.00  0.00           C  
ATOM   2026  CG  ASP A 191      38.880  23.980  50.310  1.00  0.00           C  
ATOM   2027  OD1 ASP A 191      38.290  23.160  49.490  1.00  0.00           O  
ATOM   2028  OD2 ASP A 191      39.720  23.550  51.110  1.00  0.00           O1-
ATOM   2029  H   ASP A 191      39.700  25.220  48.060  1.00  0.00           H  
ATOM   2030  N   PHE A 192      38.080  28.300  48.970  1.00  0.00           N  
ATOM   2031  CA  PHE A 192      37.650  29.730  48.960  1.00  0.00           C  
ATOM   2032  C   PHE A 192      36.650  30.040  47.880  1.00  0.00           C  
ATOM   2033  O   PHE A 192      35.470  30.290  48.150  1.00  0.00           O  
ATOM   2034  CB  PHE A 192      38.940  30.610  48.870  1.00  0.00           C  
ATOM   2035  CG  PHE A 192      38.670  32.100  48.570  1.00  0.00           C  
ATOM   2036  CD1 PHE A 192      38.400  32.910  49.700  1.00  0.00           C  
ATOM   2037  CD2 PHE A 192      39.040  32.690  47.350  1.00  0.00           C  
ATOM   2038  CE1 PHE A 192      38.640  34.260  49.550  1.00  0.00           C  
ATOM   2039  CE2 PHE A 192      39.280  34.080  47.320  1.00  0.00           C  
ATOM   2040  CZ  PHE A 192      39.130  34.870  48.440  1.00  0.00           C  
ATOM   2041  H   PHE A 192      39.050  28.260  49.200  1.00  0.00           H  
ATOM   2042  HD1 PHE A 192      37.960  32.560  50.630  1.00  0.00           H  
ATOM   2043  HD2 PHE A 192      39.150  32.130  46.420  1.00  0.00           H  
ATOM   2044  HE1 PHE A 192      38.560  34.920  50.410  1.00  0.00           H  
ATOM   2045  HE2 PHE A 192      39.800  34.420  46.430  1.00  0.00           H  
ATOM   2046  HZ  PHE A 192      39.300  35.930  48.260  1.00  0.00           H  
ATOM   2047  N   LEU A 193      36.890  29.420  46.710  1.00  0.00           N  
ATOM   2048  CA  LEU A 193      35.940  29.430  45.560  1.00  0.00           C  
ATOM   2049  C   LEU A 193      34.610  28.700  45.690  1.00  0.00           C  
ATOM   2050  O   LEU A 193      33.610  29.090  45.110  1.00  0.00           O  
ATOM   2051  CB  LEU A 193      36.660  28.950  44.360  1.00  0.00           C  
ATOM   2052  CG  LEU A 193      37.590  30.060  43.760  1.00  0.00           C  
ATOM   2053  CD1 LEU A 193      38.640  29.640  42.710  1.00  0.00           C  
ATOM   2054  CD2 LEU A 193      36.820  31.220  43.210  1.00  0.00           C  
ATOM   2055  H   LEU A 193      37.830  29.210  46.460  1.00  0.00           H  
ATOM   2056  N   GLU A 194      34.660  27.550  46.350  1.00  0.00           N  
ATOM   2057  CA  GLU A 194      33.580  26.620  46.680  1.00  0.00           C  
ATOM   2058  C   GLU A 194      32.580  27.310  47.630  1.00  0.00           C  
ATOM   2059  O   GLU A 194      31.420  27.460  47.280  1.00  0.00           O  
ATOM   2060  CB  GLU A 194      34.070  25.290  47.130  1.00  0.00           C  
ATOM   2061  CG  GLU A 194      33.090  24.120  46.810  1.00  0.00           C  
ATOM   2062  CD  GLU A 194      33.820  22.800  46.750  1.00  0.00           C  
ATOM   2063  OE1 GLU A 194      34.110  22.360  45.590  1.00  0.00           O  
ATOM   2064  OE2 GLU A 194      34.090  22.170  47.810  1.00  0.00           O1-
ATOM   2065  H   GLU A 194      35.520  27.170  46.690  1.00  0.00           H  
ATOM   2066  N   GLU A 195      33.040  27.920  48.740  1.00  0.00           N  
ATOM   2067  CA  GLU A 195      32.250  28.760  49.650  1.00  0.00           C  
ATOM   2068  C   GLU A 195      31.680  30.010  48.990  1.00  0.00           C  
ATOM   2069  O   GLU A 195      30.480  30.160  48.960  1.00  0.00           O  
ATOM   2070  CB  GLU A 195      33.050  29.260  50.810  1.00  0.00           C  
ATOM   2071  CG  GLU A 195      33.290  28.210  51.870  1.00  0.00           C  
ATOM   2072  CD  GLU A 195      33.880  28.690  53.200  1.00  0.00           C  
ATOM   2073  OE1 GLU A 195      34.480  27.910  54.020  1.00  0.00           O  
ATOM   2074  OE2 GLU A 195      33.820  29.890  53.560  1.00  0.00           O1-
ATOM   2075  H   GLU A 195      34.000  27.800  49.020  1.00  0.00           H  
ATOM   2076  N   VAL A 196      32.460  30.760  48.180  1.00  0.00           N  
ATOM   2077  CA  VAL A 196      31.960  31.910  47.440  1.00  0.00           C  
ATOM   2078  C   VAL A 196      30.850  31.500  46.380  1.00  0.00           C  
ATOM   2079  O   VAL A 196      29.720  31.990  46.590  1.00  0.00           O  
ATOM   2080  CB  VAL A 196      33.070  32.600  46.660  1.00  0.00           C  
ATOM   2081  CG1 VAL A 196      32.370  33.770  45.960  1.00  0.00           C  
ATOM   2082  CG2 VAL A 196      34.080  33.210  47.650  1.00  0.00           C  
ATOM   2083  H   VAL A 196      33.440  30.590  48.120  1.00  0.00           H  
ATOM   2084  N   HIS A 197      31.000  30.370  45.760  1.00  0.00           N  
ATOM   2085  CA  HIS A 197      29.970  29.670  44.940  1.00  0.00           C  
ATOM   2086  C   HIS A 197      28.660  29.310  45.680  1.00  0.00           C  
ATOM   2087  O   HIS A 197      27.570  29.600  45.210  1.00  0.00           O  
ATOM   2088  CB  HIS A 197      30.590  28.420  44.250  1.00  0.00           C  
ATOM   2089  CG  HIS A 197      29.540  27.420  43.650  1.00  0.00           C  
ATOM   2090  CD2 HIS A 197      29.120  26.430  44.370  1.00  0.00           C  
ATOM   2091  ND1 HIS A 197      28.660  27.450  42.620  1.00  0.00           N  
ATOM   2092  CE1 HIS A 197      27.790  26.440  42.710  1.00  0.00           C  
ATOM   2093  NE2 HIS A 197      28.040  25.820  43.810  1.00  0.00           N  
ATOM   2094  H   HIS A 197      31.890  29.910  45.800  1.00  0.00           H  
ATOM   2095  HD2 HIS A 197      29.600  26.210  45.320  1.00  0.00           H  
ATOM   2096  HE1 HIS A 197      27.030  26.320  41.940  1.00  0.00           H  
ATOM   2097  HE2 HIS A 197      27.410  25.160  44.220  1.00  0.00           H  
ATOM   2098  N   HIS A 198      28.900  28.690  46.840  1.00  0.00           N  
ATOM   2099  CA  HIS A 198      27.840  28.280  47.780  1.00  0.00           C  
ATOM   2100  C   HIS A 198      27.060  29.390  48.400  1.00  0.00           C  
ATOM   2101  O   HIS A 198      25.830  29.460  48.380  1.00  0.00           O  
ATOM   2102  CB  HIS A 198      28.450  27.460  48.950  1.00  0.00           C  
ATOM   2103  CG  HIS A 198      28.920  26.050  48.660  1.00  0.00           C  
ATOM   2104  CD2 HIS A 198      29.800  25.450  49.410  1.00  0.00           C  
ATOM   2105  ND1 HIS A 198      28.490  25.230  47.730  1.00  0.00           N  
ATOM   2106  CE1 HIS A 198      29.230  24.140  47.830  1.00  0.00           C  
ATOM   2107  NE2 HIS A 198      30.090  24.320  48.840  1.00  0.00           N  
ATOM   2108  H   HIS A 198      29.850  28.450  47.050  1.00  0.00           H  
ATOM   2109  HD2 HIS A 198      30.260  25.810  50.330  1.00  0.00           H  
ATOM   2110  HE1 HIS A 198      29.020  23.210  47.300  1.00  0.00           H  
ATOM   2111  HE2 HIS A 198      30.830  23.740  49.170  1.00  0.00           H  
ATOM   2112  N   LYS A 199      27.790  30.470  48.630  1.00  0.00           N  
ATOM   2113  CA  LYS A 199      27.210  31.700  49.220  1.00  0.00           C  
ATOM   2114  C   LYS A 199      26.440  32.500  48.130  1.00  0.00           C  
ATOM   2115  O   LYS A 199      25.280  32.840  48.280  1.00  0.00           O  
ATOM   2116  CB  LYS A 199      28.400  32.530  49.660  1.00  0.00           C  
ATOM   2117  CG  LYS A 199      27.950  33.890  50.240  1.00  0.00           C  
ATOM   2118  CD  LYS A 199      27.040  33.700  51.450  1.00  0.00           C  
ATOM   2119  CE  LYS A 199      26.520  34.990  52.100  1.00  0.00           C  
ATOM   2120  NZ  LYS A 199      25.960  34.850  53.450  1.00  0.00           N1+
ATOM   2121  H   LYS A 199      28.790  30.580  48.580  1.00  0.00           H  
ATOM   2122  HZ1 LYS A 199      25.420  34.010  53.520  1.00  0.00           H  
ATOM   2123  HZ2 LYS A 199      26.720  34.730  54.090  1.00  0.00           H  
ATOM   2124  HZ3 LYS A 199      25.470  35.690  53.670  1.00  0.00           H  
ATOM   2125  N   GLN A 200      26.930  32.380  46.900  1.00  0.00           N  
ATOM   2126  CA  GLN A 200      26.220  32.980  45.750  1.00  0.00           C  
ATOM   2127  C   GLN A 200      24.930  32.180  45.420  1.00  0.00           C  
ATOM   2128  O   GLN A 200      23.900  32.770  45.260  1.00  0.00           O  
ATOM   2129  CB  GLN A 200      27.090  32.800  44.520  1.00  0.00           C  
ATOM   2130  CG  GLN A 200      26.550  33.500  43.290  1.00  0.00           C  
ATOM   2131  CD  GLN A 200      26.730  34.990  43.120  1.00  0.00           C  
ATOM   2132  NE2 GLN A 200      27.810  35.310  42.580  1.00  0.00           N  
ATOM   2133  OE1 GLN A 200      25.830  35.740  43.440  1.00  0.00           O  
ATOM   2134  H   GLN A 200      27.890  32.170  46.710  1.00  0.00           H  
ATOM   2135 1HE2 GLN A 200      28.540  34.650  42.390  1.00  0.00           H  
ATOM   2136 2HE2 GLN A 200      27.930  36.270  42.320  1.00  0.00           H  
ATOM   2137  N   GLU A 201      25.090  30.860  45.390  1.00  0.00           N  
ATOM   2138  CA  GLU A 201      23.920  29.990  45.200  1.00  0.00           C  
ATOM   2139  C   GLU A 201      22.870  30.080  46.280  1.00  0.00           C  
ATOM   2140  O   GLU A 201      21.690  29.960  45.930  1.00  0.00           O  
ATOM   2141  CB  GLU A 201      24.450  28.630  44.950  1.00  0.00           C  
ATOM   2142  CG  GLU A 201      23.360  27.820  44.200  1.00  0.00           C  
ATOM   2143  CD  GLU A 201      23.040  28.430  42.780  1.00  0.00           C  
ATOM   2144  OE1 GLU A 201      23.330  27.740  41.790  1.00  0.00           O  
ATOM   2145  OE2 GLU A 201      22.380  29.440  42.620  1.00  0.00           O1-
ATOM   2146  H   GLU A 201      26.000  30.440  45.320  1.00  0.00           H  
ATOM   2147  N   SER A 202      23.320  30.370  47.530  1.00  0.00           N  
ATOM   2148  CA  SER A 202      22.440  30.740  48.600  1.00  0.00           C  
ATOM   2149  C   SER A 202      21.760  32.070  48.350  1.00  0.00           C  
ATOM   2150  O   SER A 202      20.510  32.170  48.350  1.00  0.00           O  
ATOM   2151  CB  SER A 202      23.160  30.800  49.930  1.00  0.00           C  
ATOM   2152  OG  SER A 202      22.280  31.270  50.920  1.00  0.00           O  
ATOM   2153  H   SER A 202      24.260  30.180  47.800  1.00  0.00           H  
ATOM   2154  HG  SER A 202      22.200  30.530  51.590  1.00  0.00           H  
ATOM   2155  N   ILE A 203      22.500  33.130  47.990  1.00  0.00           N  
ATOM   2156  CA  ILE A 203      21.940  34.490  47.650  1.00  0.00           C  
ATOM   2157  C   ILE A 203      21.000  34.490  46.460  1.00  0.00           C  
ATOM   2158  O   ILE A 203      21.360  34.410  45.320  1.00  0.00           O  
ATOM   2159  CB  ILE A 203      23.010  35.570  47.560  1.00  0.00           C  
ATOM   2160  CG1 ILE A 203      23.930  35.550  48.730  1.00  0.00           C  
ATOM   2161  CG2 ILE A 203      22.250  36.900  47.460  1.00  0.00           C  
ATOM   2162  CD  ILE A 203      25.190  36.370  48.530  1.00  0.00           C  
ATOM   2163  H   ILE A 203      23.500  33.090  47.980  1.00  0.00           H  
ATOM   2164  N   MET A 204      19.740  34.720  46.830  1.00  0.00           N  
ATOM   2165  CA  MET A 204      18.610  34.900  45.870  1.00  0.00           C  
ATOM   2166  C   MET A 204      18.570  36.330  45.210  1.00  0.00           C  
ATOM   2167  O   MET A 204      17.910  37.250  45.610  1.00  0.00           O  
ATOM   2168  CB  MET A 204      17.330  34.620  46.660  1.00  0.00           C  
ATOM   2169  CG  MET A 204      16.120  34.620  45.700  1.00  0.00           C  
ATOM   2170  SD  MET A 204      16.250  33.620  44.200  1.00  0.00           S  
ATOM   2171  CE  MET A 204      14.750  34.270  43.450  1.00  0.00           C  
ATOM   2172  H   MET A 204      19.470  34.840  47.780  1.00  0.00           H  
ATOM   2173  N   ASP A 205      19.090  36.320  44.000  1.00  0.00           N  
ATOM   2174  CA  ASP A 205      19.560  37.420  43.160  1.00  0.00           C  
ATOM   2175  C   ASP A 205      20.680  38.310  43.780  1.00  0.00           C  
ATOM   2176  O   ASP A 205      20.670  38.590  44.990  1.00  0.00           O  
ATOM   2177  CB  ASP A 205      18.390  38.260  42.670  1.00  0.00           C  
ATOM   2178  CG  ASP A 205      18.710  39.140  41.420  1.00  0.00           C  
ATOM   2179  OD1 ASP A 205      19.720  38.780  40.740  1.00  0.00           O  
ATOM   2180  OD2 ASP A 205      17.920  40.010  40.930  1.00  0.00           O1-
ATOM   2181  H   ASP A 205      19.160  35.440  43.510  1.00  0.00           H  
ATOM   2182  N   ALA A 206      21.520  38.730  42.850  1.00  0.00           N  
ATOM   2183  CA  ALA A 206      22.850  39.380  42.940  1.00  0.00           C  
ATOM   2184  C   ALA A 206      23.320  39.710  41.580  1.00  0.00           C  
ATOM   2185  O   ALA A 206      23.010  39.040  40.580  1.00  0.00           O  
ATOM   2186  CB  ALA A 206      23.780  38.410  43.590  1.00  0.00           C  
ATOM   2187  H   ALA A 206      21.200  38.640  41.910  1.00  0.00           H  
ATOM   2188  N   GLY A 207      24.200  40.710  41.590  1.00  0.00           N  
ATOM   2189  CA  GLY A 207      24.710  41.170  40.300  1.00  0.00           C  
ATOM   2190  C   GLY A 207      26.150  40.730  39.960  1.00  0.00           C  
ATOM   2191  O   GLY A 207      26.420  39.530  40.210  1.00  0.00           O  
ATOM   2192  H   GLY A 207      24.220  41.370  42.340  1.00  0.00           H  
ATOM   2193  N   PRO A 208      26.960  41.500  39.280  1.00  0.00           N  
ATOM   2194  CA  PRO A 208      28.370  41.160  38.950  1.00  0.00           C  
ATOM   2195  C   PRO A 208      29.250  41.050  40.210  1.00  0.00           C  
ATOM   2196  O   PRO A 208      29.300  41.960  41.010  1.00  0.00           O  
ATOM   2197  CB  PRO A 208      28.770  42.100  37.830  1.00  0.00           C  
ATOM   2198  CG  PRO A 208      27.430  42.640  37.210  1.00  0.00           C  
ATOM   2199  CD  PRO A 208      26.410  42.600  38.430  1.00  0.00           C  
ATOM   2200  N   VAL A 209      29.960  39.900  40.500  1.00  0.00           N  
ATOM   2201  CA  VAL A 209      31.040  39.760  41.460  1.00  0.00           C  
ATOM   2202  C   VAL A 209      32.240  40.730  41.080  1.00  0.00           C  
ATOM   2203  O   VAL A 209      32.600  40.830  39.910  1.00  0.00           O  
ATOM   2204  CB  VAL A 209      31.450  38.280  41.620  1.00  0.00           C  
ATOM   2205  CG1 VAL A 209      31.880  37.540  40.410  1.00  0.00           C  
ATOM   2206  CG2 VAL A 209      32.530  38.230  42.740  1.00  0.00           C  
ATOM   2207  H   VAL A 209      29.610  39.060  40.070  1.00  0.00           H  
ATOM   2208  N   VAL A 210      32.760  41.300  42.180  1.00  0.00           N  
ATOM   2209  CA  VAL A 210      33.820  42.330  41.980  1.00  0.00           C  
ATOM   2210  C   VAL A 210      35.160  41.720  42.380  1.00  0.00           C  
ATOM   2211  O   VAL A 210      35.440  41.260  43.500  1.00  0.00           O  
ATOM   2212  CB  VAL A 210      33.610  43.710  42.680  1.00  0.00           C  
ATOM   2213  CG1 VAL A 210      34.700  44.720  42.350  1.00  0.00           C  
ATOM   2214  CG2 VAL A 210      32.270  44.250  42.300  1.00  0.00           C  
ATOM   2215  H   VAL A 210      32.400  41.110  43.090  1.00  0.00           H  
ATOM   2216  N   VAL A 211      35.850  41.230  41.300  1.00  0.00           N  
ATOM   2217  CA  VAL A 211      37.140  40.570  41.440  1.00  0.00           C  
ATOM   2218  C   VAL A 211      38.330  41.550  41.250  1.00  0.00           C  
ATOM   2219  O   VAL A 211      38.550  42.110  40.150  1.00  0.00           O  
ATOM   2220  CB  VAL A 211      37.000  39.400  40.440  1.00  0.00           C  
ATOM   2221  CG1 VAL A 211      38.210  38.450  40.440  1.00  0.00           C  
ATOM   2222  CG2 VAL A 211      35.850  38.530  40.830  1.00  0.00           C  
ATOM   2223  H   VAL A 211      35.450  41.330  40.390  1.00  0.00           H  
ATOM   2224  N   HIS A 212      39.260  41.690  42.220  1.00  0.00           N  
ATOM   2225  CA  HIS A 212      40.240  42.820  42.310  1.00  0.00           C  
ATOM   2226  C   HIS A 212      41.670  42.420  42.720  1.00  0.00           C  
ATOM   2227  O   HIS A 212      41.810  41.400  43.380  1.00  0.00           O  
ATOM   2228  CB  HIS A 212      39.650  44.030  43.010  1.00  0.00           C  
ATOM   2229  CG  HIS A 212      39.720  44.000  44.540  1.00  0.00           C  
ATOM   2230  CD2 HIS A 212      38.930  43.330  45.400  1.00  0.00           C  
ATOM   2231  ND1 HIS A 212      40.560  44.830  45.240  1.00  0.00           N  
ATOM   2232  CE1 HIS A 212      40.130  44.730  46.470  1.00  0.00           C  
ATOM   2233  NE2 HIS A 212      39.180  43.810  46.580  1.00  0.00           N  
ATOM   2234  H   HIS A 212      39.220  41.160  43.070  1.00  0.00           H  
ATOM   2235  HD2 HIS A 212      38.260  42.510  45.180  1.00  0.00           H  
ATOM   2236  HE1 HIS A 212      40.600  45.200  47.330  1.00  0.00           H  
ATOM   2237  HE2 HIS A 212      38.680  43.620  47.420  1.00  0.00           H  
ATOM   2238  N   SER A 213      42.620  43.360  42.410  1.00  0.00           N  
ATOM   2239  CA  SER A 213      44.140  43.260  42.580  1.00  0.00           C  
ATOM   2240  C   SER A 213      44.900  44.590  42.270  1.00  0.00           C  
ATOM   2241  O   SER A 213      44.270  45.650  42.400  1.00  0.00           O  
ATOM   2242  CB  SER A 213      44.770  42.170  41.740  1.00  0.00           C  
ATOM   2243  OG  SER A 213      44.410  42.160  40.350  1.00  0.00           O  
ATOM   2244  H   SER A 213      42.250  44.260  42.200  1.00  0.00           H  
ATOM   2245  HG  SER A 213      45.280  42.360  39.890  1.00  0.00           H  
ATOM   2246  N   SER A 214      46.260  44.580  42.230  1.00  0.00           N  
ATOM   2247  CA  SER A 214      46.970  45.900  42.250  1.00  0.00           C  
ATOM   2248  C   SER A 214      46.710  46.710  40.960  1.00  0.00           C  
ATOM   2249  O   SER A 214      46.780  47.930  41.020  1.00  0.00           O  
ATOM   2250  CB  SER A 214      48.480  45.830  42.560  1.00  0.00           C  
ATOM   2251  OG  SER A 214      49.150  45.060  41.580  1.00  0.00           O  
ATOM   2252  H   SER A 214      46.750  43.800  41.850  1.00  0.00           H  
ATOM   2253  HG  SER A 214      48.510  44.350  41.290  1.00  0.00           H  
ATOM   2254  N   ALA A 215      46.390  46.020  39.890  1.00  0.00           N  
ATOM   2255  CA  ALA A 215      45.860  46.620  38.620  1.00  0.00           C  
ATOM   2256  C   ALA A 215      44.590  45.960  37.990  1.00  0.00           C  
ATOM   2257  O   ALA A 215      43.990  46.610  37.140  1.00  0.00           O  
ATOM   2258  CB  ALA A 215      47.020  46.640  37.570  1.00  0.00           C  
ATOM   2259  H   ALA A 215      46.670  45.060  39.810  1.00  0.00           H  
ATOM   2260  N   GLY A 216      44.230  44.790  38.530  1.00  0.00           N  
ATOM   2261  CA  GLY A 216      43.170  43.930  37.950  1.00  0.00           C  
ATOM   2262  C   GLY A 216      43.640  43.020  36.820  1.00  0.00           C  
ATOM   2263  O   GLY A 216      42.830  42.740  35.930  1.00  0.00           O  
ATOM   2264  H   GLY A 216      44.780  44.470  39.300  1.00  0.00           H  
ATOM   2265  N   ILE A 217      44.860  42.610  36.760  1.00  0.00           N  
ATOM   2266  CA  ILE A 217      45.330  41.700  35.680  1.00  0.00           C  
ATOM   2267  C   ILE A 217      45.860  40.270  36.020  1.00  0.00           C  
ATOM   2268  O   ILE A 217      45.310  39.300  35.490  1.00  0.00           O  
ATOM   2269  CB  ILE A 217      46.260  42.450  34.740  1.00  0.00           C  
ATOM   2270  CG1 ILE A 217      47.230  43.310  35.500  1.00  0.00           C  
ATOM   2271  CG2 ILE A 217      45.440  43.290  33.780  1.00  0.00           C  
ATOM   2272  CD  ILE A 217      48.390  43.760  34.590  1.00  0.00           C  
ATOM   2273  H   ILE A 217      45.470  42.720  37.540  1.00  0.00           H  
ATOM   2274  N   GLY A 218      46.690  40.130  37.070  1.00  0.00           N  
ATOM   2275  CA  GLY A 218      47.330  38.880  37.420  1.00  0.00           C  
ATOM   2276  C   GLY A 218      46.500  37.980  38.240  1.00  0.00           C  
ATOM   2277  O   GLY A 218      45.860  37.030  37.770  1.00  0.00           O  
ATOM   2278  H   GLY A 218      46.880  40.830  37.770  1.00  0.00           H  
ATOM   2279  N   ARG A 219      46.320  38.450  39.470  1.00  0.00           N  
ATOM   2280  CA  ARG A 219      45.630  37.770  40.520  1.00  0.00           C  
ATOM   2281  C   ARG A 219      44.120  37.640  40.320  1.00  0.00           C  
ATOM   2282  O   ARG A 219      43.660  36.530  40.310  1.00  0.00           O  
ATOM   2283  CB  ARG A 219      46.100  38.490  41.820  1.00  0.00           C  
ATOM   2284  CG  ARG A 219      47.450  38.010  42.300  1.00  0.00           C  
ATOM   2285  CD  ARG A 219      47.550  37.780  43.810  1.00  0.00           C  
ATOM   2286  NE  ARG A 219      48.100  39.060  44.350  1.00  0.00           N  
ATOM   2287  CZ  ARG A 219      48.380  39.200  45.620  1.00  0.00           C  
ATOM   2288  NH1 ARG A 219      48.070  38.340  46.570  1.00  0.00           N1+
ATOM   2289  NH2 ARG A 219      49.240  40.150  45.990  1.00  0.00           N  
ATOM   2290  H   ARG A 219      46.650  39.350  39.770  1.00  0.00           H  
ATOM   2291  HE  ARG A 219      48.090  39.870  43.750  1.00  0.00           H  
ATOM   2292 1HH1 ARG A 219      47.620  37.480  46.320  1.00  0.00           H  
ATOM   2293 2HH1 ARG A 219      48.300  38.540  47.520  1.00  0.00           H  
ATOM   2294 1HH2 ARG A 219      49.640  40.690  45.250  1.00  0.00           H  
ATOM   2295 2HH2 ARG A 219      49.680  40.220  46.890  1.00  0.00           H  
ATOM   2296  N   THR A 220      43.490  38.730  39.910  1.00  0.00           N  
ATOM   2297  CA  THR A 220      42.190  38.750  39.220  1.00  0.00           C  
ATOM   2298  C   THR A 220      42.010  37.880  37.940  1.00  0.00           C  
ATOM   2299  O   THR A 220      41.100  37.080  37.850  1.00  0.00           O  
ATOM   2300  CB  THR A 220      41.930  40.240  38.790  1.00  0.00           C  
ATOM   2301  CG2 THR A 220      40.560  40.580  38.060  1.00  0.00           C  
ATOM   2302  OG1 THR A 220      42.050  41.020  39.940  1.00  0.00           O  
ATOM   2303  H   THR A 220      43.830  39.650  40.130  1.00  0.00           H  
ATOM   2304  HG1 THR A 220      42.850  41.620  39.920  1.00  0.00           H  
ATOM   2305  N   GLY A 221      42.950  37.930  36.920  1.00  0.00           N  
ATOM   2306  CA  GLY A 221      42.840  37.040  35.710  1.00  0.00           C  
ATOM   2307  C   GLY A 221      42.820  35.580  36.000  1.00  0.00           C  
ATOM   2308  O   GLY A 221      42.050  34.820  35.420  1.00  0.00           O  
ATOM   2309  H   GLY A 221      43.610  38.680  36.900  1.00  0.00           H  
ATOM   2310  N   THR A 222      43.700  35.210  36.930  1.00  0.00           N  
ATOM   2311  CA  THR A 222      43.700  33.790  37.480  1.00  0.00           C  
ATOM   2312  C   THR A 222      42.440  33.390  38.270  1.00  0.00           C  
ATOM   2313  O   THR A 222      41.750  32.560  37.690  1.00  0.00           O  
ATOM   2314  CB  THR A 222      44.990  33.590  38.320  1.00  0.00           C  
ATOM   2315  CG2 THR A 222      46.210  33.580  37.370  1.00  0.00           C  
ATOM   2316  OG1 THR A 222      45.090  34.490  39.440  1.00  0.00           O  
ATOM   2317  H   THR A 222      44.380  35.800  37.380  1.00  0.00           H  
ATOM   2318  HG1 THR A 222      45.210  35.420  39.090  1.00  0.00           H  
ATOM   2319  N   PHE A 223      41.880  34.280  39.140  1.00  0.00           N  
ATOM   2320  CA  PHE A 223      40.600  33.970  39.800  1.00  0.00           C  
ATOM   2321  C   PHE A 223      39.380  33.880  38.900  1.00  0.00           C  
ATOM   2322  O   PHE A 223      38.850  32.820  38.760  1.00  0.00           O  
ATOM   2323  CB  PHE A 223      40.410  34.890  41.010  1.00  0.00           C  
ATOM   2324  CG  PHE A 223      41.170  34.210  42.220  1.00  0.00           C  
ATOM   2325  CD1 PHE A 223      42.380  34.720  42.680  1.00  0.00           C  
ATOM   2326  CD2 PHE A 223      40.550  33.110  42.890  1.00  0.00           C  
ATOM   2327  CE1 PHE A 223      42.900  34.240  43.900  1.00  0.00           C  
ATOM   2328  CE2 PHE A 223      41.070  32.650  44.140  1.00  0.00           C  
ATOM   2329  CZ  PHE A 223      42.200  33.310  44.680  1.00  0.00           C  
ATOM   2330  H   PHE A 223      42.400  35.050  39.490  1.00  0.00           H  
ATOM   2331  HD1 PHE A 223      42.840  35.630  42.310  1.00  0.00           H  
ATOM   2332  HD2 PHE A 223      39.670  32.650  42.440  1.00  0.00           H  
ATOM   2333  HE1 PHE A 223      43.930  34.530  44.130  1.00  0.00           H  
ATOM   2334  HE2 PHE A 223      40.680  31.800  44.690  1.00  0.00           H  
ATOM   2335  HZ  PHE A 223      42.410  33.130  45.740  1.00  0.00           H  
ATOM   2336  N   ILE A 224      39.320  34.690  37.810  1.00  0.00           N  
ATOM   2337  CA  ILE A 224      38.270  34.610  36.740  1.00  0.00           C  
ATOM   2338  C   ILE A 224      38.310  33.320  35.940  1.00  0.00           C  
ATOM   2339  O   ILE A 224      37.310  32.530  35.960  1.00  0.00           O  
ATOM   2340  CB  ILE A 224      38.410  35.900  35.910  1.00  0.00           C  
ATOM   2341  CG1 ILE A 224      37.930  37.140  36.560  1.00  0.00           C  
ATOM   2342  CG2 ILE A 224      37.550  35.720  34.670  1.00  0.00           C  
ATOM   2343  CD  ILE A 224      38.610  38.250  35.830  1.00  0.00           C  
ATOM   2344  H   ILE A 224      39.880  35.490  37.610  1.00  0.00           H  
ATOM   2345  N   VAL A 225      39.480  33.010  35.410  1.00  0.00           N  
ATOM   2346  CA  VAL A 225      39.580  31.830  34.560  1.00  0.00           C  
ATOM   2347  C   VAL A 225      39.400  30.580  35.350  1.00  0.00           C  
ATOM   2348  O   VAL A 225      38.510  29.840  35.000  1.00  0.00           O  
ATOM   2349  CB  VAL A 225      40.770  31.770  33.540  1.00  0.00           C  
ATOM   2350  CG1 VAL A 225      40.630  32.840  32.380  1.00  0.00           C  
ATOM   2351  CG2 VAL A 225      42.110  31.690  34.130  1.00  0.00           C  
ATOM   2352  H   VAL A 225      40.310  33.570  35.460  1.00  0.00           H  
ATOM   2353  N   ILE A 226      39.970  30.520  36.560  1.00  0.00           N  
ATOM   2354  CA  ILE A 226      39.790  29.370  37.500  1.00  0.00           C  
ATOM   2355  C   ILE A 226      38.290  29.210  37.890  1.00  0.00           C  
ATOM   2356  O   ILE A 226      37.780  28.100  37.740  1.00  0.00           O  
ATOM   2357  CB  ILE A 226      40.610  29.270  38.800  1.00  0.00           C  
ATOM   2358  CG1 ILE A 226      42.130  29.200  38.530  1.00  0.00           C  
ATOM   2359  CG2 ILE A 226      40.250  28.180  39.820  1.00  0.00           C  
ATOM   2360  CD  ILE A 226      43.100  29.880  39.540  1.00  0.00           C  
ATOM   2361  H   ILE A 226      40.430  31.360  36.860  1.00  0.00           H  
ATOM   2362  N   ASP A 227      37.590  30.280  38.230  1.00  0.00           N  
ATOM   2363  CA  ASP A 227      36.150  30.090  38.640  1.00  0.00           C  
ATOM   2364  C   ASP A 227      35.330  29.540  37.440  1.00  0.00           C  
ATOM   2365  O   ASP A 227      34.400  28.750  37.590  1.00  0.00           O  
ATOM   2366  CB  ASP A 227      35.560  31.450  38.950  1.00  0.00           C  
ATOM   2367  CG  ASP A 227      34.240  31.260  39.760  1.00  0.00           C  
ATOM   2368  OD1 ASP A 227      34.200  30.480  40.700  1.00  0.00           O  
ATOM   2369  OD2 ASP A 227      33.300  32.020  39.440  1.00  0.00           O1-
ATOM   2370  H   ASP A 227      38.040  31.170  38.310  1.00  0.00           H  
ATOM   2371  N   ILE A 228      35.580  30.110  36.280  1.00  0.00           N  
ATOM   2372  CA  ILE A 228      34.930  29.680  35.010  1.00  0.00           C  
ATOM   2373  C   ILE A 228      35.210  28.170  34.690  1.00  0.00           C  
ATOM   2374  O   ILE A 228      34.250  27.360  34.660  1.00  0.00           O  
ATOM   2375  CB  ILE A 228      35.290  30.490  33.690  1.00  0.00           C  
ATOM   2376  CG1 ILE A 228      34.990  31.960  33.860  1.00  0.00           C  
ATOM   2377  CG2 ILE A 228      34.470  29.940  32.490  1.00  0.00           C  
ATOM   2378  CD  ILE A 228      36.100  32.760  33.150  1.00  0.00           C  
ATOM   2379  H   ILE A 228      36.180  30.900  36.150  1.00  0.00           H  
ATOM   2380  N   LEU A 229      36.480  27.820  34.880  1.00  0.00           N  
ATOM   2381  CA  LEU A 229      36.980  26.450  34.680  1.00  0.00           C  
ATOM   2382  C   LEU A 229      36.590  25.360  35.660  1.00  0.00           C  
ATOM   2383  O   LEU A 229      36.030  24.380  35.220  1.00  0.00           O  
ATOM   2384  CB  LEU A 229      38.490  26.490  34.430  1.00  0.00           C  
ATOM   2385  CG  LEU A 229      38.690  27.140  33.040  1.00  0.00           C  
ATOM   2386  CD1 LEU A 229      40.150  27.630  33.050  1.00  0.00           C  
ATOM   2387  CD2 LEU A 229      38.530  26.170  31.900  1.00  0.00           C  
ATOM   2388  H   LEU A 229      37.150  28.500  35.170  1.00  0.00           H  
ATOM   2389  N   ILE A 230      36.430  25.740  36.910  1.00  0.00           N  
ATOM   2390  CA  ILE A 230      35.830  24.900  37.970  1.00  0.00           C  
ATOM   2391  C   ILE A 230      34.370  24.620  37.810  1.00  0.00           C  
ATOM   2392  O   ILE A 230      33.920  23.480  37.960  1.00  0.00           O  
ATOM   2393  CB  ILE A 230      36.340  25.210  39.400  1.00  0.00           C  
ATOM   2394  CG1 ILE A 230      35.750  26.470  40.020  1.00  0.00           C  
ATOM   2395  CG2 ILE A 230      37.850  25.190  39.390  1.00  0.00           C  
ATOM   2396  CD  ILE A 230      36.050  26.540  41.480  1.00  0.00           C  
ATOM   2397  H   ILE A 230      36.730  26.620  37.280  1.00  0.00           H  
ATOM   2398  N   ASP A 231      33.580  25.550  37.290  1.00  0.00           N  
ATOM   2399  CA  ASP A 231      32.150  25.370  36.880  1.00  0.00           C  
ATOM   2400  C   ASP A 231      31.950  24.350  35.740  1.00  0.00           C  
ATOM   2401  O   ASP A 231      31.220  23.370  35.870  1.00  0.00           O  
ATOM   2402  CB  ASP A 231      31.640  26.780  36.650  1.00  0.00           C  
ATOM   2403  CG  ASP A 231      30.180  26.880  36.160  1.00  0.00           C  
ATOM   2404  OD1 ASP A 231      29.220  26.740  36.960  1.00  0.00           O  
ATOM   2405  OD2 ASP A 231      29.960  26.950  34.910  1.00  0.00           O1-
ATOM   2406  H   ASP A 231      33.960  26.470  37.250  1.00  0.00           H  
ATOM   2407  N   ILE A 232      32.780  24.540  34.710  1.00  0.00           N  
ATOM   2408  CA  ILE A 232      32.720  23.600  33.540  1.00  0.00           C  
ATOM   2409  C   ILE A 232      33.080  22.100  33.920  1.00  0.00           C  
ATOM   2410  O   ILE A 232      32.270  21.290  33.730  1.00  0.00           O  
ATOM   2411  CB  ILE A 232      33.640  24.140  32.390  1.00  0.00           C  
ATOM   2412  CG1 ILE A 232      33.340  25.640  32.030  1.00  0.00           C  
ATOM   2413  CG2 ILE A 232      33.620  23.300  31.090  1.00  0.00           C  
ATOM   2414  CD  ILE A 232      34.610  26.200  31.390  1.00  0.00           C  
ATOM   2415  H   ILE A 232      33.250  25.420  34.670  1.00  0.00           H  
ATOM   2416  N   ILE A 233      34.150  21.920  34.750  1.00  0.00           N  
ATOM   2417  CA  ILE A 233      34.470  20.630  35.460  1.00  0.00           C  
ATOM   2418  C   ILE A 233      33.200  20.150  36.160  1.00  0.00           C  
ATOM   2419  O   ILE A 233      32.560  19.210  35.750  1.00  0.00           O  
ATOM   2420  CB  ILE A 233      35.760  20.800  36.380  1.00  0.00           C  
ATOM   2421  CG1 ILE A 233      36.920  21.530  35.650  1.00  0.00           C  
ATOM   2422  CG2 ILE A 233      36.140  19.380  36.950  1.00  0.00           C  
ATOM   2423  CD  ILE A 233      38.030  21.840  36.610  1.00  0.00           C  
ATOM   2424  H   ILE A 233      34.740  22.720  34.840  1.00  0.00           H  
ATOM   2425  N   ARG A 234      32.770  20.960  37.110  1.00  0.00           N  
ATOM   2426  CA  ARG A 234      31.690  20.620  38.080  1.00  0.00           C  
ATOM   2427  C   ARG A 234      30.280  20.440  37.450  1.00  0.00           C  
ATOM   2428  O   ARG A 234      29.580  19.540  37.780  1.00  0.00           O  
ATOM   2429  CB  ARG A 234      31.580  21.690  39.170  1.00  0.00           C  
ATOM   2430  CG  ARG A 234      30.820  21.210  40.430  1.00  0.00           C  
ATOM   2431  CD  ARG A 234      30.520  22.330  41.320  1.00  0.00           C  
ATOM   2432  NE  ARG A 234      31.610  23.160  41.740  1.00  0.00           N  
ATOM   2433  CZ  ARG A 234      31.650  24.450  41.520  1.00  0.00           C  
ATOM   2434  NH1 ARG A 234      30.740  25.060  40.690  1.00  0.00           N1+
ATOM   2435  NH2 ARG A 234      32.660  25.150  42.140  1.00  0.00           N  
ATOM   2436  H   ARG A 234      33.140  21.880  37.220  1.00  0.00           H  
ATOM   2437  HE  ARG A 234      32.310  22.750  42.320  1.00  0.00           H  
ATOM   2438 1HH1 ARG A 234      29.970  24.560  40.300  1.00  0.00           H  
ATOM   2439 2HH1 ARG A 234      30.870  26.040  40.560  1.00  0.00           H  
ATOM   2440 1HH2 ARG A 234      33.210  24.670  42.830  1.00  0.00           H  
ATOM   2441 2HH2 ARG A 234      32.530  26.140  42.090  1.00  0.00           H  
ATOM   2442  N   GLU A 235      29.950  21.160  36.390  1.00  0.00           N  
ATOM   2443  CA  GLU A 235      28.720  20.980  35.640  1.00  0.00           C  
ATOM   2444  C   GLU A 235      28.740  19.840  34.620  1.00  0.00           C  
ATOM   2445  O   GLU A 235      27.930  18.880  34.640  1.00  0.00           O  
ATOM   2446  CB  GLU A 235      28.320  22.230  34.840  1.00  0.00           C  
ATOM   2447  CG  GLU A 235      27.810  23.240  35.860  1.00  0.00           C  
ATOM   2448  CD  GLU A 235      26.500  22.800  36.540  1.00  0.00           C  
ATOM   2449  OE1 GLU A 235      25.450  22.800  35.850  1.00  0.00           O  
ATOM   2450  OE2 GLU A 235      26.530  22.580  37.740  1.00  0.00           O1-
ATOM   2451  H   GLU A 235      30.500  21.940  36.100  1.00  0.00           H  
ATOM   2452  N   LYS A 236      29.820  19.820  33.750  1.00  0.00           N  
ATOM   2453  CA  LYS A 236      29.980  18.820  32.630  1.00  0.00           C  
ATOM   2454  C   LYS A 236      30.770  17.520  32.810  1.00  0.00           C  
ATOM   2455  O   LYS A 236      30.460  16.600  31.990  1.00  0.00           O  
ATOM   2456  CB  LYS A 236      30.440  19.460  31.290  1.00  0.00           C  
ATOM   2457  CG  LYS A 236      29.350  20.410  30.770  1.00  0.00           C  
ATOM   2458  CD  LYS A 236      29.210  20.720  29.260  1.00  0.00           C  
ATOM   2459  CE  LYS A 236      27.890  21.410  29.070  1.00  0.00           C  
ATOM   2460  NZ  LYS A 236      27.720  22.000  27.770  1.00  0.00           N1+
ATOM   2461  H   LYS A 236      30.490  20.540  33.930  1.00  0.00           H  
ATOM   2462  HZ1 LYS A 236      26.750  21.830  27.600  1.00  0.00           H  
ATOM   2463  HZ2 LYS A 236      27.950  22.970  27.830  1.00  0.00           H  
ATOM   2464  HZ3 LYS A 236      28.300  21.620  27.060  1.00  0.00           H  
ATOM   2465  N   GLY A 237      31.720  17.430  33.680  1.00  0.00           N  
ATOM   2466  CA  GLY A 237      32.210  16.070  34.060  1.00  0.00           C  
ATOM   2467  C   GLY A 237      33.670  15.850  33.560  1.00  0.00           C  
ATOM   2468  O   GLY A 237      33.950  16.070  32.350  1.00  0.00           O  
ATOM   2469  H   GLY A 237      32.000  18.170  34.290  1.00  0.00           H  
ATOM   2470  N   VAL A 238      34.500  15.140  34.310  1.00  0.00           N  
ATOM   2471  CA  VAL A 238      35.920  14.850  33.930  1.00  0.00           C  
ATOM   2472  C   VAL A 238      36.100  13.990  32.650  1.00  0.00           C  
ATOM   2473  O   VAL A 238      37.120  14.090  31.900  1.00  0.00           O  
ATOM   2474  CB  VAL A 238      36.650  14.150  35.170  1.00  0.00           C  
ATOM   2475  CG1 VAL A 238      36.260  14.770  36.520  1.00  0.00           C  
ATOM   2476  CG2 VAL A 238      36.240  12.660  35.280  1.00  0.00           C  
ATOM   2477  H   VAL A 238      34.140  14.620  35.090  1.00  0.00           H  
ATOM   2478  N   ASP A 239      35.020  13.280  32.350  1.00  0.00           N  
ATOM   2479  CA  ASP A 239      34.880  12.490  31.110  1.00  0.00           C  
ATOM   2480  C   ASP A 239      35.070  13.260  29.750  1.00  0.00           C  
ATOM   2481  O   ASP A 239      35.700  12.710  28.850  1.00  0.00           O  
ATOM   2482  CB  ASP A 239      33.510  11.890  31.000  1.00  0.00           C  
ATOM   2483  CG  ASP A 239      33.040  11.370  32.370  1.00  0.00           C  
ATOM   2484  OD1 ASP A 239      33.140  10.150  32.570  1.00  0.00           O  
ATOM   2485  OD2 ASP A 239      32.620  12.160  33.230  1.00  0.00           O1-
ATOM   2486  H   ASP A 239      34.290  13.080  33.010  1.00  0.00           H  
ATOM   2487  N   CYS A 240      34.760  14.590  29.860  1.00  0.00           N  
ATOM   2488  CA  CYS A 240      34.920  15.580  28.790  1.00  0.00           C  
ATOM   2489  C   CYS A 240      36.350  16.160  28.810  1.00  0.00           C  
ATOM   2490  O   CYS A 240      36.870  16.320  29.900  1.00  0.00           O  
ATOM   2491  CB  CYS A 240      33.830  16.660  28.760  1.00  0.00           C  
ATOM   2492  SG  CYS A 240      33.880  17.840  30.220  1.00  0.00           S  
ATOM   2493  H   CYS A 240      34.280  14.930  30.670  1.00  0.00           H  
ATOM   2494  HG  CYS A 240      33.750  17.030  31.270  1.00  0.00           H  
ATOM   2495  N   ASP A 241      36.970  16.360  27.670  1.00  0.00           N  
ATOM   2496  CA  ASP A 241      38.260  17.190  27.640  1.00  0.00           C  
ATOM   2497  C   ASP A 241      38.080  18.680  27.780  1.00  0.00           C  
ATOM   2498  O   ASP A 241      37.680  19.420  26.860  1.00  0.00           O  
ATOM   2499  CB  ASP A 241      39.240  16.780  26.550  1.00  0.00           C  
ATOM   2500  CG  ASP A 241      39.590  15.270  26.600  1.00  0.00           C  
ATOM   2501  OD1 ASP A 241      38.960  14.330  25.970  1.00  0.00           O  
ATOM   2502  OD2 ASP A 241      40.430  14.950  27.400  1.00  0.00           O1-
ATOM   2503  H   ASP A 241      36.670  15.900  26.840  1.00  0.00           H  
ATOM   2504  N   ILE A 242      38.380  19.170  28.970  1.00  0.00           N  
ATOM   2505  CA  ILE A 242      38.230  20.600  29.430  1.00  0.00           C  
ATOM   2506  C   ILE A 242      39.340  21.470  28.780  1.00  0.00           C  
ATOM   2507  O   ILE A 242      40.500  21.470  29.170  1.00  0.00           O  
ATOM   2508  CB  ILE A 242      38.300  20.690  30.980  1.00  0.00           C  
ATOM   2509  CG1 ILE A 242      37.410  19.740  31.760  1.00  0.00           C  
ATOM   2510  CG2 ILE A 242      38.080  22.160  31.470  1.00  0.00           C  
ATOM   2511  CD  ILE A 242      35.940  20.010  31.470  1.00  0.00           C  
ATOM   2512  H   ILE A 242      38.730  18.590  29.700  1.00  0.00           H  
ATOM   2513  N   ASP A 243      38.880  22.280  27.820  1.00  0.00           N  
ATOM   2514  CA  ASP A 243      39.820  23.150  27.040  1.00  0.00           C  
ATOM   2515  C   ASP A 243      40.090  24.420  27.810  1.00  0.00           C  
ATOM   2516  O   ASP A 243      39.190  25.190  28.010  1.00  0.00           O  
ATOM   2517  CB  ASP A 243      39.170  23.410  25.670  1.00  0.00           C  
ATOM   2518  CG  ASP A 243      40.130  23.930  24.660  1.00  0.00           C  
ATOM   2519  OD1 ASP A 243      40.740  24.990  24.980  1.00  0.00           O  
ATOM   2520  OD2 ASP A 243      40.370  23.270  23.620  1.00  0.00           O1-
ATOM   2521  H   ASP A 243      37.920  22.340  27.550  1.00  0.00           H  
ATOM   2522  N   VAL A 244      41.200  24.370  28.500  1.00  0.00           N  
ATOM   2523  CA  VAL A 244      41.850  25.540  29.180  1.00  0.00           C  
ATOM   2524  C   VAL A 244      42.220  26.740  28.270  1.00  0.00           C  
ATOM   2525  O   VAL A 244      41.830  27.860  28.730  1.00  0.00           O  
ATOM   2526  CB  VAL A 244      42.870  25.150  30.230  1.00  0.00           C  
ATOM   2527  CG1 VAL A 244      43.520  26.390  30.910  1.00  0.00           C  
ATOM   2528  CG2 VAL A 244      42.360  24.170  31.240  1.00  0.00           C  
ATOM   2529  H   VAL A 244      41.680  23.510  28.650  1.00  0.00           H  
ATOM   2530  N   PRO A 245      42.970  26.570  27.150  1.00  0.00           N  
ATOM   2531  CA  PRO A 245      43.320  27.610  26.230  1.00  0.00           C  
ATOM   2532  C   PRO A 245      42.150  28.420  25.740  1.00  0.00           C  
ATOM   2533  O   PRO A 245      42.350  29.580  25.850  1.00  0.00           O  
ATOM   2534  CB  PRO A 245      44.100  26.930  25.060  1.00  0.00           C  
ATOM   2535  CG  PRO A 245      44.770  25.700  25.670  1.00  0.00           C  
ATOM   2536  CD  PRO A 245      43.650  25.330  26.680  1.00  0.00           C  
ATOM   2537  N   LYS A 246      41.050  27.780  25.370  1.00  0.00           N  
ATOM   2538  CA  LYS A 246      39.830  28.440  24.950  1.00  0.00           C  
ATOM   2539  C   LYS A 246      39.280  29.680  25.780  1.00  0.00           C  
ATOM   2540  O   LYS A 246      38.840  30.690  25.220  1.00  0.00           O  
ATOM   2541  CB  LYS A 246      38.740  27.370  24.780  1.00  0.00           C  
ATOM   2542  CG  LYS A 246      37.290  27.730  24.640  1.00  0.00           C  
ATOM   2543  CD  LYS A 246      36.420  26.550  25.110  1.00  0.00           C  
ATOM   2544  CE  LYS A 246      35.010  26.570  24.570  1.00  0.00           C  
ATOM   2545  NZ  LYS A 246      34.320  25.350  25.040  1.00  0.00           N1+
ATOM   2546  H   LYS A 246      40.940  26.780  25.330  1.00  0.00           H  
ATOM   2547  HZ1 LYS A 246      34.330  25.350  26.040  1.00  0.00           H  
ATOM   2548  HZ2 LYS A 246      33.430  25.160  24.620  1.00  0.00           H  
ATOM   2549  HZ3 LYS A 246      34.860  24.590  24.710  1.00  0.00           H  
ATOM   2550  N   THR A 247      39.100  29.360  27.070  1.00  0.00           N  
ATOM   2551  CA  THR A 247      38.760  30.440  28.070  1.00  0.00           C  
ATOM   2552  C   THR A 247      39.760  31.560  28.150  1.00  0.00           C  
ATOM   2553  O   THR A 247      39.280  32.680  27.980  1.00  0.00           O  
ATOM   2554  CB  THR A 247      38.350  29.850  29.420  1.00  0.00           C  
ATOM   2555  CG2 THR A 247      37.760  30.920  30.350  1.00  0.00           C  
ATOM   2556  OG1 THR A 247      37.570  28.690  29.260  1.00  0.00           O  
ATOM   2557  H   THR A 247      38.900  28.440  27.400  1.00  0.00           H  
ATOM   2558  HG1 THR A 247      36.680  28.970  28.890  1.00  0.00           H  
ATOM   2559  N   ILE A 248      41.070  31.230  28.040  1.00  0.00           N  
ATOM   2560  CA  ILE A 248      42.140  32.280  28.090  1.00  0.00           C  
ATOM   2561  C   ILE A 248      42.000  33.110  26.880  1.00  0.00           C  
ATOM   2562  O   ILE A 248      41.490  34.210  27.020  1.00  0.00           O  
ATOM   2563  CB  ILE A 248      43.470  31.590  28.280  1.00  0.00           C  
ATOM   2564  CG1 ILE A 248      43.420  30.800  29.620  1.00  0.00           C  
ATOM   2565  CG2 ILE A 248      44.690  32.490  28.250  1.00  0.00           C  
ATOM   2566  CD  ILE A 248      44.660  30.630  30.440  1.00  0.00           C  
ATOM   2567  H   ILE A 248      41.380  30.280  28.100  1.00  0.00           H  
ATOM   2568  N   GLN A 249      41.940  32.400  25.750  1.00  0.00           N  
ATOM   2569  CA  GLN A 249      41.780  32.980  24.400  1.00  0.00           C  
ATOM   2570  C   GLN A 249      40.490  33.790  24.090  1.00  0.00           C  
ATOM   2571  O   GLN A 249      40.570  34.690  23.240  1.00  0.00           O  
ATOM   2572  CB  GLN A 249      41.890  31.930  23.270  1.00  0.00           C  
ATOM   2573  CG  GLN A 249      43.260  31.210  23.340  1.00  0.00           C  
ATOM   2574  CD  GLN A 249      43.230  29.800  22.710  1.00  0.00           C  
ATOM   2575  NE2 GLN A 249      44.400  29.400  22.370  1.00  0.00           N  
ATOM   2576  OE1 GLN A 249      42.280  28.980  22.870  1.00  0.00           O  
ATOM   2577  H   GLN A 249      42.040  31.410  25.840  1.00  0.00           H  
ATOM   2578 1HE2 GLN A 249      45.220  29.950  22.450  1.00  0.00           H  
ATOM   2579 2HE2 GLN A 249      44.460  28.420  22.170  1.00  0.00           H  
ATOM   2580  N   MET A 250      39.300  33.450  24.710  1.00  0.00           N  
ATOM   2581  CA  MET A 250      38.160  34.360  24.770  1.00  0.00           C  
ATOM   2582  C   MET A 250      38.300  35.550  25.780  1.00  0.00           C  
ATOM   2583  O   MET A 250      37.880  36.650  25.510  1.00  0.00           O  
ATOM   2584  CB  MET A 250      36.810  33.620  25.110  1.00  0.00           C  
ATOM   2585  CG  MET A 250      36.610  32.670  23.950  1.00  0.00           C  
ATOM   2586  SD  MET A 250      35.790  33.390  22.520  1.00  0.00           S  
ATOM   2587  CE  MET A 250      34.150  33.020  22.970  1.00  0.00           C  
ATOM   2588  H   MET A 250      39.170  32.480  24.910  1.00  0.00           H  
ATOM   2589  N   VAL A 251      38.780  35.300  26.960  1.00  0.00           N  
ATOM   2590  CA  VAL A 251      38.850  36.320  28.040  1.00  0.00           C  
ATOM   2591  C   VAL A 251      39.910  37.410  27.810  1.00  0.00           C  
ATOM   2592  O   VAL A 251      39.650  38.620  28.050  1.00  0.00           O  
ATOM   2593  CB  VAL A 251      38.920  35.900  29.520  1.00  0.00           C  
ATOM   2594  CG1 VAL A 251      37.690  34.980  29.720  1.00  0.00           C  
ATOM   2595  CG2 VAL A 251      40.280  35.220  29.880  1.00  0.00           C  
ATOM   2596  H   VAL A 251      39.010  34.350  27.220  1.00  0.00           H  
ATOM   2597  N   ARG A 252      41.000  37.010  27.130  1.00  0.00           N  
ATOM   2598  CA  ARG A 252      42.160  37.920  26.810  1.00  0.00           C  
ATOM   2599  C   ARG A 252      41.790  39.120  25.920  1.00  0.00           C  
ATOM   2600  O   ARG A 252      42.220  40.270  26.160  1.00  0.00           O  
ATOM   2601  CB  ARG A 252      43.320  37.060  26.250  1.00  0.00           C  
ATOM   2602  CG  ARG A 252      44.310  36.730  27.340  1.00  0.00           C  
ATOM   2603  CD  ARG A 252      45.640  36.480  26.620  1.00  0.00           C  
ATOM   2604  NE  ARG A 252      46.700  37.010  27.470  1.00  0.00           N  
ATOM   2605  CZ  ARG A 252      47.540  38.000  27.100  1.00  0.00           C  
ATOM   2606  NH1 ARG A 252      47.350  38.720  25.980  1.00  0.00           N1+
ATOM   2607  NH2 ARG A 252      48.630  38.240  27.830  1.00  0.00           N  
ATOM   2608  H   ARG A 252      41.150  36.040  26.960  1.00  0.00           H  
ATOM   2609  HE  ARG A 252      46.530  36.730  28.410  1.00  0.00           H  
ATOM   2610 1HH1 ARG A 252      46.640  38.570  25.290  1.00  0.00           H  
ATOM   2611 2HH1 ARG A 252      47.960  39.510  25.930  1.00  0.00           H  
ATOM   2612 1HH2 ARG A 252      48.850  37.610  28.570  1.00  0.00           H  
ATOM   2613 2HH2 ARG A 252      49.150  39.090  27.740  1.00  0.00           H  
ATOM   2614  N   SER A 253      40.800  38.840  25.040  1.00  0.00           N  
ATOM   2615  CA  SER A 253      40.210  39.860  24.120  1.00  0.00           C  
ATOM   2616  C   SER A 253      39.560  40.990  24.840  1.00  0.00           C  
ATOM   2617  O   SER A 253      39.650  42.170  24.510  1.00  0.00           O  
ATOM   2618  CB  SER A 253      39.150  39.170  23.220  1.00  0.00           C  
ATOM   2619  OG  SER A 253      38.820  40.110  22.220  1.00  0.00           O  
ATOM   2620  H   SER A 253      40.430  37.920  24.940  1.00  0.00           H  
ATOM   2621  HG  SER A 253      38.380  39.670  21.440  1.00  0.00           H  
ATOM   2622  N   GLN A 254      39.020  40.640  26.020  1.00  0.00           N  
ATOM   2623  CA  GLN A 254      38.140  41.570  26.820  1.00  0.00           C  
ATOM   2624  C   GLN A 254      38.800  42.630  27.720  1.00  0.00           C  
ATOM   2625  O   GLN A 254      38.270  43.740  27.880  1.00  0.00           O  
ATOM   2626  CB  GLN A 254      37.160  40.750  27.680  1.00  0.00           C  
ATOM   2627  CG  GLN A 254      36.340  39.850  26.740  1.00  0.00           C  
ATOM   2628  CD  GLN A 254      35.260  38.940  27.370  1.00  0.00           C  
ATOM   2629  NE2 GLN A 254      35.490  37.680  27.220  1.00  0.00           N  
ATOM   2630  OE1 GLN A 254      34.250  39.220  28.030  1.00  0.00           O  
ATOM   2631  H   GLN A 254      39.220  39.710  26.340  1.00  0.00           H  
ATOM   2632 1HE2 GLN A 254      36.310  37.250  26.840  1.00  0.00           H  
ATOM   2633 2HE2 GLN A 254      34.790  37.010  27.480  1.00  0.00           H  
ATOM   2634  N   ARG A 255      40.080  42.240  28.100  1.00  0.00           N  
ATOM   2635  CA  ARG A 255      41.090  42.970  28.820  1.00  0.00           C  
ATOM   2636  C   ARG A 255      42.480  42.340  28.580  1.00  0.00           C  
ATOM   2637  O   ARG A 255      42.780  41.270  29.170  1.00  0.00           O  
ATOM   2638  CB  ARG A 255      40.890  43.120  30.380  1.00  0.00           C  
ATOM   2639  CG  ARG A 255      41.650  44.190  31.160  1.00  0.00           C  
ATOM   2640  CD  ARG A 255      41.170  44.590  32.570  1.00  0.00           C  
ATOM   2641  NE  ARG A 255      42.040  45.710  33.030  1.00  0.00           N  
ATOM   2642  CZ  ARG A 255      41.650  46.640  33.920  1.00  0.00           C  
ATOM   2643  NH1 ARG A 255      40.430  46.860  34.430  1.00  0.00           N1+
ATOM   2644  NH2 ARG A 255      42.560  47.530  34.210  1.00  0.00           N  
ATOM   2645  H   ARG A 255      40.520  41.500  27.600  1.00  0.00           H  
ATOM   2646  HE  ARG A 255      42.960  45.660  32.640  1.00  0.00           H  
ATOM   2647 1HH1 ARG A 255      39.740  46.230  34.070  1.00  0.00           H  
ATOM   2648 2HH1 ARG A 255      40.320  47.590  35.110  1.00  0.00           H  
ATOM   2649 1HH2 ARG A 255      43.470  47.350  33.840  1.00  0.00           H  
ATOM   2650 2HH2 ARG A 255      42.380  48.280  34.850  1.00  0.00           H  
ATOM   2651  N   SER A 256      43.380  43.250  28.120  1.00  0.00           N  
ATOM   2652  CA  SER A 256      44.850  42.950  27.980  1.00  0.00           C  
ATOM   2653  C   SER A 256      45.600  43.250  29.330  1.00  0.00           C  
ATOM   2654  O   SER A 256      45.060  43.830  30.260  1.00  0.00           O  
ATOM   2655  CB  SER A 256      45.390  43.880  26.890  1.00  0.00           C  
ATOM   2656  OG  SER A 256      45.480  45.260  27.420  1.00  0.00           O  
ATOM   2657  H   SER A 256      43.070  44.180  27.930  1.00  0.00           H  
ATOM   2658  HG  SER A 256      46.420  45.560  27.550  1.00  0.00           H  
ATOM   2659  N   GLY A 257      46.850  42.770  29.310  1.00  0.00           N  
ATOM   2660  CA  GLY A 257      47.700  42.820  30.480  1.00  0.00           C  
ATOM   2661  C   GLY A 257      47.580  41.520  31.350  1.00  0.00           C  
ATOM   2662  O   GLY A 257      48.520  41.250  32.050  1.00  0.00           O  
ATOM   2663  H   GLY A 257      47.150  42.140  28.600  1.00  0.00           H  
ATOM   2664  N   MET A 258      46.480  40.780  31.280  1.00  0.00           N  
ATOM   2665  CA  MET A 258      46.200  39.570  32.050  1.00  0.00           C  
ATOM   2666  C   MET A 258      47.300  38.470  32.020  1.00  0.00           C  
ATOM   2667  O   MET A 258      47.860  38.130  31.000  1.00  0.00           O  
ATOM   2668  CB  MET A 258      44.940  39.050  31.430  1.00  0.00           C  
ATOM   2669  CG  MET A 258      43.640  39.070  32.280  1.00  0.00           C  
ATOM   2670  SD  MET A 258      42.990  40.750  32.660  1.00  0.00           S  
ATOM   2671  CE  MET A 258      41.740  40.360  33.850  1.00  0.00           C  
ATOM   2672  H   MET A 258      45.730  40.980  30.660  1.00  0.00           H  
ATOM   2673  N   VAL A 259      47.380  37.840  33.180  1.00  0.00           N  
ATOM   2674  CA  VAL A 259      48.290  36.790  33.660  1.00  0.00           C  
ATOM   2675  C   VAL A 259      49.760  37.100  33.300  1.00  0.00           C  
ATOM   2676  O   VAL A 259      50.120  36.940  32.160  1.00  0.00           O  
ATOM   2677  CB  VAL A 259      47.920  35.370  33.210  1.00  0.00           C  
ATOM   2678  CG1 VAL A 259      49.000  34.310  33.530  1.00  0.00           C  
ATOM   2679  CG2 VAL A 259      46.650  34.890  33.890  1.00  0.00           C  
ATOM   2680  H   VAL A 259      46.680  38.030  33.870  1.00  0.00           H  
ATOM   2681  N   GLN A 260      50.560  37.480  34.280  1.00  0.00           N  
ATOM   2682  CA  GLN A 260      51.900  38.060  33.960  1.00  0.00           C  
ATOM   2683  C   GLN A 260      53.210  37.240  34.200  1.00  0.00           C  
ATOM   2684  O   GLN A 260      54.240  37.630  33.670  1.00  0.00           O  
ATOM   2685  CB  GLN A 260      52.060  39.470  34.580  1.00  0.00           C  
ATOM   2686  CG  GLN A 260      51.200  40.550  33.940  1.00  0.00           C  
ATOM   2687  CD  GLN A 260      51.890  40.950  32.630  1.00  0.00           C  
ATOM   2688  NE2 GLN A 260      51.500  40.340  31.540  1.00  0.00           N  
ATOM   2689  OE1 GLN A 260      52.740  41.830  32.540  1.00  0.00           O  
ATOM   2690  H   GLN A 260      50.310  37.320  35.230  1.00  0.00           H  
ATOM   2691 1HE2 GLN A 260      50.790  39.650  31.660  1.00  0.00           H  
ATOM   2692 2HE2 GLN A 260      51.550  40.760  30.630  1.00  0.00           H  
ATOM   2693  N   THR A 261      53.150  36.240  35.020  1.00  0.00           N  
ATOM   2694  CA  THR A 261      54.270  35.260  35.140  1.00  0.00           C  
ATOM   2695  C   THR A 261      53.960  33.850  34.540  1.00  0.00           C  
ATOM   2696  O   THR A 261      52.810  33.380  34.670  1.00  0.00           O  
ATOM   2697  CB  THR A 261      54.790  35.060  36.580  1.00  0.00           C  
ATOM   2698  CG2 THR A 261      54.970  36.400  37.250  1.00  0.00           C  
ATOM   2699  OG1 THR A 261      53.750  34.310  37.290  1.00  0.00           O  
ATOM   2700  H   THR A 261      52.570  36.210  35.840  1.00  0.00           H  
ATOM   2701  HG1 THR A 261      53.680  34.510  38.270  1.00  0.00           H  
ATOM   2702  N   GLU A 262      55.020  33.060  34.460  1.00  0.00           N  
ATOM   2703  CA  GLU A 262      55.070  31.590  34.060  1.00  0.00           C  
ATOM   2704  C   GLU A 262      54.360  30.700  35.150  1.00  0.00           C  
ATOM   2705  O   GLU A 262      53.700  29.700  34.880  1.00  0.00           O  
ATOM   2706  CB  GLU A 262      56.440  30.980  33.700  1.00  0.00           C  
ATOM   2707  CG  GLU A 262      56.400  29.550  33.230  1.00  0.00           C  
ATOM   2708  CD  GLU A 262      57.770  28.920  33.440  1.00  0.00           C  
ATOM   2709  OE1 GLU A 262      58.590  29.370  34.260  1.00  0.00           O  
ATOM   2710  OE2 GLU A 262      57.920  28.000  32.690  1.00  0.00           O1-
ATOM   2711  H   GLU A 262      55.940  33.440  34.450  1.00  0.00           H  
ATOM   2712  N   ALA A 263      54.400  31.130  36.410  1.00  0.00           N  
ATOM   2713  CA  ALA A 263      53.760  30.430  37.570  1.00  0.00           C  
ATOM   2714  C   ALA A 263      52.310  30.740  37.810  1.00  0.00           C  
ATOM   2715  O   ALA A 263      51.500  29.870  38.130  1.00  0.00           O  
ATOM   2716  CB  ALA A 263      54.540  30.750  38.890  1.00  0.00           C  
ATOM   2717  H   ALA A 263      55.250  31.600  36.660  1.00  0.00           H  
ATOM   2718  N   GLN A 264      51.950  31.970  37.490  1.00  0.00           N  
ATOM   2719  CA  GLN A 264      50.520  32.310  37.380  1.00  0.00           C  
ATOM   2720  C   GLN A 264      49.810  31.520  36.280  1.00  0.00           C  
ATOM   2721  O   GLN A 264      48.580  31.170  36.380  1.00  0.00           O  
ATOM   2722  CB  GLN A 264      50.330  33.780  37.090  1.00  0.00           C  
ATOM   2723  CG  GLN A 264      50.550  34.640  38.300  1.00  0.00           C  
ATOM   2724  CD  GLN A 264      50.320  36.150  38.030  1.00  0.00           C  
ATOM   2725  NE2 GLN A 264      49.800  36.870  39.020  1.00  0.00           N  
ATOM   2726  OE1 GLN A 264      50.800  36.630  37.020  1.00  0.00           O  
ATOM   2727  H   GLN A 264      52.570  32.650  37.110  1.00  0.00           H  
ATOM   2728 1HE2 GLN A 264      49.600  36.340  39.840  1.00  0.00           H  
ATOM   2729 2HE2 GLN A 264      49.690  37.860  39.020  1.00  0.00           H  
ATOM   2730  N   TYR A 265      50.500  31.310  35.150  1.00  0.00           N  
ATOM   2731  CA  TYR A 265      50.070  30.390  34.030  1.00  0.00           C  
ATOM   2732  C   TYR A 265      49.930  28.890  34.430  1.00  0.00           C  
ATOM   2733  O   TYR A 265      48.830  28.290  34.250  1.00  0.00           O  
ATOM   2734  CB  TYR A 265      50.940  30.600  32.870  1.00  0.00           C  
ATOM   2735  CG  TYR A 265      50.420  30.090  31.510  1.00  0.00           C  
ATOM   2736  CD1 TYR A 265      49.280  30.630  30.880  1.00  0.00           C  
ATOM   2737  CD2 TYR A 265      51.060  28.980  30.980  1.00  0.00           C  
ATOM   2738  CE1 TYR A 265      48.830  30.110  29.700  1.00  0.00           C  
ATOM   2739  CE2 TYR A 265      50.640  28.500  29.800  1.00  0.00           C  
ATOM   2740  CZ  TYR A 265      49.530  29.040  29.190  1.00  0.00           C  
ATOM   2741  OH  TYR A 265      49.080  28.480  28.050  1.00  0.00           O  
ATOM   2742  H   TYR A 265      51.390  31.760  35.060  1.00  0.00           H  
ATOM   2743  HD1 TYR A 265      48.890  31.570  31.270  1.00  0.00           H  
ATOM   2744  HD2 TYR A 265      51.530  28.270  31.660  1.00  0.00           H  
ATOM   2745  HE1 TYR A 265      48.110  30.600  29.050  1.00  0.00           H  
ATOM   2746  HE2 TYR A 265      51.360  27.970  29.180  1.00  0.00           H  
ATOM   2747  HH  TYR A 265      49.730  27.750  27.830  1.00  0.00           H  
ATOM   2748  N   ARG A 266      50.920  28.300  35.160  1.00  0.00           N  
ATOM   2749  CA  ARG A 266      50.840  26.930  35.720  1.00  0.00           C  
ATOM   2750  C   ARG A 266      49.720  26.810  36.820  1.00  0.00           C  
ATOM   2751  O   ARG A 266      48.860  25.970  36.710  1.00  0.00           O  
ATOM   2752  CB  ARG A 266      52.170  26.620  36.340  1.00  0.00           C  
ATOM   2753  CG  ARG A 266      53.440  26.540  35.500  1.00  0.00           C  
ATOM   2754  CD  ARG A 266      54.620  26.140  36.400  1.00  0.00           C  
ATOM   2755  NE  ARG A 266      54.440  24.800  36.910  1.00  0.00           N  
ATOM   2756  CZ  ARG A 266      55.140  23.720  36.440  1.00  0.00           C  
ATOM   2757  NH1 ARG A 266      56.300  23.860  35.740  1.00  0.00           N1+
ATOM   2758  NH2 ARG A 266      54.670  22.470  36.650  1.00  0.00           N  
ATOM   2759  H   ARG A 266      51.760  28.830  35.240  1.00  0.00           H  
ATOM   2760  HE  ARG A 266      53.890  24.670  37.730  1.00  0.00           H  
ATOM   2761 1HH1 ARG A 266      56.670  24.770  35.570  1.00  0.00           H  
ATOM   2762 2HH1 ARG A 266      56.960  23.120  35.570  1.00  0.00           H  
ATOM   2763 1HH2 ARG A 266      53.880  22.180  37.190  1.00  0.00           H  
ATOM   2764 2HH2 ARG A 266      55.020  21.810  35.990  1.00  0.00           H  
ATOM   2765  N   PHE A 267      49.400  27.880  37.570  1.00  0.00           N  
ATOM   2766  CA  PHE A 267      48.330  27.870  38.590  1.00  0.00           C  
ATOM   2767  C   PHE A 267      46.860  27.720  38.100  1.00  0.00           C  
ATOM   2768  O   PHE A 267      45.960  27.250  38.840  1.00  0.00           O  
ATOM   2769  CB  PHE A 267      48.420  29.000  39.570  1.00  0.00           C  
ATOM   2770  CG  PHE A 267      48.560  28.490  40.990  1.00  0.00           C  
ATOM   2771  CD1 PHE A 267      49.760  27.860  41.280  1.00  0.00           C  
ATOM   2772  CD2 PHE A 267      47.480  28.590  41.910  1.00  0.00           C  
ATOM   2773  CE1 PHE A 267      49.990  27.460  42.570  1.00  0.00           C  
ATOM   2774  CE2 PHE A 267      47.650  28.080  43.150  1.00  0.00           C  
ATOM   2775  CZ  PHE A 267      48.910  27.600  43.470  1.00  0.00           C  
ATOM   2776  H   PHE A 267      50.050  28.630  37.720  1.00  0.00           H  
ATOM   2777  HD1 PHE A 267      50.530  27.650  40.540  1.00  0.00           H  
ATOM   2778  HD2 PHE A 267      46.540  29.000  41.540  1.00  0.00           H  
ATOM   2779  HE1 PHE A 267      50.990  27.070  42.770  1.00  0.00           H  
ATOM   2780  HE2 PHE A 267      46.860  28.100  43.900  1.00  0.00           H  
ATOM   2781  HZ  PHE A 267      49.040  27.160  44.470  1.00  0.00           H  
ATOM   2782  N   ILE A 268      46.680  27.950  36.790  1.00  0.00           N  
ATOM   2783  CA  ILE A 268      45.450  27.800  36.010  1.00  0.00           C  
ATOM   2784  C   ILE A 268      45.220  26.360  35.720  1.00  0.00           C  
ATOM   2785  O   ILE A 268      44.150  25.840  36.160  1.00  0.00           O  
ATOM   2786  CB  ILE A 268      45.400  28.710  34.790  1.00  0.00           C  
ATOM   2787  CG1 ILE A 268      45.540  30.190  35.200  1.00  0.00           C  
ATOM   2788  CG2 ILE A 268      44.320  28.440  33.830  1.00  0.00           C  
ATOM   2789  CD  ILE A 268      45.920  31.100  34.000  1.00  0.00           C  
ATOM   2790  H   ILE A 268      47.380  28.490  36.310  1.00  0.00           H  
ATOM   2791  N   TYR A 269      46.170  25.640  35.120  1.00  0.00           N  
ATOM   2792  CA  TYR A 269      46.060  24.190  35.090  1.00  0.00           C  
ATOM   2793  C   TYR A 269      46.000  23.450  36.470  1.00  0.00           C  
ATOM   2794  O   TYR A 269      45.200  22.530  36.630  1.00  0.00           O  
ATOM   2795  CB  TYR A 269      47.040  23.480  34.100  1.00  0.00           C  
ATOM   2796  CG  TYR A 269      46.480  22.170  33.640  1.00  0.00           C  
ATOM   2797  CD1 TYR A 269      46.950  20.980  34.230  1.00  0.00           C  
ATOM   2798  CD2 TYR A 269      45.230  22.130  33.010  1.00  0.00           C  
ATOM   2799  CE1 TYR A 269      46.160  19.800  34.050  1.00  0.00           C  
ATOM   2800  CE2 TYR A 269      44.570  20.920  32.810  1.00  0.00           C  
ATOM   2801  CZ  TYR A 269      45.000  19.690  33.290  1.00  0.00           C  
ATOM   2802  OH  TYR A 269      44.630  18.480  32.820  1.00  0.00           O  
ATOM   2803  H   TYR A 269      47.040  26.010  34.800  1.00  0.00           H  
ATOM   2804  HD1 TYR A 269      47.790  21.000  34.920  1.00  0.00           H  
ATOM   2805  HD2 TYR A 269      44.540  22.970  32.920  1.00  0.00           H  
ATOM   2806  HE1 TYR A 269      46.570  18.900  34.510  1.00  0.00           H  
ATOM   2807  HE2 TYR A 269      43.530  21.050  32.500  1.00  0.00           H  
ATOM   2808  HH  TYR A 269      43.930  18.680  32.130  1.00  0.00           H  
ATOM   2809  N   MET A 270      46.830  24.000  37.390  1.00  0.00           N  
ATOM   2810  CA  MET A 270      46.840  23.420  38.720  1.00  0.00           C  
ATOM   2811  C   MET A 270      45.510  23.230  39.490  1.00  0.00           C  
ATOM   2812  O   MET A 270      45.300  22.220  40.080  1.00  0.00           O  
ATOM   2813  CB  MET A 270      47.790  24.090  39.750  1.00  0.00           C  
ATOM   2814  CG  MET A 270      49.240  24.110  39.210  1.00  0.00           C  
ATOM   2815  SD  MET A 270      50.560  24.780  40.270  1.00  0.00           S  
ATOM   2816  CE  MET A 270      50.260  23.970  41.820  1.00  0.00           C  
ATOM   2817  H   MET A 270      47.440  24.730  37.050  1.00  0.00           H  
ATOM   2818  N   ALA A 271      44.650  24.250  39.340  1.00  0.00           N  
ATOM   2819  CA  ALA A 271      43.210  24.150  39.770  1.00  0.00           C  
ATOM   2820  C   ALA A 271      42.410  23.040  39.090  1.00  0.00           C  
ATOM   2821  O   ALA A 271      41.750  22.260  39.850  1.00  0.00           O  
ATOM   2822  CB  ALA A 271      42.430  25.510  39.640  1.00  0.00           C  
ATOM   2823  H   ALA A 271      44.820  25.150  38.940  1.00  0.00           H  
ATOM   2824  N   VAL A 272      42.580  22.810  37.770  1.00  0.00           N  
ATOM   2825  CA  VAL A 272      41.800  21.760  37.020  1.00  0.00           C  
ATOM   2826  C   VAL A 272      42.060  20.390  37.700  1.00  0.00           C  
ATOM   2827  O   VAL A 272      41.220  19.750  38.300  1.00  0.00           O  
ATOM   2828  CB  VAL A 272      42.130  21.800  35.540  1.00  0.00           C  
ATOM   2829  CG1 VAL A 272      41.230  20.780  34.820  1.00  0.00           C  
ATOM   2830  CG2 VAL A 272      41.780  23.190  35.070  1.00  0.00           C  
ATOM   2831  H   VAL A 272      43.010  23.550  37.250  1.00  0.00           H  
ATOM   2832  N   GLN A 273      43.350  20.040  37.750  1.00  0.00           N  
ATOM   2833  CA  GLN A 273      43.970  18.830  38.310  1.00  0.00           C  
ATOM   2834  C   GLN A 273      43.670  18.460  39.730  1.00  0.00           C  
ATOM   2835  O   GLN A 273      43.160  17.390  40.010  1.00  0.00           O  
ATOM   2836  CB  GLN A 273      45.410  19.030  37.910  1.00  0.00           C  
ATOM   2837  CG  GLN A 273      46.270  17.810  38.300  1.00  0.00           C  
ATOM   2838  CD  GLN A 273      46.730  16.820  37.230  1.00  0.00           C  
ATOM   2839  NE2 GLN A 273      47.100  15.590  37.630  1.00  0.00           N  
ATOM   2840  OE1 GLN A 273      46.970  17.240  36.100  1.00  0.00           O  
ATOM   2841  H   GLN A 273      44.070  20.660  37.430  1.00  0.00           H  
ATOM   2842 1HE2 GLN A 273      46.950  15.100  38.490  1.00  0.00           H  
ATOM   2843 2HE2 GLN A 273      47.520  15.100  36.870  1.00  0.00           H  
ATOM   2844  N   HIS A 274      43.610  19.520  40.520  1.00  0.00           N  
ATOM   2845  CA  HIS A 274      43.350  19.390  41.990  1.00  0.00           C  
ATOM   2846  C   HIS A 274      41.870  19.140  42.360  1.00  0.00           C  
ATOM   2847  O   HIS A 274      41.590  18.160  42.950  1.00  0.00           O  
ATOM   2848  CB  HIS A 274      43.940  20.660  42.620  1.00  0.00           C  
ATOM   2849  CG  HIS A 274      44.590  20.550  43.980  1.00  0.00           C  
ATOM   2850  CD2 HIS A 274      44.160  21.090  45.150  1.00  0.00           C  
ATOM   2851  ND1 HIS A 274      45.630  19.820  44.320  1.00  0.00           N  
ATOM   2852  CE1 HIS A 274      45.900  19.900  45.640  1.00  0.00           C  
ATOM   2853  NE2 HIS A 274      44.980  20.680  46.110  1.00  0.00           N  
ATOM   2854  H   HIS A 274      43.930  20.450  40.320  1.00  0.00           H  
ATOM   2855  HD2 HIS A 274      43.330  21.800  45.180  1.00  0.00           H  
ATOM   2856  HE1 HIS A 274      46.510  19.210  46.240  1.00  0.00           H  
ATOM   2857  HE2 HIS A 274      44.730  20.620  47.080  1.00  0.00           H  
ATOM   2858  N   TYR A 275      41.060  19.800  41.540  1.00  0.00           N  
ATOM   2859  CA  TYR A 275      39.580  19.730  41.490  1.00  0.00           C  
ATOM   2860  C   TYR A 275      39.040  18.420  40.830  1.00  0.00           C  
ATOM   2861  O   TYR A 275      38.050  17.970  41.350  1.00  0.00           O  
ATOM   2862  CB  TYR A 275      38.950  20.860  40.670  1.00  0.00           C  
ATOM   2863  CG  TYR A 275      37.590  21.300  41.280  1.00  0.00           C  
ATOM   2864  CD1 TYR A 275      37.400  21.560  42.650  1.00  0.00           C  
ATOM   2865  CD2 TYR A 275      36.510  21.510  40.390  1.00  0.00           C  
ATOM   2866  CE1 TYR A 275      36.280  22.130  43.190  1.00  0.00           C  
ATOM   2867  CE2 TYR A 275      35.380  22.040  40.940  1.00  0.00           C  
ATOM   2868  CZ  TYR A 275      35.270  22.320  42.290  1.00  0.00           C  
ATOM   2869  OH  TYR A 275      34.080  22.470  42.880  1.00  0.00           O  
ATOM   2870  H   TYR A 275      41.360  20.500  40.890  1.00  0.00           H  
ATOM   2871  HD1 TYR A 275      38.220  21.630  43.360  1.00  0.00           H  
ATOM   2872  HD2 TYR A 275      36.660  21.300  39.330  1.00  0.00           H  
ATOM   2873  HE1 TYR A 275      36.290  22.440  44.240  1.00  0.00           H  
ATOM   2874  HE2 TYR A 275      34.510  22.230  40.310  1.00  0.00           H  
ATOM   2875  HH  TYR A 275      34.250  22.500  43.860  1.00  0.00           H  
ATOM   2876  N   ILE A 276      39.680  17.840  39.860  1.00  0.00           N  
ATOM   2877  CA  ILE A 276      39.420  16.480  39.450  1.00  0.00           C  
ATOM   2878  C   ILE A 276      39.430  15.450  40.630  1.00  0.00           C  
ATOM   2879  O   ILE A 276      38.440  14.950  41.100  1.00  0.00           O  
ATOM   2880  CB  ILE A 276      40.280  16.240  38.190  1.00  0.00           C  
ATOM   2881  CG1 ILE A 276      39.850  17.130  37.030  1.00  0.00           C  
ATOM   2882  CG2 ILE A 276      40.300  14.780  37.690  1.00  0.00           C  
ATOM   2883  CD  ILE A 276      40.630  16.790  35.730  1.00  0.00           C  
ATOM   2884  H   ILE A 276      40.260  18.310  39.190  1.00  0.00           H  
ATOM   2885  N   GLU A 277      40.670  15.300  41.200  1.00  0.00           N  
ATOM   2886  CA  GLU A 277      40.880  14.520  42.420  1.00  0.00           C  
ATOM   2887  C   GLU A 277      39.940  14.980  43.540  1.00  0.00           C  
ATOM   2888  O   GLU A 277      39.460  14.140  44.310  1.00  0.00           O  
ATOM   2889  CB  GLU A 277      42.370  14.590  42.860  1.00  0.00           C  
ATOM   2890  CG  GLU A 277      43.220  13.630  42.070  1.00  0.00           C  
ATOM   2891  CD  GLU A 277      44.650  13.720  42.560  1.00  0.00           C  
ATOM   2892  OE1 GLU A 277      45.280  14.760  42.480  1.00  0.00           O  
ATOM   2893  OE2 GLU A 277      44.990  12.910  43.520  1.00  0.00           O1-
ATOM   2894  H   GLU A 277      41.400  15.840  40.780  1.00  0.00           H  
ATOM   2895  N   THR A 278      39.550  16.260  43.630  1.00  0.00           N  
ATOM   2896  CA  THR A 278      38.600  16.640  44.670  1.00  0.00           C  
ATOM   2897  C   THR A 278      37.160  16.180  44.260  1.00  0.00           C  
ATOM   2898  O   THR A 278      36.520  15.630  45.110  1.00  0.00           O  
ATOM   2899  CB  THR A 278      38.640  18.110  45.050  1.00  0.00           C  
ATOM   2900  CG2 THR A 278      37.650  18.440  46.160  1.00  0.00           C  
ATOM   2901  OG1 THR A 278      39.980  18.410  45.420  1.00  0.00           O  
ATOM   2902  H   THR A 278      40.120  16.990  43.240  1.00  0.00           H  
ATOM   2903  HG1 THR A 278      39.800  19.350  45.710  1.00  0.00           H  
ATOM   2904  N   LEU A 279      36.770  16.150  42.990  1.00  0.00           N  
ATOM   2905  CA  LEU A 279      35.510  15.530  42.590  1.00  0.00           C  
ATOM   2906  C   LEU A 279      35.480  14.010  42.790  1.00  0.00           C  
ATOM   2907  O   LEU A 279      34.410  13.440  43.140  1.00  0.00           O  
ATOM   2908  CB  LEU A 279      35.070  15.920  41.180  1.00  0.00           C  
ATOM   2909  CG  LEU A 279      34.640  17.370  41.080  1.00  0.00           C  
ATOM   2910  CD1 LEU A 279      34.430  17.520  39.540  1.00  0.00           C  
ATOM   2911  CD2 LEU A 279      33.310  17.600  41.860  1.00  0.00           C  
ATOM   2912  H   LEU A 279      37.200  16.750  42.310  1.00  0.00           H  
ATOM   2913  N   GLN A 280      36.560  13.330  42.540  1.00  0.00           N  
ATOM   2914  CA  GLN A 280      36.880  11.910  42.890  1.00  0.00           C  
ATOM   2915  C   GLN A 280      36.510  11.650  44.380  1.00  0.00           C  
ATOM   2916  O   GLN A 280      35.810  10.660  44.650  1.00  0.00           O  
ATOM   2917  CB  GLN A 280      38.330  11.580  42.450  1.00  0.00           C  
ATOM   2918  CG  GLN A 280      38.410  11.470  40.940  1.00  0.00           C  
ATOM   2919  CD  GLN A 280      39.830  11.050  40.530  1.00  0.00           C  
ATOM   2920  NE2 GLN A 280      39.830   9.950  39.780  1.00  0.00           N  
ATOM   2921  OE1 GLN A 280      40.850  11.670  40.780  1.00  0.00           O  
ATOM   2922  H   GLN A 280      37.290  13.780  42.030  1.00  0.00           H  
ATOM   2923 1HE2 GLN A 280      39.010   9.500  39.440  1.00  0.00           H  
ATOM   2924 2HE2 GLN A 280      40.690   9.550  39.450  1.00  0.00           H  
ATOM   2925  N   ARG A 281      36.830  12.570  45.310  1.00  0.00           N  
ATOM   2926  CA  ARG A 281      36.530  12.380  46.720  1.00  0.00           C  
ATOM   2927  C   ARG A 281      35.080  12.700  47.210  1.00  0.00           C  
ATOM   2928  O   ARG A 281      34.810  13.660  47.910  1.00  0.00           O  
ATOM   2929  CB  ARG A 281      37.600  13.070  47.600  1.00  0.00           C  
ATOM   2930  CG  ARG A 281      38.970  12.370  47.440  1.00  0.00           C  
ATOM   2931  CD  ARG A 281      40.120  12.550  48.410  1.00  0.00           C  
ATOM   2932  NE  ARG A 281      40.660  13.930  48.490  1.00  0.00           N  
ATOM   2933  CZ  ARG A 281      41.670  14.410  47.750  1.00  0.00           C  
ATOM   2934  NH1 ARG A 281      42.260  13.590  46.880  1.00  0.00           N1+
ATOM   2935  NH2 ARG A 281      41.880  15.750  47.570  1.00  0.00           N  
ATOM   2936  H   ARG A 281      37.200  13.460  45.040  1.00  0.00           H  
ATOM   2937  HE  ARG A 281      40.190  14.580  49.090  1.00  0.00           H  
ATOM   2938 1HH1 ARG A 281      41.900  12.670  46.730  1.00  0.00           H  
ATOM   2939 2HH1 ARG A 281      43.020  13.880  46.290  1.00  0.00           H  
ATOM   2940 1HH2 ARG A 281      41.300  16.470  47.960  1.00  0.00           H  
ATOM   2941 2HH2 ARG A 281      42.670  16.020  47.030  1.00  0.00           H  
ATOM   2942  N   ARG A 282      34.120  11.790  46.780  1.00  0.00           N  
ATOM   2943  CA  ARG A 282      32.740  11.870  47.210  1.00  0.00           C  
ATOM   2944  C   ARG A 282      32.130  10.460  47.220  1.00  0.00           C  
ATOM   2945  CB  ARG A 282      31.970  12.850  46.230  1.00  0.00           C  
ATOM   2946  CG  ARG A 282      30.470  12.920  46.390  1.00  0.00           C  
ATOM   2947  CD  ARG A 282      30.150  13.610  47.700  1.00  0.00           C  
ATOM   2948  NE  ARG A 282      30.160  15.070  47.700  1.00  0.00           N  
ATOM   2949  CZ  ARG A 282      29.230  15.860  48.200  1.00  0.00           C  
ATOM   2950  NH1 ARG A 282      28.100  15.460  48.850  1.00  0.00           N1+
ATOM   2951  NH2 ARG A 282      29.430  17.130  48.230  1.00  0.00           N  
ATOM   2952  O1  ARG A 282      32.060   9.820  48.240  1.00  0.00           O  
ATOM   2953  O2  ARG A 282      31.630  10.050  46.210  1.00  0.00           O  
ATOM   2954  H   ARG A 282      34.350  11.000  46.210  1.00  0.00           H  
ATOM   2955  HE  ARG A 282      30.900  15.480  47.160  1.00  0.00           H  
ATOM   2956 1HH1 ARG A 282      27.790  14.510  48.950  1.00  0.00           H  
ATOM   2957 2HH1 ARG A 282      27.390  16.130  49.030  1.00  0.00           H  
ATOM   2958 1HH2 ARG A 282      30.300  17.540  47.940  1.00  0.00           H  
ATOM   2959 2HH2 ARG A 282      28.700  17.710  48.600  1.00  0.00           H  
ATOM   2960  N   GLY B   1      61.000  52.910  43.350  1.00  0.00           N  
ATOM   2961  CA  GLY B   1      61.780  52.520  44.510  1.00  0.00           C  
ATOM   2962  C   GLY B   1      60.820  51.660  45.380  1.00  0.00           C  
ATOM   2963  O   GLY B   1      59.960  51.040  44.810  1.00  0.00           O  
ATOM   2964  H1  GLY B   1      61.060  52.170  42.670  1.00  0.00           H  
ATOM   2965  H2  GLY B   1      60.030  53.020  43.580  1.00  0.00           H  
ATOM   2966  H3  GLY B   1      61.340  53.730  42.900  1.00  0.00           H  
ATOM   2967  N   ARG B   2      61.100  51.480  46.680  1.00  0.00           N  
ATOM   2968  CA  ARG B   2      60.340  50.630  47.630  1.00  0.00           C  
ATOM   2969  C   ARG B   2      58.830  50.810  47.680  1.00  0.00           C  
ATOM   2970  O   ARG B   2      58.130  49.800  47.500  1.00  0.00           O  
ATOM   2971  CB  ARG B   2      60.940  50.850  49.010  1.00  0.00           C  
ATOM   2972  CG  ARG B   2      60.670  49.660  49.850  1.00  0.00           C  
ATOM   2973  CD  ARG B   2      61.280  49.680  51.260  1.00  0.00           C  
ATOM   2974  NE  ARG B   2      60.970  48.360  51.750  1.00  0.00           N  
ATOM   2975  CZ  ARG B   2      60.060  47.990  52.660  1.00  0.00           C  
ATOM   2976  NH1 ARG B   2      59.270  48.890  53.200  1.00  0.00           N1+
ATOM   2977  NH2 ARG B   2      60.150  46.770  53.210  1.00  0.00           N  
ATOM   2978  H   ARG B   2      61.950  51.860  47.030  1.00  0.00           H  
ATOM   2979  HE  ARG B   2      61.460  47.740  51.140  1.00  0.00           H  
ATOM   2980 1HH1 ARG B   2      59.370  49.880  53.120  1.00  0.00           H  
ATOM   2981 2HH1 ARG B   2      58.490  48.510  53.700  1.00  0.00           H  
ATOM   2982 1HH2 ARG B   2      60.810  46.080  52.940  1.00  0.00           H  
ATOM   2983 2HH2 ARG B   2      59.550  46.530  53.980  1.00  0.00           H  
ATOM   2984  N   LYS B   3      58.310  52.020  47.690  1.00  0.00           N  
ATOM   2985  CA  LYS B   3      56.850  52.340  47.600  1.00  0.00           C  
ATOM   2986  C   LYS B   3      56.220  52.190  46.250  1.00  0.00           C  
ATOM   2987  O   LYS B   3      55.140  51.650  46.230  1.00  0.00           O  
ATOM   2988  CB  LYS B   3      56.590  53.740  48.290  1.00  0.00           C  
ATOM   2989  CG  LYS B   3      56.790  53.520  49.810  1.00  0.00           C  
ATOM   2990  CD  LYS B   3      57.010  54.860  50.450  1.00  0.00           C  
ATOM   2991  CE  LYS B   3      56.730  54.880  51.960  1.00  0.00           C  
ATOM   2992  NZ  LYS B   3      55.250  54.910  52.160  1.00  0.00           N1+
ATOM   2993  H   LYS B   3      58.940  52.780  47.850  1.00  0.00           H  
ATOM   2994  HZ1 LYS B   3      55.130  54.680  53.120  1.00  0.00           H  
ATOM   2995  HZ2 LYS B   3      54.850  55.830  52.070  1.00  0.00           H  
ATOM   2996  HZ3 LYS B   3      54.700  54.260  51.640  1.00  0.00           H  
ATOM   2997  N   GLY B   4      56.940  52.520  45.240  1.00  0.00           N  
ATOM   2998  CA  GLY B   4      56.480  52.120  43.880  1.00  0.00           C  
ATOM   2999  C   GLY B   4      57.280  52.440  42.570  1.00  0.00           C  
ATOM   3000  O   GLY B   4      58.480  52.410  42.590  1.00  0.00           O  
ATOM   3001  H   GLY B   4      57.800  53.030  45.340  1.00  0.00           H  
ATOM   3002  N   SER B   5      56.550  52.430  41.490  1.00  0.00           N  
ATOM   3003  CA  SER B   5      56.880  52.780  40.070  1.00  0.00           C  
ATOM   3004  C   SER B   5      55.610  52.770  39.160  1.00  0.00           C  
ATOM   3005  O   SER B   5      54.600  52.190  39.570  1.00  0.00           O  
ATOM   3006  CB  SER B   5      57.940  51.870  39.500  1.00  0.00           C  
ATOM   3007  OG  SER B   5      58.330  52.270  38.120  1.00  0.00           O  
ATOM   3008  H   SER B   5      55.560  52.300  41.560  1.00  0.00           H  
ATOM   3009  HG  SER B   5      58.290  51.460  37.530  1.00  0.00           H  
ATOM   3010  N   GLY B   6      55.740  53.380  38.010  1.00  0.00           N  
ATOM   3011  CA  GLY B   6      54.600  53.470  37.030  1.00  0.00           C  
ATOM   3012  C   GLY B   6      54.210  52.150  36.280  1.00  0.00           C  
ATOM   3013  O   GLY B   6      53.130  52.010  35.790  1.00  0.00           O  
ATOM   3014  H   GLY B   6      56.610  53.830  37.830  1.00  0.00           H  
ATOM   3015  N   ASP B   7      55.140  51.170  36.230  1.00  0.00           N  
ATOM   3016  CA  ASP B   7      54.900  49.840  35.590  1.00  0.00           C  
ATOM   3017  C   ASP B   7      54.700  48.630  36.520  1.00  0.00           C  
ATOM   3018  O   ASP B   7      55.340  48.610  37.580  1.00  0.00           O  
ATOM   3019  CB  ASP B   7      56.170  49.590  34.770  1.00  0.00           C  
ATOM   3020  CG  ASP B   7      57.600  49.570  35.420  1.00  0.00           C  
ATOM   3021  OD1 ASP B   7      57.870  50.260  36.390  1.00  0.00           O  
ATOM   3022  OD2 ASP B   7      58.380  48.870  34.890  1.00  0.00           O1-
ATOM   3023  H   ASP B   7      56.110  51.350  36.410  1.00  0.00           H  
ATOM   3024  N   Y2P B   8      54.070  47.560  35.980  1.00  0.00           N  
ATOM   3025  CA  Y2P B   8      53.560  46.470  36.790  1.00  0.00           C  
ATOM   3026  C   Y2P B   8      54.450  45.240  36.840  1.00  0.00           C  
ATOM   3027  O   Y2P B   8      55.030  44.860  35.810  1.00  0.00           O  
ATOM   3028  CB  Y2P B   8      52.160  46.220  36.280  1.00  0.00           C  
ATOM   3029  CG  Y2P B   8      51.370  45.110  36.970  1.00  0.00           C  
ATOM   3030  CD1 Y2P B   8      51.480  43.790  36.570  1.00  0.00           C  
ATOM   3031  CD2 Y2P B   8      50.480  45.440  37.980  1.00  0.00           C  
ATOM   3032  CE1 Y2P B   8      50.620  42.860  37.110  1.00  0.00           C  
ATOM   3033  CE2 Y2P B   8      49.640  44.510  38.540  1.00  0.00           C  
ATOM   3034  CZ  Y2P B   8      49.660  43.190  38.090  1.00  0.00           C  
ATOM   3035  OH  Y2P B   8      48.660  42.280  38.420  1.00  0.00           O  
ATOM   3036  OI1 Y2P B   8      46.440  43.320  39.110  1.00  0.00           O  
ATOM   3037  OI2 Y2P B   8      47.020  41.040  39.770  1.00  0.00           O  
ATOM   3038  OI3 Y2P B   8      47.930  42.990  40.710  1.00  0.00           O  
ATOM   3039  PT  Y2P B   8      47.480  42.370  39.460  1.00  0.00           P  
ATOM   3040  H   Y2P B   8      53.890  47.340  35.020  1.00  0.00           H  
ATOM   3041  HD1 Y2P B   8      52.270  43.480  35.890  1.00  0.00           H  
ATOM   3042  HD2 Y2P B   8      50.200  46.470  38.200  1.00  0.00           H  
ATOM   3043  HE1 Y2P B   8      50.630  41.810  36.800  1.00  0.00           H  
ATOM   3044  HE2 Y2P B   8      48.720  44.870  39.010  1.00  0.00           H  
ATOM   3045  N   MET B   9      54.400  44.500  37.990  1.00  0.00           N  
ATOM   3046  CA  MET B   9      55.010  43.190  38.180  1.00  0.00           C  
ATOM   3047  C   MET B   9      54.550  42.620  39.500  1.00  0.00           C  
ATOM   3048  O   MET B   9      54.310  43.360  40.420  1.00  0.00           O  
ATOM   3049  CB  MET B   9      56.530  43.310  38.230  1.00  0.00           C  
ATOM   3050  CG  MET B   9      57.070  42.270  37.260  1.00  0.00           C  
ATOM   3051  SD  MET B   9      56.680  40.500  37.610  1.00  0.00           S  
ATOM   3052  CE  MET B   9      57.600  39.920  36.170  1.00  0.00           C  
ATOM   3053  H   MET B   9      54.090  44.970  38.810  1.00  0.00           H  
ATOM   3054  N   PRO B  10      54.150  41.340  39.410  1.00  0.00           N  
ATOM   3055  CA  PRO B  10      54.120  40.500  40.610  1.00  0.00           C  
ATOM   3056  C   PRO B  10      55.460  40.060  41.280  1.00  0.00           C  
ATOM   3057  O   PRO B  10      55.390  39.680  42.460  1.00  0.00           O  
ATOM   3058  CB  PRO B  10      53.320  39.250  40.220  1.00  0.00           C  
ATOM   3059  CG  PRO B  10      52.430  39.850  39.160  1.00  0.00           C  
ATOM   3060  CD  PRO B  10      53.330  40.790  38.360  1.00  0.00           C  
ATOM   3061  N   MET B  11      56.580  39.770  40.530  1.00  0.00           N  
ATOM   3062  CA  MET B  11      57.860  39.260  41.090  1.00  0.00           C  
ATOM   3063  C   MET B  11      59.030  39.370  40.070  1.00  0.00           C  
ATOM   3064  O   MET B  11      59.130  38.640  39.110  1.00  0.00           O  
ATOM   3065  CB  MET B  11      57.700  37.800  41.540  1.00  0.00           C  
ATOM   3066  CG  MET B  11      58.700  37.340  42.580  1.00  0.00           C  
ATOM   3067  SD  MET B  11      60.460  37.640  42.250  1.00  0.00           S  
ATOM   3068  CE  MET B  11      60.960  36.590  40.910  1.00  0.00           C  
ATOM   3069  H   MET B  11      56.500  39.700  39.540  1.00  0.00           H  
ATOM   3070  N   SER B  12      59.450  40.660  40.060  1.00  0.00           N  
ATOM   3071  CA  SER B  12      60.610  41.130  39.260  1.00  0.00           C  
ATOM   3072  C   SER B  12      61.860  40.270  39.470  1.00  0.00           C  
ATOM   3073  O   SER B  12      62.380  40.190  40.600  1.00  0.00           O  
ATOM   3074  CB  SER B  12      60.910  42.560  39.540  1.00  0.00           C  
ATOM   3075  OG  SER B  12      59.640  43.270  39.460  1.00  0.00           O  
ATOM   3076  H   SER B  12      58.990  41.320  40.650  1.00  0.00           H  
ATOM   3077  HG  SER B  12      59.530  43.580  38.520  1.00  0.00           H  
ATOM   3078  N   PRO B  13      62.290  39.500  38.440  1.00  0.00           N  
ATOM   3079  CA  PRO B  13      63.550  38.680  38.500  1.00  0.00           C  
ATOM   3080  C   PRO B  13      64.780  39.450  38.950  1.00  0.00           C  
ATOM   3081  O   PRO B  13      64.970  40.580  38.490  1.00  0.00           O  
ATOM   3082  CB  PRO B  13      63.700  38.210  36.990  1.00  0.00           C  
ATOM   3083  CG  PRO B  13      62.260  37.820  36.730  1.00  0.00           C  
ATOM   3084  CD  PRO B  13      61.460  38.960  37.320  1.00  0.00           C  
ATOM   3085  N   LYS B  14      65.450  38.830  39.900  1.00  0.00           N  
ATOM   3086  CA  LYS B  14      66.650  39.280  40.680  1.00  0.00           C  
ATOM   3087  C   LYS B  14      66.600  40.540  41.560  1.00  0.00           C  
ATOM   3088  O   LYS B  14      67.560  40.750  42.340  1.00  0.00           O  
ATOM   3089  CB  LYS B  14      67.840  39.470  39.670  1.00  0.00           C  
ATOM   3090  CG  LYS B  14      68.190  38.320  38.670  1.00  0.00           C  
ATOM   3091  CD  LYS B  14      69.570  38.550  38.050  1.00  0.00           C  
ATOM   3092  CE  LYS B  14      69.820  37.460  36.960  1.00  0.00           C  
ATOM   3093  NZ  LYS B  14      71.160  37.290  36.350  1.00  0.00           N1+
ATOM   3094  H   LYS B  14      65.210  37.870  40.070  1.00  0.00           H  
ATOM   3095  HZ1 LYS B  14      71.140  36.550  35.690  1.00  0.00           H  
ATOM   3096  HZ2 LYS B  14      71.490  38.110  35.880  1.00  0.00           H  
ATOM   3097  HZ3 LYS B  14      71.770  37.010  37.100  1.00  0.00           H  
ATOM   3098  N   SER B  15      65.630  41.370  41.240  1.00  0.00           N  
ATOM   3099  CA  SER B  15      65.370  42.560  42.110  1.00  0.00           C  
ATOM   3100  C   SER B  15      64.550  42.140  43.350  1.00  0.00           C  
ATOM   3101  CB  SER B  15      64.730  43.680  41.320  1.00  0.00           C  
ATOM   3102  OG  SER B  15      65.740  44.080  40.420  1.00  0.00           O  
ATOM   3103  O1  SER B  15      63.330  41.790  43.330  1.00  0.00           O  
ATOM   3104  O2  SER B  15      65.340  42.000  44.330  1.00  0.00           O  
ATOM   3105  H   SER B  15      65.250  41.430  40.320  1.00  0.00           H  
ATOM   3106  HG  SER B  15      66.560  44.450  40.870  1.00  0.00           H  
ENDMDL
MODEL        2
ATOM      1  N   SER A   4      62.906  28.947  29.359  1.00  0.00           N  
ATOM      2  CA  SER A   4      62.073  28.053  30.144  1.00  0.00           C  
ATOM      3  C   SER A   4      60.685  27.709  29.609  1.00  0.00           C  
ATOM      4  O   SER A   4      60.138  28.445  28.791  1.00  0.00           O  
ATOM      5  CB  SER A   4      61.895  28.723  31.548  1.00  0.00           C  
ATOM      6  OG  SER A   4      61.485  30.111  31.451  1.00  0.00           O  
ATOM      7  HG  SER A   4      60.722  30.268  32.085  1.00  0.00           H  
ATOM      8  H1  SER A   4      63.328  28.486  28.582  1.00  0.00           H  
ATOM      9  H2  SER A   4      62.235  29.649  29.103  1.00  0.00           H  
ATOM     10  H3  SER A   4      63.571  29.468  29.892  1.00  0.00           H  
ATOM     11  N   GLY A   5      59.954  26.791  30.242  1.00  0.00           N  
ATOM     12  CA  GLY A   5      58.700  26.345  29.645  1.00  0.00           C  
ATOM     13  C   GLY A   5      57.508  27.374  29.566  1.00  0.00           C  
ATOM     14  O   GLY A   5      57.427  28.067  28.554  1.00  0.00           O  
ATOM     15  H   GLY A   5      60.255  26.247  31.019  1.00  0.00           H  
ATOM     16  N   PHE A   6      57.063  27.709  30.706  1.00  0.00           N  
ATOM     17  CA  PHE A   6      55.813  28.481  30.787  1.00  0.00           C  
ATOM     18  C   PHE A   6      55.984  29.946  30.317  1.00  0.00           C  
ATOM     19  O   PHE A   6      55.274  30.456  29.479  1.00  0.00           O  
ATOM     20  CB  PHE A   6      55.098  28.227  32.142  1.00  0.00           C  
ATOM     21  CG  PHE A   6      55.073  26.734  32.486  1.00  0.00           C  
ATOM     22  CD1 PHE A   6      53.928  25.981  32.263  1.00  0.00           C  
ATOM     23  CD2 PHE A   6      56.053  26.227  33.322  1.00  0.00           C  
ATOM     24  CE1 PHE A   6      53.786  24.864  32.958  1.00  0.00           C  
ATOM     25  CE2 PHE A   6      55.996  25.005  33.899  1.00  0.00           C  
ATOM     26  CZ  PHE A   6      54.814  24.399  33.764  1.00  0.00           C  
ATOM     27  H   PHE A   6      57.690  27.901  31.460  1.00  0.00           H  
ATOM     28  HD1 PHE A   6      53.246  26.294  31.464  1.00  0.00           H  
ATOM     29  HD2 PHE A   6      56.800  26.949  33.676  1.00  0.00           H  
ATOM     30  HE1 PHE A   6      52.828  24.358  32.936  1.00  0.00           H  
ATOM     31  HE2 PHE A   6      56.780  24.625  34.552  1.00  0.00           H  
ATOM     32  HZ  PHE A   6      54.725  23.420  34.247  1.00  0.00           H  
ATOM     33  N   TRP A   7      57.238  30.392  30.530  1.00  0.00           N  
ATOM     34  CA  TRP A   7      57.688  31.748  30.126  1.00  0.00           C  
ATOM     35  C   TRP A   7      57.740  31.838  28.578  1.00  0.00           C  
ATOM     36  O   TRP A   7      57.352  32.851  27.916  1.00  0.00           O  
ATOM     37  CB  TRP A   7      59.114  31.988  30.678  1.00  0.00           C  
ATOM     38  CG  TRP A   7      59.481  33.477  30.435  1.00  0.00           C  
ATOM     39  CD1 TRP A   7      59.370  34.470  31.332  1.00  0.00           C  
ATOM     40  CD2 TRP A   7      60.303  33.854  29.407  1.00  0.00           C  
ATOM     41  CE2 TRP A   7      60.683  35.148  29.739  1.00  0.00           C  
ATOM     42  CE3 TRP A   7      60.936  33.154  28.346  1.00  0.00           C  
ATOM     43  NE1 TRP A   7      60.040  35.495  30.846  1.00  0.00           N  
ATOM     44  CZ2 TRP A   7      61.671  35.812  28.998  1.00  0.00           C  
ATOM     45  CZ3 TRP A   7      61.917  33.869  27.621  1.00  0.00           C  
ATOM     46  CH2 TRP A   7      62.223  35.151  27.968  1.00  0.00           C  
ATOM     47  H   TRP A   7      57.788  29.965  31.238  1.00  0.00           H  
ATOM     48  HD1 TRP A   7      58.654  34.486  32.149  1.00  0.00           H  
ATOM     49  HE1 TRP A   7      59.990  36.435  31.178  1.00  0.00           H  
ATOM     50  HE3 TRP A   7      60.812  32.083  28.146  1.00  0.00           H  
ATOM     51  HZ2 TRP A   7      62.042  36.777  29.338  1.00  0.00           H  
ATOM     52  HZ3 TRP A   7      62.551  33.359  26.901  1.00  0.00           H  
ATOM     53  HH2 TRP A   7      63.000  35.706  27.445  1.00  0.00           H  
ATOM     54  N   GLU A   8      58.273  30.797  27.954  1.00  0.00           N  
ATOM     55  CA  GLU A   8      58.342  30.651  26.441  1.00  0.00           C  
ATOM     56  C   GLU A   8      56.971  30.331  25.816  1.00  0.00           C  
ATOM     57  O   GLU A   8      56.728  30.836  24.697  1.00  0.00           O  
ATOM     58  CB  GLU A   8      59.383  29.595  26.046  1.00  0.00           C  
ATOM     59  CG  GLU A   8      60.783  30.165  26.179  1.00  0.00           C  
ATOM     60  CD  GLU A   8      61.955  29.351  25.576  1.00  0.00           C  
ATOM     61  OE1 GLU A   8      62.666  28.794  26.348  1.00  0.00           O  
ATOM     62  OE2 GLU A   8      62.283  29.475  24.391  1.00  0.00           O1-
ATOM     63  H   GLU A   8      58.952  30.270  28.459  1.00  0.00           H  
ATOM     64  N   GLU A   9      56.047  29.799  26.645  1.00  0.00           N  
ATOM     65  CA  GLU A   9      54.671  29.577  26.223  1.00  0.00           C  
ATOM     66  C   GLU A   9      53.802  30.933  26.079  1.00  0.00           C  
ATOM     67  O   GLU A   9      52.787  30.885  25.422  1.00  0.00           O  
ATOM     68  CB  GLU A   9      53.976  28.580  27.087  1.00  0.00           C  
ATOM     69  CG  GLU A   9      54.505  27.168  27.091  1.00  0.00           C  
ATOM     70  CD  GLU A   9      53.529  26.135  27.743  1.00  0.00           C  
ATOM     71  OE1 GLU A   9      54.083  25.287  28.398  1.00  0.00           O  
ATOM     72  OE2 GLU A   9      52.270  26.197  27.551  1.00  0.00           O1-
ATOM     73  H   GLU A   9      56.303  29.403  27.532  1.00  0.00           H  
ATOM     74  N   PHE A  10      54.270  31.969  26.761  1.00  0.00           N  
ATOM     75  CA  PHE A  10      53.819  33.387  26.690  1.00  0.00           C  
ATOM     76  C   PHE A  10      53.842  34.041  25.302  1.00  0.00           C  
ATOM     77  O   PHE A  10      52.914  34.813  24.993  1.00  0.00           O  
ATOM     78  CB  PHE A  10      54.388  34.240  27.778  1.00  0.00           C  
ATOM     79  CG  PHE A  10      53.505  34.579  28.985  1.00  0.00           C  
ATOM     80  CD1 PHE A  10      53.575  33.955  30.217  1.00  0.00           C  
ATOM     81  CD2 PHE A  10      52.574  35.635  28.766  1.00  0.00           C  
ATOM     82  CE1 PHE A  10      52.805  34.431  31.287  1.00  0.00           C  
ATOM     83  CE2 PHE A  10      51.869  36.138  29.803  1.00  0.00           C  
ATOM     84  CZ  PHE A  10      51.929  35.546  31.059  1.00  0.00           C  
ATOM     85  H   PHE A  10      54.804  31.837  27.591  1.00  0.00           H  
ATOM     86  HD1 PHE A  10      54.072  32.987  30.340  1.00  0.00           H  
ATOM     87  HD2 PHE A  10      52.310  36.000  27.776  1.00  0.00           H  
ATOM     88  HE1 PHE A  10      52.908  34.033  32.297  1.00  0.00           H  
ATOM     89  HE2 PHE A  10      51.132  36.929  29.692  1.00  0.00           H  
ATOM     90  HZ  PHE A  10      51.233  35.860  31.845  1.00  0.00           H  
ATOM     91  N   GLU A  11      54.513  33.421  24.407  1.00  0.00           N  
ATOM     92  CA  GLU A  11      54.426  33.635  22.913  1.00  0.00           C  
ATOM     93  C   GLU A  11      53.050  33.362  22.233  1.00  0.00           C  
ATOM     94  O   GLU A  11      52.715  34.268  21.445  1.00  0.00           O  
ATOM     95  CB  GLU A  11      55.403  32.649  22.248  1.00  0.00           C  
ATOM     96  CG  GLU A  11      55.827  32.974  20.824  1.00  0.00           C  
ATOM     97  CD  GLU A  11      56.960  33.949  20.516  1.00  0.00           C  
ATOM     98  OE1 GLU A  11      57.925  34.059  21.325  1.00  0.00           O  
ATOM     99  OE2 GLU A  11      56.725  34.651  19.497  1.00  0.00           O1-
ATOM    100  H   GLU A  11      55.430  33.036  24.574  1.00  0.00           H  
ATOM    101  N   THR A  12      52.244  32.601  22.958  1.00  0.00           N  
ATOM    102  CA  THR A  12      50.907  32.258  22.500  1.00  0.00           C  
ATOM    103  C   THR A  12      49.988  33.463  22.718  1.00  0.00           C  
ATOM    104  O   THR A  12      49.283  33.991  21.882  1.00  0.00           O  
ATOM    105  CB  THR A  12      50.409  30.948  23.134  1.00  0.00           C  
ATOM    106  CG2 THR A  12      51.400  29.800  22.875  1.00  0.00           C  
ATOM    107  OG1 THR A  12      50.250  31.157  24.530  1.00  0.00           O  
ATOM    108  H   THR A  12      52.560  32.171  23.806  1.00  0.00           H  
ATOM    109  HG1 THR A  12      50.971  30.643  25.003  1.00  0.00           H  
ATOM    110  N   LEU A  13      49.817  33.689  24.067  1.00  0.00           N  
ATOM    111  CA  LEU A  13      49.026  34.802  24.628  1.00  0.00           C  
ATOM    112  C   LEU A  13      49.353  36.196  24.138  1.00  0.00           C  
ATOM    113  O   LEU A  13      48.519  37.002  23.764  1.00  0.00           O  
ATOM    114  CB  LEU A  13      49.209  34.829  26.159  1.00  0.00           C  
ATOM    115  CG  LEU A  13      48.993  33.594  27.010  1.00  0.00           C  
ATOM    116  CD1 LEU A  13      49.281  33.814  28.501  1.00  0.00           C  
ATOM    117  CD2 LEU A  13      47.511  33.150  26.987  1.00  0.00           C  
ATOM    118  H   LEU A  13      50.036  32.930  24.688  1.00  0.00           H  
ATOM    119  N   GLN A  14      50.651  36.226  23.710  1.00  0.00           N  
ATOM    120  CA  GLN A  14      51.211  37.357  22.921  1.00  0.00           C  
ATOM    121  C   GLN A  14      50.596  37.577  21.512  1.00  0.00           C  
ATOM    122  O   GLN A  14      49.702  38.389  21.245  1.00  0.00           O  
ATOM    123  CB  GLN A  14      52.714  37.248  22.786  1.00  0.00           C  
ATOM    124  CG  GLN A  14      53.391  38.502  23.180  1.00  0.00           C  
ATOM    125  CD  GLN A  14      53.142  39.014  24.584  1.00  0.00           C  
ATOM    126  NE2 GLN A  14      53.950  38.593  25.543  1.00  0.00           N  
ATOM    127  OE1 GLN A  14      52.224  39.721  24.802  1.00  0.00           O  
ATOM    128  H   GLN A  14      51.331  35.568  24.041  1.00  0.00           H  
ATOM    129 1HE2 GLN A  14      54.769  38.054  25.360  1.00  0.00           H  
ATOM    130 2HE2 GLN A  14      53.809  38.961  26.459  1.00  0.00           H  
ATOM    131  N   GLN A  15      50.629  36.432  20.828  1.00  0.00           N  
ATOM    132  CA  GLN A  15      50.145  36.444  19.387  1.00  0.00           C  
ATOM    133  C   GLN A  15      48.584  36.637  19.173  1.00  0.00           C  
ATOM    134  O   GLN A  15      48.119  37.201  18.170  1.00  0.00           O  
ATOM    135  CB  GLN A  15      50.611  35.246  18.612  1.00  0.00           C  
ATOM    136  CG  GLN A  15      52.143  35.171  18.477  1.00  0.00           C  
ATOM    137  CD  GLN A  15      52.536  33.828  17.935  1.00  0.00           C  
ATOM    138  NE2 GLN A  15      53.839  33.592  17.975  1.00  0.00           N  
ATOM    139  OE1 GLN A  15      51.837  33.073  17.342  1.00  0.00           O  
ATOM    140  H   GLN A  15      50.976  35.603  21.260  1.00  0.00           H  
ATOM    141 1HE2 GLN A  15      54.415  34.363  18.258  1.00  0.00           H  
ATOM    142 2HE2 GLN A  15      54.160  32.661  17.824  1.00  0.00           H  
ATOM    143  N   GLN A  16      47.768  36.274  20.132  1.00  0.00           N  
ATOM    144  CA  GLN A  16      46.364  36.671  20.228  1.00  0.00           C  
ATOM    145  C   GLN A  16      46.097  38.138  20.500  1.00  0.00           C  
ATOM    146  O   GLN A  16      45.747  38.842  19.561  1.00  0.00           O  
ATOM    147  CB  GLN A  16      45.735  35.706  21.241  1.00  0.00           C  
ATOM    148  CG  GLN A  16      45.889  34.233  20.897  1.00  0.00           C  
ATOM    149  CD  GLN A  16      45.316  33.751  19.585  1.00  0.00           C  
ATOM    150  NE2 GLN A  16      45.914  32.750  18.899  1.00  0.00           N  
ATOM    151  OE1 GLN A  16      44.335  34.231  19.089  1.00  0.00           O  
ATOM    152  H   GLN A  16      48.058  35.663  20.873  1.00  0.00           H  
ATOM    153 1HE2 GLN A  16      46.792  32.394  19.214  1.00  0.00           H  
ATOM    154 2HE2 GLN A  16      45.466  32.285  18.133  1.00  0.00           H  
ATOM    155  N   GLU A  17      46.758  38.658  21.577  1.00  0.00           N  
ATOM    156  CA  GLU A  17      46.795  40.072  21.909  1.00  0.00           C  
ATOM    157  C   GLU A  17      47.513  41.054  20.910  1.00  0.00           C  
ATOM    158  O   GLU A  17      47.213  42.200  20.759  1.00  0.00           O  
ATOM    159  CB  GLU A  17      47.419  40.212  23.324  1.00  0.00           C  
ATOM    160  CG  GLU A  17      46.961  41.462  24.063  1.00  0.00           C  
ATOM    161  CD  GLU A  17      47.940  41.770  25.214  1.00  0.00           C  
ATOM    162  OE1 GLU A  17      47.428  41.926  26.341  1.00  0.00           O  
ATOM    163  OE2 GLU A  17      49.026  42.315  24.987  1.00  0.00           O1-
ATOM    164  H   GLU A  17      47.488  38.068  21.930  1.00  0.00           H  
ATOM    165  N   CYS A  18      48.361  40.470  20.034  1.00  0.00           N  
ATOM    166  CA  CYS A  18      49.028  41.256  18.929  1.00  0.00           C  
ATOM    167  C   CYS A  18      48.150  41.621  17.728  1.00  0.00           C  
ATOM    168  O   CYS A  18      48.491  42.440  16.875  1.00  0.00           O  
ATOM    169  CB  CYS A  18      50.294  40.459  18.582  1.00  0.00           C  
ATOM    170  SG  CYS A  18      51.805  40.903  19.541  1.00  0.00           S  
ATOM    171  H   CYS A  18      48.796  39.594  20.242  1.00  0.00           H  
ATOM    172  HG  CYS A  18      51.798  42.170  19.135  1.00  0.00           H  
ATOM    173  N   LYS A  19      46.908  41.119  17.659  1.00  0.00           N  
ATOM    174  CA  LYS A  19      45.872  41.507  16.675  1.00  0.00           C  
ATOM    175  C   LYS A  19      45.269  42.902  16.977  1.00  0.00           C  
ATOM    176  O   LYS A  19      45.405  43.450  18.111  1.00  0.00           O  
ATOM    177  CB  LYS A  19      44.774  40.466  16.781  1.00  0.00           C  
ATOM    178  CG  LYS A  19      45.208  39.137  16.197  1.00  0.00           C  
ATOM    179  CD  LYS A  19      44.228  38.103  16.617  1.00  0.00           C  
ATOM    180  CE  LYS A  19      44.937  36.748  16.632  1.00  0.00           C  
ATOM    181  NZ  LYS A  19      44.158  35.586  16.327  1.00  0.00           N1+
ATOM    182  H   LYS A  19      46.630  40.422  18.327  1.00  0.00           H  
ATOM    183  HZ1 LYS A  19      44.743  34.805  16.169  1.00  0.00           H  
ATOM    184  HZ2 LYS A  19      43.641  35.393  17.167  1.00  0.00           H  
ATOM    185  HZ3 LYS A  19      43.543  35.745  15.547  1.00  0.00           H  
ATOM    186  N   LEU A  20      44.564  43.553  16.043  1.00  0.00           N  
ATOM    187  CA  LEU A  20      43.756  44.795  16.336  1.00  0.00           C  
ATOM    188  C   LEU A  20      42.635  44.431  17.260  1.00  0.00           C  
ATOM    189  O   LEU A  20      41.742  43.757  16.791  1.00  0.00           O  
ATOM    190  CB  LEU A  20      43.198  45.324  15.034  1.00  0.00           C  
ATOM    191  CG  LEU A  20      44.312  45.811  14.144  1.00  0.00           C  
ATOM    192  CD1 LEU A  20      43.862  45.807  12.679  1.00  0.00           C  
ATOM    193  CD2 LEU A  20      44.767  47.217  14.532  1.00  0.00           C  
ATOM    194  H   LEU A  20      44.580  43.338  15.061  1.00  0.00           H  
ATOM    195  N   LEU A  21      42.661  44.972  18.452  1.00  0.00           N  
ATOM    196  CA  LEU A  21      41.615  44.747  19.464  1.00  0.00           C  
ATOM    197  C   LEU A  21      40.715  45.973  19.612  1.00  0.00           C  
ATOM    198  O   LEU A  21      40.450  46.715  18.701  1.00  0.00           O  
ATOM    199  CB  LEU A  21      42.309  44.197  20.722  1.00  0.00           C  
ATOM    200  CG  LEU A  21      42.948  42.788  20.597  1.00  0.00           C  
ATOM    201  CD1 LEU A  21      43.924  42.825  21.770  1.00  0.00           C  
ATOM    202  CD2 LEU A  21      41.922  41.646  20.838  1.00  0.00           C  
ATOM    203  H   LEU A  21      43.538  45.187  18.875  1.00  0.00           H  
ATOM    204  N   TYR A  22      40.081  46.235  20.710  1.00  0.00           N  
ATOM    205  CA  TYR A  22      39.135  47.320  20.959  1.00  0.00           C  
ATOM    206  C   TYR A  22      39.949  48.516  21.507  1.00  0.00           C  
ATOM    207  O   TYR A  22      41.076  48.384  21.975  1.00  0.00           O  
ATOM    208  CB  TYR A  22      38.120  46.924  22.072  1.00  0.00           C  
ATOM    209  CG  TYR A  22      37.176  45.834  21.515  1.00  0.00           C  
ATOM    210  CD1 TYR A  22      36.151  46.070  20.595  1.00  0.00           C  
ATOM    211  CD2 TYR A  22      37.419  44.517  21.916  1.00  0.00           C  
ATOM    212  CE1 TYR A  22      35.392  45.110  20.016  1.00  0.00           C  
ATOM    213  CE2 TYR A  22      36.730  43.563  21.302  1.00  0.00           C  
ATOM    214  CZ  TYR A  22      35.734  43.791  20.379  1.00  0.00           C  
ATOM    215  OH  TYR A  22      35.187  42.684  19.797  1.00  0.00           O  
ATOM    216  H   TYR A  22      40.302  45.631  21.468  1.00  0.00           H  
ATOM    217  HD1 TYR A  22      35.802  47.073  20.323  1.00  0.00           H  
ATOM    218  HD2 TYR A  22      38.140  44.289  22.691  1.00  0.00           H  
ATOM    219  HE1 TYR A  22      34.779  45.389  19.168  1.00  0.00           H  
ATOM    220  HE2 TYR A  22      36.865  42.625  21.841  1.00  0.00           H  
ATOM    221  HH  TYR A  22      34.268  42.887  19.460  1.00  0.00           H  
ATOM    222  N   SER A  23      39.411  49.703  21.360  1.00  0.00           N  
ATOM    223  CA  SER A  23      40.089  50.957  21.753  1.00  0.00           C  
ATOM    224  C   SER A  23      40.581  51.110  23.170  1.00  0.00           C  
ATOM    225  O   SER A  23      40.070  50.554  24.135  1.00  0.00           O  
ATOM    226  CB  SER A  23      39.231  52.120  21.388  1.00  0.00           C  
ATOM    227  OG  SER A  23      38.056  52.228  22.152  1.00  0.00           O  
ATOM    228  H   SER A  23      38.536  49.800  20.897  1.00  0.00           H  
ATOM    229  HG  SER A  23      38.322  52.924  22.816  1.00  0.00           H  
ATOM    230  N   ARG A  24      41.693  51.817  23.291  1.00  0.00           N  
ATOM    231  CA  ARG A  24      42.261  52.198  24.594  1.00  0.00           C  
ATOM    232  C   ARG A  24      42.416  53.690  24.874  1.00  0.00           C  
ATOM    233  O   ARG A  24      43.247  54.064  25.660  1.00  0.00           O  
ATOM    234  CB  ARG A  24      43.639  51.524  24.805  1.00  0.00           C  
ATOM    235  CG  ARG A  24      43.376  50.073  25.153  1.00  0.00           C  
ATOM    236  CD  ARG A  24      44.699  49.294  24.904  1.00  0.00           C  
ATOM    237  NE  ARG A  24      44.774  48.867  23.523  1.00  0.00           N  
ATOM    238  CZ  ARG A  24      45.813  48.009  23.128  1.00  0.00           C  
ATOM    239  NH1 ARG A  24      46.809  47.541  23.936  1.00  0.00           N1+
ATOM    240  NH2 ARG A  24      45.767  47.459  21.866  1.00  0.00           N  
ATOM    241  H   ARG A  24      42.255  52.117  22.519  1.00  0.00           H  
ATOM    242  HE  ARG A  24      44.150  49.239  22.836  1.00  0.00           H  
ATOM    243 1HH1 ARG A  24      46.855  47.626  24.930  1.00  0.00           H  
ATOM    244 2HH1 ARG A  24      47.453  46.902  23.505  1.00  0.00           H  
ATOM    245 1HH2 ARG A  24      45.108  47.778  21.176  1.00  0.00           H  
ATOM    246 2HH2 ARG A  24      46.388  46.700  21.697  1.00  0.00           H  
ATOM    247  N   LYS A  25      41.550  54.512  24.262  1.00  0.00           N  
ATOM    248  CA  LYS A  25      41.683  55.947  24.286  1.00  0.00           C  
ATOM    249  C   LYS A  25      41.531  56.654  25.651  1.00  0.00           C  
ATOM    250  O   LYS A  25      42.486  57.292  26.111  1.00  0.00           O  
ATOM    251  CB  LYS A  25      40.739  56.610  23.322  1.00  0.00           C  
ATOM    252  CG  LYS A  25      41.111  56.468  21.815  1.00  0.00           C  
ATOM    253  CD  LYS A  25      40.368  57.495  21.103  1.00  0.00           C  
ATOM    254  CE  LYS A  25      40.763  57.385  19.647  1.00  0.00           C  
ATOM    255  NZ  LYS A  25      39.896  58.255  18.819  1.00  0.00           N1+
ATOM    256  H   LYS A  25      40.591  54.239  24.173  1.00  0.00           H  
ATOM    257  HZ1 LYS A  25      38.975  58.073  19.159  1.00  0.00           H  
ATOM    258  HZ2 LYS A  25      40.142  59.216  18.966  1.00  0.00           H  
ATOM    259  HZ3 LYS A  25      39.971  58.066  17.835  1.00  0.00           H  
ATOM    260  N   GLU A  26      40.323  56.576  26.258  1.00  0.00           N  
ATOM    261  CA  GLU A  26      40.003  57.405  27.417  1.00  0.00           C  
ATOM    262  C   GLU A  26      40.897  57.249  28.669  1.00  0.00           C  
ATOM    263  O   GLU A  26      41.005  58.162  29.469  1.00  0.00           O  
ATOM    264  CB  GLU A  26      38.541  57.147  27.724  1.00  0.00           C  
ATOM    265  CG  GLU A  26      37.668  58.408  27.470  1.00  0.00           C  
ATOM    266  CD  GLU A  26      36.191  58.042  27.505  1.00  0.00           C  
ATOM    267  OE1 GLU A  26      35.482  58.519  28.369  1.00  0.00           O  
ATOM    268  OE2 GLU A  26      35.778  57.348  26.632  1.00  0.00           O1-
ATOM    269  H   GLU A  26      39.691  55.845  26.034  1.00  0.00           H  
ATOM    270  N   GLY A  27      41.549  56.093  28.840  1.00  0.00           N  
ATOM    271  CA  GLY A  27      42.574  55.890  29.874  1.00  0.00           C  
ATOM    272  C   GLY A  27      43.814  56.863  29.891  1.00  0.00           C  
ATOM    273  O   GLY A  27      44.376  57.270  30.884  1.00  0.00           O  
ATOM    274  H   GLY A  27      41.058  55.264  28.615  1.00  0.00           H  
ATOM    275  N   GLN A  28      44.204  57.283  28.691  1.00  0.00           N  
ATOM    276  CA  GLN A  28      45.290  58.258  28.528  1.00  0.00           C  
ATOM    277  C   GLN A  28      45.053  59.673  29.095  1.00  0.00           C  
ATOM    278  O   GLN A  28      45.962  60.397  29.406  1.00  0.00           O  
ATOM    279  CB  GLN A  28      45.538  58.297  26.989  1.00  0.00           C  
ATOM    280  CG  GLN A  28      46.200  56.962  26.516  1.00  0.00           C  
ATOM    281  CD  GLN A  28      46.148  56.826  25.014  1.00  0.00           C  
ATOM    282  NE2 GLN A  28      45.243  56.141  24.455  1.00  0.00           N  
ATOM    283  OE1 GLN A  28      46.960  57.353  24.213  1.00  0.00           O  
ATOM    284  H   GLN A  28      44.022  56.798  27.840  1.00  0.00           H  
ATOM    285 1HE2 GLN A  28      44.442  55.762  24.926  1.00  0.00           H  
ATOM    286 2HE2 GLN A  28      45.187  56.266  23.463  1.00  0.00           H  
ATOM    287  N   ARG A  29      43.768  59.961  29.392  1.00  0.00           N  
ATOM    288  CA  ARG A  29      43.249  61.319  29.502  1.00  0.00           C  
ATOM    289  C   ARG A  29      43.858  61.716  30.864  1.00  0.00           C  
ATOM    290  O   ARG A  29      43.710  60.909  31.843  1.00  0.00           O  
ATOM    291  CB  ARG A  29      41.712  61.286  29.455  1.00  0.00           C  
ATOM    292  CG  ARG A  29      41.119  62.681  29.474  1.00  0.00           C  
ATOM    293  CD  ARG A  29      39.631  62.469  29.808  1.00  0.00           C  
ATOM    294  NE  ARG A  29      38.990  63.807  30.178  1.00  0.00           N  
ATOM    295  CZ  ARG A  29      37.735  64.105  30.252  1.00  0.00           C  
ATOM    296  NH1 ARG A  29      36.791  63.246  29.930  1.00  0.00           N1+
ATOM    297  NH2 ARG A  29      37.339  65.180  30.908  1.00  0.00           N  
ATOM    298  H   ARG A  29      42.994  59.344  29.504  1.00  0.00           H  
ATOM    299  HE  ARG A  29      39.656  64.430  30.589  1.00  0.00           H  
ATOM    300 1HH1 ARG A  29      36.996  62.273  29.764  1.00  0.00           H  
ATOM    301 2HH1 ARG A  29      35.809  63.326  29.767  1.00  0.00           H  
ATOM    302 1HH2 ARG A  29      37.939  65.769  31.453  1.00  0.00           H  
ATOM    303 2HH2 ARG A  29      36.460  65.554  30.635  1.00  0.00           H  
ATOM    304  N   GLN A  30      44.367  62.937  30.925  1.00  0.00           N  
ATOM    305  CA  GLN A  30      45.208  63.337  32.126  1.00  0.00           C  
ATOM    306  C   GLN A  30      44.628  63.091  33.461  1.00  0.00           C  
ATOM    307  O   GLN A  30      45.226  62.464  34.306  1.00  0.00           O  
ATOM    308  CB  GLN A  30      45.584  64.774  31.989  1.00  0.00           C  
ATOM    309  CG  GLN A  30      47.076  65.052  32.105  1.00  0.00           C  
ATOM    310  CD  GLN A  30      47.480  65.203  33.580  1.00  0.00           C  
ATOM    311  NE2 GLN A  30      47.599  66.427  33.956  1.00  0.00           N  
ATOM    312  OE1 GLN A  30      47.417  64.287  34.349  1.00  0.00           O  
ATOM    313  H   GLN A  30      44.263  63.679  30.263  1.00  0.00           H  
ATOM    314 1HE2 GLN A  30      47.599  67.174  33.286  1.00  0.00           H  
ATOM    315 2HE2 GLN A  30      47.588  66.579  34.941  1.00  0.00           H  
ATOM    316  N   GLU A  31      43.325  63.305  33.570  1.00  0.00           N  
ATOM    317  CA  GLU A  31      42.666  63.067  34.922  1.00  0.00           C  
ATOM    318  C   GLU A  31      42.574  61.610  35.427  1.00  0.00           C  
ATOM    319  O   GLU A  31      42.786  61.326  36.611  1.00  0.00           O  
ATOM    320  CB  GLU A  31      41.251  63.684  34.890  1.00  0.00           C  
ATOM    321  CG  GLU A  31      41.023  65.162  34.635  1.00  0.00           C  
ATOM    322  CD  GLU A  31      41.291  65.654  33.190  1.00  0.00           C  
ATOM    323  OE1 GLU A  31      41.527  66.868  33.052  1.00  0.00           O  
ATOM    324  OE2 GLU A  31      41.186  64.910  32.216  1.00  0.00           O1-
ATOM    325  H   GLU A  31      42.716  63.792  32.944  1.00  0.00           H  
ATOM    326  N   ASN A  32      42.074  60.782  34.446  1.00  0.00           N  
ATOM    327  CA  ASN A  32      42.027  59.304  34.553  1.00  0.00           C  
ATOM    328  C   ASN A  32      43.457  58.722  34.748  1.00  0.00           C  
ATOM    329  O   ASN A  32      43.709  57.945  35.617  1.00  0.00           O  
ATOM    330  CB  ASN A  32      41.282  58.671  33.350  1.00  0.00           C  
ATOM    331  CG  ASN A  32      39.865  59.183  32.954  1.00  0.00           C  
ATOM    332  ND2 ASN A  32      39.557  59.251  31.676  1.00  0.00           N  
ATOM    333  OD1 ASN A  32      39.039  59.441  33.826  1.00  0.00           O  
ATOM    334  H   ASN A  32      41.741  61.185  33.597  1.00  0.00           H  
ATOM    335 1HD2 ASN A  32      40.240  59.005  30.989  1.00  0.00           H  
ATOM    336 2HD2 ASN A  32      38.587  59.294  31.428  1.00  0.00           H  
ATOM    337  N   LYS A  33      44.471  59.232  34.030  1.00  0.00           N  
ATOM    338  CA  LYS A  33      45.845  58.783  34.163  1.00  0.00           C  
ATOM    339  C   LYS A  33      46.565  59.144  35.482  1.00  0.00           C  
ATOM    340  O   LYS A  33      47.461  58.395  35.725  1.00  0.00           O  
ATOM    341  CB  LYS A  33      46.577  59.362  32.981  1.00  0.00           C  
ATOM    342  CG  LYS A  33      47.884  58.542  32.780  1.00  0.00           C  
ATOM    343  CD  LYS A  33      48.607  59.065  31.553  1.00  0.00           C  
ATOM    344  CE  LYS A  33      49.565  57.952  31.098  1.00  0.00           C  
ATOM    345  NZ  LYS A  33      50.218  58.301  29.809  1.00  0.00           N1+
ATOM    346  H   LYS A  33      44.284  59.849  33.271  1.00  0.00           H  
ATOM    347  HZ1 LYS A  33      50.416  57.401  29.408  1.00  0.00           H  
ATOM    348  HZ2 LYS A  33      49.633  58.773  29.159  1.00  0.00           H  
ATOM    349  HZ3 LYS A  33      51.021  58.891  29.933  1.00  0.00           H  
ATOM    350  N   ASN A  34      46.494  60.386  35.977  1.00  0.00           N  
ATOM    351  CA  ASN A  34      47.114  60.776  37.266  1.00  0.00           C  
ATOM    352  C   ASN A  34      46.369  60.137  38.463  1.00  0.00           C  
ATOM    353  O   ASN A  34      47.012  59.911  39.466  1.00  0.00           O  
ATOM    354  CB  ASN A  34      47.251  62.304  37.399  1.00  0.00           C  
ATOM    355  CG  ASN A  34      46.141  63.277  37.630  1.00  0.00           C  
ATOM    356  ND2 ASN A  34      45.978  64.152  36.684  1.00  0.00           N  
ATOM    357  OD1 ASN A  34      45.312  63.153  38.493  1.00  0.00           O  
ATOM    358  H   ASN A  34      46.072  61.015  35.319  1.00  0.00           H  
ATOM    359 1HD2 ASN A  34      46.489  64.036  35.833  1.00  0.00           H  
ATOM    360 2HD2 ASN A  34      45.292  64.875  36.723  1.00  0.00           H  
ATOM    361  N   LYS A  35      45.044  60.050  38.392  1.00  0.00           N  
ATOM    362  CA  LYS A  35      44.286  59.073  39.203  1.00  0.00           C  
ATOM    363  C   LYS A  35      44.689  57.585  39.271  1.00  0.00           C  
ATOM    364  O   LYS A  35      45.144  57.095  40.303  1.00  0.00           O  
ATOM    365  CB  LYS A  35      42.844  59.149  38.634  1.00  0.00           C  
ATOM    366  CG  LYS A  35      41.816  58.307  39.411  1.00  0.00           C  
ATOM    367  CD  LYS A  35      40.387  58.525  39.107  1.00  0.00           C  
ATOM    368  CE  LYS A  35      39.947  59.890  39.646  1.00  0.00           C  
ATOM    369  NZ  LYS A  35      38.590  60.075  39.131  1.00  0.00           N1+
ATOM    370  H   LYS A  35      44.490  60.845  38.146  1.00  0.00           H  
ATOM    371  HZ1 LYS A  35      37.962  59.418  39.540  1.00  0.00           H  
ATOM    372  HZ2 LYS A  35      38.291  60.976  39.459  1.00  0.00           H  
ATOM    373  HZ3 LYS A  35      38.549  60.011  38.130  1.00  0.00           H  
ATOM    374  N   ASN A  36      44.844  56.977  38.087  1.00  0.00           N  
ATOM    375  CA  ASN A  36      45.193  55.475  37.986  1.00  0.00           C  
ATOM    376  C   ASN A  36      46.648  55.143  38.215  1.00  0.00           C  
ATOM    377  O   ASN A  36      47.508  55.997  37.968  1.00  0.00           O  
ATOM    378  CB  ASN A  36      44.741  54.913  36.635  1.00  0.00           C  
ATOM    379  CG  ASN A  36      43.293  54.943  36.406  1.00  0.00           C  
ATOM    380  ND2 ASN A  36      42.923  55.187  35.200  1.00  0.00           N  
ATOM    381  OD1 ASN A  36      42.452  54.506  37.207  1.00  0.00           O  
ATOM    382  H   ASN A  36      44.683  57.420  37.207  1.00  0.00           H  
ATOM    383 1HD2 ASN A  36      43.597  55.300  34.460  1.00  0.00           H  
ATOM    384 2HD2 ASN A  36      41.975  55.462  35.095  1.00  0.00           H  
ATOM    385  N   ARG A  37      46.822  53.977  38.879  1.00  0.00           N  
ATOM    386  CA  ARG A  37      48.059  53.515  39.497  1.00  0.00           C  
ATOM    387  C   ARG A  37      49.219  53.355  38.517  1.00  0.00           C  
ATOM    388  O   ARG A  37      50.290  53.914  38.697  1.00  0.00           O  
ATOM    389  CB  ARG A  37      47.857  52.227  40.320  1.00  0.00           C  
ATOM    390  CG  ARG A  37      49.009  51.819  41.182  1.00  0.00           C  
ATOM    391  CD  ARG A  37      48.594  50.658  42.137  1.00  0.00           C  
ATOM    392  NE  ARG A  37      47.853  51.047  43.297  1.00  0.00           N  
ATOM    393  CZ  ARG A  37      46.623  50.681  43.695  1.00  0.00           C  
ATOM    394  NH1 ARG A  37      45.958  49.821  42.987  1.00  0.00           N1+
ATOM    395  NH2 ARG A  37      46.070  51.043  44.836  1.00  0.00           N  
ATOM    396  H   ARG A  37      46.100  53.295  38.860  1.00  0.00           H  
ATOM    397  HE  ARG A  37      48.187  51.819  43.832  1.00  0.00           H  
ATOM    398 1HH1 ARG A  37      46.388  49.551  42.127  1.00  0.00           H  
ATOM    399 2HH1 ARG A  37      45.033  49.504  43.213  1.00  0.00           H  
ATOM    400 1HH2 ARG A  37      46.546  51.448  45.615  1.00  0.00           H  
ATOM    401 2HH2 ARG A  37      45.082  51.062  44.950  1.00  0.00           H  
ATOM    402  N   TYR A  38      49.022  52.326  37.642  1.00  0.00           N  
ATOM    403  CA  TYR A  38      49.976  52.053  36.547  1.00  0.00           C  
ATOM    404  C   TYR A  38      49.599  52.650  35.227  1.00  0.00           C  
ATOM    405  O   TYR A  38      48.438  52.773  34.851  1.00  0.00           O  
ATOM    406  CB  TYR A  38      50.264  50.573  36.504  1.00  0.00           C  
ATOM    407  CG  TYR A  38      50.615  50.220  37.972  1.00  0.00           C  
ATOM    408  CD1 TYR A  38      51.947  50.499  38.334  1.00  0.00           C  
ATOM    409  CD2 TYR A  38      49.870  49.171  38.593  1.00  0.00           C  
ATOM    410  CE1 TYR A  38      52.535  49.729  39.326  1.00  0.00           C  
ATOM    411  CE2 TYR A  38      50.496  48.479  39.651  1.00  0.00           C  
ATOM    412  CZ  TYR A  38      51.806  48.796  40.008  1.00  0.00           C  
ATOM    413  OH  TYR A  38      52.011  48.527  41.285  1.00  0.00           O  
ATOM    414  H   TYR A  38      48.351  51.607  37.796  1.00  0.00           H  
ATOM    415  HD1 TYR A  38      52.539  51.210  37.762  1.00  0.00           H  
ATOM    416  HD2 TYR A  38      48.792  49.151  38.448  1.00  0.00           H  
ATOM    417  HE1 TYR A  38      53.628  49.762  39.391  1.00  0.00           H  
ATOM    418  HE2 TYR A  38      49.943  47.627  40.054  1.00  0.00           H  
ATOM    419  HH  TYR A  38      52.671  49.187  41.640  1.00  0.00           H  
ATOM    420  N   LYS A  39      50.608  53.267  34.611  1.00  0.00           N  
ATOM    421  CA  LYS A  39      50.375  54.225  33.497  1.00  0.00           C  
ATOM    422  C   LYS A  39      50.263  53.695  32.061  1.00  0.00           C  
ATOM    423  O   LYS A  39      49.498  54.216  31.259  1.00  0.00           O  
ATOM    424  CB  LYS A  39      51.368  55.354  33.650  1.00  0.00           C  
ATOM    425  CG  LYS A  39      51.473  56.004  35.029  1.00  0.00           C  
ATOM    426  CD  LYS A  39      50.304  56.624  35.723  1.00  0.00           C  
ATOM    427  CE  LYS A  39      50.767  57.087  37.113  1.00  0.00           C  
ATOM    428  NZ  LYS A  39      49.597  57.666  37.803  1.00  0.00           N1+
ATOM    429  H   LYS A  39      51.511  53.426  35.016  1.00  0.00           H  
ATOM    430  HZ1 LYS A  39      48.772  57.099  37.713  1.00  0.00           H  
ATOM    431  HZ2 LYS A  39      49.894  57.825  38.743  1.00  0.00           H  
ATOM    432  HZ3 LYS A  39      49.400  58.548  37.385  1.00  0.00           H  
ATOM    433  N   ASN A  40      51.050  52.643  31.798  1.00  0.00           N  
ATOM    434  CA  ASN A  40      51.071  52.032  30.433  1.00  0.00           C  
ATOM    435  C   ASN A  40      49.927  50.933  30.255  1.00  0.00           C  
ATOM    436  O   ASN A  40      49.512  50.758  29.122  1.00  0.00           O  
ATOM    437  CB  ASN A  40      52.416  51.321  30.048  1.00  0.00           C  
ATOM    438  CG  ASN A  40      52.616  50.051  30.901  1.00  0.00           C  
ATOM    439  ND2 ASN A  40      53.111  48.976  30.297  1.00  0.00           N  
ATOM    440  OD1 ASN A  40      52.321  49.982  32.068  1.00  0.00           O  
ATOM    441  H   ASN A  40      51.639  52.218  32.482  1.00  0.00           H  
ATOM    442 1HD2 ASN A  40      53.256  49.028  29.312  1.00  0.00           H  
ATOM    443 2HD2 ASN A  40      53.064  48.092  30.756  1.00  0.00           H  
ATOM    444  N   ILE A  41      49.520  50.346  31.399  1.00  0.00           N  
ATOM    445  CA  ILE A  41      48.325  49.422  31.394  1.00  0.00           C  
ATOM    446  C   ILE A  41      47.076  50.258  31.330  1.00  0.00           C  
ATOM    447  O   ILE A  41      46.761  50.988  32.288  1.00  0.00           O  
ATOM    448  CB  ILE A  41      48.347  48.535  32.694  1.00  0.00           C  
ATOM    449  CG1 ILE A  41      49.585  47.708  32.820  1.00  0.00           C  
ATOM    450  CG2 ILE A  41      47.076  47.710  33.008  1.00  0.00           C  
ATOM    451  CD  ILE A  41      49.767  46.725  31.697  1.00  0.00           C  
ATOM    452  H   ILE A  41      50.024  50.209  32.251  1.00  0.00           H  
ATOM    453  N   LEU A  42      46.500  50.324  30.164  1.00  0.00           N  
ATOM    454  CA  LEU A  42      45.192  51.003  29.918  1.00  0.00           C  
ATOM    455  C   LEU A  42      43.954  50.050  29.783  1.00  0.00           C  
ATOM    456  O   LEU A  42      44.069  48.931  29.408  1.00  0.00           O  
ATOM    457  CB  LEU A  42      45.230  51.930  28.708  1.00  0.00           C  
ATOM    458  CG  LEU A  42      46.462  52.817  28.656  1.00  0.00           C  
ATOM    459  CD1 LEU A  42      46.522  53.480  27.296  1.00  0.00           C  
ATOM    460  CD2 LEU A  42      46.313  53.988  29.644  1.00  0.00           C  
ATOM    461  H   LEU A  42      46.947  49.931  29.361  1.00  0.00           H  
ATOM    462  N   PRO A  43      42.784  50.419  30.371  1.00  0.00           N  
ATOM    463  CA  PRO A  43      41.553  49.703  30.229  1.00  0.00           C  
ATOM    464  C   PRO A  43      40.895  50.010  28.903  1.00  0.00           C  
ATOM    465  O   PRO A  43      40.639  51.159  28.576  1.00  0.00           O  
ATOM    466  CB  PRO A  43      40.558  50.155  31.295  1.00  0.00           C  
ATOM    467  CG  PRO A  43      41.527  50.748  32.273  1.00  0.00           C  
ATOM    468  CD  PRO A  43      42.664  51.379  31.457  1.00  0.00           C  
ATOM    469  N   PHE A  44      40.486  48.959  28.215  1.00  0.00           N  
ATOM    470  CA  PHE A  44      39.591  48.964  27.029  1.00  0.00           C  
ATOM    471  C   PHE A  44      38.344  49.767  27.244  1.00  0.00           C  
ATOM    472  O   PHE A  44      37.653  49.708  28.273  1.00  0.00           O  
ATOM    473  CB  PHE A  44      39.105  47.556  26.654  1.00  0.00           C  
ATOM    474  CG  PHE A  44      40.115  46.662  25.884  1.00  0.00           C  
ATOM    475  CD1 PHE A  44      41.215  47.051  25.096  1.00  0.00           C  
ATOM    476  CD2 PHE A  44      39.938  45.262  25.949  1.00  0.00           C  
ATOM    477  CE1 PHE A  44      42.053  46.133  24.419  1.00  0.00           C  
ATOM    478  CE2 PHE A  44      40.727  44.381  25.219  1.00  0.00           C  
ATOM    479  CZ  PHE A  44      41.794  44.758  24.442  1.00  0.00           C  
ATOM    480  H   PHE A  44      40.857  48.056  28.465  1.00  0.00           H  
ATOM    481  HD1 PHE A  44      41.348  48.104  24.849  1.00  0.00           H  
ATOM    482  HD2 PHE A  44      39.104  44.775  26.452  1.00  0.00           H  
ATOM    483  HE1 PHE A  44      43.069  46.494  24.261  1.00  0.00           H  
ATOM    484  HE2 PHE A  44      40.556  43.303  25.265  1.00  0.00           H  
ATOM    485  HZ  PHE A  44      42.447  43.966  24.066  1.00  0.00           H  
ATOM    486  N   ASP A  45      38.051  50.591  26.182  1.00  0.00           N  
ATOM    487  CA  ASP A  45      36.943  51.584  26.283  1.00  0.00           C  
ATOM    488  C   ASP A  45      35.515  50.993  26.241  1.00  0.00           C  
ATOM    489  O   ASP A  45      34.653  51.539  26.872  1.00  0.00           O  
ATOM    490  CB  ASP A  45      37.018  52.544  25.053  1.00  0.00           C  
ATOM    491  CG  ASP A  45      38.140  53.594  25.138  1.00  0.00           C  
ATOM    492  OD1 ASP A  45      38.372  54.250  26.153  1.00  0.00           O  
ATOM    493  OD2 ASP A  45      38.635  53.895  24.038  1.00  0.00           O1-
ATOM    494  H   ASP A  45      38.675  50.564  25.401  1.00  0.00           H  
ATOM    495  N   HIS A  46      35.445  49.715  25.865  1.00  0.00           N  
ATOM    496  CA  HIS A  46      34.211  49.060  25.356  1.00  0.00           C  
ATOM    497  C   HIS A  46      33.516  48.237  26.490  1.00  0.00           C  
ATOM    498  O   HIS A  46      32.509  48.570  27.142  1.00  0.00           O  
ATOM    499  CB  HIS A  46      34.409  48.251  24.078  1.00  0.00           C  
ATOM    500  CG  HIS A  46      35.013  46.897  24.162  1.00  0.00           C  
ATOM    501  CD2 HIS A  46      34.505  45.782  23.678  1.00  0.00           C  
ATOM    502  ND1 HIS A  46      36.090  46.709  24.972  1.00  0.00           N  
ATOM    503  CE1 HIS A  46      36.257  45.417  24.908  1.00  0.00           C  
ATOM    504  NE2 HIS A  46      35.276  44.840  24.164  1.00  0.00           N  
ATOM    505  H   HIS A  46      36.280  49.174  25.922  1.00  0.00           H  
ATOM    506  HD2 HIS A  46      33.833  45.787  22.816  1.00  0.00           H  
ATOM    507  HE1 HIS A  46      37.115  44.819  25.210  1.00  0.00           H  
ATOM    508  HE2 HIS A  46      35.128  43.856  24.117  1.00  0.00           H  
ATOM    509  N   THR A  47      34.327  47.311  27.025  1.00  0.00           N  
ATOM    510  CA  THR A  47      34.045  46.560  28.263  1.00  0.00           C  
ATOM    511  C   THR A  47      34.038  47.397  29.609  1.00  0.00           C  
ATOM    512  O   THR A  47      33.777  46.811  30.660  1.00  0.00           O  
ATOM    513  CB  THR A  47      34.999  45.339  28.403  1.00  0.00           C  
ATOM    514  CG2 THR A  47      34.549  44.197  27.548  1.00  0.00           C  
ATOM    515  OG1 THR A  47      36.381  45.561  28.402  1.00  0.00           O  
ATOM    516  H   THR A  47      35.131  47.075  26.470  1.00  0.00           H  
ATOM    517  HG1 THR A  47      36.847  44.680  28.324  1.00  0.00           H  
ATOM    518  N   ARG A  48      34.123  48.719  29.645  1.00  0.00           N  
ATOM    519  CA  ARG A  48      34.296  49.539  30.874  1.00  0.00           C  
ATOM    520  C   ARG A  48      32.950  49.932  31.610  1.00  0.00           C  
ATOM    521  O   ARG A  48      31.988  50.293  30.990  1.00  0.00           O  
ATOM    522  CB  ARG A  48      35.038  50.804  30.406  1.00  0.00           C  
ATOM    523  CG  ARG A  48      35.871  51.340  31.501  1.00  0.00           C  
ATOM    524  CD  ARG A  48      36.675  52.544  31.073  1.00  0.00           C  
ATOM    525  NE  ARG A  48      35.851  53.684  30.500  1.00  0.00           N  
ATOM    526  CZ  ARG A  48      34.832  54.487  31.009  1.00  0.00           C  
ATOM    527  NH1 ARG A  48      34.085  54.191  32.069  1.00  0.00           N1+
ATOM    528  NH2 ARG A  48      34.612  55.563  30.319  1.00  0.00           N  
ATOM    529  H   ARG A  48      33.952  49.264  28.817  1.00  0.00           H  
ATOM    530  HE  ARG A  48      35.895  53.752  29.505  1.00  0.00           H  
ATOM    531 1HH1 ARG A  48      34.230  53.346  32.587  1.00  0.00           H  
ATOM    532 2HH1 ARG A  48      33.285  54.741  32.313  1.00  0.00           H  
ATOM    533 1HH2 ARG A  48      35.205  55.671  29.515  1.00  0.00           H  
ATOM    534 2HH2 ARG A  48      33.754  56.053  30.460  1.00  0.00           H  
ATOM    535  N   VAL A  49      33.079  49.805  32.908  1.00  0.00           N  
ATOM    536  CA  VAL A  49      31.979  50.247  33.790  1.00  0.00           C  
ATOM    537  C   VAL A  49      31.954  51.786  33.928  1.00  0.00           C  
ATOM    538  O   VAL A  49      33.087  52.283  33.764  1.00  0.00           O  
ATOM    539  CB  VAL A  49      32.024  49.505  35.153  1.00  0.00           C  
ATOM    540  CG1 VAL A  49      30.811  49.899  35.960  1.00  0.00           C  
ATOM    541  CG2 VAL A  49      32.016  47.969  35.079  1.00  0.00           C  
ATOM    542  H   VAL A  49      33.898  49.443  33.358  1.00  0.00           H  
ATOM    543  N   VAL A  50      30.849  52.293  33.365  1.00  0.00           N  
ATOM    544  CA  VAL A  50      30.392  53.705  33.637  1.00  0.00           C  
ATOM    545  C   VAL A  50      29.893  53.739  35.084  1.00  0.00           C  
ATOM    546  O   VAL A  50      29.138  52.883  35.544  1.00  0.00           O  
ATOM    547  CB  VAL A  50      29.298  54.038  32.632  1.00  0.00           C  
ATOM    548  CG1 VAL A  50      28.938  55.556  32.685  1.00  0.00           C  
ATOM    549  CG2 VAL A  50      29.651  53.681  31.155  1.00  0.00           C  
ATOM    550  H   VAL A  50      30.369  51.747  32.684  1.00  0.00           H  
ATOM    551  N   LEU A  51      30.283  54.838  35.758  1.00  0.00           N  
ATOM    552  CA  LEU A  51      29.664  55.289  37.045  1.00  0.00           C  
ATOM    553  C   LEU A  51      28.417  56.090  36.887  1.00  0.00           C  
ATOM    554  O   LEU A  51      28.398  57.287  36.627  1.00  0.00           O  
ATOM    555  CB  LEU A  51      30.702  56.051  37.884  1.00  0.00           C  
ATOM    556  CG  LEU A  51      31.694  55.134  38.636  1.00  0.00           C  
ATOM    557  CD1 LEU A  51      32.830  55.911  39.105  1.00  0.00           C  
ATOM    558  CD2 LEU A  51      31.042  54.306  39.696  1.00  0.00           C  
ATOM    559  H   LEU A  51      31.076  55.389  35.496  1.00  0.00           H  
ATOM    560  N   HIS A  52      27.278  55.467  37.090  1.00  0.00           N  
ATOM    561  CA  HIS A  52      25.949  56.065  37.028  1.00  0.00           C  
ATOM    562  C   HIS A  52      25.623  57.108  38.119  1.00  0.00           C  
ATOM    563  O   HIS A  52      25.901  56.934  39.269  1.00  0.00           O  
ATOM    564  CB  HIS A  52      24.879  54.960  37.075  1.00  0.00           C  
ATOM    565  CG  HIS A  52      24.827  54.277  35.679  1.00  0.00           C  
ATOM    566  CD2 HIS A  52      25.748  53.392  35.221  1.00  0.00           C  
ATOM    567  ND1 HIS A  52      23.953  54.436  34.709  1.00  0.00           N  
ATOM    568  CE1 HIS A  52      24.326  53.743  33.619  1.00  0.00           C  
ATOM    569  NE2 HIS A  52      25.467  53.164  33.920  1.00  0.00           N  
ATOM    570  H   HIS A  52      27.319  54.572  37.530  1.00  0.00           H  
ATOM    571  HD2 HIS A  52      26.363  52.700  35.795  1.00  0.00           H  
ATOM    572  HE1 HIS A  52      23.937  53.789  32.607  1.00  0.00           H  
ATOM    573  HE2 HIS A  52      26.096  52.722  33.278  1.00  0.00           H  
ATOM    574  N   ASP A  53      25.169  58.222  37.574  1.00  0.00           N  
ATOM    575  CA  ASP A  53      24.673  59.437  38.233  1.00  0.00           C  
ATOM    576  C   ASP A  53      25.773  60.244  38.970  1.00  0.00           C  
ATOM    577  O   ASP A  53      26.540  59.660  39.644  1.00  0.00           O  
ATOM    578  CB  ASP A  53      23.573  59.137  39.201  1.00  0.00           C  
ATOM    579  CG  ASP A  53      22.239  58.609  38.723  1.00  0.00           C  
ATOM    580  OD1 ASP A  53      21.877  58.590  37.531  1.00  0.00           O  
ATOM    581  OD2 ASP A  53      21.395  58.314  39.560  1.00  0.00           O1-
ATOM    582  H   ASP A  53      25.055  58.321  36.585  1.00  0.00           H  
ATOM    583  N   GLY A  54      25.843  61.572  38.846  1.00  0.00           N  
ATOM    584  CA  GLY A  54      27.060  62.331  39.145  1.00  0.00           C  
ATOM    585  C   GLY A  54      26.867  63.240  40.333  1.00  0.00           C  
ATOM    586  O   GLY A  54      26.076  63.180  41.300  1.00  0.00           O  
ATOM    587  H   GLY A  54      25.138  62.160  38.440  1.00  0.00           H  
ATOM    588  N   ASP A  55      27.832  64.203  40.320  1.00  0.00           N  
ATOM    589  CA  ASP A  55      28.041  65.258  41.348  1.00  0.00           C  
ATOM    590  C   ASP A  55      28.072  66.659  40.701  1.00  0.00           C  
ATOM    591  O   ASP A  55      28.840  66.827  39.747  1.00  0.00           O  
ATOM    592  CB  ASP A  55      29.368  64.906  41.979  1.00  0.00           C  
ATOM    593  CG  ASP A  55      29.579  65.542  43.317  1.00  0.00           C  
ATOM    594  OD1 ASP A  55      29.292  64.972  44.372  1.00  0.00           O  
ATOM    595  OD2 ASP A  55      30.172  66.645  43.279  1.00  0.00           O1-
ATOM    596  H   ASP A  55      28.604  64.085  39.690  1.00  0.00           H  
ATOM    597  N   PRO A  56      27.228  67.584  41.198  1.00  0.00           N  
ATOM    598  CA  PRO A  56      27.374  68.934  40.677  1.00  0.00           C  
ATOM    599  C   PRO A  56      28.674  69.756  40.834  1.00  0.00           C  
ATOM    600  O   PRO A  56      28.913  70.652  40.008  1.00  0.00           O  
ATOM    601  CB  PRO A  56      26.200  69.701  41.366  1.00  0.00           C  
ATOM    602  CG  PRO A  56      25.144  68.719  41.637  1.00  0.00           C  
ATOM    603  CD  PRO A  56      25.983  67.462  41.954  1.00  0.00           C  
ATOM    604  N   ASN A  57      29.578  69.168  41.638  1.00  0.00           N  
ATOM    605  CA  ASN A  57      30.882  69.811  41.948  1.00  0.00           C  
ATOM    606  C   ASN A  57      32.154  69.120  41.419  1.00  0.00           C  
ATOM    607  O   ASN A  57      32.917  69.804  40.760  1.00  0.00           O  
ATOM    608  CB  ASN A  57      31.123  70.014  43.421  1.00  0.00           C  
ATOM    609  CG  ASN A  57      30.470  71.242  44.033  1.00  0.00           C  
ATOM    610  ND2 ASN A  57      29.652  71.063  45.031  1.00  0.00           N  
ATOM    611  OD1 ASN A  57      30.916  72.410  43.923  1.00  0.00           O  
ATOM    612  H   ASN A  57      29.250  68.457  42.258  1.00  0.00           H  
ATOM    613 1HD2 ASN A  57      29.247  70.160  45.195  1.00  0.00           H  
ATOM    614 2HD2 ASN A  57      29.317  71.891  45.476  1.00  0.00           H  
ATOM    615  N   GLU A  58      32.165  67.791  41.425  1.00  0.00           N  
ATOM    616  CA  GLU A  58      33.150  66.953  40.683  1.00  0.00           C  
ATOM    617  C   GLU A  58      32.865  66.600  39.148  1.00  0.00           C  
ATOM    618  O   GLU A  58      31.945  65.784  38.859  1.00  0.00           O  
ATOM    619  CB  GLU A  58      33.280  65.632  41.486  1.00  0.00           C  
ATOM    620  CG  GLU A  58      34.138  64.427  41.091  1.00  0.00           C  
ATOM    621  CD  GLU A  58      35.612  64.854  40.700  1.00  0.00           C  
ATOM    622  OE1 GLU A  58      36.487  64.951  41.575  1.00  0.00           O  
ATOM    623  OE2 GLU A  58      35.760  65.070  39.459  1.00  0.00           O1-
ATOM    624  H   GLU A  58      31.425  67.294  41.869  1.00  0.00           H  
ATOM    625  N   PRO A  59      33.745  67.078  38.236  1.00  0.00           N  
ATOM    626  CA  PRO A  59      33.622  66.748  36.801  1.00  0.00           C  
ATOM    627  C   PRO A  59      33.839  65.314  36.284  1.00  0.00           C  
ATOM    628  O   PRO A  59      32.837  64.781  35.819  1.00  0.00           O  
ATOM    629  CB  PRO A  59      34.718  67.646  36.146  1.00  0.00           C  
ATOM    630  CG  PRO A  59      35.084  68.701  37.181  1.00  0.00           C  
ATOM    631  CD  PRO A  59      34.606  68.228  38.554  1.00  0.00           C  
ATOM    632  N   VAL A  60      34.962  64.674  36.641  1.00  0.00           N  
ATOM    633  CA  VAL A  60      35.284  63.427  35.893  1.00  0.00           C  
ATOM    634  C   VAL A  60      34.902  62.105  36.567  1.00  0.00           C  
ATOM    635  O   VAL A  60      35.368  61.007  36.225  1.00  0.00           O  
ATOM    636  CB  VAL A  60      36.769  63.299  35.545  1.00  0.00           C  
ATOM    637  CG1 VAL A  60      37.091  64.250  34.404  1.00  0.00           C  
ATOM    638  CG2 VAL A  60      37.649  63.472  36.760  1.00  0.00           C  
ATOM    639  H   VAL A  60      35.459  64.892  37.479  1.00  0.00           H  
ATOM    640  N   SER A  61      33.869  62.212  37.399  1.00  0.00           N  
ATOM    641  CA  SER A  61      33.366  61.084  38.234  1.00  0.00           C  
ATOM    642  C   SER A  61      32.875  59.796  37.529  1.00  0.00           C  
ATOM    643  O   SER A  61      32.875  58.725  38.096  1.00  0.00           O  
ATOM    644  CB  SER A  61      32.268  61.569  39.222  1.00  0.00           C  
ATOM    645  OG  SER A  61      31.000  61.764  38.550  1.00  0.00           O  
ATOM    646  H   SER A  61      33.291  63.031  37.450  1.00  0.00           H  
ATOM    647  HG  SER A  61      30.753  62.727  38.446  1.00  0.00           H  
ATOM    648  N   ASP A  62      32.454  59.944  36.268  1.00  0.00           N  
ATOM    649  CA  ASP A  62      31.989  58.893  35.363  1.00  0.00           C  
ATOM    650  C   ASP A  62      33.001  57.753  35.082  1.00  0.00           C  
ATOM    651  O   ASP A  62      32.496  56.641  34.810  1.00  0.00           O  
ATOM    652  CB  ASP A  62      31.453  59.563  34.033  1.00  0.00           C  
ATOM    653  CG  ASP A  62      30.178  60.394  34.122  1.00  0.00           C  
ATOM    654  OD1 ASP A  62      30.145  61.443  34.836  1.00  0.00           O  
ATOM    655  OD2 ASP A  62      29.207  60.011  33.498  1.00  0.00           O1-
ATOM    656  H   ASP A  62      32.097  60.836  35.985  1.00  0.00           H  
ATOM    657  N   TYR A  63      34.272  58.018  34.913  1.00  0.00           N  
ATOM    658  CA  TYR A  63      35.357  57.027  34.592  1.00  0.00           C  
ATOM    659  C   TYR A  63      35.850  56.331  35.872  1.00  0.00           C  
ATOM    660  O   TYR A  63      36.453  56.996  36.747  1.00  0.00           O  
ATOM    661  CB  TYR A  63      36.448  57.710  33.804  1.00  0.00           C  
ATOM    662  CG  TYR A  63      37.477  56.801  33.153  1.00  0.00           C  
ATOM    663  CD1 TYR A  63      37.466  56.699  31.751  1.00  0.00           C  
ATOM    664  CD2 TYR A  63      38.425  56.069  33.928  1.00  0.00           C  
ATOM    665  CE1 TYR A  63      38.330  55.807  31.166  1.00  0.00           C  
ATOM    666  CE2 TYR A  63      39.280  55.148  33.229  1.00  0.00           C  
ATOM    667  CZ  TYR A  63      39.206  55.040  31.842  1.00  0.00           C  
ATOM    668  OH  TYR A  63      39.751  53.939  31.282  1.00  0.00           O  
ATOM    669  H   TYR A  63      34.508  58.990  34.952  1.00  0.00           H  
ATOM    670  HD1 TYR A  63      36.720  57.209  31.149  1.00  0.00           H  
ATOM    671  HD2 TYR A  63      38.448  56.194  35.007  1.00  0.00           H  
ATOM    672  HE1 TYR A  63      38.283  55.584  30.098  1.00  0.00           H  
ATOM    673  HE2 TYR A  63      40.029  54.588  33.786  1.00  0.00           H  
ATOM    674  HH  TYR A  63      39.517  53.963  30.305  1.00  0.00           H  
ATOM    675  N   ILE A  64      35.788  55.050  35.767  1.00  0.00           N  
ATOM    676  CA  ILE A  64      36.401  54.010  36.559  1.00  0.00           C  
ATOM    677  C   ILE A  64      37.186  52.939  35.750  1.00  0.00           C  
ATOM    678  O   ILE A  64      36.732  52.637  34.647  1.00  0.00           O  
ATOM    679  CB  ILE A  64      35.315  53.450  37.490  1.00  0.00           C  
ATOM    680  CG1 ILE A  64      35.971  52.797  38.731  1.00  0.00           C  
ATOM    681  CG2 ILE A  64      34.346  52.472  36.916  1.00  0.00           C  
ATOM    682  CD  ILE A  64      35.296  53.231  40.021  1.00  0.00           C  
ATOM    683  H   ILE A  64      35.220  54.772  34.989  1.00  0.00           H  
ATOM    684  N   ASN A  65      38.318  52.638  36.372  1.00  0.00           N  
ATOM    685  CA  ASN A  65      39.199  51.582  35.839  1.00  0.00           C  
ATOM    686  C   ASN A  65      38.590  50.203  36.274  1.00  0.00           C  
ATOM    687  O   ASN A  65      38.969  49.719  37.343  1.00  0.00           O  
ATOM    688  CB  ASN A  65      40.624  51.868  36.466  1.00  0.00           C  
ATOM    689  CG  ASN A  65      41.797  51.201  35.827  1.00  0.00           C  
ATOM    690  ND2 ASN A  65      42.822  51.957  35.506  1.00  0.00           N  
ATOM    691  OD1 ASN A  65      41.992  50.013  35.680  1.00  0.00           O  
ATOM    692  H   ASN A  65      38.532  53.181  37.186  1.00  0.00           H  
ATOM    693 1HD2 ASN A  65      42.790  52.918  35.768  1.00  0.00           H  
ATOM    694 2HD2 ASN A  65      43.719  51.564  35.311  1.00  0.00           H  
ATOM    695  N   ALA A  66      37.662  49.782  35.471  1.00  0.00           N  
ATOM    696  CA  ALA A  66      36.822  48.635  35.817  1.00  0.00           C  
ATOM    697  C   ALA A  66      36.281  48.014  34.458  1.00  0.00           C  
ATOM    698  O   ALA A  66      35.531  48.724  33.836  1.00  0.00           O  
ATOM    699  CB  ALA A  66      35.685  49.194  36.654  1.00  0.00           C  
ATOM    700  H   ALA A  66      37.606  50.201  34.560  1.00  0.00           H  
ATOM    701  N   ASN A  67      36.378  46.685  34.305  1.00  0.00           N  
ATOM    702  CA  ASN A  67      36.016  46.072  33.042  1.00  0.00           C  
ATOM    703  C   ASN A  67      35.144  44.866  33.325  1.00  0.00           C  
ATOM    704  O   ASN A  67      35.308  44.090  34.332  1.00  0.00           O  
ATOM    705  CB  ASN A  67      37.137  45.689  32.124  1.00  0.00           C  
ATOM    706  CG  ASN A  67      37.657  46.988  31.436  1.00  0.00           C  
ATOM    707  ND2 ASN A  67      37.259  47.474  30.278  1.00  0.00           N  
ATOM    708  OD1 ASN A  67      38.403  47.736  32.106  1.00  0.00           O  
ATOM    709  H   ASN A  67      36.591  46.082  35.073  1.00  0.00           H  
ATOM    710 1HD2 ASN A  67      36.729  46.916  29.640  1.00  0.00           H  
ATOM    711 2HD2 ASN A  67      37.539  48.404  30.046  1.00  0.00           H  
ATOM    712  N   ILE A  68      34.107  44.848  32.501  1.00  0.00           N  
ATOM    713  CA  ILE A  68      33.057  43.753  32.608  1.00  0.00           C  
ATOM    714  C   ILE A  68      33.337  42.561  31.718  1.00  0.00           C  
ATOM    715  O   ILE A  68      33.532  42.769  30.553  1.00  0.00           O  
ATOM    716  CB  ILE A  68      31.616  44.385  32.479  1.00  0.00           C  
ATOM    717  CG1 ILE A  68      30.460  43.422  32.840  1.00  0.00           C  
ATOM    718  CG2 ILE A  68      31.353  45.178  31.190  1.00  0.00           C  
ATOM    719  CD  ILE A  68      30.402  42.885  34.303  1.00  0.00           C  
ATOM    720  H   ILE A  68      33.957  45.572  31.831  1.00  0.00           H  
ATOM    721  N   ILE A  69      33.300  41.345  32.273  1.00  0.00           N  
ATOM    722  CA  ILE A  69      33.703  40.104  31.589  1.00  0.00           C  
ATOM    723  C   ILE A  69      32.628  39.029  31.801  1.00  0.00           C  
ATOM    724  O   ILE A  69      31.823  39.047  32.747  1.00  0.00           O  
ATOM    725  CB  ILE A  69      35.077  39.503  32.070  1.00  0.00           C  
ATOM    726  CG1 ILE A  69      36.149  40.519  31.963  1.00  0.00           C  
ATOM    727  CG2 ILE A  69      35.443  38.267  31.319  1.00  0.00           C  
ATOM    728  CD  ILE A  69      37.320  40.345  32.938  1.00  0.00           C  
ATOM    729  H   ILE A  69      33.056  41.196  33.236  1.00  0.00           H  
ATOM    730  N   MET A  70      32.431  38.351  30.680  1.00  0.00           N  
ATOM    731  CA  MET A  70      31.352  37.286  30.641  1.00  0.00           C  
ATOM    732  C   MET A  70      32.002  35.922  30.318  1.00  0.00           C  
ATOM    733  O   MET A  70      32.775  35.889  29.393  1.00  0.00           O  
ATOM    734  CB  MET A  70      30.282  37.689  29.591  1.00  0.00           C  
ATOM    735  CG  MET A  70      29.718  39.058  29.837  1.00  0.00           C  
ATOM    736  SD  MET A  70      28.340  39.476  28.682  1.00  0.00           S  
ATOM    737  CE  MET A  70      27.116  38.301  29.189  1.00  0.00           C  
ATOM    738  H   MET A  70      32.878  38.605  29.821  1.00  0.00           H  
ATOM    739  N   PRO A  71      31.538  34.905  31.060  1.00  0.00           N  
ATOM    740  CA  PRO A  71      32.036  33.550  30.841  1.00  0.00           C  
ATOM    741  C   PRO A  71      31.479  33.120  29.472  1.00  0.00           C  
ATOM    742  O   PRO A  71      32.241  32.764  28.616  1.00  0.00           O  
ATOM    743  CB  PRO A  71      31.610  32.649  31.954  1.00  0.00           C  
ATOM    744  CG  PRO A  71      31.413  33.682  33.024  1.00  0.00           C  
ATOM    745  CD  PRO A  71      30.995  35.038  32.439  1.00  0.00           C  
ATOM    746  N   GLU A  72      30.162  33.199  29.377  1.00  0.00           N  
ATOM    747  CA  GLU A  72      29.336  32.979  28.193  1.00  0.00           C  
ATOM    748  C   GLU A  72      28.394  34.165  27.947  1.00  0.00           C  
ATOM    749  O   GLU A  72      27.938  34.865  28.822  1.00  0.00           O  
ATOM    750  CB  GLU A  72      28.507  31.726  28.406  1.00  0.00           C  
ATOM    751  CG  GLU A  72      28.450  30.958  27.062  1.00  0.00           C  
ATOM    752  CD  GLU A  72      27.449  31.341  26.024  1.00  0.00           C  
ATOM    753  OE1 GLU A  72      26.272  31.199  26.299  1.00  0.00           O  
ATOM    754  OE2 GLU A  72      27.954  31.611  24.901  1.00  0.00           O1-
ATOM    755  H   GLU A  72      29.643  33.328  30.220  1.00  0.00           H  
ATOM    756  N   PHE A  73      27.885  34.157  26.708  1.00  0.00           N  
ATOM    757  CA  PHE A  73      26.853  35.032  26.358  1.00  0.00           C  
ATOM    758  C   PHE A  73      25.475  34.798  27.003  1.00  0.00           C  
ATOM    759  O   PHE A  73      24.662  35.684  27.110  1.00  0.00           O  
ATOM    760  CB  PHE A  73      26.703  35.060  24.810  1.00  0.00           C  
ATOM    761  CG  PHE A  73      26.214  36.485  24.379  1.00  0.00           C  
ATOM    762  CD1 PHE A  73      24.862  36.646  24.155  1.00  0.00           C  
ATOM    763  CD2 PHE A  73      27.121  37.536  24.108  1.00  0.00           C  
ATOM    764  CE1 PHE A  73      24.434  37.810  23.542  1.00  0.00           C  
ATOM    765  CE2 PHE A  73      26.666  38.761  23.484  1.00  0.00           C  
ATOM    766  CZ  PHE A  73      25.254  38.908  23.222  1.00  0.00           C  
ATOM    767  H   PHE A  73      28.018  33.373  26.113  1.00  0.00           H  
ATOM    768  HD1 PHE A  73      24.209  35.786  24.323  1.00  0.00           H  
ATOM    769  HD2 PHE A  73      28.164  37.330  24.354  1.00  0.00           H  
ATOM    770  HE1 PHE A  73      23.503  37.722  22.995  1.00  0.00           H  
ATOM    771  HE2 PHE A  73      27.342  39.546  23.134  1.00  0.00           H  
ATOM    772  HZ  PHE A  73      24.818  39.902  23.218  1.00  0.00           H  
ATOM    773  N   GLY A  74      25.321  33.544  27.513  1.00  0.00           N  
ATOM    774  CA  GLY A  74      24.096  33.213  28.358  1.00  0.00           C  
ATOM    775  C   GLY A  74      24.218  33.573  29.806  1.00  0.00           C  
ATOM    776  O   GLY A  74      23.200  33.524  30.471  1.00  0.00           O  
ATOM    777  H   GLY A  74      25.835  32.752  27.199  1.00  0.00           H  
ATOM    778  N   SER A  75      25.404  34.113  30.227  1.00  0.00           N  
ATOM    779  CA  SER A  75      25.707  34.310  31.704  1.00  0.00           C  
ATOM    780  C   SER A  75      25.092  35.679  32.247  1.00  0.00           C  
ATOM    781  O   SER A  75      25.358  36.776  31.792  1.00  0.00           O  
ATOM    782  CB  SER A  75      27.240  34.410  31.850  1.00  0.00           C  
ATOM    783  OG  SER A  75      27.992  33.199  31.735  1.00  0.00           O  
ATOM    784  H   SER A  75      25.992  34.651  29.628  1.00  0.00           H  
ATOM    785  HG  SER A  75      27.580  32.531  32.347  1.00  0.00           H  
ATOM    786  N   SER A  76      24.234  35.416  33.260  1.00  0.00           N  
ATOM    787  CA  SER A  76      23.555  36.407  34.082  1.00  0.00           C  
ATOM    788  C   SER A  76      24.536  37.438  34.731  1.00  0.00           C  
ATOM    789  O   SER A  76      25.754  37.194  34.867  1.00  0.00           O  
ATOM    790  CB  SER A  76      22.835  35.766  35.227  1.00  0.00           C  
ATOM    791  OG  SER A  76      23.755  34.969  35.997  1.00  0.00           O  
ATOM    792  H   SER A  76      24.147  34.453  33.532  1.00  0.00           H  
ATOM    793  HG  SER A  76      23.212  34.311  36.520  1.00  0.00           H  
ATOM    794  N   GLY A  77      23.984  38.521  35.270  1.00  0.00           N  
ATOM    795  CA  GLY A  77      24.668  39.490  36.098  1.00  0.00           C  
ATOM    796  C   GLY A  77      25.307  38.936  37.340  1.00  0.00           C  
ATOM    797  O   GLY A  77      26.500  38.899  37.439  1.00  0.00           O  
ATOM    798  H   GLY A  77      23.242  38.961  34.771  1.00  0.00           H  
ATOM    799  N   LYS A  78      24.606  38.008  37.990  1.00  0.00           N  
ATOM    800  CA  LYS A  78      25.070  37.278  39.269  1.00  0.00           C  
ATOM    801  C   LYS A  78      26.235  36.307  38.963  1.00  0.00           C  
ATOM    802  O   LYS A  78      27.008  35.996  39.836  1.00  0.00           O  
ATOM    803  CB  LYS A  78      23.814  36.485  39.646  1.00  0.00           C  
ATOM    804  CG  LYS A  78      23.547  36.410  41.183  1.00  0.00           C  
ATOM    805  CD  LYS A  78      22.297  35.766  41.756  1.00  0.00           C  
ATOM    806  CE  LYS A  78      22.205  34.305  41.404  1.00  0.00           C  
ATOM    807  NZ  LYS A  78      21.020  33.648  41.929  1.00  0.00           N1+
ATOM    808  H   LYS A  78      23.708  37.695  37.690  1.00  0.00           H  
ATOM    809  HZ1 LYS A  78      20.998  32.657  41.820  1.00  0.00           H  
ATOM    810  HZ2 LYS A  78      20.879  33.919  42.876  1.00  0.00           H  
ATOM    811  HZ3 LYS A  78      20.161  33.896  41.471  1.00  0.00           H  
ATOM    812  N   LYS A  79      26.435  36.076  37.713  1.00  0.00           N  
ATOM    813  CA  LYS A  79      27.595  35.277  37.344  1.00  0.00           C  
ATOM    814  C   LYS A  79      28.632  35.974  36.411  1.00  0.00           C  
ATOM    815  O   LYS A  79      29.581  35.373  35.939  1.00  0.00           O  
ATOM    816  CB  LYS A  79      27.251  33.950  36.653  1.00  0.00           C  
ATOM    817  CG  LYS A  79      26.521  33.069  37.592  1.00  0.00           C  
ATOM    818  CD  LYS A  79      27.320  32.688  38.869  1.00  0.00           C  
ATOM    819  CE  LYS A  79      28.385  31.653  38.646  1.00  0.00           C  
ATOM    820  NZ  LYS A  79      28.980  31.059  39.868  1.00  0.00           N1+
ATOM    821  H   LYS A  79      25.741  36.012  36.998  1.00  0.00           H  
ATOM    822  HZ1 LYS A  79      29.221  31.876  40.404  1.00  0.00           H  
ATOM    823  HZ2 LYS A  79      28.311  30.471  40.317  1.00  0.00           H  
ATOM    824  HZ3 LYS A  79      29.830  30.604  39.579  1.00  0.00           H  
ATOM    825  N   SER A  80      28.363  37.255  36.039  1.00  0.00           N  
ATOM    826  CA  SER A  80      29.346  38.067  35.395  1.00  0.00           C  
ATOM    827  C   SER A  80      30.413  38.660  36.315  1.00  0.00           C  
ATOM    828  O   SER A  80      30.200  38.856  37.532  1.00  0.00           O  
ATOM    829  CB  SER A  80      28.608  39.221  34.625  1.00  0.00           C  
ATOM    830  OG  SER A  80      28.016  40.139  35.554  1.00  0.00           O  
ATOM    831  H   SER A  80      27.401  37.511  35.943  1.00  0.00           H  
ATOM    832  HG  SER A  80      27.638  39.586  36.306  1.00  0.00           H  
ATOM    833  N   TYR A  81      31.532  38.969  35.698  1.00  0.00           N  
ATOM    834  CA  TYR A  81      32.790  39.361  36.451  1.00  0.00           C  
ATOM    835  C   TYR A  81      33.116  40.877  36.255  1.00  0.00           C  
ATOM    836  O   TYR A  81      33.099  41.305  35.110  1.00  0.00           O  
ATOM    837  CB  TYR A  81      34.043  38.556  36.104  1.00  0.00           C  
ATOM    838  CG  TYR A  81      33.973  37.018  36.135  1.00  0.00           C  
ATOM    839  CD1 TYR A  81      34.030  36.446  37.404  1.00  0.00           C  
ATOM    840  CD2 TYR A  81      34.063  36.325  34.928  1.00  0.00           C  
ATOM    841  CE1 TYR A  81      34.055  35.050  37.421  1.00  0.00           C  
ATOM    842  CE2 TYR A  81      34.086  34.989  34.972  1.00  0.00           C  
ATOM    843  CZ  TYR A  81      34.071  34.343  36.229  1.00  0.00           C  
ATOM    844  OH  TYR A  81      33.817  33.004  36.306  1.00  0.00           O  
ATOM    845  H   TYR A  81      31.606  38.863  34.713  1.00  0.00           H  
ATOM    846  HD1 TYR A  81      34.157  37.134  38.240  1.00  0.00           H  
ATOM    847  HD2 TYR A  81      33.840  36.900  34.027  1.00  0.00           H  
ATOM    848  HE1 TYR A  81      34.015  34.518  38.369  1.00  0.00           H  
ATOM    849  HE2 TYR A  81      34.338  34.437  34.068  1.00  0.00           H  
ATOM    850  HH  TYR A  81      33.665  32.729  37.259  1.00  0.00           H  
ATOM    851  N   ILE A  82      33.658  41.567  37.269  1.00  0.00           N  
ATOM    852  CA  ILE A  82      34.231  42.960  37.050  1.00  0.00           C  
ATOM    853  C   ILE A  82      35.757  42.982  37.400  1.00  0.00           C  
ATOM    854  O   ILE A  82      36.067  42.962  38.592  1.00  0.00           O  
ATOM    855  CB  ILE A  82      33.586  44.083  37.782  1.00  0.00           C  
ATOM    856  CG1 ILE A  82      32.079  43.888  37.715  1.00  0.00           C  
ATOM    857  CG2 ILE A  82      33.826  45.512  37.272  1.00  0.00           C  
ATOM    858  CD  ILE A  82      31.206  44.726  38.730  1.00  0.00           C  
ATOM    859  H   ILE A  82      33.371  41.268  38.180  1.00  0.00           H  
ATOM    860  N   ALA A  83      36.593  43.365  36.391  1.00  0.00           N  
ATOM    861  CA  ALA A  83      38.046  43.416  36.487  1.00  0.00           C  
ATOM    862  C   ALA A  83      38.445  44.818  36.839  1.00  0.00           C  
ATOM    863  O   ALA A  83      38.578  45.670  35.996  1.00  0.00           O  
ATOM    864  CB  ALA A  83      38.626  42.934  35.200  1.00  0.00           C  
ATOM    865  H   ALA A  83      36.239  43.733  35.530  1.00  0.00           H  
ATOM    866  N   THR A  84      38.751  45.031  38.116  1.00  0.00           N  
ATOM    867  CA  THR A  84      38.827  46.336  38.776  1.00  0.00           C  
ATOM    868  C   THR A  84      40.137  46.736  39.515  1.00  0.00           C  
ATOM    869  O   THR A  84      40.954  45.961  39.954  1.00  0.00           O  
ATOM    870  CB  THR A  84      37.585  46.696  39.592  1.00  0.00           C  
ATOM    871  CG2 THR A  84      37.443  45.807  40.804  1.00  0.00           C  
ATOM    872  OG1 THR A  84      37.451  48.064  39.883  1.00  0.00           O  
ATOM    873  H   THR A  84      38.695  44.278  38.770  1.00  0.00           H  
ATOM    874  HG1 THR A  84      36.479  48.254  39.751  1.00  0.00           H  
ATOM    875  N   GLN A  85      40.559  47.951  39.271  1.00  0.00           N  
ATOM    876  CA  GLN A  85      41.690  48.570  40.057  1.00  0.00           C  
ATOM    877  C   GLN A  85      41.382  48.633  41.561  1.00  0.00           C  
ATOM    878  O   GLN A  85      40.777  49.560  42.159  1.00  0.00           O  
ATOM    879  CB  GLN A  85      41.942  49.998  39.656  1.00  0.00           C  
ATOM    880  CG  GLN A  85      43.265  50.626  40.085  1.00  0.00           C  
ATOM    881  CD  GLN A  85      43.499  52.021  39.501  1.00  0.00           C  
ATOM    882  NE2 GLN A  85      42.546  52.888  39.516  1.00  0.00           N  
ATOM    883  OE1 GLN A  85      44.564  52.414  39.049  1.00  0.00           O  
ATOM    884  H   GLN A  85      40.099  48.634  38.703  1.00  0.00           H  
ATOM    885 1HE2 GLN A  85      41.611  52.741  39.841  1.00  0.00           H  
ATOM    886 2HE2 GLN A  85      42.644  53.697  38.935  1.00  0.00           H  
ATOM    887  N   GLY A  86      42.264  47.855  42.216  1.00  0.00           N  
ATOM    888  CA  GLY A  86      42.369  47.869  43.641  1.00  0.00           C  
ATOM    889  C   GLY A  86      42.442  49.278  44.312  1.00  0.00           C  
ATOM    890  O   GLY A  86      43.354  50.071  44.015  1.00  0.00           O  
ATOM    891  H   GLY A  86      42.936  47.329  41.694  1.00  0.00           H  
ATOM    892  N   CYS A  87      41.574  49.486  45.293  1.00  0.00           N  
ATOM    893  CA  CYS A  87      41.335  50.903  45.840  1.00  0.00           C  
ATOM    894  C   CYS A  87      42.513  51.682  46.406  1.00  0.00           C  
ATOM    895  O   CYS A  87      43.494  51.132  46.874  1.00  0.00           O  
ATOM    896  CB  CYS A  87      40.192  50.895  46.791  1.00  0.00           C  
ATOM    897  SG  CYS A  87      40.129  49.654  48.122  1.00  0.00           S  
ATOM    898  H   CYS A  87      41.112  48.657  45.620  1.00  0.00           H  
ATOM    899  HG  CYS A  87      39.994  48.569  47.368  1.00  0.00           H  
ATOM    900  N   LEU A  88      42.441  52.979  46.100  1.00  0.00           N  
ATOM    901  CA  LEU A  88      43.342  54.058  46.659  1.00  0.00           C  
ATOM    902  C   LEU A  88      42.566  54.943  47.691  1.00  0.00           C  
ATOM    903  O   LEU A  88      41.321  54.840  47.824  1.00  0.00           O  
ATOM    904  CB  LEU A  88      43.902  54.955  45.554  1.00  0.00           C  
ATOM    905  CG  LEU A  88      44.693  54.253  44.520  1.00  0.00           C  
ATOM    906  CD1 LEU A  88      43.956  53.853  43.229  1.00  0.00           C  
ATOM    907  CD2 LEU A  88      45.902  55.143  44.248  1.00  0.00           C  
ATOM    908  H   LEU A  88      41.645  53.386  45.653  1.00  0.00           H  
ATOM    909  N   GLN A  89      43.370  55.755  48.271  1.00  0.00           N  
ATOM    910  CA  GLN A  89      42.985  56.515  49.470  1.00  0.00           C  
ATOM    911  C   GLN A  89      41.818  57.499  49.243  1.00  0.00           C  
ATOM    912  O   GLN A  89      40.875  57.551  50.082  1.00  0.00           O  
ATOM    913  CB  GLN A  89      44.173  57.255  50.112  1.00  0.00           C  
ATOM    914  CG  GLN A  89      43.814  58.084  51.396  1.00  0.00           C  
ATOM    915  CD  GLN A  89      44.867  59.025  51.767  1.00  0.00           C  
ATOM    916  NE2 GLN A  89      44.851  59.322  53.039  1.00  0.00           N  
ATOM    917  OE1 GLN A  89      45.735  59.407  51.058  1.00  0.00           O  
ATOM    918  H   GLN A  89      44.304  55.974  47.964  1.00  0.00           H  
ATOM    919 1HE2 GLN A  89      44.283  58.806  53.679  1.00  0.00           H  
ATOM    920 2HE2 GLN A  89      45.517  59.983  53.363  1.00  0.00           H  
ATOM    921  N   ASN A  90      41.747  58.028  48.031  1.00  0.00           N  
ATOM    922  CA  ASN A  90      40.609  58.786  47.547  1.00  0.00           C  
ATOM    923  C   ASN A  90      39.573  57.821  46.910  1.00  0.00           C  
ATOM    924  O   ASN A  90      38.431  58.142  47.107  1.00  0.00           O  
ATOM    925  CB  ASN A  90      41.067  59.861  46.620  1.00  0.00           C  
ATOM    926  CG  ASN A  90      40.011  60.794  46.005  1.00  0.00           C  
ATOM    927  ND2 ASN A  90      39.860  61.955  46.619  1.00  0.00           N  
ATOM    928  OD1 ASN A  90      39.144  60.397  45.230  1.00  0.00           O  
ATOM    929  H   ASN A  90      42.622  58.200  47.583  1.00  0.00           H  
ATOM    930 1HD2 ASN A  90      40.391  62.145  47.452  1.00  0.00           H  
ATOM    931 2HD2 ASN A  90      39.204  62.600  46.245  1.00  0.00           H  
ATOM    932  N   THR A  91      40.024  56.919  45.974  1.00  0.00           N  
ATOM    933  CA  THR A  91      38.986  56.119  45.222  1.00  0.00           C  
ATOM    934  C   THR A  91      38.006  55.194  45.966  1.00  0.00           C  
ATOM    935  O   THR A  91      37.066  54.647  45.343  1.00  0.00           O  
ATOM    936  CB  THR A  91      39.648  55.378  44.053  1.00  0.00           C  
ATOM    937  CG2 THR A  91      40.508  56.378  43.277  1.00  0.00           C  
ATOM    938  OG1 THR A  91      40.392  54.286  44.547  1.00  0.00           O  
ATOM    939  H   THR A  91      40.932  56.503  46.038  1.00  0.00           H  
ATOM    940  HG1 THR A  91      40.529  53.614  43.822  1.00  0.00           H  
ATOM    941  N   VAL A  92      38.208  55.027  47.264  1.00  0.00           N  
ATOM    942  CA  VAL A  92      37.395  54.016  48.025  1.00  0.00           C  
ATOM    943  C   VAL A  92      35.886  54.180  47.874  1.00  0.00           C  
ATOM    944  O   VAL A  92      35.039  53.280  47.873  1.00  0.00           O  
ATOM    945  CB  VAL A  92      37.743  54.042  49.552  1.00  0.00           C  
ATOM    946  CG1 VAL A  92      37.263  52.774  50.250  1.00  0.00           C  
ATOM    947  CG2 VAL A  92      39.255  54.226  49.879  1.00  0.00           C  
ATOM    948  H   VAL A  92      39.019  55.382  47.716  1.00  0.00           H  
ATOM    949  N   ASN A  93      35.482  55.430  47.672  1.00  0.00           N  
ATOM    950  CA  ASN A  93      34.160  55.869  47.372  1.00  0.00           C  
ATOM    951  C   ASN A  93      33.682  55.322  46.035  1.00  0.00           C  
ATOM    952  O   ASN A  93      32.646  54.654  45.952  1.00  0.00           O  
ATOM    953  CB  ASN A  93      34.098  57.383  47.420  1.00  0.00           C  
ATOM    954  CG  ASN A  93      34.893  58.148  48.500  1.00  0.00           C  
ATOM    955  ND2 ASN A  93      34.563  59.377  48.834  1.00  0.00           N  
ATOM    956  OD1 ASN A  93      35.713  57.674  49.312  1.00  0.00           O  
ATOM    957  H   ASN A  93      36.083  56.186  47.930  1.00  0.00           H  
ATOM    958 1HD2 ASN A  93      33.757  59.804  48.440  1.00  0.00           H  
ATOM    959 2HD2 ASN A  93      35.208  59.757  49.505  1.00  0.00           H  
ATOM    960  N   ASP A  94      34.292  55.750  44.938  1.00  0.00           N  
ATOM    961  CA  ASP A  94      34.057  55.236  43.574  1.00  0.00           C  
ATOM    962  C   ASP A  94      33.969  53.739  43.531  1.00  0.00           C  
ATOM    963  O   ASP A  94      32.989  53.173  43.161  1.00  0.00           O  
ATOM    964  CB  ASP A  94      35.032  55.854  42.538  1.00  0.00           C  
ATOM    965  CG  ASP A  94      34.931  57.379  42.580  1.00  0.00           C  
ATOM    966  OD1 ASP A  94      35.430  58.001  43.550  1.00  0.00           O  
ATOM    967  OD2 ASP A  94      34.253  57.944  41.715  1.00  0.00           O1-
ATOM    968  H   ASP A  94      34.757  56.642  44.970  1.00  0.00           H  
ATOM    969  N   PHE A  95      34.894  53.070  44.243  1.00  0.00           N  
ATOM    970  CA  PHE A  95      34.857  51.577  44.377  1.00  0.00           C  
ATOM    971  C   PHE A  95      33.540  51.031  44.966  1.00  0.00           C  
ATOM    972  O   PHE A  95      32.805  50.216  44.460  1.00  0.00           O  
ATOM    973  CB  PHE A  95      36.027  51.041  45.224  1.00  0.00           C  
ATOM    974  CG  PHE A  95      36.417  49.651  44.759  1.00  0.00           C  
ATOM    975  CD1 PHE A  95      37.376  49.536  43.740  1.00  0.00           C  
ATOM    976  CD2 PHE A  95      35.877  48.479  45.350  1.00  0.00           C  
ATOM    977  CE1 PHE A  95      37.822  48.303  43.335  1.00  0.00           C  
ATOM    978  CE2 PHE A  95      36.410  47.282  44.993  1.00  0.00           C  
ATOM    979  CZ  PHE A  95      37.295  47.151  43.898  1.00  0.00           C  
ATOM    980  H   PHE A  95      35.713  53.597  44.461  1.00  0.00           H  
ATOM    981  HD1 PHE A  95      38.056  50.362  43.515  1.00  0.00           H  
ATOM    982  HD2 PHE A  95      35.120  48.562  46.117  1.00  0.00           H  
ATOM    983  HE1 PHE A  95      38.250  48.210  42.333  1.00  0.00           H  
ATOM    984  HE2 PHE A  95      35.864  46.401  45.342  1.00  0.00           H  
ATOM    985  HZ  PHE A  95      37.545  46.139  43.573  1.00  0.00           H  
ATOM    986  N   TRP A  96      33.266  51.548  46.120  1.00  0.00           N  
ATOM    987  CA  TRP A  96      31.940  51.407  46.740  1.00  0.00           C  
ATOM    988  C   TRP A  96      30.712  51.832  45.906  1.00  0.00           C  
ATOM    989  O   TRP A  96      29.754  51.090  45.850  1.00  0.00           O  
ATOM    990  CB  TRP A  96      31.827  52.116  48.082  1.00  0.00           C  
ATOM    991  CG  TRP A  96      32.677  51.576  49.237  1.00  0.00           C  
ATOM    992  CD1 TRP A  96      33.491  52.336  49.923  1.00  0.00           C  
ATOM    993  CD2 TRP A  96      32.567  50.361  49.880  1.00  0.00           C  
ATOM    994  CE2 TRP A  96      33.443  50.411  50.962  1.00  0.00           C  
ATOM    995  CE3 TRP A  96      31.966  49.175  49.557  1.00  0.00           C  
ATOM    996  NE1 TRP A  96      33.920  51.654  50.968  1.00  0.00           N  
ATOM    997  CZ2 TRP A  96      33.799  49.246  51.672  1.00  0.00           C  
ATOM    998  CZ3 TRP A  96      32.249  47.997  50.291  1.00  0.00           C  
ATOM    999  CH2 TRP A  96      33.145  48.053  51.352  1.00  0.00           C  
ATOM   1000  H   TRP A  96      33.908  52.107  46.648  1.00  0.00           H  
ATOM   1001  HD1 TRP A  96      33.611  53.398  49.728  1.00  0.00           H  
ATOM   1002  HE1 TRP A  96      34.579  52.010  51.635  1.00  0.00           H  
ATOM   1003  HE3 TRP A  96      31.393  49.149  48.624  1.00  0.00           H  
ATOM   1004  HZ2 TRP A  96      34.519  49.243  52.489  1.00  0.00           H  
ATOM   1005  HZ3 TRP A  96      31.657  47.166  49.903  1.00  0.00           H  
ATOM   1006  HH2 TRP A  96      33.351  47.163  51.961  1.00  0.00           H  
ATOM   1007  N   ARG A  97      30.754  53.007  45.205  1.00  0.00           N  
ATOM   1008  CA  ARG A  97      29.704  53.377  44.230  1.00  0.00           C  
ATOM   1009  C   ARG A  97      29.574  52.352  43.098  1.00  0.00           C  
ATOM   1010  O   ARG A  97      28.399  52.076  42.835  1.00  0.00           O  
ATOM   1011  CB  ARG A  97      29.885  54.688  43.451  1.00  0.00           C  
ATOM   1012  CG  ARG A  97      30.103  55.866  44.460  1.00  0.00           C  
ATOM   1013  CD  ARG A  97      30.723  57.078  43.755  1.00  0.00           C  
ATOM   1014  NE  ARG A  97      29.760  57.609  42.820  1.00  0.00           N  
ATOM   1015  CZ  ARG A  97      29.901  57.958  41.502  1.00  0.00           C  
ATOM   1016  NH1 ARG A  97      31.058  57.997  40.896  1.00  0.00           N1+
ATOM   1017  NH2 ARG A  97      28.811  58.073  40.737  1.00  0.00           N  
ATOM   1018  H   ARG A  97      31.525  53.638  45.316  1.00  0.00           H  
ATOM   1019  HE  ARG A  97      28.925  57.881  43.290  1.00  0.00           H  
ATOM   1020 1HH1 ARG A  97      31.953  57.796  41.295  1.00  0.00           H  
ATOM   1021 2HH1 ARG A  97      31.043  58.446  40.005  1.00  0.00           H  
ATOM   1022 1HH2 ARG A  97      27.932  57.852  41.170  1.00  0.00           H  
ATOM   1023 2HH2 ARG A  97      28.853  58.507  39.839  1.00  0.00           H  
ATOM   1024  N   MET A  98      30.677  51.769  42.665  1.00  0.00           N  
ATOM   1025  CA  MET A  98      30.750  50.616  41.695  1.00  0.00           C  
ATOM   1026  C   MET A  98      30.153  49.302  42.176  1.00  0.00           C  
ATOM   1027  O   MET A  98      29.509  48.611  41.373  1.00  0.00           O  
ATOM   1028  CB  MET A  98      32.241  50.423  41.360  1.00  0.00           C  
ATOM   1029  CG  MET A  98      32.451  49.314  40.303  1.00  0.00           C  
ATOM   1030  SD  MET A  98      34.236  48.855  40.139  1.00  0.00           S  
ATOM   1031  CE  MET A  98      34.653  48.520  41.805  1.00  0.00           C  
ATOM   1032  H   MET A  98      31.549  52.234  42.842  1.00  0.00           H  
ATOM   1033  N   VAL A  99      30.570  48.952  43.397  1.00  0.00           N  
ATOM   1034  CA  VAL A  99      29.986  47.860  44.162  1.00  0.00           C  
ATOM   1035  C   VAL A  99      28.473  47.947  44.346  1.00  0.00           C  
ATOM   1036  O   VAL A  99      27.853  47.071  43.704  1.00  0.00           O  
ATOM   1037  CB  VAL A  99      30.670  47.731  45.514  1.00  0.00           C  
ATOM   1038  CG1 VAL A  99      30.019  46.873  46.550  1.00  0.00           C  
ATOM   1039  CG2 VAL A  99      32.024  47.137  45.321  1.00  0.00           C  
ATOM   1040  H   VAL A  99      31.360  49.330  43.884  1.00  0.00           H  
ATOM   1041  N   PHE A 100      27.943  49.037  44.874  1.00  0.00           N  
ATOM   1042  CA  PHE A 100      26.507  49.160  45.116  1.00  0.00           C  
ATOM   1043  C   PHE A 100      25.696  49.241  43.759  1.00  0.00           C  
ATOM   1044  O   PHE A 100      24.545  48.807  43.700  1.00  0.00           O  
ATOM   1045  CB  PHE A 100      26.370  50.336  46.013  1.00  0.00           C  
ATOM   1046  CG  PHE A 100      25.028  50.740  46.468  1.00  0.00           C  
ATOM   1047  CD1 PHE A 100      24.282  51.691  45.810  1.00  0.00           C  
ATOM   1048  CD2 PHE A 100      24.622  50.238  47.712  1.00  0.00           C  
ATOM   1049  CE1 PHE A 100      23.033  52.068  46.425  1.00  0.00           C  
ATOM   1050  CE2 PHE A 100      23.410  50.675  48.240  1.00  0.00           C  
ATOM   1051  CZ  PHE A 100      22.619  51.550  47.627  1.00  0.00           C  
ATOM   1052  H   PHE A 100      28.436  49.888  45.071  1.00  0.00           H  
ATOM   1053  HD1 PHE A 100      24.509  52.114  44.825  1.00  0.00           H  
ATOM   1054  HD2 PHE A 100      25.267  49.607  48.330  1.00  0.00           H  
ATOM   1055  HE1 PHE A 100      22.478  52.871  45.948  1.00  0.00           H  
ATOM   1056  HE2 PHE A 100      23.117  50.320  49.226  1.00  0.00           H  
ATOM   1057  HZ  PHE A 100      21.579  51.650  47.935  1.00  0.00           H  
ATOM   1058  N   GLN A 101      26.371  49.852  42.737  1.00  0.00           N  
ATOM   1059  CA  GLN A 101      25.729  50.176  41.421  1.00  0.00           C  
ATOM   1060  C   GLN A 101      24.763  49.203  40.777  1.00  0.00           C  
ATOM   1061  O   GLN A 101      23.635  49.661  40.503  1.00  0.00           O  
ATOM   1062  CB  GLN A 101      26.891  50.581  40.499  1.00  0.00           C  
ATOM   1063  CG  GLN A 101      26.303  50.907  39.098  1.00  0.00           C  
ATOM   1064  CD  GLN A 101      27.264  51.875  38.269  1.00  0.00           C  
ATOM   1065  NE2 GLN A 101      28.251  51.261  37.702  1.00  0.00           N  
ATOM   1066  OE1 GLN A 101      27.055  53.084  38.339  1.00  0.00           O  
ATOM   1067  H   GLN A 101      27.237  50.323  42.854  1.00  0.00           H  
ATOM   1068 1HE2 GLN A 101      28.448  50.283  37.758  1.00  0.00           H  
ATOM   1069 2HE2 GLN A 101      28.637  51.772  36.925  1.00  0.00           H  
ATOM   1070  N   GLU A 102      25.204  47.970  40.515  1.00  0.00           N  
ATOM   1071  CA  GLU A 102      24.250  46.928  40.044  1.00  0.00           C  
ATOM   1072  C   GLU A 102      24.050  45.839  41.100  1.00  0.00           C  
ATOM   1073  O   GLU A 102      24.013  44.674  40.763  1.00  0.00           O  
ATOM   1074  CB  GLU A 102      24.810  46.340  38.728  1.00  0.00           C  
ATOM   1075  CG  GLU A 102      24.599  47.001  37.360  1.00  0.00           C  
ATOM   1076  CD  GLU A 102      23.145  46.938  36.899  1.00  0.00           C  
ATOM   1077  OE1 GLU A 102      22.716  45.803  36.799  1.00  0.00           O  
ATOM   1078  OE2 GLU A 102      22.456  47.913  36.521  1.00  0.00           O1-
ATOM   1079  H   GLU A 102      26.143  47.640  40.565  1.00  0.00           H  
ATOM   1080  N   ASN A 103      23.955  46.172  42.422  1.00  0.00           N  
ATOM   1081  CA  ASN A 103      23.642  45.360  43.607  1.00  0.00           C  
ATOM   1082  C   ASN A 103      24.611  44.228  43.875  1.00  0.00           C  
ATOM   1083  O   ASN A 103      24.286  43.208  44.474  1.00  0.00           O  
ATOM   1084  CB  ASN A 103      22.178  44.953  43.465  1.00  0.00           C  
ATOM   1085  CG  ASN A 103      21.470  44.487  44.706  1.00  0.00           C  
ATOM   1086  ND2 ASN A 103      20.190  44.377  44.529  1.00  0.00           N  
ATOM   1087  OD1 ASN A 103      21.825  44.307  45.818  1.00  0.00           O  
ATOM   1088  H   ASN A 103      24.289  47.097  42.600  1.00  0.00           H  
ATOM   1089 1HD2 ASN A 103      19.826  44.524  43.606  1.00  0.00           H  
ATOM   1090 2HD2 ASN A 103      19.659  44.416  45.374  1.00  0.00           H  
ATOM   1091  N   SER A 104      25.870  44.658  43.885  1.00  0.00           N  
ATOM   1092  CA  SER A 104      26.988  43.689  44.098  1.00  0.00           C  
ATOM   1093  C   SER A 104      27.283  43.388  45.606  1.00  0.00           C  
ATOM   1094  O   SER A 104      27.460  44.324  46.412  1.00  0.00           O  
ATOM   1095  CB  SER A 104      28.353  44.082  43.450  1.00  0.00           C  
ATOM   1096  OG  SER A 104      28.234  44.311  42.010  1.00  0.00           O  
ATOM   1097  H   SER A 104      26.071  45.614  43.723  1.00  0.00           H  
ATOM   1098  HG  SER A 104      28.672  43.610  41.449  1.00  0.00           H  
ATOM   1099  N   ARG A 105      27.331  42.077  45.913  1.00  0.00           N  
ATOM   1100  CA  ARG A 105      27.209  41.644  47.321  1.00  0.00           C  
ATOM   1101  C   ARG A 105      28.447  40.917  47.992  1.00  0.00           C  
ATOM   1102  O   ARG A 105      28.494  40.873  49.295  1.00  0.00           O  
ATOM   1103  CB  ARG A 105      26.054  40.690  47.562  1.00  0.00           C  
ATOM   1104  CG  ARG A 105      24.640  41.214  47.268  1.00  0.00           C  
ATOM   1105  CD  ARG A 105      24.492  42.457  48.012  1.00  0.00           C  
ATOM   1106  NE  ARG A 105      22.976  42.769  47.846  1.00  0.00           N  
ATOM   1107  CZ  ARG A 105      21.996  42.428  48.670  1.00  0.00           C  
ATOM   1108  NH1 ARG A 105      22.249  41.673  49.782  1.00  0.00           N1+
ATOM   1109  NH2 ARG A 105      20.741  42.713  48.389  1.00  0.00           N  
ATOM   1110  H   ARG A 105      27.210  41.344  45.243  1.00  0.00           H  
ATOM   1111  HE  ARG A 105      22.737  43.080  46.930  1.00  0.00           H  
ATOM   1112 1HH1 ARG A 105      23.204  41.530  50.032  1.00  0.00           H  
ATOM   1113 2HH1 ARG A 105      21.505  41.283  50.329  1.00  0.00           H  
ATOM   1114 1HH2 ARG A 105      20.458  43.044  47.498  1.00  0.00           H  
ATOM   1115 2HH2 ARG A 105      20.065  42.561  49.105  1.00  0.00           H  
ATOM   1116  N   VAL A 106      29.211  40.172  47.197  1.00  0.00           N  
ATOM   1117  CA  VAL A 106      30.330  39.364  47.719  1.00  0.00           C  
ATOM   1118  C   VAL A 106      31.695  40.035  47.482  1.00  0.00           C  
ATOM   1119  O   VAL A 106      32.351  39.905  46.467  1.00  0.00           O  
ATOM   1120  CB  VAL A 106      30.399  37.832  47.487  1.00  0.00           C  
ATOM   1121  CG1 VAL A 106      31.486  37.160  48.357  1.00  0.00           C  
ATOM   1122  CG2 VAL A 106      29.019  37.121  47.489  1.00  0.00           C  
ATOM   1123  H   VAL A 106      28.995  40.098  46.230  1.00  0.00           H  
ATOM   1124  N   ILE A 107      32.122  40.728  48.576  1.00  0.00           N  
ATOM   1125  CA  ILE A 107      33.321  41.590  48.564  1.00  0.00           C  
ATOM   1126  C   ILE A 107      34.548  40.644  48.780  1.00  0.00           C  
ATOM   1127  O   ILE A 107      35.080  40.374  49.909  1.00  0.00           O  
ATOM   1128  CB  ILE A 107      33.211  42.671  49.651  1.00  0.00           C  
ATOM   1129  CG1 ILE A 107      31.867  43.458  49.590  1.00  0.00           C  
ATOM   1130  CG2 ILE A 107      34.453  43.549  49.809  1.00  0.00           C  
ATOM   1131  CD  ILE A 107      31.752  44.250  48.228  1.00  0.00           C  
ATOM   1132  H   ILE A 107      31.718  40.625  49.487  1.00  0.00           H  
ATOM   1133  N   VAL A 108      34.752  39.835  47.743  1.00  0.00           N  
ATOM   1134  CA  VAL A 108      35.739  38.789  47.787  1.00  0.00           C  
ATOM   1135  C   VAL A 108      37.217  39.229  47.598  1.00  0.00           C  
ATOM   1136  O   VAL A 108      37.413  39.999  46.672  1.00  0.00           O  
ATOM   1137  CB  VAL A 108      35.285  37.744  46.771  1.00  0.00           C  
ATOM   1138  CG1 VAL A 108      35.368  38.060  45.273  1.00  0.00           C  
ATOM   1139  CG2 VAL A 108      36.161  36.488  46.944  1.00  0.00           C  
ATOM   1140  H   VAL A 108      34.025  39.798  47.053  1.00  0.00           H  
ATOM   1141  N   MET A 109      38.094  39.068  48.599  1.00  0.00           N  
ATOM   1142  CA  MET A 109      39.443  39.548  48.465  1.00  0.00           C  
ATOM   1143  C   MET A 109      40.500  38.524  48.909  1.00  0.00           C  
ATOM   1144  O   MET A 109      40.484  37.939  49.930  1.00  0.00           O  
ATOM   1145  CB  MET A 109      39.508  40.826  49.366  1.00  0.00           C  
ATOM   1146  CG  MET A 109      40.727  41.723  49.366  1.00  0.00           C  
ATOM   1147  SD  MET A 109      40.442  43.362  50.131  1.00  0.00           S  
ATOM   1148  CE  MET A 109      42.067  43.833  50.649  1.00  0.00           C  
ATOM   1149  H   MET A 109      37.838  38.841  49.535  1.00  0.00           H  
ATOM   1150  N   THR A 110      41.630  38.490  48.136  1.00  0.00           N  
ATOM   1151  CA  THR A 110      42.828  37.689  48.319  1.00  0.00           C  
ATOM   1152  C   THR A 110      44.158  38.478  48.531  1.00  0.00           C  
ATOM   1153  O   THR A 110      45.114  37.914  48.999  1.00  0.00           O  
ATOM   1154  CB  THR A 110      43.159  36.570  47.250  1.00  0.00           C  
ATOM   1155  CG2 THR A 110      42.045  35.495  47.203  1.00  0.00           C  
ATOM   1156  OG1 THR A 110      43.579  36.949  45.952  1.00  0.00           O  
ATOM   1157  H   THR A 110      41.524  39.167  47.407  1.00  0.00           H  
ATOM   1158  HG1 THR A 110      42.980  36.559  45.246  1.00  0.00           H  
ATOM   1159  N   THR A 111      44.182  39.717  47.999  1.00  0.00           N  
ATOM   1160  CA  THR A 111      45.272  40.684  48.178  1.00  0.00           C  
ATOM   1161  C   THR A 111      45.503  41.126  49.676  1.00  0.00           C  
ATOM   1162  O   THR A 111      44.588  41.159  50.532  1.00  0.00           O  
ATOM   1163  CB  THR A 111      45.140  41.978  47.322  1.00  0.00           C  
ATOM   1164  CG2 THR A 111      45.867  41.996  46.043  1.00  0.00           C  
ATOM   1165  OG1 THR A 111      43.754  42.296  47.186  1.00  0.00           O  
ATOM   1166  H   THR A 111      43.589  39.922  47.221  1.00  0.00           H  
ATOM   1167  HG1 THR A 111      43.762  43.161  46.699  1.00  0.00           H  
ATOM   1168  N   LYS A 112      46.809  41.132  50.043  1.00  0.00           N  
ATOM   1169  CA  LYS A 112      47.289  41.780  51.259  1.00  0.00           C  
ATOM   1170  C   LYS A 112      47.393  43.308  50.992  1.00  0.00           C  
ATOM   1171  O   LYS A 112      48.097  43.626  50.058  1.00  0.00           O  
ATOM   1172  CB  LYS A 112      48.666  41.198  51.630  1.00  0.00           C  
ATOM   1173  CG  LYS A 112      48.659  39.762  52.110  1.00  0.00           C  
ATOM   1174  CD  LYS A 112      50.000  39.668  52.837  1.00  0.00           C  
ATOM   1175  CE  LYS A 112      50.041  38.302  53.593  1.00  0.00           C  
ATOM   1176  NZ  LYS A 112      50.976  38.530  54.718  1.00  0.00           N1+
ATOM   1177  H   LYS A 112      47.471  40.609  49.511  1.00  0.00           H  
ATOM   1178  HZ1 LYS A 112      50.986  37.677  55.246  1.00  0.00           H  
ATOM   1179  HZ2 LYS A 112      51.886  38.758  54.363  1.00  0.00           H  
ATOM   1180  HZ3 LYS A 112      50.571  39.230  55.297  1.00  0.00           H  
ATOM   1181  N   GLU A 113      46.760  44.085  51.869  1.00  0.00           N  
ATOM   1182  CA  GLU A 113      46.529  45.484  51.577  1.00  0.00           C  
ATOM   1183  C   GLU A 113      47.773  46.308  51.113  1.00  0.00           C  
ATOM   1184  O   GLU A 113      47.727  47.053  50.114  1.00  0.00           O  
ATOM   1185  CB  GLU A 113      45.950  46.237  52.720  1.00  0.00           C  
ATOM   1186  CG  GLU A 113      44.811  45.578  53.493  1.00  0.00           C  
ATOM   1187  CD  GLU A 113      45.289  44.279  54.209  1.00  0.00           C  
ATOM   1188  OE1 GLU A 113      45.842  44.384  55.243  1.00  0.00           O  
ATOM   1189  OE2 GLU A 113      45.021  43.126  53.812  1.00  0.00           O1-
ATOM   1190  H   GLU A 113      46.287  43.679  52.654  1.00  0.00           H  
ATOM   1191  N   VAL A 114      48.907  46.145  51.820  1.00  0.00           N  
ATOM   1192  CA  VAL A 114      50.221  46.615  51.284  1.00  0.00           C  
ATOM   1193  C   VAL A 114      51.228  45.495  51.017  1.00  0.00           C  
ATOM   1194  O   VAL A 114      52.290  45.409  51.636  1.00  0.00           O  
ATOM   1195  CB  VAL A 114      50.630  47.696  52.369  1.00  0.00           C  
ATOM   1196  CG1 VAL A 114      50.948  47.173  53.742  1.00  0.00           C  
ATOM   1197  CG2 VAL A 114      51.814  48.451  51.803  1.00  0.00           C  
ATOM   1198  H   VAL A 114      48.994  45.502  52.574  1.00  0.00           H  
ATOM   1199  N   GLU A 115      50.881  44.513  50.169  1.00  0.00           N  
ATOM   1200  CA  GLU A 115      51.852  43.463  49.791  1.00  0.00           C  
ATOM   1201  C   GLU A 115      53.173  44.001  49.161  1.00  0.00           C  
ATOM   1202  O   GLU A 115      53.276  44.419  48.005  1.00  0.00           O  
ATOM   1203  CB  GLU A 115      51.198  42.692  48.597  1.00  0.00           C  
ATOM   1204  CG  GLU A 115      50.860  41.212  48.888  1.00  0.00           C  
ATOM   1205  CD  GLU A 115      49.957  40.655  47.767  1.00  0.00           C  
ATOM   1206  OE1 GLU A 115      50.371  40.841  46.561  1.00  0.00           O  
ATOM   1207  OE2 GLU A 115      49.086  39.737  48.069  1.00  0.00           O1-
ATOM   1208  H   GLU A 115      49.959  44.346  49.795  1.00  0.00           H  
ATOM   1209  N   ARG A 116      54.282  43.699  49.866  1.00  0.00           N  
ATOM   1210  CA  ARG A 116      55.640  44.073  49.478  1.00  0.00           C  
ATOM   1211  C   ARG A 116      55.834  45.539  49.036  1.00  0.00           C  
ATOM   1212  O   ARG A 116      56.111  45.832  47.853  1.00  0.00           O  
ATOM   1213  CB  ARG A 116      56.174  43.014  48.429  1.00  0.00           C  
ATOM   1214  CG  ARG A 116      56.593  41.701  49.108  1.00  0.00           C  
ATOM   1215  CD  ARG A 116      57.068  40.660  48.146  1.00  0.00           C  
ATOM   1216  NE  ARG A 116      58.501  40.393  48.404  1.00  0.00           N  
ATOM   1217  CZ  ARG A 116      59.442  40.729  47.513  1.00  0.00           C  
ATOM   1218  NH1 ARG A 116      59.249  41.340  46.330  1.00  0.00           N1+
ATOM   1219  NH2 ARG A 116      60.547  40.011  47.601  1.00  0.00           N  
ATOM   1220  H   ARG A 116      54.132  43.323  50.778  1.00  0.00           H  
ATOM   1221  HE  ARG A 116      58.627  40.149  49.367  1.00  0.00           H  
ATOM   1222 1HH1 ARG A 116      58.328  41.676  46.138  1.00  0.00           H  
ATOM   1223 2HH1 ARG A 116      59.972  41.343  45.635  1.00  0.00           H  
ATOM   1224 1HH2 ARG A 116      60.710  39.351  48.337  1.00  0.00           H  
ATOM   1225 2HH2 ARG A 116      61.165  39.925  46.815  1.00  0.00           H  
ATOM   1226  N   GLY A 117      55.693  46.433  49.976  1.00  0.00           N  
ATOM   1227  CA  GLY A 117      55.800  47.935  49.887  1.00  0.00           C  
ATOM   1228  C   GLY A 117      54.745  48.708  49.085  1.00  0.00           C  
ATOM   1229  O   GLY A 117      54.161  49.650  49.552  1.00  0.00           O  
ATOM   1230  H   GLY A 117      55.271  46.193  50.844  1.00  0.00           H  
ATOM   1231  N   LYS A 118      54.436  48.026  47.992  1.00  0.00           N  
ATOM   1232  CA  LYS A 118      53.548  48.479  46.881  1.00  0.00           C  
ATOM   1233  C   LYS A 118      52.135  48.174  47.361  1.00  0.00           C  
ATOM   1234  O   LYS A 118      51.748  47.009  47.628  1.00  0.00           O  
ATOM   1235  CB  LYS A 118      53.803  47.631  45.645  1.00  0.00           C  
ATOM   1236  CG  LYS A 118      55.094  48.078  44.948  1.00  0.00           C  
ATOM   1237  CD  LYS A 118      55.128  47.633  43.417  1.00  0.00           C  
ATOM   1238  CE  LYS A 118      56.392  47.985  42.693  1.00  0.00           C  
ATOM   1239  NZ  LYS A 118      57.573  47.336  43.235  1.00  0.00           N1+
ATOM   1240  H   LYS A 118      55.023  47.265  47.705  1.00  0.00           H  
ATOM   1241  HZ1 LYS A 118      57.968  47.726  44.069  1.00  0.00           H  
ATOM   1242  HZ2 LYS A 118      57.409  46.360  43.402  1.00  0.00           H  
ATOM   1243  HZ3 LYS A 118      58.308  47.334  42.559  1.00  0.00           H  
ATOM   1244  N   SER A 119      51.353  49.222  47.673  1.00  0.00           N  
ATOM   1245  CA  SER A 119      49.928  49.097  48.011  1.00  0.00           C  
ATOM   1246  C   SER A 119      49.011  48.508  46.938  1.00  0.00           C  
ATOM   1247  O   SER A 119      49.022  48.889  45.775  1.00  0.00           O  
ATOM   1248  CB  SER A 119      49.486  50.563  48.206  1.00  0.00           C  
ATOM   1249  OG  SER A 119      48.194  50.545  48.856  1.00  0.00           O  
ATOM   1250  H   SER A 119      51.761  50.120  47.549  1.00  0.00           H  
ATOM   1251  HG  SER A 119      48.256  50.985  49.753  1.00  0.00           H  
ATOM   1252  N   LYS A 120      48.209  47.637  47.470  1.00  0.00           N  
ATOM   1253  CA  LYS A 120      47.288  46.844  46.639  1.00  0.00           C  
ATOM   1254  C   LYS A 120      45.799  47.286  46.706  1.00  0.00           C  
ATOM   1255  O   LYS A 120      44.975  47.061  45.834  1.00  0.00           O  
ATOM   1256  CB  LYS A 120      47.486  45.308  46.941  1.00  0.00           C  
ATOM   1257  CG  LYS A 120      49.034  44.904  46.852  1.00  0.00           C  
ATOM   1258  CD  LYS A 120      49.516  44.623  45.443  1.00  0.00           C  
ATOM   1259  CE  LYS A 120      50.939  44.010  45.262  1.00  0.00           C  
ATOM   1260  NZ  LYS A 120      51.943  45.033  45.283  1.00  0.00           N1+
ATOM   1261  H   LYS A 120      48.176  47.494  48.457  1.00  0.00           H  
ATOM   1262  HZ1 LYS A 120      51.627  45.849  44.787  1.00  0.00           H  
ATOM   1263  HZ2 LYS A 120      52.214  45.167  46.232  1.00  0.00           H  
ATOM   1264  HZ3 LYS A 120      52.759  44.737  44.792  1.00  0.00           H  
ATOM   1265  N   CYS A 121      45.546  47.837  47.883  1.00  0.00           N  
ATOM   1266  CA  CYS A 121      44.200  48.166  48.381  1.00  0.00           C  
ATOM   1267  C   CYS A 121      44.307  48.976  49.694  1.00  0.00           C  
ATOM   1268  O   CYS A 121      45.428  49.099  50.098  1.00  0.00           O  
ATOM   1269  CB  CYS A 121      43.453  46.920  48.760  1.00  0.00           C  
ATOM   1270  SG  CYS A 121      41.655  46.806  48.877  1.00  0.00           S  
ATOM   1271  H   CYS A 121      46.294  48.178  48.450  1.00  0.00           H  
ATOM   1272  HG  CYS A 121      41.343  46.865  47.588  1.00  0.00           H  
ATOM   1273  N   VAL A 122      43.283  49.476  50.385  1.00  0.00           N  
ATOM   1274  CA  VAL A 122      43.345  50.208  51.654  1.00  0.00           C  
ATOM   1275  C   VAL A 122      42.485  49.535  52.736  1.00  0.00           C  
ATOM   1276  O   VAL A 122      41.672  48.667  52.493  1.00  0.00           O  
ATOM   1277  CB  VAL A 122      43.026  51.645  51.423  1.00  0.00           C  
ATOM   1278  CG1 VAL A 122      44.324  52.281  50.936  1.00  0.00           C  
ATOM   1279  CG2 VAL A 122      41.783  51.807  50.574  1.00  0.00           C  
ATOM   1280  H   VAL A 122      42.406  49.060  50.133  1.00  0.00           H  
ATOM   1281  N   LYS A 123      42.697  49.985  53.944  1.00  0.00           N  
ATOM   1282  CA  LYS A 123      41.792  49.529  55.062  1.00  0.00           C  
ATOM   1283  C   LYS A 123      40.308  50.040  55.015  1.00  0.00           C  
ATOM   1284  O   LYS A 123      39.887  50.769  55.951  1.00  0.00           O  
ATOM   1285  CB  LYS A 123      42.449  49.611  56.438  1.00  0.00           C  
ATOM   1286  CG  LYS A 123      42.995  48.182  56.742  1.00  0.00           C  
ATOM   1287  CD  LYS A 123      43.755  48.087  58.051  1.00  0.00           C  
ATOM   1288  CE  LYS A 123      44.977  48.997  58.143  1.00  0.00           C  
ATOM   1289  NZ  LYS A 123      45.413  49.051  59.555  1.00  0.00           N1+
ATOM   1290  H   LYS A 123      43.506  50.476  54.250  1.00  0.00           H  
ATOM   1291  HZ1 LYS A 123      45.777  48.176  59.859  1.00  0.00           H  
ATOM   1292  HZ2 LYS A 123      46.155  49.724  59.491  1.00  0.00           H  
ATOM   1293  HZ3 LYS A 123      44.783  49.374  60.265  1.00  0.00           H  
ATOM   1294  N   TYR A 124      39.602  49.666  53.946  1.00  0.00           N  
ATOM   1295  CA  TYR A 124      38.118  50.051  53.806  1.00  0.00           C  
ATOM   1296  C   TYR A 124      37.158  49.618  54.941  1.00  0.00           C  
ATOM   1297  O   TYR A 124      36.029  50.162  55.029  1.00  0.00           O  
ATOM   1298  CB  TYR A 124      37.618  49.445  52.505  1.00  0.00           C  
ATOM   1299  CG  TYR A 124      37.894  47.942  52.400  1.00  0.00           C  
ATOM   1300  CD1 TYR A 124      38.897  47.446  51.601  1.00  0.00           C  
ATOM   1301  CD2 TYR A 124      36.845  47.065  52.771  1.00  0.00           C  
ATOM   1302  CE1 TYR A 124      38.888  46.171  51.119  1.00  0.00           C  
ATOM   1303  CE2 TYR A 124      36.828  45.737  52.335  1.00  0.00           C  
ATOM   1304  CZ  TYR A 124      37.848  45.305  51.461  1.00  0.00           C  
ATOM   1305  OH  TYR A 124      38.103  43.956  51.565  1.00  0.00           O  
ATOM   1306  H   TYR A 124      40.095  49.171  53.230  1.00  0.00           H  
ATOM   1307  HD1 TYR A 124      39.682  48.119  51.271  1.00  0.00           H  
ATOM   1308  HD2 TYR A 124      36.006  47.498  53.308  1.00  0.00           H  
ATOM   1309  HE1 TYR A 124      39.474  45.957  50.222  1.00  0.00           H  
ATOM   1310  HE2 TYR A 124      36.010  45.031  52.533  1.00  0.00           H  
ATOM   1311  HH  TYR A 124      39.040  43.876  51.217  1.00  0.00           H  
ATOM   1312  N   TRP A 125      37.403  48.498  55.583  1.00  0.00           N  
ATOM   1313  CA  TRP A 125      36.496  47.793  56.585  1.00  0.00           C  
ATOM   1314  C   TRP A 125      36.734  48.452  57.934  1.00  0.00           C  
ATOM   1315  O   TRP A 125      37.844  48.816  58.342  1.00  0.00           O  
ATOM   1316  CB  TRP A 125      36.657  46.280  56.590  1.00  0.00           C  
ATOM   1317  CG  TRP A 125      38.030  45.832  57.096  1.00  0.00           C  
ATOM   1318  CD1 TRP A 125      38.385  45.824  58.377  1.00  0.00           C  
ATOM   1319  CD2 TRP A 125      39.150  45.583  56.333  1.00  0.00           C  
ATOM   1320  CE2 TRP A 125      40.149  45.393  57.290  1.00  0.00           C  
ATOM   1321  CE3 TRP A 125      39.469  45.536  54.981  1.00  0.00           C  
ATOM   1322  NE1 TRP A 125      39.695  45.633  58.471  1.00  0.00           N  
ATOM   1323  CZ2 TRP A 125      41.455  45.108  56.890  1.00  0.00           C  
ATOM   1324  CZ3 TRP A 125      40.800  45.293  54.624  1.00  0.00           C  
ATOM   1325  CH2 TRP A 125      41.777  45.070  55.549  1.00  0.00           C  
ATOM   1326  H   TRP A 125      38.288  48.048  55.505  1.00  0.00           H  
ATOM   1327  HD1 TRP A 125      37.667  45.872  59.198  1.00  0.00           H  
ATOM   1328  HE1 TRP A 125      40.195  45.600  59.344  1.00  0.00           H  
ATOM   1329  HE3 TRP A 125      38.688  45.755  54.251  1.00  0.00           H  
ATOM   1330  HZ2 TRP A 125      42.101  44.743  57.677  1.00  0.00           H  
ATOM   1331  HZ3 TRP A 125      41.137  45.185  53.586  1.00  0.00           H  
ATOM   1332  HH2 TRP A 125      42.743  44.746  55.174  1.00  0.00           H  
ATOM   1333  N   PRO A 126      35.592  48.740  58.683  1.00  0.00           N  
ATOM   1334  CA  PRO A 126      35.662  49.075  60.093  1.00  0.00           C  
ATOM   1335  C   PRO A 126      35.467  47.915  60.969  1.00  0.00           C  
ATOM   1336  O   PRO A 126      34.995  46.853  60.497  1.00  0.00           O  
ATOM   1337  CB  PRO A 126      34.582  50.119  60.248  1.00  0.00           C  
ATOM   1338  CG  PRO A 126      33.475  49.566  59.335  1.00  0.00           C  
ATOM   1339  CD  PRO A 126      34.215  48.930  58.161  1.00  0.00           C  
ATOM   1340  N   ASP A 127      35.910  47.951  62.197  1.00  0.00           N  
ATOM   1341  CA  ASP A 127      35.611  46.975  63.323  1.00  0.00           C  
ATOM   1342  C   ASP A 127      34.150  46.624  63.751  1.00  0.00           C  
ATOM   1343  O   ASP A 127      33.270  47.474  63.618  1.00  0.00           O  
ATOM   1344  CB  ASP A 127      36.382  47.276  64.580  1.00  0.00           C  
ATOM   1345  CG  ASP A 127      37.773  47.777  64.304  1.00  0.00           C  
ATOM   1346  OD1 ASP A 127      38.693  47.031  64.566  1.00  0.00           O  
ATOM   1347  OD2 ASP A 127      37.948  48.872  63.776  1.00  0.00           O1-
ATOM   1348  H   ASP A 127      36.528  48.667  62.521  1.00  0.00           H  
ATOM   1349  N   GLU A 128      34.020  45.444  64.419  1.00  0.00           N  
ATOM   1350  CA  GLU A 128      32.650  45.067  64.887  1.00  0.00           C  
ATOM   1351  C   GLU A 128      31.973  46.141  65.819  1.00  0.00           C  
ATOM   1352  O   GLU A 128      32.585  46.559  66.779  1.00  0.00           O  
ATOM   1353  CB  GLU A 128      32.595  43.749  65.605  1.00  0.00           C  
ATOM   1354  CG  GLU A 128      31.215  43.308  66.129  1.00  0.00           C  
ATOM   1355  CD  GLU A 128      31.224  41.797  66.348  1.00  0.00           C  
ATOM   1356  OE1 GLU A 128      31.015  41.304  67.475  1.00  0.00           O  
ATOM   1357  OE2 GLU A 128      31.765  41.117  65.447  1.00  0.00           O1-
ATOM   1358  H   GLU A 128      34.574  44.658  64.172  1.00  0.00           H  
ATOM   1359  N   TYR A 129      31.013  46.690  65.167  1.00  0.00           N  
ATOM   1360  CA  TYR A 129      30.170  47.858  65.598  1.00  0.00           C  
ATOM   1361  C   TYR A 129      30.827  49.214  65.560  1.00  0.00           C  
ATOM   1362  O   TYR A 129      31.028  49.922  66.553  1.00  0.00           O  
ATOM   1363  CB  TYR A 129      29.293  47.776  66.872  1.00  0.00           C  
ATOM   1364  CG  TYR A 129      28.077  46.799  66.703  1.00  0.00           C  
ATOM   1365  CD1 TYR A 129      27.252  46.660  65.536  1.00  0.00           C  
ATOM   1366  CD2 TYR A 129      27.672  46.056  67.841  1.00  0.00           C  
ATOM   1367  CE1 TYR A 129      26.086  45.857  65.612  1.00  0.00           C  
ATOM   1368  CE2 TYR A 129      26.534  45.246  67.913  1.00  0.00           C  
ATOM   1369  CZ  TYR A 129      25.786  45.144  66.694  1.00  0.00           C  
ATOM   1370  OH  TYR A 129      24.625  44.440  66.689  1.00  0.00           O  
ATOM   1371  H   TYR A 129      30.886  46.427  64.213  1.00  0.00           H  
ATOM   1372  HD1 TYR A 129      27.505  46.986  64.530  1.00  0.00           H  
ATOM   1373  HD2 TYR A 129      28.382  46.139  68.658  1.00  0.00           H  
ATOM   1374  HE1 TYR A 129      25.426  45.827  64.756  1.00  0.00           H  
ATOM   1375  HE2 TYR A 129      26.104  45.122  68.915  1.00  0.00           H  
ATOM   1376  HH  TYR A 129      24.661  43.858  67.504  1.00  0.00           H  
ATOM   1377  N   ALA A 130      31.517  49.383  64.461  1.00  0.00           N  
ATOM   1378  CA  ALA A 130      31.902  50.765  64.065  1.00  0.00           C  
ATOM   1379  C   ALA A 130      31.370  51.179  62.689  1.00  0.00           C  
ATOM   1380  O   ALA A 130      31.019  50.316  61.914  1.00  0.00           O  
ATOM   1381  CB  ALA A 130      33.402  50.891  64.125  1.00  0.00           C  
ATOM   1382  H   ALA A 130      31.960  48.660  63.907  1.00  0.00           H  
ATOM   1383  N   LEU A 131      31.186  52.506  62.617  1.00  0.00           N  
ATOM   1384  CA  LEU A 131      30.944  53.210  61.337  1.00  0.00           C  
ATOM   1385  C   LEU A 131      32.213  53.837  60.791  1.00  0.00           C  
ATOM   1386  O   LEU A 131      33.003  54.446  61.513  1.00  0.00           O  
ATOM   1387  CB  LEU A 131      29.806  54.234  61.676  1.00  0.00           C  
ATOM   1388  CG  LEU A 131      29.327  54.935  60.415  1.00  0.00           C  
ATOM   1389  CD1 LEU A 131      28.643  54.026  59.361  1.00  0.00           C  
ATOM   1390  CD2 LEU A 131      28.326  55.981  60.816  1.00  0.00           C  
ATOM   1391  H   LEU A 131      31.220  53.141  63.384  1.00  0.00           H  
ATOM   1392  N   LYS A 132      32.464  53.646  59.530  1.00  0.00           N  
ATOM   1393  CA  LYS A 132      33.341  54.507  58.748  1.00  0.00           C  
ATOM   1394  C   LYS A 132      32.658  54.953  57.448  1.00  0.00           C  
ATOM   1395  O   LYS A 132      32.104  54.209  56.632  1.00  0.00           O  
ATOM   1396  CB  LYS A 132      34.603  53.701  58.391  1.00  0.00           C  
ATOM   1397  CG  LYS A 132      35.739  53.480  59.434  1.00  0.00           C  
ATOM   1398  CD  LYS A 132      36.924  52.741  58.877  1.00  0.00           C  
ATOM   1399  CE  LYS A 132      37.578  53.492  57.730  1.00  0.00           C  
ATOM   1400  NZ  LYS A 132      38.896  53.048  57.333  1.00  0.00           N1+
ATOM   1401  H   LYS A 132      32.118  52.840  59.064  1.00  0.00           H  
ATOM   1402  HZ1 LYS A 132      39.026  52.780  56.378  1.00  0.00           H  
ATOM   1403  HZ2 LYS A 132      39.577  53.775  57.441  1.00  0.00           H  
ATOM   1404  HZ3 LYS A 132      39.185  52.267  57.876  1.00  0.00           H  
ATOM   1405  N   GLU A 133      33.046  56.212  57.161  1.00  0.00           N  
ATOM   1406  CA  GLU A 133      32.463  57.052  56.064  1.00  0.00           C  
ATOM   1407  C   GLU A 133      33.420  57.227  54.923  1.00  0.00           C  
ATOM   1408  O   GLU A 133      34.514  57.868  55.029  1.00  0.00           O  
ATOM   1409  CB  GLU A 133      31.971  58.450  56.620  1.00  0.00           C  
ATOM   1410  CG  GLU A 133      31.103  59.275  55.595  1.00  0.00           C  
ATOM   1411  CD  GLU A 133      30.556  60.588  56.228  1.00  0.00           C  
ATOM   1412  OE1 GLU A 133      29.358  60.553  56.535  1.00  0.00           O  
ATOM   1413  OE2 GLU A 133      31.262  61.638  56.104  1.00  0.00           O1-
ATOM   1414  H   GLU A 133      33.648  56.690  57.795  1.00  0.00           H  
ATOM   1415  N   TYR A 134      32.781  56.998  53.763  1.00  0.00           N  
ATOM   1416  CA  TYR A 134      33.481  56.939  52.509  1.00  0.00           C  
ATOM   1417  C   TYR A 134      32.621  57.724  51.560  1.00  0.00           C  
ATOM   1418  O   TYR A 134      31.714  57.165  50.984  1.00  0.00           O  
ATOM   1419  CB  TYR A 134      33.950  55.615  51.861  1.00  0.00           C  
ATOM   1420  CG  TYR A 134      35.014  55.011  52.741  1.00  0.00           C  
ATOM   1421  CD1 TYR A 134      36.302  55.464  52.488  1.00  0.00           C  
ATOM   1422  CD2 TYR A 134      34.794  54.106  53.756  1.00  0.00           C  
ATOM   1423  CE1 TYR A 134      37.373  54.869  53.227  1.00  0.00           C  
ATOM   1424  CE2 TYR A 134      35.858  53.465  54.440  1.00  0.00           C  
ATOM   1425  CZ  TYR A 134      37.170  53.864  54.150  1.00  0.00           C  
ATOM   1426  OH  TYR A 134      38.236  53.173  54.678  1.00  0.00           O  
ATOM   1427  H   TYR A 134      31.918  56.485  53.772  1.00  0.00           H  
ATOM   1428  HD1 TYR A 134      36.657  56.311  51.899  1.00  0.00           H  
ATOM   1429  HD2 TYR A 134      33.792  53.979  54.179  1.00  0.00           H  
ATOM   1430  HE1 TYR A 134      38.354  55.332  53.082  1.00  0.00           H  
ATOM   1431  HE2 TYR A 134      35.614  52.571  55.015  1.00  0.00           H  
ATOM   1432  HH  TYR A 134      38.996  53.635  54.218  1.00  0.00           H  
ATOM   1433  N   GLY A 135      32.692  59.016  51.625  1.00  0.00           N  
ATOM   1434  CA  GLY A 135      31.939  60.029  50.852  1.00  0.00           C  
ATOM   1435  C   GLY A 135      30.489  59.730  50.982  1.00  0.00           C  
ATOM   1436  O   GLY A 135      29.898  59.756  52.063  1.00  0.00           O  
ATOM   1437  H   GLY A 135      33.284  59.429  52.314  1.00  0.00           H  
ATOM   1438  N   VAL A 136      29.887  59.647  49.824  1.00  0.00           N  
ATOM   1439  CA  VAL A 136      28.454  59.271  49.712  1.00  0.00           C  
ATOM   1440  C   VAL A 136      27.910  57.958  50.401  1.00  0.00           C  
ATOM   1441  O   VAL A 136      26.693  57.770  50.594  1.00  0.00           O  
ATOM   1442  CB  VAL A 136      27.933  59.180  48.264  1.00  0.00           C  
ATOM   1443  CG1 VAL A 136      28.119  60.538  47.519  1.00  0.00           C  
ATOM   1444  CG2 VAL A 136      28.691  58.085  47.455  1.00  0.00           C  
ATOM   1445  H   VAL A 136      30.251  60.183  49.071  1.00  0.00           H  
ATOM   1446  N   MET A 137      28.849  56.988  50.679  1.00  0.00           N  
ATOM   1447  CA  MET A 137      28.436  55.761  51.425  1.00  0.00           C  
ATOM   1448  C   MET A 137      28.861  55.739  52.911  1.00  0.00           C  
ATOM   1449  O   MET A 137      29.839  56.353  53.346  1.00  0.00           O  
ATOM   1450  CB  MET A 137      28.986  54.510  50.779  1.00  0.00           C  
ATOM   1451  CG  MET A 137      28.830  54.370  49.275  1.00  0.00           C  
ATOM   1452  SD  MET A 137      27.071  53.989  48.847  1.00  0.00           S  
ATOM   1453  CE  MET A 137      27.084  54.567  47.150  1.00  0.00           C  
ATOM   1454  H   MET A 137      29.822  57.174  50.526  1.00  0.00           H  
ATOM   1455  N   ARG A 138      28.018  55.068  53.669  1.00  0.00           N  
ATOM   1456  CA  ARG A 138      28.467  54.739  55.031  1.00  0.00           C  
ATOM   1457  C   ARG A 138      28.609  53.199  55.306  1.00  0.00           C  
ATOM   1458  O   ARG A 138      27.668  52.418  55.023  1.00  0.00           O  
ATOM   1459  CB  ARG A 138      27.524  55.378  56.051  1.00  0.00           C  
ATOM   1460  CG  ARG A 138      27.633  56.868  56.102  1.00  0.00           C  
ATOM   1461  CD  ARG A 138      27.066  57.331  57.457  1.00  0.00           C  
ATOM   1462  NE  ARG A 138      26.776  58.781  57.366  1.00  0.00           N  
ATOM   1463  CZ  ARG A 138      25.521  59.281  57.248  1.00  0.00           C  
ATOM   1464  NH1 ARG A 138      24.476  58.407  57.176  1.00  0.00           N1+
ATOM   1465  NH2 ARG A 138      25.184  60.572  57.478  1.00  0.00           N  
ATOM   1466  H   ARG A 138      27.058  54.984  53.417  1.00  0.00           H  
ATOM   1467  HE  ARG A 138      27.584  59.360  57.358  1.00  0.00           H  
ATOM   1468 1HH1 ARG A 138      24.532  57.413  57.121  1.00  0.00           H  
ATOM   1469 2HH1 ARG A 138      23.551  58.736  57.356  1.00  0.00           H  
ATOM   1470 1HH2 ARG A 138      25.791  61.267  57.841  1.00  0.00           H  
ATOM   1471 2HH2 ARG A 138      24.241  60.894  57.407  1.00  0.00           H  
ATOM   1472  N   VAL A 139      29.798  52.792  55.641  1.00  0.00           N  
ATOM   1473  CA  VAL A 139      30.186  51.382  55.687  1.00  0.00           C  
ATOM   1474  C   VAL A 139      30.290  51.058  57.209  1.00  0.00           C  
ATOM   1475  O   VAL A 139      31.257  51.353  57.895  1.00  0.00           O  
ATOM   1476  CB  VAL A 139      31.438  51.103  54.869  1.00  0.00           C  
ATOM   1477  CG1 VAL A 139      31.859  49.641  54.958  1.00  0.00           C  
ATOM   1478  CG2 VAL A 139      31.352  51.540  53.448  1.00  0.00           C  
ATOM   1479  H   VAL A 139      30.540  53.468  55.668  1.00  0.00           H  
ATOM   1480  N   ARG A 140      29.236  50.556  57.820  1.00  0.00           N  
ATOM   1481  CA  ARG A 140      29.263  49.983  59.202  1.00  0.00           C  
ATOM   1482  C   ARG A 140      29.471  48.456  59.090  1.00  0.00           C  
ATOM   1483  O   ARG A 140      28.862  47.760  58.233  1.00  0.00           O  
ATOM   1484  CB  ARG A 140      27.900  50.238  59.906  1.00  0.00           C  
ATOM   1485  CG  ARG A 140      27.850  49.824  61.350  1.00  0.00           C  
ATOM   1486  CD  ARG A 140      26.510  50.186  61.932  1.00  0.00           C  
ATOM   1487  NE  ARG A 140      26.345  51.597  62.310  1.00  0.00           N  
ATOM   1488  CZ  ARG A 140      25.634  52.562  61.751  1.00  0.00           C  
ATOM   1489  NH1 ARG A 140      24.937  52.239  60.657  1.00  0.00           N1+
ATOM   1490  NH2 ARG A 140      25.800  53.774  62.113  1.00  0.00           N  
ATOM   1491  H   ARG A 140      28.315  50.596  57.447  1.00  0.00           H  
ATOM   1492  HE  ARG A 140      26.846  51.878  63.135  1.00  0.00           H  
ATOM   1493 1HH1 ARG A 140      24.805  51.303  60.351  1.00  0.00           H  
ATOM   1494 2HH1 ARG A 140      24.595  53.059  60.193  1.00  0.00           H  
ATOM   1495 1HH2 ARG A 140      26.363  54.033  62.889  1.00  0.00           H  
ATOM   1496 2HH2 ARG A 140      25.442  54.447  61.464  1.00  0.00           H  
ATOM   1497  N   ASN A 141      30.195  47.871  60.050  1.00  0.00           N  
ATOM   1498  CA  ASN A 141      30.425  46.401  60.205  1.00  0.00           C  
ATOM   1499  C   ASN A 141      29.727  45.808  61.453  1.00  0.00           C  
ATOM   1500  O   ASN A 141      30.126  46.188  62.537  1.00  0.00           O  
ATOM   1501  CB  ASN A 141      31.940  46.015  60.252  1.00  0.00           C  
ATOM   1502  CG  ASN A 141      32.286  44.583  60.723  1.00  0.00           C  
ATOM   1503  ND2 ASN A 141      33.612  44.419  60.809  1.00  0.00           N  
ATOM   1504  OD1 ASN A 141      31.521  43.785  61.250  1.00  0.00           O  
ATOM   1505  H   ASN A 141      30.664  48.408  60.752  1.00  0.00           H  
ATOM   1506 1HD2 ASN A 141      34.270  45.130  60.554  1.00  0.00           H  
ATOM   1507 2HD2 ASN A 141      34.019  43.643  61.291  1.00  0.00           H  
ATOM   1508  N   VAL A 142      28.827  44.891  61.192  1.00  0.00           N  
ATOM   1509  CA  VAL A 142      27.988  44.379  62.279  1.00  0.00           C  
ATOM   1510  C   VAL A 142      28.309  43.082  63.069  1.00  0.00           C  
ATOM   1511  O   VAL A 142      27.781  42.862  64.159  1.00  0.00           O  
ATOM   1512  CB  VAL A 142      26.527  44.329  61.921  1.00  0.00           C  
ATOM   1513  CG1 VAL A 142      25.987  45.662  61.516  1.00  0.00           C  
ATOM   1514  CG2 VAL A 142      26.165  43.241  60.893  1.00  0.00           C  
ATOM   1515  H   VAL A 142      28.845  44.374  60.342  1.00  0.00           H  
ATOM   1516  N   LYS A 143      29.274  42.301  62.587  1.00  0.00           N  
ATOM   1517  CA  LYS A 143      29.584  40.868  62.920  1.00  0.00           C  
ATOM   1518  C   LYS A 143      30.819  40.330  62.168  1.00  0.00           C  
ATOM   1519  O   LYS A 143      30.913  40.183  60.976  1.00  0.00           O  
ATOM   1520  CB  LYS A 143      28.316  40.079  62.511  1.00  0.00           C  
ATOM   1521  CG  LYS A 143      28.430  38.604  62.846  1.00  0.00           C  
ATOM   1522  CD  LYS A 143      27.545  37.625  62.014  1.00  0.00           C  
ATOM   1523  CE  LYS A 143      26.053  37.679  62.274  1.00  0.00           C  
ATOM   1524  NZ  LYS A 143      25.341  36.608  61.518  1.00  0.00           N1+
ATOM   1525  H   LYS A 143      29.869  42.770  61.930  1.00  0.00           H  
ATOM   1526  HZ1 LYS A 143      25.888  35.773  61.509  1.00  0.00           H  
ATOM   1527  HZ2 LYS A 143      24.426  36.513  61.907  1.00  0.00           H  
ATOM   1528  HZ3 LYS A 143      25.153  36.958  60.601  1.00  0.00           H  
ATOM   1529  N   GLU A 144      31.958  40.061  62.874  1.00  0.00           N  
ATOM   1530  CA  GLU A 144      33.180  39.548  62.226  1.00  0.00           C  
ATOM   1531  C   GLU A 144      33.757  38.272  62.846  1.00  0.00           C  
ATOM   1532  O   GLU A 144      34.055  38.149  64.069  1.00  0.00           O  
ATOM   1533  CB  GLU A 144      34.231  40.694  62.114  1.00  0.00           C  
ATOM   1534  CG  GLU A 144      34.665  41.315  63.442  1.00  0.00           C  
ATOM   1535  CD  GLU A 144      35.894  42.215  63.240  1.00  0.00           C  
ATOM   1536  OE1 GLU A 144      36.817  41.732  62.540  1.00  0.00           O  
ATOM   1537  OE2 GLU A 144      35.976  43.290  63.907  1.00  0.00           O1-
ATOM   1538  H   GLU A 144      32.045  40.324  63.841  1.00  0.00           H  
ATOM   1539  N   SER A 145      34.366  37.493  61.939  1.00  0.00           N  
ATOM   1540  CA  SER A 145      34.961  36.162  62.279  1.00  0.00           C  
ATOM   1541  C   SER A 145      36.182  35.767  61.452  1.00  0.00           C  
ATOM   1542  O   SER A 145      36.281  36.294  60.378  1.00  0.00           O  
ATOM   1543  CB  SER A 145      33.922  35.118  61.987  1.00  0.00           C  
ATOM   1544  OG  SER A 145      34.200  33.888  62.606  1.00  0.00           O  
ATOM   1545  H   SER A 145      34.454  37.764  60.981  1.00  0.00           H  
ATOM   1546  HG  SER A 145      33.308  33.439  62.685  1.00  0.00           H  
ATOM   1547  N   ALA A 146      37.119  34.992  62.032  1.00  0.00           N  
ATOM   1548  CA  ALA A 146      38.063  34.245  61.183  1.00  0.00           C  
ATOM   1549  C   ALA A 146      38.054  32.704  61.309  1.00  0.00           C  
ATOM   1550  O   ALA A 146      38.494  32.099  62.270  1.00  0.00           O  
ATOM   1551  CB  ALA A 146      39.512  34.752  61.427  1.00  0.00           C  
ATOM   1552  H   ALA A 146      37.094  34.654  62.968  1.00  0.00           H  
ATOM   1553  N   ALA A 147      37.775  32.135  60.135  1.00  0.00           N  
ATOM   1554  CA  ALA A 147      37.892  30.682  59.786  1.00  0.00           C  
ATOM   1555  C   ALA A 147      39.370  30.470  59.471  1.00  0.00           C  
ATOM   1556  O   ALA A 147      40.025  31.368  58.953  1.00  0.00           O  
ATOM   1557  CB  ALA A 147      37.237  30.336  58.464  1.00  0.00           C  
ATOM   1558  H   ALA A 147      37.515  32.749  59.382  1.00  0.00           H  
ATOM   1559  N   HIS A 148      39.791  29.166  59.384  1.00  0.00           N  
ATOM   1560  CA  HIS A 148      41.266  28.891  59.476  1.00  0.00           C  
ATOM   1561  C   HIS A 148      42.057  29.410  58.213  1.00  0.00           C  
ATOM   1562  O   HIS A 148      43.241  29.868  58.232  1.00  0.00           O  
ATOM   1563  CB  HIS A 148      41.419  27.456  59.701  1.00  0.00           C  
ATOM   1564  CG  HIS A 148      40.812  26.528  58.629  1.00  0.00           C  
ATOM   1565  CD2 HIS A 148      41.538  25.734  57.792  1.00  0.00           C  
ATOM   1566  ND1 HIS A 148      39.558  26.143  58.562  1.00  0.00           N  
ATOM   1567  CE1 HIS A 148      39.453  25.019  57.801  1.00  0.00           C  
ATOM   1568  NE2 HIS A 148      40.641  24.829  57.240  1.00  0.00           N  
ATOM   1569  H   HIS A 148      39.200  28.360  59.331  1.00  0.00           H  
ATOM   1570  HD2 HIS A 148      42.623  25.695  57.749  1.00  0.00           H  
ATOM   1571  HE1 HIS A 148      38.656  24.275  57.893  1.00  0.00           H  
ATOM   1572  HE2 HIS A 148      40.735  24.335  56.375  1.00  0.00           H  
ATOM   1573  N   ASP A 149      41.394  29.485  57.085  1.00  0.00           N  
ATOM   1574  CA  ASP A 149      41.996  30.170  55.895  1.00  0.00           C  
ATOM   1575  C   ASP A 149      41.509  31.629  55.680  1.00  0.00           C  
ATOM   1576  O   ASP A 149      42.147  32.382  54.957  1.00  0.00           O  
ATOM   1577  CB  ASP A 149      41.679  29.521  54.554  1.00  0.00           C  
ATOM   1578  CG  ASP A 149      42.482  28.199  54.495  1.00  0.00           C  
ATOM   1579  OD1 ASP A 149      41.822  27.153  54.544  1.00  0.00           O  
ATOM   1580  OD2 ASP A 149      43.726  28.124  54.384  1.00  0.00           O1-
ATOM   1581  H   ASP A 149      40.453  29.155  56.999  1.00  0.00           H  
ATOM   1582  N   TYR A 150      40.477  32.117  56.420  1.00  0.00           N  
ATOM   1583  CA  TYR A 150      39.753  33.400  56.055  1.00  0.00           C  
ATOM   1584  C   TYR A 150      38.837  34.130  57.012  1.00  0.00           C  
ATOM   1585  O   TYR A 150      37.850  33.709  57.576  1.00  0.00           O  
ATOM   1586  CB  TYR A 150      38.949  33.348  54.775  1.00  0.00           C  
ATOM   1587  CG  TYR A 150      38.015  32.225  54.486  1.00  0.00           C  
ATOM   1588  CD1 TYR A 150      38.466  31.109  53.761  1.00  0.00           C  
ATOM   1589  CD2 TYR A 150      36.619  32.449  54.766  1.00  0.00           C  
ATOM   1590  CE1 TYR A 150      37.537  30.209  53.384  1.00  0.00           C  
ATOM   1591  CE2 TYR A 150      35.744  31.523  54.281  1.00  0.00           C  
ATOM   1592  CZ  TYR A 150      36.185  30.332  53.629  1.00  0.00           C  
ATOM   1593  OH  TYR A 150      35.463  29.114  53.706  1.00  0.00           O  
ATOM   1594  H   TYR A 150      40.327  31.741  57.332  1.00  0.00           H  
ATOM   1595  HD1 TYR A 150      39.505  31.094  53.441  1.00  0.00           H  
ATOM   1596  HD2 TYR A 150      36.271  32.943  55.672  1.00  0.00           H  
ATOM   1597  HE1 TYR A 150      37.887  29.392  52.757  1.00  0.00           H  
ATOM   1598  HE2 TYR A 150      34.684  31.755  54.291  1.00  0.00           H  
ATOM   1599  HH  TYR A 150      34.496  29.351  53.609  1.00  0.00           H  
ATOM   1600  N   THR A 151      39.085  35.455  57.005  1.00  0.00           N  
ATOM   1601  CA  THR A 151      38.326  36.535  57.742  1.00  0.00           C  
ATOM   1602  C   THR A 151      37.057  36.910  57.028  1.00  0.00           C  
ATOM   1603  O   THR A 151      37.103  37.049  55.798  1.00  0.00           O  
ATOM   1604  CB  THR A 151      39.260  37.748  57.828  1.00  0.00           C  
ATOM   1605  CG2 THR A 151      38.766  38.592  58.973  1.00  0.00           C  
ATOM   1606  OG1 THR A 151      40.632  37.511  58.033  1.00  0.00           O  
ATOM   1607  H   THR A 151      39.804  35.814  56.407  1.00  0.00           H  
ATOM   1608  HG1 THR A 151      41.038  38.417  57.961  1.00  0.00           H  
ATOM   1609  N   LEU A 152      35.952  36.928  57.787  1.00  0.00           N  
ATOM   1610  CA  LEU A 152      34.595  37.154  57.277  1.00  0.00           C  
ATOM   1611  C   LEU A 152      33.983  38.349  58.054  1.00  0.00           C  
ATOM   1612  O   LEU A 152      34.004  38.359  59.284  1.00  0.00           O  
ATOM   1613  CB  LEU A 152      33.777  35.974  57.709  1.00  0.00           C  
ATOM   1614  CG  LEU A 152      34.308  34.683  56.979  1.00  0.00           C  
ATOM   1615  CD1 LEU A 152      33.477  33.459  57.489  1.00  0.00           C  
ATOM   1616  CD2 LEU A 152      34.121  34.830  55.487  1.00  0.00           C  
ATOM   1617  H   LEU A 152      36.053  36.823  58.777  1.00  0.00           H  
ATOM   1618  N   ARG A 153      33.179  39.074  57.286  1.00  0.00           N  
ATOM   1619  CA  ARG A 153      32.599  40.327  57.744  1.00  0.00           C  
ATOM   1620  C   ARG A 153      31.293  40.754  57.139  1.00  0.00           C  
ATOM   1621  O   ARG A 153      31.159  41.113  55.936  1.00  0.00           O  
ATOM   1622  CB  ARG A 153      33.637  41.439  57.579  1.00  0.00           C  
ATOM   1623  CG  ARG A 153      34.850  41.373  58.501  1.00  0.00           C  
ATOM   1624  CD  ARG A 153      35.656  42.571  58.011  1.00  0.00           C  
ATOM   1625  NE  ARG A 153      36.960  42.812  58.684  1.00  0.00           N  
ATOM   1626  CZ  ARG A 153      38.203  42.560  58.202  1.00  0.00           C  
ATOM   1627  NH1 ARG A 153      38.313  42.134  56.950  1.00  0.00           N1+
ATOM   1628  NH2 ARG A 153      39.241  42.394  58.987  1.00  0.00           N  
ATOM   1629  H   ARG A 153      33.179  38.830  56.314  1.00  0.00           H  
ATOM   1630  HE  ARG A 153      36.874  43.292  59.557  1.00  0.00           H  
ATOM   1631 1HH1 ARG A 153      37.556  41.795  56.383  1.00  0.00           H  
ATOM   1632 2HH1 ARG A 153      39.167  42.214  56.423  1.00  0.00           H  
ATOM   1633 1HH2 ARG A 153      39.150  42.515  59.975  1.00  0.00           H  
ATOM   1634 2HH2 ARG A 153      40.140  42.183  58.589  1.00  0.00           H  
ATOM   1635  N   GLU A 154      30.302  40.918  58.045  1.00  0.00           N  
ATOM   1636  CA  GLU A 154      28.952  41.359  57.667  1.00  0.00           C  
ATOM   1637  C   GLU A 154      28.871  42.877  57.727  1.00  0.00           C  
ATOM   1638  O   GLU A 154      28.542  43.440  58.749  1.00  0.00           O  
ATOM   1639  CB  GLU A 154      27.726  40.711  58.469  1.00  0.00           C  
ATOM   1640  CG  GLU A 154      26.375  40.965  57.850  1.00  0.00           C  
ATOM   1641  CD  GLU A 154      25.269  40.120  58.391  1.00  0.00           C  
ATOM   1642  OE1 GLU A 154      24.267  39.743  57.669  1.00  0.00           O  
ATOM   1643  OE2 GLU A 154      25.280  39.773  59.585  1.00  0.00           O1-
ATOM   1644  H   GLU A 154      30.417  40.455  58.926  1.00  0.00           H  
ATOM   1645  N   LEU A 155      29.084  43.415  56.533  1.00  0.00           N  
ATOM   1646  CA  LEU A 155      28.990  44.829  56.130  1.00  0.00           C  
ATOM   1647  C   LEU A 155      27.538  45.332  55.827  1.00  0.00           C  
ATOM   1648  O   LEU A 155      26.747  44.672  55.120  1.00  0.00           O  
ATOM   1649  CB  LEU A 155      29.849  45.193  54.895  1.00  0.00           C  
ATOM   1650  CG  LEU A 155      31.396  44.991  55.009  1.00  0.00           C  
ATOM   1651  CD1 LEU A 155      32.046  45.120  53.627  1.00  0.00           C  
ATOM   1652  CD2 LEU A 155      32.083  46.042  55.956  1.00  0.00           C  
ATOM   1653  H   LEU A 155      29.302  42.853  55.732  1.00  0.00           H  
ATOM   1654  N   LYS A 156      27.236  46.496  56.374  1.00  0.00           N  
ATOM   1655  CA  LYS A 156      26.157  47.324  55.992  1.00  0.00           C  
ATOM   1656  C   LYS A 156      26.487  48.635  55.241  1.00  0.00           C  
ATOM   1657  O   LYS A 156      27.110  49.529  55.774  1.00  0.00           O  
ATOM   1658  CB  LYS A 156      25.334  47.704  57.269  1.00  0.00           C  
ATOM   1659  CG  LYS A 156      24.773  46.530  57.963  1.00  0.00           C  
ATOM   1660  CD  LYS A 156      23.583  46.093  57.170  1.00  0.00           C  
ATOM   1661  CE  LYS A 156      22.847  45.107  58.008  1.00  0.00           C  
ATOM   1662  NZ  LYS A 156      21.724  44.708  57.173  1.00  0.00           N1+
ATOM   1663  H   LYS A 156      27.793  46.873  57.112  1.00  0.00           H  
ATOM   1664  HZ1 LYS A 156      21.077  44.228  57.763  1.00  0.00           H  
ATOM   1665  HZ2 LYS A 156      21.199  45.493  56.833  1.00  0.00           H  
ATOM   1666  HZ3 LYS A 156      22.001  44.105  56.434  1.00  0.00           H  
ATOM   1667  N   LEU A 157      25.966  48.578  54.007  1.00  0.00           N  
ATOM   1668  CA  LEU A 157      26.204  49.703  53.033  1.00  0.00           C  
ATOM   1669  C   LEU A 157      24.941  50.465  52.912  1.00  0.00           C  
ATOM   1670  O   LEU A 157      23.954  49.919  52.434  1.00  0.00           O  
ATOM   1671  CB  LEU A 157      26.674  49.020  51.765  1.00  0.00           C  
ATOM   1672  CG  LEU A 157      27.236  50.112  50.800  1.00  0.00           C  
ATOM   1673  CD1 LEU A 157      28.416  50.947  51.443  1.00  0.00           C  
ATOM   1674  CD2 LEU A 157      27.649  49.618  49.435  1.00  0.00           C  
ATOM   1675  H   LEU A 157      25.583  47.693  53.758  1.00  0.00           H  
ATOM   1676  N   SER A 158      24.887  51.523  53.710  1.00  0.00           N  
ATOM   1677  CA  SER A 158      23.797  52.507  53.618  1.00  0.00           C  
ATOM   1678  C   SER A 158      24.304  53.818  53.073  1.00  0.00           C  
ATOM   1679  O   SER A 158      25.517  54.049  53.117  1.00  0.00           O  
ATOM   1680  CB  SER A 158      23.113  52.793  54.974  1.00  0.00           C  
ATOM   1681  OG  SER A 158      24.067  53.437  55.878  1.00  0.00           O  
ATOM   1682  H   SER A 158      25.750  51.871  54.077  1.00  0.00           H  
ATOM   1683  HG  SER A 158      24.543  52.668  56.305  1.00  0.00           H  
ATOM   1684  N   LYS A 159      23.514  54.634  52.415  1.00  0.00           N  
ATOM   1685  CA  LYS A 159      23.944  55.936  51.846  1.00  0.00           C  
ATOM   1686  C   LYS A 159      23.475  57.128  52.711  1.00  0.00           C  
ATOM   1687  O   LYS A 159      22.448  57.081  53.377  1.00  0.00           O  
ATOM   1688  CB  LYS A 159      23.280  55.961  50.441  1.00  0.00           C  
ATOM   1689  CG  LYS A 159      24.017  56.769  49.352  1.00  0.00           C  
ATOM   1690  CD  LYS A 159      23.101  56.837  48.104  1.00  0.00           C  
ATOM   1691  CE  LYS A 159      23.864  57.250  46.822  1.00  0.00           C  
ATOM   1692  NZ  LYS A 159      22.962  57.450  45.686  1.00  0.00           N1+
ATOM   1693  H   LYS A 159      22.556  54.440  52.242  1.00  0.00           H  
ATOM   1694  HZ1 LYS A 159      23.502  57.954  45.017  1.00  0.00           H  
ATOM   1695  HZ2 LYS A 159      22.808  56.509  45.382  1.00  0.00           H  
ATOM   1696  HZ3 LYS A 159      22.065  57.842  45.881  1.00  0.00           H  
ATOM   1697  N   VAL A 160      24.303  58.163  52.506  1.00  0.00           N  
ATOM   1698  CA  VAL A 160      23.997  59.475  53.158  1.00  0.00           C  
ATOM   1699  C   VAL A 160      22.726  60.075  52.477  1.00  0.00           C  
ATOM   1700  O   VAL A 160      22.595  60.041  51.254  1.00  0.00           O  
ATOM   1701  CB  VAL A 160      25.152  60.488  53.065  1.00  0.00           C  
ATOM   1702  CG1 VAL A 160      24.966  61.706  53.990  1.00  0.00           C  
ATOM   1703  CG2 VAL A 160      26.501  59.755  53.342  1.00  0.00           C  
ATOM   1704  H   VAL A 160      24.923  58.281  51.740  1.00  0.00           H  
ATOM   1705  N   GLY A 161      21.818  60.415  53.364  1.00  0.00           N  
ATOM   1706  CA  GLY A 161      20.523  61.012  52.947  1.00  0.00           C  
ATOM   1707  C   GLY A 161      19.514  59.939  52.518  1.00  0.00           C  
ATOM   1708  O   GLY A 161      18.383  59.864  52.967  1.00  0.00           O  
ATOM   1709  H   GLY A 161      21.900  60.121  54.315  1.00  0.00           H  
ATOM   1710  N   GLN A 162      19.919  59.089  51.611  1.00  0.00           N  
ATOM   1711  CA  GLN A 162      19.028  58.035  51.084  1.00  0.00           C  
ATOM   1712  C   GLN A 162      18.762  56.728  51.841  1.00  0.00           C  
ATOM   1713  O   GLN A 162      19.687  56.139  52.451  1.00  0.00           O  
ATOM   1714  CB  GLN A 162      19.397  57.707  49.598  1.00  0.00           C  
ATOM   1715  CG  GLN A 162      18.382  56.654  49.071  1.00  0.00           C  
ATOM   1716  CD  GLN A 162      18.700  56.098  47.738  1.00  0.00           C  
ATOM   1717  NE2 GLN A 162      17.778  55.983  46.855  1.00  0.00           N  
ATOM   1718  OE1 GLN A 162      19.754  55.607  47.500  1.00  0.00           O  
ATOM   1719  H   GLN A 162      20.873  58.969  51.319  1.00  0.00           H  
ATOM   1720 1HE2 GLN A 162      16.803  56.144  46.962  1.00  0.00           H  
ATOM   1721 2HE2 GLN A 162      18.052  55.545  46.001  1.00  0.00           H  
ATOM   1722  N   GLY A 163      17.587  56.733  52.463  1.00  0.00           N  
ATOM   1723  CA  GLY A 163      17.039  55.569  53.248  1.00  0.00           C  
ATOM   1724  C   GLY A 163      16.585  54.324  52.403  1.00  0.00           C  
ATOM   1725  O   GLY A 163      16.470  54.501  51.220  1.00  0.00           O  
ATOM   1726  H   GLY A 163      17.020  57.561  52.493  1.00  0.00           H  
ATOM   1727  N   ASN A 164      16.202  53.280  53.095  1.00  0.00           N  
ATOM   1728  CA  ASN A 164      15.698  51.951  52.568  1.00  0.00           C  
ATOM   1729  C   ASN A 164      16.485  51.116  51.521  1.00  0.00           C  
ATOM   1730  O   ASN A 164      16.507  49.894  51.576  1.00  0.00           O  
ATOM   1731  CB  ASN A 164      14.357  51.973  52.096  1.00  0.00           C  
ATOM   1732  CG  ASN A 164      13.264  52.202  53.148  1.00  0.00           C  
ATOM   1733  ND2 ASN A 164      13.146  51.161  53.980  1.00  0.00           N  
ATOM   1734  OD1 ASN A 164      12.468  53.139  53.208  1.00  0.00           O  
ATOM   1735  H   ASN A 164      16.185  53.360  54.093  1.00  0.00           H  
ATOM   1736 1HD2 ASN A 164      13.550  50.258  53.865  1.00  0.00           H  
ATOM   1737 2HD2 ASN A 164      12.701  51.319  54.870  1.00  0.00           H  
ATOM   1738  N   THR A 165      17.271  51.756  50.693  1.00  0.00           N  
ATOM   1739  CA  THR A 165      18.279  51.122  49.789  1.00  0.00           C  
ATOM   1740  C   THR A 165      19.429  50.377  50.455  1.00  0.00           C  
ATOM   1741  O   THR A 165      20.461  50.075  49.865  1.00  0.00           O  
ATOM   1742  CB  THR A 165      18.753  52.183  48.849  1.00  0.00           C  
ATOM   1743  CG2 THR A 165      17.624  52.745  47.940  1.00  0.00           C  
ATOM   1744  OG1 THR A 165      19.526  53.230  49.456  1.00  0.00           O  
ATOM   1745  H   THR A 165      17.368  52.755  50.716  1.00  0.00           H  
ATOM   1746  HG1 THR A 165      19.861  53.901  48.790  1.00  0.00           H  
ATOM   1747  N   GLU A 166      19.246  50.113  51.765  1.00  0.00           N  
ATOM   1748  CA  GLU A 166      20.289  49.461  52.661  1.00  0.00           C  
ATOM   1749  C   GLU A 166      20.495  47.983  52.333  1.00  0.00           C  
ATOM   1750  O   GLU A 166      19.518  47.222  52.437  1.00  0.00           O  
ATOM   1751  CB  GLU A 166      19.979  49.650  54.148  1.00  0.00           C  
ATOM   1752  CG  GLU A 166      21.135  49.348  55.091  1.00  0.00           C  
ATOM   1753  CD  GLU A 166      20.654  49.669  56.515  1.00  0.00           C  
ATOM   1754  OE1 GLU A 166      21.061  50.692  57.049  1.00  0.00           O  
ATOM   1755  OE2 GLU A 166      20.056  48.802  57.112  1.00  0.00           O1-
ATOM   1756  H   GLU A 166      18.280  50.043  52.009  1.00  0.00           H  
ATOM   1757  N   ARG A 167      21.689  47.677  51.910  1.00  0.00           N  
ATOM   1758  CA  ARG A 167      22.046  46.304  51.479  1.00  0.00           C  
ATOM   1759  C   ARG A 167      23.157  45.770  52.352  1.00  0.00           C  
ATOM   1760  O   ARG A 167      24.201  46.374  52.558  1.00  0.00           O  
ATOM   1761  CB  ARG A 167      22.507  46.303  49.999  1.00  0.00           C  
ATOM   1762  CG  ARG A 167      21.527  47.001  49.102  1.00  0.00           C  
ATOM   1763  CD  ARG A 167      22.075  46.941  47.689  1.00  0.00           C  
ATOM   1764  NE  ARG A 167      20.929  47.185  46.790  1.00  0.00           N  
ATOM   1765  CZ  ARG A 167      20.867  48.179  45.837  1.00  0.00           C  
ATOM   1766  NH1 ARG A 167      21.817  49.091  45.609  1.00  0.00           N1+
ATOM   1767  NH2 ARG A 167      19.755  48.557  45.221  1.00  0.00           N  
ATOM   1768  H   ARG A 167      22.309  48.409  51.631  1.00  0.00           H  
ATOM   1769  HE  ARG A 167      20.082  46.662  46.878  1.00  0.00           H  
ATOM   1770 1HH1 ARG A 167      22.611  49.286  46.178  1.00  0.00           H  
ATOM   1771 2HH1 ARG A 167      21.943  49.453  44.687  1.00  0.00           H  
ATOM   1772 1HH2 ARG A 167      18.837  48.150  45.246  1.00  0.00           H  
ATOM   1773 2HH2 ARG A 167      19.798  49.060  44.361  1.00  0.00           H  
ATOM   1774  N   THR A 168      22.736  44.575  52.850  1.00  0.00           N  
ATOM   1775  CA  THR A 168      23.845  43.703  53.426  1.00  0.00           C  
ATOM   1776  C   THR A 168      24.843  43.232  52.338  1.00  0.00           C  
ATOM   1777  O   THR A 168      24.462  42.441  51.412  1.00  0.00           O  
ATOM   1778  CB  THR A 168      23.279  42.443  54.172  1.00  0.00           C  
ATOM   1779  CG2 THR A 168      24.305  41.474  54.685  1.00  0.00           C  
ATOM   1780  OG1 THR A 168      22.598  42.870  55.321  1.00  0.00           O  
ATOM   1781  H   THR A 168      21.807  44.233  53.003  1.00  0.00           H  
ATOM   1782  HG1 THR A 168      22.288  42.024  55.755  1.00  0.00           H  
ATOM   1783  N   VAL A 169      26.169  43.499  52.487  1.00  0.00           N  
ATOM   1784  CA  VAL A 169      27.320  42.974  51.693  1.00  0.00           C  
ATOM   1785  C   VAL A 169      28.377  42.158  52.521  1.00  0.00           C  
ATOM   1786  O   VAL A 169      28.656  42.479  53.690  1.00  0.00           O  
ATOM   1787  CB  VAL A 169      28.096  44.162  51.043  1.00  0.00           C  
ATOM   1788  CG1 VAL A 169      27.194  44.710  49.963  1.00  0.00           C  
ATOM   1789  CG2 VAL A 169      28.344  45.370  51.982  1.00  0.00           C  
ATOM   1790  H   VAL A 169      26.492  43.982  53.296  1.00  0.00           H  
ATOM   1791  N   TRP A 170      28.971  41.165  51.877  1.00  0.00           N  
ATOM   1792  CA  TRP A 170      29.732  40.222  52.656  1.00  0.00           C  
ATOM   1793  C   TRP A 170      31.181  40.138  52.255  1.00  0.00           C  
ATOM   1794  O   TRP A 170      31.558  39.713  51.172  1.00  0.00           O  
ATOM   1795  CB  TRP A 170      29.099  38.874  52.511  1.00  0.00           C  
ATOM   1796  CG  TRP A 170      28.210  38.491  53.706  1.00  0.00           C  
ATOM   1797  CD1 TRP A 170      26.965  38.933  54.015  1.00  0.00           C  
ATOM   1798  CD2 TRP A 170      28.602  37.792  54.823  1.00  0.00           C  
ATOM   1799  CE2 TRP A 170      27.747  38.022  55.875  1.00  0.00           C  
ATOM   1800  CE3 TRP A 170      29.643  36.842  55.044  1.00  0.00           C  
ATOM   1801  NE1 TRP A 170      26.741  38.653  55.266  1.00  0.00           N  
ATOM   1802  CZ2 TRP A 170      27.826  37.413  57.148  1.00  0.00           C  
ATOM   1803  CZ3 TRP A 170      29.814  36.202  56.285  1.00  0.00           C  
ATOM   1804  CH2 TRP A 170      28.877  36.457  57.287  1.00  0.00           C  
ATOM   1805  H   TRP A 170      28.831  41.031  50.896  1.00  0.00           H  
ATOM   1806  HD1 TRP A 170      26.181  39.312  53.362  1.00  0.00           H  
ATOM   1807  HE1 TRP A 170      25.873  38.895  55.695  1.00  0.00           H  
ATOM   1808  HE3 TRP A 170      30.340  36.623  54.237  1.00  0.00           H  
ATOM   1809  HZ2 TRP A 170      27.176  37.734  57.961  1.00  0.00           H  
ATOM   1810  HZ3 TRP A 170      30.530  35.393  56.437  1.00  0.00           H  
ATOM   1811  HH2 TRP A 170      28.832  35.663  58.037  1.00  0.00           H  
ATOM   1812  N   GLN A 171      31.957  40.626  53.229  1.00  0.00           N  
ATOM   1813  CA  GLN A 171      33.483  40.594  53.230  1.00  0.00           C  
ATOM   1814  C   GLN A 171      33.981  39.132  53.454  1.00  0.00           C  
ATOM   1815  O   GLN A 171      33.586  38.463  54.407  1.00  0.00           O  
ATOM   1816  CB  GLN A 171      34.043  41.679  54.171  1.00  0.00           C  
ATOM   1817  CG  GLN A 171      35.336  42.424  53.767  1.00  0.00           C  
ATOM   1818  CD  GLN A 171      36.595  41.623  54.136  1.00  0.00           C  
ATOM   1819  NE2 GLN A 171      37.659  42.040  53.515  1.00  0.00           N  
ATOM   1820  OE1 GLN A 171      36.614  40.797  55.069  1.00  0.00           O  
ATOM   1821  H   GLN A 171      31.537  41.044  54.032  1.00  0.00           H  
ATOM   1822 1HE2 GLN A 171      37.577  42.787  52.851  1.00  0.00           H  
ATOM   1823 2HE2 GLN A 171      38.568  41.740  53.803  1.00  0.00           H  
ATOM   1824  N   TYR A 172      34.816  38.703  52.484  1.00  0.00           N  
ATOM   1825  CA  TYR A 172      35.585  37.452  52.425  1.00  0.00           C  
ATOM   1826  C   TYR A 172      37.026  37.841  52.103  1.00  0.00           C  
ATOM   1827  O   TYR A 172      37.521  37.729  50.991  1.00  0.00           O  
ATOM   1828  CB  TYR A 172      35.046  36.440  51.408  1.00  0.00           C  
ATOM   1829  CG  TYR A 172      33.897  35.569  51.899  1.00  0.00           C  
ATOM   1830  CD1 TYR A 172      34.194  34.203  51.958  1.00  0.00           C  
ATOM   1831  CD2 TYR A 172      32.635  35.864  52.296  1.00  0.00           C
[truncated: 2,116,151 more chars]
