# Supplementary material for: Structural insights into the pSer/pThr dependent regulation of the SHP2 tyrosine phosphatase in insulin and CD28 signaling
Source: Nat Commun. 2022 Sep 16;13:5439. doi: 10.1038/s41467-022-32918-5 (PMC9481563; doi:10.1038/s41467-022-32918-5)
Supplement: Supplementary file 4 — Supplementary dataset 2 [file 41467_2022_32918_MOESM4_ESM.zip › p0CD28-01-dynamics.pdb]

MODEL        1
ATOM      1  N   SER A   4      64.690  29.150  27.860  1.00  0.00           N  
ATOM      2  CA  SER A   4      63.350  28.740  27.380  1.00  0.00           C  
ATOM      3  C   SER A   4      62.440  28.590  28.570  1.00  0.00           C  
ATOM      4  O   SER A   4      62.760  28.130  29.630  1.00  0.00           O  
ATOM      5  CB  SER A   4      63.410  27.430  26.610  1.00  0.00           C  
ATOM      6  OG  SER A   4      64.170  26.480  27.430  1.00  0.00           O  
ATOM      7  HG  SER A   4      64.460  25.690  26.890  1.00  0.00           H  
ATOM      8  H1  SER A   4      65.390  29.030  27.150  1.00  0.00           H  
ATOM      9  H2  SER A   4      64.660  30.140  28.000  1.00  0.00           H  
ATOM     10  H3  SER A   4      65.040  28.590  28.610  1.00  0.00           H  
ATOM     11  N   GLY A   5      61.370  29.390  28.560  1.00  0.00           N  
ATOM     12  CA  GLY A   5      60.310  29.240  29.540  1.00  0.00           C  
ATOM     13  C   GLY A   5      59.090  30.200  29.580  1.00  0.00           C  
ATOM     14  O   GLY A   5      58.590  30.650  28.570  1.00  0.00           O  
ATOM     15  H   GLY A   5      61.220  30.040  27.810  1.00  0.00           H  
ATOM     16  N   PHE A   6      58.690  30.450  30.820  1.00  0.00           N  
ATOM     17  CA  PHE A   6      57.540  31.320  31.020  1.00  0.00           C  
ATOM     18  C   PHE A   6      57.720  32.780  30.500  1.00  0.00           C  
ATOM     19  O   PHE A   6      56.780  33.290  29.900  1.00  0.00           O  
ATOM     20  CB  PHE A   6      57.160  31.170  32.530  1.00  0.00           C  
ATOM     21  CG  PHE A   6      56.680  29.780  32.950  1.00  0.00           C  
ATOM     22  CD1 PHE A   6      55.350  29.360  32.710  1.00  0.00           C  
ATOM     23  CD2 PHE A   6      57.540  28.930  33.610  1.00  0.00           C  
ATOM     24  CE1 PHE A   6      54.850  28.150  33.220  1.00  0.00           C  
ATOM     25  CE2 PHE A   6      56.990  27.760  34.100  1.00  0.00           C  
ATOM     26  CZ  PHE A   6      55.690  27.380  33.930  1.00  0.00           C  
ATOM     27  H   PHE A   6      59.280  30.360  31.620  1.00  0.00           H  
ATOM     28  HD1 PHE A   6      54.740  30.000  32.090  1.00  0.00           H  
ATOM     29  HD2 PHE A   6      58.620  29.020  33.480  1.00  0.00           H  
ATOM     30  HE1 PHE A   6      53.800  27.870  33.190  1.00  0.00           H  
ATOM     31  HE2 PHE A   6      57.560  27.000  34.650  1.00  0.00           H  
ATOM     32  HZ  PHE A   6      55.480  26.380  34.310  1.00  0.00           H  
ATOM     33  N   TRP A   7      58.980  33.190  30.430  1.00  0.00           N  
ATOM     34  CA  TRP A   7      59.370  34.550  29.990  1.00  0.00           C  
ATOM     35  C   TRP A   7      58.810  34.920  28.630  1.00  0.00           C  
ATOM     36  O   TRP A   7      58.070  35.890  28.410  1.00  0.00           O  
ATOM     37  CB  TRP A   7      60.890  34.790  30.070  1.00  0.00           C  
ATOM     38  CG  TRP A   7      61.340  36.170  29.680  1.00  0.00           C  
ATOM     39  CD1 TRP A   7      61.250  37.260  30.440  1.00  0.00           C  
ATOM     40  CD2 TRP A   7      61.820  36.560  28.390  1.00  0.00           C  
ATOM     41  CE2 TRP A   7      62.080  37.950  28.490  1.00  0.00           C  
ATOM     42  CE3 TRP A   7      62.120  35.830  27.250  1.00  0.00           C  
ATOM     43  NE1 TRP A   7      61.690  38.310  29.730  1.00  0.00           N  
ATOM     44  CZ2 TRP A   7      62.620  38.560  27.420  1.00  0.00           C  
ATOM     45  CZ3 TRP A   7      62.660  36.510  26.220  1.00  0.00           C  
ATOM     46  CH2 TRP A   7      62.940  37.870  26.310  1.00  0.00           C  
ATOM     47  H   TRP A   7      59.720  32.520  30.530  1.00  0.00           H  
ATOM     48  HD1 TRP A   7      60.620  37.330  31.330  1.00  0.00           H  
ATOM     49  HE1 TRP A   7      61.650  39.290  29.950  1.00  0.00           H  
ATOM     50  HE3 TRP A   7      61.900  34.770  27.090  1.00  0.00           H  
ATOM     51  HZ2 TRP A   7      62.190  39.550  27.240  1.00  0.00           H  
ATOM     52  HZ3 TRP A   7      62.750  36.060  25.230  1.00  0.00           H  
ATOM     53  HH2 TRP A   7      63.570  38.320  25.540  1.00  0.00           H  
ATOM     54  N   GLU A   8      59.160  33.970  27.730  1.00  0.00           N  
ATOM     55  CA  GLU A   8      58.800  34.120  26.320  1.00  0.00           C  
ATOM     56  C   GLU A   8      57.340  34.190  25.910  1.00  0.00           C  
ATOM     57  O   GLU A   8      57.070  34.930  24.960  1.00  0.00           O  
ATOM     58  CB  GLU A   8      59.430  32.990  25.510  1.00  0.00           C  
ATOM     59  CG  GLU A   8      60.970  32.920  25.450  1.00  0.00           C  
ATOM     60  CD  GLU A   8      61.400  31.740  26.340  1.00  0.00           C  
ATOM     61  OE1 GLU A   8      61.670  30.610  25.830  1.00  0.00           O  
ATOM     62  OE2 GLU A   8      61.220  31.930  27.560  1.00  0.00           O1-
ATOM     63  H   GLU A   8      59.800  33.220  27.900  1.00  0.00           H  
ATOM     64  N   GLU A   9      56.550  33.590  26.750  1.00  0.00           N  
ATOM     65  CA  GLU A   9      55.050  33.510  26.610  1.00  0.00           C  
ATOM     66  C   GLU A   9      54.380  34.920  27.020  1.00  0.00           C  
ATOM     67  O   GLU A   9      53.720  35.600  26.230  1.00  0.00           O  
ATOM     68  CB  GLU A   9      54.470  32.400  27.490  1.00  0.00           C  
ATOM     69  CG  GLU A   9      55.270  31.090  27.690  1.00  0.00           C  
ATOM     70  CD  GLU A   9      54.560  30.150  28.710  1.00  0.00           C  
ATOM     71  OE1 GLU A   9      55.180  29.190  29.160  1.00  0.00           O  
ATOM     72  OE2 GLU A   9      53.350  30.140  28.810  1.00  0.00           O1-
ATOM     73  H   GLU A   9      56.920  32.860  27.330  1.00  0.00           H  
ATOM     74  N   PHE A  10      54.950  35.320  28.160  1.00  0.00           N  
ATOM     75  CA  PHE A  10      54.490  36.590  28.870  1.00  0.00           C  
ATOM     76  C   PHE A  10      54.820  37.770  28.040  1.00  0.00           C  
ATOM     77  O   PHE A  10      53.960  38.400  27.420  1.00  0.00           O  
ATOM     78  CB  PHE A  10      55.260  36.550  30.140  1.00  0.00           C  
ATOM     79  CG  PHE A  10      55.070  37.760  31.070  1.00  0.00           C  
ATOM     80  CD1 PHE A  10      53.900  38.080  31.650  1.00  0.00           C  
ATOM     81  CD2 PHE A  10      56.240  38.430  31.380  1.00  0.00           C  
ATOM     82  CE1 PHE A  10      53.880  39.090  32.580  1.00  0.00           C  
ATOM     83  CE2 PHE A  10      56.230  39.420  32.310  1.00  0.00           C  
ATOM     84  CZ  PHE A  10      55.050  39.840  32.930  1.00  0.00           C  
ATOM     85  H   PHE A  10      55.610  34.760  28.660  1.00  0.00           H  
ATOM     86  HD1 PHE A  10      52.990  37.490  31.520  1.00  0.00           H  
ATOM     87  HD2 PHE A  10      57.180  38.030  31.010  1.00  0.00           H  
ATOM     88  HE1 PHE A  10      52.970  39.410  33.090  1.00  0.00           H  
ATOM     89  HE2 PHE A  10      57.150  39.880  32.670  1.00  0.00           H  
ATOM     90  HZ  PHE A  10      54.980  40.610  33.690  1.00  0.00           H  
ATOM     91  N   GLU A  11      56.150  37.920  27.720  1.00  0.00           N  
ATOM     92  CA  GLU A  11      56.890  39.060  27.030  1.00  0.00           C  
ATOM     93  C   GLU A  11      56.270  39.520  25.670  1.00  0.00           C  
ATOM     94  O   GLU A  11      56.130  40.730  25.520  1.00  0.00           O  
ATOM     95  CB  GLU A  11      58.400  38.690  27.040  1.00  0.00           C  
ATOM     96  CG  GLU A  11      59.220  39.710  26.300  1.00  0.00           C  
ATOM     97  CD  GLU A  11      59.540  41.010  27.060  1.00  0.00           C  
ATOM     98  OE1 GLU A  11      58.890  41.430  28.070  1.00  0.00           O  
ATOM     99  OE2 GLU A  11      60.590  41.560  26.680  1.00  0.00           O1-
ATOM    100  H   GLU A  11      56.810  37.210  27.960  1.00  0.00           H  
ATOM    101  N   THR A  12      55.530  38.580  25.030  1.00  0.00           N  
ATOM    102  CA  THR A  12      54.740  38.820  23.780  1.00  0.00           C  
ATOM    103  C   THR A  12      53.750  39.930  23.920  1.00  0.00           C  
ATOM    104  O   THR A  12      53.960  40.980  23.300  1.00  0.00           O  
ATOM    105  CB  THR A  12      54.070  37.610  23.170  1.00  0.00           C  
ATOM    106  CG2 THR A  12      55.050  36.530  22.900  1.00  0.00           C  
ATOM    107  OG1 THR A  12      53.160  37.040  24.040  1.00  0.00           O  
ATOM    108  H   THR A  12      55.570  37.610  25.270  1.00  0.00           H  
ATOM    109  HG1 THR A  12      53.680  36.680  24.810  1.00  0.00           H  
ATOM    110  N   LEU A  13      53.060  39.970  25.070  1.00  0.00           N  
ATOM    111  CA  LEU A  13      52.010  40.980  25.520  1.00  0.00           C  
ATOM    112  C   LEU A  13      52.620  42.300  26.030  1.00  0.00           C  
ATOM    113  O   LEU A  13      51.920  43.280  25.800  1.00  0.00           O  
ATOM    114  CB  LEU A  13      51.090  40.480  26.640  1.00  0.00           C  
ATOM    115  CG  LEU A  13      49.780  39.760  26.200  1.00  0.00           C  
ATOM    116  CD1 LEU A  13      50.020  38.570  25.260  1.00  0.00           C  
ATOM    117  CD2 LEU A  13      48.960  39.350  27.380  1.00  0.00           C  
ATOM    118  H   LEU A  13      53.390  39.360  25.800  1.00  0.00           H  
ATOM    119  N   GLN A  14      53.840  42.300  26.540  1.00  0.00           N  
ATOM    120  CA  GLN A  14      54.500  43.660  26.910  1.00  0.00           C  
ATOM    121  C   GLN A  14      54.780  44.440  25.620  1.00  0.00           C  
ATOM    122  O   GLN A  14      54.390  45.590  25.560  1.00  0.00           O  
ATOM    123  CB  GLN A  14      55.760  43.530  27.780  1.00  0.00           C  
ATOM    124  CG  GLN A  14      55.460  42.770  29.070  1.00  0.00           C  
ATOM    125  CD  GLN A  14      56.260  43.190  30.260  1.00  0.00           C  
ATOM    126  NE2 GLN A  14      57.440  42.700  30.260  1.00  0.00           N  
ATOM    127  OE1 GLN A  14      55.830  43.780  31.260  1.00  0.00           O  
ATOM    128  H   GLN A  14      54.260  41.410  26.730  1.00  0.00           H  
ATOM    129 1HE2 GLN A  14      57.880  42.110  29.570  1.00  0.00           H  
ATOM    130 2HE2 GLN A  14      57.990  42.840  31.080  1.00  0.00           H  
ATOM    131  N   GLN A  15      55.260  43.680  24.610  1.00  0.00           N  
ATOM    132  CA  GLN A  15      55.530  44.240  23.290  1.00  0.00           C  
ATOM    133  C   GLN A  15      54.180  44.690  22.610  1.00  0.00           C  
ATOM    134  O   GLN A  15      53.980  45.880  22.430  1.00  0.00           O  
ATOM    135  CB  GLN A  15      56.190  43.220  22.350  1.00  0.00           C  
ATOM    136  CG  GLN A  15      57.120  43.950  21.440  1.00  0.00           C  
ATOM    137  CD  GLN A  15      57.560  42.990  20.390  1.00  0.00           C  
ATOM    138  NE2 GLN A  15      58.770  43.130  19.970  1.00  0.00           N  
ATOM    139  OE1 GLN A  15      56.740  42.200  19.920  1.00  0.00           O  
ATOM    140  H   GLN A  15      55.850  42.910  24.860  1.00  0.00           H  
ATOM    141 1HE2 GLN A  15      59.340  43.850  20.370  1.00  0.00           H  
ATOM    142 2HE2 GLN A  15      59.130  42.650  19.170  1.00  0.00           H  
ATOM    143  N   GLN A  16      53.200  43.840  22.720  1.00  0.00           N  
ATOM    144  CA  GLN A  16      51.780  44.210  22.290  1.00  0.00           C  
ATOM    145  C   GLN A  16      51.190  45.410  22.990  1.00  0.00           C  
ATOM    146  O   GLN A  16      50.560  46.270  22.400  1.00  0.00           O  
ATOM    147  CB  GLN A  16      50.770  43.060  22.420  1.00  0.00           C  
ATOM    148  CG  GLN A  16      51.080  41.860  21.590  1.00  0.00           C  
ATOM    149  CD  GLN A  16      50.110  40.670  21.750  1.00  0.00           C  
ATOM    150  NE2 GLN A  16      50.530  39.510  21.300  1.00  0.00           N  
ATOM    151  OE1 GLN A  16      49.000  40.750  22.080  1.00  0.00           O  
ATOM    152  H   GLN A  16      53.340  42.880  22.980  1.00  0.00           H  
ATOM    153 1HE2 GLN A  16      51.410  39.420  20.850  1.00  0.00           H  
ATOM    154 2HE2 GLN A  16      50.020  38.670  21.450  1.00  0.00           H  
ATOM    155  N   GLU A  17      51.450  45.530  24.310  1.00  0.00           N  
ATOM    156  CA  GLU A  17      51.030  46.780  25.110  1.00  0.00           C  
ATOM    157  C   GLU A  17      51.740  48.040  24.610  1.00  0.00           C  
ATOM    158  O   GLU A  17      51.060  49.060  24.480  1.00  0.00           O  
ATOM    159  CB  GLU A  17      51.350  46.620  26.580  1.00  0.00           C  
ATOM    160  CG  GLU A  17      50.470  47.560  27.430  1.00  0.00           C  
ATOM    161  CD  GLU A  17      50.360  47.170  28.860  1.00  0.00           C  
ATOM    162  OE1 GLU A  17      51.340  47.350  29.660  1.00  0.00           O  
ATOM    163  OE2 GLU A  17      49.240  46.920  29.220  1.00  0.00           O1-
ATOM    164  H   GLU A  17      51.470  44.720  24.900  1.00  0.00           H  
ATOM    165  N   CYS A  18      52.950  47.900  24.020  1.00  0.00           N  
ATOM    166  CA  CYS A  18      53.580  49.040  23.360  1.00  0.00           C  
ATOM    167  C   CYS A  18      52.950  49.410  22.000  1.00  0.00           C  
ATOM    168  O   CYS A  18      52.760  50.570  21.640  1.00  0.00           O  
ATOM    169  CB  CYS A  18      55.080  48.650  23.200  1.00  0.00           C  
ATOM    170  SG  CYS A  18      56.260  49.810  22.440  1.00  0.00           S  
ATOM    171  H   CYS A  18      53.300  47.010  23.710  1.00  0.00           H  
ATOM    172  HG  CYS A  18      57.210  49.280  23.200  1.00  0.00           H  
ATOM    173  N   LYS A  19      52.410  48.450  21.330  1.00  0.00           N  
ATOM    174  CA  LYS A  19      51.630  48.650  20.060  1.00  0.00           C  
ATOM    175  C   LYS A  19      50.190  48.890  20.410  1.00  0.00           C  
ATOM    176  O   LYS A  19      49.430  48.010  20.760  1.00  0.00           O  
ATOM    177  CB  LYS A  19      51.790  47.390  19.240  1.00  0.00           C  
ATOM    178  CG  LYS A  19      51.230  47.350  17.840  1.00  0.00           C  
ATOM    179  CD  LYS A  19      51.350  46.080  16.970  1.00  0.00           C  
ATOM    180  CE  LYS A  19      50.630  44.990  17.720  1.00  0.00           C  
ATOM    181  NZ  LYS A  19      50.490  43.820  16.820  1.00  0.00           N1+
ATOM    182  H   LYS A  19      52.470  47.490  21.580  1.00  0.00           H  
ATOM    183  HZ1 LYS A  19      51.060  43.020  16.990  1.00  0.00           H  
ATOM    184  HZ2 LYS A  19      49.570  43.470  17.010  1.00  0.00           H  
ATOM    185  HZ3 LYS A  19      50.460  44.110  15.860  1.00  0.00           H  
ATOM    186  N   LEU A  20      49.800  50.170  20.420  1.00  0.00           N  
ATOM    187  CA  LEU A  20      48.550  50.760  21.050  1.00  0.00           C  
ATOM    188  C   LEU A  20      47.230  50.550  20.230  1.00  0.00           C  
ATOM    189  O   LEU A  20      47.190  50.770  19.050  1.00  0.00           O  
ATOM    190  CB  LEU A  20      48.760  52.200  21.360  1.00  0.00           C  
ATOM    191  CG  LEU A  20      49.180  52.330  22.830  1.00  0.00           C  
ATOM    192  CD1 LEU A  20      50.040  53.530  22.880  1.00  0.00           C  
ATOM    193  CD2 LEU A  20      48.010  52.250  23.870  1.00  0.00           C  
ATOM    194  H   LEU A  20      50.400  50.880  20.060  1.00  0.00           H  
ATOM    195  N   LEU A  21      46.120  50.610  20.990  1.00  0.00           N  
ATOM    196  CA  LEU A  21      44.700  50.570  20.510  1.00  0.00           C  
ATOM    197  C   LEU A  21      43.730  51.420  21.380  1.00  0.00           C  
ATOM    198  O   LEU A  21      43.250  52.390  20.880  1.00  0.00           O  
ATOM    199  CB  LEU A  21      44.260  49.080  20.410  1.00  0.00           C  
ATOM    200  CG  LEU A  21      43.040  48.930  19.500  1.00  0.00           C  
ATOM    201  CD1 LEU A  21      43.440  49.050  18.090  1.00  0.00           C  
ATOM    202  CD2 LEU A  21      42.430  47.670  19.870  1.00  0.00           C  
ATOM    203  H   LEU A  21      46.160  50.280  21.930  1.00  0.00           H  
ATOM    204  N   TYR A  22      43.720  51.170  22.680  1.00  0.00           N  
ATOM    205  CA  TYR A  22      42.660  51.760  23.530  1.00  0.00           C  
ATOM    206  C   TYR A  22      42.960  53.110  24.230  1.00  0.00           C  
ATOM    207  O   TYR A  22      44.110  53.430  24.530  1.00  0.00           O  
ATOM    208  CB  TYR A  22      42.340  50.650  24.500  1.00  0.00           C  
ATOM    209  CG  TYR A  22      41.860  49.340  23.820  1.00  0.00           C  
ATOM    210  CD1 TYR A  22      40.630  49.320  23.200  1.00  0.00           C  
ATOM    211  CD2 TYR A  22      42.700  48.250  23.860  1.00  0.00           C  
ATOM    212  CE1 TYR A  22      40.210  48.100  22.650  1.00  0.00           C  
ATOM    213  CE2 TYR A  22      42.320  47.080  23.290  1.00  0.00           C  
ATOM    214  CZ  TYR A  22      41.080  47.010  22.750  1.00  0.00           C  
ATOM    215  OH  TYR A  22      40.630  45.820  22.220  1.00  0.00           O  
ATOM    216  H   TYR A  22      44.190  50.360  23.020  1.00  0.00           H  
ATOM    217  HD1 TYR A  22      40.070  50.240  23.050  1.00  0.00           H  
ATOM    218  HD2 TYR A  22      43.640  48.260  24.420  1.00  0.00           H  
ATOM    219  HE1 TYR A  22      39.370  48.100  21.950  1.00  0.00           H  
ATOM    220  HE2 TYR A  22      43.080  46.310  23.180  1.00  0.00           H  
ATOM    221  HH  TYR A  22      40.050  45.890  21.410  1.00  0.00           H  
ATOM    222  N   SER A  23      41.980  53.980  24.330  1.00  0.00           N  
ATOM    223  CA  SER A  23      42.180  55.430  24.670  1.00  0.00           C  
ATOM    224  C   SER A  23      42.270  55.600  26.170  1.00  0.00           C  
ATOM    225  O   SER A  23      41.620  54.830  26.950  1.00  0.00           O  
ATOM    226  CB  SER A  23      40.980  56.190  24.090  1.00  0.00           C  
ATOM    227  OG  SER A  23      41.110  57.540  24.270  1.00  0.00           O  
ATOM    228  H   SER A  23      41.050  53.640  24.390  1.00  0.00           H  
ATOM    229  HG  SER A  23      40.650  57.560  25.160  1.00  0.00           H  
ATOM    230  N   ARG A  24      42.980  56.630  26.610  1.00  0.00           N  
ATOM    231  CA  ARG A  24      43.140  56.930  28.040  1.00  0.00           C  
ATOM    232  C   ARG A  24      43.030  58.440  28.350  1.00  0.00           C  
ATOM    233  O   ARG A  24      43.450  58.950  29.390  1.00  0.00           O  
ATOM    234  CB  ARG A  24      44.480  56.460  28.460  1.00  0.00           C  
ATOM    235  CG  ARG A  24      44.730  54.970  28.370  1.00  0.00           C  
ATOM    236  CD  ARG A  24      46.270  54.670  28.500  1.00  0.00           C  
ATOM    237  NE  ARG A  24      47.120  55.100  27.380  1.00  0.00           N  
ATOM    238  CZ  ARG A  24      48.430  55.110  27.350  1.00  0.00           C  
ATOM    239  NH1 ARG A  24      49.100  54.780  28.470  1.00  0.00           N1+
ATOM    240  NH2 ARG A  24      49.090  55.530  26.260  1.00  0.00           N  
ATOM    241  H   ARG A  24      43.500  57.270  26.050  1.00  0.00           H  
ATOM    242  HE  ARG A  24      46.640  55.550  26.620  1.00  0.00           H  
ATOM    243 1HH1 ARG A  24      48.790  54.500  29.380  1.00  0.00           H  
ATOM    244 2HH1 ARG A  24      50.080  54.940  28.620  1.00  0.00           H  
ATOM    245 1HH2 ARG A  24      48.600  55.830  25.440  1.00  0.00           H  
ATOM    246 2HH2 ARG A  24      50.060  55.730  26.390  1.00  0.00           H  
ATOM    247  N   LYS A  25      42.220  59.100  27.560  1.00  0.00           N  
ATOM    248  CA  LYS A  25      42.180  60.590  27.470  1.00  0.00           C  
ATOM    249  C   LYS A  25      41.790  61.300  28.790  1.00  0.00           C  
ATOM    250  O   LYS A  25      42.430  62.340  29.150  1.00  0.00           O  
ATOM    251  CB  LYS A  25      41.470  61.240  26.270  1.00  0.00           C  
ATOM    252  CG  LYS A  25      42.490  61.120  25.150  1.00  0.00           C  
ATOM    253  CD  LYS A  25      41.850  61.710  23.860  1.00  0.00           C  
ATOM    254  CE  LYS A  25      40.630  60.960  23.350  1.00  0.00           C  
ATOM    255  NZ  LYS A  25      40.150  61.530  22.100  1.00  0.00           N1+
ATOM    256  H   LYS A  25      41.470  58.650  27.080  1.00  0.00           H  
ATOM    257  HZ1 LYS A  25      39.970  62.480  22.340  1.00  0.00           H  
ATOM    258  HZ2 LYS A  25      40.890  61.530  21.420  1.00  0.00           H  
ATOM    259  HZ3 LYS A  25      39.370  60.990  21.800  1.00  0.00           H  
ATOM    260  N   GLU A  26      40.790  60.770  29.540  1.00  0.00           N  
ATOM    261  CA  GLU A  26      40.230  61.550  30.700  1.00  0.00           C  
ATOM    262  C   GLU A  26      41.190  61.460  31.900  1.00  0.00           C  
ATOM    263  O   GLU A  26      41.300  62.440  32.660  1.00  0.00           O  
ATOM    264  CB  GLU A  26      38.820  61.280  31.060  1.00  0.00           C  
ATOM    265  CG  GLU A  26      37.990  61.650  29.840  1.00  0.00           C  
ATOM    266  CD  GLU A  26      37.770  63.160  29.670  1.00  0.00           C  
ATOM    267  OE1 GLU A  26      38.460  63.920  28.990  1.00  0.00           O  
ATOM    268  OE2 GLU A  26      36.700  63.600  30.140  1.00  0.00           O1-
ATOM    269  H   GLU A  26      40.470  59.850  29.320  1.00  0.00           H  
ATOM    270  N   GLY A  27      41.990  60.380  31.910  1.00  0.00           N  
ATOM    271  CA  GLY A  27      42.980  60.210  33.010  1.00  0.00           C  
ATOM    272  C   GLY A  27      44.270  61.080  32.780  1.00  0.00           C  
ATOM    273  O   GLY A  27      44.960  61.340  33.700  1.00  0.00           O  
ATOM    274  H   GLY A  27      42.140  59.770  31.140  1.00  0.00           H  
ATOM    275  N   GLN A  28      44.440  61.530  31.500  1.00  0.00           N  
ATOM    276  CA  GLN A  28      45.620  62.310  31.150  1.00  0.00           C  
ATOM    277  C   GLN A  28      45.400  63.790  31.630  1.00  0.00           C  
ATOM    278  O   GLN A  28      46.440  64.430  31.800  1.00  0.00           O  
ATOM    279  CB  GLN A  28      45.840  62.380  29.600  1.00  0.00           C  
ATOM    280  CG  GLN A  28      46.190  60.940  29.190  1.00  0.00           C  
ATOM    281  CD  GLN A  28      46.550  60.960  27.690  1.00  0.00           C  
ATOM    282  NE2 GLN A  28      47.710  61.340  27.390  1.00  0.00           N  
ATOM    283  OE1 GLN A  28      45.720  60.870  26.770  1.00  0.00           O  
ATOM    284  H   GLN A  28      43.850  61.320  30.730  1.00  0.00           H  
ATOM    285 1HE2 GLN A  28      48.400  61.530  28.090  1.00  0.00           H  
ATOM    286 2HE2 GLN A  28      47.940  61.630  26.460  1.00  0.00           H  
ATOM    287  N   ARG A  29      44.230  64.430  31.590  1.00  0.00           N  
ATOM    288  CA  ARG A  29      43.990  65.840  31.790  1.00  0.00           C  
ATOM    289  C   ARG A  29      44.040  66.420  33.180  1.00  0.00           C  
ATOM    290  O   ARG A  29      43.540  65.820  34.100  1.00  0.00           O  
ATOM    291  CB  ARG A  29      42.630  66.180  31.150  1.00  0.00           C  
ATOM    292  CG  ARG A  29      41.410  65.760  31.970  1.00  0.00           C  
ATOM    293  CD  ARG A  29      40.060  65.970  31.250  1.00  0.00           C  
ATOM    294  NE  ARG A  29      39.740  67.300  30.810  1.00  0.00           N  
ATOM    295  CZ  ARG A  29      38.690  67.690  30.130  1.00  0.00           C  
ATOM    296  NH1 ARG A  29      37.840  66.730  29.690  1.00  0.00           N1+
ATOM    297  NH2 ARG A  29      38.180  68.900  30.160  1.00  0.00           N  
ATOM    298  H   ARG A  29      43.460  63.900  31.250  1.00  0.00           H  
ATOM    299  HE  ARG A  29      40.410  67.960  31.140  1.00  0.00           H  
ATOM    300 1HH1 ARG A  29      38.050  65.760  29.810  1.00  0.00           H  
ATOM    301 2HH1 ARG A  29      37.010  66.960  29.190  1.00  0.00           H  
ATOM    302 1HH2 ARG A  29      38.540  69.490  30.880  1.00  0.00           H  
ATOM    303 2HH2 ARG A  29      37.430  69.210  29.580  1.00  0.00           H  
ATOM    304  N   GLN A  30      44.280  67.770  33.240  1.00  0.00           N  
ATOM    305  CA  GLN A  30      44.330  68.670  34.450  1.00  0.00           C  
ATOM    306  C   GLN A  30      43.160  68.510  35.450  1.00  0.00           C  
ATOM    307  O   GLN A  30      43.440  67.860  36.480  1.00  0.00           O  
ATOM    308  CB  GLN A  30      44.510  70.110  33.960  1.00  0.00           C  
ATOM    309  CG  GLN A  30      46.010  70.470  34.160  1.00  0.00           C  
ATOM    310  CD  GLN A  30      47.010  70.070  33.080  1.00  0.00           C  
ATOM    311  NE2 GLN A  30      47.810  71.100  32.720  1.00  0.00           N  
ATOM    312  OE1 GLN A  30      47.080  68.940  32.670  1.00  0.00           O  
ATOM    313  H   GLN A  30      44.310  68.200  32.340  1.00  0.00           H  
ATOM    314 1HE2 GLN A  30      47.650  71.990  33.150  1.00  0.00           H  
ATOM    315 2HE2 GLN A  30      48.450  71.110  31.950  1.00  0.00           H  
ATOM    316  N   GLU A  31      41.960  68.700  34.920  1.00  0.00           N  
ATOM    317  CA  GLU A  31      40.730  68.690  35.730  1.00  0.00           C  
ATOM    318  C   GLU A  31      40.400  67.350  36.480  1.00  0.00           C  
ATOM    319  O   GLU A  31      39.570  67.330  37.350  1.00  0.00           O  
ATOM    320  CB  GLU A  31      39.590  68.940  34.750  1.00  0.00           C  
ATOM    321  CG  GLU A  31      39.640  70.220  33.900  1.00  0.00           C  
ATOM    322  CD  GLU A  31      40.300  70.090  32.530  1.00  0.00           C  
ATOM    323  OE1 GLU A  31      41.120  69.220  32.390  1.00  0.00           O  
ATOM    324  OE2 GLU A  31      39.960  70.850  31.640  1.00  0.00           O1-
ATOM    325  H   GLU A  31      41.810  68.980  33.970  1.00  0.00           H  
ATOM    326  N   ASN A  32      40.830  66.190  35.930  1.00  0.00           N  
ATOM    327  CA  ASN A  32      40.800  64.890  36.570  1.00  0.00           C  
ATOM    328  C   ASN A  32      42.010  64.270  37.200  1.00  0.00           C  
ATOM    329  O   ASN A  32      41.770  63.690  38.300  1.00  0.00           O  
ATOM    330  CB  ASN A  32      40.550  63.820  35.530  1.00  0.00           C  
ATOM    331  CG  ASN A  32      39.090  63.850  35.050  1.00  0.00           C  
ATOM    332  ND2 ASN A  32      39.000  63.540  33.780  1.00  0.00           N  
ATOM    333  OD1 ASN A  32      38.150  63.870  35.870  1.00  0.00           O  
ATOM    334  H   ASN A  32      41.250  66.180  35.020  1.00  0.00           H  
ATOM    335 1HD2 ASN A  32      39.760  63.130  33.280  1.00  0.00           H  
ATOM    336 2HD2 ASN A  32      38.060  63.600  33.440  1.00  0.00           H  
ATOM    337  N   LYS A  33      43.220  64.750  36.960  1.00  0.00           N  
ATOM    338  CA  LYS A  33      44.500  64.180  37.580  1.00  0.00           C  
ATOM    339  C   LYS A  33      44.500  63.660  38.980  1.00  0.00           C  
ATOM    340  O   LYS A  33      44.580  62.480  39.270  1.00  0.00           O  
ATOM    341  CB  LYS A  33      45.630  65.240  37.500  1.00  0.00           C  
ATOM    342  CG  LYS A  33      46.430  65.130  36.240  1.00  0.00           C  
ATOM    343  CD  LYS A  33      47.550  66.140  36.070  1.00  0.00           C  
ATOM    344  CE  LYS A  33      47.970  66.230  34.580  1.00  0.00           C  
ATOM    345  NZ  LYS A  33      48.920  67.400  34.370  1.00  0.00           N1+
ATOM    346  H   LYS A  33      43.420  65.430  36.260  1.00  0.00           H  
ATOM    347  HZ1 LYS A  33      48.480  68.260  34.630  1.00  0.00           H  
ATOM    348  HZ2 LYS A  33      49.760  67.330  34.920  1.00  0.00           H  
ATOM    349  HZ3 LYS A  33      49.210  67.480  33.420  1.00  0.00           H  
ATOM    350  N   ASN A  34      44.070  64.480  39.920  1.00  0.00           N  
ATOM    351  CA  ASN A  34      43.970  64.310  41.360  1.00  0.00           C  
ATOM    352  C   ASN A  34      43.080  63.130  41.910  1.00  0.00           C  
ATOM    353  O   ASN A  34      43.180  62.670  43.060  1.00  0.00           O  
ATOM    354  CB  ASN A  34      43.550  65.550  42.110  1.00  0.00           C  
ATOM    355  CG  ASN A  34      43.770  65.440  43.610  1.00  0.00           C  
ATOM    356  ND2 ASN A  34      44.960  65.740  43.960  1.00  0.00           N  
ATOM    357  OD1 ASN A  34      42.850  65.430  44.410  1.00  0.00           O  
ATOM    358  H   ASN A  34      43.940  65.380  39.510  1.00  0.00           H  
ATOM    359 1HD2 ASN A  34      45.700  66.060  43.370  1.00  0.00           H  
ATOM    360 2HD2 ASN A  34      45.110  65.770  44.950  1.00  0.00           H  
ATOM    361  N   LYS A  35      42.240  62.590  40.990  1.00  0.00           N  
ATOM    362  CA  LYS A  35      41.400  61.460  41.350  1.00  0.00           C  
ATOM    363  C   LYS A  35      42.080  60.130  41.480  1.00  0.00           C  
ATOM    364  O   LYS A  35      41.450  59.170  41.970  1.00  0.00           O  
ATOM    365  CB  LYS A  35      40.170  61.380  40.420  1.00  0.00           C  
ATOM    366  CG  LYS A  35      39.390  62.690  40.470  1.00  0.00           C  
ATOM    367  CD  LYS A  35      38.530  62.850  39.270  1.00  0.00           C  
ATOM    368  CE  LYS A  35      37.660  64.120  39.400  1.00  0.00           C  
ATOM    369  NZ  LYS A  35      36.780  64.370  38.240  1.00  0.00           N1+
ATOM    370  H   LYS A  35      42.050  63.040  40.120  1.00  0.00           H  
ATOM    371  HZ1 LYS A  35      36.360  65.280  38.280  1.00  0.00           H  
ATOM    372  HZ2 LYS A  35      37.170  64.140  37.350  1.00  0.00           H  
ATOM    373  HZ3 LYS A  35      36.000  63.740  38.280  1.00  0.00           H  
ATOM    374  N   ASN A  36      43.120  59.970  40.770  1.00  0.00           N  
ATOM    375  CA  ASN A  36      43.970  58.770  40.680  1.00  0.00           C  
ATOM    376  C   ASN A  36      45.130  58.860  41.720  1.00  0.00           C  
ATOM    377  O   ASN A  36      45.570  59.950  42.100  1.00  0.00           O  
ATOM    378  CB  ASN A  36      44.660  58.700  39.320  1.00  0.00           C  
ATOM    379  CG  ASN A  36      43.550  58.700  38.260  1.00  0.00           C  
ATOM    380  ND2 ASN A  36      43.800  59.450  37.250  1.00  0.00           N  
ATOM    381  OD1 ASN A  36      42.620  57.850  38.190  1.00  0.00           O  
ATOM    382  H   ASN A  36      43.410  60.670  40.110  1.00  0.00           H  
ATOM    383 1HD2 ASN A  36      44.580  60.060  37.370  1.00  0.00           H  
ATOM    384 2HD2 ASN A  36      43.400  59.440  36.330  1.00  0.00           H  
ATOM    385  N   ARG A  37      45.630  57.630  42.020  1.00  0.00           N  
ATOM    386  CA  ARG A  37      46.730  57.460  42.970  1.00  0.00           C  
ATOM    387  C   ARG A  37      48.150  57.900  42.400  1.00  0.00           C  
ATOM    388  O   ARG A  37      48.870  58.570  43.100  1.00  0.00           O  
ATOM    389  CB  ARG A  37      46.680  56.040  43.490  1.00  0.00           C  
ATOM    390  CG  ARG A  37      47.690  55.920  44.640  1.00  0.00           C  
ATOM    391  CD  ARG A  37      47.710  54.530  45.340  1.00  0.00           C  
ATOM    392  NE  ARG A  37      47.010  54.780  46.580  1.00  0.00           N  
ATOM    393  CZ  ARG A  37      45.810  54.320  46.940  1.00  0.00           C  
ATOM    394  NH1 ARG A  37      45.200  53.370  46.220  1.00  0.00           N1+
ATOM    395  NH2 ARG A  37      45.190  54.740  48.070  1.00  0.00           N  
ATOM    396  H   ARG A  37      45.050  56.820  41.930  1.00  0.00           H  
ATOM    397  HE  ARG A  37      47.530  55.280  47.270  1.00  0.00           H  
ATOM    398 1HH1 ARG A  37      45.570  52.860  45.440  1.00  0.00           H  
ATOM    399 2HH1 ARG A  37      44.230  53.270  46.450  1.00  0.00           H  
ATOM    400 1HH2 ARG A  37      45.570  55.470  48.640  1.00  0.00           H  
ATOM    401 2HH2 ARG A  37      44.420  54.200  48.430  1.00  0.00           H  
ATOM    402  N   TYR A  38      48.350  57.540  41.120  1.00  0.00           N  
ATOM    403  CA  TYR A  38      49.600  57.750  40.440  1.00  0.00           C  
ATOM    404  C   TYR A  38      49.660  58.650  39.170  1.00  0.00           C  
ATOM    405  O   TYR A  38      48.610  58.970  38.520  1.00  0.00           O  
ATOM    406  CB  TYR A  38      50.300  56.440  40.170  1.00  0.00           C  
ATOM    407  CG  TYR A  38      51.000  55.910  41.370  1.00  0.00           C  
ATOM    408  CD1 TYR A  38      52.190  56.220  41.840  1.00  0.00           C  
ATOM    409  CD2 TYR A  38      50.340  54.870  41.960  1.00  0.00           C  
ATOM    410  CE1 TYR A  38      52.860  55.610  42.870  1.00  0.00           C  
ATOM    411  CE2 TYR A  38      50.920  54.320  43.110  1.00  0.00           C  
ATOM    412  CZ  TYR A  38      52.210  54.640  43.550  1.00  0.00           C  
ATOM    413  OH  TYR A  38      52.700  54.070  44.610  1.00  0.00           O  
ATOM    414  H   TYR A  38      47.710  57.020  40.540  1.00  0.00           H  
ATOM    415  HD1 TYR A  38      52.660  56.920  41.150  1.00  0.00           H  
ATOM    416  HD2 TYR A  38      49.560  54.300  41.450  1.00  0.00           H  
ATOM    417  HE1 TYR A  38      53.900  55.850  43.110  1.00  0.00           H  
ATOM    418  HE2 TYR A  38      50.320  53.570  43.630  1.00  0.00           H  
ATOM    419  HH  TYR A  38      51.990  53.520  45.050  1.00  0.00           H  
ATOM    420  N   LYS A  39      50.940  59.040  38.910  1.00  0.00           N  
ATOM    421  CA  LYS A  39      51.320  59.530  37.600  1.00  0.00           C  
ATOM    422  C   LYS A  39      51.130  58.600  36.380  1.00  0.00           C  
ATOM    423  O   LYS A  39      50.550  58.950  35.340  1.00  0.00           O  
ATOM    424  CB  LYS A  39      52.830  59.910  37.660  1.00  0.00           C  
ATOM    425  CG  LYS A  39      53.040  61.100  36.750  1.00  0.00           C  
ATOM    426  CD  LYS A  39      52.110  62.270  37.140  1.00  0.00           C  
ATOM    427  CE  LYS A  39      52.140  63.530  36.300  1.00  0.00           C  
ATOM    428  NZ  LYS A  39      51.850  63.400  34.870  1.00  0.00           N1+
ATOM    429  H   LYS A  39      51.670  59.120  39.580  1.00  0.00           H  
ATOM    430  HZ1 LYS A  39      51.830  64.260  34.350  1.00  0.00           H  
ATOM    431  HZ2 LYS A  39      52.410  62.770  34.340  1.00  0.00           H  
ATOM    432  HZ3 LYS A  39      50.900  63.090  34.760  1.00  0.00           H  
ATOM    433  N   ASN A  40      51.600  57.340  36.540  1.00  0.00           N  
ATOM    434  CA  ASN A  40      51.710  56.350  35.460  1.00  0.00           C  
ATOM    435  C   ASN A  40      50.560  55.430  35.130  1.00  0.00           C  
ATOM    436  O   ASN A  40      50.460  54.930  34.030  1.00  0.00           O  
ATOM    437  CB  ASN A  40      53.020  55.550  35.480  1.00  0.00           C  
ATOM    438  CG  ASN A  40      53.290  54.590  36.700  1.00  0.00           C  
ATOM    439  ND2 ASN A  40      53.910  53.520  36.340  1.00  0.00           N  
ATOM    440  OD1 ASN A  40      52.830  54.790  37.820  1.00  0.00           O  
ATOM    441  H   ASN A  40      52.140  57.140  37.360  1.00  0.00           H  
ATOM    442 1HD2 ASN A  40      54.270  53.210  35.460  1.00  0.00           H  
ATOM    443 2HD2 ASN A  40      53.940  52.760  36.990  1.00  0.00           H  
ATOM    444  N   ILE A  41      49.680  55.140  36.020  1.00  0.00           N  
ATOM    445  CA  ILE A  41      48.670  54.080  35.780  1.00  0.00           C  
ATOM    446  C   ILE A  41      47.400  54.770  35.240  1.00  0.00           C  
ATOM    447  O   ILE A  41      46.530  55.210  36.030  1.00  0.00           O  
ATOM    448  CB  ILE A  41      48.470  53.250  37.050  1.00  0.00           C  
ATOM    449  CG1 ILE A  41      49.780  52.690  37.600  1.00  0.00           C  
ATOM    450  CG2 ILE A  41      47.400  52.220  36.920  1.00  0.00           C  
ATOM    451  CD  ILE A  41      50.750  52.080  36.550  1.00  0.00           C  
ATOM    452  H   ILE A  41      49.570  55.650  36.880  1.00  0.00           H  
ATOM    453  N   LEU A  42      47.350  54.930  33.900  1.00  0.00           N  
ATOM    454  CA  LEU A  42      46.130  55.470  33.280  1.00  0.00           C  
ATOM    455  C   LEU A  42      45.130  54.320  32.880  1.00  0.00           C  
ATOM    456  O   LEU A  42      45.580  53.230  32.640  1.00  0.00           O  
ATOM    457  CB  LEU A  42      46.480  56.320  32.060  1.00  0.00           C  
ATOM    458  CG  LEU A  42      47.460  57.490  32.270  1.00  0.00           C  
ATOM    459  CD1 LEU A  42      48.280  57.710  31.040  1.00  0.00           C  
ATOM    460  CD2 LEU A  42      46.770  58.750  32.750  1.00  0.00           C  
ATOM    461  H   LEU A  42      48.110  54.560  33.350  1.00  0.00           H  
ATOM    462  N   PRO A  43      43.850  54.440  33.200  1.00  0.00           N  
ATOM    463  CA  PRO A  43      42.820  53.410  32.800  1.00  0.00           C  
ATOM    464  C   PRO A  43      42.180  53.750  31.510  1.00  0.00           C  
ATOM    465  O   PRO A  43      41.880  54.900  31.250  1.00  0.00           O  
ATOM    466  CB  PRO A  43      41.680  53.450  33.860  1.00  0.00           C  
ATOM    467  CG  PRO A  43      42.250  54.450  34.910  1.00  0.00           C  
ATOM    468  CD  PRO A  43      43.180  55.380  34.140  1.00  0.00           C  
ATOM    469  N   PHE A  44      41.990  52.810  30.580  1.00  0.00           N  
ATOM    470  CA  PHE A  44      41.270  52.930  29.310  1.00  0.00           C  
ATOM    471  C   PHE A  44      39.890  53.590  29.430  1.00  0.00           C  
ATOM    472  O   PHE A  44      39.080  53.180  30.250  1.00  0.00           O  
ATOM    473  CB  PHE A  44      41.120  51.600  28.530  1.00  0.00           C  
ATOM    474  CG  PHE A  44      42.470  50.930  28.140  1.00  0.00           C  
ATOM    475  CD1 PHE A  44      43.460  51.660  27.530  1.00  0.00           C  
ATOM    476  CD2 PHE A  44      42.540  49.530  28.320  1.00  0.00           C  
ATOM    477  CE1 PHE A  44      44.610  50.920  27.190  1.00  0.00           C  
ATOM    478  CE2 PHE A  44      43.680  48.890  27.960  1.00  0.00           C  
ATOM    479  CZ  PHE A  44      44.730  49.570  27.440  1.00  0.00           C  
ATOM    480  H   PHE A  44      42.380  51.910  30.780  1.00  0.00           H  
ATOM    481  HD1 PHE A  44      43.280  52.650  27.100  1.00  0.00           H  
ATOM    482  HD2 PHE A  44      41.700  49.000  28.760  1.00  0.00           H  
ATOM    483  HE1 PHE A  44      45.510  51.450  26.880  1.00  0.00           H  
ATOM    484  HE2 PHE A  44      43.760  47.800  28.060  1.00  0.00           H  
ATOM    485  HZ  PHE A  44      45.520  48.960  27.000  1.00  0.00           H  
ATOM    486  N   ASP A  45      39.520  54.570  28.590  1.00  0.00           N  
ATOM    487  CA  ASP A  45      38.250  55.380  28.500  1.00  0.00           C  
ATOM    488  C   ASP A  45      36.930  54.590  28.240  1.00  0.00           C  
ATOM    489  O   ASP A  45      36.000  54.820  28.950  1.00  0.00           O  
ATOM    490  CB  ASP A  45      38.240  56.480  27.420  1.00  0.00           C  
ATOM    491  CG  ASP A  45      39.260  57.640  27.610  1.00  0.00           C  
ATOM    492  OD1 ASP A  45      39.510  58.070  28.730  1.00  0.00           O  
ATOM    493  OD2 ASP A  45      39.730  58.200  26.640  1.00  0.00           O1-
ATOM    494  H   ASP A  45      40.160  54.820  27.870  1.00  0.00           H  
ATOM    495  N   HIS A  46      37.020  53.560  27.330  1.00  0.00           N  
ATOM    496  CA  HIS A  46      35.780  52.870  26.920  1.00  0.00           C  
ATOM    497  C   HIS A  46      35.220  51.970  28.080  1.00  0.00           C  
ATOM    498  O   HIS A  46      34.060  52.000  28.460  1.00  0.00           O  
ATOM    499  CB  HIS A  46      35.870  52.170  25.550  1.00  0.00           C  
ATOM    500  CG  HIS A  46      36.860  51.000  25.520  1.00  0.00           C  
ATOM    501  CD2 HIS A  46      36.540  49.820  24.980  1.00  0.00           C  
ATOM    502  ND1 HIS A  46      38.000  50.900  26.220  1.00  0.00           N  
ATOM    503  CE1 HIS A  46      38.430  49.650  26.030  1.00  0.00           C  
ATOM    504  NE2 HIS A  46      37.510  48.950  25.350  1.00  0.00           N  
ATOM    505  H   HIS A  46      37.820  52.960  27.320  1.00  0.00           H  
ATOM    506  HD2 HIS A  46      35.620  49.610  24.440  1.00  0.00           H  
ATOM    507  HE1 HIS A  46      39.270  49.230  26.580  1.00  0.00           H  
ATOM    508  HE2 HIS A  46      37.480  48.000  25.050  1.00  0.00           H  
ATOM    509  N   THR A  47      36.090  51.160  28.640  1.00  0.00           N  
ATOM    510  CA  THR A  47      35.740  50.170  29.700  1.00  0.00           C  
ATOM    511  C   THR A  47      35.410  50.670  31.060  1.00  0.00           C  
ATOM    512  O   THR A  47      35.050  49.910  31.920  1.00  0.00           O  
ATOM    513  CB  THR A  47      36.700  48.980  29.950  1.00  0.00           C  
ATOM    514  CG2 THR A  47      36.610  48.040  28.760  1.00  0.00           C  
ATOM    515  OG1 THR A  47      37.980  49.550  30.140  1.00  0.00           O  
ATOM    516  H   THR A  47      37.010  51.080  28.240  1.00  0.00           H  
ATOM    517  HG1 THR A  47      38.690  48.850  30.200  1.00  0.00           H  
ATOM    518  N   ARG A  48      35.630  52.010  31.310  1.00  0.00           N  
ATOM    519  CA  ARG A  48      35.320  52.520  32.650  1.00  0.00           C  
ATOM    520  C   ARG A  48      33.830  52.820  32.880  1.00  0.00           C  
ATOM    521  O   ARG A  48      33.140  53.250  31.940  1.00  0.00           O  
ATOM    522  CB  ARG A  48      36.290  53.540  33.270  1.00  0.00           C  
ATOM    523  CG  ARG A  48      36.390  54.820  32.370  1.00  0.00           C  
ATOM    524  CD  ARG A  48      37.180  55.960  33.070  1.00  0.00           C  
ATOM    525  NE  ARG A  48      37.650  56.980  32.030  1.00  0.00           N  
ATOM    526  CZ  ARG A  48      36.840  57.900  31.480  1.00  0.00           C  
ATOM    527  NH1 ARG A  48      35.650  58.120  32.050  1.00  0.00           N1+
ATOM    528  NH2 ARG A  48      37.180  58.480  30.340  1.00  0.00           N  
ATOM    529  H   ARG A  48      35.610  52.640  30.540  1.00  0.00           H  
ATOM    530  HE  ARG A  48      38.610  57.010  31.730  1.00  0.00           H  
ATOM    531 1HH1 ARG A  48      35.350  57.590  32.840  1.00  0.00           H  
ATOM    532 2HH1 ARG A  48      35.050  58.840  31.690  1.00  0.00           H  
ATOM    533 1HH2 ARG A  48      38.060  58.340  29.870  1.00  0.00           H  
ATOM    534 2HH2 ARG A  48      36.470  58.910  29.780  1.00  0.00           H  
ATOM    535  N   VAL A  49      33.400  52.650  34.160  1.00  0.00           N  
ATOM    536  CA  VAL A  49      32.080  52.900  34.660  1.00  0.00           C  
ATOM    537  C   VAL A  49      31.640  54.330  34.480  1.00  0.00           C  
ATOM    538  O   VAL A  49      32.300  55.250  34.930  1.00  0.00           O  
ATOM    539  CB  VAL A  49      31.860  52.300  36.100  1.00  0.00           C  
ATOM    540  CG1 VAL A  49      30.400  52.350  36.540  1.00  0.00           C  
ATOM    541  CG2 VAL A  49      32.490  50.910  36.210  1.00  0.00           C  
ATOM    542  H   VAL A  49      33.940  52.190  34.860  1.00  0.00           H  
ATOM    543  N   VAL A  50      30.550  54.660  33.700  1.00  0.00           N  
ATOM    544  CA  VAL A  50      30.080  56.090  33.680  1.00  0.00           C  
ATOM    545  C   VAL A  50      29.310  56.360  34.970  1.00  0.00           C  
ATOM    546  O   VAL A  50      28.370  55.660  35.310  1.00  0.00           O  
ATOM    547  CB  VAL A  50      29.260  56.380  32.360  1.00  0.00           C  
ATOM    548  CG1 VAL A  50      28.400  57.640  32.530  1.00  0.00           C  
ATOM    549  CG2 VAL A  50      30.190  56.570  31.150  1.00  0.00           C  
ATOM    550  H   VAL A  50      30.110  54.040  33.050  1.00  0.00           H  
ATOM    551  N   LEU A  51      29.750  57.430  35.650  1.00  0.00           N  
ATOM    552  CA  LEU A  51      29.130  57.970  36.880  1.00  0.00           C  
ATOM    553  C   LEU A  51      28.050  59.030  36.590  1.00  0.00           C  
ATOM    554  O   LEU A  51      28.330  60.200  36.380  1.00  0.00           O  
ATOM    555  CB  LEU A  51      30.210  58.570  37.770  1.00  0.00           C  
ATOM    556  CG  LEU A  51      31.090  57.580  38.500  1.00  0.00           C  
ATOM    557  CD1 LEU A  51      32.050  58.340  39.290  1.00  0.00           C  
ATOM    558  CD2 LEU A  51      30.520  56.470  39.310  1.00  0.00           C  
ATOM    559  H   LEU A  51      30.470  58.050  35.330  1.00  0.00           H  
ATOM    560  N   HIS A  52      26.780  58.600  36.600  1.00  0.00           N  
ATOM    561  CA  HIS A  52      25.690  59.460  36.250  1.00  0.00           C  
ATOM    562  C   HIS A  52      25.340  60.460  37.360  1.00  0.00           C  
ATOM    563  O   HIS A  52      25.000  59.970  38.480  1.00  0.00           O  
ATOM    564  CB  HIS A  52      24.500  58.550  36.040  1.00  0.00           C  
ATOM    565  CG  HIS A  52      24.670  57.820  34.720  1.00  0.00           C  
ATOM    566  CD2 HIS A  52      25.090  56.550  34.570  1.00  0.00           C  
ATOM    567  ND1 HIS A  52      24.400  58.290  33.510  1.00  0.00           N  
ATOM    568  CE1 HIS A  52      24.710  57.290  32.640  1.00  0.00           C  
ATOM    569  NE2 HIS A  52      25.180  56.230  33.280  1.00  0.00           N  
ATOM    570  H   HIS A  52      26.480  57.640  36.540  1.00  0.00           H  
ATOM    571  HD2 HIS A  52      25.230  55.860  35.400  1.00  0.00           H  
ATOM    572  HE1 HIS A  52      24.290  57.130  31.650  1.00  0.00           H  
ATOM    573  HE2 HIS A  52      25.420  55.340  32.910  1.00  0.00           H  
ATOM    574  N   ASP A  53      25.480  61.820  37.130  1.00  0.00           N  
ATOM    575  CA  ASP A  53      25.480  62.930  38.050  1.00  0.00           C  
ATOM    576  C   ASP A  53      26.470  62.790  39.190  1.00  0.00           C  
ATOM    577  O   ASP A  53      27.000  61.770  39.530  1.00  0.00           O  
ATOM    578  CB  ASP A  53      24.070  63.060  38.640  1.00  0.00           C  
ATOM    579  CG  ASP A  53      23.610  64.540  38.650  1.00  0.00           C  
ATOM    580  OD1 ASP A  53      23.270  65.140  37.630  1.00  0.00           O  
ATOM    581  OD2 ASP A  53      23.620  65.110  39.750  1.00  0.00           O1-
ATOM    582  H   ASP A  53      25.500  62.140  36.180  1.00  0.00           H  
ATOM    583  N   GLY A  54      26.470  63.910  39.880  1.00  0.00           N  
ATOM    584  CA  GLY A  54      27.320  64.210  41.070  1.00  0.00           C  
ATOM    585  C   GLY A  54      27.110  65.670  41.590  1.00  0.00           C  
ATOM    586  O   GLY A  54      26.270  66.420  41.000  1.00  0.00           O  
ATOM    587  H   GLY A  54      25.900  64.680  39.620  1.00  0.00           H  
ATOM    588  N   ASP A  55      28.080  66.130  42.460  1.00  0.00           N  
ATOM    589  CA  ASP A  55      28.110  67.580  42.910  1.00  0.00           C  
ATOM    590  C   ASP A  55      28.440  68.540  41.750  1.00  0.00           C  
ATOM    591  O   ASP A  55      29.520  68.340  41.100  1.00  0.00           O  
ATOM    592  CB  ASP A  55      29.220  67.820  43.900  1.00  0.00           C  
ATOM    593  CG  ASP A  55      29.010  69.200  44.480  1.00  0.00           C  
ATOM    594  OD1 ASP A  55      28.080  69.410  45.320  1.00  0.00           O  
ATOM    595  OD2 ASP A  55      29.650  70.150  43.960  1.00  0.00           O1-
ATOM    596  H   ASP A  55      28.860  65.570  42.740  1.00  0.00           H  
ATOM    597  N   PRO A  56      27.560  69.520  41.350  1.00  0.00           N  
ATOM    598  CA  PRO A  56      27.740  70.490  40.230  1.00  0.00           C  
ATOM    599  C   PRO A  56      29.030  71.350  40.280  1.00  0.00           C  
ATOM    600  O   PRO A  56      29.360  72.010  39.230  1.00  0.00           O  
ATOM    601  CB  PRO A  56      26.510  71.330  40.120  1.00  0.00           C  
ATOM    602  CG  PRO A  56      25.480  70.280  40.500  1.00  0.00           C  
ATOM    603  CD  PRO A  56      26.120  69.500  41.670  1.00  0.00           C  
ATOM    604  N   ASN A  57      29.730  71.620  41.460  1.00  0.00           N  
ATOM    605  CA  ASN A  57      30.980  72.450  41.600  1.00  0.00           C  
ATOM    606  C   ASN A  57      32.220  71.740  40.890  1.00  0.00           C  
ATOM    607  O   ASN A  57      33.360  72.320  40.770  1.00  0.00           O  
ATOM    608  CB  ASN A  57      31.450  72.760  43.030  1.00  0.00           C  
ATOM    609  CG  ASN A  57      30.410  73.620  43.780  1.00  0.00           C  
ATOM    610  ND2 ASN A  57      29.480  72.930  44.370  1.00  0.00           N  
ATOM    611  OD1 ASN A  57      30.320  74.830  43.640  1.00  0.00           O  
ATOM    612  H   ASN A  57      29.340  71.260  42.310  1.00  0.00           H  
ATOM    613 1HD2 ASN A  57      29.640  71.940  44.360  1.00  0.00           H  
ATOM    614 2HD2 ASN A  57      28.780  73.400  44.910  1.00  0.00           H  
ATOM    615  N   GLU A  58      32.030  70.450  40.550  1.00  0.00           N  
ATOM    616  CA  GLU A  58      33.060  69.530  39.940  1.00  0.00           C  
ATOM    617  C   GLU A  58      32.730  69.470  38.400  1.00  0.00           C  
ATOM    618  O   GLU A  58      31.680  68.990  38.040  1.00  0.00           O  
ATOM    619  CB  GLU A  58      32.900  68.260  40.700  1.00  0.00           C  
ATOM    620  CG  GLU A  58      33.610  66.990  40.140  1.00  0.00           C  
ATOM    621  CD  GLU A  58      35.040  67.050  39.680  1.00  0.00           C  
ATOM    622  OE1 GLU A  58      35.890  66.580  40.440  1.00  0.00           O  
ATOM    623  OE2 GLU A  58      35.320  67.080  38.450  1.00  0.00           O1-
ATOM    624  H   GLU A  58      31.120  70.050  40.700  1.00  0.00           H  
ATOM    625  N   PRO A  59      33.680  70.040  37.620  1.00  0.00           N  
ATOM    626  CA  PRO A  59      33.660  70.030  36.200  1.00  0.00           C  
ATOM    627  C   PRO A  59      33.540  68.660  35.460  1.00  0.00           C  
ATOM    628  O   PRO A  59      32.680  68.580  34.580  1.00  0.00           O  
ATOM    629  CB  PRO A  59      34.920  70.870  35.770  1.00  0.00           C  
ATOM    630  CG  PRO A  59      35.990  70.650  36.800  1.00  0.00           C  
ATOM    631  CD  PRO A  59      35.060  70.450  38.030  1.00  0.00           C  
ATOM    632  N   VAL A  60      34.190  67.650  35.930  1.00  0.00           N  
ATOM    633  CA  VAL A  60      34.300  66.360  35.270  1.00  0.00           C  
ATOM    634  C   VAL A  60      34.030  65.260  36.220  1.00  0.00           C  
ATOM    635  O   VAL A  60      34.840  64.330  36.460  1.00  0.00           O  
ATOM    636  CB  VAL A  60      35.740  66.160  34.610  1.00  0.00           C  
ATOM    637  CG1 VAL A  60      35.960  66.880  33.310  1.00  0.00           C  
ATOM    638  CG2 VAL A  60      36.830  66.580  35.540  1.00  0.00           C  
ATOM    639  H   VAL A  60      34.790  67.710  36.730  1.00  0.00           H  
ATOM    640  N   SER A  61      32.790  65.230  36.640  1.00  0.00           N  
ATOM    641  CA  SER A  61      32.210  64.180  37.540  1.00  0.00           C  
ATOM    642  C   SER A  61      32.000  62.740  37.090  1.00  0.00           C  
ATOM    643  O   SER A  61      31.740  61.890  37.980  1.00  0.00           O  
ATOM    644  CB  SER A  61      30.780  64.540  38.090  1.00  0.00           C  
ATOM    645  OG  SER A  61      29.820  64.640  37.060  1.00  0.00           O  
ATOM    646  H   SER A  61      32.030  65.750  36.260  1.00  0.00           H  
ATOM    647  HG  SER A  61      29.150  65.340  37.290  1.00  0.00           H  
ATOM    648  N   ASP A  62      32.120  62.540  35.770  1.00  0.00           N  
ATOM    649  CA  ASP A  62      31.920  61.200  35.110  1.00  0.00           C  
ATOM    650  C   ASP A  62      33.100  60.200  35.350  1.00  0.00           C  
ATOM    651  O   ASP A  62      32.940  59.020  35.370  1.00  0.00           O  
ATOM    652  CB  ASP A  62      31.660  61.280  33.620  1.00  0.00           C  
ATOM    653  CG  ASP A  62      32.390  62.410  32.900  1.00  0.00           C  
ATOM    654  OD1 ASP A  62      31.800  62.960  31.950  1.00  0.00           O  
ATOM    655  OD2 ASP A  62      33.550  62.630  33.190  1.00  0.00           O1-
ATOM    656  H   ASP A  62      32.340  63.280  35.130  1.00  0.00           H  
ATOM    657  N   TYR A  63      34.300  60.730  35.630  1.00  0.00           N  
ATOM    658  CA  TYR A  63      35.540  59.890  35.820  1.00  0.00           C  
ATOM    659  C   TYR A  63      35.650  59.010  37.070  1.00  0.00           C  
ATOM    660  O   TYR A  63      35.730  59.580  38.160  1.00  0.00           O  
ATOM    661  CB  TYR A  63      36.710  60.850  35.680  1.00  0.00           C  
ATOM    662  CG  TYR A  63      38.050  60.110  35.650  1.00  0.00           C  
ATOM    663  CD1 TYR A  63      38.530  59.580  34.480  1.00  0.00           C  
ATOM    664  CD2 TYR A  63      38.700  59.850  36.800  1.00  0.00           C  
ATOM    665  CE1 TYR A  63      39.730  58.940  34.520  1.00  0.00           C  
ATOM    666  CE2 TYR A  63      39.880  59.130  36.850  1.00  0.00           C  
ATOM    667  CZ  TYR A  63      40.450  58.630  35.680  1.00  0.00           C  
ATOM    668  OH  TYR A  63      41.580  57.930  35.730  1.00  0.00           O  
ATOM    669  H   TYR A  63      34.400  61.700  35.400  1.00  0.00           H  
ATOM    670  HD1 TYR A  63      38.070  59.850  33.530  1.00  0.00           H  
ATOM    671  HD2 TYR A  63      38.330  60.280  37.730  1.00  0.00           H  
ATOM    672  HE1 TYR A  63      40.270  58.790  33.590  1.00  0.00           H  
ATOM    673  HE2 TYR A  63      40.430  59.150  37.790  1.00  0.00           H  
ATOM    674  HH  TYR A  63      41.880  57.860  36.680  1.00  0.00           H  
ATOM    675  N   ILE A  64      36.060  57.780  36.830  1.00  0.00           N  
ATOM    676  CA  ILE A  64      36.530  56.820  37.860  1.00  0.00           C  
ATOM    677  C   ILE A  64      37.490  55.780  37.310  1.00  0.00           C  
ATOM    678  O   ILE A  64      37.490  55.380  36.160  1.00  0.00           O  
ATOM    679  CB  ILE A  64      35.350  56.190  38.630  1.00  0.00           C  
ATOM    680  CG1 ILE A  64      35.760  55.470  39.930  1.00  0.00           C  
ATOM    681  CG2 ILE A  64      34.520  55.320  37.670  1.00  0.00           C  
ATOM    682  CD  ILE A  64      34.500  55.420  40.800  1.00  0.00           C  
ATOM    683  H   ILE A  64      36.270  57.580  35.870  1.00  0.00           H  
ATOM    684  N   ASN A  65      38.600  55.540  38.070  1.00  0.00           N  
ATOM    685  CA  ASN A  65      39.550  54.430  37.870  1.00  0.00           C  
ATOM    686  C   ASN A  65      39.000  52.950  37.800  1.00  0.00           C  
ATOM    687  O   ASN A  65      39.710  51.970  37.930  1.00  0.00           O  
ATOM    688  CB  ASN A  65      40.600  54.560  38.970  1.00  0.00           C  
ATOM    689  CG  ASN A  65      41.990  54.160  38.530  1.00  0.00           C  
ATOM    690  ND2 ASN A  65      42.870  55.130  38.390  1.00  0.00           N  
ATOM    691  OD1 ASN A  65      42.360  53.020  38.610  1.00  0.00           O  
ATOM    692  H   ASN A  65      38.880  56.260  38.710  1.00  0.00           H  
ATOM    693 1HD2 ASN A  65      42.720  56.100  38.580  1.00  0.00           H  
ATOM    694 2HD2 ASN A  65      43.800  54.800  38.290  1.00  0.00           H  
ATOM    695  N   ALA A  66      37.720  52.850  37.400  1.00  0.00           N  
ATOM    696  CA  ALA A  66      37.050  51.570  37.610  1.00  0.00           C  
ATOM    697  C   ALA A  66      36.670  50.980  36.210  1.00  0.00           C  
ATOM    698  O   ALA A  66      35.630  51.350  35.670  1.00  0.00           O  
ATOM    699  CB  ALA A  66      35.810  51.870  38.540  1.00  0.00           C  
ATOM    700  H   ALA A  66      37.230  53.520  36.850  1.00  0.00           H  
ATOM    701  N   ASN A  67      37.390  49.930  35.830  1.00  0.00           N  
ATOM    702  CA  ASN A  67      37.360  49.210  34.560  1.00  0.00           C  
ATOM    703  C   ASN A  67      36.630  47.850  34.510  1.00  0.00           C  
ATOM    704  O   ASN A  67      37.020  46.990  35.300  1.00  0.00           O  
ATOM    705  CB  ASN A  67      38.760  49.060  34.100  1.00  0.00           C  
ATOM    706  CG  ASN A  67      39.240  50.410  33.670  1.00  0.00           C  
ATOM    707  ND2 ASN A  67      39.080  50.830  32.390  1.00  0.00           N  
ATOM    708  OD1 ASN A  67      39.980  51.060  34.420  1.00  0.00           O  
ATOM    709  H   ASN A  67      38.140  49.590  36.390  1.00  0.00           H  
ATOM    710 1HD2 ASN A  67      38.770  50.130  31.740  1.00  0.00           H  
ATOM    711 2HD2 ASN A  67      39.280  51.790  32.200  1.00  0.00           H  
ATOM    712  N   ILE A  68      35.540  47.930  33.830  1.00  0.00           N  
ATOM    713  CA  ILE A  68      34.520  46.840  33.760  1.00  0.00           C  
ATOM    714  C   ILE A  68      35.170  45.700  32.900  1.00  0.00           C  
ATOM    715  O   ILE A  68      34.900  45.770  31.740  1.00  0.00           O  
ATOM    716  CB  ILE A  68      33.140  47.110  33.150  1.00  0.00           C  
ATOM    717  CG1 ILE A  68      32.520  48.330  33.690  1.00  0.00           C  
ATOM    718  CG2 ILE A  68      32.200  46.000  33.530  1.00  0.00           C  
ATOM    719  CD  ILE A  68      31.560  49.000  32.640  1.00  0.00           C  
ATOM    720  H   ILE A  68      35.310  48.740  33.290  1.00  0.00           H  
ATOM    721  N   ILE A  69      36.090  44.880  33.520  1.00  0.00           N  
ATOM    722  CA  ILE A  69      36.600  43.550  33.080  1.00  0.00           C  
ATOM    723  C   ILE A  69      35.450  42.530  33.100  1.00  0.00           C  
ATOM    724  O   ILE A  69      34.910  42.100  34.070  1.00  0.00           O  
ATOM    725  CB  ILE A  69      37.760  43.090  34.010  1.00  0.00           C  
ATOM    726  CG1 ILE A  69      38.780  44.230  34.360  1.00  0.00           C  
ATOM    727  CG2 ILE A  69      38.500  41.910  33.310  1.00  0.00           C  
ATOM    728  CD  ILE A  69      39.710  44.600  33.230  1.00  0.00           C  
ATOM    729  H   ILE A  69      36.270  45.130  34.470  1.00  0.00           H  
ATOM    730  N   MET A  70      35.200  42.010  31.890  1.00  0.00           N  
ATOM    731  CA  MET A  70      34.350  40.850  31.610  1.00  0.00           C  
ATOM    732  C   MET A  70      35.100  39.540  31.190  1.00  0.00           C  
ATOM    733  O   MET A  70      36.180  39.620  30.570  1.00  0.00           O  
ATOM    734  CB  MET A  70      33.360  40.980  30.420  1.00  0.00           C  
ATOM    735  CG  MET A  70      32.280  42.030  30.690  1.00  0.00           C  
ATOM    736  SD  MET A  70      30.740  41.750  29.690  1.00  0.00           S  
ATOM    737  CE  MET A  70      29.850  43.120  30.470  1.00  0.00           C  
ATOM    738  H   MET A  70      35.720  42.420  31.150  1.00  0.00           H  
ATOM    739  N   PRO A  71      34.570  38.350  31.630  1.00  0.00           N  
ATOM    740  CA  PRO A  71      35.020  37.080  31.190  1.00  0.00           C  
ATOM    741  C   PRO A  71      34.840  36.790  29.670  1.00  0.00           C  
ATOM    742  O   PRO A  71      35.810  36.380  28.960  1.00  0.00           O  
ATOM    743  CB  PRO A  71      34.250  36.040  32.020  1.00  0.00           C  
ATOM    744  CG  PRO A  71      34.350  36.740  33.370  1.00  0.00           C  
ATOM    745  CD  PRO A  71      33.960  38.120  32.990  1.00  0.00           C  
ATOM    746  N   GLU A  72      33.590  36.990  29.230  1.00  0.00           N  
ATOM    747  CA  GLU A  72      33.310  37.050  27.800  1.00  0.00           C  
ATOM    748  C   GLU A  72      32.580  38.330  27.390  1.00  0.00           C  
ATOM    749  O   GLU A  72      31.890  38.960  28.200  1.00  0.00           O  
ATOM    750  CB  GLU A  72      32.670  35.660  27.460  1.00  0.00           C  
ATOM    751  CG  GLU A  72      32.710  35.300  26.010  1.00  0.00           C  
ATOM    752  CD  GLU A  72      31.950  33.970  25.790  1.00  0.00           C  
ATOM    753  OE1 GLU A  72      31.320  33.800  24.740  1.00  0.00           O  
ATOM    754  OE2 GLU A  72      32.240  33.080  26.560  1.00  0.00           O1-
ATOM    755  H   GLU A  72      32.840  37.390  29.770  1.00  0.00           H  
ATOM    756  N   PHE A  73      32.580  38.590  26.080  1.00  0.00           N  
ATOM    757  CA  PHE A  73      31.740  39.670  25.560  1.00  0.00           C  
ATOM    758  C   PHE A  73      30.210  39.430  25.810  1.00  0.00           C  
ATOM    759  O   PHE A  73      29.500  38.760  25.090  1.00  0.00           O  
ATOM    760  CB  PHE A  73      31.960  39.870  24.030  1.00  0.00           C  
ATOM    761  CG  PHE A  73      32.620  41.250  24.080  1.00  0.00           C  
ATOM    762  CD1 PHE A  73      31.760  42.330  23.790  1.00  0.00           C  
ATOM    763  CD2 PHE A  73      34.030  41.440  24.220  1.00  0.00           C  
ATOM    764  CE1 PHE A  73      32.320  43.600  23.780  1.00  0.00           C  
ATOM    765  CE2 PHE A  73      34.580  42.750  24.170  1.00  0.00           C  
ATOM    766  CZ  PHE A  73      33.680  43.780  24.000  1.00  0.00           C  
ATOM    767  H   PHE A  73      33.300  38.300  25.450  1.00  0.00           H  
ATOM    768  HD1 PHE A  73      30.700  42.080  23.800  1.00  0.00           H  
ATOM    769  HD2 PHE A  73      34.620  40.550  24.430  1.00  0.00           H  
ATOM    770  HE1 PHE A  73      31.730  44.500  23.610  1.00  0.00           H  
ATOM    771  HE2 PHE A  73      35.660  42.810  24.150  1.00  0.00           H  
ATOM    772  HZ  PHE A  73      33.990  44.810  24.150  1.00  0.00           H  
ATOM    773  N   GLY A  74      29.810  40.080  26.870  1.00  0.00           N  
ATOM    774  CA  GLY A  74      28.380  40.010  27.330  1.00  0.00           C  
ATOM    775  C   GLY A  74      28.100  39.070  28.500  1.00  0.00           C  
ATOM    776  O   GLY A  74      27.310  38.100  28.390  1.00  0.00           O  
ATOM    777  H   GLY A  74      30.490  40.590  27.410  1.00  0.00           H  
ATOM    778  N   SER A  75      28.960  39.240  29.530  1.00  0.00           N  
ATOM    779  CA  SER A  75      28.810  38.640  30.860  1.00  0.00           C  
ATOM    780  C   SER A  75      27.740  39.270  31.720  1.00  0.00           C  
ATOM    781  O   SER A  75      27.270  40.320  31.450  1.00  0.00           O  
ATOM    782  CB  SER A  75      30.130  38.610  31.700  1.00  0.00           C  
ATOM    783  OG  SER A  75      31.140  37.800  31.190  1.00  0.00           O  
ATOM    784  H   SER A  75      29.890  39.590  29.370  1.00  0.00           H  
ATOM    785  HG  SER A  75      30.780  36.970  30.770  1.00  0.00           H  
ATOM    786  N   SER A  76      27.210  38.550  32.660  1.00  0.00           N  
ATOM    787  CA  SER A  76      26.100  39.060  33.550  1.00  0.00           C  
ATOM    788  C   SER A  76      26.590  39.960  34.700  1.00  0.00           C  
ATOM    789  O   SER A  76      27.730  39.800  35.120  1.00  0.00           O  
ATOM    790  CB  SER A  76      25.260  37.910  34.170  1.00  0.00           C  
ATOM    791  OG  SER A  76      26.000  37.220  35.200  1.00  0.00           O  
ATOM    792  H   SER A  76      27.550  37.640  32.900  1.00  0.00           H  
ATOM    793  HG  SER A  76      26.130  36.250  35.000  1.00  0.00           H  
ATOM    794  N   GLY A  77      25.680  40.620  35.330  1.00  0.00           N  
ATOM    795  CA  GLY A  77      25.950  41.470  36.500  1.00  0.00           C  
ATOM    796  C   GLY A  77      26.340  40.780  37.840  1.00  0.00           C  
ATOM    797  O   GLY A  77      27.050  41.320  38.670  1.00  0.00           O  
ATOM    798  H   GLY A  77      24.720  40.510  35.050  1.00  0.00           H  
ATOM    799  N   LYS A  78      26.000  39.500  37.880  1.00  0.00           N  
ATOM    800  CA  LYS A  78      26.700  38.530  38.750  1.00  0.00           C  
ATOM    801  C   LYS A  78      28.150  38.300  38.420  1.00  0.00           C  
ATOM    802  O   LYS A  78      28.970  38.140  39.380  1.00  0.00           O  
ATOM    803  CB  LYS A  78      25.960  37.200  38.820  1.00  0.00           C  
ATOM    804  CG  LYS A  78      24.640  37.300  39.580  1.00  0.00           C  
ATOM    805  CD  LYS A  78      23.910  35.920  39.620  1.00  0.00           C  
ATOM    806  CE  LYS A  78      24.300  34.880  40.640  1.00  0.00           C  
ATOM    807  NZ  LYS A  78      23.710  33.630  40.160  1.00  0.00           N1+
ATOM    808  H   LYS A  78      25.250  39.190  37.290  1.00  0.00           H  
ATOM    809  HZ1 LYS A  78      23.810  32.930  40.860  1.00  0.00           H  
ATOM    810  HZ2 LYS A  78      22.740  33.710  39.930  1.00  0.00           H  
ATOM    811  HZ3 LYS A  78      24.220  33.210  39.410  1.00  0.00           H  
ATOM    812  N   LYS A  79      28.560  38.130  37.150  1.00  0.00           N  
ATOM    813  CA  LYS A  79      29.980  37.870  36.730  1.00  0.00           C  
ATOM    814  C   LYS A  79      30.960  39.080  36.600  1.00  0.00           C  
ATOM    815  O   LYS A  79      32.070  38.960  37.130  1.00  0.00           O  
ATOM    816  CB  LYS A  79      30.130  36.960  35.490  1.00  0.00           C  
ATOM    817  CG  LYS A  79      30.030  35.480  35.890  1.00  0.00           C  
ATOM    818  CD  LYS A  79      31.070  35.000  36.910  1.00  0.00           C  
ATOM    819  CE  LYS A  79      30.810  33.570  37.390  1.00  0.00           C  
ATOM    820  NZ  LYS A  79      31.830  33.100  38.340  1.00  0.00           N1+
ATOM    821  H   LYS A  79      28.020  38.500  36.390  1.00  0.00           H  
ATOM    822  HZ1 LYS A  79      31.600  33.410  39.270  1.00  0.00           H  
ATOM    823  HZ2 LYS A  79      31.750  32.110  38.370  1.00  0.00           H  
ATOM    824  HZ3 LYS A  79      32.720  33.350  37.960  1.00  0.00           H  
ATOM    825  N   SER A  80      30.490  40.260  36.070  1.00  0.00           N  
ATOM    826  CA  SER A  80      31.310  41.470  35.620  1.00  0.00           C  
ATOM    827  C   SER A  80      32.170  41.930  36.750  1.00  0.00           C  
ATOM    828  O   SER A  80      31.670  42.110  37.840  1.00  0.00           O  
ATOM    829  CB  SER A  80      30.410  42.600  35.270  1.00  0.00           C  
ATOM    830  OG  SER A  80      29.850  42.230  34.000  1.00  0.00           O  
ATOM    831  H   SER A  80      29.550  40.350  35.750  1.00  0.00           H  
ATOM    832  HG  SER A  80      29.140  42.920  33.860  1.00  0.00           H  
ATOM    833  N   TYR A  81      33.390  42.250  36.390  1.00  0.00           N  
ATOM    834  CA  TYR A  81      34.470  42.650  37.370  1.00  0.00           C  
ATOM    835  C   TYR A  81      34.950  44.100  37.190  1.00  0.00           C  
ATOM    836  O   TYR A  81      35.580  44.460  36.190  1.00  0.00           O  
ATOM    837  CB  TYR A  81      35.790  41.870  37.280  1.00  0.00           C  
ATOM    838  CG  TYR A  81      35.740  40.370  37.620  1.00  0.00           C  
ATOM    839  CD1 TYR A  81      35.350  39.610  36.540  1.00  0.00           C  
ATOM    840  CD2 TYR A  81      36.280  39.740  38.670  1.00  0.00           C  
ATOM    841  CE1 TYR A  81      35.400  38.240  36.540  1.00  0.00           C  
ATOM    842  CE2 TYR A  81      36.360  38.340  38.680  1.00  0.00           C  
ATOM    843  CZ  TYR A  81      35.860  37.500  37.670  1.00  0.00           C  
ATOM    844  OH  TYR A  81      35.570  36.200  37.770  1.00  0.00           O  
ATOM    845  H   TYR A  81      33.660  42.080  35.450  1.00  0.00           H  
ATOM    846  HD1 TYR A  81      34.830  40.080  35.710  1.00  0.00           H  
ATOM    847  HD2 TYR A  81      36.610  40.260  39.570  1.00  0.00           H  
ATOM    848  HE1 TYR A  81      34.600  37.780  35.960  1.00  0.00           H  
ATOM    849  HE2 TYR A  81      37.080  37.970  39.400  1.00  0.00           H  
ATOM    850  HH  TYR A  81      35.850  35.960  38.700  1.00  0.00           H  
ATOM    851  N   ILE A  82      34.870  44.890  38.230  1.00  0.00           N  
ATOM    852  CA  ILE A  82      35.300  46.310  38.270  1.00  0.00           C  
ATOM    853  C   ILE A  82      36.650  46.380  39.010  1.00  0.00           C  
ATOM    854  O   ILE A  82      36.690  46.280  40.260  1.00  0.00           O  
ATOM    855  CB  ILE A  82      34.280  47.060  39.070  1.00  0.00           C  
ATOM    856  CG1 ILE A  82      32.850  46.750  38.540  1.00  0.00           C  
ATOM    857  CG2 ILE A  82      34.640  48.510  39.080  1.00  0.00           C  
ATOM    858  CD  ILE A  82      31.800  47.550  39.330  1.00  0.00           C  
ATOM    859  H   ILE A  82      34.260  44.660  38.980  1.00  0.00           H  
ATOM    860  N   ALA A  83      37.650  46.590  38.210  1.00  0.00           N  
ATOM    861  CA  ALA A  83      39.050  46.420  38.700  1.00  0.00           C  
ATOM    862  C   ALA A  83      39.540  47.850  39.000  1.00  0.00           C  
ATOM    863  O   ALA A  83      39.550  48.590  38.010  1.00  0.00           O  
ATOM    864  CB  ALA A  83      39.970  45.930  37.590  1.00  0.00           C  
ATOM    865  H   ALA A  83      37.620  46.570  37.210  1.00  0.00           H  
ATOM    866  N   THR A  84      39.690  48.090  40.290  1.00  0.00           N  
ATOM    867  CA  THR A  84      40.010  49.490  40.730  1.00  0.00           C  
ATOM    868  C   THR A  84      40.960  49.760  41.900  1.00  0.00           C  
ATOM    869  O   THR A  84      41.310  48.970  42.740  1.00  0.00           O  
ATOM    870  CB  THR A  84      38.660  50.250  40.890  1.00  0.00           C  
ATOM    871  CG2 THR A  84      37.900  49.820  42.120  1.00  0.00           C  
ATOM    872  OG1 THR A  84      38.870  51.670  41.020  1.00  0.00           O  
ATOM    873  H   THR A  84      39.670  47.370  40.990  1.00  0.00           H  
ATOM    874  HG1 THR A  84      37.960  51.950  41.330  1.00  0.00           H  
ATOM    875  N   GLN A  85      41.370  51.020  41.940  1.00  0.00           N  
ATOM    876  CA  GLN A  85      42.260  51.470  43.050  1.00  0.00           C  
ATOM    877  C   GLN A  85      41.540  51.540  44.390  1.00  0.00           C  
ATOM    878  O   GLN A  85      40.340  51.910  44.500  1.00  0.00           O  
ATOM    879  CB  GLN A  85      42.920  52.790  42.680  1.00  0.00           C  
ATOM    880  CG  GLN A  85      41.970  53.930  42.580  1.00  0.00           C  
ATOM    881  CD  GLN A  85      42.590  55.340  42.570  1.00  0.00           C  
ATOM    882  NE2 GLN A  85      41.860  56.280  43.210  1.00  0.00           N  
ATOM    883  OE1 GLN A  85      43.580  55.710  42.030  1.00  0.00           O  
ATOM    884  H   GLN A  85      40.910  51.710  41.380  1.00  0.00           H  
ATOM    885 1HE2 GLN A  85      41.000  56.060  43.680  1.00  0.00           H  
ATOM    886 2HE2 GLN A  85      42.070  57.220  42.960  1.00  0.00           H  
ATOM    887  N   GLY A  86      42.310  51.220  45.410  1.00  0.00           N  
ATOM    888  CA  GLY A  86      41.980  51.440  46.830  1.00  0.00           C  
ATOM    889  C   GLY A  86      41.760  52.890  47.040  1.00  0.00           C  
ATOM    890  O   GLY A  86      42.430  53.750  46.430  1.00  0.00           O  
ATOM    891  H   GLY A  86      43.140  50.690  45.250  1.00  0.00           H  
ATOM    892  N   CYS A  87      40.650  53.030  47.780  1.00  0.00           N  
ATOM    893  CA  CYS A  87      40.260  54.380  48.240  1.00  0.00           C  
ATOM    894  C   CYS A  87      41.300  55.450  48.710  1.00  0.00           C  
ATOM    895  O   CYS A  87      42.370  55.210  49.340  1.00  0.00           O  
ATOM    896  CB  CYS A  87      39.050  54.290  49.080  1.00  0.00           C  
ATOM    897  SG  CYS A  87      37.730  53.380  48.240  1.00  0.00           S  
ATOM    898  H   CYS A  87      40.040  52.270  48.040  1.00  0.00           H  
ATOM    899  HG  CYS A  87      38.320  52.200  48.090  1.00  0.00           H  
ATOM    900  N   LEU A  88      41.100  56.650  48.140  1.00  0.00           N  
ATOM    901  CA  LEU A  88      41.830  57.870  48.550  1.00  0.00           C  
ATOM    902  C   LEU A  88      40.860  58.790  49.350  1.00  0.00           C  
ATOM    903  O   LEU A  88      39.650  58.510  49.350  1.00  0.00           O  
ATOM    904  CB  LEU A  88      42.200  58.620  47.280  1.00  0.00           C  
ATOM    905  CG  LEU A  88      43.170  57.990  46.280  1.00  0.00           C  
ATOM    906  CD1 LEU A  88      43.210  58.700  44.930  1.00  0.00           C  
ATOM    907  CD2 LEU A  88      44.590  57.970  46.780  1.00  0.00           C  
ATOM    908  H   LEU A  88      40.380  56.810  47.470  1.00  0.00           H  
ATOM    909  N   GLN A  89      41.390  59.790  50.070  1.00  0.00           N  
ATOM    910  CA  GLN A  89      40.640  60.780  50.880  1.00  0.00           C  
ATOM    911  C   GLN A  89      39.470  61.500  50.150  1.00  0.00           C  
ATOM    912  O   GLN A  89      38.470  61.670  50.810  1.00  0.00           O  
ATOM    913  CB  GLN A  89      41.620  61.710  51.610  1.00  0.00           C  
ATOM    914  CG  GLN A  89      42.340  61.050  52.790  1.00  0.00           C  
ATOM    915  CD  GLN A  89      43.010  62.040  53.740  1.00  0.00           C  
ATOM    916  NE2 GLN A  89      42.550  62.180  54.890  1.00  0.00           N  
ATOM    917  OE1 GLN A  89      43.970  62.670  53.450  1.00  0.00           O  
ATOM    918  H   GLN A  89      42.390  59.900  50.070  1.00  0.00           H  
ATOM    919 1HE2 GLN A  89      41.680  61.790  55.180  1.00  0.00           H  
ATOM    920 2HE2 GLN A  89      43.150  62.660  55.530  1.00  0.00           H  
ATOM    921  N   ASN A  90      39.570  61.700  48.860  1.00  0.00           N  
ATOM    922  CA  ASN A  90      38.560  62.140  47.830  1.00  0.00           C  
ATOM    923  C   ASN A  90      37.650  61.060  47.270  1.00  0.00           C  
ATOM    924  O   ASN A  90      36.520  60.920  47.610  1.00  0.00           O  
ATOM    925  CB  ASN A  90      39.230  62.990  46.730  1.00  0.00           C  
ATOM    926  CG  ASN A  90      40.220  62.300  45.740  1.00  0.00           C  
ATOM    927  ND2 ASN A  90      40.430  62.900  44.570  1.00  0.00           N  
ATOM    928  OD1 ASN A  90      40.820  61.290  45.970  1.00  0.00           O  
ATOM    929  H   ASN A  90      40.470  61.620  48.430  1.00  0.00           H  
ATOM    930 1HD2 ASN A  90      39.870  63.640  44.190  1.00  0.00           H  
ATOM    931 2HD2 ASN A  90      41.270  62.570  44.150  1.00  0.00           H  
ATOM    932  N   THR A  91      38.270  60.110  46.650  1.00  0.00           N  
ATOM    933  CA  THR A  91      37.620  58.970  45.950  1.00  0.00           C  
ATOM    934  C   THR A  91      36.640  57.980  46.700  1.00  0.00           C  
ATOM    935  O   THR A  91      35.740  57.490  45.990  1.00  0.00           O  
ATOM    936  CB  THR A  91      38.480  58.020  45.150  1.00  0.00           C  
ATOM    937  CG2 THR A  91      39.060  58.800  44.000  1.00  0.00           C  
ATOM    938  OG1 THR A  91      39.560  57.380  45.940  1.00  0.00           O  
ATOM    939  H   THR A  91      39.260  60.130  46.710  1.00  0.00           H  
ATOM    940  HG1 THR A  91      39.730  56.510  45.480  1.00  0.00           H  
ATOM    941  N   VAL A  92      36.880  57.710  48.000  1.00  0.00           N  
ATOM    942  CA  VAL A  92      35.830  57.060  48.840  1.00  0.00           C  
ATOM    943  C   VAL A  92      34.390  57.430  48.610  1.00  0.00           C  
ATOM    944  O   VAL A  92      33.680  56.560  48.240  1.00  0.00           O  
ATOM    945  CB  VAL A  92      36.270  57.060  50.290  1.00  0.00           C  
ATOM    946  CG1 VAL A  92      36.390  58.510  50.820  1.00  0.00           C  
ATOM    947  CG2 VAL A  92      35.320  56.260  51.210  1.00  0.00           C  
ATOM    948  H   VAL A  92      37.750  57.750  48.490  1.00  0.00           H  
ATOM    949  N   ASN A  93      34.190  58.700  48.330  1.00  0.00           N  
ATOM    950  CA  ASN A  93      32.910  59.340  47.960  1.00  0.00           C  
ATOM    951  C   ASN A  93      32.410  58.880  46.540  1.00  0.00           C  
ATOM    952  O   ASN A  93      31.250  58.440  46.270  1.00  0.00           O  
ATOM    953  CB  ASN A  93      32.880  60.870  47.890  1.00  0.00           C  
ATOM    954  CG  ASN A  93      33.040  61.400  49.300  1.00  0.00           C  
ATOM    955  ND2 ASN A  93      32.200  62.360  49.620  1.00  0.00           N  
ATOM    956  OD1 ASN A  93      33.760  60.900  50.150  1.00  0.00           O  
ATOM    957  H   ASN A  93      34.830  59.380  48.680  1.00  0.00           H  
ATOM    958 1HD2 ASN A  93      31.420  62.600  49.040  1.00  0.00           H  
ATOM    959 2HD2 ASN A  93      32.400  62.970  50.390  1.00  0.00           H  
ATOM    960  N   ASP A  94      33.300  58.980  45.530  1.00  0.00           N  
ATOM    961  CA  ASP A  94      33.070  58.550  44.140  1.00  0.00           C  
ATOM    962  C   ASP A  94      32.850  57.050  43.840  1.00  0.00           C  
ATOM    963  O   ASP A  94      32.220  56.570  42.900  1.00  0.00           O  
ATOM    964  CB  ASP A  94      34.190  58.920  43.130  1.00  0.00           C  
ATOM    965  CG  ASP A  94      34.330  60.400  42.860  1.00  0.00           C  
ATOM    966  OD1 ASP A  94      34.810  60.800  41.790  1.00  0.00           O  
ATOM    967  OD2 ASP A  94      34.160  61.190  43.850  1.00  0.00           O1-
ATOM    968  H   ASP A  94      34.110  59.560  45.640  1.00  0.00           H  
ATOM    969  N   PHE A  95      33.480  56.290  44.730  1.00  0.00           N  
ATOM    970  CA  PHE A  95      33.490  54.820  44.950  1.00  0.00           C  
ATOM    971  C   PHE A  95      32.160  54.290  45.510  1.00  0.00           C  
ATOM    972  O   PHE A  95      31.400  53.640  44.810  1.00  0.00           O  
ATOM    973  CB  PHE A  95      34.680  54.380  45.780  1.00  0.00           C  
ATOM    974  CG  PHE A  95      35.120  52.910  45.670  1.00  0.00           C  
ATOM    975  CD1 PHE A  95      36.340  52.570  45.090  1.00  0.00           C  
ATOM    976  CD2 PHE A  95      34.340  51.960  46.290  1.00  0.00           C  
ATOM    977  CE1 PHE A  95      36.780  51.270  45.080  1.00  0.00           C  
ATOM    978  CE2 PHE A  95      34.770  50.640  46.190  1.00  0.00           C  
ATOM    979  CZ  PHE A  95      35.970  50.320  45.630  1.00  0.00           C  
ATOM    980  H   PHE A  95      34.070  56.790  45.370  1.00  0.00           H  
ATOM    981  HD1 PHE A  95      36.980  53.410  44.800  1.00  0.00           H  
ATOM    982  HD2 PHE A  95      33.470  52.200  46.910  1.00  0.00           H  
ATOM    983  HE1 PHE A  95      37.820  51.050  44.840  1.00  0.00           H  
ATOM    984  HE2 PHE A  95      34.050  49.850  46.430  1.00  0.00           H  
ATOM    985  HZ  PHE A  95      36.380  49.320  45.760  1.00  0.00           H  
ATOM    986  N   TRP A  96      31.710  54.900  46.610  1.00  0.00           N  
ATOM    987  CA  TRP A  96      30.330  54.770  47.180  1.00  0.00           C  
ATOM    988  C   TRP A  96      29.150  55.100  46.360  1.00  0.00           C  
ATOM    989  O   TRP A  96      28.090  54.410  46.430  1.00  0.00           O  
ATOM    990  CB  TRP A  96      30.260  55.460  48.570  1.00  0.00           C  
ATOM    991  CG  TRP A  96      31.070  54.710  49.650  1.00  0.00           C  
ATOM    992  CD1 TRP A  96      32.010  55.260  50.410  1.00  0.00           C  
ATOM    993  CD2 TRP A  96      30.990  53.360  49.980  1.00  0.00           C  
ATOM    994  CE2 TRP A  96      31.840  53.240  51.080  1.00  0.00           C  
ATOM    995  CE3 TRP A  96      30.320  52.190  49.580  1.00  0.00           C  
ATOM    996  NE1 TRP A  96      32.430  54.430  51.340  1.00  0.00           N  
ATOM    997  CZ2 TRP A  96      31.970  52.020  51.720  1.00  0.00           C  
ATOM    998  CZ3 TRP A  96      30.420  50.990  50.280  1.00  0.00           C  
ATOM    999  CH2 TRP A  96      31.220  50.890  51.400  1.00  0.00           C  
ATOM   1000  H   TRP A  96      32.160  55.690  47.030  1.00  0.00           H  
ATOM   1001  HD1 TRP A  96      32.410  56.270  50.410  1.00  0.00           H  
ATOM   1002  HE1 TRP A  96      32.890  54.650  52.200  1.00  0.00           H  
ATOM   1003  HE3 TRP A  96      29.800  52.250  48.620  1.00  0.00           H  
ATOM   1004  HZ2 TRP A  96      32.780  51.870  52.430  1.00  0.00           H  
ATOM   1005  HZ3 TRP A  96      29.720  50.190  50.070  1.00  0.00           H  
ATOM   1006  HH2 TRP A  96      31.160  50.030  52.060  1.00  0.00           H  
ATOM   1007  N   ARG A  97      29.230  56.120  45.520  1.00  0.00           N  
ATOM   1008  CA  ARG A  97      28.310  56.460  44.340  1.00  0.00           C  
ATOM   1009  C   ARG A  97      28.140  55.300  43.300  1.00  0.00           C  
ATOM   1010  O   ARG A  97      27.110  54.670  43.350  1.00  0.00           O  
ATOM   1011  CB  ARG A  97      28.710  57.770  43.600  1.00  0.00           C  
ATOM   1012  CG  ARG A  97      28.280  59.050  44.360  1.00  0.00           C  
ATOM   1013  CD  ARG A  97      29.060  60.350  43.890  1.00  0.00           C  
ATOM   1014  NE  ARG A  97      28.920  60.580  42.410  1.00  0.00           N  
ATOM   1015  CZ  ARG A  97      29.900  60.960  41.510  1.00  0.00           C  
ATOM   1016  NH1 ARG A  97      31.080  61.290  41.970  1.00  0.00           N1+
ATOM   1017  NH2 ARG A  97      29.550  61.230  40.240  1.00  0.00           N  
ATOM   1018  H   ARG A  97      29.840  56.860  45.800  1.00  0.00           H  
ATOM   1019  HE  ARG A  97      28.040  60.280  42.040  1.00  0.00           H  
ATOM   1020 1HH1 ARG A  97      31.340  61.270  42.940  1.00  0.00           H  
ATOM   1021 2HH1 ARG A  97      31.780  61.710  41.390  1.00  0.00           H  
ATOM   1022 1HH2 ARG A  97      28.570  61.290  40.100  1.00  0.00           H  
ATOM   1023 2HH2 ARG A  97      30.220  61.370  39.510  1.00  0.00           H  
ATOM   1024  N   MET A  98      29.260  54.850  42.760  1.00  0.00           N  
ATOM   1025  CA  MET A  98      29.250  53.650  41.890  1.00  0.00           C  
ATOM   1026  C   MET A  98      28.620  52.400  42.560  1.00  0.00           C  
ATOM   1027  O   MET A  98      27.930  51.660  41.840  1.00  0.00           O  
ATOM   1028  CB  MET A  98      30.740  53.350  41.570  1.00  0.00           C  
ATOM   1029  CG  MET A  98      30.800  52.580  40.210  1.00  0.00           C  
ATOM   1030  SD  MET A  98      32.470  52.020  39.910  1.00  0.00           S  
ATOM   1031  CE  MET A  98      32.730  50.740  41.090  1.00  0.00           C  
ATOM   1032  H   MET A  98      30.030  55.490  42.700  1.00  0.00           H  
ATOM   1033  N   VAL A  99      29.050  52.100  43.820  1.00  0.00           N  
ATOM   1034  CA  VAL A  99      28.590  50.920  44.580  1.00  0.00           C  
ATOM   1035  C   VAL A  99      27.080  50.860  44.730  1.00  0.00           C  
ATOM   1036  O   VAL A  99      26.520  49.800  44.490  1.00  0.00           O  
ATOM   1037  CB  VAL A  99      29.390  50.760  45.790  1.00  0.00           C  
ATOM   1038  CG1 VAL A  99      29.100  49.460  46.520  1.00  0.00           C  
ATOM   1039  CG2 VAL A  99      30.810  50.420  45.410  1.00  0.00           C  
ATOM   1040  H   VAL A  99      29.600  52.750  44.350  1.00  0.00           H  
ATOM   1041  N   PHE A 100      26.450  51.960  45.020  1.00  0.00           N  
ATOM   1042  CA  PHE A 100      24.970  52.120  44.980  1.00  0.00           C  
ATOM   1043  C   PHE A 100      24.410  52.040  43.540  1.00  0.00           C  
ATOM   1044  O   PHE A 100      23.700  50.990  43.310  1.00  0.00           O  
ATOM   1045  CB  PHE A 100      24.530  53.500  45.540  1.00  0.00           C  
ATOM   1046  CG  PHE A 100      23.250  53.440  46.430  1.00  0.00           C  
ATOM   1047  CD1 PHE A 100      23.390  53.220  47.800  1.00  0.00           C  
ATOM   1048  CD2 PHE A 100      22.050  53.720  45.840  1.00  0.00           C  
ATOM   1049  CE1 PHE A 100      22.250  53.120  48.590  1.00  0.00           C  
ATOM   1050  CE2 PHE A 100      20.900  53.600  46.640  1.00  0.00           C  
ATOM   1051  CZ  PHE A 100      21.010  53.300  48.020  1.00  0.00           C  
ATOM   1052  H   PHE A 100      26.930  52.830  45.100  1.00  0.00           H  
ATOM   1053  HD1 PHE A 100      24.390  53.220  48.230  1.00  0.00           H  
ATOM   1054  HD2 PHE A 100      21.920  53.740  44.760  1.00  0.00           H  
ATOM   1055  HE1 PHE A 100      22.430  53.040  49.660  1.00  0.00           H  
ATOM   1056  HE2 PHE A 100      19.940  53.780  46.160  1.00  0.00           H  
ATOM   1057  HZ  PHE A 100      20.190  52.840  48.580  1.00  0.00           H  
ATOM   1058  N   GLN A 101      25.020  52.740  42.580  1.00  0.00           N  
ATOM   1059  CA  GLN A 101      24.510  52.770  41.190  1.00  0.00           C  
ATOM   1060  C   GLN A 101      24.620  51.400  40.520  1.00  0.00           C  
ATOM   1061  O   GLN A 101      23.630  50.830  40.100  1.00  0.00           O  
ATOM   1062  CB  GLN A 101      25.350  53.760  40.330  1.00  0.00           C  
ATOM   1063  CG  GLN A 101      25.000  54.050  38.850  1.00  0.00           C  
ATOM   1064  CD  GLN A 101      26.050  55.000  38.200  1.00  0.00           C  
ATOM   1065  NE2 GLN A 101      26.910  54.340  37.470  1.00  0.00           N  
ATOM   1066  OE1 GLN A 101      26.060  56.230  38.450  1.00  0.00           O  
ATOM   1067  H   GLN A 101      25.680  53.460  42.790  1.00  0.00           H  
ATOM   1068 1HE2 GLN A 101      26.870  53.340  37.440  1.00  0.00           H  
ATOM   1069 2HE2 GLN A 101      27.310  54.740  36.650  1.00  0.00           H  
ATOM   1070  N   GLU A 102      25.690  50.670  40.700  1.00  0.00           N  
ATOM   1071  CA  GLU A 102      25.910  49.370  40.030  1.00  0.00           C  
ATOM   1072  C   GLU A 102      25.400  48.150  40.790  1.00  0.00           C  
ATOM   1073  O   GLU A 102      25.580  47.030  40.320  1.00  0.00           O  
ATOM   1074  CB  GLU A 102      27.330  49.360  39.470  1.00  0.00           C  
ATOM   1075  CG  GLU A 102      27.770  50.570  38.610  1.00  0.00           C  
ATOM   1076  CD  GLU A 102      27.200  50.460  37.160  1.00  0.00           C  
ATOM   1077  OE1 GLU A 102      27.000  49.320  36.670  1.00  0.00           O  
ATOM   1078  OE2 GLU A 102      26.800  51.510  36.650  1.00  0.00           O1-
ATOM   1079  H   GLU A 102      26.460  50.920  41.290  1.00  0.00           H  
ATOM   1080  N   ASN A 103      24.530  48.380  41.830  1.00  0.00           N  
ATOM   1081  CA  ASN A 103      24.010  47.410  42.850  1.00  0.00           C  
ATOM   1082  C   ASN A 103      25.020  46.460  43.480  1.00  0.00           C  
ATOM   1083  O   ASN A 103      24.810  45.210  43.490  1.00  0.00           O  
ATOM   1084  CB  ASN A 103      22.750  46.690  42.360  1.00  0.00           C  
ATOM   1085  CG  ASN A 103      21.630  46.350  43.430  1.00  0.00           C  
ATOM   1086  ND2 ASN A 103      20.390  46.610  42.950  1.00  0.00           N  
ATOM   1087  OD1 ASN A 103      21.920  46.300  44.670  1.00  0.00           O  
ATOM   1088  H   ASN A 103      24.040  49.240  41.950  1.00  0.00           H  
ATOM   1089 1HD2 ASN A 103      20.160  46.940  42.040  1.00  0.00           H  
ATOM   1090 2HD2 ASN A 103      19.670  46.580  43.640  1.00  0.00           H  
ATOM   1091  N   SER A 104      26.200  46.940  43.750  1.00  0.00           N  
ATOM   1092  CA  SER A 104      27.360  46.070  44.150  1.00  0.00           C  
ATOM   1093  C   SER A 104      27.170  45.400  45.540  1.00  0.00           C  
ATOM   1094  O   SER A 104      26.540  45.970  46.420  1.00  0.00           O  
ATOM   1095  CB  SER A 104      28.750  46.740  44.210  1.00  0.00           C  
ATOM   1096  OG  SER A 104      28.920  47.190  42.850  1.00  0.00           O  
ATOM   1097  H   SER A 104      26.420  47.910  43.710  1.00  0.00           H  
ATOM   1098  HG  SER A 104      28.900  46.390  42.260  1.00  0.00           H  
ATOM   1099  N   ARG A 105      27.460  44.140  45.610  1.00  0.00           N  
ATOM   1100  CA  ARG A 105      27.100  43.260  46.730  1.00  0.00           C  
ATOM   1101  C   ARG A 105      28.270  42.600  47.510  1.00  0.00           C  
ATOM   1102  O   ARG A 105      28.320  42.630  48.740  1.00  0.00           O  
ATOM   1103  CB  ARG A 105      26.000  42.330  46.330  1.00  0.00           C  
ATOM   1104  CG  ARG A 105      24.690  43.100  46.020  1.00  0.00           C  
ATOM   1105  CD  ARG A 105      24.070  43.980  47.110  1.00  0.00           C  
ATOM   1106  NE  ARG A 105      22.780  44.520  46.650  1.00  0.00           N  
ATOM   1107  CZ  ARG A 105      21.620  44.360  47.250  1.00  0.00           C  
ATOM   1108  NH1 ARG A 105      21.380  43.610  48.330  1.00  0.00           N1+
ATOM   1109  NH2 ARG A 105      20.590  45.050  46.840  1.00  0.00           N  
ATOM   1110  H   ARG A 105      27.970  43.670  44.900  1.00  0.00           H  
ATOM   1111  HE  ARG A 105      22.780  45.170  45.890  1.00  0.00           H  
ATOM   1112 1HH1 ARG A 105      22.100  43.160  48.870  1.00  0.00           H  
ATOM   1113 2HH1 ARG A 105      20.480  43.370  48.700  1.00  0.00           H  
ATOM   1114 1HH2 ARG A 105      20.540  45.480  45.940  1.00  0.00           H  
ATOM   1115 2HH2 ARG A 105      19.790  45.110  47.440  1.00  0.00           H  
ATOM   1116  N   VAL A 106      29.340  42.170  46.800  1.00  0.00           N  
ATOM   1117  CA  VAL A 106      30.590  41.620  47.470  1.00  0.00           C  
ATOM   1118  C   VAL A 106      31.900  42.150  46.970  1.00  0.00           C  
ATOM   1119  O   VAL A 106      32.210  41.900  45.760  1.00  0.00           O  
ATOM   1120  CB  VAL A 106      30.640  40.100  47.320  1.00  0.00           C  
ATOM   1121  CG1 VAL A 106      31.470  39.420  48.410  1.00  0.00           C  
ATOM   1122  CG2 VAL A 106      29.260  39.510  47.250  1.00  0.00           C  
ATOM   1123  H   VAL A 106      29.460  42.530  45.880  1.00  0.00           H  
ATOM   1124  N   ILE A 107      32.550  42.880  47.880  1.00  0.00           N  
ATOM   1125  CA  ILE A 107      33.810  43.520  47.600  1.00  0.00           C  
ATOM   1126  C   ILE A 107      35.050  42.710  48.000  1.00  0.00           C  
ATOM   1127  O   ILE A 107      35.090  42.280  49.120  1.00  0.00           O  
ATOM   1128  CB  ILE A 107      33.730  44.950  48.140  1.00  0.00           C  
ATOM   1129  CG1 ILE A 107      32.570  45.550  47.410  1.00  0.00           C  
ATOM   1130  CG2 ILE A 107      35.050  45.710  48.220  1.00  0.00           C  
ATOM   1131  CD  ILE A 107      32.340  46.960  47.830  1.00  0.00           C  
ATOM   1132  H   ILE A 107      32.140  43.300  48.690  1.00  0.00           H  
ATOM   1133  N   VAL A 108      35.970  42.710  47.060  1.00  0.00           N  
ATOM   1134  CA  VAL A 108      37.280  42.100  47.340  1.00  0.00           C  
ATOM   1135  C   VAL A 108      38.360  43.180  47.590  1.00  0.00           C  
ATOM   1136  O   VAL A 108      38.410  44.120  46.840  1.00  0.00           O  
ATOM   1137  CB  VAL A 108      37.690  41.100  46.230  1.00  0.00           C  
ATOM   1138  CG1 VAL A 108      38.970  40.340  46.530  1.00  0.00           C  
ATOM   1139  CG2 VAL A 108      36.580  40.100  46.190  1.00  0.00           C  
ATOM   1140  H   VAL A 108      35.650  42.960  46.140  1.00  0.00           H  
ATOM   1141  N   MET A 109      38.980  43.110  48.740  1.00  0.00           N  
ATOM   1142  CA  MET A 109      40.090  44.030  49.170  1.00  0.00           C  
ATOM   1143  C   MET A 109      41.230  43.000  49.210  1.00  0.00           C  
ATOM   1144  O   MET A 109      41.300  42.130  50.040  1.00  0.00           O  
ATOM   1145  CB  MET A 109      39.800  44.550  50.520  1.00  0.00           C  
ATOM   1146  CG  MET A 109      40.830  45.380  51.240  1.00  0.00           C  
ATOM   1147  SD  MET A 109      40.230  46.460  52.580  1.00  0.00           S  
ATOM   1148  CE  MET A 109      41.860  47.190  52.670  1.00  0.00           C  
ATOM   1149  H   MET A 109      38.700  42.420  49.420  1.00  0.00           H  
ATOM   1150  N   THR A 110      42.110  43.300  48.290  1.00  0.00           N  
ATOM   1151  CA  THR A 110      43.340  42.430  47.990  1.00  0.00           C  
ATOM   1152  C   THR A 110      44.530  42.830  48.900  1.00  0.00           C  
ATOM   1153  O   THR A 110      45.240  41.950  49.380  1.00  0.00           O  
ATOM   1154  CB  THR A 110      43.820  42.560  46.510  1.00  0.00           C  
ATOM   1155  CG2 THR A 110      42.670  42.260  45.530  1.00  0.00           C  
ATOM   1156  OG1 THR A 110      44.160  43.930  46.330  1.00  0.00           O  
ATOM   1157  H   THR A 110      42.020  44.190  47.840  1.00  0.00           H  
ATOM   1158  HG1 THR A 110      43.290  44.310  46.030  1.00  0.00           H  
ATOM   1159  N   THR A 111      44.650  44.110  49.300  1.00  0.00           N  
ATOM   1160  CA  THR A 111      45.790  44.510  50.180  1.00  0.00           C  
ATOM   1161  C   THR A 111      45.420  44.900  51.600  1.00  0.00           C  
ATOM   1162  O   THR A 111      44.300  44.690  52.040  1.00  0.00           O  
ATOM   1163  CB  THR A 111      46.690  45.630  49.470  1.00  0.00           C  
ATOM   1164  CG2 THR A 111      46.910  45.330  47.930  1.00  0.00           C  
ATOM   1165  OG1 THR A 111      46.020  46.880  49.570  1.00  0.00           O  
ATOM   1166  H   THR A 111      44.010  44.820  49.010  1.00  0.00           H  
ATOM   1167  HG1 THR A 111      46.570  47.530  50.100  1.00  0.00           H  
ATOM   1168  N   LYS A 112      46.410  45.160  52.420  1.00  0.00           N  
ATOM   1169  CA  LYS A 112      46.230  45.960  53.640  1.00  0.00           C  
ATOM   1170  C   LYS A 112      46.430  47.480  53.490  1.00  0.00           C  
ATOM   1171  O   LYS A 112      47.000  47.920  52.470  1.00  0.00           O  
ATOM   1172  CB  LYS A 112      47.020  45.310  54.770  1.00  0.00           C  
ATOM   1173  CG  LYS A 112      46.680  43.800  55.110  1.00  0.00           C  
ATOM   1174  CD  LYS A 112      47.430  43.320  56.340  1.00  0.00           C  
ATOM   1175  CE  LYS A 112      48.920  43.060  56.140  1.00  0.00           C  
ATOM   1176  NZ  LYS A 112      49.290  42.110  55.070  1.00  0.00           N1+
ATOM   1177  H   LYS A 112      47.380  45.110  52.180  1.00  0.00           H  
ATOM   1178  HZ1 LYS A 112      48.500  41.580  54.780  1.00  0.00           H  
ATOM   1179  HZ2 LYS A 112      49.650  42.580  54.260  1.00  0.00           H  
ATOM   1180  HZ3 LYS A 112      49.960  41.410  55.330  1.00  0.00           H  
ATOM   1181  N   GLU A 113      45.880  48.300  54.360  1.00  0.00           N  
ATOM   1182  CA  GLU A 113      45.740  49.720  54.180  1.00  0.00           C  
ATOM   1183  C   GLU A 113      47.130  50.310  54.110  1.00  0.00           C  
ATOM   1184  O   GLU A 113      47.400  51.050  53.190  1.00  0.00           O  
ATOM   1185  CB  GLU A 113      44.970  50.410  55.340  1.00  0.00           C  
ATOM   1186  CG  GLU A 113      43.740  49.680  55.860  1.00  0.00           C  
ATOM   1187  CD  GLU A 113      44.060  48.550  56.860  1.00  0.00           C  
ATOM   1188  OE1 GLU A 113      43.990  48.780  58.110  1.00  0.00           O  
ATOM   1189  OE2 GLU A 113      44.440  47.440  56.490  1.00  0.00           O1-
ATOM   1190  H   GLU A 113      45.420  48.060  55.210  1.00  0.00           H  
ATOM   1191  N   VAL A 114      48.020  49.840  55.030  1.00  0.00           N  
ATOM   1192  CA  VAL A 114      49.440  50.250  54.930  1.00  0.00           C  
ATOM   1193  C   VAL A 114      50.260  48.980  54.850  1.00  0.00           C  
ATOM   1194  O   VAL A 114      50.380  48.190  55.800  1.00  0.00           O  
ATOM   1195  CB  VAL A 114      49.860  51.110  56.150  1.00  0.00           C  
ATOM   1196  CG1 VAL A 114      51.260  51.700  55.900  1.00  0.00           C  
ATOM   1197  CG2 VAL A 114      48.920  52.300  56.380  1.00  0.00           C  
ATOM   1198  H   VAL A 114      47.730  49.660  55.970  1.00  0.00           H  
ATOM   1199  N   GLU A 115      51.150  48.960  53.840  1.00  0.00           N  
ATOM   1200  CA  GLU A 115      52.220  47.920  53.680  1.00  0.00           C  
ATOM   1201  C   GLU A 115      53.560  48.500  53.210  1.00  0.00           C  
ATOM   1202  O   GLU A 115      53.480  49.270  52.300  1.00  0.00           O  
ATOM   1203  CB  GLU A 115      51.670  46.780  52.750  1.00  0.00           C  
ATOM   1204  CG  GLU A 115      50.530  46.080  53.510  1.00  0.00           C  
ATOM   1205  CD  GLU A 115      49.940  44.900  52.810  1.00  0.00           C  
ATOM   1206  OE1 GLU A 115      50.430  43.750  53.040  1.00  0.00           O  
ATOM   1207  OE2 GLU A 115      49.150  45.040  51.850  1.00  0.00           O1-
ATOM   1208  H   GLU A 115      51.360  49.820  53.360  1.00  0.00           H  
ATOM   1209  N   ARG A 116      54.670  48.110  53.820  1.00  0.00           N  
ATOM   1210  CA  ARG A 116      56.120  48.640  53.590  1.00  0.00           C  
ATOM   1211  C   ARG A 116      56.120  50.140  53.310  1.00  0.00           C  
ATOM   1212  O   ARG A 116      56.510  50.640  52.260  1.00  0.00           O  
ATOM   1213  CB  ARG A 116      56.750  47.900  52.430  1.00  0.00           C  
ATOM   1214  CG  ARG A 116      57.340  46.580  52.880  1.00  0.00           C  
ATOM   1215  CD  ARG A 116      58.370  46.190  51.870  1.00  0.00           C  
ATOM   1216  NE  ARG A 116      58.880  44.930  52.260  1.00  0.00           N  
ATOM   1217  CZ  ARG A 116      59.710  44.030  51.660  1.00  0.00           C  
ATOM   1218  NH1 ARG A 116      60.130  44.220  50.380  1.00  0.00           N1+
ATOM   1219  NH2 ARG A 116      59.990  42.860  52.290  1.00  0.00           N  
ATOM   1220  H   ARG A 116      54.690  47.200  54.240  1.00  0.00           H  
ATOM   1221  HE  ARG A 116      58.320  44.670  53.050  1.00  0.00           H  
ATOM   1222 1HH1 ARG A 116      59.760  44.950  49.810  1.00  0.00           H  
ATOM   1223 2HH1 ARG A 116      60.700  43.510  49.960  1.00  0.00           H  
ATOM   1224 1HH2 ARG A 116      59.720  42.630  53.220  1.00  0.00           H  
ATOM   1225 2HH2 ARG A 116      60.480  42.130  51.810  1.00  0.00           H  
ATOM   1226  N   GLY A 117      55.670  50.950  54.250  1.00  0.00           N  
ATOM   1227  CA  GLY A 117      55.420  52.450  54.250  1.00  0.00           C  
ATOM   1228  C   GLY A 117      54.290  52.970  53.440  1.00  0.00           C  
ATOM   1229  O   GLY A 117      53.460  53.670  54.020  1.00  0.00           O  
ATOM   1230  H   GLY A 117      55.700  50.540  55.160  1.00  0.00           H  
ATOM   1231  N   LYS A 118      54.140  52.450  52.240  1.00  0.00           N  
ATOM   1232  CA  LYS A 118      53.070  52.880  51.310  1.00  0.00           C  
ATOM   1233  C   LYS A 118      51.610  52.560  51.650  1.00  0.00           C  
ATOM   1234  O   LYS A 118      51.220  51.470  52.140  1.00  0.00           O  
ATOM   1235  CB  LYS A 118      53.320  52.310  49.850  1.00  0.00           C  
ATOM   1236  CG  LYS A 118      54.760  52.050  49.410  1.00  0.00           C  
ATOM   1237  CD  LYS A 118      54.780  51.300  48.030  1.00  0.00           C  
ATOM   1238  CE  LYS A 118      56.160  51.250  47.330  1.00  0.00           C  
ATOM   1239  NZ  LYS A 118      56.540  52.520  46.810  1.00  0.00           N1+
ATOM   1240  H   LYS A 118      54.740  51.700  51.960  1.00  0.00           H  
ATOM   1241  HZ1 LYS A 118      57.410  52.310  46.390  1.00  0.00           H  
ATOM   1242  HZ2 LYS A 118      55.900  52.950  46.170  1.00  0.00           H  
ATOM   1243  HZ3 LYS A 118      56.630  53.170  47.560  1.00  0.00           H  
ATOM   1244  N   SER A 119      50.840  53.640  51.820  1.00  0.00           N  
ATOM   1245  CA  SER A 119      49.380  53.570  52.010  1.00  0.00           C  
ATOM   1246  C   SER A 119      48.710  53.120  50.690  1.00  0.00           C  
ATOM   1247  O   SER A 119      48.250  53.820  49.820  1.00  0.00           O  
ATOM   1248  CB  SER A 119      48.730  54.910  52.430  1.00  0.00           C  
ATOM   1249  OG  SER A 119      47.300  54.740  52.510  1.00  0.00           O  
ATOM   1250  H   SER A 119      51.280  54.530  51.910  1.00  0.00           H  
ATOM   1251  HG  SER A 119      46.950  54.500  53.410  1.00  0.00           H  
ATOM   1252  N   LYS A 120      48.410  51.840  50.780  1.00  0.00           N  
ATOM   1253  CA  LYS A 120      47.740  51.170  49.660  1.00  0.00           C  
ATOM   1254  C   LYS A 120      46.220  51.480  49.600  1.00  0.00           C  
ATOM   1255  O   LYS A 120      45.500  51.010  48.720  1.00  0.00           O  
ATOM   1256  CB  LYS A 120      48.030  49.660  49.490  1.00  0.00           C  
ATOM   1257  CG  LYS A 120      49.540  49.330  49.580  1.00  0.00           C  
ATOM   1258  CD  LYS A 120      49.980  47.930  49.320  1.00  0.00           C  
ATOM   1259  CE  LYS A 120      51.530  47.760  49.330  1.00  0.00           C  
ATOM   1260  NZ  LYS A 120      51.800  46.280  49.280  1.00  0.00           N1+
ATOM   1261  H   LYS A 120      48.400  51.370  51.660  1.00  0.00           H  
ATOM   1262  HZ1 LYS A 120      51.190  45.770  49.880  1.00  0.00           H  
ATOM   1263  HZ2 LYS A 120      51.710  45.930  48.350  1.00  0.00           H  
ATOM   1264  HZ3 LYS A 120      52.710  46.100  49.650  1.00  0.00           H  
ATOM   1265  N   CYS A 121      45.630  52.010  50.700  1.00  0.00           N  
ATOM   1266  CA  CYS A 121      44.220  52.370  50.790  1.00  0.00           C  
ATOM   1267  C   CYS A 121      43.920  52.930  52.100  1.00  0.00           C  
ATOM   1268  O   CYS A 121      44.420  52.440  53.160  1.00  0.00           O  
ATOM   1269  CB  CYS A 121      43.320  51.110  50.580  1.00  0.00           C  
ATOM   1270  SG  CYS A 121      41.560  51.400  50.850  1.00  0.00           S  
ATOM   1271  H   CYS A 121      46.080  51.870  51.580  1.00  0.00           H  
ATOM   1272  HG  CYS A 121      41.060  50.510  49.990  1.00  0.00           H  
ATOM   1273  N   VAL A 122      43.090  53.930  52.040  1.00  0.00           N  
ATOM   1274  CA  VAL A 122      42.510  54.460  53.290  1.00  0.00           C  
ATOM   1275  C   VAL A 122      41.600  53.460  54.080  1.00  0.00           C  
ATOM   1276  O   VAL A 122      40.880  52.570  53.570  1.00  0.00           O  
ATOM   1277  CB  VAL A 122      41.890  55.880  53.290  1.00  0.00           C  
ATOM   1278  CG1 VAL A 122      42.930  56.830  52.770  1.00  0.00           C  
ATOM   1279  CG2 VAL A 122      40.680  56.020  52.340  1.00  0.00           C  
ATOM   1280  H   VAL A 122      42.780  54.370  51.200  1.00  0.00           H  
ATOM   1281  N   LYS A 123      41.720  53.650  55.350  1.00  0.00           N  
ATOM   1282  CA  LYS A 123      40.920  52.840  56.310  1.00  0.00           C  
ATOM   1283  C   LYS A 123      39.430  53.300  56.260  1.00  0.00           C  
ATOM   1284  O   LYS A 123      39.040  54.130  57.140  1.00  0.00           O  
ATOM   1285  CB  LYS A 123      41.520  52.980  57.680  1.00  0.00           C  
ATOM   1286  CG  LYS A 123      41.180  51.870  58.700  1.00  0.00           C  
ATOM   1287  CD  LYS A 123      41.650  52.230  60.110  1.00  0.00           C  
ATOM   1288  CE  LYS A 123      40.630  51.540  60.990  1.00  0.00           C  
ATOM   1289  NZ  LYS A 123      40.820  51.820  62.400  1.00  0.00           N1+
ATOM   1290  H   LYS A 123      42.420  54.190  55.800  1.00  0.00           H  
ATOM   1291  HZ1 LYS A 123      40.510  52.740  62.650  1.00  0.00           H  
ATOM   1292  HZ2 LYS A 123      40.280  51.130  62.890  1.00  0.00           H  
ATOM   1293  HZ3 LYS A 123      41.770  51.700  62.680  1.00  0.00           H  
ATOM   1294  N   TYR A 124      38.680  52.830  55.260  1.00  0.00           N  
ATOM   1295  CA  TYR A 124      37.300  53.320  55.050  1.00  0.00           C  
ATOM   1296  C   TYR A 124      36.180  52.880  55.950  1.00  0.00           C  
ATOM   1297  O   TYR A 124      35.140  53.440  55.870  1.00  0.00           O  
ATOM   1298  CB  TYR A 124      36.930  53.240  53.550  1.00  0.00           C  
ATOM   1299  CG  TYR A 124      36.830  51.790  52.950  1.00  0.00           C  
ATOM   1300  CD1 TYR A 124      37.950  51.180  52.320  1.00  0.00           C  
ATOM   1301  CD2 TYR A 124      35.620  51.170  52.990  1.00  0.00           C  
ATOM   1302  CE1 TYR A 124      37.780  49.900  51.800  1.00  0.00           C  
ATOM   1303  CE2 TYR A 124      35.430  49.900  52.510  1.00  0.00           C  
ATOM   1304  CZ  TYR A 124      36.500  49.300  51.850  1.00  0.00           C  
ATOM   1305  OH  TYR A 124      36.430  48.110  51.140  1.00  0.00           O  
ATOM   1306  H   TYR A 124      39.230  52.410  54.540  1.00  0.00           H  
ATOM   1307  HD1 TYR A 124      38.880  51.720  52.120  1.00  0.00           H  
ATOM   1308  HD2 TYR A 124      34.750  51.800  53.180  1.00  0.00           H  
ATOM   1309  HE1 TYR A 124      38.660  49.380  51.430  1.00  0.00           H  
ATOM   1310  HE2 TYR A 124      34.420  49.500  52.600  1.00  0.00           H  
ATOM   1311  HH  TYR A 124      35.490  48.020  50.820  1.00  0.00           H  
ATOM   1312  N   TRP A 125      36.480  51.780  56.650  1.00  0.00           N  
ATOM   1313  CA  TRP A 125      35.470  51.160  57.530  1.00  0.00           C  
ATOM   1314  C   TRP A 125      35.060  51.750  58.910  1.00  0.00           C  
ATOM   1315  O   TRP A 125      35.850  52.190  59.710  1.00  0.00           O  
ATOM   1316  CB  TRP A 125      35.790  49.670  57.630  1.00  0.00           C  
ATOM   1317  CG  TRP A 125      37.210  49.390  58.150  1.00  0.00           C  
ATOM   1318  CD1 TRP A 125      37.550  49.220  59.440  1.00  0.00           C  
ATOM   1319  CD2 TRP A 125      38.290  49.040  57.370  1.00  0.00           C  
ATOM   1320  CE2 TRP A 125      39.350  48.800  58.220  1.00  0.00           C  
ATOM   1321  CE3 TRP A 125      38.420  48.850  55.960  1.00  0.00           C  
ATOM   1322  NE1 TRP A 125      38.850  49.010  59.470  1.00  0.00           N  
ATOM   1323  CZ2 TRP A 125      40.530  48.250  57.700  1.00  0.00           C  
ATOM   1324  CZ3 TRP A 125      39.550  48.280  55.490  1.00  0.00           C  
ATOM   1325  CH2 TRP A 125      40.600  47.960  56.310  1.00  0.00           C  
ATOM   1326  H   TRP A 125      37.310  51.230  56.570  1.00  0.00           H  
ATOM   1327  HD1 TRP A 125      36.930  49.250  60.340  1.00  0.00           H  
ATOM   1328  HE1 TRP A 125      39.300  48.730  60.320  1.00  0.00           H  
ATOM   1329  HE3 TRP A 125      37.680  49.320  55.310  1.00  0.00           H  
ATOM   1330  HZ2 TRP A 125      41.460  48.480  58.220  1.00  0.00           H  
ATOM   1331  HZ3 TRP A 125      39.650  48.250  54.410  1.00  0.00           H  
ATOM   1332  HH2 TRP A 125      41.540  47.530  55.960  1.00  0.00           H  
ATOM   1333  N   PRO A 126      33.770  51.590  59.180  1.00  0.00           N  
ATOM   1334  CA  PRO A 126      33.170  51.950  60.520  1.00  0.00           C  
ATOM   1335  C   PRO A 126      33.660  51.130  61.730  1.00  0.00           C  
ATOM   1336  O   PRO A 126      34.090  49.980  61.570  1.00  0.00           O  
ATOM   1337  CB  PRO A 126      31.710  51.740  60.320  1.00  0.00           C  
ATOM   1338  CG  PRO A 126      31.510  52.130  58.850  1.00  0.00           C  
ATOM   1339  CD  PRO A 126      32.720  51.400  58.240  1.00  0.00           C  
ATOM   1340  N   ASP A 127      33.640  51.780  62.920  1.00  0.00           N  
ATOM   1341  CA  ASP A 127      33.790  51.050  64.210  1.00  0.00           C  
ATOM   1342  C   ASP A 127      32.640  50.050  64.350  1.00  0.00           C  
ATOM   1343  O   ASP A 127      31.560  50.360  63.820  1.00  0.00           O  
ATOM   1344  CB  ASP A 127      33.900  52.110  65.380  1.00  0.00           C  
ATOM   1345  CG  ASP A 127      35.230  52.910  65.330  1.00  0.00           C  
ATOM   1346  OD1 ASP A 127      35.450  53.650  64.350  1.00  0.00           O  
ATOM   1347  OD2 ASP A 127      35.870  53.040  66.450  1.00  0.00           O1-
ATOM   1348  H   ASP A 127      33.650  52.770  63.030  1.00  0.00           H  
ATOM   1349  N   GLU A 128      32.790  48.910  65.020  1.00  0.00           N  
ATOM   1350  CA  GLU A 128      31.690  47.980  65.320  1.00  0.00           C  
ATOM   1351  C   GLU A 128      30.430  48.610  65.880  1.00  0.00           C  
ATOM   1352  O   GLU A 128      30.480  49.390  66.840  1.00  0.00           O  
ATOM   1353  CB  GLU A 128      32.110  46.790  66.180  1.00  0.00           C  
ATOM   1354  CG  GLU A 128      32.950  45.780  65.380  1.00  0.00           C  
ATOM   1355  CD  GLU A 128      33.540  44.600  66.220  1.00  0.00           C  
ATOM   1356  OE1 GLU A 128      33.900  44.820  67.390  1.00  0.00           O  
ATOM   1357  OE2 GLU A 128      33.490  43.440  65.750  1.00  0.00           O1-
ATOM   1358  H   GLU A 128      33.670  48.540  65.350  1.00  0.00           H  
ATOM   1359  N   TYR A 129      29.310  48.140  65.310  1.00  0.00           N  
ATOM   1360  CA  TYR A 129      27.990  48.840  65.500  1.00  0.00           C  
ATOM   1361  C   TYR A 129      27.720  50.330  65.220  1.00  0.00           C  
ATOM   1362  O   TYR A 129      26.660  50.940  65.420  1.00  0.00           O  
ATOM   1363  CB  TYR A 129      27.380  48.550  66.910  1.00  0.00           C  
ATOM   1364  CG  TYR A 129      26.970  47.040  67.080  1.00  0.00           C  
ATOM   1365  CD1 TYR A 129      25.670  46.780  66.840  1.00  0.00           C  
ATOM   1366  CD2 TYR A 129      27.880  46.010  67.330  1.00  0.00           C  
ATOM   1367  CE1 TYR A 129      25.230  45.460  66.970  1.00  0.00           C  
ATOM   1368  CE2 TYR A 129      27.450  44.660  67.510  1.00  0.00           C  
ATOM   1369  CZ  TYR A 129      26.120  44.430  67.350  1.00  0.00           C  
ATOM   1370  OH  TYR A 129      25.660  43.450  68.210  1.00  0.00           O  
ATOM   1371  H   TYR A 129      29.250  47.210  64.940  1.00  0.00           H  
ATOM   1372  HD1 TYR A 129      25.040  47.510  66.340  1.00  0.00           H  
ATOM   1373  HD2 TYR A 129      28.930  46.200  67.570  1.00  0.00           H  
ATOM   1374  HE1 TYR A 129      24.220  45.220  66.650  1.00  0.00           H  
ATOM   1375  HE2 TYR A 129      28.170  43.850  67.530  1.00  0.00           H  
ATOM   1376  HH  TYR A 129      26.360  42.740  68.250  1.00  0.00           H  
ATOM   1377  N   ALA A 130      28.820  50.910  64.740  1.00  0.00           N  
ATOM   1378  CA  ALA A 130      28.730  52.350  64.310  1.00  0.00           C  
ATOM   1379  C   ALA A 130      28.530  52.690  62.820  1.00  0.00           C  
ATOM   1380  O   ALA A 130      28.580  51.860  61.940  1.00  0.00           O  
ATOM   1381  CB  ALA A 130      29.960  53.090  64.970  1.00  0.00           C  
ATOM   1382  H   ALA A 130      29.730  50.510  64.690  1.00  0.00           H  
ATOM   1383  N   LEU A 131      27.950  53.860  62.550  1.00  0.00           N  
ATOM   1384  CA  LEU A 131      27.470  54.380  61.240  1.00  0.00           C  
ATOM   1385  C   LEU A 131      28.490  55.490  60.860  1.00  0.00           C  
ATOM   1386  O   LEU A 131      29.030  56.160  61.700  1.00  0.00           O  
ATOM   1387  CB  LEU A 131      26.150  55.040  61.600  1.00  0.00           C  
ATOM   1388  CG  LEU A 131      25.220  55.300  60.390  1.00  0.00           C  
ATOM   1389  CD1 LEU A 131      23.760  55.030  60.700  1.00  0.00           C  
ATOM   1390  CD2 LEU A 131      25.460  56.770  59.860  1.00  0.00           C  
ATOM   1391  H   LEU A 131      27.560  54.320  63.340  1.00  0.00           H  
ATOM   1392  N   LYS A 132      28.860  55.390  59.580  1.00  0.00           N  
ATOM   1393  CA  LYS A 132      29.610  56.480  58.930  1.00  0.00           C  
ATOM   1394  C   LYS A 132      28.770  57.210  57.790  1.00  0.00           C  
ATOM   1395  O   LYS A 132      28.150  56.480  56.960  1.00  0.00           O  
ATOM   1396  CB  LYS A 132      30.860  55.900  58.250  1.00  0.00           C  
ATOM   1397  CG  LYS A 132      32.030  56.830  58.070  1.00  0.00           C  
ATOM   1398  CD  LYS A 132      33.200  56.040  57.400  1.00  0.00           C  
ATOM   1399  CE  LYS A 132      34.470  56.850  57.100  1.00  0.00           C  
ATOM   1400  NZ  LYS A 132      35.310  57.260  58.270  1.00  0.00           N1+
ATOM   1401  H   LYS A 132      28.580  54.670  58.950  1.00  0.00           H  
ATOM   1402  HZ1 LYS A 132      34.870  58.040  58.700  1.00  0.00           H  
ATOM   1403  HZ2 LYS A 132      35.440  56.470  58.870  1.00  0.00           H  
ATOM   1404  HZ3 LYS A 132      36.240  57.450  57.950  1.00  0.00           H  
ATOM   1405  N   GLU A 133      29.080  58.510  57.570  1.00  0.00           N  
ATOM   1406  CA  GLU A 133      28.310  59.330  56.550  1.00  0.00           C  
ATOM   1407  C   GLU A 133      29.030  60.010  55.400  1.00  0.00           C  
ATOM   1408  O   GLU A 133      30.280  60.250  55.410  1.00  0.00           O  
ATOM   1409  CB  GLU A 133      27.320  60.310  57.170  1.00  0.00           C  
ATOM   1410  CG  GLU A 133      26.150  59.730  57.900  1.00  0.00           C  
ATOM   1411  CD  GLU A 133      25.450  60.790  58.780  1.00  0.00           C  
ATOM   1412  OE1 GLU A 133      24.430  61.380  58.310  1.00  0.00           O  
ATOM   1413  OE2 GLU A 133      25.740  60.850  59.980  1.00  0.00           O1-
ATOM   1414  H   GLU A 133      29.950  58.910  57.860  1.00  0.00           H  
ATOM   1415  N   TYR A 134      28.340  59.960  54.270  1.00  0.00           N  
ATOM   1416  CA  TYR A 134      28.690  60.740  53.110  1.00  0.00           C  
ATOM   1417  C   TYR A 134      27.480  61.530  52.650  1.00  0.00           C  
ATOM   1418  O   TYR A 134      26.680  61.090  51.830  1.00  0.00           O  
ATOM   1419  CB  TYR A 134      29.300  59.920  52.020  1.00  0.00           C  
ATOM   1420  CG  TYR A 134      30.430  59.160  52.580  1.00  0.00           C  
ATOM   1421  CD1 TYR A 134      31.760  59.650  52.520  1.00  0.00           C  
ATOM   1422  CD2 TYR A 134      30.280  57.850  53.020  1.00  0.00           C  
ATOM   1423  CE1 TYR A 134      32.870  58.870  52.970  1.00  0.00           C  
ATOM   1424  CE2 TYR A 134      31.340  57.010  53.400  1.00  0.00           C  
ATOM   1425  CZ  TYR A 134      32.620  57.580  53.390  1.00  0.00           C  
ATOM   1426  OH  TYR A 134      33.590  56.980  54.070  1.00  0.00           O  
ATOM   1427  H   TYR A 134      27.580  59.310  54.220  1.00  0.00           H  
ATOM   1428  HD1 TYR A 134      31.930  60.640  52.100  1.00  0.00           H  
ATOM   1429  HD2 TYR A 134      29.330  57.370  52.770  1.00  0.00           H  
ATOM   1430  HE1 TYR A 134      33.720  59.540  53.120  1.00  0.00           H  
ATOM   1431  HE2 TYR A 134      31.220  56.000  53.810  1.00  0.00           H  
ATOM   1432  HH  TYR A 134      34.410  57.550  54.160  1.00  0.00           H  
ATOM   1433  N   GLY A 135      27.060  62.360  53.620  1.00  0.00           N  
ATOM   1434  CA  GLY A 135      25.820  63.160  53.490  1.00  0.00           C  
ATOM   1435  C   GLY A 135      24.500  62.350  53.530  1.00  0.00           C  
ATOM   1436  O   GLY A 135      24.210  61.720  54.490  1.00  0.00           O  
ATOM   1437  H   GLY A 135      27.500  62.400  54.520  1.00  0.00           H  
ATOM   1438  N   VAL A 136      23.800  62.510  52.390  1.00  0.00           N  
ATOM   1439  CA  VAL A 136      22.640  61.640  51.990  1.00  0.00           C  
ATOM   1440  C   VAL A 136      22.750  60.080  51.860  1.00  0.00           C  
ATOM   1441  O   VAL A 136      21.750  59.360  51.650  1.00  0.00           O  
ATOM   1442  CB  VAL A 136      21.780  62.280  50.900  1.00  0.00           C  
ATOM   1443  CG1 VAL A 136      21.400  63.690  51.400  1.00  0.00           C  
ATOM   1444  CG2 VAL A 136      22.530  62.160  49.520  1.00  0.00           C  
ATOM   1445  H   VAL A 136      24.080  63.270  51.810  1.00  0.00           H  
ATOM   1446  N   MET A 137      23.970  59.600  52.020  1.00  0.00           N  
ATOM   1447  CA  MET A 137      24.410  58.140  51.920  1.00  0.00           C  
ATOM   1448  C   MET A 137      25.210  57.560  53.150  1.00  0.00           C  
ATOM   1449  O   MET A 137      26.120  58.250  53.650  1.00  0.00           O  
ATOM   1450  CB  MET A 137      25.220  57.840  50.660  1.00  0.00           C  
ATOM   1451  CG  MET A 137      24.700  58.040  49.250  1.00  0.00           C  
ATOM   1452  SD  MET A 137      25.930  57.720  47.860  1.00  0.00           S  
ATOM   1453  CE  MET A 137      26.560  59.350  47.950  1.00  0.00           C  
ATOM   1454  H   MET A 137      24.750  60.220  52.060  1.00  0.00           H  
ATOM   1455  N   ARG A 138      24.860  56.360  53.610  1.00  0.00           N  
ATOM   1456  CA  ARG A 138      25.380  55.790  54.860  1.00  0.00           C  
ATOM   1457  C   ARG A 138      25.980  54.320  54.790  1.00  0.00           C  
ATOM   1458  O   ARG A 138      25.620  53.650  53.850  1.00  0.00           O  
ATOM   1459  CB  ARG A 138      24.210  55.810  55.840  1.00  0.00           C  
ATOM   1460  CG  ARG A 138      23.420  57.100  56.010  1.00  0.00           C  
ATOM   1461  CD  ARG A 138      22.370  57.040  57.110  1.00  0.00           C  
ATOM   1462  NE  ARG A 138      21.390  56.070  56.720  1.00  0.00           N  
ATOM   1463  CZ  ARG A 138      20.060  56.270  56.890  1.00  0.00           C  
ATOM   1464  NH1 ARG A 138      19.600  57.280  57.630  1.00  0.00           N1+
ATOM   1465  NH2 ARG A 138      19.240  55.250  56.640  1.00  0.00           N  
ATOM   1466  H   ARG A 138      24.230  55.780  53.100  1.00  0.00           H  
ATOM   1467  HE  ARG A 138      21.710  55.280  56.200  1.00  0.00           H  
ATOM   1468 1HH1 ARG A 138      20.160  57.890  58.190  1.00  0.00           H  
ATOM   1469 2HH1 ARG A 138      18.670  57.590  57.440  1.00  0.00           H  
ATOM   1470 1HH2 ARG A 138      19.650  54.350  56.540  1.00  0.00           H  
ATOM   1471 2HH2 ARG A 138      18.250  55.370  56.680  1.00  0.00           H  
ATOM   1472  N   VAL A 139      27.090  54.270  55.490  1.00  0.00           N  
ATOM   1473  CA  VAL A 139      27.860  53.030  55.700  1.00  0.00           C  
ATOM   1474  C   VAL A 139      27.750  52.710  57.190  1.00  0.00           C  
ATOM   1475  O   VAL A 139      28.350  53.320  58.020  1.00  0.00           O  
ATOM   1476  CB  VAL A 139      29.310  53.050  55.120  1.00  0.00           C  
ATOM   1477  CG1 VAL A 139      30.010  51.710  55.020  1.00  0.00           C  
ATOM   1478  CG2 VAL A 139      29.190  53.610  53.670  1.00  0.00           C  
ATOM   1479  H   VAL A 139      27.500  55.100  55.850  1.00  0.00           H  
ATOM   1480  N   ARG A 140      27.230  51.550  57.540  1.00  0.00           N  
ATOM   1481  CA  ARG A 140      27.230  51.100  58.890  1.00  0.00           C  
ATOM   1482  C   ARG A 140      27.920  49.710  59.010  1.00  0.00           C  
ATOM   1483  O   ARG A 140      27.700  48.840  58.180  1.00  0.00           O  
ATOM   1484  CB  ARG A 140      25.800  51.050  59.400  1.00  0.00           C  
ATOM   1485  CG  ARG A 140      25.370  50.310  60.660  1.00  0.00           C  
ATOM   1486  CD  ARG A 140      23.890  50.600  60.890  1.00  0.00           C  
ATOM   1487  NE  ARG A 140      23.450  49.800  62.040  1.00  0.00           N  
ATOM   1488  CZ  ARG A 140      22.170  49.490  62.270  1.00  0.00           C  
ATOM   1489  NH1 ARG A 140      21.100  49.840  61.580  1.00  0.00           N1+
ATOM   1490  NH2 ARG A 140      21.980  48.510  63.110  1.00  0.00           N  
ATOM   1491  H   ARG A 140      26.750  51.050  56.820  1.00  0.00           H  
ATOM   1492  HE  ARG A 140      24.100  49.520  62.740  1.00  0.00           H  
ATOM   1493 1HH1 ARG A 140      21.270  50.350  60.740  1.00  0.00           H  
ATOM   1494 2HH1 ARG A 140      20.210  49.490  61.860  1.00  0.00           H  
ATOM   1495 1HH2 ARG A 140      22.800  48.080  63.480  1.00  0.00           H  
ATOM   1496 2HH2 ARG A 140      21.120  48.240  63.550  1.00  0.00           H  
ATOM   1497  N   ASN A 141      28.660  49.490  60.130  1.00  0.00           N  
ATOM   1498  CA  ASN A 141      29.280  48.210  60.410  1.00  0.00           C  
ATOM   1499  C   ASN A 141      28.450  47.560  61.510  1.00  0.00           C  
ATOM   1500  O   ASN A 141      27.600  48.210  62.130  1.00  0.00           O  
ATOM   1501  CB  ASN A 141      30.790  48.480  60.920  1.00  0.00           C  
ATOM   1502  CG  ASN A 141      31.590  47.170  60.850  1.00  0.00           C  
ATOM   1503  ND2 ASN A 141      32.870  47.420  60.760  1.00  0.00           N  
ATOM   1504  OD1 ASN A 141      31.170  46.040  61.000  1.00  0.00           O  
ATOM   1505  H   ASN A 141      28.730  50.200  60.820  1.00  0.00           H  
ATOM   1506 1HD2 ASN A 141      33.180  48.370  60.830  1.00  0.00           H  
ATOM   1507 2HD2 ASN A 141      33.570  46.710  60.680  1.00  0.00           H  
ATOM   1508  N   VAL A 142      28.470  46.210  61.490  1.00  0.00           N  
ATOM   1509  CA  VAL A 142      27.680  45.410  62.440  1.00  0.00           C  
ATOM   1510  C   VAL A 142      28.620  44.880  63.510  1.00  0.00           C  
ATOM   1511  O   VAL A 142      29.100  45.740  64.280  1.00  0.00           O  
ATOM   1512  CB  VAL A 142      26.780  44.330  61.840  1.00  0.00           C  
ATOM   1513  CG1 VAL A 142      25.960  43.550  62.830  1.00  0.00           C  
ATOM   1514  CG2 VAL A 142      25.790  44.840  60.760  1.00  0.00           C  
ATOM   1515  H   VAL A 142      29.240  45.770  61.020  1.00  0.00           H  
ATOM   1516  N   LYS A 143      29.190  43.690  63.230  1.00  0.00           N  
ATOM   1517  CA  LYS A 143      30.130  42.980  64.110  1.00  0.00           C  
ATOM   1518  C   LYS A 143      31.070  42.090  63.300  1.00  0.00           C  
ATOM   1519  O   LYS A 143      30.480  41.240  62.580  1.00  0.00           O  
ATOM   1520  CB  LYS A 143      29.420  42.030  65.090  1.00  0.00           C  
ATOM   1521  CG  LYS A 143      30.170  41.350  66.290  1.00  0.00           C  
ATOM   1522  CD  LYS A 143      30.880  42.370  67.070  1.00  0.00           C  
ATOM   1523  CE  LYS A 143      31.870  41.610  68.050  1.00  0.00           C  
ATOM   1524  NZ  LYS A 143      32.460  42.560  69.000  1.00  0.00           N1+
ATOM   1525  H   LYS A 143      28.880  43.070  62.510  1.00  0.00           H  
ATOM   1526  HZ1 LYS A 143      32.870  43.290  68.450  1.00  0.00           H  
ATOM   1527  HZ2 LYS A 143      31.690  42.900  69.550  1.00  0.00           H  
ATOM   1528  HZ3 LYS A 143      33.050  42.080  69.650  1.00  0.00           H  
ATOM   1529  N   GLU A 144      32.430  42.190  63.440  1.00  0.00           N  
ATOM   1530  CA  GLU A 144      33.340  41.550  62.480  1.00  0.00           C  
ATOM   1531  C   GLU A 144      33.770  40.150  62.800  1.00  0.00           C  
ATOM   1532  O   GLU A 144      33.820  39.770  64.020  1.00  0.00           O  
ATOM   1533  CB  GLU A 144      34.530  42.430  62.180  1.00  0.00           C  
ATOM   1534  CG  GLU A 144      34.120  43.700  61.490  1.00  0.00           C  
ATOM   1535  CD  GLU A 144      35.170  44.790  61.580  1.00  0.00           C  
ATOM   1536  OE1 GLU A 144      36.020  44.670  62.470  1.00  0.00           O  
ATOM   1537  OE2 GLU A 144      35.170  45.690  60.710  1.00  0.00           O1-
ATOM   1538  H   GLU A 144      32.940  42.550  64.230  1.00  0.00           H  
ATOM   1539  N   SER A 145      33.820  39.280  61.790  1.00  0.00           N  
ATOM   1540  CA  SER A 145      34.090  37.820  61.960  1.00  0.00           C  
ATOM   1541  C   SER A 145      35.000  37.180  60.950  1.00  0.00           C  
ATOM   1542  O   SER A 145      34.840  37.340  59.780  1.00  0.00           O  
ATOM   1543  CB  SER A 145      32.780  37.040  61.880  1.00  0.00           C  
ATOM   1544  OG  SER A 145      32.950  35.660  62.050  1.00  0.00           O  
ATOM   1545  H   SER A 145      33.460  39.510  60.890  1.00  0.00           H  
ATOM   1546  HG  SER A 145      32.180  35.250  61.560  1.00  0.00           H  
ATOM   1547  N   ALA A 146      36.160  36.840  61.410  1.00  0.00           N  
ATOM   1548  CA  ALA A 146      37.270  36.270  60.680  1.00  0.00           C  
ATOM   1549  C   ALA A 146      37.190  34.980  59.910  1.00  0.00           C  
ATOM   1550  O   ALA A 146      36.150  34.290  59.860  1.00  0.00           O  
ATOM   1551  CB  ALA A 146      38.500  36.350  61.480  1.00  0.00           C  
ATOM   1552  H   ALA A 146      36.380  37.190  62.320  1.00  0.00           H  
ATOM   1553  N   ALA A 147      38.150  34.710  59.010  1.00  0.00           N  
ATOM   1554  CA  ALA A 147      38.380  33.390  58.410  1.00  0.00           C  
ATOM   1555  C   ALA A 147      39.830  32.980  58.650  1.00  0.00           C  
ATOM   1556  O   ALA A 147      40.440  33.610  59.510  1.00  0.00           O  
ATOM   1557  CB  ALA A 147      38.060  33.620  56.910  1.00  0.00           C  
ATOM   1558  H   ALA A 147      38.790  35.440  58.760  1.00  0.00           H  
ATOM   1559  N   HIS A 148      40.400  32.070  57.960  1.00  0.00           N  
ATOM   1560  CA  HIS A 148      41.800  31.740  58.340  1.00  0.00           C  
ATOM   1561  C   HIS A 148      42.820  32.750  57.760  1.00  0.00           C  
ATOM   1562  O   HIS A 148      43.580  33.330  58.550  1.00  0.00           O  
ATOM   1563  CB  HIS A 148      42.120  30.300  57.940  1.00  0.00           C  
ATOM   1564  CG  HIS A 148      43.570  29.890  58.390  1.00  0.00           C  
ATOM   1565  CD2 HIS A 148      44.720  30.380  57.920  1.00  0.00           C  
ATOM   1566  ND1 HIS A 148      43.780  29.230  59.510  1.00  0.00           N  
ATOM   1567  CE1 HIS A 148      45.110  29.340  59.690  1.00  0.00           C  
ATOM   1568  NE2 HIS A 148      45.670  30.000  58.690  1.00  0.00           N  
ATOM   1569  H   HIS A 148      39.920  31.390  57.400  1.00  0.00           H  
ATOM   1570  HD2 HIS A 148      44.890  30.950  57.010  1.00  0.00           H  
ATOM   1571  HE1 HIS A 148      45.720  28.850  60.450  1.00  0.00           H  
ATOM   1572  HE2 HIS A 148      46.640  30.090  58.470  1.00  0.00           H  
ATOM   1573  N   ASP A 149      42.680  33.230  56.520  1.00  0.00           N  
ATOM   1574  CA  ASP A 149      43.530  34.250  55.980  1.00  0.00           C  
ATOM   1575  C   ASP A 149      42.890  35.540  55.560  1.00  0.00           C  
ATOM   1576  O   ASP A 149      43.570  36.360  54.940  1.00  0.00           O  
ATOM   1577  CB  ASP A 149      44.310  33.740  54.700  1.00  0.00           C  
ATOM   1578  CG  ASP A 149      45.010  32.390  54.830  1.00  0.00           C  
ATOM   1579  OD1 ASP A 149      44.590  31.450  54.110  1.00  0.00           O  
ATOM   1580  OD2 ASP A 149      46.050  32.250  55.500  1.00  0.00           O1-
ATOM   1581  H   ASP A 149      42.100  32.850  55.790  1.00  0.00           H  
ATOM   1582  N   TYR A 150      41.810  35.860  56.250  1.00  0.00           N  
ATOM   1583  CA  TYR A 150      40.990  37.010  55.830  1.00  0.00           C  
ATOM   1584  C   TYR A 150      39.930  37.310  56.920  1.00  0.00           C  
ATOM   1585  O   TYR A 150      39.810  36.580  57.880  1.00  0.00           O  
ATOM   1586  CB  TYR A 150      40.360  36.830  54.470  1.00  0.00           C  
ATOM   1587  CG  TYR A 150      39.400  35.650  54.260  1.00  0.00           C  
ATOM   1588  CD1 TYR A 150      39.820  34.480  53.580  1.00  0.00           C  
ATOM   1589  CD2 TYR A 150      38.030  35.860  54.460  1.00  0.00           C  
ATOM   1590  CE1 TYR A 150      38.940  33.510  53.180  1.00  0.00           C  
ATOM   1591  CE2 TYR A 150      37.130  34.950  53.960  1.00  0.00           C  
ATOM   1592  CZ  TYR A 150      37.610  33.820  53.340  1.00  0.00           C  
ATOM   1593  OH  TYR A 150      36.730  32.960  52.850  1.00  0.00           O  
ATOM   1594  H   TYR A 150      41.530  35.350  57.060  1.00  0.00           H  
ATOM   1595  HD1 TYR A 150      40.860  34.330  53.290  1.00  0.00           H  
ATOM   1596  HD2 TYR A 150      37.650  36.790  54.880  1.00  0.00           H  
ATOM   1597  HE1 TYR A 150      39.140  32.630  52.570  1.00  0.00           H  
ATOM   1598  HE2 TYR A 150      36.080  35.040  54.240  1.00  0.00           H  
ATOM   1599  HH  TYR A 150      35.790  33.150  53.140  1.00  0.00           H  
ATOM   1600  N   THR A 151      39.390  38.530  56.750  1.00  0.00           N  
ATOM   1601  CA  THR A 151      38.380  39.170  57.610  1.00  0.00           C  
ATOM   1602  C   THR A 151      37.120  39.430  56.740  1.00  0.00           C  
ATOM   1603  O   THR A 151      37.220  39.850  55.580  1.00  0.00           O  
ATOM   1604  CB  THR A 151      38.820  40.600  58.030  1.00  0.00           C  
ATOM   1605  CG2 THR A 151      38.080  41.120  59.260  1.00  0.00           C  
ATOM   1606  OG1 THR A 151      40.230  40.650  58.400  1.00  0.00           O  
ATOM   1607  H   THR A 151      39.850  39.240  56.220  1.00  0.00           H  
ATOM   1608  HG1 THR A 151      40.350  40.180  59.270  1.00  0.00           H  
ATOM   1609  N   LEU A 152      35.970  39.150  57.250  1.00  0.00           N  
ATOM   1610  CA  LEU A 152      34.680  39.620  56.680  1.00  0.00           C  
ATOM   1611  C   LEU A 152      34.090  40.840  57.450  1.00  0.00           C  
ATOM   1612  O   LEU A 152      34.250  40.940  58.670  1.00  0.00           O  
ATOM   1613  CB  LEU A 152      33.660  38.510  56.840  1.00  0.00           C  
ATOM   1614  CG  LEU A 152      33.070  38.070  55.520  1.00  0.00           C  
ATOM   1615  CD1 LEU A 152      32.150  36.870  55.700  1.00  0.00           C  
ATOM   1616  CD2 LEU A 152      32.560  39.230  54.660  1.00  0.00           C  
ATOM   1617  H   LEU A 152      35.840  38.700  58.140  1.00  0.00           H  
ATOM   1618  N   ARG A 153      33.630  41.810  56.650  1.00  0.00           N  
ATOM   1619  CA  ARG A 153      32.820  42.980  57.040  1.00  0.00           C  
ATOM   1620  C   ARG A 153      31.470  43.080  56.420  1.00  0.00           C  
ATOM   1621  O   ARG A 153      31.300  43.230  55.230  1.00  0.00           O  
ATOM   1622  CB  ARG A 153      33.620  44.210  56.780  1.00  0.00           C  
ATOM   1623  CG  ARG A 153      34.960  44.240  57.480  1.00  0.00           C  
ATOM   1624  CD  ARG A 153      35.560  45.580  57.370  1.00  0.00           C  
ATOM   1625  NE  ARG A 153      36.680  45.670  58.320  1.00  0.00           N  
ATOM   1626  CZ  ARG A 153      37.970  45.500  58.090  1.00  0.00           C  
ATOM   1627  NH1 ARG A 153      38.490  45.160  56.880  1.00  0.00           N1+
ATOM   1628  NH2 ARG A 153      38.820  45.530  59.090  1.00  0.00           N  
ATOM   1629  H   ARG A 153      34.030  41.850  55.730  1.00  0.00           H  
ATOM   1630  HE  ARG A 153      36.400  45.940  59.240  1.00  0.00           H  
ATOM   1631 1HH1 ARG A 153      37.830  45.030  56.140  1.00  0.00           H  
ATOM   1632 2HH1 ARG A 153      39.460  44.990  56.690  1.00  0.00           H  
ATOM   1633 1HH2 ARG A 153      38.580  45.740  60.040  1.00  0.00           H  
ATOM   1634 2HH2 ARG A 153      39.740  45.160  58.930  1.00  0.00           H  
ATOM   1635  N   GLU A 154      30.510  43.340  57.270  1.00  0.00           N  
ATOM   1636  CA  GLU A 154      29.060  43.440  56.930  1.00  0.00           C  
ATOM   1637  C   GLU A 154      28.440  44.780  56.720  1.00  0.00           C  
ATOM   1638  O   GLU A 154      27.380  45.140  57.250  1.00  0.00           O  
ATOM   1639  CB  GLU A 154      28.220  42.620  57.920  1.00  0.00           C  
ATOM   1640  CG  GLU A 154      28.750  41.180  58.100  1.00  0.00           C  
ATOM   1641  CD  GLU A 154      28.020  40.350  59.160  1.00  0.00           C  
ATOM   1642  OE1 GLU A 154      28.580  40.320  60.280  1.00  0.00           O  
ATOM   1643  OE2 GLU A 154      26.890  39.780  59.010  1.00  0.00           O1-
ATOM   1644  H   GLU A 154      30.830  43.490  58.200  1.00  0.00           H  
ATOM   1645  N   LEU A 155      29.080  45.520  55.790  1.00  0.00           N  
ATOM   1646  CA  LEU A 155      28.790  46.970  55.590  1.00  0.00           C  
ATOM   1647  C   LEU A 155      27.310  47.190  55.130  1.00  0.00           C  
ATOM   1648  O   LEU A 155      26.940  47.150  53.950  1.00  0.00           O  
ATOM   1649  CB  LEU A 155      29.800  47.680  54.690  1.00  0.00           C  
ATOM   1650  CG  LEU A 155      31.250  47.790  55.080  1.00  0.00           C  
ATOM   1651  CD1 LEU A 155      32.090  48.550  54.040  1.00  0.00           C  
ATOM   1652  CD2 LEU A 155      31.320  48.510  56.450  1.00  0.00           C  
ATOM   1653  H   LEU A 155      29.680  45.110  55.110  1.00  0.00           H  
ATOM   1654  N   LYS A 156      26.490  47.540  56.100  1.00  0.00           N  
ATOM   1655  CA  LYS A 156      25.040  47.970  55.930  1.00  0.00           C  
ATOM   1656  C   LYS A 156      24.930  49.410  55.330  1.00  0.00           C  
ATOM   1657  O   LYS A 156      25.470  50.350  55.830  1.00  0.00           O  
ATOM   1658  CB  LYS A 156      24.330  48.040  57.320  1.00  0.00           C  
ATOM   1659  CG  LYS A 156      24.260  46.720  57.980  1.00  0.00           C  
ATOM   1660  CD  LYS A 156      23.170  45.930  57.260  1.00  0.00           C  
ATOM   1661  CE  LYS A 156      22.950  44.560  57.970  1.00  0.00           C  
ATOM   1662  NZ  LYS A 156      21.670  43.940  57.560  1.00  0.00           N1+
ATOM   1663  H   LYS A 156      26.760  47.320  57.030  1.00  0.00           H  
ATOM   1664  HZ1 LYS A 156      21.720  43.810  56.570  1.00  0.00           H  
ATOM   1665  HZ2 LYS A 156      21.410  43.130  58.080  1.00  0.00           H  
ATOM   1666  HZ3 LYS A 156      20.960  44.630  57.740  1.00  0.00           H  
ATOM   1667  N   LEU A 157      24.590  49.340  54.040  1.00  0.00           N  
ATOM   1668  CA  LEU A 157      24.460  50.520  53.160  1.00  0.00           C  
ATOM   1669  C   LEU A 157      23.060  51.020  52.970  1.00  0.00           C  
ATOM   1670  O   LEU A 157      22.130  50.260  52.730  1.00  0.00           O  
ATOM   1671  CB  LEU A 157      24.940  50.140  51.730  1.00  0.00           C  
ATOM   1672  CG  LEU A 157      26.150  50.900  51.240  1.00  0.00           C  
ATOM   1673  CD1 LEU A 157      27.360  50.390  52.060  1.00  0.00           C  
ATOM   1674  CD2 LEU A 157      26.300  50.920  49.680  1.00  0.00           C  
ATOM   1675  H   LEU A 157      24.430  48.460  53.590  1.00  0.00           H  
ATOM   1676  N   SER A 158      22.810  52.270  53.240  1.00  0.00           N  
ATOM   1677  CA  SER A 158      21.540  53.000  53.040  1.00  0.00           C  
ATOM   1678  C   SER A 158      21.650  54.420  52.540  1.00  0.00           C  
ATOM   1679  O   SER A 158      22.690  55.110  52.630  1.00  0.00           O  
ATOM   1680  CB  SER A 158      20.830  53.110  54.390  1.00  0.00           C  
ATOM   1681  OG  SER A 158      21.640  53.760  55.390  1.00  0.00           O  
ATOM   1682  H   SER A 158      23.460  52.780  53.790  1.00  0.00           H  
ATOM   1683  HG  SER A 158      22.350  53.110  55.670  1.00  0.00           H  
ATOM   1684  N   LYS A 159      20.560  54.790  51.960  1.00  0.00           N  
ATOM   1685  CA  LYS A 159      20.390  56.150  51.380  1.00  0.00           C  
ATOM   1686  C   LYS A 159      19.110  56.910  51.860  1.00  0.00           C  
ATOM   1687  O   LYS A 159      18.030  56.400  51.780  1.00  0.00           O  
ATOM   1688  CB  LYS A 159      20.360  56.020  49.770  1.00  0.00           C  
ATOM   1689  CG  LYS A 159      20.730  57.380  49.090  1.00  0.00           C  
ATOM   1690  CD  LYS A 159      21.140  57.260  47.610  1.00  0.00           C  
ATOM   1691  CE  LYS A 159      20.380  58.270  46.700  1.00  0.00           C  
ATOM   1692  NZ  LYS A 159      20.780  57.970  45.300  1.00  0.00           N1+
ATOM   1693  H   LYS A 159      19.760  54.190  51.880  1.00  0.00           H  
ATOM   1694  HZ1 LYS A 159      20.530  57.030  45.090  1.00  0.00           H  
ATOM   1695  HZ2 LYS A 159      20.350  58.550  44.610  1.00  0.00           H  
ATOM   1696  HZ3 LYS A 159      21.760  58.080  45.160  1.00  0.00           H  
ATOM   1697  N   VAL A 160      19.280  58.130  52.360  1.00  0.00           N  
ATOM   1698  CA  VAL A 160      18.240  59.000  52.970  1.00  0.00           C  
ATOM   1699  C   VAL A 160      17.230  59.570  51.940  1.00  0.00           C  
ATOM   1700  O   VAL A 160      17.560  60.530  51.240  1.00  0.00           O  
ATOM   1701  CB  VAL A 160      18.950  60.100  53.820  1.00  0.00           C  
ATOM   1702  CG1 VAL A 160      18.000  61.030  54.530  1.00  0.00           C  
ATOM   1703  CG2 VAL A 160      20.120  59.610  54.670  1.00  0.00           C  
ATOM   1704  H   VAL A 160      20.190  58.520  52.240  1.00  0.00           H  
ATOM   1705  N   GLY A 161      15.960  59.120  52.030  1.00  0.00           N  
ATOM   1706  CA  GLY A 161      14.870  59.600  51.160  1.00  0.00           C  
ATOM   1707  C   GLY A 161      13.710  58.680  50.830  1.00  0.00           C  
ATOM   1708  O   GLY A 161      12.760  58.530  51.660  1.00  0.00           O  
ATOM   1709  H   GLY A 161      15.710  58.640  52.870  1.00  0.00           H  
ATOM   1710  N   GLN A 162      13.930  57.890  49.790  1.00  0.00           N  
ATOM   1711  CA  GLN A 162      12.950  56.930  49.370  1.00  0.00           C  
ATOM   1712  C   GLN A 162      12.620  55.810  50.400  1.00  0.00           C  
ATOM   1713  O   GLN A 162      13.360  55.520  51.370  1.00  0.00           O  
ATOM   1714  CB  GLN A 162      13.470  56.310  48.040  1.00  0.00           C  
ATOM   1715  CG  GLN A 162      13.480  57.150  46.740  1.00  0.00           C  
ATOM   1716  CD  GLN A 162      14.360  58.370  46.550  1.00  0.00           C  
ATOM   1717  NE2 GLN A 162      13.860  59.310  45.790  1.00  0.00           N  
ATOM   1718  OE1 GLN A 162      15.270  58.650  47.290  1.00  0.00           O  
ATOM   1719  H   GLN A 162      14.580  58.240  49.110  1.00  0.00           H  
ATOM   1720 1HE2 GLN A 162      12.980  59.300  45.310  1.00  0.00           H  
ATOM   1721 2HE2 GLN A 162      14.480  60.030  45.470  1.00  0.00           H  
ATOM   1722  N   GLY A 163      11.600  55.030  50.070  1.00  0.00           N  
ATOM   1723  CA  GLY A 163      11.050  53.940  50.930  1.00  0.00           C  
ATOM   1724  C   GLY A 163      11.940  52.690  51.190  1.00  0.00           C  
ATOM   1725  O   GLY A 163      11.830  51.710  50.460  1.00  0.00           O  
ATOM   1726  H   GLY A 163      11.220  55.130  49.150  1.00  0.00           H  
ATOM   1727  N   ASN A 164      12.730  52.690  52.280  1.00  0.00           N  
ATOM   1728  CA  ASN A 164      13.890  51.820  52.660  1.00  0.00           C  
ATOM   1729  C   ASN A 164      14.740  51.410  51.420  1.00  0.00           C  
ATOM   1730  O   ASN A 164      14.260  50.880  50.450  1.00  0.00           O  
ATOM   1731  CB  ASN A 164      13.290  50.550  53.280  1.00  0.00           C  
ATOM   1732  CG  ASN A 164      14.310  49.750  54.090  1.00  0.00           C  
ATOM   1733  ND2 ASN A 164      13.860  49.060  55.140  1.00  0.00           N  
ATOM   1734  OD1 ASN A 164      15.450  49.420  53.750  1.00  0.00           O  
ATOM   1735  H   ASN A 164      12.710  53.500  52.870  1.00  0.00           H  
ATOM   1736 1HD2 ASN A 164      12.910  49.110  55.440  1.00  0.00           H  
ATOM   1737 2HD2 ASN A 164      14.530  48.700  55.790  1.00  0.00           H  
ATOM   1738  N   THR A 165      16.000  51.540  51.760  1.00  0.00           N  
ATOM   1739  CA  THR A 165      17.140  51.360  50.780  1.00  0.00           C  
ATOM   1740  C   THR A 165      18.290  50.390  51.280  1.00  0.00           C  
ATOM   1741  O   THR A 165      19.050  50.030  50.350  1.00  0.00           O  
ATOM   1742  CB  THR A 165      17.740  52.750  50.480  1.00  0.00           C  
ATOM   1743  CG2 THR A 165      16.880  53.570  49.570  1.00  0.00           C  
ATOM   1744  OG1 THR A 165      18.280  53.430  51.640  1.00  0.00           O  
ATOM   1745  H   THR A 165      16.300  51.900  52.650  1.00  0.00           H  
ATOM   1746  HG1 THR A 165      17.650  53.490  52.420  1.00  0.00           H  
ATOM   1747  N   GLU A 166      18.160  49.890  52.490  1.00  0.00           N  
ATOM   1748  CA  GLU A 166      19.260  49.080  53.120  1.00  0.00           C  
ATOM   1749  C   GLU A 166      19.650  47.730  52.510  1.00  0.00           C  
ATOM   1750  O   GLU A 166      18.850  47.070  51.810  1.00  0.00           O  
ATOM   1751  CB  GLU A 166      19.000  48.730  54.530  1.00  0.00           C  
ATOM   1752  CG  GLU A 166      19.260  49.950  55.440  1.00  0.00           C  
ATOM   1753  CD  GLU A 166      18.990  49.610  56.950  1.00  0.00           C  
ATOM   1754  OE1 GLU A 166      19.770  49.160  57.740  1.00  0.00           O  
ATOM   1755  OE2 GLU A 166      17.840  49.920  57.340  1.00  0.00           O1-
ATOM   1756  H   GLU A 166      17.320  50.050  53.000  1.00  0.00           H  
ATOM   1757  N   ARG A 167      20.990  47.540  52.510  1.00  0.00           N  
ATOM   1758  CA  ARG A 167      21.730  46.290  52.070  1.00  0.00           C  
ATOM   1759  C   ARG A 167      23.200  46.240  52.430  1.00  0.00           C  
ATOM   1760  O   ARG A 167      23.930  47.290  52.550  1.00  0.00           O  
ATOM   1761  CB  ARG A 167      21.790  46.200  50.550  1.00  0.00           C  
ATOM   1762  CG  ARG A 167      22.370  47.470  49.880  1.00  0.00           C  
ATOM   1763  CD  ARG A 167      21.310  47.890  48.870  1.00  0.00           C  
ATOM   1764  NE  ARG A 167      21.950  48.540  47.730  1.00  0.00           N  
ATOM   1765  CZ  ARG A 167      21.460  49.130  46.620  1.00  0.00           C  
ATOM   1766  NH1 ARG A 167      20.210  49.430  46.340  1.00  0.00           N1+
ATOM   1767  NH2 ARG A 167      22.390  49.630  45.860  1.00  0.00           N  
ATOM   1768  H   ARG A 167      21.590  48.310  52.730  1.00  0.00           H  
ATOM   1769  HE  ARG A 167      22.930  48.370  47.640  1.00  0.00           H  
ATOM   1770 1HH1 ARG A 167      19.460  49.380  47.000  1.00  0.00           H  
ATOM   1771 2HH1 ARG A 167      19.930  49.540  45.380  1.00  0.00           H  
ATOM   1772 1HH2 ARG A 167      23.370  49.630  46.090  1.00  0.00           H  
ATOM   1773 2HH2 ARG A 167      22.110  50.300  45.170  1.00  0.00           H  
ATOM   1774  N   THR A 168      23.410  45.090  53.030  1.00  0.00           N  
ATOM   1775  CA  THR A 168      24.700  44.490  53.400  1.00  0.00           C  
ATOM   1776  C   THR A 168      25.690  44.250  52.240  1.00  0.00           C  
ATOM   1777  O   THR A 168      25.420  43.400  51.410  1.00  0.00           O  
ATOM   1778  CB  THR A 168      24.510  43.080  54.080  1.00  0.00           C  
ATOM   1779  CG2 THR A 168      25.740  42.560  54.830  1.00  0.00           C  
ATOM   1780  OG1 THR A 168      23.380  43.120  54.910  1.00  0.00           O  
ATOM   1781  H   THR A 168      22.580  44.670  53.400  1.00  0.00           H  
ATOM   1782  HG1 THR A 168      23.280  42.260  55.410  1.00  0.00           H  
ATOM   1783  N   VAL A 169      26.530  45.220  52.080  1.00  0.00           N  
ATOM   1784  CA  VAL A 169      27.580  45.040  51.080  1.00  0.00           C  
ATOM   1785  C   VAL A 169      28.890  44.460  51.540  1.00  0.00           C  
ATOM   1786  O   VAL A 169      29.670  45.090  52.280  1.00  0.00           O  
ATOM   1787  CB  VAL A 169      27.780  46.370  50.320  1.00  0.00           C  
ATOM   1788  CG1 VAL A 169      28.820  46.170  49.210  1.00  0.00           C  
ATOM   1789  CG2 VAL A 169      26.490  46.890  49.690  1.00  0.00           C  
ATOM   1790  H   VAL A 169      26.420  46.070  52.600  1.00  0.00           H  
ATOM   1791  N   TRP A 170      29.070  43.180  51.330  1.00  0.00           N  
ATOM   1792  CA  TRP A 170      30.150  42.480  52.050  1.00  0.00           C  
ATOM   1793  C   TRP A 170      31.550  43.010  51.650  1.00  0.00           C  
ATOM   1794  O   TRP A 170      31.750  43.410  50.470  1.00  0.00           O  
ATOM   1795  CB  TRP A 170      29.960  41.020  51.670  1.00  0.00           C  
ATOM   1796  CG  TRP A 170      28.620  40.420  52.090  1.00  0.00           C  
ATOM   1797  CD1 TRP A 170      27.590  40.200  51.270  1.00  0.00           C  
ATOM   1798  CD2 TRP A 170      28.400  39.790  53.250  1.00  0.00           C  
ATOM   1799  CE2 TRP A 170      27.220  39.090  53.060  1.00  0.00           C  
ATOM   1800  CE3 TRP A 170      29.190  39.480  54.350  1.00  0.00           C  
ATOM   1801  NE1 TRP A 170      26.720  39.430  51.900  1.00  0.00           N  
ATOM   1802  CZ2 TRP A 170      26.840  38.120  54.010  1.00  0.00           C  
ATOM   1803  CZ3 TRP A 170      28.830  38.450  55.250  1.00  0.00           C  
ATOM   1804  CH2 TRP A 170      27.630  37.770  55.060  1.00  0.00           C  
ATOM   1805  H   TRP A 170      28.640  42.680  50.580  1.00  0.00           H  
ATOM   1806  HD1 TRP A 170      27.450  40.470  50.230  1.00  0.00           H  
ATOM   1807  HE1 TRP A 170      25.800  39.150  51.630  1.00  0.00           H  
ATOM   1808  HE3 TRP A 170      29.870  40.240  54.730  1.00  0.00           H  
ATOM   1809  HZ2 TRP A 170      26.010  37.460  53.760  1.00  0.00           H  
ATOM   1810  HZ3 TRP A 170      29.600  37.950  55.840  1.00  0.00           H  
ATOM   1811  HH2 TRP A 170      27.230  37.080  55.810  1.00  0.00           H  
ATOM   1812  N   GLN A 171      32.410  43.070  52.680  1.00  0.00           N  
ATOM   1813  CA  GLN A 171      33.820  43.530  52.480  1.00  0.00           C  
ATOM   1814  C   GLN A 171      34.850  42.490  52.860  1.00  0.00           C  
ATOM   1815  O   GLN A 171      34.940  42.210  54.070  1.00  0.00           O  
ATOM   1816  CB  GLN A 171      33.900  44.800  53.320  1.00  0.00           C  
ATOM   1817  CG  GLN A 171      35.050  45.760  52.990  1.00  0.00           C  
ATOM   1818  CD  GLN A 171      36.450  45.310  53.300  1.00  0.00           C  
ATOM   1819  NE2 GLN A 171      37.320  45.960  52.610  1.00  0.00           N  
ATOM   1820  OE1 GLN A 171      36.790  44.650  54.300  1.00  0.00           O  
ATOM   1821  H   GLN A 171      32.050  42.810  53.570  1.00  0.00           H  
ATOM   1822 1HE2 GLN A 171      36.970  46.730  52.090  1.00  0.00           H  
ATOM   1823 2HE2 GLN A 171      38.300  45.870  52.800  1.00  0.00           H  
ATOM   1824  N   TYR A 172      35.380  41.780  51.900  1.00  0.00           N  
ATOM   1825  CA  TYR A 172      36.370  40.690  52.160  1.00  0.00           C  
ATOM   1826  C   TYR A 172      37.750  41.360  52.140  1.00  0.00           C  
ATOM   1827  O   TYR A 172      38.300  41.550  51.070  1.00  0.00           O  
ATOM   1828  CB  TYR A 172      36.320  39.650  51.100  1.00  0.00           C  
ATOM   1829  CG  TYR A 172      35.280  38.500  51.210  1.00  0.00           C  
ATOM   1830  CD1 TYR A 172      35.690  37.240  51.620  1.00  0.00           C  
ATOM   1831  CD2 TYR A 172      33.890  38.680  51.040  1.00  0.00           C  
ATOM   1832  CE1 TYR A 172      34.790  36.270  52.010  1.00  0.00           C  
ATOM   1833  CE2 TYR A 172      32.930  37.750  51.400  1.00  0.00           C  
ATOM   1834  CZ  TYR A 172      33.450  36.550  51.890  1.00  0.00           C  
ATOM   1835  OH  TYR A 172      32.580  35.540  52.260  1.00  0.00           O  
ATOM   1836  H   TYR A 172      35.080  41.890  50.950  1.00  0.00           H  
ATOM   1837  HD1 TYR A 172      36.710  37.040  51.960  1.00  0.00           H  
ATOM   1838  HD2 TYR A 172      33.590  39.560  50.470  1.00  0.00           H  
ATOM   1839  HE1 TYR A 172      35.100  35.240  52.210  1.00  0.00           H  
ATOM   1840  HE2 TYR A 172      31.890  37.920  51.100  1.00  0.00           H  
ATOM   1841  HH  TYR A 172      33.150  34.730  52.430  1.00  0.00           H  
ATOM   1842  N   HIS A 173      38.280  41.430  53.300  1.00  0.00           N  
ATOM   1843  CA  HIS A 173      39.640  41.920  53.440  1.00  0.00           C  
ATOM   1844  C   HIS A 173      40.630  40.790  53.510  1.00  0.00           C  
ATOM   1845  O   HIS A 173      40.910  40.170  54.510  1.00  0.00           O  
ATOM   1846  CB  HIS A 173      39.780  42.890  54.660  1.00  0.00           C  
ATOM   1847  CG  HIS A 173      41.120  43.590  54.920  1.00  0.00           C  
ATOM   1848  CD2 HIS A 173      42.210  43.660  54.190  1.00  0.00           C  
ATOM   1849  ND1 HIS A 173      41.210  44.460  55.940  1.00  0.00           N  
ATOM   1850  CE1 HIS A 173      42.400  45.100  55.790  1.00  0.00           C  
ATOM   1851  NE2 HIS A 173      42.920  44.630  54.680  1.00  0.00           N  
ATOM   1852  H   HIS A 173      37.820  41.170  54.150  1.00  0.00           H  
ATOM   1853  HD2 HIS A 173      42.510  42.990  53.390  1.00  0.00           H  
ATOM   1854  HE1 HIS A 173      42.890  45.760  56.510  1.00  0.00           H  
ATOM   1855  HE2 HIS A 173      43.820  44.770  54.270  1.00  0.00           H  
ATOM   1856  N   PHE A 174      41.260  40.470  52.360  1.00  0.00           N  
ATOM   1857  CA  PHE A 174      42.360  39.510  52.290  1.00  0.00           C  
ATOM   1858  C   PHE A 174      43.600  39.950  53.050  1.00  0.00           C  
ATOM   1859  O   PHE A 174      44.180  40.990  52.840  1.00  0.00           O  
ATOM   1860  CB  PHE A 174      42.790  39.160  50.870  1.00  0.00           C  
ATOM   1861  CG  PHE A 174      43.820  38.040  50.720  1.00  0.00           C  
ATOM   1862  CD1 PHE A 174      43.190  36.820  50.600  1.00  0.00           C  
ATOM   1863  CD2 PHE A 174      45.170  38.200  50.360  1.00  0.00           C  
ATOM   1864  CE1 PHE A 174      43.930  35.700  50.140  1.00  0.00           C  
ATOM   1865  CE2 PHE A 174      45.820  37.120  49.770  1.00  0.00           C  
ATOM   1866  CZ  PHE A 174      45.210  35.880  49.680  1.00  0.00           C  
ATOM   1867  H   PHE A 174      41.030  40.970  51.520  1.00  0.00           H  
ATOM   1868  HD1 PHE A 174      42.130  36.610  50.680  1.00  0.00           H  
ATOM   1869  HD2 PHE A 174      45.730  38.830  51.050  1.00  0.00           H  
ATOM   1870  HE1 PHE A 174      43.410  34.740  50.050  1.00  0.00           H  
ATOM   1871  HE2 PHE A 174      46.900  37.040  49.660  1.00  0.00           H  
ATOM   1872  HZ  PHE A 174      45.920  35.070  49.480  1.00  0.00           H  
ATOM   1873  N   ARG A 175      44.020  39.140  53.980  1.00  0.00           N  
ATOM   1874  CA  ARG A 175      45.100  39.520  54.950  1.00  0.00           C  
ATOM   1875  C   ARG A 175      46.560  39.260  54.750  1.00  0.00           C  
ATOM   1876  O   ARG A 175      47.370  40.190  54.880  1.00  0.00           O  
ATOM   1877  CB  ARG A 175      44.770  39.010  56.360  1.00  0.00           C  
ATOM   1878  CG  ARG A 175      43.550  39.660  56.960  1.00  0.00           C  
ATOM   1879  CD  ARG A 175      43.370  39.330  58.480  1.00  0.00           C  
ATOM   1880  NE  ARG A 175      44.200  40.230  59.280  1.00  0.00           N  
ATOM   1881  CZ  ARG A 175      43.940  41.560  59.430  1.00  0.00           C  
ATOM   1882  NH1 ARG A 175      42.820  42.100  59.050  1.00  0.00           N1+
ATOM   1883  NH2 ARG A 175      44.860  42.320  60.000  1.00  0.00           N  
ATOM   1884  H   ARG A 175      43.380  38.440  54.310  1.00  0.00           H  
ATOM   1885  HE  ARG A 175      44.730  39.780  60.000  1.00  0.00           H  
ATOM   1886 1HH1 ARG A 175      42.050  41.500  58.830  1.00  0.00           H  
ATOM   1887 2HH1 ARG A 175      42.680  43.090  58.940  1.00  0.00           H  
ATOM   1888 1HH2 ARG A 175      45.710  41.850  60.240  1.00  0.00           H  
ATOM   1889 2HH2 ARG A 175      44.780  43.290  60.210  1.00  0.00           H  
ATOM   1890  N   THR A 176      46.910  37.980  54.520  1.00  0.00           N  
ATOM   1891  CA  THR A 176      48.330  37.660  54.160  1.00  0.00           C  
ATOM   1892  C   THR A 176      48.690  37.350  52.640  1.00  0.00           C  
ATOM   1893  O   THR A 176      48.010  36.600  52.000  1.00  0.00           O  
ATOM   1894  CB  THR A 176      48.750  36.540  55.100  1.00  0.00           C  
ATOM   1895  CG2 THR A 176      47.900  35.220  55.060  1.00  0.00           C  
ATOM   1896  OG1 THR A 176      50.080  36.210  54.870  1.00  0.00           O  
ATOM   1897  H   THR A 176      46.300  37.220  54.740  1.00  0.00           H  
ATOM   1898  HG1 THR A 176      50.110  35.410  54.270  1.00  0.00           H  
ATOM   1899  N   TRP A 177      49.870  37.920  52.420  1.00  0.00           N  
ATOM   1900  CA  TRP A 177      50.570  37.930  51.090  1.00  0.00           C  
ATOM   1901  C   TRP A 177      51.970  38.530  51.260  1.00  0.00           C  
ATOM   1902  O   TRP A 177      52.210  39.480  51.960  1.00  0.00           O  
ATOM   1903  CB  TRP A 177      49.740  38.580  50.010  1.00  0.00           C  
ATOM   1904  CG  TRP A 177      50.240  38.410  48.610  1.00  0.00           C  
ATOM   1905  CD1 TRP A 177      50.820  39.380  47.890  1.00  0.00           C  
ATOM   1906  CD2 TRP A 177      50.050  37.250  47.810  1.00  0.00           C  
ATOM   1907  CE2 TRP A 177      50.360  37.710  46.520  1.00  0.00           C  
ATOM   1908  CE3 TRP A 177      49.460  35.990  48.050  1.00  0.00           C  
ATOM   1909  NE1 TRP A 177      50.830  38.950  46.600  1.00  0.00           N  
ATOM   1910  CZ2 TRP A 177      50.280  36.740  45.480  1.00  0.00           C  
ATOM   1911  CZ3 TRP A 177      49.280  35.190  46.990  1.00  0.00           C  
ATOM   1912  CH2 TRP A 177      49.720  35.520  45.670  1.00  0.00           C  
ATOM   1913  H   TRP A 177      50.170  38.630  53.060  1.00  0.00           H  
ATOM   1914  HD1 TRP A 177      51.320  40.250  48.330  1.00  0.00           H  
ATOM   1915  HE1 TRP A 177      51.240  39.490  45.860  1.00  0.00           H  
ATOM   1916  HE3 TRP A 177      49.490  35.520  49.030  1.00  0.00           H  
ATOM   1917  HZ2 TRP A 177      50.700  37.020  44.510  1.00  0.00           H  
ATOM   1918  HZ3 TRP A 177      48.910  34.210  47.290  1.00  0.00           H  
ATOM   1919  HH2 TRP A 177      49.660  34.820  44.830  1.00  0.00           H  
ATOM   1920  N   PRO A 178      52.920  37.940  50.550  1.00  0.00           N  
ATOM   1921  CA  PRO A 178      54.300  38.460  50.350  1.00  0.00           C  
ATOM   1922  C   PRO A 178      54.430  39.800  49.660  1.00  0.00           C  
ATOM   1923  O   PRO A 178      53.720  40.230  48.770  1.00  0.00           O  
ATOM   1924  CB  PRO A 178      54.940  37.350  49.510  1.00  0.00           C  
ATOM   1925  CG  PRO A 178      54.270  36.080  50.010  1.00  0.00           C  
ATOM   1926  CD  PRO A 178      52.820  36.540  50.010  1.00  0.00           C  
ATOM   1927  N   ASP A 179      55.170  40.540  50.450  1.00  0.00           N  
ATOM   1928  CA  ASP A 179      55.740  41.860  50.050  1.00  0.00           C  
ATOM   1929  C   ASP A 179      56.750  41.770  48.900  1.00  0.00           C  
ATOM   1930  O   ASP A 179      56.680  42.680  48.090  1.00  0.00           O  
ATOM   1931  CB  ASP A 179      56.390  42.570  51.220  1.00  0.00           C  
ATOM   1932  CG  ASP A 179      55.320  43.000  52.260  1.00  0.00           C  
ATOM   1933  OD1 ASP A 179      55.090  42.110  53.080  1.00  0.00           O  
ATOM   1934  OD2 ASP A 179      54.820  44.140  52.190  1.00  0.00           O1-
ATOM   1935  H   ASP A 179      55.190  40.500  51.450  1.00  0.00           H  
ATOM   1936  N   HIS A 180      57.400  40.590  48.710  1.00  0.00           N  
ATOM   1937  CA  HIS A 180      58.110  40.180  47.510  1.00  0.00           C  
ATOM   1938  C   HIS A 180      57.810  38.750  47.110  1.00  0.00           C  
ATOM   1939  O   HIS A 180      57.610  37.960  48.030  1.00  0.00           O  
ATOM   1940  CB  HIS A 180      59.610  40.440  47.670  1.00  0.00           C  
ATOM   1941  CG  HIS A 180      60.330  40.150  46.340  1.00  0.00           C  
ATOM   1942  CD2 HIS A 180      61.610  39.830  46.400  1.00  0.00           C  
ATOM   1943  ND1 HIS A 180      59.990  40.080  45.000  1.00  0.00           N  
ATOM   1944  CE1 HIS A 180      61.130  39.770  44.360  1.00  0.00           C  
ATOM   1945  NE2 HIS A 180      62.170  39.590  45.180  1.00  0.00           N  
ATOM   1946  H   HIS A 180      57.330  39.870  49.400  1.00  0.00           H  
ATOM   1947  HD2 HIS A 180      62.020  39.490  47.350  1.00  0.00           H  
ATOM   1948  HE1 HIS A 180      61.320  39.760  43.290  1.00  0.00           H  
ATOM   1949  HE2 HIS A 180      63.070  39.240  44.930  1.00  0.00           H  
ATOM   1950  N   GLY A 181      57.860  38.370  45.830  1.00  0.00           N  
ATOM   1951  CA  GLY A 181      57.690  36.920  45.490  1.00  0.00           C  
ATOM   1952  C   GLY A 181      56.270  36.470  45.470  1.00  0.00           C  
ATOM   1953  O   GLY A 181      55.350  37.190  45.780  1.00  0.00           O  
ATOM   1954  H   GLY A 181      58.430  38.880  45.180  1.00  0.00           H  
ATOM   1955  N   VAL A 182      56.010  35.330  44.850  1.00  0.00           N  
ATOM   1956  CA  VAL A 182      54.700  34.620  44.930  1.00  0.00           C  
ATOM   1957  C   VAL A 182      54.840  33.210  45.580  1.00  0.00           C  
ATOM   1958  O   VAL A 182      55.840  32.520  45.410  1.00  0.00           O  
ATOM   1959  CB  VAL A 182      54.000  34.610  43.550  1.00  0.00           C  
ATOM   1960  CG1 VAL A 182      53.770  36.030  42.990  1.00  0.00           C  
ATOM   1961  CG2 VAL A 182      54.770  33.790  42.520  1.00  0.00           C  
ATOM   1962  H   VAL A 182      56.700  34.870  44.290  1.00  0.00           H  
ATOM   1963  N   PRO A 183      53.870  32.830  46.430  1.00  0.00           N  
ATOM   1964  CA  PRO A 183      53.790  31.570  47.160  1.00  0.00           C  
ATOM   1965  C   PRO A 183      53.700  30.280  46.330  1.00  0.00           C  
ATOM   1966  O   PRO A 183      52.980  30.120  45.370  1.00  0.00           O  
ATOM   1967  CB  PRO A 183      52.510  31.580  48.010  1.00  0.00           C  
ATOM   1968  CG  PRO A 183      52.300  33.050  48.250  1.00  0.00           C  
ATOM   1969  CD  PRO A 183      52.850  33.770  47.020  1.00  0.00           C  
ATOM   1970  N   SER A 184      54.270  29.190  46.790  1.00  0.00           N  
ATOM   1971  CA  SER A 184      54.360  27.910  46.040  1.00  0.00           C  
ATOM   1972  C   SER A 184      53.020  27.090  46.030  1.00  0.00           C  
ATOM   1973  O   SER A 184      52.940  26.140  45.250  1.00  0.00           O  
ATOM   1974  CB  SER A 184      55.560  27.150  46.630  1.00  0.00           C  
ATOM   1975  OG  SER A 184      55.400  27.060  48.060  1.00  0.00           O  
ATOM   1976  H   SER A 184      54.570  29.060  47.740  1.00  0.00           H  
ATOM   1977  HG  SER A 184      56.270  27.150  48.550  1.00  0.00           H  
ATOM   1978  N   ASP A 185      52.090  27.510  46.860  1.00  0.00           N  
ATOM   1979  CA  ASP A 185      50.760  26.830  47.010  1.00  0.00           C  
ATOM   1980  C   ASP A 185      49.660  27.900  47.260  1.00  0.00           C  
ATOM   1981  O   ASP A 185      49.840  28.760  48.080  1.00  0.00           O  
ATOM   1982  CB  ASP A 185      50.730  25.790  48.140  1.00  0.00           C  
ATOM   1983  CG  ASP A 185      49.410  25.050  48.410  1.00  0.00           C  
ATOM   1984  OD1 ASP A 185      49.350  23.780  48.440  1.00  0.00           O  
ATOM   1985  OD2 ASP A 185      48.330  25.650  48.270  1.00  0.00           O1-
ATOM   1986  H   ASP A 185      52.250  28.200  47.570  1.00  0.00           H  
ATOM   1987  N   PRO A 186      48.800  28.000  46.220  1.00  0.00           N  
ATOM   1988  CA  PRO A 186      47.790  29.100  46.160  1.00  0.00           C  
ATOM   1989  C   PRO A 186      46.490  28.950  46.870  1.00  0.00           C  
ATOM   1990  O   PRO A 186      45.480  29.670  46.820  1.00  0.00           O  
ATOM   1991  CB  PRO A 186      47.430  29.210  44.660  1.00  0.00           C  
ATOM   1992  CG  PRO A 186      47.590  27.750  44.250  1.00  0.00           C  
ATOM   1993  CD  PRO A 186      48.860  27.380  44.900  1.00  0.00           C  
ATOM   1994  N   GLY A 187      46.480  27.900  47.620  1.00  0.00           N  
ATOM   1995  CA  GLY A 187      45.360  27.460  48.410  1.00  0.00           C  
ATOM   1996  C   GLY A 187      44.490  28.430  49.210  1.00  0.00           C  
ATOM   1997  O   GLY A 187      43.370  28.640  48.810  1.00  0.00           O  
ATOM   1998  H   GLY A 187      47.260  27.280  47.710  1.00  0.00           H  
ATOM   1999  N   GLY A 188      45.060  29.320  49.940  1.00  0.00           N  
ATOM   2000  CA  GLY A 188      44.300  30.400  50.630  1.00  0.00           C  
ATOM   2001  C   GLY A 188      43.480  31.480  49.870  1.00  0.00           C  
ATOM   2002  O   GLY A 188      42.310  31.660  50.230  1.00  0.00           O  
ATOM   2003  H   GLY A 188      46.060  29.340  50.000  1.00  0.00           H  
ATOM   2004  N   VAL A 189      44.020  31.820  48.760  1.00  0.00           N  
ATOM   2005  CA  VAL A 189      43.430  32.590  47.600  1.00  0.00           C  
ATOM   2006  C   VAL A 189      42.230  31.850  46.940  1.00  0.00           C  
ATOM   2007  O   VAL A 189      41.160  32.480  46.960  1.00  0.00           O  
ATOM   2008  CB  VAL A 189      44.540  32.860  46.620  1.00  0.00           C  
ATOM   2009  CG1 VAL A 189      43.970  33.650  45.410  1.00  0.00           C  
ATOM   2010  CG2 VAL A 189      45.690  33.710  47.110  1.00  0.00           C  
ATOM   2011  H   VAL A 189      45.010  31.650  48.710  1.00  0.00           H  
ATOM   2012  N   LEU A 190      42.430  30.600  46.600  1.00  0.00           N  
ATOM   2013  CA  LEU A 190      41.450  29.680  46.020  1.00  0.00           C  
ATOM   2014  C   LEU A 190      40.360  29.230  47.030  1.00  0.00           C  
ATOM   2015  O   LEU A 190      39.190  29.110  46.700  1.00  0.00           O  
ATOM   2016  CB  LEU A 190      41.990  28.340  45.490  1.00  0.00           C  
ATOM   2017  CG  LEU A 190      42.710  28.470  44.160  1.00  0.00           C  
ATOM   2018  CD1 LEU A 190      43.760  27.360  43.870  1.00  0.00           C  
ATOM   2019  CD2 LEU A 190      41.700  28.580  42.950  1.00  0.00           C  
ATOM   2020  H   LEU A 190      43.380  30.320  46.740  1.00  0.00           H  
ATOM   2021  N   ASP A 191      40.790  29.250  48.310  1.00  0.00           N  
ATOM   2022  CA  ASP A 191      39.850  29.160  49.460  1.00  0.00           C  
ATOM   2023  C   ASP A 191      38.820  30.250  49.680  1.00  0.00           C  
ATOM   2024  O   ASP A 191      37.660  29.970  49.560  1.00  0.00           O  
ATOM   2025  CB  ASP A 191      40.360  28.860  50.850  1.00  0.00           C  
ATOM   2026  CG  ASP A 191      39.320  28.690  51.980  1.00  0.00           C  
ATOM   2027  OD1 ASP A 191      38.480  27.780  51.870  1.00  0.00           O  
ATOM   2028  OD2 ASP A 191      39.330  29.440  52.980  1.00  0.00           O1-
ATOM   2029  H   ASP A 191      41.730  29.090  48.590  1.00  0.00           H  
ATOM   2030  N   PHE A 192      39.320  31.440  49.470  1.00  0.00           N  
ATOM   2031  CA  PHE A 192      38.590  32.730  49.470  1.00  0.00           C  
ATOM   2032  C   PHE A 192      37.820  33.020  48.120  1.00  0.00           C  
ATOM   2033  O   PHE A 192      36.560  33.070  48.200  1.00  0.00           O  
ATOM   2034  CB  PHE A 192      39.760  33.810  49.640  1.00  0.00           C  
ATOM   2035  CG  PHE A 192      39.340  35.270  49.530  1.00  0.00           C  
ATOM   2036  CD1 PHE A 192      38.900  35.990  50.680  1.00  0.00           C  
ATOM   2037  CD2 PHE A 192      39.840  36.010  48.460  1.00  0.00           C  
ATOM   2038  CE1 PHE A 192      39.070  37.350  50.810  1.00  0.00           C  
ATOM   2039  CE2 PHE A 192      39.970  37.430  48.530  1.00  0.00           C  
ATOM   2040  CZ  PHE A 192      39.570  38.040  49.700  1.00  0.00           C  
ATOM   2041  H   PHE A 192      40.310  31.550  49.360  1.00  0.00           H  
ATOM   2042  HD1 PHE A 192      38.590  35.430  51.560  1.00  0.00           H  
ATOM   2043  HD2 PHE A 192      40.430  35.460  47.720  1.00  0.00           H  
ATOM   2044  HE1 PHE A 192      38.760  37.850  51.720  1.00  0.00           H  
ATOM   2045  HE2 PHE A 192      40.310  38.050  47.700  1.00  0.00           H  
ATOM   2046  HZ  PHE A 192      39.450  39.120  49.590  1.00  0.00           H  
ATOM   2047  N   LEU A 193      38.380  32.640  46.970  1.00  0.00           N  
ATOM   2048  CA  LEU A 193      37.680  32.930  45.740  1.00  0.00           C  
ATOM   2049  C   LEU A 193      36.340  32.240  45.530  1.00  0.00           C  
ATOM   2050  O   LEU A 193      35.360  32.920  45.240  1.00  0.00           O  
ATOM   2051  CB  LEU A 193      38.680  32.620  44.630  1.00  0.00           C  
ATOM   2052  CG  LEU A 193      39.480  33.900  44.190  1.00  0.00           C  
ATOM   2053  CD1 LEU A 193      40.660  33.430  43.400  1.00  0.00           C  
ATOM   2054  CD2 LEU A 193      38.570  34.780  43.360  1.00  0.00           C  
ATOM   2055  H   LEU A 193      39.290  32.240  46.960  1.00  0.00           H  
ATOM   2056  N   GLU A 194      36.350  30.950  45.960  1.00  0.00           N  
ATOM   2057  CA  GLU A 194      35.280  30.010  46.180  1.00  0.00           C  
ATOM   2058  C   GLU A 194      34.090  30.550  46.970  1.00  0.00           C  
ATOM   2059  O   GLU A 194      32.970  30.520  46.490  1.00  0.00           O  
ATOM   2060  CB  GLU A 194      36.090  28.860  46.820  1.00  0.00           C  
ATOM   2061  CG  GLU A 194      35.610  27.340  46.720  1.00  0.00           C  
ATOM   2062  CD  GLU A 194      35.290  26.790  45.370  1.00  0.00           C  
ATOM   2063  OE1 GLU A 194      36.260  26.600  44.610  1.00  0.00           O  
ATOM   2064  OE2 GLU A 194      34.130  26.330  45.090  1.00  0.00           O1-
ATOM   2065  H   GLU A 194      37.200  30.430  45.960  1.00  0.00           H  
ATOM   2066  N   GLU A 195      34.390  31.090  48.150  1.00  0.00           N  
ATOM   2067  CA  GLU A 195      33.360  31.580  49.060  1.00  0.00           C  
ATOM   2068  C   GLU A 195      32.720  32.910  48.580  1.00  0.00           C  
ATOM   2069  O   GLU A 195      31.530  33.080  48.780  1.00  0.00           O  
ATOM   2070  CB  GLU A 195      33.830  31.650  50.470  1.00  0.00           C  
ATOM   2071  CG  GLU A 195      32.750  32.140  51.430  1.00  0.00           C  
ATOM   2072  CD  GLU A 195      33.430  32.280  52.800  1.00  0.00           C  
ATOM   2073  OE1 GLU A 195      33.190  31.430  53.730  1.00  0.00           O  
ATOM   2074  OE2 GLU A 195      33.970  33.340  53.140  1.00  0.00           O1-
ATOM   2075  H   GLU A 195      35.310  31.230  48.520  1.00  0.00           H  
ATOM   2076  N   VAL A 196      33.510  33.810  47.930  1.00  0.00           N  
ATOM   2077  CA  VAL A 196      33.070  35.040  47.250  1.00  0.00           C  
ATOM   2078  C   VAL A 196      32.140  34.940  46.040  1.00  0.00           C  
ATOM   2079  O   VAL A 196      31.000  35.270  46.250  1.00  0.00           O  
ATOM   2080  CB  VAL A 196      34.190  36.010  46.820  1.00  0.00           C  
ATOM   2081  CG1 VAL A 196      33.720  37.350  46.210  1.00  0.00           C  
ATOM   2082  CG2 VAL A 196      35.040  36.360  48.010  1.00  0.00           C  
ATOM   2083  H   VAL A 196      34.480  33.600  47.960  1.00  0.00           H  
ATOM   2084  N   HIS A 197      32.420  33.950  45.230  1.00  0.00           N  
ATOM   2085  CA  HIS A 197      31.560  33.450  44.180  1.00  0.00           C  
ATOM   2086  C   HIS A 197      30.250  32.900  44.840  1.00  0.00           C  
ATOM   2087  O   HIS A 197      29.140  33.330  44.480  1.00  0.00           O  
ATOM   2088  CB  HIS A 197      32.360  32.360  43.350  1.00  0.00           C  
ATOM   2089  CG  HIS A 197      31.560  31.450  42.400  1.00  0.00           C  
ATOM   2090  CD2 HIS A 197      30.960  30.360  42.750  1.00  0.00           C  
ATOM   2091  ND1 HIS A 197      31.310  31.720  41.120  1.00  0.00           N  
ATOM   2092  CE1 HIS A 197      30.410  30.770  40.680  1.00  0.00           C  
ATOM   2093  NE2 HIS A 197      30.210  29.920  41.670  1.00  0.00           N  
ATOM   2094  H   HIS A 197      33.350  33.580  45.310  1.00  0.00           H  
ATOM   2095  HD2 HIS A 197      31.080  29.850  43.700  1.00  0.00           H  
ATOM   2096  HE1 HIS A 197      30.090  30.730  39.640  1.00  0.00           H  
ATOM   2097  HE2 HIS A 197      29.880  28.980  41.600  1.00  0.00           H  
ATOM   2098  N   HIS A 198      30.370  32.010  45.870  1.00  0.00           N  
ATOM   2099  CA  HIS A 198      29.160  31.380  46.450  1.00  0.00           C  
ATOM   2100  C   HIS A 198      28.280  32.440  47.170  1.00  0.00           C  
ATOM   2101  O   HIS A 198      27.090  32.390  47.060  1.00  0.00           O  
ATOM   2102  CB  HIS A 198      29.630  30.450  47.600  1.00  0.00           C  
ATOM   2103  CG  HIS A 198      28.660  29.320  47.890  1.00  0.00           C  
ATOM   2104  CD2 HIS A 198      28.160  29.120  49.150  1.00  0.00           C  
ATOM   2105  ND1 HIS A 198      28.650  28.190  47.280  1.00  0.00           N  
ATOM   2106  CE1 HIS A 198      28.200  27.230  48.160  1.00  0.00           C  
ATOM   2107  NE2 HIS A 198      27.830  27.850  49.310  1.00  0.00           N  
ATOM   2108  H   HIS A 198      31.270  31.700  46.190  1.00  0.00           H  
ATOM   2109  HD2 HIS A 198      28.140  29.840  49.970  1.00  0.00           H  
ATOM   2110  HE1 HIS A 198      27.890  26.220  47.890  1.00  0.00           H  
ATOM   2111  HE2 HIS A 198      27.420  27.430  50.110  1.00  0.00           H  
ATOM   2112  N   LYS A 199      28.880  33.490  47.770  1.00  0.00           N  
ATOM   2113  CA  LYS A 199      28.150  34.650  48.290  1.00  0.00           C  
ATOM   2114  C   LYS A 199      27.490  35.440  47.200  1.00  0.00           C  
ATOM   2115  O   LYS A 199      26.250  35.500  47.350  1.00  0.00           O  
ATOM   2116  CB  LYS A 199      29.100  35.620  49.030  1.00  0.00           C  
ATOM   2117  CG  LYS A 199      28.390  36.540  50.060  1.00  0.00           C  
ATOM   2118  CD  LYS A 199      28.170  35.780  51.360  1.00  0.00           C  
ATOM   2119  CE  LYS A 199      29.490  35.780  52.030  1.00  0.00           C  
ATOM   2120  NZ  LYS A 199      29.540  34.960  53.240  1.00  0.00           N1+
ATOM   2121  H   LYS A 199      29.820  33.450  48.110  1.00  0.00           H  
ATOM   2122  HZ1 LYS A 199      29.320  34.020  52.980  1.00  0.00           H  
ATOM   2123  HZ2 LYS A 199      30.420  34.930  53.700  1.00  0.00           H  
ATOM   2124  HZ3 LYS A 199      28.810  35.330  53.820  1.00  0.00           H  
ATOM   2125  N   GLN A 200      28.160  35.890  46.090  1.00  0.00           N  
ATOM   2126  CA  GLN A 200      27.540  36.690  44.990  1.00  0.00           C  
ATOM   2127  C   GLN A 200      26.360  35.920  44.350  1.00  0.00           C  
ATOM   2128  O   GLN A 200      25.280  36.450  44.350  1.00  0.00           O  
ATOM   2129  CB  GLN A 200      28.640  36.960  43.890  1.00  0.00           C  
ATOM   2130  CG  GLN A 200      28.300  37.920  42.720  1.00  0.00           C  
ATOM   2131  CD  GLN A 200      27.790  39.360  42.920  1.00  0.00           C  
ATOM   2132  NE2 GLN A 200      27.460  40.090  41.830  1.00  0.00           N  
ATOM   2133  OE1 GLN A 200      27.600  39.860  44.040  1.00  0.00           O  
ATOM   2134  H   GLN A 200      29.110  35.590  46.010  1.00  0.00           H  
ATOM   2135 1HE2 GLN A 200      27.550  39.860  40.860  1.00  0.00           H  
ATOM   2136 2HE2 GLN A 200      27.100  41.020  41.930  1.00  0.00           H  
ATOM   2137  N   GLU A 201      26.490  34.590  44.290  1.00  0.00           N  
ATOM   2138  CA  GLU A 201      25.510  33.610  43.840  1.00  0.00           C  
ATOM   2139  C   GLU A 201      24.300  33.630  44.750  1.00  0.00           C  
ATOM   2140  O   GLU A 201      23.200  33.620  44.260  1.00  0.00           O  
ATOM   2141  CB  GLU A 201      26.220  32.320  43.870  1.00  0.00           C  
ATOM   2142  CG  GLU A 201      25.410  31.090  43.500  1.00  0.00           C  
ATOM   2143  CD  GLU A 201      24.680  31.280  42.170  1.00  0.00           C  
ATOM   2144  OE1 GLU A 201      25.420  31.250  41.170  1.00  0.00           O  
ATOM   2145  OE2 GLU A 201      23.390  31.430  42.130  1.00  0.00           O1-
ATOM   2146  H   GLU A 201      27.460  34.330  44.290  1.00  0.00           H  
ATOM   2147  N   SER A 202      24.510  33.560  46.080  1.00  0.00           N  
ATOM   2148  CA  SER A 202      23.400  33.610  47.130  1.00  0.00           C  
ATOM   2149  C   SER A 202      22.560  34.850  47.210  1.00  0.00           C  
ATOM   2150  O   SER A 202      21.440  34.650  47.590  1.00  0.00           O  
ATOM   2151  CB  SER A 202      23.730  33.190  48.530  1.00  0.00           C  
ATOM   2152  OG  SER A 202      24.760  34.070  49.100  1.00  0.00           O  
ATOM   2153  H   SER A 202      25.480  33.550  46.290  1.00  0.00           H  
ATOM   2154  HG  SER A 202      25.090  34.710  48.420  1.00  0.00           H  
ATOM   2155  N   ILE A 203      23.130  36.060  46.880  1.00  0.00           N  
ATOM   2156  CA  ILE A 203      22.480  37.370  46.900  1.00  0.00           C  
ATOM   2157  C   ILE A 203      21.570  37.610  45.640  1.00  0.00           C  
ATOM   2158  O   ILE A 203      21.730  37.030  44.550  1.00  0.00           O  
ATOM   2159  CB  ILE A 203      23.560  38.390  47.100  1.00  0.00           C  
ATOM   2160  CG1 ILE A 203      24.550  38.110  48.270  1.00  0.00           C  
ATOM   2161  CG2 ILE A 203      23.000  39.850  47.040  1.00  0.00           C  
ATOM   2162  CD  ILE A 203      25.740  39.010  48.260  1.00  0.00           C  
ATOM   2163  H   ILE A 203      24.030  36.150  46.450  1.00  0.00           H  
ATOM   2164  N   MET A 204      20.410  38.250  45.920  1.00  0.00           N  
ATOM   2165  CA  MET A 204      19.480  38.810  44.950  1.00  0.00           C  
ATOM   2166  C   MET A 204      19.780  40.340  44.820  1.00  0.00           C  
ATOM   2167  O   MET A 204      20.390  40.980  45.690  1.00  0.00           O  
ATOM   2168  CB  MET A 204      18.070  38.680  45.590  1.00  0.00           C  
ATOM   2169  CG  MET A 204      17.270  37.770  44.700  1.00  0.00           C  
ATOM   2170  SD  MET A 204      16.750  38.430  43.100  1.00  0.00           S  
ATOM   2171  CE  MET A 204      15.140  39.030  43.560  1.00  0.00           C  
ATOM   2172  H   MET A 204      19.970  38.280  46.820  1.00  0.00           H  
ATOM   2173  N   ASP A 205      19.420  40.840  43.650  1.00  0.00           N  
ATOM   2174  CA  ASP A 205      19.830  42.110  43.150  1.00  0.00           C  
ATOM   2175  C   ASP A 205      21.390  42.300  42.860  1.00  0.00           C  
ATOM   2176  O   ASP A 205      21.870  43.420  42.850  1.00  0.00           O  
ATOM   2177  CB  ASP A 205      19.120  43.330  43.770  1.00  0.00           C  
ATOM   2178  CG  ASP A 205      17.630  43.210  43.690  1.00  0.00           C  
ATOM   2179  OD1 ASP A 205      17.030  42.900  44.700  1.00  0.00           O  
ATOM   2180  OD2 ASP A 205      17.130  43.590  42.600  1.00  0.00           O1-
ATOM   2181  H   ASP A 205      18.620  40.470  43.160  1.00  0.00           H  
ATOM   2182  N   ALA A 206      22.150  41.150  42.790  1.00  0.00           N  
ATOM   2183  CA  ALA A 206      23.660  41.100  42.920  1.00  0.00           C  
ATOM   2184  C   ALA A 206      24.330  41.610  41.630  1.00  0.00           C  
ATOM   2185  O   ALA A 206      24.320  41.020  40.560  1.00  0.00           O  
ATOM   2186  CB  ALA A 206      24.150  39.700  43.350  1.00  0.00           C  
ATOM   2187  H   ALA A 206      21.870  40.240  42.470  1.00  0.00           H  
ATOM   2188  N   GLY A 207      24.790  42.820  41.710  1.00  0.00           N  
ATOM   2189  CA  GLY A 207      25.440  43.520  40.580  1.00  0.00           C  
ATOM   2190  C   GLY A 207      27.000  43.560  40.600  1.00  0.00           C  
ATOM   2191  O   GLY A 207      27.550  43.100  41.610  1.00  0.00           O  
ATOM   2192  H   GLY A 207      24.690  43.340  42.560  1.00  0.00           H  
ATOM   2193  N   PRO A 208      27.630  44.140  39.560  1.00  0.00           N  
ATOM   2194  CA  PRO A 208      29.060  43.970  39.290  1.00  0.00           C  
ATOM   2195  C   PRO A 208      29.990  44.140  40.510  1.00  0.00           C  
ATOM   2196  O   PRO A 208      29.840  45.110  41.250  1.00  0.00           O  
ATOM   2197  CB  PRO A 208      29.430  45.160  38.370  1.00  0.00           C  
ATOM   2198  CG  PRO A 208      28.180  45.170  37.460  1.00  0.00           C  
ATOM   2199  CD  PRO A 208      27.060  44.840  38.430  1.00  0.00           C  
ATOM   2200  N   VAL A 209      30.790  43.110  40.600  1.00  0.00           N  
ATOM   2201  CA  VAL A 209      31.780  42.940  41.660  1.00  0.00           C  
ATOM   2202  C   VAL A 209      33.060  43.820  41.620  1.00  0.00           C  
ATOM   2203  O   VAL A 209      33.800  43.850  40.620  1.00  0.00           O  
ATOM   2204  CB  VAL A 209      32.230  41.470  41.920  1.00  0.00           C  
ATOM   2205  CG1 VAL A 209      31.210  40.700  42.760  1.00  0.00           C  
ATOM   2206  CG2 VAL A 209      32.640  40.660  40.660  1.00  0.00           C  
ATOM   2207  H   VAL A 209      30.750  42.320  39.990  1.00  0.00           H  
ATOM   2208  N   VAL A 210      33.590  44.230  42.830  1.00  0.00           N  
ATOM   2209  CA  VAL A 210      34.400  45.450  42.910  1.00  0.00           C  
ATOM   2210  C   VAL A 210      35.790  45.240  43.500  1.00  0.00           C  
ATOM   2211  O   VAL A 210      35.980  45.040  44.700  1.00  0.00           O  
ATOM   2212  CB  VAL A 210      33.670  46.710  43.590  1.00  0.00           C  
ATOM   2213  CG1 VAL A 210      34.480  47.940  43.240  1.00  0.00           C  
ATOM   2214  CG2 VAL A 210      32.200  46.750  43.200  1.00  0.00           C  
ATOM   2215  H   VAL A 210      33.700  43.660  43.640  1.00  0.00           H  
ATOM   2216  N   VAL A 211      36.600  44.860  42.610  1.00  0.00           N  
ATOM   2217  CA  VAL A 211      37.930  44.420  43.080  1.00  0.00           C  
ATOM   2218  C   VAL A 211      38.950  45.620  43.320  1.00  0.00           C  
ATOM   2219  O   VAL A 211      39.400  46.290  42.330  1.00  0.00           O  
ATOM   2220  CB  VAL A 211      38.380  43.250  42.090  1.00  0.00           C  
ATOM   2221  CG1 VAL A 211      39.500  42.440  42.810  1.00  0.00           C  
ATOM   2222  CG2 VAL A 211      37.290  42.350  41.580  1.00  0.00           C  
ATOM   2223  H   VAL A 211      36.410  45.200  41.680  1.00  0.00           H  
ATOM   2224  N   HIS A 212      39.400  45.780  44.520  1.00  0.00           N  
ATOM   2225  CA  HIS A 212      40.290  46.880  44.750  1.00  0.00           C  
ATOM   2226  C   HIS A 212      41.720  46.570  45.200  1.00  0.00           C  
ATOM   2227  O   HIS A 212      41.890  45.480  45.800  1.00  0.00           O  
ATOM   2228  CB  HIS A 212      39.520  48.000  45.500  1.00  0.00           C  
ATOM   2229  CG  HIS A 212      39.190  47.680  46.990  1.00  0.00           C  
ATOM   2230  CD2 HIS A 212      38.030  47.340  47.590  1.00  0.00           C  
ATOM   2231  ND1 HIS A 212      40.050  48.020  48.020  1.00  0.00           N  
ATOM   2232  CE1 HIS A 212      39.430  47.790  49.210  1.00  0.00           C  
ATOM   2233  NE2 HIS A 212      38.180  47.440  48.940  1.00  0.00           N  
ATOM   2234  H   HIS A 212      39.100  45.290  45.340  1.00  0.00           H  
ATOM   2235  HD2 HIS A 212      37.120  47.030  47.070  1.00  0.00           H  
ATOM   2236  HE1 HIS A 212      39.870  48.030  50.170  1.00  0.00           H  
ATOM   2237  HE2 HIS A 212      37.420  47.690  49.540  1.00  0.00           H  
ATOM   2238  N   SER A 213      42.670  47.180  44.470  1.00  0.00           N  
ATOM   2239  CA  SER A 213      44.040  47.000  44.880  1.00  0.00           C  
ATOM   2240  C   SER A 213      44.830  48.300  44.940  1.00  0.00           C  
ATOM   2241  O   SER A 213      44.130  49.310  44.870  1.00  0.00           O  
ATOM   2242  CB  SER A 213      44.790  46.010  44.070  1.00  0.00           C  
ATOM   2243  OG  SER A 213      45.130  46.480  42.780  1.00  0.00           O  
ATOM   2244  H   SER A 213      42.390  47.890  43.820  1.00  0.00           H  
ATOM   2245  HG  SER A 213      46.110  46.670  42.730  1.00  0.00           H  
ATOM   2246  N   SER A 214      46.150  48.370  44.900  1.00  0.00           N  
ATOM   2247  CA  SER A 214      47.020  49.610  45.130  1.00  0.00           C  
ATOM   2248  C   SER A 214      46.880  50.640  44.030  1.00  0.00           C  
ATOM   2249  O   SER A 214      46.490  51.740  44.330  1.00  0.00           O  
ATOM   2250  CB  SER A 214      48.440  49.290  45.460  1.00  0.00           C  
ATOM   2251  OG  SER A 214      49.220  50.460  45.720  1.00  0.00           O  
ATOM   2252  H   SER A 214      46.570  47.580  44.450  1.00  0.00           H  
ATOM   2253  HG  SER A 214      48.640  51.210  46.040  1.00  0.00           H  
ATOM   2254  N   ALA A 215      47.080  50.220  42.780  1.00  0.00           N  
ATOM   2255  CA  ALA A 215      46.690  51.050  41.590  1.00  0.00           C  
ATOM   2256  C   ALA A 215      45.610  50.400  40.680  1.00  0.00           C  
ATOM   2257  O   ALA A 215      45.110  51.070  39.740  1.00  0.00           O  
ATOM   2258  CB  ALA A 215      47.970  51.410  40.750  1.00  0.00           C  
ATOM   2259  H   ALA A 215      47.740  49.500  42.560  1.00  0.00           H  
ATOM   2260  N   GLY A 216      45.060  49.250  41.070  1.00  0.00           N  
ATOM   2261  CA  GLY A 216      43.980  48.480  40.440  1.00  0.00           C  
ATOM   2262  C   GLY A 216      44.450  47.420  39.430  1.00  0.00           C  
ATOM   2263  O   GLY A 216      43.640  46.700  38.910  1.00  0.00           O  
ATOM   2264  H   GLY A 216      45.470  48.770  41.840  1.00  0.00           H  
ATOM   2265  N   ILE A 217      45.800  47.340  39.230  1.00  0.00           N  
ATOM   2266  CA  ILE A 217      46.400  46.530  38.140  1.00  0.00           C  
ATOM   2267  C   ILE A 217      47.180  45.210  38.430  1.00  0.00           C  
ATOM   2268  O   ILE A 217      47.000  44.260  37.660  1.00  0.00           O  
ATOM   2269  CB  ILE A 217      47.350  47.360  37.190  1.00  0.00           C  
ATOM   2270  CG1 ILE A 217      48.630  47.810  37.860  1.00  0.00           C  
ATOM   2271  CG2 ILE A 217      46.600  48.530  36.610  1.00  0.00           C  
ATOM   2272  CD  ILE A 217      49.620  48.440  36.840  1.00  0.00           C  
ATOM   2273  H   ILE A 217      46.440  47.560  39.960  1.00  0.00           H  
ATOM   2274  N   GLY A 218      48.000  45.180  39.490  1.00  0.00           N  
ATOM   2275  CA  GLY A 218      48.910  44.020  39.810  1.00  0.00           C  
ATOM   2276  C   GLY A 218      48.390  42.950  40.780  1.00  0.00           C  
ATOM   2277  O   GLY A 218      48.380  41.800  40.380  1.00  0.00           O  
ATOM   2278  H   GLY A 218      47.890  45.790  40.270  1.00  0.00           H  
ATOM   2279  N   ARG A 219      47.990  43.430  42.010  1.00  0.00           N  
ATOM   2280  CA  ARG A 219      47.260  42.530  42.940  1.00  0.00           C  
ATOM   2281  C   ARG A 219      45.920  41.980  42.400  1.00  0.00           C  
ATOM   2282  O   ARG A 219      45.730  40.770  42.370  1.00  0.00           O  
ATOM   2283  CB  ARG A 219      47.070  43.090  44.350  1.00  0.00           C  
ATOM   2284  CG  ARG A 219      48.410  43.420  45.100  1.00  0.00           C  
ATOM   2285  CD  ARG A 219      49.090  42.100  45.610  1.00  0.00           C  
ATOM   2286  NE  ARG A 219      50.200  42.490  46.440  1.00  0.00           N  
ATOM   2287  CZ  ARG A 219      50.260  42.500  47.760  1.00  0.00           C  
ATOM   2288  NH1 ARG A 219      49.310  41.990  48.480  1.00  0.00           N1+
ATOM   2289  NH2 ARG A 219      51.210  43.110  48.430  1.00  0.00           N  
ATOM   2290  H   ARG A 219      48.210  44.390  42.180  1.00  0.00           H  
ATOM   2291  HE  ARG A 219      50.980  42.630  45.840  1.00  0.00           H  
ATOM   2292 1HH1 ARG A 219      48.480  41.580  48.110  1.00  0.00           H  
ATOM   2293 2HH1 ARG A 219      49.410  41.910  49.480  1.00  0.00           H  
ATOM   2294 1HH2 ARG A 219      51.920  43.580  47.910  1.00  0.00           H  
ATOM   2295 2HH2 ARG A 219      51.250  42.980  49.420  1.00  0.00           H  
ATOM   2296  N   THR A 220      45.150  42.860  41.760  1.00  0.00           N  
ATOM   2297  CA  THR A 220      43.820  42.520  41.170  1.00  0.00           C  
ATOM   2298  C   THR A 220      43.850  41.390  40.160  1.00  0.00           C  
ATOM   2299  O   THR A 220      43.140  40.460  40.390  1.00  0.00           O  
ATOM   2300  CB  THR A 220      43.130  43.690  40.510  1.00  0.00           C  
ATOM   2301  CG2 THR A 220      42.640  44.750  41.540  1.00  0.00           C  
ATOM   2302  OG1 THR A 220      44.100  44.290  39.620  1.00  0.00           O  
ATOM   2303  H   THR A 220      45.280  43.810  42.050  1.00  0.00           H  
ATOM   2304  HG1 THR A 220      43.760  45.160  39.270  1.00  0.00           H  
ATOM   2305  N   GLY A 221      44.790  41.480  39.270  1.00  0.00           N  
ATOM   2306  CA  GLY A 221      45.070  40.600  38.120  1.00  0.00           C  
ATOM   2307  C   GLY A 221      45.180  39.120  38.460  1.00  0.00           C  
ATOM   2308  O   GLY A 221      44.440  38.390  37.870  1.00  0.00           O  
ATOM   2309  H   GLY A 221      45.300  42.340  39.210  1.00  0.00           H  
ATOM   2310  N   THR A 222      45.930  38.770  39.540  1.00  0.00           N  
ATOM   2311  CA  THR A 222      45.990  37.420  40.060  1.00  0.00           C  
ATOM   2312  C   THR A 222      44.620  36.850  40.330  1.00  0.00           C  
ATOM   2313  O   THR A 222      44.180  35.910  39.680  1.00  0.00           O  
ATOM   2314  CB  THR A 222      46.790  37.340  41.370  1.00  0.00           C  
ATOM   2315  CG2 THR A 222      46.790  36.000  41.990  1.00  0.00           C  
ATOM   2316  OG1 THR A 222      48.150  37.620  41.100  1.00  0.00           O  
ATOM   2317  H   THR A 222      46.620  39.450  39.800  1.00  0.00           H  
ATOM   2318  HG1 THR A 222      48.540  36.890  40.560  1.00  0.00           H  
ATOM   2319  N   PHE A 223      43.810  37.480  41.200  1.00  0.00           N  
ATOM   2320  CA  PHE A 223      42.410  37.040  41.610  1.00  0.00           C  
ATOM   2321  C   PHE A 223      41.430  37.010  40.390  1.00  0.00           C  
ATOM   2322  O   PHE A 223      40.710  36.060  40.290  1.00  0.00           O  
ATOM   2323  CB  PHE A 223      41.740  37.960  42.650  1.00  0.00           C  
ATOM   2324  CG  PHE A 223      42.570  38.200  43.880  1.00  0.00           C  
ATOM   2325  CD1 PHE A 223      43.490  39.200  44.080  1.00  0.00           C  
ATOM   2326  CD2 PHE A 223      42.360  37.220  44.870  1.00  0.00           C  
ATOM   2327  CE1 PHE A 223      44.200  39.160  45.310  1.00  0.00           C  
ATOM   2328  CE2 PHE A 223      42.970  37.340  46.070  1.00  0.00           C  
ATOM   2329  CZ  PHE A 223      43.910  38.310  46.330  1.00  0.00           C  
ATOM   2330  H   PHE A 223      44.110  38.320  41.640  1.00  0.00           H  
ATOM   2331  HD1 PHE A 223      43.450  40.100  43.460  1.00  0.00           H  
ATOM   2332  HD2 PHE A 223      41.700  36.360  44.720  1.00  0.00           H  
ATOM   2333  HE1 PHE A 223      45.020  39.870  45.380  1.00  0.00           H  
ATOM   2334  HE2 PHE A 223      42.750  36.650  46.880  1.00  0.00           H  
ATOM   2335  HZ  PHE A 223      44.500  38.300  47.240  1.00  0.00           H  
ATOM   2336  N   ILE A 224      41.420  38.120  39.560  1.00  0.00           N  
ATOM   2337  CA  ILE A 224      40.580  38.160  38.370  1.00  0.00           C  
ATOM   2338  C   ILE A 224      40.850  37.000  37.350  1.00  0.00           C  
ATOM   2339  O   ILE A 224      40.030  36.120  37.120  1.00  0.00           O  
ATOM   2340  CB  ILE A 224      40.590  39.530  37.650  1.00  0.00           C  
ATOM   2341  CG1 ILE A 224      40.080  40.640  38.520  1.00  0.00           C  
ATOM   2342  CG2 ILE A 224      39.650  39.520  36.490  1.00  0.00           C  
ATOM   2343  CD  ILE A 224      40.240  42.010  37.930  1.00  0.00           C  
ATOM   2344  H   ILE A 224      42.060  38.880  39.660  1.00  0.00           H  
ATOM   2345  N   VAL A 225      42.120  36.810  36.980  1.00  0.00           N  
ATOM   2346  CA  VAL A 225      42.380  35.650  36.080  1.00  0.00           C  
ATOM   2347  C   VAL A 225      42.190  34.250  36.780  1.00  0.00           C  
ATOM   2348  O   VAL A 225      41.480  33.480  36.170  1.00  0.00           O  
ATOM   2349  CB  VAL A 225      43.690  35.710  35.240  1.00  0.00           C  
ATOM   2350  CG1 VAL A 225      43.720  36.960  34.290  1.00  0.00           C  
ATOM   2351  CG2 VAL A 225      44.950  35.610  36.130  1.00  0.00           C  
ATOM   2352  H   VAL A 225      42.860  37.450  37.150  1.00  0.00           H  
ATOM   2353  N   ILE A 226      42.600  34.130  38.030  1.00  0.00           N  
ATOM   2354  CA  ILE A 226      42.360  32.890  38.750  1.00  0.00           C  
ATOM   2355  C   ILE A 226      40.840  32.420  38.880  1.00  0.00           C  
ATOM   2356  O   ILE A 226      40.380  31.330  38.490  1.00  0.00           O  
ATOM   2357  CB  ILE A 226      43.140  32.790  40.090  1.00  0.00           C  
ATOM   2358  CG1 ILE A 226      44.630  32.510  39.660  1.00  0.00           C  
ATOM   2359  CG2 ILE A 226      42.820  31.550  41.000  1.00  0.00           C  
ATOM   2360  CD  ILE A 226      45.550  33.010  40.740  1.00  0.00           C  
ATOM   2361  H   ILE A 226      43.130  34.770  38.580  1.00  0.00           H  
ATOM   2362  N   ASP A 227      39.980  33.460  39.020  1.00  0.00           N  
ATOM   2363  CA  ASP A 227      38.530  33.330  39.100  1.00  0.00           C  
ATOM   2364  C   ASP A 227      37.850  32.800  37.740  1.00  0.00           C  
ATOM   2365  O   ASP A 227      37.160  31.810  37.790  1.00  0.00           O  
ATOM   2366  CB  ASP A 227      38.010  34.690  39.610  1.00  0.00           C  
ATOM   2367  CG  ASP A 227      36.800  34.730  40.470  1.00  0.00           C  
ATOM   2368  OD1 ASP A 227      36.540  33.800  41.330  1.00  0.00           O  
ATOM   2369  OD2 ASP A 227      36.070  35.730  40.380  1.00  0.00           O1-
ATOM   2370  H   ASP A 227      40.400  34.370  39.070  1.00  0.00           H  
ATOM   2371  N   ILE A 228      38.200  33.480  36.650  1.00  0.00           N  
ATOM   2372  CA  ILE A 228      37.860  33.310  35.220  1.00  0.00           C  
ATOM   2373  C   ILE A 228      38.280  31.920  34.870  1.00  0.00           C  
ATOM   2374  O   ILE A 228      37.340  31.280  34.390  1.00  0.00           O  
ATOM   2375  CB  ILE A 228      38.510  34.480  34.420  1.00  0.00           C  
ATOM   2376  CG1 ILE A 228      37.830  35.750  35.070  1.00  0.00           C  
ATOM   2377  CG2 ILE A 228      37.820  34.420  33.060  1.00  0.00           C  
ATOM   2378  CD  ILE A 228      38.180  37.060  34.420  1.00  0.00           C  
ATOM   2379  H   ILE A 228      38.760  34.310  36.680  1.00  0.00           H  
ATOM   2380  N   LEU A 229      39.470  31.470  35.330  1.00  0.00           N  
ATOM   2381  CA  LEU A 229      39.940  30.140  35.100  1.00  0.00           C  
ATOM   2382  C   LEU A 229      39.100  29.010  35.790  1.00  0.00           C  
ATOM   2383  O   LEU A 229      38.430  28.220  35.060  1.00  0.00           O  
ATOM   2384  CB  LEU A 229      41.450  30.010  35.330  1.00  0.00           C  
ATOM   2385  CG  LEU A 229      42.150  30.660  34.160  1.00  0.00           C  
ATOM   2386  CD1 LEU A 229      43.670  30.740  34.280  1.00  0.00           C  
ATOM   2387  CD2 LEU A 229      41.950  29.820  32.870  1.00  0.00           C  
ATOM   2388  H   LEU A 229      40.140  32.120  35.680  1.00  0.00           H  
ATOM   2389  N   ILE A 230      38.950  29.140  37.080  1.00  0.00           N  
ATOM   2390  CA  ILE A 230      38.260  28.130  38.010  1.00  0.00           C  
ATOM   2391  C   ILE A 230      36.830  27.970  37.690  1.00  0.00           C  
ATOM   2392  O   ILE A 230      36.400  26.800  37.480  1.00  0.00           O  
ATOM   2393  CB  ILE A 230      38.600  28.370  39.490  1.00  0.00           C  
ATOM   2394  CG1 ILE A 230      38.200  29.610  40.190  1.00  0.00           C  
ATOM   2395  CG2 ILE A 230      40.100  28.070  39.680  1.00  0.00           C  
ATOM   2396  CD  ILE A 230      38.370  29.460  41.680  1.00  0.00           C  
ATOM   2397  H   ILE A 230      39.390  29.890  37.570  1.00  0.00           H  
ATOM   2398  N   ASP A 231      36.120  29.020  37.360  1.00  0.00           N  
ATOM   2399  CA  ASP A 231      34.690  28.930  36.980  1.00  0.00           C  
ATOM   2400  C   ASP A 231      34.400  27.950  35.820  1.00  0.00           C  
ATOM   2401  O   ASP A 231      33.600  27.020  36.060  1.00  0.00           O  
ATOM   2402  CB  ASP A 231      34.170  30.320  36.510  1.00  0.00           C  
ATOM   2403  CG  ASP A 231      32.630  30.330  36.330  1.00  0.00           C  
ATOM   2404  OD1 ASP A 231      31.900  30.230  37.380  1.00  0.00           O  
ATOM   2405  OD2 ASP A 231      32.160  30.560  35.210  1.00  0.00           O1-
ATOM   2406  H   ASP A 231      36.560  29.900  37.150  1.00  0.00           H  
ATOM   2407  N   ILE A 232      35.170  27.950  34.750  1.00  0.00           N  
ATOM   2408  CA  ILE A 232      34.960  26.860  33.700  1.00  0.00           C  
ATOM   2409  C   ILE A 232      35.140  25.400  34.300  1.00  0.00           C  
ATOM   2410  O   ILE A 232      34.410  24.550  33.870  1.00  0.00           O  
ATOM   2411  CB  ILE A 232      35.920  27.130  32.550  1.00  0.00           C  
ATOM   2412  CG1 ILE A 232      35.620  28.490  31.910  1.00  0.00           C  
ATOM   2413  CG2 ILE A 232      35.660  26.030  31.490  1.00  0.00           C  
ATOM   2414  CD  ILE A 232      36.940  29.150  31.850  1.00  0.00           C  
ATOM   2415  H   ILE A 232      35.890  28.620  34.570  1.00  0.00           H  
ATOM   2416  N   ILE A 233      36.160  25.230  35.140  1.00  0.00           N  
ATOM   2417  CA  ILE A 233      36.490  23.870  35.660  1.00  0.00           C  
ATOM   2418  C   ILE A 233      35.410  23.310  36.620  1.00  0.00           C  
ATOM   2419  O   ILE A 233      35.090  22.130  36.650  1.00  0.00           O  
ATOM   2420  CB  ILE A 233      37.860  23.950  36.320  1.00  0.00           C  
ATOM   2421  CG1 ILE A 233      38.830  24.750  35.560  1.00  0.00           C  
ATOM   2422  CG2 ILE A 233      38.370  22.480  36.370  1.00  0.00           C  
ATOM   2423  CD  ILE A 233      39.930  25.060  36.550  1.00  0.00           C  
ATOM   2424  H   ILE A 233      36.850  25.940  35.230  1.00  0.00           H  
ATOM   2425  N   ARG A 234      34.800  24.220  37.410  1.00  0.00           N  
ATOM   2426  CA  ARG A 234      33.520  23.870  38.110  1.00  0.00           C  
ATOM   2427  C   ARG A 234      32.410  23.450  37.110  1.00  0.00           C  
ATOM   2428  O   ARG A 234      32.130  22.240  37.020  1.00  0.00           O  
ATOM   2429  CB  ARG A 234      33.050  25.010  39.050  1.00  0.00           C  
ATOM   2430  CG  ARG A 234      33.970  25.190  40.270  1.00  0.00           C  
ATOM   2431  CD  ARG A 234      33.390  26.150  41.300  1.00  0.00           C  
ATOM   2432  NE  ARG A 234      33.230  27.500  40.860  1.00  0.00           N  
ATOM   2433  CZ  ARG A 234      33.970  28.560  41.210  1.00  0.00           C  
ATOM   2434  NH1 ARG A 234      34.910  28.470  42.190  1.00  0.00           N1+
ATOM   2435  NH2 ARG A 234      33.610  29.730  40.700  1.00  0.00           N  
ATOM   2436  H   ARG A 234      35.040  25.190  37.460  1.00  0.00           H  
ATOM   2437  HE  ARG A 234      32.500  27.580  40.180  1.00  0.00           H  
ATOM   2438 1HH1 ARG A 234      35.070  27.630  42.710  1.00  0.00           H  
ATOM   2439 2HH1 ARG A 234      35.340  29.310  42.520  1.00  0.00           H  
ATOM   2440 1HH2 ARG A 234      32.790  29.720  40.120  1.00  0.00           H  
ATOM   2441 2HH2 ARG A 234      34.030  30.600  40.950  1.00  0.00           H  
ATOM   2442  N   GLU A 235      32.150  24.380  36.230  1.00  0.00           N  
ATOM   2443  CA  GLU A 235      31.070  24.410  35.220  1.00  0.00           C  
ATOM   2444  C   GLU A 235      31.040  23.270  34.190  1.00  0.00           C  
ATOM   2445  O   GLU A 235      30.170  22.400  34.190  1.00  0.00           O  
ATOM   2446  CB  GLU A 235      31.160  25.830  34.570  1.00  0.00           C  
ATOM   2447  CG  GLU A 235      30.330  26.990  35.150  1.00  0.00           C  
ATOM   2448  CD  GLU A 235      28.840  26.530  35.260  1.00  0.00           C  
ATOM   2449  OE1 GLU A 235      28.380  26.150  36.370  1.00  0.00           O  
ATOM   2450  OE2 GLU A 235      28.050  26.530  34.320  1.00  0.00           O1-
ATOM   2451  H   GLU A 235      32.730  25.200  36.230  1.00  0.00           H  
ATOM   2452  N   LYS A 236      31.980  23.350  33.280  1.00  0.00           N  
ATOM   2453  CA  LYS A 236      32.340  22.450  32.220  1.00  0.00           C  
ATOM   2454  C   LYS A 236      33.190  21.200  32.570  1.00  0.00           C  
ATOM   2455  O   LYS A 236      33.110  20.190  31.860  1.00  0.00           O  
ATOM   2456  CB  LYS A 236      32.970  23.260  31.050  1.00  0.00           C  
ATOM   2457  CG  LYS A 236      31.940  24.080  30.260  1.00  0.00           C  
ATOM   2458  CD  LYS A 236      32.050  25.510  30.710  1.00  0.00           C  
ATOM   2459  CE  LYS A 236      31.330  26.420  29.720  1.00  0.00           C  
ATOM   2460  NZ  LYS A 236      29.890  26.250  29.720  1.00  0.00           N1+
ATOM   2461  H   LYS A 236      32.650  24.090  33.280  1.00  0.00           H  
ATOM   2462  HZ1 LYS A 236      29.570  26.400  30.660  1.00  0.00           H  
ATOM   2463  HZ2 LYS A 236      29.360  26.940  29.220  1.00  0.00           H  
ATOM   2464  HZ3 LYS A 236      29.530  25.390  29.370  1.00  0.00           H  
ATOM   2465  N   GLY A 237      33.950  21.300  33.700  1.00  0.00           N  
ATOM   2466  CA  GLY A 237      34.570  20.110  34.310  1.00  0.00           C  
ATOM   2467  C   GLY A 237      36.100  20.050  34.180  1.00  0.00           C  
ATOM   2468  O   GLY A 237      36.780  20.650  33.360  1.00  0.00           O  
ATOM   2469  H   GLY A 237      34.140  22.140  34.200  1.00  0.00           H  
ATOM   2470  N   VAL A 238      36.730  19.060  34.780  1.00  0.00           N  
ATOM   2471  CA  VAL A 238      38.200  18.880  34.760  1.00  0.00           C  
ATOM   2472  C   VAL A 238      38.860  18.510  33.420  1.00  0.00           C  
ATOM   2473  O   VAL A 238      39.950  19.020  33.100  1.00  0.00           O  
ATOM   2474  CB  VAL A 238      38.700  17.870  35.750  1.00  0.00           C  
ATOM   2475  CG1 VAL A 238      38.560  18.370  37.150  1.00  0.00           C  
ATOM   2476  CG2 VAL A 238      38.120  16.440  35.650  1.00  0.00           C  
ATOM   2477  H   VAL A 238      36.210  18.320  35.210  1.00  0.00           H  
ATOM   2478  N   ASP A 239      38.220  17.720  32.550  1.00  0.00           N  
ATOM   2479  CA  ASP A 239      38.660  17.350  31.180  1.00  0.00           C  
ATOM   2480  C   ASP A 239      38.530  18.480  30.120  1.00  0.00           C  
ATOM   2481  O   ASP A 239      38.890  18.250  28.970  1.00  0.00           O  
ATOM   2482  CB  ASP A 239      37.930  16.080  30.600  1.00  0.00           C  
ATOM   2483  CG  ASP A 239      38.260  14.880  31.450  1.00  0.00           C  
ATOM   2484  OD1 ASP A 239      39.360  14.330  31.190  1.00  0.00           O  
ATOM   2485  OD2 ASP A 239      37.390  14.430  32.210  1.00  0.00           O1-
ATOM   2486  H   ASP A 239      37.380  17.260  32.840  1.00  0.00           H  
ATOM   2487  N   CYS A 240      37.820  19.560  30.330  1.00  0.00           N  
ATOM   2488  CA  CYS A 240      37.710  20.760  29.430  1.00  0.00           C  
ATOM   2489  C   CYS A 240      39.050  21.410  29.140  1.00  0.00           C  
ATOM   2490  O   CYS A 240      40.050  21.320  29.860  1.00  0.00           O  
ATOM   2491  CB  CYS A 240      36.790  21.810  30.030  1.00  0.00           C  
ATOM   2492  SG  CYS A 240      37.360  22.640  31.570  1.00  0.00           S  
ATOM   2493  H   CYS A 240      37.350  19.590  31.220  1.00  0.00           H  
ATOM   2494  HG  CYS A 240      37.040  21.680  32.430  1.00  0.00           H  
ATOM   2495  N   ASP A 241      39.120  22.200  28.050  1.00  0.00           N  
ATOM   2496  CA  ASP A 241      40.300  23.060  27.620  1.00  0.00           C  
ATOM   2497  C   ASP A 241      40.290  24.500  28.040  1.00  0.00           C  
ATOM   2498  O   ASP A 241      39.480  25.300  27.520  1.00  0.00           O  
ATOM   2499  CB  ASP A 241      40.570  23.180  26.100  1.00  0.00           C  
ATOM   2500  CG  ASP A 241      39.460  23.520  25.080  1.00  0.00           C  
ATOM   2501  OD1 ASP A 241      38.340  23.000  25.230  1.00  0.00           O  
ATOM   2502  OD2 ASP A 241      39.740  24.160  24.040  1.00  0.00           O1-
ATOM   2503  H   ASP A 241      38.330  22.330  27.440  1.00  0.00           H  
ATOM   2504  N   ILE A 242      40.970  24.750  29.230  1.00  0.00           N  
ATOM   2505  CA  ILE A 242      41.080  26.150  29.720  1.00  0.00           C  
ATOM   2506  C   ILE A 242      42.090  26.950  28.900  1.00  0.00           C  
ATOM   2507  O   ILE A 242      43.300  26.640  28.960  1.00  0.00           O  
ATOM   2508  CB  ILE A 242      41.250  26.360  31.240  1.00  0.00           C  
ATOM   2509  CG1 ILE A 242      42.160  25.230  31.750  1.00  0.00           C  
ATOM   2510  CG2 ILE A 242      39.860  26.180  31.860  1.00  0.00           C  
ATOM   2511  CD  ILE A 242      42.430  25.330  33.240  1.00  0.00           C  
ATOM   2512  H   ILE A 242      41.610  24.150  29.710  1.00  0.00           H  
ATOM   2513  N   ASP A 243      41.710  28.040  28.260  1.00  0.00           N  
ATOM   2514  CA  ASP A 243      42.660  28.950  27.560  1.00  0.00           C  
ATOM   2515  C   ASP A 243      43.200  29.920  28.580  1.00  0.00           C  
ATOM   2516  O   ASP A 243      42.800  31.060  28.790  1.00  0.00           O  
ATOM   2517  CB  ASP A 243      42.070  29.550  26.260  1.00  0.00           C  
ATOM   2518  CG  ASP A 243      43.130  30.020  25.250  1.00  0.00           C  
ATOM   2519  OD1 ASP A 243      44.110  30.610  25.680  1.00  0.00           O  
ATOM   2520  OD2 ASP A 243      43.080  29.660  24.070  1.00  0.00           O1-
ATOM   2521  H   ASP A 243      40.750  28.250  28.110  1.00  0.00           H  
ATOM   2522  N   VAL A 244      44.290  29.320  29.150  1.00  0.00           N  
ATOM   2523  CA  VAL A 244      45.070  30.070  30.180  1.00  0.00           C  
ATOM   2524  C   VAL A 244      45.760  31.310  29.610  1.00  0.00           C  
ATOM   2525  O   VAL A 244      45.710  32.260  30.360  1.00  0.00           O  
ATOM   2526  CB  VAL A 244      45.920  28.990  30.920  1.00  0.00           C  
ATOM   2527  CG1 VAL A 244      46.860  29.630  31.890  1.00  0.00           C  
ATOM   2528  CG2 VAL A 244      45.210  27.800  31.580  1.00  0.00           C  
ATOM   2529  H   VAL A 244      44.430  28.340  29.010  1.00  0.00           H  
ATOM   2530  N   PRO A 245      46.320  31.360  28.410  1.00  0.00           N  
ATOM   2531  CA  PRO A 245      46.680  32.580  27.720  1.00  0.00           C  
ATOM   2532  C   PRO A 245      45.550  33.530  27.380  1.00  0.00           C  
ATOM   2533  O   PRO A 245      45.680  34.710  27.800  1.00  0.00           O  
ATOM   2534  CB  PRO A 245      47.420  32.170  26.430  1.00  0.00           C  
ATOM   2535  CG  PRO A 245      48.100  30.890  26.800  1.00  0.00           C  
ATOM   2536  CD  PRO A 245      47.080  30.280  27.790  1.00  0.00           C  
ATOM   2537  N   LYS A 246      44.420  33.120  26.900  1.00  0.00           N  
ATOM   2538  CA  LYS A 246      43.420  34.090  26.480  1.00  0.00           C  
ATOM   2539  C   LYS A 246      42.650  34.940  27.510  1.00  0.00           C  
ATOM   2540  O   LYS A 246      42.210  36.040  27.210  1.00  0.00           O  
ATOM   2541  CB  LYS A 246      42.340  33.600  25.530  1.00  0.00           C  
ATOM   2542  CG  LYS A 246      42.780  33.130  24.100  1.00  0.00           C  
ATOM   2543  CD  LYS A 246      43.330  34.320  23.320  1.00  0.00           C  
ATOM   2544  CE  LYS A 246      43.810  33.900  21.930  1.00  0.00           C  
ATOM   2545  NZ  LYS A 246      45.250  33.680  22.050  1.00  0.00           N1+
ATOM   2546  H   LYS A 246      44.250  32.140  26.740  1.00  0.00           H  
ATOM   2547  HZ1 LYS A 246      45.650  33.520  21.150  1.00  0.00           H  
ATOM   2548  HZ2 LYS A 246      45.760  34.370  22.560  1.00  0.00           H  
ATOM   2549  HZ3 LYS A 246      45.290  32.790  22.520  1.00  0.00           H  
ATOM   2550  N   THR A 247      42.630  34.480  28.740  1.00  0.00           N  
ATOM   2551  CA  THR A 247      42.070  35.230  29.920  1.00  0.00           C  
ATOM   2552  C   THR A 247      43.060  36.380  30.310  1.00  0.00           C  
ATOM   2553  O   THR A 247      42.740  37.470  30.700  1.00  0.00           O  
ATOM   2554  CB  THR A 247      41.920  34.200  31.010  1.00  0.00           C  
ATOM   2555  CG2 THR A 247      40.680  33.340  30.810  1.00  0.00           C  
ATOM   2556  OG1 THR A 247      43.090  33.380  31.090  1.00  0.00           O  
ATOM   2557  H   THR A 247      42.810  33.520  28.940  1.00  0.00           H  
ATOM   2558  HG1 THR A 247      42.950  32.630  31.730  1.00  0.00           H  
ATOM   2559  N   ILE A 248      44.330  35.960  30.330  1.00  0.00           N  
ATOM   2560  CA  ILE A 248      45.530  36.880  30.460  1.00  0.00           C  
ATOM   2561  C   ILE A 248      45.730  38.010  29.430  1.00  0.00           C  
ATOM   2562  O   ILE A 248      46.240  39.100  29.680  1.00  0.00           O  
ATOM   2563  CB  ILE A 248      46.690  35.890  30.630  1.00  0.00           C  
ATOM   2564  CG1 ILE A 248      46.420  35.140  31.930  1.00  0.00           C  
ATOM   2565  CG2 ILE A 248      48.080  36.590  30.860  1.00  0.00           C  
ATOM   2566  CD  ILE A 248      47.510  34.050  32.210  1.00  0.00           C  
ATOM   2567  H   ILE A 248      44.590  35.020  30.140  1.00  0.00           H  
ATOM   2568  N   GLN A 249      45.340  37.650  28.220  1.00  0.00           N  
ATOM   2569  CA  GLN A 249      45.120  38.660  27.220  1.00  0.00           C  
ATOM   2570  C   GLN A 249      43.910  39.570  27.460  1.00  0.00           C  
ATOM   2571  O   GLN A 249      43.980  40.790  27.270  1.00  0.00           O  
ATOM   2572  CB  GLN A 249      45.060  37.880  25.880  1.00  0.00           C  
ATOM   2573  CG  GLN A 249      46.370  37.240  25.380  1.00  0.00           C  
ATOM   2574  CD  GLN A 249      46.180  36.990  23.900  1.00  0.00           C  
ATOM   2575  NE2 GLN A 249      46.320  38.010  23.100  1.00  0.00           N  
ATOM   2576  OE1 GLN A 249      46.190  35.890  23.370  1.00  0.00           O  
ATOM   2577  H   GLN A 249      45.410  36.690  27.920  1.00  0.00           H  
ATOM   2578 1HE2 GLN A 249      46.470  38.920  23.490  1.00  0.00           H  
ATOM   2579 2HE2 GLN A 249      46.470  37.810  22.130  1.00  0.00           H  
ATOM   2580  N   MET A 250      42.810  38.920  27.770  1.00  0.00           N  
ATOM   2581  CA  MET A 250      41.500  39.540  28.090  1.00  0.00           C  
ATOM   2582  C   MET A 250      41.640  40.670  29.170  1.00  0.00           C  
ATOM   2583  O   MET A 250      40.770  41.490  29.180  1.00  0.00           O  
ATOM   2584  CB  MET A 250      40.480  38.440  28.420  1.00  0.00           C  
ATOM   2585  CG  MET A 250      39.070  39.010  28.460  1.00  0.00           C  
ATOM   2586  SD  MET A 250      38.310  39.650  26.970  1.00  0.00           S  
ATOM   2587  CE  MET A 250      36.590  39.940  27.330  1.00  0.00           C  
ATOM   2588  H   MET A 250      42.820  37.940  27.560  1.00  0.00           H  
ATOM   2589  N   VAL A 251      42.430  40.450  30.250  1.00  0.00           N  
ATOM   2590  CA  VAL A 251      42.680  41.520  31.240  1.00  0.00           C  
ATOM   2591  C   VAL A 251      43.530  42.700  30.700  1.00  0.00           C  
ATOM   2592  O   VAL A 251      42.950  43.800  30.730  1.00  0.00           O  
ATOM   2593  CB  VAL A 251      43.160  40.930  32.560  1.00  0.00           C  
ATOM   2594  CG1 VAL A 251      42.030  40.280  33.450  1.00  0.00           C  
ATOM   2595  CG2 VAL A 251      44.400  40.070  32.330  1.00  0.00           C  
ATOM   2596  H   VAL A 251      42.520  39.490  30.550  1.00  0.00           H  
ATOM   2597  N   ARG A 252      44.550  42.370  29.940  1.00  0.00           N  
ATOM   2598  CA  ARG A 252      45.490  43.340  29.330  1.00  0.00           C  
ATOM   2599  C   ARG A 252      44.770  44.310  28.340  1.00  0.00           C  
ATOM   2600  O   ARG A 252      45.050  45.480  28.290  1.00  0.00           O  
ATOM   2601  CB  ARG A 252      46.560  42.640  28.520  1.00  0.00           C  
ATOM   2602  CG  ARG A 252      47.900  43.340  28.500  1.00  0.00           C  
ATOM   2603  CD  ARG A 252      48.310  43.760  29.920  1.00  0.00           C  
ATOM   2604  NE  ARG A 252      49.720  44.150  29.900  1.00  0.00           N  
ATOM   2605  CZ  ARG A 252      50.850  43.510  30.240  1.00  0.00           C  
ATOM   2606  NH1 ARG A 252      50.850  42.180  30.530  1.00  0.00           N1+
ATOM   2607  NH2 ARG A 252      52.010  44.140  30.100  1.00  0.00           N  
ATOM   2608  H   ARG A 252      44.760  41.430  29.680  1.00  0.00           H  
ATOM   2609  HE  ARG A 252      49.860  45.020  29.430  1.00  0.00           H  
ATOM   2610 1HH1 ARG A 252      50.050  41.580  30.500  1.00  0.00           H  
ATOM   2611 2HH1 ARG A 252      51.720  41.690  30.590  1.00  0.00           H  
ATOM   2612 1HH2 ARG A 252      52.120  45.060  29.740  1.00  0.00           H  
ATOM   2613 2HH2 ARG A 252      52.780  43.850  30.670  1.00  0.00           H  
ATOM   2614  N   SER A 253      43.730  43.820  27.610  1.00  0.00           N  
ATOM   2615  CA  SER A 253      42.960  44.620  26.610  1.00  0.00           C  
ATOM   2616  C   SER A 253      41.850  45.480  27.250  1.00  0.00           C  
ATOM   2617  O   SER A 253      41.440  46.500  26.710  1.00  0.00           O  
ATOM   2618  CB  SER A 253      42.340  43.710  25.510  1.00  0.00           C  
ATOM   2619  OG  SER A 253      41.410  42.850  26.070  1.00  0.00           O  
ATOM   2620  H   SER A 253      43.760  42.840  27.420  1.00  0.00           H  
ATOM   2621  HG  SER A 253      40.710  42.600  25.400  1.00  0.00           H  
ATOM   2622  N   GLN A 254      41.210  44.920  28.280  1.00  0.00           N  
ATOM   2623  CA  GLN A 254      40.320  45.770  29.190  1.00  0.00           C  
ATOM   2624  C   GLN A 254      40.860  46.670  30.300  1.00  0.00           C  
ATOM   2625  O   GLN A 254      40.120  47.610  30.630  1.00  0.00           O  
ATOM   2626  CB  GLN A 254      39.280  44.830  29.760  1.00  0.00           C  
ATOM   2627  CG  GLN A 254      38.400  44.060  28.820  1.00  0.00           C  
ATOM   2628  CD  GLN A 254      37.400  43.100  29.510  1.00  0.00           C  
ATOM   2629  NE2 GLN A 254      37.830  41.890  29.790  1.00  0.00           N  
ATOM   2630  OE1 GLN A 254      36.190  43.260  29.530  1.00  0.00           O  
ATOM   2631  H   GLN A 254      41.080  43.930  28.370  1.00  0.00           H  
ATOM   2632 1HE2 GLN A 254      38.770  41.610  29.580  1.00  0.00           H  
ATOM   2633 2HE2 GLN A 254      37.190  41.190  30.110  1.00  0.00           H  
ATOM   2634  N   ARG A 255      42.090  46.470  30.790  1.00  0.00           N  
ATOM   2635  CA  ARG A 255      42.890  47.470  31.510  1.00  0.00           C  
ATOM   2636  C   ARG A 255      44.360  47.220  31.430  1.00  0.00           C  
ATOM   2637  O   ARG A 255      44.820  46.120  31.480  1.00  0.00           O  
ATOM   2638  CB  ARG A 255      42.470  47.460  32.980  1.00  0.00           C  
ATOM   2639  CG  ARG A 255      42.930  48.720  33.670  1.00  0.00           C  
ATOM   2640  CD  ARG A 255      42.810  48.560  35.170  1.00  0.00           C  
ATOM   2641  NE  ARG A 255      43.580  49.680  35.700  1.00  0.00           N  
ATOM   2642  CZ  ARG A 255      43.110  50.540  36.600  1.00  0.00           C  
ATOM   2643  NH1 ARG A 255      41.910  50.430  37.160  1.00  0.00           N1+
ATOM   2644  NH2 ARG A 255      43.940  51.540  37.000  1.00  0.00           N  
ATOM   2645  H   ARG A 255      42.430  45.530  30.760  1.00  0.00           H  
ATOM   2646  HE  ARG A 255      44.540  49.800  35.430  1.00  0.00           H  
ATOM   2647 1HH1 ARG A 255      41.200  49.760  36.940  1.00  0.00           H  
ATOM   2648 2HH1 ARG A 255      41.520  51.190  37.680  1.00  0.00           H  
ATOM   2649 1HH2 ARG A 255      44.840  51.650  36.590  1.00  0.00           H  
ATOM   2650 2HH2 ARG A 255      43.720  52.260  37.650  1.00  0.00           H  
ATOM   2651  N   SER A 256      45.160  48.290  31.320  1.00  0.00           N  
ATOM   2652  CA  SER A 256      46.620  48.210  31.070  1.00  0.00           C  
ATOM   2653  C   SER A 256      47.410  47.730  32.300  1.00  0.00           C  
ATOM   2654  O   SER A 256      47.040  48.120  33.410  1.00  0.00           O  
ATOM   2655  CB  SER A 256      47.210  49.560  30.490  1.00  0.00           C  
ATOM   2656  OG  SER A 256      47.000  50.560  31.470  1.00  0.00           O  
ATOM   2657  H   SER A 256      44.730  49.170  31.520  1.00  0.00           H  
ATOM   2658  HG  SER A 256      47.850  50.570  32.000  1.00  0.00           H  
ATOM   2659  N   GLY A 257      48.550  47.180  32.010  1.00  0.00           N  
ATOM   2660  CA  GLY A 257      49.620  46.720  32.950  1.00  0.00           C  
ATOM   2661  C   GLY A 257      49.230  45.530  33.830  1.00  0.00           C  
ATOM   2662  O   GLY A 257      49.850  45.140  34.820  1.00  0.00           O  
ATOM   2663  H   GLY A 257      48.830  46.980  31.070  1.00  0.00           H  
ATOM   2664  N   MET A 258      48.080  44.930  33.550  1.00  0.00           N  
ATOM   2665  CA  MET A 258      47.450  43.890  34.410  1.00  0.00           C  
ATOM   2666  C   MET A 258      48.220  42.570  34.160  1.00  0.00           C  
ATOM   2667  O   MET A 258      48.620  42.220  33.060  1.00  0.00           O  
ATOM   2668  CB  MET A 258      45.990  43.730  34.020  1.00  0.00           C  
ATOM   2669  CG  MET A 258      45.070  44.720  34.760  1.00  0.00           C  
ATOM   2670  SD  MET A 258      43.310  44.250  34.560  1.00  0.00           S  
ATOM   2671  CE  MET A 258      43.100  43.880  36.260  1.00  0.00           C  
ATOM   2672  H   MET A 258      47.610  45.050  32.680  1.00  0.00           H  
ATOM   2673  N   VAL A 259      48.650  42.080  35.280  1.00  0.00           N  
ATOM   2674  CA  VAL A 259      49.670  41.010  35.510  1.00  0.00           C  
ATOM   2675  C   VAL A 259      51.020  41.500  35.030  1.00  0.00           C  
ATOM   2676  O   VAL A 259      51.390  41.570  33.850  1.00  0.00           O  
ATOM   2677  CB  VAL A 259      49.290  39.680  34.850  1.00  0.00           C  
ATOM   2678  CG1 VAL A 259      50.330  38.600  35.240  1.00  0.00           C  
ATOM   2679  CG2 VAL A 259      47.870  39.220  35.350  1.00  0.00           C  
ATOM   2680  H   VAL A 259      48.280  42.380  36.160  1.00  0.00           H  
ATOM   2681  N   GLN A 260      51.690  41.910  36.010  1.00  0.00           N  
ATOM   2682  CA  GLN A 260      52.960  42.610  35.970  1.00  0.00           C  
ATOM   2683  C   GLN A 260      54.240  41.820  36.020  1.00  0.00           C  
ATOM   2684  O   GLN A 260      55.180  42.130  35.320  1.00  0.00           O  
ATOM   2685  CB  GLN A 260      52.890  43.430  37.220  1.00  0.00           C  
ATOM   2686  CG  GLN A 260      52.250  44.770  37.040  1.00  0.00           C  
ATOM   2687  CD  GLN A 260      52.890  45.790  36.200  1.00  0.00           C  
ATOM   2688  NE2 GLN A 260      52.240  45.970  35.040  1.00  0.00           N  
ATOM   2689  OE1 GLN A 260      53.720  46.610  36.610  1.00  0.00           O  
ATOM   2690  H   GLN A 260      51.330  41.840  36.940  1.00  0.00           H  
ATOM   2691 1HE2 GLN A 260      51.350  45.550  34.890  1.00  0.00           H  
ATOM   2692 2HE2 GLN A 260      52.660  46.520  34.310  1.00  0.00           H  
ATOM   2693  N   THR A 261      54.190  40.680  36.700  1.00  0.00           N  
ATOM   2694  CA  THR A 261      55.420  39.900  36.850  1.00  0.00           C  
ATOM   2695  C   THR A 261      55.340  38.450  36.290  1.00  0.00           C  
ATOM   2696  O   THR A 261      54.310  37.800  36.140  1.00  0.00           O  
ATOM   2697  CB  THR A 261      56.070  39.800  38.250  1.00  0.00           C  
ATOM   2698  CG2 THR A 261      56.460  41.260  38.630  1.00  0.00           C  
ATOM   2699  OG1 THR A 261      55.380  38.940  39.190  1.00  0.00           O  
ATOM   2700  H   THR A 261      53.480  40.500  37.380  1.00  0.00           H  
ATOM   2701  HG1 THR A 261      55.100  39.550  39.930  1.00  0.00           H  
ATOM   2702  N   GLU A 262      56.510  38.130  35.790  1.00  0.00           N  
ATOM   2703  CA  GLU A 262      56.880  36.690  35.380  1.00  0.00           C  
ATOM   2704  C   GLU A 262      56.610  35.730  36.500  1.00  0.00           C  
ATOM   2705  O   GLU A 262      56.060  34.640  36.220  1.00  0.00           O  
ATOM   2706  CB  GLU A 262      58.330  36.550  35.040  1.00  0.00           C  
ATOM   2707  CG  GLU A 262      58.910  37.530  34.070  1.00  0.00           C  
ATOM   2708  CD  GLU A 262      59.400  38.810  34.940  1.00  0.00           C  
ATOM   2709  OE1 GLU A 262      58.670  39.790  34.990  1.00  0.00           O  
ATOM   2710  OE2 GLU A 262      60.520  38.670  35.440  1.00  0.00           O1-
ATOM   2711  H   GLU A 262      57.190  38.820  35.540  1.00  0.00           H  
ATOM   2712  N   ALA A 263      57.000  36.110  37.740  1.00  0.00           N  
ATOM   2713  CA  ALA A 263      56.580  35.280  38.910  1.00  0.00           C  
ATOM   2714  C   ALA A 263      55.040  35.210  39.050  1.00  0.00           C  
ATOM   2715  O   ALA A 263      54.560  34.100  39.110  1.00  0.00           O  
ATOM   2716  CB  ALA A 263      57.110  35.890  40.260  1.00  0.00           C  
ATOM   2717  H   ALA A 263      57.680  36.820  37.930  1.00  0.00           H  
ATOM   2718  N   GLN A 264      54.310  36.300  38.830  1.00  0.00           N  
ATOM   2719  CA  GLN A 264      52.780  36.130  38.930  1.00  0.00           C  
ATOM   2720  C   GLN A 264      52.210  35.160  37.850  1.00  0.00           C  
ATOM   2721  O   GLN A 264      51.120  34.630  38.060  1.00  0.00           O  
ATOM   2722  CB  GLN A 264      51.980  37.450  38.780  1.00  0.00           C  
ATOM   2723  CG  GLN A 264      52.400  38.520  39.750  1.00  0.00           C  
ATOM   2724  CD  GLN A 264      51.670  39.850  39.550  1.00  0.00           C  
ATOM   2725  NE2 GLN A 264      50.920  40.280  40.490  1.00  0.00           N  
ATOM   2726  OE1 GLN A 264      51.870  40.530  38.550  1.00  0.00           O  
ATOM   2727  H   GLN A 264      54.660  37.230  38.730  1.00  0.00           H  
ATOM   2728 1HE2 GLN A 264      50.830  39.710  41.320  1.00  0.00           H  
ATOM   2729 2HE2 GLN A 264      50.180  40.910  40.260  1.00  0.00           H  
ATOM   2730  N   TYR A 265      52.760  35.270  36.620  1.00  0.00           N  
ATOM   2731  CA  TYR A 265      52.470  34.330  35.490  1.00  0.00           C  
ATOM   2732  C   TYR A 265      52.720  32.790  35.770  1.00  0.00           C  
ATOM   2733  O   TYR A 265      51.860  31.950  35.600  1.00  0.00           O  
ATOM   2734  CB  TYR A 265      53.290  34.790  34.220  1.00  0.00           C  
ATOM   2735  CG  TYR A 265      52.850  34.010  32.930  1.00  0.00           C  
ATOM   2736  CD1 TYR A 265      51.800  34.560  32.230  1.00  0.00           C  
ATOM   2737  CD2 TYR A 265      53.730  33.100  32.280  1.00  0.00           C  
ATOM   2738  CE1 TYR A 265      51.490  34.030  30.930  1.00  0.00           C  
ATOM   2739  CE2 TYR A 265      53.430  32.650  31.040  1.00  0.00           C  
ATOM   2740  CZ  TYR A 265      52.310  33.130  30.390  1.00  0.00           C  
ATOM   2741  OH  TYR A 265      51.850  32.430  29.340  1.00  0.00           O  
ATOM   2742  H   TYR A 265      53.230  36.110  36.340  1.00  0.00           H  
ATOM   2743  HD1 TYR A 265      51.420  35.530  32.570  1.00  0.00           H  
ATOM   2744  HD2 TYR A 265      54.640  32.710  32.730  1.00  0.00           H  
ATOM   2745  HE1 TYR A 265      50.470  34.130  30.580  1.00  0.00           H  
ATOM   2746  HE2 TYR A 265      54.090  31.910  30.590  1.00  0.00           H  
ATOM   2747  HH  TYR A 265      52.340  31.590  29.120  1.00  0.00           H  
ATOM   2748  N   ARG A 266      53.820  32.430  36.500  1.00  0.00           N  
ATOM   2749  CA  ARG A 266      54.150  31.110  36.990  1.00  0.00           C  
ATOM   2750  C   ARG A 266      53.110  30.630  38.060  1.00  0.00           C  
ATOM   2751  O   ARG A 266      52.570  29.530  37.980  1.00  0.00           O  
ATOM   2752  CB  ARG A 266      55.590  31.010  37.610  1.00  0.00           C  
ATOM   2753  CG  ARG A 266      56.720  31.430  36.640  1.00  0.00           C  
ATOM   2754  CD  ARG A 266      58.190  31.150  37.060  1.00  0.00           C  
ATOM   2755  NE  ARG A 266      58.690  31.560  38.350  1.00  0.00           N  
ATOM   2756  CZ  ARG A 266      59.630  32.520  38.650  1.00  0.00           C  
ATOM   2757  NH1 ARG A 266      60.450  33.090  37.810  1.00  0.00           N1+
ATOM   2758  NH2 ARG A 266      59.690  32.930  39.930  1.00  0.00           N  
ATOM   2759  H   ARG A 266      54.500  33.050  36.870  1.00  0.00           H  
ATOM   2760  HE  ARG A 266      58.530  30.920  39.100  1.00  0.00           H  
ATOM   2761 1HH1 ARG A 266      60.600  32.790  36.860  1.00  0.00           H  
ATOM   2762 2HH1 ARG A 266      60.780  33.990  38.100  1.00  0.00           H  
ATOM   2763 1HH2 ARG A 266      59.050  32.590  40.610  1.00  0.00           H  
ATOM   2764 2HH2 ARG A 266      60.350  33.620  40.220  1.00  0.00           H  
ATOM   2765  N   PHE A 267      52.590  31.590  38.870  1.00  0.00           N  
ATOM   2766  CA  PHE A 267      51.630  31.300  39.980  1.00  0.00           C  
ATOM   2767  C   PHE A 267      50.210  30.890  39.440  1.00  0.00           C  
ATOM   2768  O   PHE A 267      49.560  29.920  39.850  1.00  0.00           O  
ATOM   2769  CB  PHE A 267      51.460  32.550  40.810  1.00  0.00           C  
ATOM   2770  CG  PHE A 267      50.540  32.400  42.020  1.00  0.00           C  
ATOM   2771  CD1 PHE A 267      51.180  31.980  43.160  1.00  0.00           C  
ATOM   2772  CD2 PHE A 267      49.150  32.680  42.000  1.00  0.00           C  
ATOM   2773  CE1 PHE A 267      50.520  31.910  44.370  1.00  0.00           C  
ATOM   2774  CE2 PHE A 267      48.470  32.530  43.200  1.00  0.00           C  
ATOM   2775  CZ  PHE A 267      49.130  32.150  44.370  1.00  0.00           C  
ATOM   2776  H   PHE A 267      53.020  32.490  38.960  1.00  0.00           H  
ATOM   2777  HD1 PHE A 267      52.210  31.640  43.180  1.00  0.00           H  
ATOM   2778  HD2 PHE A 267      48.710  33.010  41.060  1.00  0.00           H  
ATOM   2779  HE1 PHE A 267      51.020  31.780  45.320  1.00  0.00           H  
ATOM   2780  HE2 PHE A 267      47.390  32.490  43.020  1.00  0.00           H  
ATOM   2781  HZ  PHE A 267      48.550  32.420  45.250  1.00  0.00           H  
ATOM   2782  N   ILE A 268      49.890  31.380  38.250  1.00  0.00           N  
ATOM   2783  CA  ILE A 268      48.650  31.140  37.450  1.00  0.00           C  
ATOM   2784  C   ILE A 268      48.500  29.680  36.910  1.00  0.00           C  
ATOM   2785  O   ILE A 268      47.740  28.830  37.330  1.00  0.00           O  
ATOM   2786  CB  ILE A 268      48.420  32.210  36.340  1.00  0.00           C  
ATOM   2787  CG1 ILE A 268      48.420  33.610  36.880  1.00  0.00           C  
ATOM   2788  CG2 ILE A 268      47.150  31.980  35.540  1.00  0.00           C  
ATOM   2789  CD  ILE A 268      48.440  34.630  35.780  1.00  0.00           C  
ATOM   2790  H   ILE A 268      50.570  32.010  37.870  1.00  0.00           H  
ATOM   2791  N   TYR A 269      49.610  29.270  36.330  1.00  0.00           N  
ATOM   2792  CA  TYR A 269      49.920  27.940  35.860  1.00  0.00           C  
ATOM   2793  C   TYR A 269      50.190  26.870  36.990  1.00  0.00           C  
ATOM   2794  O   TYR A 269      49.730  25.720  36.870  1.00  0.00           O  
ATOM   2795  CB  TYR A 269      51.010  28.020  34.790  1.00  0.00           C  
ATOM   2796  CG  TYR A 269      50.520  28.480  33.420  1.00  0.00           C  
ATOM   2797  CD1 TYR A 269      49.890  27.560  32.610  1.00  0.00           C  
ATOM   2798  CD2 TYR A 269      51.100  29.640  32.920  1.00  0.00           C  
ATOM   2799  CE1 TYR A 269      49.970  27.760  31.230  1.00  0.00           C  
ATOM   2800  CE2 TYR A 269      51.170  29.840  31.570  1.00  0.00           C  
ATOM   2801  CZ  TYR A 269      50.620  28.870  30.720  1.00  0.00           C  
ATOM   2802  OH  TYR A 269      51.040  28.770  29.370  1.00  0.00           O  
ATOM   2803  H   TYR A 269      50.310  29.910  36.000  1.00  0.00           H  
ATOM   2804  HD1 TYR A 269      49.780  26.520  32.900  1.00  0.00           H  
ATOM   2805  HD2 TYR A 269      51.370  30.370  33.690  1.00  0.00           H  
ATOM   2806  HE1 TYR A 269      49.620  27.030  30.490  1.00  0.00           H  
ATOM   2807  HE2 TYR A 269      51.410  30.840  31.220  1.00  0.00           H  
ATOM   2808  HH  TYR A 269      51.780  29.410  29.190  1.00  0.00           H  
ATOM   2809  N   MET A 270      50.550  27.370  38.180  1.00  0.00           N  
ATOM   2810  CA  MET A 270      50.510  26.640  39.460  1.00  0.00           C  
ATOM   2811  C   MET A 270      49.100  26.360  40.010  1.00  0.00           C  
ATOM   2812  O   MET A 270      48.660  25.230  40.020  1.00  0.00           O  
ATOM   2813  CB  MET A 270      51.420  27.220  40.500  1.00  0.00           C  
ATOM   2814  CG  MET A 270      52.920  26.950  40.470  1.00  0.00           C  
ATOM   2815  SD  MET A 270      53.600  26.950  42.180  1.00  0.00           S  
ATOM   2816  CE  MET A 270      53.190  28.630  42.600  1.00  0.00           C  
ATOM   2817  H   MET A 270      51.040  28.240  38.110  1.00  0.00           H  
ATOM   2818  N   ALA A 271      48.300  27.450  40.070  1.00  0.00           N  
ATOM   2819  CA  ALA A 271      46.920  27.390  40.520  1.00  0.00           C  
ATOM   2820  C   ALA A 271      46.060  26.580  39.590  1.00  0.00           C  
ATOM   2821  O   ALA A 271      45.330  25.730  40.160  1.00  0.00           O  
ATOM   2822  CB  ALA A 271      46.360  28.750  41.040  1.00  0.00           C  
ATOM   2823  H   ALA A 271      48.690  28.360  39.950  1.00  0.00           H  
ATOM   2824  N   VAL A 272      46.220  26.520  38.210  1.00  0.00           N  
ATOM   2825  CA  VAL A 272      45.360  25.640  37.370  1.00  0.00           C  
ATOM   2826  C   VAL A 272      45.470  24.130  37.750  1.00  0.00           C  
ATOM   2827  O   VAL A 272      44.600  23.450  38.300  1.00  0.00           O  
ATOM   2828  CB  VAL A 272      45.410  25.750  35.860  1.00  0.00           C  
ATOM   2829  CG1 VAL A 272      44.930  27.150  35.520  1.00  0.00           C  
ATOM   2830  CG2 VAL A 272      46.810  25.630  35.210  1.00  0.00           C  
ATOM   2831  H   VAL A 272      46.960  26.980  37.730  1.00  0.00           H  
ATOM   2832  N   GLN A 273      46.720  23.700  37.810  1.00  0.00           N  
ATOM   2833  CA  GLN A 273      47.080  22.360  38.200  1.00  0.00           C  
ATOM   2834  C   GLN A 273      46.740  21.900  39.590  1.00  0.00           C  
ATOM   2835  O   GLN A 273      46.580  20.730  39.900  1.00  0.00           O  
ATOM   2836  CB  GLN A 273      48.570  22.180  37.990  1.00  0.00           C  
ATOM   2837  CG  GLN A 273      48.840  22.020  36.530  1.00  0.00           C  
ATOM   2838  CD  GLN A 273      50.240  21.530  36.280  1.00  0.00           C  
ATOM   2839  NE2 GLN A 273      50.440  20.220  36.380  1.00  0.00           N  
ATOM   2840  OE1 GLN A 273      51.200  22.300  36.190  1.00  0.00           O  
ATOM   2841  H   GLN A 273      47.480  24.210  37.400  1.00  0.00           H  
ATOM   2842 1HE2 GLN A 273      49.760  19.610  36.780  1.00  0.00           H  
ATOM   2843 2HE2 GLN A 273      51.280  19.870  35.970  1.00  0.00           H  
ATOM   2844  N   HIS A 274      46.640  22.820  40.500  1.00  0.00           N  
ATOM   2845  CA  HIS A 274      46.250  22.650  41.910  1.00  0.00           C  
ATOM   2846  C   HIS A 274      44.710  22.480  42.030  1.00  0.00           C  
ATOM   2847  O   HIS A 274      44.280  21.490  42.650  1.00  0.00           O  
ATOM   2848  CB  HIS A 274      46.700  23.940  42.620  1.00  0.00           C  
ATOM   2849  CG  HIS A 274      46.550  23.900  44.140  1.00  0.00           C  
ATOM   2850  CD2 HIS A 274      47.560  24.010  45.000  1.00  0.00           C  
ATOM   2851  ND1 HIS A 274      45.440  24.200  44.860  1.00  0.00           N  
ATOM   2852  CE1 HIS A 274      45.750  24.450  46.150  1.00  0.00           C  
ATOM   2853  NE2 HIS A 274      47.070  24.290  46.210  1.00  0.00           N  
ATOM   2854  H   HIS A 274      47.030  23.680  40.160  1.00  0.00           H  
ATOM   2855  HD2 HIS A 274      48.630  23.910  44.820  1.00  0.00           H  
ATOM   2856  HE1 HIS A 274      45.020  24.620  46.940  1.00  0.00           H  
ATOM   2857  HE2 HIS A 274      47.640  24.630  46.960  1.00  0.00           H  
ATOM   2858  N   TYR A 275      43.920  23.360  41.360  1.00  0.00           N  
ATOM   2859  CA  TYR A 275      42.440  23.270  41.350  1.00  0.00           C  
ATOM   2860  C   TYR A 275      41.900  21.960  40.700  1.00  0.00           C  
ATOM   2861  O   TYR A 275      41.170  21.250  41.330  1.00  0.00           O  
ATOM   2862  CB  TYR A 275      41.840  24.480  40.600  1.00  0.00           C  
ATOM   2863  CG  TYR A 275      40.390  24.670  40.950  1.00  0.00           C  
ATOM   2864  CD1 TYR A 275      40.150  25.180  42.230  1.00  0.00           C  
ATOM   2865  CD2 TYR A 275      39.280  24.380  40.160  1.00  0.00           C  
ATOM   2866  CE1 TYR A 275      38.880  25.450  42.720  1.00  0.00           C  
ATOM   2867  CE2 TYR A 275      37.990  24.620  40.640  1.00  0.00           C  
ATOM   2868  CZ  TYR A 275      37.820  25.220  41.880  1.00  0.00           C  
ATOM   2869  OH  TYR A 275      36.530  25.670  42.130  1.00  0.00           O  
ATOM   2870  H   TYR A 275      44.310  24.140  40.860  1.00  0.00           H  
ATOM   2871  HD1 TYR A 275      40.970  25.380  42.920  1.00  0.00           H  
ATOM   2872  HD2 TYR A 275      39.400  24.090  39.110  1.00  0.00           H  
ATOM   2873  HE1 TYR A 275      38.700  26.000  43.650  1.00  0.00           H  
ATOM   2874  HE2 TYR A 275      37.140  24.300  40.040  1.00  0.00           H  
ATOM   2875  HH  TYR A 275      36.580  26.080  43.040  1.00  0.00           H  
ATOM   2876  N   ILE A 276      42.530  21.620  39.510  1.00  0.00           N  
ATOM   2877  CA  ILE A 276      42.300  20.320  38.810  1.00  0.00           C  
ATOM   2878  C   ILE A 276      42.760  19.110  39.670  1.00  0.00           C  
ATOM   2879  O   ILE A 276      41.980  18.140  39.850  1.00  0.00           O  
ATOM   2880  CB  ILE A 276      42.910  20.400  37.400  1.00  0.00           C  
ATOM   2881  CG1 ILE A 276      42.180  21.390  36.520  1.00  0.00           C  
ATOM   2882  CG2 ILE A 276      42.880  19.100  36.650  1.00  0.00           C  
ATOM   2883  CD  ILE A 276      43.130  22.050  35.530  1.00  0.00           C  
ATOM   2884  H   ILE A 276      43.130  22.230  39.000  1.00  0.00           H  
ATOM   2885  N   GLU A 277      43.750  19.280  40.640  1.00  0.00           N  
ATOM   2886  CA  GLU A 277      44.140  18.140  41.460  1.00  0.00           C  
ATOM   2887  C   GLU A 277      43.270  17.970  42.720  1.00  0.00           C  
ATOM   2888  O   GLU A 277      43.110  16.830  43.170  1.00  0.00           O  
ATOM   2889  CB  GLU A 277      45.590  18.110  41.900  1.00  0.00           C  
ATOM   2890  CG  GLU A 277      46.310  17.720  40.630  1.00  0.00           C  
ATOM   2891  CD  GLU A 277      47.770  17.560  41.110  1.00  0.00           C  
ATOM   2892  OE1 GLU A 277      48.150  16.540  41.600  1.00  0.00           O  
ATOM   2893  OE2 GLU A 277      48.590  18.470  40.830  1.00  0.00           O1-
ATOM   2894  H   GLU A 277      44.330  20.070  40.470  1.00  0.00           H  
ATOM   2895  N   THR A 278      42.820  19.100  43.350  1.00  0.00           N  
ATOM   2896  CA  THR A 278      41.850  19.080  44.460  1.00  0.00           C  
ATOM   2897  C   THR A 278      40.430  18.630  44.030  1.00  0.00           C  
ATOM   2898  O   THR A 278      39.850  17.700  44.590  1.00  0.00           O  
ATOM   2899  CB  THR A 278      41.680  20.370  45.240  1.00  0.00           C  
ATOM   2900  CG2 THR A 278      42.850  20.780  46.060  1.00  0.00           C  
ATOM   2901  OG1 THR A 278      41.160  21.390  44.410  1.00  0.00           O  
ATOM   2902  H   THR A 278      43.270  19.940  43.050  1.00  0.00           H  
ATOM   2903  HG1 THR A 278      40.440  21.890  44.880  1.00  0.00           H  
ATOM   2904  N   LEU A 279      40.040  19.110  42.820  1.00  0.00           N  
ATOM   2905  CA  LEU A 279      38.880  18.590  42.150  1.00  0.00           C  
ATOM   2906  C   LEU A 279      38.910  17.090  41.710  1.00  0.00           C  
ATOM   2907  O   LEU A 279      37.930  16.400  41.660  1.00  0.00           O  
ATOM   2908  CB  LEU A 279      38.450  19.430  40.950  1.00  0.00           C  
ATOM   2909  CG  LEU A 279      37.330  20.480  41.260  1.00  0.00           C  
ATOM   2910  CD1 LEU A 279      37.570  21.380  42.450  1.00  0.00           C  
ATOM   2911  CD2 LEU A 279      36.860  21.340  40.100  1.00  0.00           C  
ATOM   2912  H   LEU A 279      40.400  19.860  42.270  1.00  0.00           H  
ATOM   2913  N   GLN A 280      40.040  16.560  41.240  1.00  0.00           N  
ATOM   2914  CA  GLN A 280      40.130  15.110  41.030  1.00  0.00           C  
ATOM   2915  C   GLN A 280      40.260  14.250  42.310  1.00  0.00           C  
ATOM   2916  O   GLN A 280      40.100  13.040  42.190  1.00  0.00           O  
ATOM   2917  CB  GLN A 280      41.320  14.740  40.190  1.00  0.00           C  
ATOM   2918  CG  GLN A 280      41.290  15.180  38.750  1.00  0.00           C  
ATOM   2919  CD  GLN A 280      40.260  14.420  37.800  1.00  0.00           C  
ATOM   2920  NE2 GLN A 280      40.780  14.040  36.620  1.00  0.00           N  
ATOM   2921  OE1 GLN A 280      39.060  14.340  38.030  1.00  0.00           O  
ATOM   2922  H   GLN A 280      40.680  17.170  40.780  1.00  0.00           H  
ATOM   2923 1HE2 GLN A 280      41.670  14.210  36.200  1.00  0.00           H  
ATOM   2924 2HE2 GLN A 280      40.030  13.700  36.050  1.00  0.00           H  
ATOM   2925  N   ARG A 281      40.150  14.860  43.490  1.00  0.00           N  
ATOM   2926  CA  ARG A 281      40.190  14.100  44.770  1.00  0.00           C  
ATOM   2927  C   ARG A 281      38.820  13.610  45.230  1.00  0.00           C  
ATOM   2928  O   ARG A 281      37.810  14.340  45.070  1.00  0.00           O  
ATOM   2929  CB  ARG A 281      40.660  15.010  45.940  1.00  0.00           C  
ATOM   2930  CG  ARG A 281      42.160  14.930  46.220  1.00  0.00           C  
ATOM   2931  CD  ARG A 281      42.480  16.150  47.070  1.00  0.00           C  
ATOM   2932  NE  ARG A 281      43.880  16.180  47.460  1.00  0.00           N  
ATOM   2933  CZ  ARG A 281      44.480  17.130  48.150  1.00  0.00           C  
ATOM   2934  NH1 ARG A 281      43.820  18.200  48.630  1.00  0.00           N1+
ATOM   2935  NH2 ARG A 281      45.790  17.110  48.350  1.00  0.00           N  
ATOM   2936  H   ARG A 281      39.900  15.820  43.630  1.00  0.00           H  
ATOM   2937  HE  ARG A 281      44.470  15.380  47.510  1.00  0.00           H  
ATOM   2938 1HH1 ARG A 281      42.830  18.320  48.580  1.00  0.00           H  
ATOM   2939 2HH1 ARG A 281      44.340  19.020  48.870  1.00  0.00           H  
ATOM   2940 1HH2 ARG A 281      46.310  16.370  47.930  1.00  0.00           H  
ATOM   2941 2HH2 ARG A 281      46.360  17.770  48.850  1.00  0.00           H  
ATOM   2942  N   ARG A 282      38.880  12.590  46.090  1.00  0.00           N  
ATOM   2943  CA  ARG A 282      37.660  11.860  46.510  1.00  0.00           C  
ATOM   2944  C   ARG A 282      37.670  11.960  48.070  1.00  0.00           C  
ATOM   2945  CB  ARG A 282      37.750  10.400  46.020  1.00  0.00           C  
ATOM   2946  CG  ARG A 282      37.820  10.350  44.500  1.00  0.00           C  
ATOM   2947  CD  ARG A 282      37.540   8.950  43.940  1.00  0.00           C  
ATOM   2948  NE  ARG A 282      37.550   8.790  42.460  1.00  0.00           N  
ATOM   2949  CZ  ARG A 282      36.660   8.160  41.680  1.00  0.00           C  
ATOM   2950  NH1 ARG A 282      35.550   7.770  42.220  1.00  0.00           N1+
ATOM   2951  NH2 ARG A 282      36.880   7.910  40.360  1.00  0.00           N  
ATOM   2952  O1  ARG A 282      36.720  12.640  48.500  1.00  0.00           O  
ATOM   2953  O2  ARG A 282      38.610  11.480  48.720  1.00  0.00           O  
ATOM   2954  H   ARG A 282      39.730  12.280  46.500  1.00  0.00           H  
ATOM   2955  HE  ARG A 282      38.270   9.350  42.060  1.00  0.00           H  
ATOM   2956 1HH1 ARG A 282      35.310   7.960  43.170  1.00  0.00           H  
ATOM   2957 2HH1 ARG A 282      34.900   7.290  41.630  1.00  0.00           H  
ATOM   2958 1HH2 ARG A 282      37.780   7.930  39.920  1.00  0.00           H  
ATOM   2959 2HH2 ARG A 282      36.110   7.530  39.850  1.00  0.00           H  
ATOM   2960  N   ARG B   0      55.460  73.260  47.700  1.00  0.00           N  
ATOM   2961  CA  ARG B   0      54.220  72.820  47.040  1.00  0.00           C  
ATOM   2962  C   ARG B   0      53.920  71.250  46.890  1.00  0.00           C  
ATOM   2963  O   ARG B   0      54.830  70.540  47.280  1.00  0.00           O  
ATOM   2964  CB  ARG B   0      54.150  73.340  45.600  1.00  0.00           C  
ATOM   2965  CG  ARG B   0      55.420  73.220  44.720  1.00  0.00           C  
ATOM   2966  CD  ARG B   0      55.300  74.110  43.480  1.00  0.00           C  
ATOM   2967  NE  ARG B   0      55.350  75.560  43.820  1.00  0.00           N  
ATOM   2968  CZ  ARG B   0      56.340  76.370  43.580  1.00  0.00           C  
ATOM   2969  NH1 ARG B   0      57.260  75.940  42.770  1.00  0.00           N1+
ATOM   2970  NH2 ARG B   0      56.200  77.590  44.040  1.00  0.00           N  
ATOM   2971  HE  ARG B   0      54.660  75.890  44.470  1.00  0.00           H  
ATOM   2972 1HH1 ARG B   0      57.260  74.980  42.460  1.00  0.00           H  
ATOM   2973 2HH1 ARG B   0      57.890  76.520  42.260  1.00  0.00           H  
ATOM   2974 1HH2 ARG B   0      55.430  78.060  44.470  1.00  0.00           H  
ATOM   2975 2HH2 ARG B   0      56.970  78.220  43.880  1.00  0.00           H  
ATOM   2976  H1  ARG B   0      56.250  72.780  47.290  1.00  0.00           H  
ATOM   2977  H2  ARG B   0      55.640  74.240  47.680  1.00  0.00           H  
ATOM   2978  H3  ARG B   0      55.450  72.940  48.650  1.00  0.00           H  
ATOM   2979  N   SER B   1      52.770  70.830  46.430  1.00  0.00           N  
ATOM   2980  CA  SER B   1      52.440  69.340  46.440  1.00  0.00           C  
ATOM   2981  C   SER B   1      53.100  68.530  45.330  1.00  0.00           C  
ATOM   2982  O   SER B   1      53.600  69.020  44.290  1.00  0.00           O  
ATOM   2983  CB  SER B   1      50.940  69.040  46.570  1.00  0.00           C  
ATOM   2984  OG  SER B   1      50.310  69.710  45.560  1.00  0.00           O  
ATOM   2985  H   SER B   1      52.190  71.430  45.880  1.00  0.00           H  
ATOM   2986  HG  SER B   1      49.330  69.680  45.780  1.00  0.00           H  
ATOM   2987  N   ARG B   2      53.380  67.310  45.820  1.00  0.00           N  
ATOM   2988  CA  ARG B   2      54.240  66.430  44.960  1.00  0.00           C  
ATOM   2989  C   ARG B   2      53.490  65.780  43.850  1.00  0.00           C  
ATOM   2990  O   ARG B   2      52.370  65.290  44.020  1.00  0.00           O  
ATOM   2991  CB  ARG B   2      55.060  65.340  45.680  1.00  0.00           C  
ATOM   2992  CG  ARG B   2      56.300  66.070  46.170  1.00  0.00           C  
ATOM   2993  CD  ARG B   2      57.400  65.330  47.030  1.00  0.00           C  
ATOM   2994  NE  ARG B   2      58.430  66.390  47.260  1.00  0.00           N  
ATOM   2995  CZ  ARG B   2      59.760  66.240  47.550  1.00  0.00           C  
ATOM   2996  NH1 ARG B   2      60.270  65.030  47.920  1.00  0.00           N1+
ATOM   2997  NH2 ARG B   2      60.500  67.270  47.460  1.00  0.00           N  
ATOM   2998  H   ARG B   2      52.880  66.850  46.550  1.00  0.00           H  
ATOM   2999  HE  ARG B   2      58.010  67.270  47.440  1.00  0.00           H  
ATOM   3000 1HH1 ARG B   2      59.620  64.270  47.990  1.00  0.00           H  
ATOM   3001 2HH1 ARG B   2      61.190  64.830  48.270  1.00  0.00           H  
ATOM   3002 1HH2 ARG B   2      60.150  68.180  47.250  1.00  0.00           H  
ATOM   3003 2HH2 ARG B   2      61.460  67.040  47.610  1.00  0.00           H  
ATOM   3004  N   LEU B   3      54.280  65.490  42.800  1.00  0.00           N  
ATOM   3005  CA  LEU B   3      53.780  64.940  41.540  1.00  0.00           C  
ATOM   3006  C   LEU B   3      53.410  63.440  41.490  1.00  0.00           C  
ATOM   3007  O   LEU B   3      54.180  62.640  40.920  1.00  0.00           O  
ATOM   3008  CB  LEU B   3      54.860  65.340  40.470  1.00  0.00           C  
ATOM   3009  CG  LEU B   3      55.140  66.790  40.410  1.00  0.00           C  
ATOM   3010  CD1 LEU B   3      56.130  67.180  39.270  1.00  0.00           C  
ATOM   3011  CD2 LEU B   3      53.830  67.630  40.300  1.00  0.00           C  
ATOM   3012  H   LEU B   3      55.270  65.520  42.880  1.00  0.00           H  
ATOM   3013  N   LEU B   4      52.360  63.110  42.270  1.00  0.00           N  
ATOM   3014  CA  LEU B   4      51.670  61.790  42.170  1.00  0.00           C  
ATOM   3015  C   LEU B   4      52.480  60.480  42.430  1.00  0.00           C  
ATOM   3016  O   LEU B   4      52.430  59.620  41.570  1.00  0.00           O  
ATOM   3017  CB  LEU B   4      50.750  61.740  40.970  1.00  0.00           C  
ATOM   3018  CG  LEU B   4      49.560  62.670  40.860  1.00  0.00           C  
ATOM   3019  CD1 LEU B   4      49.310  63.100  39.410  1.00  0.00           C  
ATOM   3020  CD2 LEU B   4      48.320  61.900  41.240  1.00  0.00           C  
ATOM   3021  H   LEU B   4      52.110  63.700  43.040  1.00  0.00           H  
ATOM   3022  N   HIS B   5      53.380  60.530  43.350  1.00  0.00           N  
ATOM   3023  CA  HIS B   5      54.170  59.420  43.940  1.00  0.00           C  
ATOM   3024  C   HIS B   5      55.150  58.620  42.960  1.00  0.00           C  
ATOM   3025  O   HIS B   5      55.820  57.620  43.250  1.00  0.00           O  
ATOM   3026  CB  HIS B   5      53.240  58.430  44.630  1.00  0.00           C  
ATOM   3027  CG  HIS B   5      52.280  59.000  45.680  1.00  0.00           C  
ATOM   3028  CD2 HIS B   5      50.980  58.840  45.800  1.00  0.00           C  
ATOM   3029  ND1 HIS B   5      52.670  59.750  46.660  1.00  0.00           N  
ATOM   3030  CE1 HIS B   5      51.650  60.080  47.430  1.00  0.00           C  
ATOM   3031  NE2 HIS B   5      50.530  59.450  46.960  1.00  0.00           N  
ATOM   3032  H   HIS B   5      53.770  61.410  43.610  1.00  0.00           H  
ATOM   3033  HD2 HIS B   5      50.430  58.030  45.320  1.00  0.00           H  
ATOM   3034  HE1 HIS B   5      51.560  60.720  48.300  1.00  0.00           H  
ATOM   3035  HE2 HIS B   5      49.730  59.270  47.520  1.00  0.00           H  
ATOM   3036  N   SER B   6      55.430  59.360  41.860  1.00  0.00           N  
ATOM   3037  CA  SER B   6      56.330  58.790  40.810  1.00  0.00           C  
ATOM   3038  C   SER B   6      55.770  57.530  40.080  1.00  0.00           C  
ATOM   3039  O   SER B   6      54.570  57.490  39.970  1.00  0.00           O  
ATOM   3040  CB  SER B   6      57.790  58.760  41.260  1.00  0.00           C  
ATOM   3041  OG  SER B   6      58.760  58.510  40.190  1.00  0.00           O  
ATOM   3042  H   SER B   6      54.980  60.200  41.590  1.00  0.00           H  
ATOM   3043  HG  SER B   6      58.480  59.060  39.410  1.00  0.00           H  
ATOM   3044  N   ASP B   7      56.610  56.610  39.660  1.00  0.00           N  
ATOM   3045  CA  ASP B   7      56.140  55.330  39.040  1.00  0.00           C  
ATOM   3046  C   ASP B   7      55.740  54.390  40.180  1.00  0.00           C  
ATOM   3047  O   ASP B   7      56.360  54.420  41.290  1.00  0.00           O  
ATOM   3048  CB  ASP B   7      57.230  54.720  38.180  1.00  0.00           C  
ATOM   3049  CG  ASP B   7      57.750  55.530  36.990  1.00  0.00           C  
ATOM   3050  OD1 ASP B   7      57.250  55.400  35.920  1.00  0.00           O  
ATOM   3051  OD2 ASP B   7      58.680  56.240  37.180  1.00  0.00           O1-
ATOM   3052  H   ASP B   7      57.590  56.670  39.800  1.00  0.00           H  
ATOM   3053  N   Y2P B   8      54.700  53.640  39.990  1.00  0.00           N  
ATOM   3054  CA  Y2P B   8      54.130  52.520  40.800  1.00  0.00           C  
ATOM   3055  C   Y2P B   8      55.130  51.320  40.820  1.00  0.00           C  
ATOM   3056  O   Y2P B   8      55.950  50.980  39.980  1.00  0.00           O  
ATOM   3057  CB  Y2P B   8      52.840  52.080  40.100  1.00  0.00           C  
ATOM   3058  CG  Y2P B   8      52.170  50.920  40.780  1.00  0.00           C  
ATOM   3059  CD1 Y2P B   8      51.500  49.940  40.000  1.00  0.00           C  
ATOM   3060  CD2 Y2P B   8      51.890  51.010  42.210  1.00  0.00           C  
ATOM   3061  CE1 Y2P B   8      50.620  49.110  40.730  1.00  0.00           C  
ATOM   3062  CE2 Y2P B   8      51.010  50.080  42.840  1.00  0.00           C  
ATOM   3063  CZ  Y2P B   8      50.360  49.190  42.080  1.00  0.00           C  
ATOM   3064  OH  Y2P B   8      49.520  48.310  42.790  1.00  0.00           O  
ATOM   3065  OI1 Y2P B   8      49.380  46.090  41.950  1.00  0.00           O  
ATOM   3066  OI2 Y2P B   8      47.730  46.640  43.380  1.00  0.00           O  
ATOM   3067  OI3 Y2P B   8      47.640  47.610  41.240  1.00  0.00           O  
ATOM   3068  PT  Y2P B   8      48.520  47.180  42.290  1.00  0.00           P  
ATOM   3069  H   Y2P B   8      54.100  53.900  39.230  1.00  0.00           H  
ATOM   3070  HD1 Y2P B   8      51.780  49.540  39.030  1.00  0.00           H  
ATOM   3071  HD2 Y2P B   8      52.370  51.780  42.810  1.00  0.00           H  
ATOM   3072  HE1 Y2P B   8      50.150  48.270  40.220  1.00  0.00           H  
ATOM   3073  HE2 Y2P B   8      50.900  50.040  43.920  1.00  0.00           H  
ATOM   3074  N   MET B   9      55.250  50.950  42.060  1.00  0.00           N  
ATOM   3075  CA  MET B   9      56.030  49.770  42.570  1.00  0.00           C  
ATOM   3076  C   MET B   9      55.420  49.180  43.830  1.00  0.00           C  
ATOM   3077  O   MET B   9      55.820  49.580  44.930  1.00  0.00           O  
ATOM   3078  CB  MET B   9      57.450  50.250  42.830  1.00  0.00           C  
ATOM   3079  CG  MET B   9      58.390  49.030  43.030  1.00  0.00           C  
ATOM   3080  SD  MET B   9      60.050  49.580  43.560  1.00  0.00           S  
ATOM   3081  CE  MET B   9      61.090  48.620  42.490  1.00  0.00           C  
ATOM   3082  H   MET B   9      54.950  51.550  42.800  1.00  0.00           H  
ATOM   3083  N   ASN B  10      54.450  48.250  43.700  1.00  0.00           N  
ATOM   3084  CA  ASN B  10      53.760  47.610  44.820  1.00  0.00           C  
ATOM   3085  C   ASN B  10      54.670  46.570  45.490  1.00  0.00           C  
ATOM   3086  O   ASN B  10      54.950  46.610  46.690  1.00  0.00           O  
ATOM   3087  CB  ASN B  10      52.350  47.150  44.380  1.00  0.00           C  
ATOM   3088  CG  ASN B  10      51.310  46.530  45.310  1.00  0.00           C  
ATOM   3089  ND2 ASN B  10      50.090  46.350  44.750  1.00  0.00           N  
ATOM   3090  OD1 ASN B  10      51.520  46.260  46.480  1.00  0.00           O  
ATOM   3091  H   ASN B  10      54.260  47.760  42.850  1.00  0.00           H  
ATOM   3092 1HD2 ASN B  10      49.870  46.800  43.880  1.00  0.00           H  
ATOM   3093 2HD2 ASN B  10      49.460  45.680  45.120  1.00  0.00           H  
ATOM   3094  N   MET B  11      55.080  45.650  44.630  1.00  0.00           N  
ATOM   3095  CA  MET B  11      56.030  44.620  44.990  1.00  0.00           C  
ATOM   3096  C   MET B  11      57.400  45.340  44.920  1.00  0.00           C  
ATOM   3097  O   MET B  11      57.860  45.700  43.840  1.00  0.00           O  
ATOM   3098  CB  MET B  11      56.010  43.390  44.090  1.00  0.00           C  
ATOM   3099  CG  MET B  11      56.770  42.180  44.720  1.00  0.00           C  
ATOM   3100  SD  MET B  11      57.060  40.710  43.600  1.00  0.00           S  
ATOM   3101  CE  MET B  11      57.860  41.510  42.240  1.00  0.00           C  
ATOM   3102  H   MET B  11      54.880  45.730  43.650  1.00  0.00           H  
ATOM   3103  N   THR B  12      58.100  45.200  46.050  1.00  0.00           N  
ATOM   3104  CA  THR B  12      59.470  45.740  46.120  1.00  0.00           C  
ATOM   3105  C   THR B  12      60.540  44.730  46.410  1.00  0.00           C  
ATOM   3106  O   THR B  12      60.440  44.010  47.400  1.00  0.00           O  
ATOM   3107  CB  THR B  12      59.570  46.800  47.290  1.00  0.00           C  
ATOM   3108  CG2 THR B  12      58.870  48.110  46.830  1.00  0.00           C  
ATOM   3109  OG1 THR B  12      59.180  46.220  48.530  1.00  0.00           O  
ATOM   3110  H   THR B  12      57.740  44.890  46.930  1.00  0.00           H  
ATOM   3111  HG1 THR B  12      58.270  45.820  48.620  1.00  0.00           H  
ATOM   3112  N   PRO B  13      61.420  44.460  45.440  1.00  0.00           N  
ATOM   3113  CA  PRO B  13      62.480  43.410  45.520  1.00  0.00           C  
ATOM   3114  C   PRO B  13      63.280  43.640  46.780  1.00  0.00           C  
ATOM   3115  O   PRO B  13      63.760  42.660  47.340  1.00  0.00           O  
ATOM   3116  CB  PRO B  13      63.330  43.480  44.260  1.00  0.00           C  
ATOM   3117  CG  PRO B  13      62.290  44.030  43.270  1.00  0.00           C  
ATOM   3118  CD  PRO B  13      61.460  44.950  44.080  1.00  0.00           C  
ATOM   3119  N   ARG B  14      63.600  44.910  47.060  1.00  0.00           N  
ATOM   3120  CA  ARG B  14      64.270  45.480  48.200  1.00  0.00           C  
ATOM   3121  C   ARG B  14      65.810  45.240  48.130  1.00  0.00           C  
ATOM   3122  O   ARG B  14      66.480  46.240  47.930  1.00  0.00           O  
ATOM   3123  CB  ARG B  14      63.750  45.100  49.590  1.00  0.00           C  
ATOM   3124  CG  ARG B  14      64.360  45.500  50.930  1.00  0.00           C  
ATOM   3125  CD  ARG B  14      64.800  46.990  51.060  1.00  0.00           C  
ATOM   3126  NE  ARG B  14      65.240  47.080  52.450  1.00  0.00           N  
ATOM   3127  CZ  ARG B  14      66.540  47.420  52.840  1.00  0.00           C  
ATOM   3128  NH1 ARG B  14      67.330  48.060  51.970  1.00  0.00           N1+
ATOM   3129  NH2 ARG B  14      67.220  46.650  53.690  1.00  0.00           N  
ATOM   3130  H   ARG B  14      63.580  45.560  46.300  1.00  0.00           H  
ATOM   3131  HE  ARG B  14      64.470  47.180  53.080  1.00  0.00           H  
ATOM   3132 1HH1 ARG B  14      66.880  48.410  51.150  1.00  0.00           H  
ATOM   3133 2HH1 ARG B  14      68.300  48.080  52.200  1.00  0.00           H  
ATOM   3134 1HH2 ARG B  14      66.910  45.750  54.000  1.00  0.00           H  
ATOM   3135 2HH2 ARG B  14      68.040  47.030  54.100  1.00  0.00           H  
ATOM   3136  N   ARG B  15      66.280  43.970  48.300  1.00  0.00           N  
ATOM   3137  CA  ARG B  15      67.700  43.690  48.520  1.00  0.00           C  
ATOM   3138  C   ARG B  15      68.150  42.240  48.240  1.00  0.00           C  
ATOM   3139  CB  ARG B  15      68.050  44.140  49.980  1.00  0.00           C  
ATOM   3140  CG  ARG B  15      69.520  44.500  50.140  1.00  0.00           C  
ATOM   3141  CD  ARG B  15      70.040  44.730  51.510  1.00  0.00           C  
ATOM   3142  NE  ARG B  15      71.530  44.890  51.390  1.00  0.00           N  
ATOM   3143  CZ  ARG B  15      72.440  44.220  52.170  1.00  0.00           C  
ATOM   3144  NH1 ARG B  15      72.110  43.210  53.010  1.00  0.00           N1+
ATOM   3145  NH2 ARG B  15      73.770  44.410  52.060  1.00  0.00           N  
ATOM   3146  O1  ARG B  15      67.820  41.290  48.860  1.00  0.00           O  
ATOM   3147  O2  ARG B  15      68.710  42.070  47.150  1.00  0.00           O  
ATOM   3148  H   ARG B  15      65.710  43.190  48.030  1.00  0.00           H  
ATOM   3149  HE  ARG B  15      71.800  45.270  50.500  1.00  0.00           H  
ATOM   3150 1HH1 ARG B  15      71.170  42.900  53.090  1.00  0.00           H  
ATOM   3151 2HH1 ARG B  15      72.690  42.850  53.750  1.00  0.00           H  
ATOM   3152 1HH2 ARG B  15      74.020  45.150  51.430  1.00  0.00           H  
ATOM   3153 2HH2 ARG B  15      74.460  43.920  52.590  1.00  0.00           H  
ENDMDL
MODEL        2
ATOM      1  N   SER A   4      57.270  27.155  25.544  1.00  0.00           N  
ATOM      2  CA  SER A   4      56.366  27.723  26.559  1.00  0.00           C  
ATOM      3  C   SER A   4      57.234  28.115  27.720  1.00  0.00           C  
ATOM      4  O   SER A   4      58.240  27.443  27.918  1.00  0.00           O  
ATOM      5  CB  SER A   4      55.331  26.684  27.016  1.00  0.00           C  
ATOM      6  OG  SER A   4      54.496  26.234  25.953  1.00  0.00           O  
ATOM      7  HG  SER A   4      53.964  25.457  26.261  1.00  0.00           H  
ATOM      8  H1  SER A   4      56.761  26.781  24.768  1.00  0.00           H  
ATOM      9  H2  SER A   4      57.844  27.914  25.239  1.00  0.00           H  
ATOM     10  H3  SER A   4      57.925  26.529  25.964  1.00  0.00           H  
ATOM     11  N   GLY A   5      56.772  29.028  28.518  1.00  0.00           N  
ATOM     12  CA  GLY A   5      57.715  29.409  29.655  1.00  0.00           C  
ATOM     13  C   GLY A   5      57.327  30.725  30.337  1.00  0.00           C  
ATOM     14  O   GLY A   5      57.033  31.729  29.696  1.00  0.00           O  
ATOM     15  H   GLY A   5      55.811  29.272  28.385  1.00  0.00           H  
ATOM     16  N   PHE A   6      57.707  30.719  31.611  1.00  0.00           N  
ATOM     17  CA  PHE A   6      57.235  31.772  32.507  1.00  0.00           C  
ATOM     18  C   PHE A   6      57.814  33.169  32.186  1.00  0.00           C  
ATOM     19  O   PHE A   6      57.119  34.197  32.215  1.00  0.00           O  
ATOM     20  CB  PHE A   6      57.465  31.417  33.997  1.00  0.00           C  
ATOM     21  CG  PHE A   6      56.806  30.101  34.430  1.00  0.00           C  
ATOM     22  CD1 PHE A   6      55.420  29.935  34.477  1.00  0.00           C  
ATOM     23  CD2 PHE A   6      57.558  28.978  34.761  1.00  0.00           C  
ATOM     24  CE1 PHE A   6      54.883  28.662  34.888  1.00  0.00           C  
ATOM     25  CE2 PHE A   6      56.980  27.724  35.068  1.00  0.00           C  
ATOM     26  CZ  PHE A   6      55.616  27.573  35.180  1.00  0.00           C  
ATOM     27  H   PHE A   6      58.343  30.071  32.037  1.00  0.00           H  
ATOM     28  HD1 PHE A   6      54.732  30.651  34.034  1.00  0.00           H  
ATOM     29  HD2 PHE A   6      58.575  29.159  35.112  1.00  0.00           H  
ATOM     30  HE1 PHE A   6      53.819  28.582  35.151  1.00  0.00           H  
ATOM     31  HE2 PHE A   6      57.623  26.898  35.372  1.00  0.00           H  
ATOM     32  HZ  PHE A   6      55.234  26.756  35.792  1.00  0.00           H  
ATOM     33  N   TRP A   7      59.104  33.331  31.916  1.00  0.00           N  
ATOM     34  CA  TRP A   7      59.683  34.531  31.279  1.00  0.00           C  
ATOM     35  C   TRP A   7      59.386  34.600  29.767  1.00  0.00           C  
ATOM     36  O   TRP A   7      59.057  35.706  29.276  1.00  0.00           O  
ATOM     37  CB  TRP A   7      61.205  34.378  31.481  1.00  0.00           C  
ATOM     38  CG  TRP A   7      62.050  35.586  31.076  1.00  0.00           C  
ATOM     39  CD1 TRP A   7      61.685  36.792  30.836  1.00  0.00           C  
ATOM     40  CD2 TRP A   7      63.432  35.650  31.127  1.00  0.00           C  
ATOM     41  CE2 TRP A   7      63.826  36.919  31.005  1.00  0.00           C  
ATOM     42  CE3 TRP A   7      64.332  34.657  31.408  1.00  0.00           C  
ATOM     43  NE1 TRP A   7      62.739  37.625  30.792  1.00  0.00           N  
ATOM     44  CZ2 TRP A   7      65.144  37.276  30.903  1.00  0.00           C  
ATOM     45  CZ3 TRP A   7      65.650  35.027  31.378  1.00  0.00           C  
ATOM     46  CH2 TRP A   7      66.096  36.291  30.977  1.00  0.00           C  
ATOM     47  H   TRP A   7      59.747  32.802  32.458  1.00  0.00           H  
ATOM     48  HD1 TRP A   7      60.682  37.162  30.632  1.00  0.00           H  
ATOM     49  HE1 TRP A   7      62.591  38.574  30.494  1.00  0.00           H  
ATOM     50  HE3 TRP A   7      64.109  33.600  31.482  1.00  0.00           H  
ATOM     51  HZ2 TRP A   7      65.409  38.229  30.436  1.00  0.00           H  
ATOM     52  HZ3 TRP A   7      66.264  34.322  31.936  1.00  0.00           H  
ATOM     53  HH2 TRP A   7      67.160  36.514  30.883  1.00  0.00           H  
ATOM     54  N   GLU A   8      59.447  33.523  29.049  1.00  0.00           N  
ATOM     55  CA  GLU A   8      59.335  33.438  27.609  1.00  0.00           C  
ATOM     56  C   GLU A   8      57.989  33.862  27.012  1.00  0.00           C  
ATOM     57  O   GLU A   8      57.985  34.473  25.940  1.00  0.00           O  
ATOM     58  CB  GLU A   8      59.684  31.993  27.343  1.00  0.00           C  
ATOM     59  CG  GLU A   8      59.969  31.808  25.843  1.00  0.00           C  
ATOM     60  CD  GLU A   8      59.896  30.303  25.515  1.00  0.00           C  
ATOM     61  OE1 GLU A   8      58.865  29.649  25.602  1.00  0.00           O  
ATOM     62  OE2 GLU A   8      60.947  29.747  25.337  1.00  0.00           O1-
ATOM     63  H   GLU A   8      59.972  32.855  29.571  1.00  0.00           H  
ATOM     64  N   GLU A   9      56.928  33.722  27.815  1.00  0.00           N  
ATOM     65  CA  GLU A   9      55.621  34.302  27.574  1.00  0.00           C  
ATOM     66  C   GLU A   9      55.357  35.717  28.089  1.00  0.00           C  
ATOM     67  O   GLU A   9      54.903  36.565  27.271  1.00  0.00           O  
ATOM     68  CB  GLU A   9      54.697  33.242  28.222  1.00  0.00           C  
ATOM     69  CG  GLU A   9      54.591  32.087  27.163  1.00  0.00           C  
ATOM     70  CD  GLU A   9      53.861  30.896  27.785  1.00  0.00           C  
ATOM     71  OE1 GLU A   9      52.974  31.090  28.626  1.00  0.00           O  
ATOM     72  OE2 GLU A   9      54.164  29.775  27.279  1.00  0.00           O1-
ATOM     73  H   GLU A   9      56.984  33.050  28.561  1.00  0.00           H  
ATOM     74  N   PHE A  10      55.849  35.973  29.274  1.00  0.00           N  
ATOM     75  CA  PHE A  10      55.684  37.343  29.824  1.00  0.00           C  
ATOM     76  C   PHE A  10      56.441  38.413  29.039  1.00  0.00           C  
ATOM     77  O   PHE A  10      55.760  39.346  28.743  1.00  0.00           O  
ATOM     78  CB  PHE A  10      56.357  37.333  31.281  1.00  0.00           C  
ATOM     79  CG  PHE A  10      55.640  38.338  32.135  1.00  0.00           C  
ATOM     80  CD1 PHE A  10      54.421  37.880  32.590  1.00  0.00           C  
ATOM     81  CD2 PHE A  10      56.198  39.520  32.576  1.00  0.00           C  
ATOM     82  CE1 PHE A  10      53.633  38.703  33.394  1.00  0.00           C  
ATOM     83  CE2 PHE A  10      55.410  40.321  33.398  1.00  0.00           C  
ATOM     84  CZ  PHE A  10      54.061  39.949  33.698  1.00  0.00           C  
ATOM     85  H   PHE A  10      56.371  35.270  29.752  1.00  0.00           H  
ATOM     86  HD1 PHE A  10      54.251  36.808  32.475  1.00  0.00           H  
ATOM     87  HD2 PHE A  10      57.203  39.803  32.260  1.00  0.00           H  
ATOM     88  HE1 PHE A  10      52.648  38.388  33.739  1.00  0.00           H  
ATOM     89  HE2 PHE A  10      55.814  41.114  34.031  1.00  0.00           H  
ATOM     90  HZ  PHE A  10      53.446  40.507  34.388  1.00  0.00           H  
ATOM     91  N   GLU A  11      57.588  37.968  28.479  1.00  0.00           N  
ATOM     92  CA  GLU A  11      58.444  38.859  27.652  1.00  0.00           C  
ATOM     93  C   GLU A  11      57.663  39.310  26.418  1.00  0.00           C  
ATOM     94  O   GLU A  11      57.592  40.502  26.086  1.00  0.00           O  
ATOM     95  CB  GLU A  11      59.754  38.117  27.347  1.00  0.00           C  
ATOM     96  CG  GLU A  11      60.934  39.042  27.024  1.00  0.00           C  
ATOM     97  CD  GLU A  11      61.734  39.726  28.151  1.00  0.00           C  
ATOM     98  OE1 GLU A  11      61.376  39.933  29.292  1.00  0.00           O  
ATOM     99  OE2 GLU A  11      62.910  40.048  27.888  1.00  0.00           O1-
ATOM    100  H   GLU A  11      58.072  37.164  28.829  1.00  0.00           H  
ATOM    101  N   THR A  12      57.194  38.331  25.676  1.00  0.00           N  
ATOM    102  CA  THR A  12      56.333  38.579  24.481  1.00  0.00           C  
ATOM    103  C   THR A  12      55.030  39.351  24.789  1.00  0.00           C  
ATOM    104  O   THR A  12      54.775  40.379  24.054  1.00  0.00           O  
ATOM    105  CB  THR A  12      56.018  37.268  23.756  1.00  0.00           C  
ATOM    106  CG2 THR A  12      55.431  37.411  22.354  1.00  0.00           C  
ATOM    107  OG1 THR A  12      57.253  36.514  23.685  1.00  0.00           O  
ATOM    108  H   THR A  12      57.259  37.384  25.985  1.00  0.00           H  
ATOM    109  HG1 THR A  12      56.967  35.631  23.317  1.00  0.00           H  
ATOM    110  N   LEU A  13      54.250  39.053  25.887  1.00  0.00           N  
ATOM    111  CA  LEU A  13      53.083  39.854  26.224  1.00  0.00           C  
ATOM    112  C   LEU A  13      53.365  41.277  26.543  1.00  0.00           C  
ATOM    113  O   LEU A  13      52.534  42.154  26.357  1.00  0.00           O  
ATOM    114  CB  LEU A  13      52.484  39.233  27.545  1.00  0.00           C  
ATOM    115  CG  LEU A  13      51.384  38.160  27.353  1.00  0.00           C  
ATOM    116  CD1 LEU A  13      51.894  36.729  27.176  1.00  0.00           C  
ATOM    117  CD2 LEU A  13      50.481  38.206  28.610  1.00  0.00           C  
ATOM    118  H   LEU A  13      54.360  38.279  26.495  1.00  0.00           H  
ATOM    119  N   GLN A  14      54.478  41.573  27.121  1.00  0.00           N  
ATOM    120  CA  GLN A  14      55.066  42.885  27.308  1.00  0.00           C  
ATOM    121  C   GLN A  14      55.421  43.569  25.958  1.00  0.00           C  
ATOM    122  O   GLN A  14      54.793  44.542  25.612  1.00  0.00           O  
ATOM    123  CB  GLN A  14      56.250  42.862  28.179  1.00  0.00           C  
ATOM    124  CG  GLN A  14      55.957  42.624  29.669  1.00  0.00           C  
ATOM    125  CD  GLN A  14      57.304  42.682  30.384  1.00  0.00           C  
ATOM    126  NE2 GLN A  14      57.355  43.129  31.597  1.00  0.00           N  
ATOM    127  OE1 GLN A  14      58.281  42.115  29.883  1.00  0.00           O  
ATOM    128  H   GLN A  14      54.913  40.908  27.725  1.00  0.00           H  
ATOM    129 1HE2 GLN A  14      56.516  43.336  32.090  1.00  0.00           H  
ATOM    130 2HE2 GLN A  14      58.241  43.398  31.965  1.00  0.00           H  
ATOM    131  N   GLN A  15      56.239  42.899  25.155  1.00  0.00           N  
ATOM    132  CA  GLN A  15      56.700  43.402  23.876  1.00  0.00           C  
ATOM    133  C   GLN A  15      55.625  43.727  22.829  1.00  0.00           C  
ATOM    134  O   GLN A  15      55.481  44.941  22.502  1.00  0.00           O  
ATOM    135  CB  GLN A  15      57.968  42.663  23.334  1.00  0.00           C  
ATOM    136  CG  GLN A  15      59.267  42.764  24.171  1.00  0.00           C  
ATOM    137  CD  GLN A  15      60.607  42.328  23.592  1.00  0.00           C  
ATOM    138  NE2 GLN A  15      60.831  41.073  23.244  1.00  0.00           N  
ATOM    139  OE1 GLN A  15      61.448  43.150  23.383  1.00  0.00           O  
ATOM    140  H   GLN A  15      56.778  42.094  25.379  1.00  0.00           H  
ATOM    141 1HE2 GLN A  15      60.177  40.339  23.433  1.00  0.00           H  
ATOM    142 2HE2 GLN A  15      61.716  40.987  22.791  1.00  0.00           H  
ATOM    143  N   GLN A  16      54.693  42.795  22.580  1.00  0.00           N  
ATOM    144  CA  GLN A  16      53.673  42.878  21.470  1.00  0.00           C  
ATOM    145  C   GLN A  16      52.708  44.100  21.443  1.00  0.00           C  
ATOM    146  O   GLN A  16      52.201  44.514  20.395  1.00  0.00           O  
ATOM    147  CB  GLN A  16      52.691  41.682  21.478  1.00  0.00           C  
ATOM    148  CG  GLN A  16      52.115  41.252  22.825  1.00  0.00           C  
ATOM    149  CD  GLN A  16      50.933  40.246  22.784  1.00  0.00           C  
ATOM    150  NE2 GLN A  16      49.879  40.364  23.547  1.00  0.00           N  
ATOM    151  OE1 GLN A  16      50.854  39.450  21.871  1.00  0.00           O  
ATOM    152  H   GLN A  16      54.544  41.957  23.103  1.00  0.00           H  
ATOM    153 1HE2 GLN A  16      49.698  41.060  24.239  1.00  0.00           H  
ATOM    154 2HE2 GLN A  16      49.166  39.701  23.323  1.00  0.00           H  
ATOM    155  N   GLU A  17      52.449  44.752  22.576  1.00  0.00           N  
ATOM    156  CA  GLU A  17      51.584  45.895  22.519  1.00  0.00           C  
ATOM    157  C   GLU A  17      52.231  47.229  21.996  1.00  0.00           C  
ATOM    158  O   GLU A  17      52.560  48.165  22.749  1.00  0.00           O  
ATOM    159  CB  GLU A  17      51.034  46.106  23.934  1.00  0.00           C  
ATOM    160  CG  GLU A  17      49.828  45.149  24.068  1.00  0.00           C  
ATOM    161  CD  GLU A  17      49.212  45.262  25.505  1.00  0.00           C  
ATOM    162  OE1 GLU A  17      49.761  44.614  26.418  1.00  0.00           O  
ATOM    163  OE2 GLU A  17      48.312  46.006  25.651  1.00  0.00           O1-
ATOM    164  H   GLU A  17      52.761  44.381  23.446  1.00  0.00           H  
ATOM    165  N   CYS A  18      52.707  47.215  20.748  1.00  0.00           N  
ATOM    166  CA  CYS A  18      53.563  48.250  20.090  1.00  0.00           C  
ATOM    167  C   CYS A  18      52.888  49.603  19.643  1.00  0.00           C  
ATOM    168  O   CYS A  18      53.500  50.647  19.446  1.00  0.00           O  
ATOM    169  CB  CYS A  18      54.332  47.685  18.940  1.00  0.00           C  
ATOM    170  SG  CYS A  18      53.269  47.009  17.634  1.00  0.00           S  
ATOM    171  H   CYS A  18      52.615  46.341  20.271  1.00  0.00           H  
ATOM    172  HG  CYS A  18      54.238  46.649  16.803  1.00  0.00           H  
ATOM    173  N   LYS A  19      51.565  49.576  19.582  1.00  0.00           N  
ATOM    174  CA  LYS A  19      50.732  50.711  19.072  1.00  0.00           C  
ATOM    175  C   LYS A  19      49.675  50.970  20.115  1.00  0.00           C  
ATOM    176  O   LYS A  19      49.244  50.041  20.790  1.00  0.00           O  
ATOM    177  CB  LYS A  19      50.036  50.433  17.740  1.00  0.00           C  
ATOM    178  CG  LYS A  19      51.064  50.151  16.701  1.00  0.00           C  
ATOM    179  CD  LYS A  19      50.640  48.940  15.896  1.00  0.00           C  
ATOM    180  CE  LYS A  19      51.699  48.739  14.880  1.00  0.00           C  
ATOM    181  NZ  LYS A  19      51.465  47.523  14.093  1.00  0.00           N1+
ATOM    182  H   LYS A  19      51.095  48.698  19.671  1.00  0.00           H  
ATOM    183  HZ1 LYS A  19      52.244  47.323  13.494  1.00  0.00           H  
ATOM    184  HZ2 LYS A  19      51.326  46.686  14.617  1.00  0.00           H  
ATOM    185  HZ3 LYS A  19      50.652  47.655  13.527  1.00  0.00           H  
ATOM    186  N   LEU A  20      49.452  52.225  20.463  1.00  0.00           N  
ATOM    187  CA  LEU A  20      48.268  52.671  21.171  1.00  0.00           C  
ATOM    188  C   LEU A  20      46.953  52.726  20.371  1.00  0.00           C  
ATOM    189  O   LEU A  20      46.689  53.611  19.547  1.00  0.00           O  
ATOM    190  CB  LEU A  20      48.569  54.042  21.800  1.00  0.00           C  
ATOM    191  CG  LEU A  20      49.619  53.939  22.931  1.00  0.00           C  
ATOM    192  CD1 LEU A  20      49.941  55.441  23.204  1.00  0.00           C  
ATOM    193  CD2 LEU A  20      48.865  53.289  24.122  1.00  0.00           C  
ATOM    194  H   LEU A  20      50.251  52.825  20.416  1.00  0.00           H  
ATOM    195  N   LEU A  21      46.148  51.705  20.661  1.00  0.00           N  
ATOM    196  CA  LEU A  21      44.910  51.317  19.908  1.00  0.00           C  
ATOM    197  C   LEU A  21      43.548  51.619  20.590  1.00  0.00           C  
ATOM    198  O   LEU A  21      42.594  52.001  19.948  1.00  0.00           O  
ATOM    199  CB  LEU A  21      44.982  49.776  19.743  1.00  0.00           C  
ATOM    200  CG  LEU A  21      45.778  49.342  18.530  1.00  0.00           C  
ATOM    201  CD1 LEU A  21      45.983  47.793  18.540  1.00  0.00           C  
ATOM    202  CD2 LEU A  21      45.122  49.972  17.331  1.00  0.00           C  
ATOM    203  H   LEU A  21      46.593  51.087  21.313  1.00  0.00           H  
ATOM    204  N   TYR A  22      43.536  51.252  21.912  1.00  0.00           N  
ATOM    205  CA  TYR A  22      42.318  51.484  22.794  1.00  0.00           C  
ATOM    206  C   TYR A  22      42.317  52.860  23.503  1.00  0.00           C  
ATOM    207  O   TYR A  22      43.249  53.325  24.143  1.00  0.00           O  
ATOM    208  CB  TYR A  22      41.982  50.352  23.738  1.00  0.00           C  
ATOM    209  CG  TYR A  22      42.014  48.990  23.013  1.00  0.00           C  
ATOM    210  CD1 TYR A  22      41.041  48.760  22.043  1.00  0.00           C  
ATOM    211  CD2 TYR A  22      43.137  48.248  23.023  1.00  0.00           C  
ATOM    212  CE1 TYR A  22      41.190  47.752  21.129  1.00  0.00           C  
ATOM    213  CE2 TYR A  22      43.332  47.284  22.028  1.00  0.00           C  
ATOM    214  CZ  TYR A  22      42.364  47.015  21.044  1.00  0.00           C  
ATOM    215  OH  TYR A  22      42.287  45.820  20.550  1.00  0.00           O  
ATOM    216  H   TYR A  22      44.371  50.970  22.382  1.00  0.00           H  
ATOM    217  HD1 TYR A  22      40.255  49.493  21.916  1.00  0.00           H  
ATOM    218  HD2 TYR A  22      44.010  48.730  23.466  1.00  0.00           H  
ATOM    219  HE1 TYR A  22      40.479  47.534  20.340  1.00  0.00           H  
ATOM    220  HE2 TYR A  22      44.282  46.762  21.915  1.00  0.00           H  
ATOM    221  HH  TYR A  22      41.353  45.649  20.270  1.00  0.00           H  
ATOM    222  N   SER A  23      41.261  53.625  23.149  1.00  0.00           N  
ATOM    223  CA  SER A  23      41.063  55.052  23.520  1.00  0.00           C  
ATOM    224  C   SER A  23      41.178  55.347  25.065  1.00  0.00           C  
ATOM    225  O   SER A  23      40.561  54.660  25.871  1.00  0.00           O  
ATOM    226  CB  SER A  23      39.686  55.647  23.172  1.00  0.00           C  
ATOM    227  OG  SER A  23      39.608  57.072  23.373  1.00  0.00           O  
ATOM    228  H   SER A  23      40.394  53.141  23.011  1.00  0.00           H  
ATOM    229  HG  SER A  23      39.276  57.287  24.285  1.00  0.00           H  
ATOM    230  N   ARG A  24      42.064  56.280  25.451  1.00  0.00           N  
ATOM    231  CA  ARG A  24      42.063  56.680  26.876  1.00  0.00           C  
ATOM    232  C   ARG A  24      41.989  58.207  26.978  1.00  0.00           C  
ATOM    233  O   ARG A  24      42.673  58.926  27.773  1.00  0.00           O  
ATOM    234  CB  ARG A  24      43.304  56.177  27.564  1.00  0.00           C  
ATOM    235  CG  ARG A  24      44.555  56.300  26.688  1.00  0.00           C  
ATOM    236  CD  ARG A  24      45.773  55.585  27.268  1.00  0.00           C  
ATOM    237  NE  ARG A  24      47.005  56.299  26.885  1.00  0.00           N  
ATOM    238  CZ  ARG A  24      48.210  56.233  27.429  1.00  0.00           C  
ATOM    239  NH1 ARG A  24      48.555  55.410  28.390  1.00  0.00           N1+
ATOM    240  NH2 ARG A  24      49.160  56.788  26.703  1.00  0.00           N  
ATOM    241  H   ARG A  24      42.809  56.629  24.883  1.00  0.00           H  
ATOM    242  HE  ARG A  24      46.827  56.904  26.107  1.00  0.00           H  
ATOM    243 1HH1 ARG A  24      47.979  54.769  28.902  1.00  0.00           H  
ATOM    244 2HH1 ARG A  24      49.493  55.478  28.699  1.00  0.00           H  
ATOM    245 1HH2 ARG A  24      48.949  57.191  25.808  1.00  0.00           H  
ATOM    246 2HH2 ARG A  24      50.061  56.944  27.100  1.00  0.00           H  
ATOM    247  N   LYS A  25      41.024  58.805  26.289  1.00  0.00           N  
ATOM    248  CA  LYS A  25      40.929  60.229  26.023  1.00  0.00           C  
ATOM    249  C   LYS A  25      40.504  61.099  27.235  1.00  0.00           C  
ATOM    250  O   LYS A  25      41.155  62.106  27.595  1.00  0.00           O  
ATOM    251  CB  LYS A  25      39.879  60.364  24.875  1.00  0.00           C  
ATOM    252  CG  LYS A  25      39.627  61.713  24.350  1.00  0.00           C  
ATOM    253  CD  LYS A  25      38.646  61.723  23.206  1.00  0.00           C  
ATOM    254  CE  LYS A  25      38.193  63.163  22.974  1.00  0.00           C  
ATOM    255  NZ  LYS A  25      37.190  63.212  21.913  1.00  0.00           N1+
ATOM    256  H   LYS A  25      40.218  58.293  25.992  1.00  0.00           H  
ATOM    257  HZ1 LYS A  25      37.538  62.777  21.088  1.00  0.00           H  
ATOM    258  HZ2 LYS A  25      36.390  62.678  22.190  1.00  0.00           H  
ATOM    259  HZ3 LYS A  25      37.010  64.101  21.493  1.00  0.00           H  
ATOM    260  N   GLU A  26      39.416  60.698  27.924  1.00  0.00           N  
ATOM    261  CA  GLU A  26      39.068  61.397  29.195  1.00  0.00           C  
ATOM    262  C   GLU A  26      40.127  61.436  30.324  1.00  0.00           C  
ATOM    263  O   GLU A  26      40.680  62.479  30.728  1.00  0.00           O  
ATOM    264  CB  GLU A  26      37.779  60.878  29.686  1.00  0.00           C  
ATOM    265  CG  GLU A  26      36.681  60.926  28.655  1.00  0.00           C  
ATOM    266  CD  GLU A  26      36.294  62.411  28.436  1.00  0.00           C  
ATOM    267  OE1 GLU A  26      36.702  63.049  27.451  1.00  0.00           O  
ATOM    268  OE2 GLU A  26      35.540  62.981  29.275  1.00  0.00           O1-
ATOM    269  H   GLU A  26      38.839  59.932  27.641  1.00  0.00           H  
ATOM    270  N   GLY A  27      40.764  60.310  30.601  1.00  0.00           N  
ATOM    271  CA  GLY A  27      41.825  60.109  31.610  1.00  0.00           C  
ATOM    272  C   GLY A  27      43.065  61.020  31.555  1.00  0.00           C  
ATOM    273  O   GLY A  27      43.489  61.567  32.616  1.00  0.00           O  
ATOM    274  H   GLY A  27      40.543  59.427  30.190  1.00  0.00           H  
ATOM    275  N   GLN A  28      43.373  61.430  30.361  1.00  0.00           N  
ATOM    276  CA  GLN A  28      44.541  62.178  29.985  1.00  0.00           C  
ATOM    277  C   GLN A  28      44.644  63.622  30.531  1.00  0.00           C  
ATOM    278  O   GLN A  28      45.780  64.094  30.707  1.00  0.00           O  
ATOM    279  CB  GLN A  28      44.729  62.119  28.459  1.00  0.00           C  
ATOM    280  CG  GLN A  28      45.207  60.768  27.984  1.00  0.00           C  
ATOM    281  CD  GLN A  28      45.437  60.813  26.465  1.00  0.00           C  
ATOM    282  NE2 GLN A  28      44.540  60.367  25.680  1.00  0.00           N  
ATOM    283  OE1 GLN A  28      46.530  61.135  25.960  1.00  0.00           O  
ATOM    284  H   GLN A  28      42.790  61.222  29.586  1.00  0.00           H  
ATOM    285 1HE2 GLN A  28      43.741  60.042  26.175  1.00  0.00           H  
ATOM    286 2HE2 GLN A  28      44.451  60.388  24.681  1.00  0.00           H  
ATOM    287  N   ARG A  29      43.549  64.290  30.849  1.00  0.00           N  
ATOM    288  CA  ARG A  29      43.563  65.671  31.339  1.00  0.00           C  
ATOM    289  C   ARG A  29      44.174  65.926  32.719  1.00  0.00           C  
ATOM    290  O   ARG A  29      43.984  65.086  33.602  1.00  0.00           O  
ATOM    291  CB  ARG A  29      42.133  66.259  31.197  1.00  0.00           C  
ATOM    292  CG  ARG A  29      41.772  66.668  29.760  1.00  0.00           C  
ATOM    293  CD  ARG A  29      40.364  67.282  29.492  1.00  0.00           C  
ATOM    294  NE  ARG A  29      39.575  67.867  30.541  1.00  0.00           N  
ATOM    295  CZ  ARG A  29      38.431  67.344  31.088  1.00  0.00           C  
ATOM    296  NH1 ARG A  29      38.036  66.125  30.659  1.00  0.00           N1+
ATOM    297  NH2 ARG A  29      37.499  67.976  31.774  1.00  0.00           N  
ATOM    298  H   ARG A  29      42.777  63.734  31.168  1.00  0.00           H  
ATOM    299  HE  ARG A  29      39.893  68.732  30.910  1.00  0.00           H  
ATOM    300 1HH1 ARG A  29      38.518  65.651  29.925  1.00  0.00           H  
ATOM    301 2HH1 ARG A  29      37.338  65.580  31.118  1.00  0.00           H  
ATOM    302 1HH2 ARG A  29      37.597  68.963  31.871  1.00  0.00           H  
ATOM    303 2HH2 ARG A  29      36.636  67.508  31.951  1.00  0.00           H  
ATOM    304  N   GLN A  30      44.538  67.163  32.965  1.00  0.00           N  
ATOM    305  CA  GLN A  30      45.250  67.699  34.166  1.00  0.00           C  
ATOM    306  C   GLN A  30      44.297  67.677  35.369  1.00  0.00           C  
ATOM    307  O   GLN A  30      44.843  67.734  36.476  1.00  0.00           O  
ATOM    308  CB  GLN A  30      45.633  69.140  34.033  1.00  0.00           C  
ATOM    309  CG  GLN A  30      46.781  69.404  32.990  1.00  0.00           C  
ATOM    310  CD  GLN A  30      47.273  70.844  33.233  1.00  0.00           C  
ATOM    311  NE2 GLN A  30      46.743  71.799  32.480  1.00  0.00           N  
ATOM    312  OE1 GLN A  30      48.061  71.076  34.133  1.00  0.00           O  
ATOM    313  H   GLN A  30      44.608  67.808  32.198  1.00  0.00           H  
ATOM    314 1HE2 GLN A  30      46.023  71.670  31.792  1.00  0.00           H  
ATOM    315 2HE2 GLN A  30      47.053  72.741  32.604  1.00  0.00           H  
ATOM    316  N   GLU A  31      43.014  67.805  35.118  1.00  0.00           N  
ATOM    317  CA  GLU A  31      41.978  67.849  36.209  1.00  0.00           C  
ATOM    318  C   GLU A  31      41.675  66.415  36.706  1.00  0.00           C  
ATOM    319  O   GLU A  31      41.940  66.088  37.869  1.00  0.00           O  
ATOM    320  CB  GLU A  31      40.706  68.522  35.780  1.00  0.00           C  
ATOM    321  CG  GLU A  31      40.794  69.920  35.074  1.00  0.00           C  
ATOM    322  CD  GLU A  31      41.080  69.954  33.600  1.00  0.00           C  
ATOM    323  OE1 GLU A  31      40.851  71.034  32.964  1.00  0.00           O  
ATOM    324  OE2 GLU A  31      41.417  68.973  32.962  1.00  0.00           O1-
ATOM    325  H   GLU A  31      42.654  68.218  34.289  1.00  0.00           H  
ATOM    326  N   ASN A  32      41.409  65.597  35.761  1.00  0.00           N  
ATOM    327  CA  ASN A  32      41.261  64.125  35.895  1.00  0.00           C  
ATOM    328  C   ASN A  32      42.558  63.569  36.471  1.00  0.00           C  
ATOM    329  O   ASN A  32      42.463  62.873  37.493  1.00  0.00           O  
ATOM    330  CB  ASN A  32      41.036  63.483  34.479  1.00  0.00           C  
ATOM    331  CG  ASN A  32      39.648  63.935  33.961  1.00  0.00           C  
ATOM    332  ND2 ASN A  32      39.008  63.200  33.067  1.00  0.00           N  
ATOM    333  OD1 ASN A  32      39.250  65.070  34.155  1.00  0.00           O  
ATOM    334  H   ASN A  32      41.117  65.980  34.884  1.00  0.00           H  
ATOM    335 1HD2 ASN A  32      39.403  62.365  32.706  1.00  0.00           H  
ATOM    336 2HD2 ASN A  32      38.085  63.456  32.758  1.00  0.00           H  
ATOM    337  N   LYS A  33      43.737  63.903  36.098  1.00  0.00           N  
ATOM    338  CA  LYS A  33      45.002  63.353  36.774  1.00  0.00           C  
ATOM    339  C   LYS A  33      45.054  63.553  38.312  1.00  0.00           C  
ATOM    340  O   LYS A  33      45.743  62.795  38.962  1.00  0.00           O  
ATOM    341  CB  LYS A  33      46.277  63.811  36.091  1.00  0.00           C  
ATOM    342  CG  LYS A  33      46.431  62.938  34.870  1.00  0.00           C  
ATOM    343  CD  LYS A  33      47.766  62.976  34.195  1.00  0.00           C  
ATOM    344  CE  LYS A  33      47.736  64.245  33.370  1.00  0.00           C  
ATOM    345  NZ  LYS A  33      48.855  64.376  32.410  1.00  0.00           N1+
ATOM    346  H   LYS A  33      43.868  64.468  35.288  1.00  0.00           H  
ATOM    347  HZ1 LYS A  33      49.063  63.516  31.945  1.00  0.00           H  
ATOM    348  HZ2 LYS A  33      48.534  64.966  31.656  1.00  0.00           H  
ATOM    349  HZ3 LYS A  33      49.740  64.622  32.806  1.00  0.00           H  
ATOM    350  N   ASN A  34      44.422  64.569  38.862  1.00  0.00           N  
ATOM    351  CA  ASN A  34      44.432  64.785  40.316  1.00  0.00           C  
ATOM    352  C   ASN A  34      43.715  63.641  41.067  1.00  0.00           C  
ATOM    353  O   ASN A  34      44.129  63.174  42.158  1.00  0.00           O  
ATOM    354  CB  ASN A  34      44.070  66.259  40.584  1.00  0.00           C  
ATOM    355  CG  ASN A  34      43.958  66.570  42.077  1.00  0.00           C  
ATOM    356  ND2 ASN A  34      42.708  66.425  42.506  1.00  0.00           N  
ATOM    357  OD1 ASN A  34      44.903  66.756  42.786  1.00  0.00           O  
ATOM    358  H   ASN A  34      43.719  64.995  38.291  1.00  0.00           H  
ATOM    359 1HD2 ASN A  34      41.996  65.979  41.963  1.00  0.00           H  
ATOM    360 2HD2 ASN A  34      42.410  66.767  43.396  1.00  0.00           H  
ATOM    361  N   LYS A  35      42.775  62.981  40.444  1.00  0.00           N  
ATOM    362  CA  LYS A  35      41.981  61.802  41.001  1.00  0.00           C  
ATOM    363  C   LYS A  35      42.639  60.393  41.014  1.00  0.00           C  
ATOM    364  O   LYS A  35      41.916  59.414  41.268  1.00  0.00           O  
ATOM    365  CB  LYS A  35      40.603  61.609  40.377  1.00  0.00           C  
ATOM    366  CG  LYS A  35      39.782  62.850  40.843  1.00  0.00           C  
ATOM    367  CD  LYS A  35      38.398  63.000  40.229  1.00  0.00           C  
ATOM    368  CE  LYS A  35      37.512  63.982  41.072  1.00  0.00           C  
ATOM    369  NZ  LYS A  35      36.067  64.159  40.799  1.00  0.00           N1+
ATOM    370  H   LYS A  35      42.321  63.305  39.615  1.00  0.00           H  
ATOM    371  HZ1 LYS A  35      35.720  64.942  41.301  1.00  0.00           H  
ATOM    372  HZ2 LYS A  35      35.891  64.100  39.812  1.00  0.00           H  
ATOM    373  HZ3 LYS A  35      35.537  63.429  41.234  1.00  0.00           H  
ATOM    374  N   ASN A  36      44.001  60.346  41.051  1.00  0.00           N  
ATOM    375  CA  ASN A  36      44.858  59.170  40.941  1.00  0.00           C  
ATOM    376  C   ASN A  36      45.997  59.063  41.989  1.00  0.00           C  
ATOM    377  O   ASN A  36      46.322  60.090  42.550  1.00  0.00           O  
ATOM    378  CB  ASN A  36      45.491  59.110  39.492  1.00  0.00           C  
ATOM    379  CG  ASN A  36      44.537  59.260  38.295  1.00  0.00           C  
ATOM    380  ND2 ASN A  36      44.964  59.515  37.125  1.00  0.00           N  
ATOM    381  OD1 ASN A  36      43.428  58.765  38.343  1.00  0.00           O  
ATOM    382  H   ASN A  36      44.485  61.209  41.204  1.00  0.00           H  
ATOM    383 1HD2 ASN A  36      45.950  59.647  36.981  1.00  0.00           H  
ATOM    384 2HD2 ASN A  36      44.355  59.549  36.336  1.00  0.00           H  
ATOM    385  N   ARG A  37      46.348  57.829  42.376  1.00  0.00           N  
ATOM    386  CA  ARG A  37      47.562  57.558  43.140  1.00  0.00           C  
ATOM    387  C   ARG A  37      48.873  57.206  42.315  1.00  0.00           C  
ATOM    388  O   ARG A  37      50.005  57.490  42.741  1.00  0.00           O  
ATOM    389  CB  ARG A  37      47.271  56.261  43.968  1.00  0.00           C  
ATOM    390  CG  ARG A  37      48.272  55.925  45.056  1.00  0.00           C  
ATOM    391  CD  ARG A  37      48.054  54.615  45.789  1.00  0.00           C  
ATOM    392  NE  ARG A  37      47.237  54.873  46.939  1.00  0.00           N  
ATOM    393  CZ  ARG A  37      46.013  54.286  47.176  1.00  0.00           C  
ATOM    394  NH1 ARG A  37      45.415  53.569  46.248  1.00  0.00           N1+
ATOM    395  NH2 ARG A  37      45.324  54.519  48.285  1.00  0.00           N  
ATOM    396  H   ARG A  37      45.699  57.089  42.170  1.00  0.00           H  
ATOM    397  HE  ARG A  37      47.745  55.385  47.640  1.00  0.00           H  
ATOM    398 1HH1 ARG A  37      45.743  53.427  45.314  1.00  0.00           H  
ATOM    399 2HH1 ARG A  37      44.512  53.142  46.386  1.00  0.00           H  
ATOM    400 1HH2 ARG A  37      45.724  55.047  49.038  1.00  0.00           H  
ATOM    401 2HH2 ARG A  37      44.395  54.182  48.421  1.00  0.00           H  
ATOM    402  N   TYR A  38      48.667  56.588  41.157  1.00  0.00           N  
ATOM    403  CA  TYR A  38      49.745  56.257  40.239  1.00  0.00           C  
ATOM    404  C   TYR A  38      49.544  56.766  38.749  1.00  0.00           C  
ATOM    405  O   TYR A  38      48.737  56.218  37.951  1.00  0.00           O  
ATOM    406  CB  TYR A  38      50.119  54.808  40.208  1.00  0.00           C  
ATOM    407  CG  TYR A  38      50.667  54.368  41.529  1.00  0.00           C  
ATOM    408  CD1 TYR A  38      52.009  54.210  41.541  1.00  0.00           C  
ATOM    409  CD2 TYR A  38      49.861  53.765  42.436  1.00  0.00           C  
ATOM    410  CE1 TYR A  38      52.558  53.464  42.614  1.00  0.00           C  
ATOM    411  CE2 TYR A  38      50.391  53.018  43.497  1.00  0.00           C  
ATOM    412  CZ  TYR A  38      51.739  52.900  43.524  1.00  0.00           C  
ATOM    413  OH  TYR A  38      52.385  52.529  44.651  1.00  0.00           O  
ATOM    414  H   TYR A  38      47.814  56.162  40.865  1.00  0.00           H  
ATOM    415  HD1 TYR A  38      52.704  54.772  40.921  1.00  0.00           H  
ATOM    416  HD2 TYR A  38      48.771  53.761  42.443  1.00  0.00           H  
ATOM    417  HE1 TYR A  38      53.617  53.192  42.703  1.00  0.00           H  
ATOM    418  HE2 TYR A  38      49.755  52.625  44.285  1.00  0.00           H  
ATOM    419  HH  TYR A  38      53.340  52.823  44.665  1.00  0.00           H  
ATOM    420  N   LYS A  39      50.532  57.618  38.296  1.00  0.00           N  
ATOM    421  CA  LYS A  39      50.343  58.502  37.166  1.00  0.00           C  
ATOM    422  C   LYS A  39      49.798  57.792  35.941  1.00  0.00           C  
ATOM    423  O   LYS A  39      48.848  58.199  35.251  1.00  0.00           O  
ATOM    424  CB  LYS A  39      51.609  59.268  36.803  1.00  0.00           C  
ATOM    425  CG  LYS A  39      51.380  60.236  35.708  1.00  0.00           C  
ATOM    426  CD  LYS A  39      52.790  60.778  35.466  1.00  0.00           C  
ATOM    427  CE  LYS A  39      52.740  62.068  34.621  1.00  0.00           C  
ATOM    428  NZ  LYS A  39      54.082  62.562  34.213  1.00  0.00           N1+
ATOM    429  H   LYS A  39      51.369  57.807  38.801  1.00  0.00           H  
ATOM    430  HZ1 LYS A  39      54.705  62.631  34.995  1.00  0.00           H  
ATOM    431  HZ2 LYS A  39      54.515  61.922  33.575  1.00  0.00           H  
ATOM    432  HZ3 LYS A  39      53.999  63.476  33.817  1.00  0.00           H  
ATOM    433  N   ASN A  40      50.595  56.761  35.559  1.00  0.00           N  
ATOM    434  CA  ASN A  40      50.491  56.143  34.209  1.00  0.00           C  
ATOM    435  C   ASN A  40      49.249  55.250  34.003  1.00  0.00           C  
ATOM    436  O   ASN A  40      48.848  54.915  32.868  1.00  0.00           O  
ATOM    437  CB  ASN A  40      51.878  55.555  33.850  1.00  0.00           C  
ATOM    438  CG  ASN A  40      52.406  54.534  34.837  1.00  0.00           C  
ATOM    439  ND2 ASN A  40      52.771  53.357  34.432  1.00  0.00           N  
ATOM    440  OD1 ASN A  40      52.557  54.870  36.037  1.00  0.00           O  
ATOM    441  H   ASN A  40      51.269  56.368  36.180  1.00  0.00           H  
ATOM    442 1HD2 ASN A  40      52.648  53.077  33.485  1.00  0.00           H  
ATOM    443 2HD2 ASN A  40      53.302  52.708  34.978  1.00  0.00           H  
ATOM    444  N   ILE A  41      48.469  54.939  35.028  1.00  0.00           N  
ATOM    445  CA  ILE A  41      47.277  54.107  34.956  1.00  0.00           C  
ATOM    446  C   ILE A  41      45.981  54.884  34.486  1.00  0.00           C  
ATOM    447  O   ILE A  41      45.117  55.160  35.339  1.00  0.00           O  
ATOM    448  CB  ILE A  41      46.974  53.343  36.251  1.00  0.00           C  
ATOM    449  CG1 ILE A  41      48.198  53.204  37.203  1.00  0.00           C  
ATOM    450  CG2 ILE A  41      46.272  52.037  35.911  1.00  0.00           C  
ATOM    451  CD  ILE A  41      49.407  52.375  36.878  1.00  0.00           C  
ATOM    452  H   ILE A  41      48.566  55.461  35.869  1.00  0.00           H  
ATOM    453  N   LEU A  42      46.061  55.419  33.262  1.00  0.00           N  
ATOM    454  CA  LEU A  42      44.975  56.169  32.650  1.00  0.00           C  
ATOM    455  C   LEU A  42      43.964  55.251  32.029  1.00  0.00           C  
ATOM    456  O   LEU A  42      44.242  54.494  31.139  1.00  0.00           O  
ATOM    457  CB  LEU A  42      45.600  56.940  31.450  1.00  0.00           C  
ATOM    458  CG  LEU A  42      46.616  58.027  31.918  1.00  0.00           C  
ATOM    459  CD1 LEU A  42      47.336  58.593  30.725  1.00  0.00           C  
ATOM    460  CD2 LEU A  42      45.904  59.091  32.699  1.00  0.00           C  
ATOM    461  H   LEU A  42      46.958  55.433  32.822  1.00  0.00           H  
ATOM    462  N   PRO A  43      42.706  55.216  32.551  1.00  0.00           N  
ATOM    463  CA  PRO A  43      41.618  54.308  32.147  1.00  0.00           C  
ATOM    464  C   PRO A  43      41.057  54.384  30.730  1.00  0.00           C  
ATOM    465  O   PRO A  43      40.739  55.512  30.223  1.00  0.00           O  
ATOM    466  CB  PRO A  43      40.516  54.534  33.171  1.00  0.00           C  
ATOM    467  CG  PRO A  43      40.632  55.971  33.607  1.00  0.00           C  
ATOM    468  CD  PRO A  43      42.121  56.290  33.437  1.00  0.00           C  
ATOM    469  N   PHE A  44      40.726  53.196  30.160  1.00  0.00           N  
ATOM    470  CA  PHE A  44      40.050  53.061  28.827  1.00  0.00           C  
ATOM    471  C   PHE A  44      38.689  53.655  28.785  1.00  0.00           C  
ATOM    472  O   PHE A  44      37.776  53.416  29.602  1.00  0.00           O  
ATOM    473  CB  PHE A  44      40.056  51.615  28.302  1.00  0.00           C  
ATOM    474  CG  PHE A  44      41.430  51.229  27.834  1.00  0.00           C  
ATOM    475  CD1 PHE A  44      42.492  52.116  27.585  1.00  0.00           C  
ATOM    476  CD2 PHE A  44      41.558  49.906  27.478  1.00  0.00           C  
ATOM    477  CE1 PHE A  44      43.660  51.630  27.043  1.00  0.00           C  
ATOM    478  CE2 PHE A  44      42.690  49.465  26.866  1.00  0.00           C  
ATOM    479  CZ  PHE A  44      43.770  50.286  26.682  1.00  0.00           C  
ATOM    480  H   PHE A  44      40.778  52.398  30.759  1.00  0.00           H  
ATOM    481  HD1 PHE A  44      42.242  53.162  27.419  1.00  0.00           H  
ATOM    482  HD2 PHE A  44      40.720  49.205  27.408  1.00  0.00           H  
ATOM    483  HE1 PHE A  44      44.460  52.307  26.751  1.00  0.00           H  
ATOM    484  HE2 PHE A  44      42.589  48.505  26.337  1.00  0.00           H  
ATOM    485  HZ  PHE A  44      44.594  49.951  26.051  1.00  0.00           H  
ATOM    486  N   ASP A  45      38.389  54.277  27.652  1.00  0.00           N  
ATOM    487  CA  ASP A  45      37.135  55.007  27.465  1.00  0.00           C  
ATOM    488  C   ASP A  45      35.811  54.216  27.374  1.00  0.00           C  
ATOM    489  O   ASP A  45      34.812  54.507  28.073  1.00  0.00           O  
ATOM    490  CB  ASP A  45      37.264  56.036  26.284  1.00  0.00           C  
ATOM    491  CG  ASP A  45      37.923  57.412  26.598  1.00  0.00           C  
ATOM    492  OD1 ASP A  45      37.800  57.970  27.673  1.00  0.00           O  
ATOM    493  OD2 ASP A  45      38.566  57.857  25.716  1.00  0.00           O1-
ATOM    494  H   ASP A  45      39.046  54.621  26.972  1.00  0.00           H  
ATOM    495  N   HIS A  46      35.979  53.155  26.588  1.00  0.00           N  
ATOM    496  CA  HIS A  46      34.833  52.266  26.240  1.00  0.00           C  
ATOM    497  C   HIS A  46      34.449  51.450  27.490  1.00  0.00           C  
ATOM    498  O   HIS A  46      33.343  51.528  27.930  1.00  0.00           O  
ATOM    499  CB  HIS A  46      35.185  51.507  24.972  1.00  0.00           C  
ATOM    500  CG  HIS A  46      36.378  50.518  24.981  1.00  0.00           C  
ATOM    501  CD2 HIS A  46      36.641  49.352  24.313  1.00  0.00           C  
ATOM    502  ND1 HIS A  46      37.537  50.813  25.603  1.00  0.00           N  
ATOM    503  CE1 HIS A  46      38.448  49.908  25.369  1.00  0.00           C  
ATOM    504  NE2 HIS A  46      37.899  49.030  24.559  1.00  0.00           N  
ATOM    505  H   HIS A  46      36.873  52.786  26.334  1.00  0.00           H  
ATOM    506  HD2 HIS A  46      35.931  48.723  23.779  1.00  0.00           H  
ATOM    507  HE1 HIS A  46      39.380  49.719  25.900  1.00  0.00           H  
ATOM    508  HE2 HIS A  46      38.226  48.115  24.323  1.00  0.00           H  
ATOM    509  N   THR A  47      35.417  50.736  28.044  1.00  0.00           N  
ATOM    510  CA  THR A  47      35.135  49.866  29.227  1.00  0.00           C  
ATOM    511  C   THR A  47      35.074  50.433  30.635  1.00  0.00           C  
ATOM    512  O   THR A  47      35.201  49.781  31.624  1.00  0.00           O  
ATOM    513  CB  THR A  47      36.182  48.685  29.309  1.00  0.00           C  
ATOM    514  CG2 THR A  47      35.947  47.651  28.149  1.00  0.00           C  
ATOM    515  OG1 THR A  47      37.472  49.197  29.343  1.00  0.00           O  
ATOM    516  H   THR A  47      36.359  50.640  27.727  1.00  0.00           H  
ATOM    517  HG1 THR A  47      38.089  48.538  29.766  1.00  0.00           H  
ATOM    518  N   ARG A  48      34.918  51.745  30.703  1.00  0.00           N  
ATOM    519  CA  ARG A  48      35.167  52.502  31.922  1.00  0.00           C  
ATOM    520  C   ARG A  48      33.918  52.556  32.840  1.00  0.00           C  
ATOM    521  O   ARG A  48      32.812  52.781  32.396  1.00  0.00           O  
ATOM    522  CB  ARG A  48      35.623  53.974  31.841  1.00  0.00           C  
ATOM    523  CG  ARG A  48      34.776  54.983  31.173  1.00  0.00           C  
ATOM    524  CD  ARG A  48      35.401  56.348  31.005  1.00  0.00           C  
ATOM    525  NE  ARG A  48      34.630  57.447  30.407  1.00  0.00           N  
ATOM    526  CZ  ARG A  48      34.310  58.623  31.039  1.00  0.00           C  
ATOM    527  NH1 ARG A  48      34.718  58.922  32.221  1.00  0.00           N1+
ATOM    528  NH2 ARG A  48      33.579  59.496  30.508  1.00  0.00           N  
ATOM    529  H   ARG A  48      34.585  52.332  29.968  1.00  0.00           H  
ATOM    530  HE  ARG A  48      34.560  57.479  29.411  1.00  0.00           H  
ATOM    531 1HH1 ARG A  48      35.111  58.198  32.784  1.00  0.00           H  
ATOM    532 2HH1 ARG A  48      34.828  59.882  32.488  1.00  0.00           H  
ATOM    533 1HH2 ARG A  48      33.275  59.319  29.575  1.00  0.00           H  
ATOM    534 2HH2 ARG A  48      33.026  60.147  31.044  1.00  0.00           H  
ATOM    535  N   VAL A  49      34.187  52.518  34.140  1.00  0.00           N  
ATOM    536  CA  VAL A  49      33.075  52.820  35.112  1.00  0.00           C  
ATOM    537  C   VAL A  49      32.774  54.310  35.277  1.00  0.00           C  
ATOM    538  O   VAL A  49      33.664  55.127  35.437  1.00  0.00           O  
ATOM    539  CB  VAL A  49      33.426  52.159  36.447  1.00  0.00           C  
ATOM    540  CG1 VAL A  49      32.211  52.068  37.331  1.00  0.00           C  
ATOM    541  CG2 VAL A  49      33.680  50.678  36.157  1.00  0.00           C  
ATOM    542  H   VAL A  49      35.097  52.541  34.552  1.00  0.00           H  
ATOM    543  N   VAL A  50      31.501  54.648  35.244  1.00  0.00           N  
ATOM    544  CA  VAL A  50      31.105  56.049  35.510  1.00  0.00           C  
ATOM    545  C   VAL A  50      30.146  56.390  36.705  1.00  0.00           C  
ATOM    546  O   VAL A  50      29.296  55.624  37.132  1.00  0.00           O  
ATOM    547  CB  VAL A  50      30.728  56.679  34.158  1.00  0.00           C  
ATOM    548  CG1 VAL A  50      29.405  56.039  33.608  1.00  0.00           C  
ATOM    549  CG2 VAL A  50      30.634  58.214  33.985  1.00  0.00           C  
ATOM    550  H   VAL A  50      30.818  53.943  35.058  1.00  0.00           H  
ATOM    551  N   LEU A  51      30.254  57.633  37.248  1.00  0.00           N  
ATOM    552  CA  LEU A  51      29.312  58.058  38.333  1.00  0.00           C  
ATOM    553  C   LEU A  51      28.205  58.937  37.734  1.00  0.00           C  
ATOM    554  O   LEU A  51      28.452  59.779  36.877  1.00  0.00           O  
ATOM    555  CB  LEU A  51      30.046  58.850  39.436  1.00  0.00           C  
ATOM    556  CG  LEU A  51      31.364  58.186  39.992  1.00  0.00           C  
ATOM    557  CD1 LEU A  51      32.120  59.100  41.000  1.00  0.00           C  
ATOM    558  CD2 LEU A  51      30.984  56.925  40.694  1.00  0.00           C  
ATOM    559  H   LEU A  51      30.987  58.285  37.038  1.00  0.00           H  
ATOM    560  N   HIS A  52      27.014  58.773  38.288  1.00  0.00           N  
ATOM    561  CA  HIS A  52      25.876  59.661  38.040  1.00  0.00           C  
ATOM    562  C   HIS A  52      26.220  61.028  38.735  1.00  0.00           C  
ATOM    563  O   HIS A  52      27.109  61.159  39.532  1.00  0.00           O  
ATOM    564  CB  HIS A  52      24.702  59.017  38.843  1.00  0.00           C  
ATOM    565  CG  HIS A  52      23.508  59.850  38.775  1.00  0.00           C  
ATOM    566  CD2 HIS A  52      22.660  59.875  37.788  1.00  0.00           C  
ATOM    567  ND1 HIS A  52      23.070  60.618  39.813  1.00  0.00           N  
ATOM    568  CE1 HIS A  52      21.864  61.043  39.402  1.00  0.00           C  
ATOM    569  NE2 HIS A  52      21.644  60.604  38.163  1.00  0.00           N  
ATOM    570  H   HIS A  52      26.830  57.917  38.774  1.00  0.00           H  
ATOM    571  HD2 HIS A  52      22.606  59.284  36.872  1.00  0.00           H  
ATOM    572  HE1 HIS A  52      21.075  61.482  40.019  1.00  0.00           H  
ATOM    573  HE2 HIS A  52      20.748  60.618  37.695  1.00  0.00           H  
ATOM    574  N   ASP A  53      25.387  62.045  38.565  1.00  0.00           N  
ATOM    575  CA  ASP A  53      25.636  63.420  39.027  1.00  0.00           C  
ATOM    576  C   ASP A  53      26.039  63.660  40.475  1.00  0.00           C  
ATOM    577  O   ASP A  53      25.336  63.690  41.488  1.00  0.00           O  
ATOM    578  CB  ASP A  53      24.424  64.274  38.657  1.00  0.00           C  
ATOM    579  CG  ASP A  53      24.381  64.564  37.168  1.00  0.00           C  
ATOM    580  OD1 ASP A  53      24.843  65.640  36.838  1.00  0.00           O  
ATOM    581  OD2 ASP A  53      23.440  64.056  36.543  1.00  0.00           O1-
ATOM    582  H   ASP A  53      24.456  61.790  38.315  1.00  0.00           H  
ATOM    583  N   GLY A  54      27.368  63.705  40.651  1.00  0.00           N  
ATOM    584  CA  GLY A  54      28.040  64.195  41.873  1.00  0.00           C  
ATOM    585  C   GLY A  54      28.046  65.720  42.247  1.00  0.00           C  
ATOM    586  O   GLY A  54      27.160  66.487  41.728  1.00  0.00           O  
ATOM    587  H   GLY A  54      27.989  63.210  40.040  1.00  0.00           H  
ATOM    588  N   ASP A  55      29.070  66.118  42.918  1.00  0.00           N  
ATOM    589  CA  ASP A  55      29.174  67.541  43.563  1.00  0.00           C  
ATOM    590  C   ASP A  55      29.424  68.614  42.532  1.00  0.00           C  
ATOM    591  O   ASP A  55      30.363  68.536  41.781  1.00  0.00           O  
ATOM    592  CB  ASP A  55      30.072  67.490  44.836  1.00  0.00           C  
ATOM    593  CG  ASP A  55      30.286  68.867  45.518  1.00  0.00           C  
ATOM    594  OD1 ASP A  55      31.344  69.509  45.290  1.00  0.00           O  
ATOM    595  OD2 ASP A  55      29.320  69.513  45.958  1.00  0.00           O1-
ATOM    596  H   ASP A  55      29.791  65.483  43.202  1.00  0.00           H  
ATOM    597  N   PRO A  56      28.525  69.597  42.341  1.00  0.00           N  
ATOM    598  CA  PRO A  56      28.702  70.694  41.315  1.00  0.00           C  
ATOM    599  C   PRO A  56      30.041  71.503  41.349  1.00  0.00           C  
ATOM    600  O   PRO A  56      30.572  71.718  40.267  1.00  0.00           O  
ATOM    601  CB  PRO A  56      27.394  71.505  41.456  1.00  0.00           C  
ATOM    602  CG  PRO A  56      27.048  71.367  42.902  1.00  0.00           C  
ATOM    603  CD  PRO A  56      27.311  69.878  43.158  1.00  0.00           C  
ATOM    604  N   ASN A  57      30.679  71.658  42.468  1.00  0.00           N  
ATOM    605  CA  ASN A  57      32.041  72.276  42.603  1.00  0.00           C  
ATOM    606  C   ASN A  57      33.123  71.634  41.760  1.00  0.00           C  
ATOM    607  O   ASN A  57      34.169  72.250  41.386  1.00  0.00           O  
ATOM    608  CB  ASN A  57      32.442  72.330  44.090  1.00  0.00           C  
ATOM    609  CG  ASN A  57      31.438  73.129  44.949  1.00  0.00           C  
ATOM    610  ND2 ASN A  57      30.736  72.375  45.748  1.00  0.00           N  
ATOM    611  OD1 ASN A  57      31.121  74.282  44.678  1.00  0.00           O  
ATOM    612  H   ASN A  57      30.332  71.408  43.374  1.00  0.00           H  
ATOM    613 1HD2 ASN A  57      30.830  71.384  45.833  1.00  0.00           H  
ATOM    614 2HD2 ASN A  57      30.115  72.783  46.419  1.00  0.00           H  
ATOM    615  N   GLU A  58      33.126  70.297  41.896  1.00  0.00           N  
ATOM    616  CA  GLU A  58      34.061  69.428  41.162  1.00  0.00           C  
ATOM    617  C   GLU A  58      34.041  69.462  39.635  1.00  0.00           C  
ATOM    618  O   GLU A  58      32.931  69.498  39.077  1.00  0.00           O  
ATOM    619  CB  GLU A  58      33.922  68.002  41.718  1.00  0.00           C  
ATOM    620  CG  GLU A  58      34.452  68.010  43.172  1.00  0.00           C  
ATOM    621  CD  GLU A  58      35.899  67.452  43.146  1.00  0.00           C  
ATOM    622  OE1 GLU A  58      36.833  67.811  43.834  1.00  0.00           O  
ATOM    623  OE2 GLU A  58      36.074  66.487  42.412  1.00  0.00           O1-
ATOM    624  H   GLU A  58      32.311  69.844  42.252  1.00  0.00           H  
ATOM    625  N   PRO A  59      35.156  69.799  39.013  1.00  0.00           N  
ATOM    626  CA  PRO A  59      35.296  69.933  37.616  1.00  0.00           C  
ATOM    627  C   PRO A  59      34.898  68.710  36.761  1.00  0.00           C  
ATOM    628  O   PRO A  59      34.503  68.894  35.597  1.00  0.00           O  
ATOM    629  CB  PRO A  59      36.732  70.255  37.380  1.00  0.00           C  
ATOM    630  CG  PRO A  59      37.171  71.017  38.610  1.00  0.00           C  
ATOM    631  CD  PRO A  59      36.433  70.265  39.638  1.00  0.00           C  
ATOM    632  N   VAL A  60      35.223  67.512  37.260  1.00  0.00           N  
ATOM    633  CA  VAL A  60      34.880  66.125  36.746  1.00  0.00           C  
ATOM    634  C   VAL A  60      34.291  65.254  37.877  1.00  0.00           C  
ATOM    635  O   VAL A  60      34.821  64.188  38.252  1.00  0.00           O  
ATOM    636  CB  VAL A  60      35.960  65.513  35.815  1.00  0.00           C  
ATOM    637  CG1 VAL A  60      36.487  66.498  34.793  1.00  0.00           C  
ATOM    638  CG2 VAL A  60      37.162  65.108  36.592  1.00  0.00           C  
ATOM    639  H   VAL A  60      35.873  67.516  38.018  1.00  0.00           H  
ATOM    640  N   SER A  61      32.959  65.469  37.995  1.00  0.00           N  
ATOM    641  CA  SER A  61      31.994  64.777  38.946  1.00  0.00           C  
ATOM    642  C   SER A  61      31.665  63.287  38.552  1.00  0.00           C  
ATOM    643  O   SER A  61      31.492  62.401  39.401  1.00  0.00           O  
ATOM    644  CB  SER A  61      30.653  65.569  39.040  1.00  0.00           C  
ATOM    645  OG  SER A  61      30.226  66.076  37.759  1.00  0.00           O  
ATOM    646  H   SER A  61      32.524  66.078  37.343  1.00  0.00           H  
ATOM    647  HG  SER A  61      29.318  66.493  37.754  1.00  0.00           H  
ATOM    648  N   ASP A  62      31.587  63.091  37.235  1.00  0.00           N  
ATOM    649  CA  ASP A  62      31.225  61.780  36.657  1.00  0.00           C  
ATOM    650  C   ASP A  62      32.396  60.723  36.726  1.00  0.00           C  
ATOM    651  O   ASP A  62      32.325  59.537  36.618  1.00  0.00           O  
ATOM    652  CB  ASP A  62      30.691  61.843  35.191  1.00  0.00           C  
ATOM    653  CG  ASP A  62      31.528  62.679  34.214  1.00  0.00           C  
ATOM    654  OD1 ASP A  62      32.802  62.581  34.083  1.00  0.00           O  
ATOM    655  OD2 ASP A  62      30.915  63.679  33.721  1.00  0.00           O1-
ATOM    656  H   ASP A  62      31.906  63.767  36.569  1.00  0.00           H  
ATOM    657  N   TYR A  63      33.610  61.275  36.787  1.00  0.00           N  
ATOM    658  CA  TYR A  63      34.791  60.371  36.663  1.00  0.00           C  
ATOM    659  C   TYR A  63      35.003  59.471  37.864  1.00  0.00           C  
ATOM    660  O   TYR A  63      34.726  59.915  39.032  1.00  0.00           O  
ATOM    661  CB  TYR A  63      36.025  61.295  36.304  1.00  0.00           C  
ATOM    662  CG  TYR A  63      37.382  60.598  36.182  1.00  0.00           C  
ATOM    663  CD1 TYR A  63      37.644  59.765  35.048  1.00  0.00           C  
ATOM    664  CD2 TYR A  63      38.321  60.757  37.221  1.00  0.00           C  
ATOM    665  CE1 TYR A  63      38.830  59.141  35.048  1.00  0.00           C  
ATOM    666  CE2 TYR A  63      39.461  60.044  37.166  1.00  0.00           C  
ATOM    667  CZ  TYR A  63      39.726  59.216  36.083  1.00  0.00           C  
ATOM    668  OH  TYR A  63      40.935  58.672  35.832  1.00  0.00           O  
ATOM    669  H   TYR A  63      33.808  62.226  36.556  1.00  0.00           H  
ATOM    670  HD1 TYR A  63      37.140  59.976  34.109  1.00  0.00           H  
ATOM    671  HD2 TYR A  63      38.037  61.289  38.135  1.00  0.00           H  
ATOM    672  HE1 TYR A  63      39.114  58.630  34.127  1.00  0.00           H  
ATOM    673  HE2 TYR A  63      40.076  59.909  38.055  1.00  0.00           H  
ATOM    674  HH  TYR A  63      41.457  58.416  36.646  1.00  0.00           H  
ATOM    675  N   ILE A  64      35.652  58.334  37.605  1.00  0.00           N  
ATOM    676  CA  ILE A  64      36.424  57.544  38.605  1.00  0.00           C  
ATOM    677  C   ILE A  64      37.466  56.681  37.813  1.00  0.00           C  
ATOM    678  O   ILE A  64      37.196  56.270  36.642  1.00  0.00           O  
ATOM    679  CB  ILE A  64      35.464  56.760  39.566  1.00  0.00           C  
ATOM    680  CG1 ILE A  64      36.299  56.176  40.769  1.00  0.00           C  
ATOM    681  CG2 ILE A  64      34.464  55.811  38.771  1.00  0.00           C  
ATOM    682  CD  ILE A  64      35.643  55.126  41.629  1.00  0.00           C  
ATOM    683  H   ILE A  64      35.574  57.878  36.723  1.00  0.00           H  
ATOM    684  N   ASN A  65      38.674  56.530  38.297  1.00  0.00           N  
ATOM    685  CA  ASN A  65      39.706  55.711  37.650  1.00  0.00           C  
ATOM    686  C   ASN A  65      39.369  54.226  37.854  1.00  0.00           C  
ATOM    687  O   ASN A  65      39.579  53.671  38.944  1.00  0.00           O  
ATOM    688  CB  ASN A  65      41.088  56.104  38.196  1.00  0.00           C  
ATOM    689  CG  ASN A  65      42.226  55.451  37.408  1.00  0.00           C  
ATOM    690  ND2 ASN A  65      43.284  56.191  37.385  1.00  0.00           N  
ATOM    691  OD1 ASN A  65      42.261  54.334  36.936  1.00  0.00           O  
ATOM    692  H   ASN A  65      39.031  56.998  39.108  1.00  0.00           H  
ATOM    693 1HD2 ASN A  65      43.216  57.074  37.847  1.00  0.00           H  
ATOM    694 2HD2 ASN A  65      43.953  56.057  36.649  1.00  0.00           H  
ATOM    695  N   ALA A  66      38.650  53.671  36.913  1.00  0.00           N  
ATOM    696  CA  ALA A  66      38.126  52.238  36.951  1.00  0.00           C  
ATOM    697  C   ALA A  66      37.535  51.712  35.662  1.00  0.00           C  
ATOM    698  O   ALA A  66      36.780  52.448  35.073  1.00  0.00           O  
ATOM    699  CB  ALA A  66      37.027  52.251  37.991  1.00  0.00           C  
ATOM    700  H   ALA A  66      38.403  54.108  36.047  1.00  0.00           H  
ATOM    701  N   ASN A  67      37.883  50.506  35.333  1.00  0.00           N  
ATOM    702  CA  ASN A  67      37.292  49.806  34.155  1.00  0.00           C  
ATOM    703  C   ASN A  67      36.507  48.580  34.586  1.00  0.00           C  
ATOM    704  O   ASN A  67      36.827  47.969  35.630  1.00  0.00           O  
ATOM    705  CB  ASN A  67      38.456  49.422  33.230  1.00  0.00           C  
ATOM    706  CG  ASN A  67      38.994  50.628  32.508  1.00  0.00           C  
ATOM    707  ND2 ASN A  67      38.542  50.856  31.272  1.00  0.00           N  
ATOM    708  OD1 ASN A  67      39.805  51.398  32.948  1.00  0.00           O  
ATOM    709  H   ASN A  67      38.494  49.906  35.853  1.00  0.00           H  
ATOM    710 1HD2 ASN A  67      37.995  50.232  30.726  1.00  0.00           H  
ATOM    711 2HD2 ASN A  67      38.602  51.819  31.008  1.00  0.00           H  
ATOM    712  N   ILE A  68      35.392  48.293  33.837  1.00  0.00           N  
ATOM    713  CA  ILE A  68      34.637  47.090  33.898  1.00  0.00           C  
ATOM    714  C   ILE A  68      35.157  45.974  32.981  1.00  0.00           C  
ATOM    715  O   ILE A  68      35.515  46.192  31.819  1.00  0.00           O  
ATOM    716  CB  ILE A  68      33.138  47.466  33.613  1.00  0.00           C  
ATOM    717  CG1 ILE A  68      32.238  46.249  34.063  1.00  0.00           C  
ATOM    718  CG2 ILE A  68      32.817  47.911  32.245  1.00  0.00           C  
ATOM    719  CD  ILE A  68      31.972  46.347  35.535  1.00  0.00           C  
ATOM    720  H   ILE A  68      35.121  48.898  33.080  1.00  0.00           H  
ATOM    721  N   ILE A  69      35.411  44.813  33.548  1.00  0.00           N  
ATOM    722  CA  ILE A  69      36.047  43.604  32.915  1.00  0.00           C  
ATOM    723  C   ILE A  69      35.016  42.459  32.782  1.00  0.00           C  
ATOM    724  O   ILE A  69      34.187  42.177  33.603  1.00  0.00           O  
ATOM    725  CB  ILE A  69      37.119  43.200  33.861  1.00  0.00           C  
ATOM    726  CG1 ILE A  69      38.162  44.252  34.206  1.00  0.00           C  
ATOM    727  CG2 ILE A  69      37.899  42.062  33.160  1.00  0.00           C  
ATOM    728  CD  ILE A  69      38.779  44.991  33.012  1.00  0.00           C  
ATOM    729  H   ILE A  69      35.118  44.844  34.503  1.00  0.00           H  
ATOM    730  N   MET A  70      34.995  41.785  31.637  1.00  0.00           N  
ATOM    731  CA  MET A  70      34.149  40.627  31.401  1.00  0.00           C  
ATOM    732  C   MET A  70      34.932  39.472  30.860  1.00  0.00           C  
ATOM    733  O   MET A  70      35.995  39.626  30.200  1.00  0.00           O  
ATOM    734  CB  MET A  70      33.001  41.041  30.489  1.00  0.00           C  
ATOM    735  CG  MET A  70      32.012  41.945  31.140  1.00  0.00           C  
ATOM    736  SD  MET A  70      30.692  42.538  30.028  1.00  0.00           S  
ATOM    737  CE  MET A  70      30.197  43.967  30.966  1.00  0.00           C  
ATOM    738  H   MET A  70      35.605  42.051  30.892  1.00  0.00           H  
ATOM    739  N   PRO A  71      34.453  38.334  31.283  1.00  0.00           N  
ATOM    740  CA  PRO A  71      34.800  36.950  30.821  1.00  0.00           C  
ATOM    741  C   PRO A  71      34.536  36.708  29.317  1.00  0.00           C  
ATOM    742  O   PRO A  71      35.389  36.867  28.453  1.00  0.00           O  
ATOM    743  CB  PRO A  71      33.918  36.006  31.649  1.00  0.00           C  
ATOM    744  CG  PRO A  71      34.069  36.648  33.007  1.00  0.00           C  
ATOM    745  CD  PRO A  71      33.979  38.121  32.665  1.00  0.00           C  
ATOM    746  N   GLU A  72      33.302  36.872  28.872  1.00  0.00           N  
ATOM    747  CA  GLU A  72      32.965  36.730  27.412  1.00  0.00           C  
ATOM    748  C   GLU A  72      32.188  38.074  27.065  1.00  0.00           C  
ATOM    749  O   GLU A  72      31.759  38.818  27.958  1.00  0.00           O  
ATOM    750  CB  GLU A  72      32.139  35.400  27.198  1.00  0.00           C  
ATOM    751  CG  GLU A  72      32.891  34.058  27.230  1.00  0.00           C  
ATOM    752  CD  GLU A  72      33.775  33.879  25.965  1.00  0.00           C  
ATOM    753  OE1 GLU A  72      34.993  33.925  26.048  1.00  0.00           O  
ATOM    754  OE2 GLU A  72      33.290  33.577  24.836  1.00  0.00           O1-
ATOM    755  H   GLU A  72      32.504  37.137  29.417  1.00  0.00           H  
ATOM    756  N   PHE A  73      32.289  38.426  25.771  1.00  0.00           N  
ATOM    757  CA  PHE A  73      31.466  39.584  25.244  1.00  0.00           C  
ATOM    758  C   PHE A  73      30.018  39.718  25.826  1.00  0.00           C  
ATOM    759  O   PHE A  73      29.166  38.860  25.888  1.00  0.00           O  
ATOM    760  CB  PHE A  73      31.432  39.482  23.750  1.00  0.00           C  
ATOM    761  CG  PHE A  73      30.521  40.535  23.000  1.00  0.00           C  
ATOM    762  CD1 PHE A  73      29.604  40.086  22.040  1.00  0.00           C  
ATOM    763  CD2 PHE A  73      30.796  41.928  23.224  1.00  0.00           C  
ATOM    764  CE1 PHE A  73      28.919  41.078  21.387  1.00  0.00           C  
ATOM    765  CE2 PHE A  73      30.102  42.854  22.511  1.00  0.00           C  
ATOM    766  CZ  PHE A  73      29.173  42.456  21.536  1.00  0.00           C  
ATOM    767  H   PHE A  73      32.936  38.102  25.091  1.00  0.00           H  
ATOM    768  HD1 PHE A  73      29.199  39.076  22.090  1.00  0.00           H  
ATOM    769  HD2 PHE A  73      31.491  42.332  23.952  1.00  0.00           H  
ATOM    770  HE1 PHE A  73      28.233  40.824  20.576  1.00  0.00           H  
ATOM    771  HE2 PHE A  73      30.060  43.854  22.939  1.00  0.00           H  
ATOM    772  HZ  PHE A  73      28.340  43.124  21.325  1.00  0.00           H  
ATOM    773  N   GLY A  74      29.913  40.885  26.521  1.00  0.00           N  
ATOM    774  CA  GLY A  74      28.734  41.294  27.296  1.00  0.00           C  
ATOM    775  C   GLY A  74      28.186  40.372  28.364  1.00  0.00           C  
ATOM    776  O   GLY A  74      26.986  40.077  28.547  1.00  0.00           O  
ATOM    777  H   GLY A  74      30.667  41.542  26.465  1.00  0.00           H  
ATOM    778  N   SER A  75      29.169  39.731  29.009  1.00  0.00           N  
ATOM    779  CA  SER A  75      28.871  38.841  30.168  1.00  0.00           C  
ATOM    780  C   SER A  75      27.951  39.565  31.220  1.00  0.00           C  
ATOM    781  O   SER A  75      28.336  40.674  31.544  1.00  0.00           O  
ATOM    782  CB  SER A  75      30.110  38.445  30.981  1.00  0.00           C  
ATOM    783  OG  SER A  75      30.652  37.301  30.335  1.00  0.00           O  
ATOM    784  H   SER A  75      30.153  39.718  28.797  1.00  0.00           H  
ATOM    785  HG  SER A  75      29.905  36.674  30.121  1.00  0.00           H  
ATOM    786  N   SER A  76      27.236  38.762  31.992  1.00  0.00           N  
ATOM    787  CA  SER A  76      26.265  39.252  33.021  1.00  0.00           C  
ATOM    788  C   SER A  76      26.854  40.200  34.055  1.00  0.00           C  
ATOM    789  O   SER A  76      28.024  40.375  34.301  1.00  0.00           O  
ATOM    790  CB  SER A  76      25.679  38.001  33.752  1.00  0.00           C  
ATOM    791  OG  SER A  76      26.727  37.414  34.593  1.00  0.00           O  
ATOM    792  H   SER A  76      27.140  37.798  31.776  1.00  0.00           H  
ATOM    793  HG  SER A  76      26.453  36.460  34.694  1.00  0.00           H  
ATOM    794  N   GLY A  77      25.969  40.779  34.801  1.00  0.00           N  
ATOM    795  CA  GLY A  77      26.385  41.459  36.109  1.00  0.00           C  
ATOM    796  C   GLY A  77      27.006  40.535  37.108  1.00  0.00           C  
ATOM    797  O   GLY A  77      28.116  40.860  37.516  1.00  0.00           O  
ATOM    798  H   GLY A  77      25.006  40.825  34.543  1.00  0.00           H  
ATOM    799  N   LYS A  78      26.603  39.288  37.120  1.00  0.00           N  
ATOM    800  CA  LYS A  78      27.268  38.285  37.952  1.00  0.00           C  
ATOM    801  C   LYS A  78      28.683  37.915  37.561  1.00  0.00           C  
ATOM    802  O   LYS A  78      29.554  37.677  38.394  1.00  0.00           O  
ATOM    803  CB  LYS A  78      26.371  37.068  38.028  1.00  0.00           C  
ATOM    804  CG  LYS A  78      26.904  36.064  39.048  1.00  0.00           C  
ATOM    805  CD  LYS A  78      26.066  34.796  39.083  1.00  0.00           C  
ATOM    806  CE  LYS A  78      26.648  33.926  40.297  1.00  0.00           C  
ATOM    807  NZ  LYS A  78      26.013  32.614  40.439  1.00  0.00           N1+
ATOM    808  H   LYS A  78      25.807  39.017  36.569  1.00  0.00           H  
ATOM    809  HZ1 LYS A  78      26.542  32.028  41.043  1.00  0.00           H  
ATOM    810  HZ2 LYS A  78      25.110  32.690  40.869  1.00  0.00           H  
ATOM    811  HZ3 LYS A  78      25.943  32.244  39.517  1.00  0.00           H  
ATOM    812  N   LYS A  79      28.957  37.969  36.270  1.00  0.00           N  
ATOM    813  CA  LYS A  79      30.393  37.864  35.781  1.00  0.00           C  
ATOM    814  C   LYS A  79      31.006  39.248  35.432  1.00  0.00           C  
ATOM    815  O   LYS A  79      32.101  39.298  34.825  1.00  0.00           O  
ATOM    816  CB  LYS A  79      30.326  36.853  34.632  1.00  0.00           C  
ATOM    817  CG  LYS A  79      30.202  35.401  35.074  1.00  0.00           C  
ATOM    818  CD  LYS A  79      31.088  34.942  36.186  1.00  0.00           C  
ATOM    819  CE  LYS A  79      31.126  33.448  36.206  1.00  0.00           C  
ATOM    820  NZ  LYS A  79      32.108  33.156  37.256  1.00  0.00           N1+
ATOM    821  H   LYS A  79      28.216  37.783  35.634  1.00  0.00           H  
ATOM    822  HZ1 LYS A  79      32.367  32.195  37.200  1.00  0.00           H  
ATOM    823  HZ2 LYS A  79      32.935  33.734  37.240  1.00  0.00           H  
ATOM    824  HZ3 LYS A  79      31.623  33.333  38.117  1.00  0.00           H  
ATOM    825  N   SER A  80      30.507  40.376  35.979  1.00  0.00           N  
ATOM    826  CA  SER A  80      31.185  41.673  35.830  1.00  0.00           C  
ATOM    827  C   SER A  80      32.140  41.971  36.998  1.00  0.00           C  
ATOM    828  O   SER A  80      31.743  41.861  38.158  1.00  0.00           O  
ATOM    829  CB  SER A  80      30.221  42.810  35.843  1.00  0.00           C  
ATOM    830  OG  SER A  80      29.423  42.870  34.662  1.00  0.00           O  
ATOM    831  H   SER A  80      29.558  40.442  36.292  1.00  0.00           H  
ATOM    832  HG  SER A  80      28.942  42.010  34.480  1.00  0.00           H  
ATOM    833  N   TYR A  81      33.372  42.293  36.599  1.00  0.00           N  
ATOM    834  CA  TYR A  81      34.434  42.803  37.490  1.00  0.00           C  
ATOM    835  C   TYR A  81      34.649  44.298  37.376  1.00  0.00           C  
ATOM    836  O   TYR A  81      34.846  44.840  36.266  1.00  0.00           O  
ATOM    837  CB  TYR A  81      35.718  41.997  37.378  1.00  0.00           C  
ATOM    838  CG  TYR A  81      35.650  40.468  37.463  1.00  0.00           C  
ATOM    839  CD1 TYR A  81      35.463  39.762  36.286  1.00  0.00           C  
ATOM    840  CD2 TYR A  81      36.045  39.771  38.606  1.00  0.00           C  
ATOM    841  CE1 TYR A  81      35.633  38.369  36.230  1.00  0.00           C  
ATOM    842  CE2 TYR A  81      36.238  38.361  38.541  1.00  0.00           C  
ATOM    843  CZ  TYR A  81      35.973  37.630  37.353  1.00  0.00           C  
ATOM    844  OH  TYR A  81      35.838  36.260  37.217  1.00  0.00           O  
ATOM    845  H   TYR A  81      33.623  42.158  35.637  1.00  0.00           H  
ATOM    846  HD1 TYR A  81      34.819  40.213  35.533  1.00  0.00           H  
ATOM    847  HD2 TYR A  81      36.000  40.224  39.597  1.00  0.00           H  
ATOM    848  HE1 TYR A  81      35.414  37.911  35.262  1.00  0.00           H  
ATOM    849  HE2 TYR A  81      36.371  37.769  39.446  1.00  0.00           H  
ATOM    850  HH  TYR A  81      35.791  35.806  38.100  1.00  0.00           H  
ATOM    851  N   ILE A  82      34.552  44.974  38.499  1.00  0.00           N  
ATOM    852  CA  ILE A  82      35.110  46.350  38.548  1.00  0.00           C  
ATOM    853  C   ILE A  82      36.577  46.341  39.056  1.00  0.00           C  
ATOM    854  O   ILE A  82      36.896  45.695  40.046  1.00  0.00           O  
ATOM    855  CB  ILE A  82      34.295  47.436  39.330  1.00  0.00           C  
ATOM    856  CG1 ILE A  82      32.773  47.197  39.294  1.00  0.00           C  
ATOM    857  CG2 ILE A  82      34.643  48.824  38.823  1.00  0.00           C  
ATOM    858  CD  ILE A  82      32.065  48.312  40.080  1.00  0.00           C  
ATOM    859  H   ILE A  82      34.382  44.408  39.295  1.00  0.00           H  
ATOM    860  N   ALA A  83      37.474  46.516  38.067  1.00  0.00           N  
ATOM    861  CA  ALA A  83      38.958  46.624  38.348  1.00  0.00           C  
ATOM    862  C   ALA A  83      39.384  48.053  38.643  1.00  0.00           C  
ATOM    863  O   ALA A  83      39.333  48.949  37.792  1.00  0.00           O  
ATOM    864  CB  ALA A  83      39.712  45.901  37.157  1.00  0.00           C  
ATOM    865  H   ALA A  83      37.294  46.737  37.113  1.00  0.00           H  
ATOM    866  N   THR A  84      39.345  48.309  39.965  1.00  0.00           N  
ATOM    867  CA  THR A  84      39.345  49.664  40.500  1.00  0.00           C  
ATOM    868  C   THR A  84      40.386  50.051  41.567  1.00  0.00           C  
ATOM    869  O   THR A  84      40.946  49.131  42.205  1.00  0.00           O  
ATOM    870  CB  THR A  84      37.887  49.927  40.995  1.00  0.00           C  
ATOM    871  CG2 THR A  84      37.426  49.054  42.150  1.00  0.00           C  
ATOM    872  OG1 THR A  84      37.675  51.284  41.438  1.00  0.00           O  
ATOM    873  H   THR A  84      39.498  47.619  40.669  1.00  0.00           H  
ATOM    874  HG1 THR A  84      36.708  51.446  41.224  1.00  0.00           H  
ATOM    875  N   GLN A  85      40.635  51.358  41.626  1.00  0.00           N  
ATOM    876  CA  GLN A  85      41.565  51.964  42.545  1.00  0.00           C  
ATOM    877  C   GLN A  85      41.197  51.943  44.023  1.00  0.00           C  
ATOM    878  O   GLN A  85      40.424  52.815  44.480  1.00  0.00           O  
ATOM    879  CB  GLN A  85      42.058  53.358  41.922  1.00  0.00           C  
ATOM    880  CG  GLN A  85      43.222  53.846  42.811  1.00  0.00           C  
ATOM    881  CD  GLN A  85      43.619  55.269  42.393  1.00  0.00           C  
ATOM    882  NE2 GLN A  85      42.645  56.175  42.378  1.00  0.00           N  
ATOM    883  OE1 GLN A  85      44.696  55.582  41.855  1.00  0.00           O  
ATOM    884  H   GLN A  85      40.338  51.921  40.862  1.00  0.00           H  
ATOM    885 1HE2 GLN A  85      41.678  55.990  42.568  1.00  0.00           H  
ATOM    886 2HE2 GLN A  85      42.794  57.013  41.855  1.00  0.00           H  
ATOM    887  N   GLY A  86      41.930  51.237  44.867  1.00  0.00           N  
ATOM    888  CA  GLY A  86      41.757  51.303  46.344  1.00  0.00           C  
ATOM    889  C   GLY A  86      41.786  52.649  47.074  1.00  0.00           C  
ATOM    890  O   GLY A  86      42.831  53.299  47.220  1.00  0.00           O  
ATOM    891  H   GLY A  86      42.631  50.619  44.523  1.00  0.00           H  
ATOM    892  N   CYS A  87      40.647  52.919  47.766  1.00  0.00           N  
ATOM    893  CA  CYS A  87      40.106  54.076  48.575  1.00  0.00           C  
ATOM    894  C   CYS A  87      41.221  55.018  49.158  1.00  0.00           C  
ATOM    895  O   CYS A  87      41.895  54.679  50.110  1.00  0.00           O  
ATOM    896  CB  CYS A  87      39.252  53.745  49.823  1.00  0.00           C  
ATOM    897  SG  CYS A  87      37.702  52.925  49.259  1.00  0.00           S  
ATOM    898  H   CYS A  87      39.971  52.179  47.718  1.00  0.00           H  
ATOM    899  HG  CYS A  87      38.257  51.786  48.848  1.00  0.00           H  
ATOM    900  N   LEU A  88      41.447  56.141  48.485  1.00  0.00           N  
ATOM    901  CA  LEU A  88      42.205  57.263  49.163  1.00  0.00           C  
ATOM    902  C   LEU A  88      41.299  58.059  50.215  1.00  0.00           C  
ATOM    903  O   LEU A  88      40.039  57.866  50.151  1.00  0.00           O  
ATOM    904  CB  LEU A  88      42.623  58.250  48.038  1.00  0.00           C  
ATOM    905  CG  LEU A  88      43.923  57.886  47.322  1.00  0.00           C  
ATOM    906  CD1 LEU A  88      44.048  58.571  45.958  1.00  0.00           C  
ATOM    907  CD2 LEU A  88      45.188  58.110  48.119  1.00  0.00           C  
ATOM    908  H   LEU A  88      41.094  56.333  47.559  1.00  0.00           H  
ATOM    909  N   GLN A  89      41.854  58.868  51.108  1.00  0.00           N  
ATOM    910  CA  GLN A  89      40.983  59.562  52.101  1.00  0.00           C  
ATOM    911  C   GLN A  89      39.864  60.415  51.447  1.00  0.00           C  
ATOM    912  O   GLN A  89      38.669  60.366  51.781  1.00  0.00           O  
ATOM    913  CB  GLN A  89      41.862  60.446  53.028  1.00  0.00           C  
ATOM    914  CG  GLN A  89      41.118  60.931  54.282  1.00  0.00           C  
ATOM    915  CD  GLN A  89      42.168  61.656  55.127  1.00  0.00           C  
ATOM    916  NE2 GLN A  89      42.274  62.901  54.627  1.00  0.00           N  
ATOM    917  OE1 GLN A  89      42.713  61.221  56.125  1.00  0.00           O  
ATOM    918  H   GLN A  89      42.833  59.047  51.172  1.00  0.00           H  
ATOM    919 1HE2 GLN A  89      41.686  63.177  53.859  1.00  0.00           H  
ATOM    920 2HE2 GLN A  89      43.043  63.457  54.956  1.00  0.00           H  
ATOM    921  N   ASN A  90      40.266  61.056  50.340  1.00  0.00           N  
ATOM    922  CA  ASN A  90      39.433  62.015  49.495  1.00  0.00           C  
ATOM    923  C   ASN A  90      38.367  61.304  48.600  1.00  0.00           C  
ATOM    924  O   ASN A  90      37.224  61.697  48.719  1.00  0.00           O  
ATOM    925  CB  ASN A  90      40.378  62.935  48.752  1.00  0.00           C  
ATOM    926  CG  ASN A  90      41.554  62.284  48.070  1.00  0.00           C  
ATOM    927  ND2 ASN A  90      41.459  62.221  46.726  1.00  0.00           N  
ATOM    928  OD1 ASN A  90      42.312  61.607  48.677  1.00  0.00           O  
ATOM    929  H   ASN A  90      41.215  61.188  50.071  1.00  0.00           H  
ATOM    930 1HD2 ASN A  90      40.667  62.662  46.310  1.00  0.00           H  
ATOM    931 2HD2 ASN A  90      42.096  61.679  46.182  1.00  0.00           H  
ATOM    932  N   THR A  91      38.639  60.083  48.160  1.00  0.00           N  
ATOM    933  CA  THR A  91      37.802  59.380  47.189  1.00  0.00           C  
ATOM    934  C   THR A  91      36.693  58.418  47.718  1.00  0.00           C  
ATOM    935  O   THR A  91      35.866  58.076  46.871  1.00  0.00           O  
ATOM    936  CB  THR A  91      38.681  58.564  46.294  1.00  0.00           C  
ATOM    937  CG2 THR A  91      39.678  59.404  45.587  1.00  0.00           C  
ATOM    938  OG1 THR A  91      39.311  57.442  46.896  1.00  0.00           O  
ATOM    939  H   THR A  91      39.436  59.538  48.423  1.00  0.00           H  
ATOM    940  HG1 THR A  91      39.524  56.805  46.154  1.00  0.00           H  
ATOM    941  N   VAL A  92      36.433  58.414  49.027  1.00  0.00           N  
ATOM    942  CA  VAL A  92      35.557  57.510  49.860  1.00  0.00           C  
ATOM    943  C   VAL A  92      34.135  57.583  49.365  1.00  0.00           C  
ATOM    944  O   VAL A  92      33.681  56.502  48.915  1.00  0.00           O  
ATOM    945  CB  VAL A  92      35.698  57.900  51.298  1.00  0.00           C  
ATOM    946  CG1 VAL A  92      34.926  57.076  52.314  1.00  0.00           C  
ATOM    947  CG2 VAL A  92      37.134  57.735  51.733  1.00  0.00           C  
ATOM    948  H   VAL A  92      36.907  59.148  49.528  1.00  0.00           H  
ATOM    949  N   ASN A  93      33.460  58.719  49.236  1.00  0.00           N  
ATOM    950  CA  ASN A  93      32.078  58.686  48.631  1.00  0.00           C  
ATOM    951  C   ASN A  93      32.005  58.277  47.147  1.00  0.00           C  
ATOM    952  O   ASN A  93      31.054  57.660  46.681  1.00  0.00           O  
ATOM    953  CB  ASN A  93      31.292  60.000  48.917  1.00  0.00           C  
ATOM    954  CG  ASN A  93      30.930  60.019  50.400  1.00  0.00           C  
ATOM    955  ND2 ASN A  93      30.367  61.126  50.725  1.00  0.00           N  
ATOM    956  OD1 ASN A  93      31.039  59.049  51.136  1.00  0.00           O  
ATOM    957  H   ASN A  93      33.734  59.534  49.756  1.00  0.00           H  
ATOM    958 1HD2 ASN A  93      30.351  61.900  50.096  1.00  0.00           H  
ATOM    959 2HD2 ASN A  93      30.082  61.167  51.692  1.00  0.00           H  
ATOM    960  N   ASP A  94      32.927  58.745  46.277  1.00  0.00           N  
ATOM    961  CA  ASP A  94      32.868  58.471  44.851  1.00  0.00           C  
ATOM    962  C   ASP A  94      32.991  56.946  44.582  1.00  0.00           C  
ATOM    963  O   ASP A  94      32.050  56.286  44.152  1.00  0.00           O  
ATOM    964  CB  ASP A  94      34.029  59.133  44.060  1.00  0.00           C  
ATOM    965  CG  ASP A  94      33.960  60.623  44.320  1.00  0.00           C  
ATOM    966  OD1 ASP A  94      33.334  61.345  43.499  1.00  0.00           O  
ATOM    967  OD2 ASP A  94      34.759  61.162  45.106  1.00  0.00           O1-
ATOM    968  H   ASP A  94      33.703  59.318  46.538  1.00  0.00           H  
ATOM    969  N   PHE A  95      33.712  56.324  45.486  1.00  0.00           N  
ATOM    970  CA  PHE A  95      33.833  54.864  45.639  1.00  0.00           C  
ATOM    971  C   PHE A  95      32.535  54.150  46.066  1.00  0.00           C  
ATOM    972  O   PHE A  95      32.158  53.116  45.529  1.00  0.00           O  
ATOM    973  CB  PHE A  95      35.044  54.502  46.493  1.00  0.00           C  
ATOM    974  CG  PHE A  95      35.716  53.206  46.046  1.00  0.00           C  
ATOM    975  CD1 PHE A  95      36.810  53.167  45.144  1.00  0.00           C  
ATOM    976  CD2 PHE A  95      35.282  52.056  46.613  1.00  0.00           C  
ATOM    977  CE1 PHE A  95      37.406  51.967  44.862  1.00  0.00           C  
ATOM    978  CE2 PHE A  95      35.843  50.837  46.295  1.00  0.00           C  
ATOM    979  CZ  PHE A  95      36.884  50.812  45.409  1.00  0.00           C  
ATOM    980  H   PHE A  95      34.016  56.915  46.236  1.00  0.00           H  
ATOM    981  HD1 PHE A  95      37.298  54.009  44.657  1.00  0.00           H  
ATOM    982  HD2 PHE A  95      34.602  52.188  47.448  1.00  0.00           H  
ATOM    983  HE1 PHE A  95      38.154  51.936  44.076  1.00  0.00           H  
ATOM    984  HE2 PHE A  95      35.303  50.020  46.779  1.00  0.00           H  
ATOM    985  HZ  PHE A  95      37.345  49.879  45.074  1.00  0.00           H  
ATOM    986  N   TRP A  96      32.019  54.726  47.123  1.00  0.00           N  
ATOM    987  CA  TRP A  96      30.740  54.286  47.645  1.00  0.00           C  
ATOM    988  C   TRP A  96      29.530  54.420  46.663  1.00  0.00           C  
ATOM    989  O   TRP A  96      28.695  53.527  46.601  1.00  0.00           O  
ATOM    990  CB  TRP A  96      30.450  54.933  48.977  1.00  0.00           C  
ATOM    991  CG  TRP A  96      31.244  54.475  50.191  1.00  0.00           C  
ATOM    992  CD1 TRP A  96      31.766  55.235  51.136  1.00  0.00           C  
ATOM    993  CD2 TRP A  96      31.191  53.173  50.699  1.00  0.00           C  
ATOM    994  CE2 TRP A  96      31.814  53.245  51.917  1.00  0.00           C  
ATOM    995  CE3 TRP A  96      30.723  51.945  50.201  1.00  0.00           C  
ATOM    996  NE1 TRP A  96      32.103  54.502  52.107  1.00  0.00           N  
ATOM    997  CZ2 TRP A  96      31.778  52.083  52.728  1.00  0.00           C  
ATOM    998  CZ3 TRP A  96      30.789  50.805  50.984  1.00  0.00           C  
ATOM    999  CH2 TRP A  96      31.253  50.898  52.259  1.00  0.00           C  
ATOM   1000  H   TRP A  96      32.539  55.449  47.577  1.00  0.00           H  
ATOM   1001  HD1 TRP A  96      31.656  56.317  51.222  1.00  0.00           H  
ATOM   1002  HE1 TRP A  96      32.514  54.901  52.936  1.00  0.00           H  
ATOM   1003  HE3 TRP A  96      30.102  52.040  49.306  1.00  0.00           H  
ATOM   1004  HZ2 TRP A  96      31.937  52.232  53.805  1.00  0.00           H  
ATOM   1005  HZ3 TRP A  96      30.397  49.852  50.617  1.00  0.00           H  
ATOM   1006  HH2 TRP A  96      31.068  50.107  52.976  1.00  0.00           H  
ATOM   1007  N   ARG A  97      29.364  55.574  45.952  1.00  0.00           N  
ATOM   1008  CA  ARG A  97      28.477  55.627  44.761  1.00  0.00           C  
ATOM   1009  C   ARG A  97      28.811  54.542  43.686  1.00  0.00           C  
ATOM   1010  O   ARG A  97      27.872  53.787  43.386  1.00  0.00           O  
ATOM   1011  CB  ARG A  97      28.483  57.006  44.166  1.00  0.00           C  
ATOM   1012  CG  ARG A  97      27.567  57.962  44.942  1.00  0.00           C  
ATOM   1013  CD  ARG A  97      27.911  59.334  44.483  1.00  0.00           C  
ATOM   1014  NE  ARG A  97      27.011  59.702  43.460  1.00  0.00           N  
ATOM   1015  CZ  ARG A  97      26.368  60.865  43.388  1.00  0.00           C  
ATOM   1016  NH1 ARG A  97      26.783  61.978  44.070  1.00  0.00           N1+
ATOM   1017  NH2 ARG A  97      25.304  61.019  42.616  1.00  0.00           N  
ATOM   1018  H   ARG A  97      29.857  56.437  46.116  1.00  0.00           H  
ATOM   1019  HE  ARG A  97      26.747  59.061  42.739  1.00  0.00           H  
ATOM   1020 1HH1 ARG A  97      27.633  61.975  44.584  1.00  0.00           H  
ATOM   1021 2HH1 ARG A  97      26.308  62.860  44.124  1.00  0.00           H  
ATOM   1022 1HH2 ARG A  97      25.023  60.250  42.040  1.00  0.00           H  
ATOM   1023 2HH2 ARG A  97      24.788  61.875  42.603  1.00  0.00           H  
ATOM   1024  N   MET A  98      30.118  54.308  43.350  1.00  0.00           N  
ATOM   1025  CA  MET A  98      30.469  53.243  42.471  1.00  0.00           C  
ATOM   1026  C   MET A  98      29.863  51.847  42.849  1.00  0.00           C  
ATOM   1027  O   MET A  98      29.684  51.043  41.935  1.00  0.00           O  
ATOM   1028  CB  MET A  98      32.010  53.231  42.237  1.00  0.00           C  
ATOM   1029  CG  MET A  98      32.474  52.102  41.382  1.00  0.00           C  
ATOM   1030  SD  MET A  98      34.239  51.820  41.484  1.00  0.00           S  
ATOM   1031  CE  MET A  98      34.286  51.022  43.095  1.00  0.00           C  
ATOM   1032  H   MET A  98      30.814  54.898  43.767  1.00  0.00           H  
ATOM   1033  N   VAL A  99      30.017  51.587  44.151  1.00  0.00           N  
ATOM   1034  CA  VAL A  99      29.406  50.393  44.705  1.00  0.00           C  
ATOM   1035  C   VAL A  99      27.874  50.394  44.685  1.00  0.00           C  
ATOM   1036  O   VAL A  99      27.228  49.587  43.975  1.00  0.00           O  
ATOM   1037  CB  VAL A  99      30.044  50.047  46.067  1.00  0.00           C  
ATOM   1038  CG1 VAL A  99      29.287  48.911  46.714  1.00  0.00           C  
ATOM   1039  CG2 VAL A  99      31.527  49.758  45.814  1.00  0.00           C  
ATOM   1040  H   VAL A  99      30.688  52.149  44.622  1.00  0.00           H  
ATOM   1041  N   PHE A 100      27.165  51.374  45.314  1.00  0.00           N  
ATOM   1042  CA  PHE A 100      25.671  51.474  45.341  1.00  0.00           C  
ATOM   1043  C   PHE A 100      24.949  51.667  44.022  1.00  0.00           C  
ATOM   1044  O   PHE A 100      23.758  51.392  44.026  1.00  0.00           O  
ATOM   1045  CB  PHE A 100      25.369  52.564  46.309  1.00  0.00           C  
ATOM   1046  CG  PHE A 100      23.873  52.816  46.607  1.00  0.00           C  
ATOM   1047  CD1 PHE A 100      23.243  52.190  47.671  1.00  0.00           C  
ATOM   1048  CD2 PHE A 100      23.070  53.669  45.834  1.00  0.00           C  
ATOM   1049  CE1 PHE A 100      21.892  52.307  47.938  1.00  0.00           C  
ATOM   1050  CE2 PHE A 100      21.759  53.842  46.162  1.00  0.00           C  
ATOM   1051  CZ  PHE A 100      21.143  53.202  47.196  1.00  0.00           C  
ATOM   1052  H   PHE A 100      27.660  52.207  45.566  1.00  0.00           H  
ATOM   1053  HD1 PHE A 100      23.851  51.621  48.376  1.00  0.00           H  
ATOM   1054  HD2 PHE A 100      23.501  54.378  45.133  1.00  0.00           H  
ATOM   1055  HE1 PHE A 100      21.365  51.780  48.741  1.00  0.00           H  
ATOM   1056  HE2 PHE A 100      21.119  54.199  45.347  1.00  0.00           H  
ATOM   1057  HZ  PHE A 100      20.084  53.365  47.356  1.00  0.00           H  
ATOM   1058  N   GLN A 101      25.588  52.074  42.933  1.00  0.00           N  
ATOM   1059  CA  GLN A 101      25.058  52.295  41.597  1.00  0.00           C  
ATOM   1060  C   GLN A 101      24.342  51.004  41.106  1.00  0.00           C  
ATOM   1061  O   GLN A 101      23.197  51.067  40.922  1.00  0.00           O  
ATOM   1062  CB  GLN A 101      25.965  52.820  40.469  1.00  0.00           C  
ATOM   1063  CG  GLN A 101      26.244  54.316  40.767  1.00  0.00           C  
ATOM   1064  CD  GLN A 101      27.084  54.948  39.715  1.00  0.00           C  
ATOM   1065  NE2 GLN A 101      27.894  54.216  39.015  1.00  0.00           N  
ATOM   1066  OE1 GLN A 101      27.033  56.141  39.476  1.00  0.00           O  
ATOM   1067  H   GLN A 101      26.460  52.498  43.156  1.00  0.00           H  
ATOM   1068 1HE2 GLN A 101      28.058  53.253  39.181  1.00  0.00           H  
ATOM   1069 2HE2 GLN A 101      28.437  54.731  38.343  1.00  0.00           H  
ATOM   1070  N   GLU A 102      24.998  49.900  41.287  1.00  0.00           N  
ATOM   1071  CA  GLU A 102      24.281  48.610  41.069  1.00  0.00           C  
ATOM   1072  C   GLU A 102      24.219  47.726  42.365  1.00  0.00           C  
ATOM   1073  O   GLU A 102      24.593  48.116  43.432  1.00  0.00           O  
ATOM   1074  CB  GLU A 102      25.074  48.019  39.898  1.00  0.00           C  
ATOM   1075  CG  GLU A 102      24.867  48.653  38.554  1.00  0.00           C  
ATOM   1076  CD  GLU A 102      25.317  47.682  37.453  1.00  0.00           C  
ATOM   1077  OE1 GLU A 102      26.375  47.983  36.831  1.00  0.00           O  
ATOM   1078  OE2 GLU A 102      24.575  46.744  37.132  1.00  0.00           O1-
ATOM   1079  H   GLU A 102      25.890  49.826  41.747  1.00  0.00           H  
ATOM   1080  N   ASN A 103      23.760  46.488  42.241  1.00  0.00           N  
ATOM   1081  CA  ASN A 103      23.623  45.526  43.358  1.00  0.00           C  
ATOM   1082  C   ASN A 103      24.869  44.734  43.739  1.00  0.00           C  
ATOM   1083  O   ASN A 103      24.801  43.599  44.276  1.00  0.00           O  
ATOM   1084  CB  ASN A 103      22.470  44.640  43.162  1.00  0.00           C  
ATOM   1085  CG  ASN A 103      21.030  45.186  43.399  1.00  0.00           C  
ATOM   1086  ND2 ASN A 103      20.044  44.658  42.646  1.00  0.00           N  
ATOM   1087  OD1 ASN A 103      20.859  46.026  44.260  1.00  0.00           O  
ATOM   1088  H   ASN A 103      23.609  46.110  41.330  1.00  0.00           H  
ATOM   1089 1HD2 ASN A 103      20.247  43.987  41.929  1.00  0.00           H  
ATOM   1090 2HD2 ASN A 103      19.188  45.146  42.492  1.00  0.00           H  
ATOM   1091  N   SER A 104      25.979  45.449  43.900  1.00  0.00           N  
ATOM   1092  CA  SER A 104      27.364  44.995  44.346  1.00  0.00           C  
ATOM   1093  C   SER A 104      27.408  44.509  45.782  1.00  0.00           C  
ATOM   1094  O   SER A 104      27.674  45.327  46.636  1.00  0.00           O  
ATOM   1095  CB  SER A 104      28.482  45.990  44.076  1.00  0.00           C  
ATOM   1096  OG  SER A 104      28.533  46.217  42.680  1.00  0.00           O  
ATOM   1097  H   SER A 104      25.912  46.405  43.601  1.00  0.00           H  
ATOM   1098  HG  SER A 104      29.242  45.608  42.349  1.00  0.00           H  
ATOM   1099  N   ARG A 105      27.276  43.209  45.928  1.00  0.00           N  
ATOM   1100  CA  ARG A 105      27.212  42.442  47.167  1.00  0.00           C  
ATOM   1101  C   ARG A 105      28.584  42.267  47.817  1.00  0.00           C  
ATOM   1102  O   ARG A 105      28.810  42.767  48.872  1.00  0.00           O  
ATOM   1103  CB  ARG A 105      26.673  41.023  47.063  1.00  0.00           C  
ATOM   1104  CG  ARG A 105      25.225  41.011  46.494  1.00  0.00           C  
ATOM   1105  CD  ARG A 105      24.260  41.834  47.341  1.00  0.00           C  
ATOM   1106  NE  ARG A 105      23.030  42.022  46.586  1.00  0.00           N  
ATOM   1107  CZ  ARG A 105      22.107  42.913  46.938  1.00  0.00           C  
ATOM   1108  NH1 ARG A 105      22.397  43.978  47.682  1.00  0.00           N1+
ATOM   1109  NH2 ARG A 105      20.901  42.902  46.365  1.00  0.00           N  
ATOM   1110  H   ARG A 105      27.168  42.599  45.145  1.00  0.00           H  
ATOM   1111  HE  ARG A 105      22.859  41.371  45.853  1.00  0.00           H  
ATOM   1112 1HH1 ARG A 105      23.235  44.342  48.067  1.00  0.00           H  
ATOM   1113 2HH1 ARG A 105      21.647  44.604  47.921  1.00  0.00           H  
ATOM   1114 1HH2 ARG A 105      20.662  42.149  45.765  1.00  0.00           H  
ATOM   1115 2HH2 ARG A 105      20.173  43.585  46.470  1.00  0.00           H  
ATOM   1116  N   VAL A 106      29.572  41.951  46.972  1.00  0.00           N  
ATOM   1117  CA  VAL A 106      30.951  41.599  47.490  1.00  0.00           C  
ATOM   1118  C   VAL A 106      32.033  42.572  47.021  1.00  0.00           C  
ATOM   1119  O   VAL A 106      32.360  42.689  45.844  1.00  0.00           O  
ATOM   1120  CB  VAL A 106      31.285  40.081  47.234  1.00  0.00           C  
ATOM   1121  CG1 VAL A 106      32.570  39.740  47.957  1.00  0.00           C  
ATOM   1122  CG2 VAL A 106      30.146  39.194  47.708  1.00  0.00           C  
ATOM   1123  H   VAL A 106      29.447  42.029  45.976  1.00  0.00           H  
ATOM   1124  N   ILE A 107      32.609  43.199  48.026  1.00  0.00           N  
ATOM   1125  CA  ILE A 107      33.843  44.026  47.900  1.00  0.00           C  
ATOM   1126  C   ILE A 107      35.012  43.067  48.183  1.00  0.00           C  
ATOM   1127  O   ILE A 107      35.241  42.687  49.346  1.00  0.00           O  
ATOM   1128  CB  ILE A 107      33.643  45.321  48.731  1.00  0.00           C  
ATOM   1129  CG1 ILE A 107      32.510  46.191  48.188  1.00  0.00           C  
ATOM   1130  CG2 ILE A 107      34.949  46.092  48.717  1.00  0.00           C  
ATOM   1131  CD  ILE A 107      31.269  46.070  49.056  1.00  0.00           C  
ATOM   1132  H   ILE A 107      32.416  42.967  48.981  1.00  0.00           H  
ATOM   1133  N   VAL A 108      35.885  42.953  47.238  1.00  0.00           N  
ATOM   1134  CA  VAL A 108      37.111  42.070  47.415  1.00  0.00           C  
ATOM   1135  C   VAL A 108      38.369  42.970  47.572  1.00  0.00           C  
ATOM   1136  O   VAL A 108      38.682  43.648  46.602  1.00  0.00           O  
ATOM   1137  CB  VAL A 108      37.117  41.285  46.107  1.00  0.00           C  
ATOM   1138  CG1 VAL A 108      38.454  40.499  46.043  1.00  0.00           C  
ATOM   1139  CG2 VAL A 108      35.971  40.298  46.001  1.00  0.00           C  
ATOM   1140  H   VAL A 108      35.802  43.319  46.311  1.00  0.00           H  
ATOM   1141  N   MET A 109      38.771  42.968  48.829  1.00  0.00           N  
ATOM   1142  CA  MET A 109      39.850  43.769  49.463  1.00  0.00           C  
ATOM   1143  C   MET A 109      41.141  42.919  49.579  1.00  0.00           C  
ATOM   1144  O   MET A 109      41.176  41.873  50.218  1.00  0.00           O  
ATOM   1145  CB  MET A 109      39.303  44.355  50.781  1.00  0.00           C  
ATOM   1146  CG  MET A 109      40.313  45.434  51.137  1.00  0.00           C  
ATOM   1147  SD  MET A 109      39.891  46.254  52.718  1.00  0.00           S  
ATOM   1148  CE  MET A 109      41.327  47.340  52.694  1.00  0.00           C  
ATOM   1149  H   MET A 109      38.106  42.540  49.448  1.00  0.00           H  
ATOM   1150  N   THR A 110      42.114  43.403  48.878  1.00  0.00           N  
ATOM   1151  CA  THR A 110      43.371  42.719  48.565  1.00  0.00           C  
ATOM   1152  C   THR A 110      44.578  43.105  49.497  1.00  0.00           C  
ATOM   1153  O   THR A 110      45.212  42.205  50.105  1.00  0.00           O  
ATOM   1154  CB  THR A 110      43.878  42.717  47.130  1.00  0.00           C  
ATOM   1155  CG2 THR A 110      42.796  42.119  46.206  1.00  0.00           C  
ATOM   1156  OG1 THR A 110      44.142  44.062  46.679  1.00  0.00           O  
ATOM   1157  H   THR A 110      42.075  44.271  48.390  1.00  0.00           H  
ATOM   1158  HG1 THR A 110      43.494  44.355  45.977  1.00  0.00           H  
ATOM   1159  N   THR A 111      44.752  44.421  49.600  1.00  0.00           N  
ATOM   1160  CA  THR A 111      45.759  45.117  50.406  1.00  0.00           C  
ATOM   1161  C   THR A 111      45.595  45.096  51.946  1.00  0.00           C  
ATOM   1162  O   THR A 111      44.483  45.124  52.561  1.00  0.00           O  
ATOM   1163  CB  THR A 111      46.012  46.557  49.905  1.00  0.00           C  
ATOM   1164  CG2 THR A 111      46.558  46.613  48.531  1.00  0.00           C  
ATOM   1165  OG1 THR A 111      44.858  47.384  50.104  1.00  0.00           O  
ATOM   1166  H   THR A 111      44.107  45.058  49.173  1.00  0.00           H  
ATOM   1167  HG1 THR A 111      45.195  48.315  50.260  1.00  0.00           H  
ATOM   1168  N   LYS A 112      46.742  45.126  52.576  1.00  0.00           N  
ATOM   1169  CA  LYS A 112      46.917  45.633  53.991  1.00  0.00           C  
ATOM   1170  C   LYS A 112      46.902  47.131  53.853  1.00  0.00           C  
ATOM   1171  O   LYS A 112      47.411  47.756  52.968  1.00  0.00           O  
ATOM   1172  CB  LYS A 112      48.290  45.338  54.354  1.00  0.00           C  
ATOM   1173  CG  LYS A 112      48.633  43.889  54.583  1.00  0.00           C  
ATOM   1174  CD  LYS A 112      50.163  43.689  54.487  1.00  0.00           C  
ATOM   1175  CE  LYS A 112      50.556  42.342  54.926  1.00  0.00           C  
ATOM   1176  NZ  LYS A 112      51.909  42.199  55.456  1.00  0.00           N1+
ATOM   1177  H   LYS A 112      47.580  44.919  52.083  1.00  0.00           H  
ATOM   1178  HZ1 LYS A 112      52.338  41.296  55.465  1.00  0.00           H  
ATOM   1179  HZ2 LYS A 112      52.596  42.709  54.941  1.00  0.00           H  
ATOM   1180  HZ3 LYS A 112      51.976  42.632  56.355  1.00  0.00           H  
ATOM   1181  N   GLU A 113      46.536  47.667  55.033  1.00  0.00           N  
ATOM   1182  CA  GLU A 113      46.391  49.123  55.362  1.00  0.00           C  
ATOM   1183  C   GLU A 113      47.686  49.944  55.150  1.00  0.00           C  
ATOM   1184  O   GLU A 113      47.687  50.759  54.254  1.00  0.00           O  
ATOM   1185  CB  GLU A 113      45.970  49.280  56.825  1.00  0.00           C  
ATOM   1186  CG  GLU A 113      44.748  48.523  57.234  1.00  0.00           C  
ATOM   1187  CD  GLU A 113      44.966  47.025  57.535  1.00  0.00           C  
ATOM   1188  OE1 GLU A 113      46.136  46.599  57.648  1.00  0.00           O  
ATOM   1189  OE2 GLU A 113      43.999  46.327  57.796  1.00  0.00           O1-
ATOM   1190  H   GLU A 113      46.356  47.023  55.788  1.00  0.00           H  
ATOM   1191  N   VAL A 114      48.766  49.623  55.894  1.00  0.00           N  
ATOM   1192  CA  VAL A 114      50.077  50.224  55.688  1.00  0.00           C  
ATOM   1193  C   VAL A 114      51.271  49.367  55.236  1.00  0.00           C  
ATOM   1194  O   VAL A 114      51.336  48.180  55.618  1.00  0.00           O  
ATOM   1195  CB  VAL A 114      50.509  51.031  56.862  1.00  0.00           C  
ATOM   1196  CG1 VAL A 114      49.502  52.108  57.116  1.00  0.00           C  
ATOM   1197  CG2 VAL A 114      50.689  50.039  58.049  1.00  0.00           C  
ATOM   1198  H   VAL A 114      48.592  48.944  56.615  1.00  0.00           H  
ATOM   1199  N   GLU A 115      52.183  49.954  54.470  1.00  0.00           N  
ATOM   1200  CA  GLU A 115      53.442  49.259  54.064  1.00  0.00           C  
ATOM   1201  C   GLU A 115      54.665  50.258  54.018  1.00  0.00           C  
ATOM   1202  O   GLU A 115      54.514  51.377  53.456  1.00  0.00           O  
ATOM   1203  CB  GLU A 115      53.475  48.550  52.728  1.00  0.00           C  
ATOM   1204  CG  GLU A 115      52.708  47.192  52.811  1.00  0.00           C  
ATOM   1205  CD  GLU A 115      53.115  46.149  51.778  1.00  0.00           C  
ATOM   1206  OE1 GLU A 115      53.894  45.189  52.121  1.00  0.00           O  
ATOM   1207  OE2 GLU A 115      52.712  46.248  50.553  1.00  0.00           O1-
ATOM   1208  H   GLU A 115      52.152  50.930  54.289  1.00  0.00           H  
ATOM   1209  N   ARG A 116      55.750  49.846  54.589  1.00  0.00           N  
ATOM   1210  CA  ARG A 116      56.970  50.571  54.925  1.00  0.00           C  
ATOM   1211  C   ARG A 116      56.656  51.917  55.659  1.00  0.00           C  
ATOM   1212  O   ARG A 116      57.107  53.001  55.248  1.00  0.00           O  
ATOM   1213  CB  ARG A 116      57.926  50.618  53.685  1.00  0.00           C  
ATOM   1214  CG  ARG A 116      59.375  50.904  54.154  1.00  0.00           C  
ATOM   1215  CD  ARG A 116      59.990  49.788  55.059  1.00  0.00           C  
ATOM   1216  NE  ARG A 116      61.303  50.187  55.588  1.00  0.00           N  
ATOM   1217  CZ  ARG A 116      61.918  49.759  56.666  1.00  0.00           C  
ATOM   1218  NH1 ARG A 116      61.367  48.799  57.435  1.00  0.00           N1+
ATOM   1219  NH2 ARG A 116      63.018  50.387  57.149  1.00  0.00           N  
ATOM   1220  H   ARG A 116      55.724  48.955  55.048  1.00  0.00           H  
ATOM   1221  HE  ARG A 116      61.813  50.783  54.974  1.00  0.00           H  
ATOM   1222 1HH1 ARG A 116      60.462  48.434  57.196  1.00  0.00           H  
ATOM   1223 2HH1 ARG A 116      61.850  48.509  58.252  1.00  0.00           H  
ATOM   1224 1HH2 ARG A 116      63.426  51.136  56.623  1.00  0.00           H  
ATOM   1225 2HH2 ARG A 116      63.572  50.038  57.915  1.00  0.00           H  
ATOM   1226  N   GLY A 117      55.629  51.785  56.517  1.00  0.00           N  
ATOM   1227  CA  GLY A 117      54.926  52.807  57.324  1.00  0.00           C  
ATOM   1228  C   GLY A 117      53.781  53.542  56.622  1.00  0.00           C  
ATOM   1229  O   GLY A 117      52.672  53.671  57.149  1.00  0.00           O  
ATOM   1230  H   GLY A 117      55.342  50.849  56.721  1.00  0.00           H  
ATOM   1231  N   LYS A 118      54.004  53.743  55.333  1.00  0.00           N  
ATOM   1232  CA  LYS A 118      53.083  54.555  54.472  1.00  0.00           C  
ATOM   1233  C   LYS A 118      51.740  53.882  54.301  1.00  0.00           C  
ATOM   1234  O   LYS A 118      51.762  52.664  54.099  1.00  0.00           O  
ATOM   1235  CB  LYS A 118      53.592  54.851  53.092  1.00  0.00           C  
ATOM   1236  CG  LYS A 118      54.509  56.070  53.283  1.00  0.00           C  
ATOM   1237  CD  LYS A 118      55.022  56.535  51.934  1.00  0.00           C  
ATOM   1238  CE  LYS A 118      56.218  55.700  51.373  1.00  0.00           C  
ATOM   1239  NZ  LYS A 118      57.429  56.394  51.806  1.00  0.00           N1+
ATOM   1240  H   LYS A 118      54.706  53.288  54.786  1.00  0.00           H  
ATOM   1241  HZ1 LYS A 118      57.299  57.342  51.530  1.00  0.00           H  
ATOM   1242  HZ2 LYS A 118      57.622  56.243  52.780  1.00  0.00           H  
ATOM   1243  HZ3 LYS A 118      58.211  56.001  51.305  1.00  0.00           H  
ATOM   1244  N   SER A 119      50.668  54.662  54.170  1.00  0.00           N  
ATOM   1245  CA  SER A 119      49.319  54.156  53.846  1.00  0.00           C  
ATOM   1246  C   SER A 119      49.207  53.581  52.460  1.00  0.00           C  
ATOM   1247  O   SER A 119      49.455  54.271  51.424  1.00  0.00           O  
ATOM   1248  CB  SER A 119      48.221  55.222  53.847  1.00  0.00           C  
ATOM   1249  OG  SER A 119      46.953  54.529  53.642  1.00  0.00           O  
ATOM   1250  H   SER A 119      50.721  55.651  54.029  1.00  0.00           H  
ATOM   1251  HG  SER A 119      46.353  55.092  54.202  1.00  0.00           H  
ATOM   1252  N   LYS A 120      48.605  52.405  52.308  1.00  0.00           N  
ATOM   1253  CA  LYS A 120      48.265  51.835  50.970  1.00  0.00           C  
ATOM   1254  C   LYS A 120      46.721  51.755  50.666  1.00  0.00           C  
ATOM   1255  O   LYS A 120      46.213  51.905  49.537  1.00  0.00           O  
ATOM   1256  CB  LYS A 120      48.817  50.390  50.958  1.00  0.00           C  
ATOM   1257  CG  LYS A 120      48.963  49.856  49.493  1.00  0.00           C  
ATOM   1258  CD  LYS A 120      50.450  49.289  49.481  1.00  0.00           C  
ATOM   1259  CE  LYS A 120      50.669  48.549  48.211  1.00  0.00           C  
ATOM   1260  NZ  LYS A 120      52.008  47.939  48.199  1.00  0.00           N1+
ATOM   1261  H   LYS A 120      48.300  51.887  53.106  1.00  0.00           H  
ATOM   1262  HZ1 LYS A 120      52.200  47.517  47.318  1.00  0.00           H  
ATOM   1263  HZ2 LYS A 120      52.643  48.718  48.226  1.00  0.00           H  
ATOM   1264  HZ3 LYS A 120      52.276  47.353  48.967  1.00  0.00           H  
ATOM   1265  N   CYS A 121      45.970  51.631  51.757  1.00  0.00           N  
ATOM   1266  CA  CYS A 121      44.527  51.834  51.802  1.00  0.00           C  
ATOM   1267  C   CYS A 121      44.082  52.519  53.132  1.00  0.00           C  
ATOM   1268  O   CYS A 121      44.708  52.332  54.229  1.00  0.00           O  
ATOM   1269  CB  CYS A 121      43.667  50.594  51.473  1.00  0.00           C  
ATOM   1270  SG  CYS A 121      43.507  50.343  49.675  1.00  0.00           S  
ATOM   1271  H   CYS A 121      46.362  51.737  52.672  1.00  0.00           H  
ATOM   1272  HG  CYS A 121      44.611  51.016  49.385  1.00  0.00           H  
ATOM   1273  N   VAL A 122      42.994  53.313  53.041  1.00  0.00           N  
ATOM   1274  CA  VAL A 122      42.343  54.026  54.130  1.00  0.00           C  
ATOM   1275  C   VAL A 122      41.308  53.196  54.895  1.00  0.00           C  
ATOM   1276  O   VAL A 122      40.449  52.631  54.211  1.00  0.00           O  
ATOM   1277  CB  VAL A 122      41.692  55.441  53.784  1.00  0.00           C  
ATOM   1278  CG1 VAL A 122      42.889  56.211  53.231  1.00  0.00           C  
ATOM   1279  CG2 VAL A 122      40.541  55.306  52.816  1.00  0.00           C  
ATOM   1280  H   VAL A 122      42.547  53.580  52.185  1.00  0.00           H  
ATOM   1281  N   LYS A 123      41.513  52.931  56.191  1.00  0.00           N  
ATOM   1282  CA  LYS A 123      40.503  52.306  57.043  1.00  0.00           C  
ATOM   1283  C   LYS A 123      39.166  53.156  56.983  1.00  0.00           C  
ATOM   1284  O   LYS A 123      38.848  53.813  57.929  1.00  0.00           O  
ATOM   1285  CB  LYS A 123      40.787  51.763  58.447  1.00  0.00           C  
ATOM   1286  CG  LYS A 123      39.737  50.816  58.983  1.00  0.00           C  
ATOM   1287  CD  LYS A 123      40.238  50.135  60.251  1.00  0.00           C  
ATOM   1288  CE  LYS A 123      41.092  48.965  59.808  1.00  0.00           C  
ATOM   1289  NZ  LYS A 123      41.602  48.217  60.957  1.00  0.00           N1+
ATOM   1290  H   LYS A 123      42.471  53.032  56.486  1.00  0.00           H  
ATOM   1291  HZ1 LYS A 123      42.284  47.566  60.618  1.00  0.00           H  
ATOM   1292  HZ2 LYS A 123      42.091  48.784  61.612  1.00  0.00           H  
ATOM   1293  HZ3 LYS A 123      40.968  47.606  61.426  1.00  0.00           H  
ATOM   1294  N   TYR A 124      38.430  53.138  55.830  1.00  0.00           N  
ATOM   1295  CA  TYR A 124      37.237  54.013  55.464  1.00  0.00           C  
ATOM   1296  C   TYR A 124      35.945  53.623  56.163  1.00  0.00           C  
ATOM   1297  O   TYR A 124      35.088  54.473  56.305  1.00  0.00           O  
ATOM   1298  CB  TYR A 124      36.986  54.038  53.932  1.00  0.00           C  
ATOM   1299  CG  TYR A 124      36.742  52.615  53.272  1.00  0.00           C  
ATOM   1300  CD1 TYR A 124      37.858  51.926  52.701  1.00  0.00           C  
ATOM   1301  CD2 TYR A 124      35.501  52.118  53.326  1.00  0.00           C  
ATOM   1302  CE1 TYR A 124      37.604  50.590  52.343  1.00  0.00           C  
ATOM   1303  CE2 TYR A 124      35.304  50.805  53.079  1.00  0.00           C  
ATOM   1304  CZ  TYR A 124      36.330  50.022  52.557  1.00  0.00           C  
ATOM   1305  OH  TYR A 124      36.015  48.823  52.200  1.00  0.00           O  
ATOM   1306  H   TYR A 124      38.857  52.588  55.101  1.00  0.00           H  
ATOM   1307  HD1 TYR A 124      38.711  52.424  52.242  1.00  0.00           H  
ATOM   1308  HD2 TYR A 124      34.640  52.742  53.127  1.00  0.00           H  
ATOM   1309  HE1 TYR A 124      38.429  50.008  51.946  1.00  0.00           H  
ATOM   1310  HE2 TYR A 124      34.268  50.484  53.165  1.00  0.00           H  
ATOM   1311  HH  TYR A 124      35.029  48.711  52.073  1.00  0.00           H  
ATOM   1312  N   TRP A 125      36.014  52.509  56.899  1.00  0.00           N  
ATOM   1313  CA  TRP A 125      34.852  51.868  57.592  1.00  0.00           C  
ATOM   1314  C   TRP A 125      34.828  52.109  59.157  1.00  0.00           C  
ATOM   1315  O   TRP A 125      35.823  51.895  59.773  1.00  0.00           O  
ATOM   1316  CB  TRP A 125      34.645  50.379  57.191  1.00  0.00           C  
ATOM   1317  CG  TRP A 125      35.714  49.445  57.628  1.00  0.00           C  
ATOM   1318  CD1 TRP A 125      35.890  48.796  58.805  1.00  0.00           C  
ATOM   1319  CD2 TRP A 125      36.874  49.167  56.837  1.00  0.00           C  
ATOM   1320  CE2 TRP A 125      37.632  48.316  57.646  1.00  0.00           C  
ATOM   1321  CE3 TRP A 125      37.270  49.473  55.558  1.00  0.00           C  
ATOM   1322  NE1 TRP A 125      37.061  48.229  58.821  1.00  0.00           N  
ATOM   1323  CZ2 TRP A 125      38.694  47.608  57.117  1.00  0.00           C  
ATOM   1324  CZ3 TRP A 125      38.306  48.692  55.027  1.00  0.00           C  
ATOM   1325  CH2 TRP A 125      38.991  47.798  55.803  1.00  0.00           C  
ATOM   1326  H   TRP A 125      36.899  52.132  57.170  1.00  0.00           H  
ATOM   1327  HD1 TRP A 125      35.244  48.980  59.660  1.00  0.00           H  
ATOM   1328  HE1 TRP A 125      37.389  47.812  59.666  1.00  0.00           H  
ATOM   1329  HE3 TRP A 125      36.992  50.443  55.147  1.00  0.00           H  
ATOM   1330  HZ2 TRP A 125      39.314  46.976  57.755  1.00  0.00           H  
ATOM   1331  HZ3 TRP A 125      38.479  48.823  53.958  1.00  0.00           H  
ATOM   1332  HH2 TRP A 125      39.539  46.988  55.330  1.00  0.00           H  
ATOM   1333  N   PRO A 126      33.666  52.372  59.795  1.00  0.00           N  
ATOM   1334  CA  PRO A 126      33.620  52.665  61.242  1.00  0.00           C  
ATOM   1335  C   PRO A 126      33.704  51.449  62.180  1.00  0.00           C  
ATOM   1336  O   PRO A 126      33.644  50.328  61.666  1.00  0.00           O  
ATOM   1337  CB  PRO A 126      32.372  53.523  61.455  1.00  0.00           C  
ATOM   1338  CG  PRO A 126      31.444  53.104  60.306  1.00  0.00           C  
ATOM   1339  CD  PRO A 126      32.412  52.784  59.104  1.00  0.00           C  
ATOM   1340  N   ASP A 127      34.057  51.793  63.463  1.00  0.00           N  
ATOM   1341  CA  ASP A 127      34.016  50.856  64.613  1.00  0.00           C  
ATOM   1342  C   ASP A 127      32.617  50.217  64.643  1.00  0.00           C  
ATOM   1343  O   ASP A 127      31.656  50.953  64.447  1.00  0.00           O  
ATOM   1344  CB  ASP A 127      34.151  51.600  65.951  1.00  0.00           C  
ATOM   1345  CG  ASP A 127      35.391  52.457  66.203  1.00  0.00           C  
ATOM   1346  OD1 ASP A 127      36.460  51.903  66.574  1.00  0.00           O  
ATOM   1347  OD2 ASP A 127      35.395  53.693  66.076  1.00  0.00           O1-
ATOM   1348  H   ASP A 127      34.118  52.781  63.617  1.00  0.00           H  
ATOM   1349  N   GLU A 128      32.684  48.979  65.212  1.00  0.00           N  
ATOM   1350  CA  GLU A 128      31.550  48.096  65.555  1.00  0.00           C  
ATOM   1351  C   GLU A 128      30.459  48.837  66.409  1.00  0.00           C  
ATOM   1352  O   GLU A 128      30.810  49.636  67.321  1.00  0.00           O  
ATOM   1353  CB  GLU A 128      32.052  46.878  66.193  1.00  0.00           C  
ATOM   1354  CG  GLU A 128      32.899  46.015  65.248  1.00  0.00           C  
ATOM   1355  CD  GLU A 128      33.505  44.865  65.996  1.00  0.00           C  
ATOM   1356  OE1 GLU A 128      34.434  45.120  66.802  1.00  0.00           O  
ATOM   1357  OE2 GLU A 128      32.981  43.768  65.821  1.00  0.00           O1-
ATOM   1358  H   GLU A 128      33.567  48.644  65.559  1.00  0.00           H  
ATOM   1359  N   TYR A 129      29.158  48.508  66.173  1.00  0.00           N  
ATOM   1360  CA  TYR A 129      28.046  49.299  66.828  1.00  0.00           C  
ATOM   1361  C   TYR A 129      27.917  50.806  66.709  1.00  0.00           C  
ATOM   1362  O   TYR A 129      27.078  51.481  67.349  1.00  0.00           O  
ATOM   1363  CB  TYR A 129      27.842  48.893  68.257  1.00  0.00           C  
ATOM   1364  CG  TYR A 129      27.774  47.320  68.458  1.00  0.00           C  
ATOM   1365  CD1 TYR A 129      26.665  46.604  68.034  1.00  0.00           C  
ATOM   1366  CD2 TYR A 129      28.835  46.638  68.985  1.00  0.00           C  
ATOM   1367  CE1 TYR A 129      26.613  45.226  68.230  1.00  0.00           C  
ATOM   1368  CE2 TYR A 129      28.827  45.244  69.072  1.00  0.00           C  
ATOM   1369  CZ  TYR A 129      27.697  44.527  68.828  1.00  0.00           C  
ATOM   1370  OH  TYR A 129      27.553  43.215  69.174  1.00  0.00           O  
ATOM   1371  H   TYR A 129      28.950  47.586  65.849  1.00  0.00           H  
ATOM   1372  HD1 TYR A 129      25.770  47.145  67.741  1.00  0.00           H  
ATOM   1373  HD2 TYR A 129      29.683  47.102  69.473  1.00  0.00           H  
ATOM   1374  HE1 TYR A 129      25.650  44.748  68.051  1.00  0.00           H  
ATOM   1375  HE2 TYR A 129      29.783  44.754  69.236  1.00  0.00           H  
ATOM   1376  HH  TYR A 129      26.794  42.855  68.626  1.00  0.00           H  
ATOM   1377  N   ALA A 130      28.445  51.278  65.576  1.00  0.00           N  
ATOM   1378  CA  ALA A 130      28.553  52.711  65.210  1.00  0.00           C  
ATOM   1379  C   ALA A 130      28.280  53.114  63.801  1.00  0.00           C  
ATOM   1380  O   ALA A 130      28.476  52.228  63.008  1.00  0.00           O  
ATOM   1381  CB  ALA A 130      29.931  53.252  65.510  1.00  0.00           C  
ATOM   1382  H   ALA A 130      29.008  50.671  65.016  1.00  0.00           H  
ATOM   1383  N   LEU A 131      28.003  54.380  63.547  1.00  0.00           N  
ATOM   1384  CA  LEU A 131      27.470  54.882  62.225  1.00  0.00           C  
ATOM   1385  C   LEU A 131      28.204  56.199  61.749  1.00  0.00           C  
ATOM   1386  O   LEU A 131      28.249  57.139  62.513  1.00  0.00           O  
ATOM   1387  CB  LEU A 131      25.931  54.951  62.223  1.00  0.00           C  
ATOM   1388  CG  LEU A 131      25.184  55.825  61.215  1.00  0.00           C  
ATOM   1389  CD1 LEU A 131      25.048  55.254  59.857  1.00  0.00           C  
ATOM   1390  CD2 LEU A 131      23.771  56.196  61.687  1.00  0.00           C  
ATOM   1391  H   LEU A 131      28.062  55.085  64.255  1.00  0.00           H  
ATOM   1392  N   LYS A 132      28.737  56.219  60.512  1.00  0.00           N  
ATOM   1393  CA  LYS A 132      29.243  57.322  59.693  1.00  0.00           C  
ATOM   1394  C   LYS A 132      28.344  58.028  58.619  1.00  0.00           C  
ATOM   1395  O   LYS A 132      28.121  57.509  57.552  1.00  0.00           O  
ATOM   1396  CB  LYS A 132      30.545  56.742  59.012  1.00  0.00           C  
ATOM   1397  CG  LYS A 132      31.471  57.859  58.483  1.00  0.00           C  
ATOM   1398  CD  LYS A 132      31.736  58.907  59.546  1.00  0.00           C  
ATOM   1399  CE  LYS A 132      32.757  59.906  59.063  1.00  0.00           C  
ATOM   1400  NZ  LYS A 132      32.810  61.064  59.965  1.00  0.00           N1+
ATOM   1401  H   LYS A 132      28.825  55.338  60.052  1.00  0.00           H  
ATOM   1402  HZ1 LYS A 132      32.969  60.754  60.897  1.00  0.00           H  
ATOM   1403  HZ2 LYS A 132      33.582  61.675  59.794  1.00  0.00           H  
ATOM   1404  HZ3 LYS A 132      31.946  61.576  59.955  1.00  0.00           H  
ATOM   1405  N   GLU A 133      27.702  59.075  58.969  1.00  0.00           N  
ATOM   1406  CA  GLU A 133      26.991  59.980  57.979  1.00  0.00           C  
ATOM   1407  C   GLU A 133      27.967  61.002  57.251  1.00  0.00           C  
ATOM   1408  O   GLU A 133      28.475  61.863  57.903  1.00  0.00           O  
ATOM   1409  CB  GLU A 133      25.767  60.640  58.637  1.00  0.00           C  
ATOM   1410  CG  GLU A 133      24.930  59.529  59.268  1.00  0.00           C  
ATOM   1411  CD  GLU A 133      23.718  60.181  59.916  1.00  0.00           C  
ATOM   1412  OE1 GLU A 133      23.706  60.522  61.130  1.00  0.00           O  
ATOM   1413  OE2 GLU A 133      22.830  60.596  59.113  1.00  0.00           O1-
ATOM   1414  H   GLU A 133      27.862  59.518  59.848  1.00  0.00           H  
ATOM   1415  N   TYR A 134      27.924  61.010  55.942  1.00  0.00           N  
ATOM   1416  CA  TYR A 134      28.871  61.846  55.239  1.00  0.00           C  
ATOM   1417  C   TYR A 134      28.437  62.158  53.793  1.00  0.00           C  
ATOM   1418  O   TYR A 134      28.263  61.220  53.005  1.00  0.00           O  
ATOM   1419  CB  TYR A 134      30.245  61.213  55.278  1.00  0.00           C  
ATOM   1420  CG  TYR A 134      31.470  62.016  54.905  1.00  0.00           C  
ATOM   1421  CD1 TYR A 134      32.148  61.792  53.704  1.00  0.00           C  
ATOM   1422  CD2 TYR A 134      32.011  62.918  55.858  1.00  0.00           C  
ATOM   1423  CE1 TYR A 134      33.368  62.362  53.434  1.00  0.00           C  
ATOM   1424  CE2 TYR A 134      33.214  63.545  55.604  1.00  0.00           C  
ATOM   1425  CZ  TYR A 134      33.887  63.282  54.388  1.00  0.00           C  
ATOM   1426  OH  TYR A 134      34.965  64.044  53.994  1.00  0.00           O  
ATOM   1427  H   TYR A 134      27.608  60.211  55.429  1.00  0.00           H  
ATOM   1428  HD1 TYR A 134      31.730  60.972  53.118  1.00  0.00           H  
ATOM   1429  HD2 TYR A 134      31.449  63.103  56.773  1.00  0.00           H  
ATOM   1430  HE1 TYR A 134      34.037  62.042  52.637  1.00  0.00           H  
ATOM   1431  HE2 TYR A 134      33.654  64.087  56.443  1.00  0.00           H  
ATOM   1432  HH  TYR A 134      35.122  63.831  53.023  1.00  0.00           H  
ATOM   1433  N   GLY A 135      28.364  63.478  53.486  1.00  0.00           N  
ATOM   1434  CA  GLY A 135      27.822  63.914  52.114  1.00  0.00           C  
ATOM   1435  C   GLY A 135      26.621  63.199  51.518  1.00  0.00           C  
ATOM   1436  O   GLY A 135      25.540  63.361  52.041  1.00  0.00           O  
ATOM   1437  H   GLY A 135      28.606  64.104  54.233  1.00  0.00           H  
ATOM   1438  N   VAL A 136      26.888  62.471  50.447  1.00  0.00           N  
ATOM   1439  CA  VAL A 136      25.914  61.478  49.893  1.00  0.00           C  
ATOM   1440  C   VAL A 136      25.563  60.252  50.764  1.00  0.00           C  
ATOM   1441  O   VAL A 136      24.420  59.770  50.657  1.00  0.00           O  
ATOM   1442  CB  VAL A 136      26.224  60.973  48.479  1.00  0.00           C  
ATOM   1443  CG1 VAL A 136      26.036  62.153  47.414  1.00  0.00           C  
ATOM   1444  CG2 VAL A 136      27.599  60.329  48.344  1.00  0.00           C  
ATOM   1445  H   VAL A 136      27.625  62.734  49.827  1.00  0.00           H  
ATOM   1446  N   MET A 137      26.479  59.793  51.616  1.00  0.00           N  
ATOM   1447  CA  MET A 137      26.311  58.499  52.244  1.00  0.00           C  
ATOM   1448  C   MET A 137      26.051  58.386  53.804  1.00  0.00           C  
ATOM   1449  O   MET A 137      26.271  59.303  54.553  1.00  0.00           O  
ATOM   1450  CB  MET A 137      27.602  57.657  51.916  1.00  0.00           C  
ATOM   1451  CG  MET A 137      27.626  57.285  50.437  1.00  0.00           C  
ATOM   1452  SD  MET A 137      26.047  56.596  49.956  1.00  0.00           S  
ATOM   1453  CE  MET A 137      26.630  55.344  48.755  1.00  0.00           C  
ATOM   1454  H   MET A 137      27.308  60.278  51.902  1.00  0.00           H  
ATOM   1455  N   ARG A 138      25.404  57.258  54.189  1.00  0.00           N  
ATOM   1456  CA  ARG A 138      25.316  56.878  55.653  1.00  0.00           C  
ATOM   1457  C   ARG A 138      25.919  55.459  55.630  1.00  0.00           C  
ATOM   1458  O   ARG A 138      25.541  54.532  54.852  1.00  0.00           O  
ATOM   1459  CB  ARG A 138      23.909  56.831  56.077  1.00  0.00           C  
ATOM   1460  CG  ARG A 138      23.098  58.180  55.939  1.00  0.00           C  
ATOM   1461  CD  ARG A 138      21.645  58.069  56.451  1.00  0.00           C  
ATOM   1462  NE  ARG A 138      20.888  57.175  55.618  1.00  0.00           N  
ATOM   1463  CZ  ARG A 138      19.544  57.157  55.646  1.00  0.00           C  
ATOM   1464  NH1 ARG A 138      18.739  58.122  56.152  1.00  0.00           N1+
ATOM   1465  NH2 ARG A 138      18.958  55.977  55.445  1.00  0.00           N  
ATOM   1466  H   ARG A 138      24.705  56.870  53.584  1.00  0.00           H  
ATOM   1467  HE  ARG A 138      21.417  56.605  54.978  1.00  0.00           H  
ATOM   1468 1HH1 ARG A 138      19.142  59.022  56.281  1.00  0.00           H  
ATOM   1469 2HH1 ARG A 138      17.745  57.991  56.103  1.00  0.00           H  
ATOM   1470 1HH2 ARG A 138      19.451  55.149  55.196  1.00  0.00           H  
ATOM   1471 2HH2 ARG A 138      17.997  55.864  55.715  1.00  0.00           H  
ATOM   1472  N   VAL A 139      26.954  55.337  56.453  1.00  0.00           N  
ATOM   1473  CA  VAL A 139      27.729  53.980  56.647  1.00  0.00           C  
ATOM   1474  C   VAL A 139      27.551  53.452  58.105  1.00  0.00           C  
ATOM   1475  O   VAL A 139      28.056  53.994  59.083  1.00  0.00           O  
ATOM   1476  CB  VAL A 139      29.227  54.222  56.358  1.00  0.00           C  
ATOM   1477  CG1 VAL A 139      29.990  52.970  56.593  1.00  0.00           C  
ATOM   1478  CG2 VAL A 139      29.658  54.546  54.933  1.00  0.00           C  
ATOM   1479  H   VAL A 139      27.423  56.173  56.753  1.00  0.00           H  
ATOM   1480  N   ARG A 140      26.832  52.334  58.150  1.00  0.00           N  
ATOM   1481  CA  ARG A 140      26.760  51.558  59.377  1.00  0.00           C  
ATOM   1482  C   ARG A 140      27.548  50.204  59.360  1.00  0.00           C  
ATOM   1483  O   ARG A 140      27.440  49.484  58.383  1.00  0.00           O  
ATOM   1484  CB  ARG A 140      25.317  51.447  59.799  1.00  0.00           C  
ATOM   1485  CG  ARG A 140      25.214  51.159  61.334  1.00  0.00           C  
ATOM   1486  CD  ARG A 140      23.813  50.892  61.843  1.00  0.00           C  
ATOM   1487  NE  ARG A 140      22.980  52.104  61.636  1.00  0.00           N  
ATOM   1488  CZ  ARG A 140      22.286  52.811  62.568  1.00  0.00           C  
ATOM   1489  NH1 ARG A 140      22.472  52.719  63.923  1.00  0.00           N1+
ATOM   1490  NH2 ARG A 140      21.407  53.663  62.111  1.00  0.00           N  
ATOM   1491  H   ARG A 140      26.536  51.971  57.266  1.00  0.00           H  
ATOM   1492  HE  ARG A 140      22.896  52.393  60.679  1.00  0.00           H  
ATOM   1493 1HH1 ARG A 140      23.072  51.996  64.265  1.00  0.00           H  
ATOM   1494 2HH1 ARG A 140      22.451  53.472  64.587  1.00  0.00           H  
ATOM   1495 1HH2 ARG A 140      21.271  53.749  61.124  1.00  0.00           H  
ATOM   1496 2HH2 ARG A 140      20.896  54.222  62.781  1.00  0.00           H  
ATOM   1497  N   ASN A 141      28.225  49.936  60.503  1.00  0.00           N  
ATOM   1498  CA  ASN A 141      28.873  48.627  60.892  1.00  0.00           C  
ATOM   1499  C   ASN A 141      28.384  48.278  62.308  1.00  0.00           C  
ATOM   1500  O   ASN A 141      28.342  49.106  63.201  1.00  0.00           O  
ATOM   1501  CB  ASN A 141      30.412  48.798  60.912  1.00  0.00           C  
ATOM   1502  CG  ASN A 141      31.334  47.558  60.984  1.00  0.00           C  
ATOM   1503  ND2 ASN A 141      32.644  47.821  61.183  1.00  0.00           N  
ATOM   1504  OD1 ASN A 141      30.982  46.424  60.731  1.00  0.00           O  
ATOM   1505  H   ASN A 141      28.251  50.592  61.262  1.00  0.00           H  
ATOM   1506 1HD2 ASN A 141      33.012  48.744  61.159  1.00  0.00           H  
ATOM   1507 2HD2 ASN A 141      33.250  47.059  60.964  1.00  0.00           H  
ATOM   1508  N   VAL A 142      27.843  47.077  62.433  1.00  0.00           N  
ATOM   1509  CA  VAL A 142      27.291  46.555  63.720  1.00  0.00           C  
ATOM   1510  C   VAL A 142      28.268  45.590  64.458  1.00  0.00           C  
ATOM   1511  O   VAL A 142      28.588  45.895  65.611  1.00  0.00           O  
ATOM   1512  CB  VAL A 142      25.905  45.864  63.583  1.00  0.00           C  
ATOM   1513  CG1 VAL A 142      25.323  45.308  64.884  1.00  0.00           C  
ATOM   1514  CG2 VAL A 142      24.837  46.865  63.003  1.00  0.00           C  
ATOM   1515  H   VAL A 142      27.927  46.430  61.676  1.00  0.00           H  
ATOM   1516  N   LYS A 143      28.839  44.643  63.778  1.00  0.00           N  
ATOM   1517  CA  LYS A 143      29.728  43.640  64.421  1.00  0.00           C  
ATOM   1518  C   LYS A 143      30.513  42.975  63.280  1.00  0.00           C  
ATOM   1519  O   LYS A 143      29.904  42.429  62.342  1.00  0.00           O  
ATOM   1520  CB  LYS A 143      28.933  42.623  65.239  1.00  0.00           C  
ATOM   1521  CG  LYS A 143      29.846  41.737  66.131  1.00  0.00           C  
ATOM   1522  CD  LYS A 143      28.957  41.112  67.169  1.00  0.00           C  
ATOM   1523  CE  LYS A 143      29.749  40.160  68.101  1.00  0.00           C  
ATOM   1524  NZ  LYS A 143      30.538  40.885  69.110  1.00  0.00           N1+
ATOM   1525  H   LYS A 143      28.874  44.755  62.782  1.00  0.00           H  
ATOM   1526  HZ1 LYS A 143      29.929  41.133  69.865  1.00  0.00           H  
ATOM   1527  HZ2 LYS A 143      31.172  40.290  69.603  1.00  0.00           H  
ATOM   1528  HZ3 LYS A 143      31.071  41.684  68.876  1.00  0.00           H  
ATOM   1529  N   GLU A 144      31.813  42.941  63.322  1.00  0.00           N  
ATOM   1530  CA  GLU A 144      32.748  42.289  62.361  1.00  0.00           C  
ATOM   1531  C   GLU A 144      32.892  40.759  62.620  1.00  0.00           C  
ATOM   1532  O   GLU A 144      32.621  40.261  63.727  1.00  0.00           O  
ATOM   1533  CB  GLU A 144      34.089  42.927  62.395  1.00  0.00           C  
ATOM   1534  CG  GLU A 144      33.885  44.462  62.039  1.00  0.00           C  
ATOM   1535  CD  GLU A 144      35.252  45.271  61.823  1.00  0.00           C  
ATOM   1536  OE1 GLU A 144      35.175  46.278  61.135  1.00  0.00           O  
ATOM   1537  OE2 GLU A 144      36.310  44.978  62.386  1.00  0.00           O1-
ATOM   1538  H   GLU A 144      32.358  43.193  64.128  1.00  0.00           H  
ATOM   1539  N   SER A 145      33.498  39.993  61.702  1.00  0.00           N  
ATOM   1540  CA  SER A 145      33.550  38.495  61.773  1.00  0.00           C  
ATOM   1541  C   SER A 145      34.956  37.844  61.459  1.00  0.00           C  
ATOM   1542  O   SER A 145      35.483  38.261  60.460  1.00  0.00           O  
ATOM   1543  CB  SER A 145      32.610  37.823  60.714  1.00  0.00           C  
ATOM   1544  OG  SER A 145      32.429  36.411  60.922  1.00  0.00           O  
ATOM   1545  H   SER A 145      33.981  40.458  60.968  1.00  0.00           H  
ATOM   1546  HG  SER A 145      31.514  36.418  61.333  1.00  0.00           H  
ATOM   1547  N   ALA A 146      35.624  37.313  62.499  1.00  0.00           N  
ATOM   1548  CA  ALA A 146      36.803  36.472  62.260  1.00  0.00           C  
ATOM   1549  C   ALA A 146      36.669  35.231  61.411  1.00  0.00           C  
ATOM   1550  O   ALA A 146      35.873  34.329  61.635  1.00  0.00           O  
ATOM   1551  CB  ALA A 146      37.300  36.081  63.643  1.00  0.00           C  
ATOM   1552  H   ALA A 146      35.530  37.807  63.358  1.00  0.00           H  
ATOM   1553  N   ALA A 147      37.814  34.991  60.814  1.00  0.00           N  
ATOM   1554  CA  ALA A 147      38.113  33.790  60.035  1.00  0.00           C  
ATOM   1555  C   ALA A 147      39.664  33.722  59.846  1.00  0.00           C  
ATOM   1556  O   ALA A 147      40.326  34.751  59.916  1.00  0.00           O  
ATOM   1557  CB  ALA A 147      37.364  33.721  58.683  1.00  0.00           C  
ATOM   1558  H   ALA A 147      38.537  35.655  61.040  1.00  0.00           H  
ATOM   1559  N   HIS A 148      40.202  32.532  59.620  1.00  0.00           N  
ATOM   1560  CA  HIS A 148      41.690  32.273  59.655  1.00  0.00           C  
ATOM   1561  C   HIS A 148      42.536  32.857  58.497  1.00  0.00           C  
ATOM   1562  O   HIS A 148      43.537  33.445  58.803  1.00  0.00           O  
ATOM   1563  CB  HIS A 148      41.946  30.774  59.625  1.00  0.00           C  
ATOM   1564  CG  HIS A 148      43.381  30.289  59.658  1.00  0.00           C  
ATOM   1565  CD2 HIS A 148      44.119  30.037  58.572  1.00  0.00           C  
ATOM   1566  ND1 HIS A 148      44.087  30.098  60.763  1.00  0.00           N  
ATOM   1567  CE1 HIS A 148      45.368  29.855  60.393  1.00  0.00           C  
ATOM   1568  NE2 HIS A 148      45.361  29.895  59.010  1.00  0.00           N  
ATOM   1569  H   HIS A 148      39.547  31.784  59.473  1.00  0.00           H  
ATOM   1570  HD2 HIS A 148      43.763  29.865  57.552  1.00  0.00           H  
ATOM   1571  HE1 HIS A 148      46.248  29.692  61.013  1.00  0.00           H  
ATOM   1572  HE2 HIS A 148      46.090  29.602  58.384  1.00  0.00           H  
ATOM   1573  N   ASP A 149      42.019  32.690  57.299  1.00  0.00           N  
ATOM   1574  CA  ASP A 149      42.569  33.319  56.044  1.00  0.00           C  
ATOM   1575  C   ASP A 149      41.984  34.659  55.615  1.00  0.00           C  
ATOM   1576  O   ASP A 149      42.672  35.364  54.879  1.00  0.00           O  
ATOM   1577  CB  ASP A 149      42.464  32.318  54.871  1.00  0.00           C  
ATOM   1578  CG  ASP A 149      43.248  31.059  55.189  1.00  0.00           C  
ATOM   1579  OD1 ASP A 149      42.703  29.971  55.104  1.00  0.00           O  
ATOM   1580  OD2 ASP A 149      44.467  31.203  55.203  1.00  0.00           O1-
ATOM   1581  H   ASP A 149      41.428  31.898  57.153  1.00  0.00           H  
ATOM   1582  N   TYR A 150      40.814  35.087  56.129  1.00  0.00           N  
ATOM   1583  CA  TYR A 150      40.031  36.215  55.533  1.00  0.00           C  
ATOM   1584  C   TYR A 150      38.971  36.861  56.450  1.00  0.00           C  
ATOM   1585  O   TYR A 150      37.944  36.159  56.795  1.00  0.00           O  
ATOM   1586  CB  TYR A 150      39.431  36.103  54.140  1.00  0.00           C  
ATOM   1587  CG  TYR A 150      38.792  34.719  53.919  1.00  0.00           C  
ATOM   1588  CD1 TYR A 150      39.539  33.717  53.241  1.00  0.00           C  
ATOM   1589  CD2 TYR A 150      37.465  34.493  54.107  1.00  0.00           C  
ATOM   1590  CE1 TYR A 150      38.987  32.554  52.822  1.00  0.00           C  
ATOM   1591  CE2 TYR A 150      36.929  33.272  53.673  1.00  0.00           C  
ATOM   1592  CZ  TYR A 150      37.651  32.274  53.034  1.00  0.00           C  
ATOM   1593  OH  TYR A 150      37.174  31.058  52.698  1.00  0.00           O  
ATOM   1594  H   TYR A 150      40.266  34.676  56.864  1.00  0.00           H  
ATOM   1595  HD1 TYR A 150      40.526  34.023  52.885  1.00  0.00           H  
ATOM   1596  HD2 TYR A 150      36.783  35.340  54.227  1.00  0.00           H  
ATOM   1597  HE1 TYR A 150      39.637  31.897  52.236  1.00  0.00           H  
ATOM   1598  HE2 TYR A 150      35.895  33.063  53.935  1.00  0.00           H  
ATOM   1599  HH  TYR A 150      36.185  31.065  52.868  1.00  0.00           H  
ATOM   1600  N   THR A 151      39.066  38.152  56.724  1.00  0.00           N  
ATOM   1601  CA  THR A 151      38.124  38.904  57.595  1.00  0.00           C  
ATOM   1602  C   THR A 151      36.867  39.399  56.873  1.00  0.00           C  
ATOM   1603  O   THR A 151      36.915  40.334  56.027  1.00  0.00           O  
ATOM   1604  CB  THR A 151      38.862  40.112  58.210  1.00  0.00           C  
ATOM   1605  CG2 THR A 151      37.931  40.672  59.282  1.00  0.00           C  
ATOM   1606  OG1 THR A 151      40.003  39.634  58.962  1.00  0.00           O  
ATOM   1607  H   THR A 151      39.639  38.811  56.224  1.00  0.00           H  
ATOM   1608  HG1 THR A 151      39.657  39.375  59.857  1.00  0.00           H  
ATOM   1609  N   LEU A 152      35.737  38.903  57.374  1.00  0.00           N  
ATOM   1610  CA  LEU A 152      34.393  39.275  56.882  1.00  0.00           C  
ATOM   1611  C   LEU A 152      33.793  40.483  57.549  1.00  0.00           C  
ATOM   1612  O   LEU A 152      33.943  40.697  58.754  1.00  0.00           O  
ATOM   1613  CB  LEU A 152      33.429  38.100  56.894  1.00  0.00           C  
ATOM   1614  CG  LEU A 152      33.800  36.744  56.287  1.00  0.00           C  
ATOM   1615  CD1 LEU A 152      34.647  35.943  57.263  1.00  0.00           C  
ATOM   1616  CD2 LEU A 152      32.646  35.975  55.669  1.00  0.00           C  
ATOM   1617  H   LEU A 152      35.748  38.200  58.092  1.00  0.00           H  
ATOM   1618  N   ARG A 153      33.102  41.335  56.777  1.00  0.00           N  
ATOM   1619  CA  ARG A 153      32.142  42.392  57.156  1.00  0.00           C  
ATOM   1620  C   ARG A 153      30.796  42.520  56.402  1.00  0.00           C  
ATOM   1621  O   ARG A 153      30.770  42.701  55.185  1.00  0.00           O  
ATOM   1622  CB  ARG A 153      32.906  43.692  57.137  1.00  0.00           C  
ATOM   1623  CG  ARG A 153      34.111  43.716  58.057  1.00  0.00           C  
ATOM   1624  CD  ARG A 153      35.165  44.853  57.816  1.00  0.00           C  
ATOM   1625  NE  ARG A 153      36.288  44.748  58.742  1.00  0.00           N  
ATOM   1626  CZ  ARG A 153      37.592  44.576  58.484  1.00  0.00           C  
ATOM   1627  NH1 ARG A 153      38.016  44.381  57.281  1.00  0.00           N1+
ATOM   1628  NH2 ARG A 153      38.373  44.594  59.591  1.00  0.00           N  
ATOM   1629  H   ARG A 153      33.234  41.355  55.781  1.00  0.00           H  
ATOM   1630  HE  ARG A 153      36.096  45.159  59.631  1.00  0.00           H  
ATOM   1631 1HH1 ARG A 153      37.377  44.598  56.550  1.00  0.00           H  
ATOM   1632 2HH1 ARG A 153      38.952  44.214  56.964  1.00  0.00           H  
ATOM   1633 1HH2 ARG A 153      37.844  44.566  60.443  1.00  0.00           H  
ATOM   1634 2HH2 ARG A 153      39.374  44.624  59.548  1.00  0.00           H  
ATOM   1635  N   GLU A 154      29.685  42.364  57.127  1.00  0.00           N  
ATOM   1636  CA  GLU A 154      28.408  42.879  56.578  1.00  0.00           C  
ATOM   1637  C   GLU A 154      28.286  44.352  56.952  1.00  0.00           C  
ATOM   1638  O   GLU A 154      27.807  44.743  57.981  1.00  0.00           O  
ATOM   1639  CB  GLU A 154      27.230  42.076  57.078  1.00  0.00           C  
ATOM   1640  CG  GLU A 154      25.847  42.556  56.675  1.00  0.00           C  
ATOM   1641  CD  GLU A 154      24.697  41.918  57.532  1.00  0.00           C  
ATOM   1642  OE1 GLU A 154      23.960  42.671  58.191  1.00  0.00           O  
ATOM   1643  OE2 GLU A 154      24.307  40.783  57.265  1.00  0.00           O1-
ATOM   1644  H   GLU A 154      29.687  42.088  58.087  1.00  0.00           H  
ATOM   1645  N   LEU A 155      28.578  45.192  55.969  1.00  0.00           N  
ATOM   1646  CA  LEU A 155      28.425  46.648  56.105  1.00  0.00           C  
ATOM   1647  C   LEU A 155      27.160  47.145  55.454  1.00  0.00           C  
ATOM   1648  O   LEU A 155      26.703  46.516  54.470  1.00  0.00           O  
ATOM   1649  CB  LEU A 155      29.614  47.244  55.379  1.00  0.00           C  
ATOM   1650  CG  LEU A 155      30.757  47.402  56.318  1.00  0.00           C  
ATOM   1651  CD1 LEU A 155      32.057  47.278  55.529  1.00  0.00           C  
ATOM   1652  CD2 LEU A 155      30.676  48.890  56.769  1.00  0.00           C  
ATOM   1653  H   LEU A 155      28.809  44.826  55.069  1.00  0.00           H  
ATOM   1654  N   LYS A 156      26.408  48.053  56.059  1.00  0.00           N  
ATOM   1655  CA  LYS A 156      25.144  48.573  55.482  1.00  0.00           C  
ATOM   1656  C   LYS A 156      25.173  50.066  55.145  1.00  0.00           C  
ATOM   1657  O   LYS A 156      25.241  50.914  56.032  1.00  0.00           O  
ATOM   1658  CB  LYS A 156      23.947  48.230  56.469  1.00  0.00           C  
ATOM   1659  CG  LYS A 156      23.684  46.687  56.239  1.00  0.00           C  
ATOM   1660  CD  LYS A 156      22.336  46.122  56.739  1.00  0.00           C  
ATOM   1661  CE  LYS A 156      22.037  44.733  56.279  1.00  0.00           C  
ATOM   1662  NZ  LYS A 156      20.683  44.453  56.660  1.00  0.00           N1+
ATOM   1663  H   LYS A 156      26.561  48.357  57.002  1.00  0.00           H  
ATOM   1664  HZ1 LYS A 156      20.541  44.597  57.635  1.00  0.00           H  
ATOM   1665  HZ2 LYS A 156      20.156  45.217  56.270  1.00  0.00           H  
ATOM   1666  HZ3 LYS A 156      20.275  43.581  56.373  1.00  0.00           H  
ATOM   1667  N   LEU A 157      24.822  50.335  53.885  1.00  0.00           N  
ATOM   1668  CA  LEU A 157      25.062  51.605  53.169  1.00  0.00           C  
ATOM   1669  C   LEU A 157      23.677  52.114  52.679  1.00  0.00           C  
ATOM   1670  O   LEU A 157      22.791  51.377  52.256  1.00  0.00           O  
ATOM   1671  CB  LEU A 157      26.050  51.288  52.051  1.00  0.00           C  
ATOM   1672  CG  LEU A 157      26.477  52.450  51.090  1.00  0.00           C  
ATOM   1673  CD1 LEU A 157      27.620  53.205  51.644  1.00  0.00           C  
ATOM   1674  CD2 LEU A 157      26.726  51.645  49.785  1.00  0.00           C  
ATOM   1675  H   LEU A 157      24.471  49.625  53.267  1.00  0.00           H  
ATOM   1676  N   SER A 158      23.478  53.396  52.709  1.00  0.00           N  
ATOM   1677  CA  SER A 158      22.246  54.096  52.257  1.00  0.00           C  
ATOM   1678  C   SER A 158      22.544  55.558  51.966  1.00  0.00           C  
ATOM   1679  O   SER A 158      23.453  56.246  52.487  1.00  0.00           O  
ATOM   1680  CB  SER A 158      21.275  54.129  53.495  1.00  0.00           C  
ATOM   1681  OG  SER A 158      21.788  54.824  54.654  1.00  0.00           O  
ATOM   1682  H   SER A 158      24.243  54.001  52.952  1.00  0.00           H  
ATOM   1683  HG  SER A 158      22.364  54.140  55.089  1.00  0.00           H  
ATOM   1684  N   LYS A 159      21.661  55.999  51.105  1.00  0.00           N  
ATOM   1685  CA  LYS A 159      21.460  57.430  50.696  1.00  0.00           C  
ATOM   1686  C   LYS A 159      21.077  58.381  51.852  1.00  0.00           C  
ATOM   1687  O   LYS A 159      20.199  57.998  52.626  1.00  0.00           O  
ATOM   1688  CB  LYS A 159      20.509  57.583  49.470  1.00  0.00           C  
ATOM   1689  CG  LYS A 159      21.209  57.167  48.199  1.00  0.00           C  
ATOM   1690  CD  LYS A 159      22.430  58.107  47.861  1.00  0.00           C  
ATOM   1691  CE  LYS A 159      22.939  58.229  46.411  1.00  0.00           C  
ATOM   1692  NZ  LYS A 159      22.109  58.961  45.428  1.00  0.00           N1+
ATOM   1693  H   LYS A 159      21.100  55.338  50.613  1.00  0.00           H  
ATOM   1694  HZ1 LYS A 159      22.461  58.923  44.489  1.00  0.00           H  
ATOM   1695  HZ2 LYS A 159      21.220  58.516  45.373  1.00  0.00           H  
ATOM   1696  HZ3 LYS A 159      21.936  59.893  45.723  1.00  0.00           H  
ATOM   1697  N   VAL A 160      21.732  59.512  52.004  1.00  0.00           N  
ATOM   1698  CA  VAL A 160      21.279  60.641  52.860  1.00  0.00           C  
ATOM   1699  C   VAL A 160      19.973  61.320  52.449  1.00  0.00           C  
ATOM   1700  O   VAL A 160      19.808  62.103  51.532  1.00  0.00           O  
ATOM   1701  CB  VAL A 160      22.411  61.711  53.116  1.00  0.00           C  
ATOM   1702  CG1 VAL A 160      21.955  63.032  53.690  1.00  0.00           C  
ATOM   1703  CG2 VAL A 160      23.465  61.098  54.015  1.00  0.00           C  
ATOM   1704  H   VAL A 160      22.647  59.602  51.625  1.00  0.00           H  
ATOM   1705  N   GLY A 161      18.884  60.841  53.108  1.00  0.00           N  
ATOM   1706  CA  GLY A 161      17.493  61.080  52.676  1.00  0.00           C  
ATOM   1707  C   GLY A 161      16.423  60.539  53.643  1.00  0.00           C  
ATOM   1708  O   GLY A 161      16.625  59.985  54.712  1.00  0.00           O  
ATOM   1709  H   GLY A 161      19.110  60.478  54.020  1.00  0.00           H  
ATOM   1710  N   GLN A 162      15.157  60.675  53.243  1.00  0.00           N  
ATOM   1711  CA  GLN A 162      13.982  60.368  54.105  1.00  0.00           C  
ATOM   1712  C   GLN A 162      13.581  58.818  54.203  1.00  0.00           C  
ATOM   1713  O   GLN A 162      13.939  58.175  55.198  1.00  0.00           O  
ATOM   1714  CB  GLN A 162      12.750  61.287  53.862  1.00  0.00           C  
ATOM   1715  CG  GLN A 162      13.087  62.753  54.203  1.00  0.00           C  
ATOM   1716  CD  GLN A 162      12.065  63.655  53.554  1.00  0.00           C  
ATOM   1717  NE2 GLN A 162      10.958  63.864  54.272  1.00  0.00           N  
ATOM   1718  OE1 GLN A 162      12.231  64.248  52.508  1.00  0.00           O  
ATOM   1719  H   GLN A 162      14.906  60.986  52.322  1.00  0.00           H  
ATOM   1720 1HE2 GLN A 162      10.833  63.318  55.106  1.00  0.00           H  
ATOM   1721 2HE2 GLN A 162      10.185  64.415  53.973  1.00  0.00           H  
ATOM   1722  N   GLY A 163      13.111  58.185  53.158  1.00  0.00           N  
ATOM   1723  CA  GLY A 163      12.807  56.715  53.063  1.00  0.00           C  
ATOM   1724  C   GLY A 163      14.033  55.788  53.001  1.00  0.00           C  
ATOM   1725  O   GLY A 163      15.225  56.107  53.053  1.00  0.00           O  
ATOM   1726  H   GLY A 163      13.162  58.688  52.291  1.00  0.00           H  
ATOM   1727  N   ASN A 164      13.699  54.512  52.865  1.00  0.00           N  
ATOM   1728  CA  ASN A 164      14.669  53.371  52.802  1.00  0.00           C  
ATOM   1729  C   ASN A 164      15.406  53.161  51.427  1.00  0.00           C  
ATOM   1730  O   ASN A 164      14.892  53.009  50.282  1.00  0.00           O  
ATOM   1731  CB  ASN A 164      13.954  52.054  53.107  1.00  0.00           C  
ATOM   1732  CG  ASN A 164      14.897  50.816  53.171  1.00  0.00           C  
ATOM   1733  ND2 ASN A 164      15.507  50.688  54.273  1.00  0.00           N  
ATOM   1734  OD1 ASN A 164      15.371  50.342  52.152  1.00  0.00           O  
ATOM   1735  H   ASN A 164      12.736  54.253  52.895  1.00  0.00           H  
ATOM   1736 1HD2 ASN A 164      15.527  51.434  54.941  1.00  0.00           H  
ATOM   1737 2HD2 ASN A 164      16.013  49.843  54.459  1.00  0.00           H  
ATOM   1738  N   THR A 165      16.710  53.253  51.615  1.00  0.00           N  
ATOM   1739  CA  THR A 165      17.611  52.921  50.476  1.00  0.00           C  
ATOM   1740  C   THR A 165      18.588  51.745  50.642  1.00  0.00           C  
ATOM   1741  O   THR A 165      19.204  51.427  49.606  1.00  0.00           O  
ATOM   1742  CB  THR A 165      18.351  54.223  50.050  1.00  0.00           C  
ATOM   1743  CG2 THR A 165      17.525  55.147  49.162  1.00  0.00           C  
ATOM   1744  OG1 THR A 165      18.885  54.823  51.170  1.00  0.00           O  
ATOM   1745  H   THR A 165      17.105  53.318  52.535  1.00  0.00           H  
ATOM   1746  HG1 THR A 165      18.258  55.571  51.405  1.00  0.00           H  
ATOM   1747  N   GLU A 166      18.476  51.151  51.835  1.00  0.00           N  
ATOM   1748  CA  GLU A 166      19.563  50.336  52.299  1.00  0.00           C  
ATOM   1749  C   GLU A 166      20.014  49.225  51.364  1.00  0.00           C  
ATOM   1750  O   GLU A 166      19.191  48.376  50.995  1.00  0.00           O  
ATOM   1751  CB  GLU A 166      19.220  49.601  53.573  1.00  0.00           C  
ATOM   1752  CG  GLU A 166      19.003  50.585  54.750  1.00  0.00           C  
ATOM   1753  CD  GLU A 166      18.652  49.950  56.116  1.00  0.00           C  
ATOM   1754  OE1 GLU A 166      17.739  49.140  56.157  1.00  0.00           O  
ATOM   1755  OE2 GLU A 166      18.945  50.528  57.066  1.00  0.00           O1-
ATOM   1756  H   GLU A 166      17.573  50.922  52.199  1.00  0.00           H  
ATOM   1757  N   ARG A 167      21.301  49.219  51.145  1.00  0.00           N  
ATOM   1758  CA  ARG A 167      22.049  48.110  50.525  1.00  0.00           C  
ATOM   1759  C   ARG A 167      23.121  47.355  51.439  1.00  0.00           C  
ATOM   1760  O   ARG A 167      24.046  48.072  51.895  1.00  0.00           O  
ATOM   1761  CB  ARG A 167      22.599  48.443  49.114  1.00  0.00           C  
ATOM   1762  CG  ARG A 167      21.694  48.279  47.956  1.00  0.00           C  
ATOM   1763  CD  ARG A 167      22.339  48.725  46.609  1.00  0.00           C  
ATOM   1764  NE  ARG A 167      21.291  48.449  45.625  1.00  0.00           N  
ATOM   1765  CZ  ARG A 167      20.560  49.343  44.996  1.00  0.00           C  
ATOM   1766  NH1 ARG A 167      20.782  50.652  45.114  1.00  0.00           N1+
ATOM   1767  NH2 ARG A 167      19.547  48.979  44.199  1.00  0.00           N  
ATOM   1768  H   ARG A 167      21.852  50.020  51.368  1.00  0.00           H  
ATOM   1769  HE  ARG A 167      21.130  47.473  45.462  1.00  0.00           H  
ATOM   1770 1HH1 ARG A 167      21.615  50.923  45.598  1.00  0.00           H  
ATOM   1771 2HH1 ARG A 167      20.090  51.310  44.826  1.00  0.00           H  
ATOM   1772 1HH2 ARG A 167      19.174  48.050  44.181  1.00  0.00           H  
ATOM   1773 2HH2 ARG A 167      18.991  49.588  43.635  1.00  0.00           H  
ATOM   1774  N   THR A 168      23.112  46.034  51.231  1.00  0.00           N  
ATOM   1775  CA  THR A 168      24.008  45.094  51.953  1.00  0.00           C  
ATOM   1776  C   THR A 168      25.389  44.674  51.350  1.00  0.00           C  
ATOM   1777  O   THR A 168      25.562  43.782  50.503  1.00  0.00           O  
ATOM   1778  CB  THR A 168      23.204  43.782  52.239  1.00  0.00           C  
ATOM   1779  CG2 THR A 168      23.841  42.767  53.158  1.00  0.00           C  
ATOM   1780  OG1 THR A 168      21.871  44.095  52.754  1.00  0.00           O  
ATOM   1781  H   THR A 168      22.388  45.607  50.689  1.00  0.00           H  
ATOM   1782  HG1 THR A 168      21.312  43.307  52.501  1.00  0.00           H  
ATOM   1783  N   VAL A 169      26.279  45.675  51.481  1.00  0.00           N  
ATOM   1784  CA  VAL A 169      27.641  45.669  50.864  1.00  0.00           C
[truncated: 2,154,221 more chars]
