# Supplementary material for: Structural insights into the pSer/pThr dependent regulation of the SHP2 tyrosine phosphatase in insulin and CD28 signaling
Source: Nat Commun. 2022 Sep 16;13:5439. doi: 10.1038/s41467-022-32918-5 (PMC9481563; doi:10.1038/s41467-022-32918-5)
Supplement: Supplementary file 4 — Supplementary dataset 2 [file 41467_2022_32918_MOESM4_ESM.zip › p0CD28-02-dynamics.pdb]

MODEL        1
ATOM      1  N   SER A   4      61.960  23.480  28.540  1.00  0.00           N  
ATOM      2  CA  SER A   4      60.610  24.010  28.280  1.00  0.00           C  
ATOM      3  C   SER A   4      59.900  23.990  29.620  1.00  0.00           C  
ATOM      4  O   SER A   4      60.110  23.170  30.490  1.00  0.00           O  
ATOM      5  CB  SER A   4      60.010  23.230  27.220  1.00  0.00           C  
ATOM      6  OG  SER A   4      60.240  21.810  27.400  1.00  0.00           O  
ATOM      7  HG  SER A   4      60.270  21.460  26.460  1.00  0.00           H  
ATOM      8  H1  SER A   4      62.330  23.970  29.330  1.00  0.00           H  
ATOM      9  H2  SER A   4      62.000  22.490  28.680  1.00  0.00           H  
ATOM     10  H3  SER A   4      62.650  23.650  27.840  1.00  0.00           H  
ATOM     11  N   GLY A   5      59.030  24.960  29.750  1.00  0.00           N  
ATOM     12  CA  GLY A   5      58.120  25.180  30.920  1.00  0.00           C  
ATOM     13  C   GLY A   5      57.100  26.300  30.800  1.00  0.00           C  
ATOM     14  O   GLY A   5      56.820  26.670  29.620  1.00  0.00           O  
ATOM     15  H   GLY A   5      59.160  25.780  29.180  1.00  0.00           H  
ATOM     16  N   PHE A   6      56.800  26.870  31.950  1.00  0.00           N  
ATOM     17  CA  PHE A   6      55.830  27.990  32.080  1.00  0.00           C  
ATOM     18  C   PHE A   6      56.190  29.320  31.380  1.00  0.00           C  
ATOM     19  O   PHE A   6      55.380  29.790  30.600  1.00  0.00           O  
ATOM     20  CB  PHE A   6      55.590  28.050  33.580  1.00  0.00           C  
ATOM     21  CG  PHE A   6      55.130  26.740  34.190  1.00  0.00           C  
ATOM     22  CD1 PHE A   6      54.010  26.060  33.760  1.00  0.00           C  
ATOM     23  CD2 PHE A   6      55.850  26.330  35.290  1.00  0.00           C  
ATOM     24  CE1 PHE A   6      53.620  24.930  34.420  1.00  0.00           C  
ATOM     25  CE2 PHE A   6      55.510  25.170  35.940  1.00  0.00           C  
ATOM     26  CZ  PHE A   6      54.350  24.480  35.550  1.00  0.00           C  
ATOM     27  H   PHE A   6      57.080  26.460  32.810  1.00  0.00           H  
ATOM     28  HD1 PHE A   6      53.380  26.290  32.900  1.00  0.00           H  
ATOM     29  HD2 PHE A   6      56.760  26.890  35.550  1.00  0.00           H  
ATOM     30  HE1 PHE A   6      52.680  24.470  34.120  1.00  0.00           H  
ATOM     31  HE2 PHE A   6      55.990  24.900  36.880  1.00  0.00           H  
ATOM     32  HZ  PHE A   6      54.000  23.570  36.040  1.00  0.00           H  
ATOM     33  N   TRP A   7      57.470  29.720  31.310  1.00  0.00           N  
ATOM     34  CA  TRP A   7      57.940  30.850  30.480  1.00  0.00           C  
ATOM     35  C   TRP A   7      57.560  30.860  28.970  1.00  0.00           C  
ATOM     36  O   TRP A   7      57.210  31.910  28.420  1.00  0.00           O  
ATOM     37  CB  TRP A   7      59.450  31.050  30.640  1.00  0.00           C  
ATOM     38  CG  TRP A   7      59.920  32.210  29.700  1.00  0.00           C  
ATOM     39  CD1 TRP A   7      59.500  33.450  29.690  1.00  0.00           C  
ATOM     40  CD2 TRP A   7      60.630  32.060  28.530  1.00  0.00           C  
ATOM     41  CE2 TRP A   7      60.520  33.260  27.840  1.00  0.00           C  
ATOM     42  CE3 TRP A   7      61.090  30.950  27.820  1.00  0.00           C  
ATOM     43  NE1 TRP A   7      59.920  34.100  28.640  1.00  0.00           N  
ATOM     44  CZ2 TRP A   7      60.800  33.290  26.470  1.00  0.00           C  
ATOM     45  CZ3 TRP A   7      61.320  30.970  26.430  1.00  0.00           C  
ATOM     46  CH2 TRP A   7      61.150  32.150  25.760  1.00  0.00           C  
ATOM     47  H   TRP A   7      58.100  29.620  32.080  1.00  0.00           H  
ATOM     48  HD1 TRP A   7      58.880  33.910  30.460  1.00  0.00           H  
ATOM     49  HE1 TRP A   7      59.540  34.990  28.400  1.00  0.00           H  
ATOM     50  HE3 TRP A   7      61.580  30.170  28.390  1.00  0.00           H  
ATOM     51  HZ2 TRP A   7      60.990  34.280  26.060  1.00  0.00           H  
ATOM     52  HZ3 TRP A   7      61.770  30.160  25.870  1.00  0.00           H  
ATOM     53  HH2 TRP A   7      60.790  31.930  24.760  1.00  0.00           H  
ATOM     54  N   GLU A   8      57.480  29.670  28.390  1.00  0.00           N  
ATOM     55  CA  GLU A   8      56.970  29.410  27.080  1.00  0.00           C  
ATOM     56  C   GLU A   8      55.470  29.650  27.010  1.00  0.00           C  
ATOM     57  O   GLU A   8      55.040  30.360  26.040  1.00  0.00           O  
ATOM     58  CB  GLU A   8      57.380  28.030  26.660  1.00  0.00           C  
ATOM     59  CG  GLU A   8      58.800  27.970  26.140  1.00  0.00           C  
ATOM     60  CD  GLU A   8      59.890  27.670  27.210  1.00  0.00           C  
ATOM     61  OE1 GLU A   8      61.040  27.390  26.810  1.00  0.00           O  
ATOM     62  OE2 GLU A   8      59.570  27.650  28.450  1.00  0.00           O1-
ATOM     63  H   GLU A   8      58.000  28.920  28.810  1.00  0.00           H  
ATOM     64  N   GLU A   9      54.600  29.050  27.860  1.00  0.00           N  
ATOM     65  CA  GLU A   9      53.140  29.450  28.010  1.00  0.00           C  
ATOM     66  C   GLU A   9      52.870  30.940  28.300  1.00  0.00           C  
ATOM     67  O   GLU A   9      52.090  31.570  27.600  1.00  0.00           O  
ATOM     68  CB  GLU A   9      52.550  28.600  29.140  1.00  0.00           C  
ATOM     69  CG  GLU A   9      52.690  27.110  29.150  1.00  0.00           C  
ATOM     70  CD  GLU A   9      51.830  26.330  30.150  1.00  0.00           C  
ATOM     71  OE1 GLU A   9      52.190  25.250  30.590  1.00  0.00           O  
ATOM     72  OE2 GLU A   9      50.800  26.940  30.520  1.00  0.00           O1-
ATOM     73  H   GLU A   9      54.840  28.120  28.160  1.00  0.00           H  
ATOM     74  N   PHE A  10      53.640  31.470  29.220  1.00  0.00           N  
ATOM     75  CA  PHE A  10      53.440  32.870  29.620  1.00  0.00           C  
ATOM     76  C   PHE A  10      53.740  33.980  28.550  1.00  0.00           C  
ATOM     77  O   PHE A  10      52.840  34.650  27.970  1.00  0.00           O  
ATOM     78  CB  PHE A  10      54.350  33.020  30.850  1.00  0.00           C  
ATOM     79  CG  PHE A  10      53.860  34.270  31.660  1.00  0.00           C  
ATOM     80  CD1 PHE A  10      52.610  34.350  32.280  1.00  0.00           C  
ATOM     81  CD2 PHE A  10      54.670  35.380  31.790  1.00  0.00           C  
ATOM     82  CE1 PHE A  10      52.290  35.540  32.940  1.00  0.00           C  
ATOM     83  CE2 PHE A  10      54.400  36.510  32.490  1.00  0.00           C  
ATOM     84  CZ  PHE A  10      53.190  36.630  33.050  1.00  0.00           C  
ATOM     85  H   PHE A  10      54.400  31.030  29.710  1.00  0.00           H  
ATOM     86  HD1 PHE A  10      52.140  33.420  32.610  1.00  0.00           H  
ATOM     87  HD2 PHE A  10      55.530  35.450  31.120  1.00  0.00           H  
ATOM     88  HE1 PHE A  10      51.310  35.730  33.370  1.00  0.00           H  
ATOM     89  HE2 PHE A  10      55.110  37.330  32.410  1.00  0.00           H  
ATOM     90  HZ  PHE A  10      52.850  37.550  33.540  1.00  0.00           H  
ATOM     91  N   GLU A  11      54.990  34.100  28.170  1.00  0.00           N  
ATOM     92  CA  GLU A  11      55.570  35.120  27.250  1.00  0.00           C  
ATOM     93  C   GLU A  11      54.900  35.480  25.920  1.00  0.00           C  
ATOM     94  O   GLU A  11      54.720  36.670  25.640  1.00  0.00           O  
ATOM     95  CB  GLU A  11      57.050  34.880  26.970  1.00  0.00           C  
ATOM     96  CG  GLU A  11      57.940  36.040  26.570  1.00  0.00           C  
ATOM     97  CD  GLU A  11      58.130  37.060  27.680  1.00  0.00           C  
ATOM     98  OE1 GLU A  11      57.440  38.080  27.670  1.00  0.00           O  
ATOM     99  OE2 GLU A  11      58.870  36.800  28.630  1.00  0.00           O1-
ATOM    100  H   GLU A  11      55.620  33.340  28.350  1.00  0.00           H  
ATOM    101  N   THR A  12      54.210  34.410  25.360  1.00  0.00           N  
ATOM    102  CA  THR A  12      53.510  34.450  24.070  1.00  0.00           C  
ATOM    103  C   THR A  12      52.350  35.400  24.100  1.00  0.00           C  
ATOM    104  O   THR A  12      52.190  36.290  23.260  1.00  0.00           O  
ATOM    105  CB  THR A  12      52.840  33.130  23.600  1.00  0.00           C  
ATOM    106  CG2 THR A  12      53.880  32.110  23.390  1.00  0.00           C  
ATOM    107  OG1 THR A  12      51.760  32.790  24.450  1.00  0.00           O  
ATOM    108  H   THR A  12      53.780  33.740  25.960  1.00  0.00           H  
ATOM    109  HG1 THR A  12      51.000  32.450  23.900  1.00  0.00           H  
ATOM    110  N   LEU A  13      51.520  35.220  25.090  1.00  0.00           N  
ATOM    111  CA  LEU A  13      50.490  36.150  25.620  1.00  0.00           C  
ATOM    112  C   LEU A  13      51.010  37.530  26.070  1.00  0.00           C  
ATOM    113  O   LEU A  13      50.420  38.530  25.710  1.00  0.00           O  
ATOM    114  CB  LEU A  13      49.850  35.510  26.850  1.00  0.00           C  
ATOM    115  CG  LEU A  13      48.830  34.420  26.530  1.00  0.00           C  
ATOM    116  CD1 LEU A  13      47.930  34.210  27.780  1.00  0.00           C  
ATOM    117  CD2 LEU A  13      47.900  34.850  25.380  1.00  0.00           C  
ATOM    118  H   LEU A  13      51.390  34.280  25.410  1.00  0.00           H  
ATOM    119  N   GLN A  14      52.110  37.660  26.770  1.00  0.00           N  
ATOM    120  CA  GLN A  14      52.690  38.950  27.060  1.00  0.00           C  
ATOM    121  C   GLN A  14      53.030  39.830  25.830  1.00  0.00           C  
ATOM    122  O   GLN A  14      52.850  41.060  25.840  1.00  0.00           O  
ATOM    123  CB  GLN A  14      53.860  38.810  28.020  1.00  0.00           C  
ATOM    124  CG  GLN A  14      53.470  38.200  29.360  1.00  0.00           C  
ATOM    125  CD  GLN A  14      53.190  39.250  30.390  1.00  0.00           C  
ATOM    126  NE2 GLN A  14      54.200  39.570  31.190  1.00  0.00           N  
ATOM    127  OE1 GLN A  14      52.170  39.950  30.370  1.00  0.00           O  
ATOM    128  H   GLN A  14      52.640  36.940  27.230  1.00  0.00           H  
ATOM    129 1HE2 GLN A  14      55.080  39.230  30.870  1.00  0.00           H  
ATOM    130 2HE2 GLN A  14      54.030  40.160  31.980  1.00  0.00           H  
ATOM    131  N   GLN A  15      53.610  39.200  24.800  1.00  0.00           N  
ATOM    132  CA  GLN A  15      53.900  39.910  23.540  1.00  0.00           C  
ATOM    133  C   GLN A  15      52.710  40.470  22.870  1.00  0.00           C  
ATOM    134  O   GLN A  15      52.800  41.580  22.510  1.00  0.00           O  
ATOM    135  CB  GLN A  15      54.700  38.960  22.670  1.00  0.00           C  
ATOM    136  CG  GLN A  15      56.120  38.560  23.140  1.00  0.00           C  
ATOM    137  CD  GLN A  15      57.150  39.560  22.740  1.00  0.00           C  
ATOM    138  NE2 GLN A  15      57.470  40.510  23.580  1.00  0.00           N  
ATOM    139  OE1 GLN A  15      57.920  39.350  21.790  1.00  0.00           O  
ATOM    140  H   GLN A  15      54.110  38.350  24.940  1.00  0.00           H  
ATOM    141 1HE2 GLN A  15      57.240  40.460  24.550  1.00  0.00           H  
ATOM    142 2HE2 GLN A  15      57.950  41.340  23.290  1.00  0.00           H  
ATOM    143  N   GLN A  16      51.530  39.890  23.160  1.00  0.00           N  
ATOM    144  CA  GLN A  16      50.230  40.340  22.600  1.00  0.00           C  
ATOM    145  C   GLN A  16      49.620  41.650  23.180  1.00  0.00           C  
ATOM    146  O   GLN A  16      48.810  42.270  22.440  1.00  0.00           O  
ATOM    147  CB  GLN A  16      49.150  39.230  22.720  1.00  0.00           C  
ATOM    148  CG  GLN A  16      49.390  38.090  21.790  1.00  0.00           C  
ATOM    149  CD  GLN A  16      48.230  37.080  21.500  1.00  0.00           C  
ATOM    150  NE2 GLN A  16      47.260  36.970  22.320  1.00  0.00           N  
ATOM    151  OE1 GLN A  16      48.220  36.390  20.510  1.00  0.00           O  
ATOM    152  H   GLN A  16      51.440  39.060  23.710  1.00  0.00           H  
ATOM    153 1HE2 GLN A  16      47.220  37.490  23.170  1.00  0.00           H  
ATOM    154 2HE2 GLN A  16      46.520  36.320  22.140  1.00  0.00           H  
ATOM    155  N   GLU A  17      50.180  42.190  24.250  1.00  0.00           N  
ATOM    156  CA  GLU A  17      49.720  43.510  24.840  1.00  0.00           C  
ATOM    157  C   GLU A  17      50.080  44.760  24.070  1.00  0.00           C  
ATOM    158  O   GLU A  17      49.440  45.780  24.230  1.00  0.00           O  
ATOM    159  CB  GLU A  17      50.350  43.620  26.230  1.00  0.00           C  
ATOM    160  CG  GLU A  17      49.570  42.910  27.330  1.00  0.00           C  
ATOM    161  CD  GLU A  17      48.260  43.450  27.820  1.00  0.00           C  
ATOM    162  OE1 GLU A  17      48.000  44.680  27.800  1.00  0.00           O  
ATOM    163  OE2 GLU A  17      47.460  42.710  28.390  1.00  0.00           O1-
ATOM    164  H   GLU A  17      50.990  41.800  24.680  1.00  0.00           H  
ATOM    165  N   CYS A  18      51.130  44.590  23.300  1.00  0.00           N  
ATOM    166  CA  CYS A  18      51.350  45.720  22.280  1.00  0.00           C  
ATOM    167  C   CYS A  18      50.270  45.880  21.220  1.00  0.00           C  
ATOM    168  O   CYS A  18      50.120  47.080  20.890  1.00  0.00           O  
ATOM    169  CB  CYS A  18      52.670  45.420  21.510  1.00  0.00           C  
ATOM    170  SG  CYS A  18      52.580  43.830  20.610  1.00  0.00           S  
ATOM    171  H   CYS A  18      51.780  43.830  23.190  1.00  0.00           H  
ATOM    172  HG  CYS A  18      53.880  43.670  20.860  1.00  0.00           H  
ATOM    173  N   LYS A  19      49.590  44.830  20.880  1.00  0.00           N  
ATOM    174  CA  LYS A  19      48.510  44.830  19.910  1.00  0.00           C  
ATOM    175  C   LYS A  19      47.300  45.590  20.580  1.00  0.00           C  
ATOM    176  O   LYS A  19      46.620  45.110  21.450  1.00  0.00           O  
ATOM    177  CB  LYS A  19      48.060  43.400  19.450  1.00  0.00           C  
ATOM    178  CG  LYS A  19      49.220  42.670  18.820  1.00  0.00           C  
ATOM    179  CD  LYS A  19      48.970  41.270  18.270  1.00  0.00           C  
ATOM    180  CE  LYS A  19      50.280  40.630  17.880  1.00  0.00           C  
ATOM    181  NZ  LYS A  19      49.980  39.550  17.010  1.00  0.00           N1+
ATOM    182  H   LYS A  19      49.730  43.940  21.320  1.00  0.00           H  
ATOM    183  HZ1 LYS A  19      49.380  39.720  16.230  1.00  0.00           H  
ATOM    184  HZ2 LYS A  19      50.850  39.160  16.700  1.00  0.00           H  
ATOM    185  HZ3 LYS A  19      49.530  38.850  17.550  1.00  0.00           H  
ATOM    186  N   LEU A  20      47.090  46.840  20.170  1.00  0.00           N  
ATOM    187  CA  LEU A  20      45.920  47.570  20.650  1.00  0.00           C  
ATOM    188  C   LEU A  20      44.680  47.340  19.760  1.00  0.00           C  
ATOM    189  O   LEU A  20      44.700  47.550  18.540  1.00  0.00           O  
ATOM    190  CB  LEU A  20      46.190  49.050  20.800  1.00  0.00           C  
ATOM    191  CG  LEU A  20      47.340  49.390  21.730  1.00  0.00           C  
ATOM    192  CD1 LEU A  20      48.060  50.710  21.350  1.00  0.00           C  
ATOM    193  CD2 LEU A  20      46.780  49.500  23.210  1.00  0.00           C  
ATOM    194  H   LEU A  20      47.670  47.400  19.580  1.00  0.00           H  
ATOM    195  N   LEU A  21      43.600  46.910  20.390  1.00  0.00           N  
ATOM    196  CA  LEU A  21      42.330  46.940  19.620  1.00  0.00           C  
ATOM    197  C   LEU A  21      41.210  47.770  20.280  1.00  0.00           C  
ATOM    198  O   LEU A  21      40.660  48.680  19.660  1.00  0.00           O  
ATOM    199  CB  LEU A  21      41.700  45.570  19.600  1.00  0.00           C  
ATOM    200  CG  LEU A  21      42.050  44.480  20.640  1.00  0.00           C  
ATOM    201  CD1 LEU A  21      40.760  43.680  20.990  1.00  0.00           C  
ATOM    202  CD2 LEU A  21      43.170  43.570  20.240  1.00  0.00           C  
ATOM    203  H   LEU A  21      43.710  46.280  21.160  1.00  0.00           H  
ATOM    204  N   TYR A  22      41.120  47.770  21.640  1.00  0.00           N  
ATOM    205  CA  TYR A  22      40.120  48.610  22.370  1.00  0.00           C  
ATOM    206  C   TYR A  22      40.570  50.050  22.570  1.00  0.00           C  
ATOM    207  O   TYR A  22      41.710  50.400  22.680  1.00  0.00           O  
ATOM    208  CB  TYR A  22      39.660  48.090  23.760  1.00  0.00           C  
ATOM    209  CG  TYR A  22      38.910  46.770  23.670  1.00  0.00           C  
ATOM    210  CD1 TYR A  22      37.550  46.830  23.460  1.00  0.00           C  
ATOM    211  CD2 TYR A  22      39.620  45.620  23.840  1.00  0.00           C  
ATOM    212  CE1 TYR A  22      36.850  45.650  23.560  1.00  0.00           C  
ATOM    213  CE2 TYR A  22      38.910  44.440  23.850  1.00  0.00           C  
ATOM    214  CZ  TYR A  22      37.530  44.500  23.710  1.00  0.00           C  
ATOM    215  OH  TYR A  22      36.930  43.340  23.510  1.00  0.00           O  
ATOM    216  H   TYR A  22      41.850  47.410  22.220  1.00  0.00           H  
ATOM    217  HD1 TYR A  22      37.030  47.780  23.280  1.00  0.00           H  
ATOM    218  HD2 TYR A  22      40.710  45.660  23.810  1.00  0.00           H  
ATOM    219  HE1 TYR A  22      35.780  45.640  23.340  1.00  0.00           H  
ATOM    220  HE2 TYR A  22      39.370  43.510  23.530  1.00  0.00           H  
ATOM    221  HH  TYR A  22      36.100  43.560  23.010  1.00  0.00           H  
ATOM    222  N   SER A  23      39.590  50.920  22.920  1.00  0.00           N  
ATOM    223  CA  SER A  23      39.670  52.380  23.010  1.00  0.00           C  
ATOM    224  C   SER A  23      40.010  52.810  24.450  1.00  0.00           C  
ATOM    225  O   SER A  23      39.540  52.150  25.340  1.00  0.00           O  
ATOM    226  CB  SER A  23      38.540  53.200  22.390  1.00  0.00           C  
ATOM    227  OG  SER A  23      38.630  54.600  22.690  1.00  0.00           O  
ATOM    228  H   SER A  23      38.660  50.570  22.980  1.00  0.00           H  
ATOM    229  HG  SER A  23      38.390  54.700  23.660  1.00  0.00           H  
ATOM    230  N   ARG A  24      41.030  53.630  24.620  1.00  0.00           N  
ATOM    231  CA  ARG A  24      41.490  54.100  26.000  1.00  0.00           C  
ATOM    232  C   ARG A  24      41.550  55.600  26.220  1.00  0.00           C  
ATOM    233  O   ARG A  24      42.330  56.030  27.100  1.00  0.00           O  
ATOM    234  CB  ARG A  24      42.840  53.470  26.410  1.00  0.00           C  
ATOM    235  CG  ARG A  24      44.060  53.920  25.610  1.00  0.00           C  
ATOM    236  CD  ARG A  24      44.530  52.900  24.530  1.00  0.00           C  
ATOM    237  NE  ARG A  24      45.700  53.550  23.870  1.00  0.00           N  
ATOM    238  CZ  ARG A  24      47.070  53.390  24.070  1.00  0.00           C  
ATOM    239  NH1 ARG A  24      47.680  52.620  25.060  1.00  0.00           N1+
ATOM    240  NH2 ARG A  24      47.840  53.920  23.180  1.00  0.00           N  
ATOM    241  H   ARG A  24      41.550  53.850  23.790  1.00  0.00           H  
ATOM    242  HE  ARG A  24      45.460  54.160  23.110  1.00  0.00           H  
ATOM    243 1HH1 ARG A  24      47.140  52.260  25.820  1.00  0.00           H  
ATOM    244 2HH1 ARG A  24      48.660  52.450  25.160  1.00  0.00           H  
ATOM    245 1HH2 ARG A  24      47.490  54.260  22.300  1.00  0.00           H  
ATOM    246 2HH2 ARG A  24      48.830  53.750  23.140  1.00  0.00           H  
ATOM    247  N   LYS A  25      40.600  56.270  25.610  1.00  0.00           N  
ATOM    248  CA  LYS A  25      40.700  57.710  25.330  1.00  0.00           C  
ATOM    249  C   LYS A  25      40.560  58.740  26.520  1.00  0.00           C  
ATOM    250  O   LYS A  25      41.130  59.830  26.360  1.00  0.00           O  
ATOM    251  CB  LYS A  25      40.010  58.210  24.020  1.00  0.00           C  
ATOM    252  CG  LYS A  25      40.800  57.940  22.710  1.00  0.00           C  
ATOM    253  CD  LYS A  25      40.090  58.570  21.490  1.00  0.00           C  
ATOM    254  CE  LYS A  25      38.700  58.010  21.240  1.00  0.00           C  
ATOM    255  NZ  LYS A  25      38.810  56.660  20.650  1.00  0.00           N1+
ATOM    256  H   LYS A  25      39.710  55.840  25.470  1.00  0.00           H  
ATOM    257  HZ1 LYS A  25      38.880  55.940  21.330  1.00  0.00           H  
ATOM    258  HZ2 LYS A  25      38.080  56.510  19.980  1.00  0.00           H  
ATOM    259  HZ3 LYS A  25      39.680  56.540  20.170  1.00  0.00           H  
ATOM    260  N   GLU A  26      39.740  58.450  27.520  1.00  0.00           N  
ATOM    261  CA  GLU A  26      39.640  59.240  28.810  1.00  0.00           C  
ATOM    262  C   GLU A  26      40.830  59.130  29.800  1.00  0.00           C  
ATOM    263  O   GLU A  26      41.160  60.020  30.540  1.00  0.00           O  
ATOM    264  CB  GLU A  26      38.410  59.080  29.650  1.00  0.00           C  
ATOM    265  CG  GLU A  26      37.320  59.910  29.030  1.00  0.00           C  
ATOM    266  CD  GLU A  26      37.530  61.440  29.150  1.00  0.00           C  
ATOM    267  OE1 GLU A  26      37.540  61.980  30.240  1.00  0.00           O  
ATOM    268  OE2 GLU A  26      37.770  62.100  28.090  1.00  0.00           O1-
ATOM    269  H   GLU A  26      38.920  57.880  27.370  1.00  0.00           H  
ATOM    270  N   GLY A  27      41.470  57.980  29.790  1.00  0.00           N  
ATOM    271  CA  GLY A  27      42.810  57.620  30.410  1.00  0.00           C  
ATOM    272  C   GLY A  27      44.050  58.190  29.710  1.00  0.00           C  
ATOM    273  O   GLY A  27      45.010  58.550  30.330  1.00  0.00           O  
ATOM    274  H   GLY A  27      41.010  57.130  29.530  1.00  0.00           H  
ATOM    275  N   GLN A  28      44.010  58.250  28.330  1.00  0.00           N  
ATOM    276  CA  GLN A  28      45.060  58.960  27.540  1.00  0.00           C  
ATOM    277  C   GLN A  28      45.170  60.450  27.840  1.00  0.00           C  
ATOM    278  O   GLN A  28      46.200  61.040  27.580  1.00  0.00           O  
ATOM    279  CB  GLN A  28      44.990  58.720  26.010  1.00  0.00           C  
ATOM    280  CG  GLN A  28      45.430  57.310  25.770  1.00  0.00           C  
ATOM    281  CD  GLN A  28      45.430  57.040  24.260  1.00  0.00           C  
ATOM    282  NE2 GLN A  28      46.360  57.530  23.530  1.00  0.00           N  
ATOM    283  OE1 GLN A  28      44.630  56.230  23.810  1.00  0.00           O  
ATOM    284  H   GLN A  28      43.440  57.580  27.850  1.00  0.00           H  
ATOM    285 1HE2 GLN A  28      47.140  58.030  23.920  1.00  0.00           H  
ATOM    286 2HE2 GLN A  28      46.380  57.440  22.530  1.00  0.00           H  
ATOM    287  N   ARG A  29      44.060  61.010  28.230  1.00  0.00           N  
ATOM    288  CA  ARG A  29      43.880  62.440  28.600  1.00  0.00           C  
ATOM    289  C   ARG A  29      44.780  62.820  29.820  1.00  0.00           C  
ATOM    290  O   ARG A  29      44.660  62.210  30.870  1.00  0.00           O  
ATOM    291  CB  ARG A  29      42.480  62.630  29.030  1.00  0.00           C  
ATOM    292  CG  ARG A  29      41.950  64.050  29.220  1.00  0.00           C  
ATOM    293  CD  ARG A  29      40.460  64.280  29.620  1.00  0.00           C  
ATOM    294  NE  ARG A  29      39.950  65.640  29.420  1.00  0.00           N  
ATOM    295  CZ  ARG A  29      38.690  65.930  29.270  1.00  0.00           C  
ATOM    296  NH1 ARG A  29      37.760  65.020  29.310  1.00  0.00           N1+
ATOM    297  NH2 ARG A  29      38.340  67.160  28.830  1.00  0.00           N  
ATOM    298  H   ARG A  29      43.220  60.490  28.400  1.00  0.00           H  
ATOM    299  HE  ARG A  29      40.600  66.400  29.440  1.00  0.00           H  
ATOM    300 1HH1 ARG A  29      38.070  64.140  29.660  1.00  0.00           H  
ATOM    301 2HH1 ARG A  29      36.870  65.070  28.860  1.00  0.00           H  
ATOM    302 1HH2 ARG A  29      39.000  67.890  28.660  1.00  0.00           H  
ATOM    303 2HH2 ARG A  29      37.400  67.310  28.520  1.00  0.00           H  
ATOM    304  N   GLN A  30      45.820  63.670  29.550  1.00  0.00           N  
ATOM    305  CA  GLN A  30      46.910  64.030  30.430  1.00  0.00           C  
ATOM    306  C   GLN A  30      46.490  64.430  31.830  1.00  0.00           C  
ATOM    307  O   GLN A  30      46.950  63.740  32.760  1.00  0.00           O  
ATOM    308  CB  GLN A  30      47.670  65.180  29.880  1.00  0.00           C  
ATOM    309  CG  GLN A  30      48.610  64.680  28.780  1.00  0.00           C  
ATOM    310  CD  GLN A  30      49.540  65.820  28.270  1.00  0.00           C  
ATOM    311  NE2 GLN A  30      50.730  65.960  28.800  1.00  0.00           N  
ATOM    312  OE1 GLN A  30      49.080  66.730  27.550  1.00  0.00           O  
ATOM    313  H   GLN A  30      45.790  64.320  28.780  1.00  0.00           H  
ATOM    314 1HE2 GLN A  30      51.090  65.250  29.410  1.00  0.00           H  
ATOM    315 2HE2 GLN A  30      51.220  66.830  28.890  1.00  0.00           H  
ATOM    316  N   GLU A  31      45.410  65.210  31.930  1.00  0.00           N  
ATOM    317  CA  GLU A  31      44.710  65.590  33.210  1.00  0.00           C  
ATOM    318  C   GLU A  31      44.300  64.300  34.000  1.00  0.00           C  
ATOM    319  O   GLU A  31      44.750  64.160  35.140  1.00  0.00           O  
ATOM    320  CB  GLU A  31      43.410  66.450  32.950  1.00  0.00           C  
ATOM    321  CG  GLU A  31      43.860  67.750  32.320  1.00  0.00           C  
ATOM    322  CD  GLU A  31      44.510  67.660  30.890  1.00  0.00           C  
ATOM    323  OE1 GLU A  31      45.330  68.520  30.480  1.00  0.00           O  
ATOM    324  OE2 GLU A  31      44.170  66.770  30.120  1.00  0.00           O1-
ATOM    325  H   GLU A  31      45.010  65.560  31.090  1.00  0.00           H  
ATOM    326  N   ASN A  32      43.780  63.260  33.370  1.00  0.00           N  
ATOM    327  CA  ASN A  32      43.420  62.040  34.070  1.00  0.00           C  
ATOM    328  C   ASN A  32      44.590  60.980  34.240  1.00  0.00           C  
ATOM    329  O   ASN A  32      44.760  60.320  35.240  1.00  0.00           O  
ATOM    330  CB  ASN A  32      42.300  61.400  33.320  1.00  0.00           C  
ATOM    331  CG  ASN A  32      40.960  62.150  33.470  1.00  0.00           C  
ATOM    332  ND2 ASN A  32      40.050  61.800  32.570  1.00  0.00           N  
ATOM    333  OD1 ASN A  32      40.810  63.070  34.250  1.00  0.00           O  
ATOM    334  H   ASN A  32      43.730  63.270  32.370  1.00  0.00           H  
ATOM    335 1HD2 ASN A  32      40.350  61.380  31.720  1.00  0.00           H  
ATOM    336 2HD2 ASN A  32      39.070  61.950  32.750  1.00  0.00           H  
ATOM    337  N   LYS A  33      45.560  60.980  33.290  1.00  0.00           N  
ATOM    338  CA  LYS A  33      46.800  60.230  33.500  1.00  0.00           C  
ATOM    339  C   LYS A  33      47.610  60.840  34.720  1.00  0.00           C  
ATOM    340  O   LYS A  33      48.270  60.100  35.390  1.00  0.00           O  
ATOM    341  CB  LYS A  33      47.670  60.230  32.260  1.00  0.00           C  
ATOM    342  CG  LYS A  33      48.800  59.180  32.210  1.00  0.00           C  
ATOM    343  CD  LYS A  33      49.660  59.480  30.980  1.00  0.00           C  
ATOM    344  CE  LYS A  33      49.490  58.410  29.870  1.00  0.00           C  
ATOM    345  NZ  LYS A  33      50.120  58.760  28.560  1.00  0.00           N1+
ATOM    346  H   LYS A  33      45.680  61.590  32.510  1.00  0.00           H  
ATOM    347  HZ1 LYS A  33      51.100  58.780  28.720  1.00  0.00           H  
ATOM    348  HZ2 LYS A  33      50.000  58.140  27.790  1.00  0.00           H  
ATOM    349  HZ3 LYS A  33      49.840  59.650  28.210  1.00  0.00           H  
ATOM    350  N   ASN A  34      47.600  62.150  34.930  1.00  0.00           N  
ATOM    351  CA  ASN A  34      48.270  62.760  36.120  1.00  0.00           C  
ATOM    352  C   ASN A  34      47.790  62.290  37.480  1.00  0.00           C  
ATOM    353  O   ASN A  34      48.550  62.060  38.380  1.00  0.00           O  
ATOM    354  CB  ASN A  34      48.080  64.280  36.040  1.00  0.00           C  
ATOM    355  CG  ASN A  34      49.150  65.150  36.730  1.00  0.00           C  
ATOM    356  ND2 ASN A  34      49.310  66.340  36.240  1.00  0.00           N  
ATOM    357  OD1 ASN A  34      49.710  64.800  37.820  1.00  0.00           O  
ATOM    358  H   ASN A  34      47.450  62.780  34.170  1.00  0.00           H  
ATOM    359 1HD2 ASN A  34      48.760  66.650  35.470  1.00  0.00           H  
ATOM    360 2HD2 ASN A  34      50.130  66.850  36.510  1.00  0.00           H  
ATOM    361  N   LYS A  35      46.510  62.000  37.560  1.00  0.00           N  
ATOM    362  CA  LYS A  35      45.670  61.400  38.630  1.00  0.00           C  
ATOM    363  C   LYS A  35      45.980  59.880  38.860  1.00  0.00           C  
ATOM    364  O   LYS A  35      45.890  59.480  40.010  1.00  0.00           O  
ATOM    365  CB  LYS A  35      44.130  61.500  38.350  1.00  0.00           C  
ATOM    366  CG  LYS A  35      43.590  62.890  38.270  1.00  0.00           C  
ATOM    367  CD  LYS A  35      42.140  63.020  37.940  1.00  0.00           C  
ATOM    368  CE  LYS A  35      41.860  64.400  37.370  1.00  0.00           C  
ATOM    369  NZ  LYS A  35      40.660  64.640  36.610  1.00  0.00           N1+
ATOM    370  H   LYS A  35      45.930  62.290  36.790  1.00  0.00           H  
ATOM    371  HZ1 LYS A  35      40.540  65.610  36.400  1.00  0.00           H  
ATOM    372  HZ2 LYS A  35      40.780  63.990  35.860  1.00  0.00           H  
ATOM    373  HZ3 LYS A  35      39.900  64.310  37.170  1.00  0.00           H  
ATOM    374  N   ASN A  36      46.430  59.130  37.840  1.00  0.00           N  
ATOM    375  CA  ASN A  36      46.940  57.770  38.070  1.00  0.00           C  
ATOM    376  C   ASN A  36      48.360  57.740  38.640  1.00  0.00           C  
ATOM    377  O   ASN A  36      49.200  58.370  38.090  1.00  0.00           O  
ATOM    378  CB  ASN A  36      46.960  57.050  36.690  1.00  0.00           C  
ATOM    379  CG  ASN A  36      45.520  56.790  36.210  1.00  0.00           C  
ATOM    380  ND2 ASN A  36      45.230  57.020  34.970  1.00  0.00           N  
ATOM    381  OD1 ASN A  36      44.640  56.440  36.990  1.00  0.00           O  
ATOM    382  H   ASN A  36      46.710  59.500  36.950  1.00  0.00           H  
ATOM    383 1HD2 ASN A  36      45.930  57.400  34.360  1.00  0.00           H  
ATOM    384 2HD2 ASN A  36      44.270  56.930  34.740  1.00  0.00           H  
ATOM    385  N   ARG A  37      48.690  56.800  39.450  1.00  0.00           N  
ATOM    386  CA  ARG A  37      50.080  56.560  39.990  1.00  0.00           C  
ATOM    387  C   ARG A  37      50.980  56.140  38.860  1.00  0.00           C  
ATOM    388  O   ARG A  37      52.090  56.730  38.650  1.00  0.00           O  
ATOM    389  CB  ARG A  37      50.030  55.490  41.140  1.00  0.00           C  
ATOM    390  CG  ARG A  37      51.320  55.400  41.990  1.00  0.00           C  
ATOM    391  CD  ARG A  37      51.360  54.250  43.010  1.00  0.00           C  
ATOM    392  NE  ARG A  37      50.710  54.710  44.280  1.00  0.00           N  
ATOM    393  CZ  ARG A  37      49.450  54.440  44.620  1.00  0.00           C  
ATOM    394  NH1 ARG A  37      48.700  53.640  43.870  1.00  0.00           N1+
ATOM    395  NH2 ARG A  37      49.100  54.770  45.870  1.00  0.00           N  
ATOM    396  H   ARG A  37      47.950  56.180  39.710  1.00  0.00           H  
ATOM    397  HE  ARG A  37      51.250  55.200  44.960  1.00  0.00           H  
ATOM    398 1HH1 ARG A  37      49.100  53.220  43.050  1.00  0.00           H  
ATOM    399 2HH1 ARG A  37      47.720  53.590  44.020  1.00  0.00           H  
ATOM    400 1HH2 ARG A  37      49.740  55.180  46.520  1.00  0.00           H  
ATOM    401 2HH2 ARG A  37      48.190  54.560  46.210  1.00  0.00           H  
ATOM    402  N   TYR A  38      50.690  55.030  38.230  1.00  0.00           N  
ATOM    403  CA  TYR A  38      51.320  54.450  37.050  1.00  0.00           C  
ATOM    404  C   TYR A  38      50.520  54.680  35.710  1.00  0.00           C  
ATOM    405  O   TYR A  38      49.530  53.990  35.540  1.00  0.00           O  
ATOM    406  CB  TYR A  38      51.490  52.930  37.240  1.00  0.00           C  
ATOM    407  CG  TYR A  38      52.360  52.490  38.450  1.00  0.00           C  
ATOM    408  CD1 TYR A  38      53.640  52.100  38.150  1.00  0.00           C  
ATOM    409  CD2 TYR A  38      51.860  52.190  39.710  1.00  0.00           C  
ATOM    410  CE1 TYR A  38      54.430  51.440  39.010  1.00  0.00           C  
ATOM    411  CE2 TYR A  38      52.690  51.610  40.610  1.00  0.00           C  
ATOM    412  CZ  TYR A  38      53.960  51.190  40.330  1.00  0.00           C  
ATOM    413  OH  TYR A  38      54.720  50.840  41.350  1.00  0.00           O  
ATOM    414  H   TYR A  38      49.920  54.450  38.500  1.00  0.00           H  
ATOM    415  HD1 TYR A  38      54.070  52.300  37.160  1.00  0.00           H  
ATOM    416  HD2 TYR A  38      50.860  52.450  40.080  1.00  0.00           H  
ATOM    417  HE1 TYR A  38      55.360  51.020  38.650  1.00  0.00           H  
ATOM    418  HE2 TYR A  38      52.180  51.150  41.460  1.00  0.00           H  
ATOM    419  HH  TYR A  38      55.630  51.050  41.020  1.00  0.00           H  
ATOM    420  N   LYS A  39      51.250  55.200  34.710  1.00  0.00           N  
ATOM    421  CA  LYS A  39      50.800  55.080  33.300  1.00  0.00           C  
ATOM    422  C   LYS A  39      50.750  53.580  32.770  1.00  0.00           C  
ATOM    423  O   LYS A  39      49.690  53.390  32.120  1.00  0.00           O  
ATOM    424  CB  LYS A  39      51.890  55.740  32.470  1.00  0.00           C  
ATOM    425  CG  LYS A  39      52.260  57.150  32.900  1.00  0.00           C  
ATOM    426  CD  LYS A  39      53.430  57.720  32.050  1.00  0.00           C  
ATOM    427  CE  LYS A  39      54.770  56.850  32.210  1.00  0.00           C  
ATOM    428  NZ  LYS A  39      55.870  57.540  31.530  1.00  0.00           N1+
ATOM    429  H   LYS A  39      52.240  55.280  34.870  1.00  0.00           H  
ATOM    430  HZ1 LYS A  39      55.500  58.040  30.750  1.00  0.00           H  
ATOM    431  HZ2 LYS A  39      56.250  58.270  32.110  1.00  0.00           H  
ATOM    432  HZ3 LYS A  39      56.530  56.870  31.190  1.00  0.00           H  
ATOM    433  N   ASN A  40      51.540  52.650  33.240  1.00  0.00           N  
ATOM    434  CA  ASN A  40      51.760  51.390  32.540  1.00  0.00           C  
ATOM    435  C   ASN A  40      50.530  50.510  32.090  1.00  0.00           C  
ATOM    436  O   ASN A  40      50.600  49.910  31.010  1.00  0.00           O  
ATOM    437  CB  ASN A  40      52.770  50.510  33.290  1.00  0.00           C  
ATOM    438  CG  ASN A  40      52.370  50.330  34.780  1.00  0.00           C  
ATOM    439  ND2 ASN A  40      53.340  49.940  35.470  1.00  0.00           N  
ATOM    440  OD1 ASN A  40      51.190  50.230  35.110  1.00  0.00           O  
ATOM    441  H   ASN A  40      52.110  52.920  34.010  1.00  0.00           H  
ATOM    442 1HD2 ASN A  40      54.270  49.830  35.130  1.00  0.00           H  
ATOM    443 2HD2 ASN A  40      53.180  49.650  36.420  1.00  0.00           H  
ATOM    444  N   ILE A  41      49.450  50.570  32.790  1.00  0.00           N  
ATOM    445  CA  ILE A  41      48.050  50.060  32.530  1.00  0.00           C  
ATOM    446  C   ILE A  41      47.000  51.180  32.410  1.00  0.00           C  
ATOM    447  O   ILE A  41      46.760  51.730  33.460  1.00  0.00           O  
ATOM    448  CB  ILE A  41      47.640  48.930  33.450  1.00  0.00           C  
ATOM    449  CG1 ILE A  41      48.710  47.820  33.550  1.00  0.00           C  
ATOM    450  CG2 ILE A  41      46.220  48.410  33.100  1.00  0.00           C  
ATOM    451  CD  ILE A  41      49.110  47.130  32.230  1.00  0.00           C  
ATOM    452  H   ILE A  41      49.640  50.570  33.770  1.00  0.00           H  
ATOM    453  N   LEU A  42      46.830  51.800  31.260  1.00  0.00           N  
ATOM    454  CA  LEU A  42      45.610  52.640  31.040  1.00  0.00           C  
ATOM    455  C   LEU A  42      44.270  51.870  31.060  1.00  0.00           C  
ATOM    456  O   LEU A  42      44.270  50.700  30.580  1.00  0.00           O  
ATOM    457  CB  LEU A  42      45.830  53.260  29.650  1.00  0.00           C  
ATOM    458  CG  LEU A  42      46.840  54.440  29.660  1.00  0.00           C  
ATOM    459  CD1 LEU A  42      47.320  54.880  28.260  1.00  0.00           C  
ATOM    460  CD2 LEU A  42      46.280  55.580  30.430  1.00  0.00           C  
ATOM    461  H   LEU A  42      47.480  51.640  30.520  1.00  0.00           H  
ATOM    462  N   PRO A  43      43.280  52.370  31.810  1.00  0.00           N  
ATOM    463  CA  PRO A  43      41.970  51.690  31.850  1.00  0.00           C  
ATOM    464  C   PRO A  43      41.130  52.040  30.650  1.00  0.00           C  
ATOM    465  O   PRO A  43      41.030  53.210  30.310  1.00  0.00           O  
ATOM    466  CB  PRO A  43      41.410  52.160  33.180  1.00  0.00           C  
ATOM    467  CG  PRO A  43      42.640  52.590  34.020  1.00  0.00           C  
ATOM    468  CD  PRO A  43      43.400  53.320  32.930  1.00  0.00           C  
ATOM    469  N   PHE A  44      40.570  50.940  30.040  1.00  0.00           N  
ATOM    470  CA  PHE A  44      39.750  51.030  28.830  1.00  0.00           C  
ATOM    471  C   PHE A  44      38.310  51.690  29.080  1.00  0.00           C  
ATOM    472  O   PHE A  44      37.580  51.460  30.040  1.00  0.00           O  
ATOM    473  CB  PHE A  44      39.600  49.640  28.150  1.00  0.00           C  
ATOM    474  CG  PHE A  44      40.850  48.850  27.740  1.00  0.00           C  
ATOM    475  CD1 PHE A  44      41.710  49.320  26.760  1.00  0.00           C  
ATOM    476  CD2 PHE A  44      40.970  47.550  28.140  1.00  0.00           C  
ATOM    477  CE1 PHE A  44      42.690  48.470  26.230  1.00  0.00           C  
ATOM    478  CE2 PHE A  44      41.940  46.740  27.670  1.00  0.00           C  
ATOM    479  CZ  PHE A  44      42.810  47.190  26.700  1.00  0.00           C  
ATOM    480  H   PHE A  44      40.580  49.990  30.350  1.00  0.00           H  
ATOM    481  HD1 PHE A  44      41.490  50.290  26.320  1.00  0.00           H  
ATOM    482  HD2 PHE A  44      40.090  47.100  28.590  1.00  0.00           H  
ATOM    483  HE1 PHE A  44      43.150  48.810  25.290  1.00  0.00           H  
ATOM    484  HE2 PHE A  44      41.990  45.700  27.990  1.00  0.00           H  
ATOM    485  HZ  PHE A  44      43.540  46.520  26.240  1.00  0.00           H  
ATOM    486  N   ASP A  45      37.930  52.490  28.070  1.00  0.00           N  
ATOM    487  CA  ASP A  45      36.690  53.280  28.100  1.00  0.00           C  
ATOM    488  C   ASP A  45      35.380  52.610  28.330  1.00  0.00           C  
ATOM    489  O   ASP A  45      34.570  53.070  29.120  1.00  0.00           O  
ATOM    490  CB  ASP A  45      36.430  54.160  26.850  1.00  0.00           C  
ATOM    491  CG  ASP A  45      37.510  55.150  26.520  1.00  0.00           C  
ATOM    492  OD1 ASP A  45      37.720  56.060  27.290  1.00  0.00           O  
ATOM    493  OD2 ASP A  45      38.000  55.130  25.410  1.00  0.00           O1-
ATOM    494  H   ASP A  45      38.380  52.390  27.180  1.00  0.00           H  
ATOM    495  N   HIS A  46      35.200  51.480  27.660  1.00  0.00           N  
ATOM    496  CA  HIS A  46      33.970  50.700  27.970  1.00  0.00           C  
ATOM    497  C   HIS A  46      33.910  50.020  29.400  1.00  0.00           C  
ATOM    498  O   HIS A  46      32.980  50.210  30.180  1.00  0.00           O  
ATOM    499  CB  HIS A  46      33.690  49.750  26.720  1.00  0.00           C  
ATOM    500  CG  HIS A  46      34.860  48.830  26.500  1.00  0.00           C  
ATOM    501  CD2 HIS A  46      34.700  47.540  26.290  1.00  0.00           C  
ATOM    502  ND1 HIS A  46      36.160  49.100  26.670  1.00  0.00           N  
ATOM    503  CE1 HIS A  46      36.810  47.950  26.500  1.00  0.00           C  
ATOM    504  NE2 HIS A  46      35.890  46.990  26.330  1.00  0.00           N  
ATOM    505  H   HIS A  46      35.760  51.040  26.970  1.00  0.00           H  
ATOM    506  HD2 HIS A  46      33.800  46.940  26.180  1.00  0.00           H  
ATOM    507  HE1 HIS A  46      37.860  47.880  26.220  1.00  0.00           H  
ATOM    508  HE2 HIS A  46      36.050  46.030  26.130  1.00  0.00           H  
ATOM    509  N   THR A  47      35.010  49.410  29.820  1.00  0.00           N  
ATOM    510  CA  THR A  47      35.100  48.600  31.030  1.00  0.00           C  
ATOM    511  C   THR A  47      35.050  49.290  32.400  1.00  0.00           C  
ATOM    512  O   THR A  47      35.080  48.630  33.480  1.00  0.00           O  
ATOM    513  CB  THR A  47      36.170  47.490  31.040  1.00  0.00           C  
ATOM    514  CG2 THR A  47      36.050  46.590  29.790  1.00  0.00           C  
ATOM    515  OG1 THR A  47      37.500  48.100  31.110  1.00  0.00           O  
ATOM    516  H   THR A  47      35.740  49.440  29.130  1.00  0.00           H  
ATOM    517  HG1 THR A  47      38.200  47.420  30.910  1.00  0.00           H  
ATOM    518  N   ARG A  48      35.390  50.570  32.430  1.00  0.00           N  
ATOM    519  CA  ARG A  48      35.350  51.340  33.710  1.00  0.00           C  
ATOM    520  C   ARG A  48      34.050  51.750  34.360  1.00  0.00           C  
ATOM    521  O   ARG A  48      33.030  51.620  33.770  1.00  0.00           O  
ATOM    522  CB  ARG A  48      36.090  52.720  33.530  1.00  0.00           C  
ATOM    523  CG  ARG A  48      35.770  53.410  32.180  1.00  0.00           C  
ATOM    524  CD  ARG A  48      34.700  54.500  32.180  1.00  0.00           C  
ATOM    525  NE  ARG A  48      35.150  55.740  32.810  1.00  0.00           N  
ATOM    526  CZ  ARG A  48      34.890  56.910  32.220  1.00  0.00           C  
ATOM    527  NH1 ARG A  48      34.330  57.060  31.020  1.00  0.00           N1+
ATOM    528  NH2 ARG A  48      35.340  58.030  32.790  1.00  0.00           N  
ATOM    529  H   ARG A  48      35.880  51.110  31.740  1.00  0.00           H  
ATOM    530  HE  ARG A  48      35.700  55.700  33.640  1.00  0.00           H  
ATOM    531 1HH1 ARG A  48      33.960  56.290  30.500  1.00  0.00           H  
ATOM    532 2HH1 ARG A  48      34.020  57.910  30.600  1.00  0.00           H  
ATOM    533 1HH2 ARG A  48      35.920  57.980  33.600  1.00  0.00           H  
ATOM    534 2HH2 ARG A  48      35.090  58.900  32.360  1.00  0.00           H  
ATOM    535  N   VAL A  49      34.190  52.230  35.590  1.00  0.00           N  
ATOM    536  CA  VAL A  49      33.140  52.940  36.290  1.00  0.00           C  
ATOM    537  C   VAL A  49      33.150  54.470  35.970  1.00  0.00           C  
ATOM    538  O   VAL A  49      34.220  55.050  35.720  1.00  0.00           O  
ATOM    539  CB  VAL A  49      33.290  52.590  37.840  1.00  0.00           C  
ATOM    540  CG1 VAL A  49      32.130  53.150  38.670  1.00  0.00           C  
ATOM    541  CG2 VAL A  49      33.230  51.080  38.110  1.00  0.00           C  
ATOM    542  H   VAL A  49      35.070  52.220  36.060  1.00  0.00           H  
ATOM    543  N   VAL A  50      31.960  55.090  36.050  1.00  0.00           N  
ATOM    544  CA  VAL A  50      31.690  56.560  36.090  1.00  0.00           C  
ATOM    545  C   VAL A  50      31.040  57.050  37.390  1.00  0.00           C  
ATOM    546  O   VAL A  50      30.220  56.390  37.940  1.00  0.00           O  
ATOM    547  CB  VAL A  50      30.910  56.950  34.820  1.00  0.00           C  
ATOM    548  CG1 VAL A  50      30.210  58.330  34.780  1.00  0.00           C  
ATOM    549  CG2 VAL A  50      31.930  57.040  33.680  1.00  0.00           C  
ATOM    550  H   VAL A  50      31.140  54.520  36.090  1.00  0.00           H  
ATOM    551  N   LEU A  51      31.580  58.190  37.850  1.00  0.00           N  
ATOM    552  CA  LEU A  51      31.040  58.930  38.960  1.00  0.00           C  
ATOM    553  C   LEU A  51      29.870  60.020  38.710  1.00  0.00           C  
ATOM    554  O   LEU A  51      29.740  60.620  37.680  1.00  0.00           O  
ATOM    555  CB  LEU A  51      32.160  59.720  39.550  1.00  0.00           C  
ATOM    556  CG  LEU A  51      33.310  58.930  40.240  1.00  0.00           C  
ATOM    557  CD1 LEU A  51      34.040  59.960  41.090  1.00  0.00           C  
ATOM    558  CD2 LEU A  51      32.870  57.760  41.140  1.00  0.00           C  
ATOM    559  H   LEU A  51      32.540  58.370  37.640  1.00  0.00           H  
ATOM    560  N   HIS A  52      28.890  59.870  39.590  1.00  0.00           N  
ATOM    561  CA  HIS A  52      27.540  60.530  39.550  1.00  0.00           C  
ATOM    562  C   HIS A  52      27.120  61.260  40.860  1.00  0.00           C  
ATOM    563  O   HIS A  52      27.260  60.650  41.930  1.00  0.00           O  
ATOM    564  CB  HIS A  52      26.390  59.510  39.280  1.00  0.00           C  
ATOM    565  CG  HIS A  52      26.400  59.050  37.790  1.00  0.00           C  
ATOM    566  CD2 HIS A  52      26.970  57.980  37.290  1.00  0.00           C  
ATOM    567  ND1 HIS A  52      25.710  59.670  36.790  1.00  0.00           N  
ATOM    568  CE1 HIS A  52      25.870  58.990  35.660  1.00  0.00           C  
ATOM    569  NE2 HIS A  52      26.670  57.960  35.950  1.00  0.00           N  
ATOM    570  H   HIS A  52      28.880  59.050  40.170  1.00  0.00           H  
ATOM    571  HD2 HIS A  52      27.660  57.280  37.760  1.00  0.00           H  
ATOM    572  HE1 HIS A  52      25.360  59.110  34.710  1.00  0.00           H  
ATOM    573  HE2 HIS A  52      27.090  57.350  35.290  1.00  0.00           H  
ATOM    574  N   ASP A  53      26.760  62.540  40.750  1.00  0.00           N  
ATOM    575  CA  ASP A  53      26.220  63.380  41.860  1.00  0.00           C  
ATOM    576  C   ASP A  53      27.320  63.690  42.900  1.00  0.00           C  
ATOM    577  O   ASP A  53      27.590  62.980  43.890  1.00  0.00           O  
ATOM    578  CB  ASP A  53      25.000  62.730  42.460  1.00  0.00           C  
ATOM    579  CG  ASP A  53      24.120  63.630  43.360  1.00  0.00           C  
ATOM    580  OD1 ASP A  53      24.220  64.840  43.220  1.00  0.00           O  
ATOM    581  OD2 ASP A  53      23.570  63.080  44.370  1.00  0.00           O1-
ATOM    582  H   ASP A  53      26.710  63.030  39.880  1.00  0.00           H  
ATOM    583  N   GLY A  54      27.980  64.840  42.760  1.00  0.00           N  
ATOM    584  CA  GLY A  54      28.970  65.210  43.770  1.00  0.00           C  
ATOM    585  C   GLY A  54      29.460  66.670  43.470  1.00  0.00           C  
ATOM    586  O   GLY A  54      29.110  67.140  42.400  1.00  0.00           O  
ATOM    587  H   GLY A  54      27.860  65.460  41.990  1.00  0.00           H  
ATOM    588  N   ASP A  55      30.550  66.950  44.180  1.00  0.00           N  
ATOM    589  CA  ASP A  55      31.270  68.230  43.980  1.00  0.00           C  
ATOM    590  C   ASP A  55      31.980  68.470  42.660  1.00  0.00           C  
ATOM    591  O   ASP A  55      32.930  67.690  42.370  1.00  0.00           O  
ATOM    592  CB  ASP A  55      32.310  68.390  45.050  1.00  0.00           C  
ATOM    593  CG  ASP A  55      33.090  69.700  45.090  1.00  0.00           C  
ATOM    594  OD1 ASP A  55      32.630  70.690  45.640  1.00  0.00           O  
ATOM    595  OD2 ASP A  55      34.310  69.700  44.770  1.00  0.00           O1-
ATOM    596  H   ASP A  55      30.880  66.290  44.860  1.00  0.00           H  
ATOM    597  N   PRO A  56      31.550  69.540  42.010  1.00  0.00           N  
ATOM    598  CA  PRO A  56      31.990  70.000  40.680  1.00  0.00           C  
ATOM    599  C   PRO A  56      33.420  70.640  40.630  1.00  0.00           C  
ATOM    600  O   PRO A  56      33.860  70.840  39.520  1.00  0.00           O  
ATOM    601  CB  PRO A  56      30.800  70.780  40.060  1.00  0.00           C  
ATOM    602  CG  PRO A  56      30.250  71.490  41.320  1.00  0.00           C  
ATOM    603  CD  PRO A  56      30.300  70.330  42.320  1.00  0.00           C  
ATOM    604  N   ASN A  57      34.110  70.850  41.770  1.00  0.00           N  
ATOM    605  CA  ASN A  57      35.380  71.630  41.910  1.00  0.00           C  
ATOM    606  C   ASN A  57      36.560  71.010  41.200  1.00  0.00           C  
ATOM    607  O   ASN A  57      37.470  71.640  40.640  1.00  0.00           O  
ATOM    608  CB  ASN A  57      35.810  71.940  43.350  1.00  0.00           C  
ATOM    609  CG  ASN A  57      35.280  73.260  43.810  1.00  0.00           C  
ATOM    610  ND2 ASN A  57      34.230  73.010  44.610  1.00  0.00           N  
ATOM    611  OD1 ASN A  57      35.890  74.310  43.900  1.00  0.00           O  
ATOM    612  H   ASN A  57      33.950  70.290  42.580  1.00  0.00           H  
ATOM    613 1HD2 ASN A  57      33.810  72.110  44.730  1.00  0.00           H  
ATOM    614 2HD2 ASN A  57      33.860  73.770  45.140  1.00  0.00           H  
ATOM    615  N   GLU A  58      36.560  69.670  41.120  1.00  0.00           N  
ATOM    616  CA  GLU A  58      37.220  68.950  40.010  1.00  0.00           C  
ATOM    617  C   GLU A  58      36.380  69.040  38.740  1.00  0.00           C  
ATOM    618  O   GLU A  58      35.300  68.420  38.740  1.00  0.00           O  
ATOM    619  CB  GLU A  58      37.500  67.500  40.450  1.00  0.00           C  
ATOM    620  CG  GLU A  58      37.860  66.470  39.360  1.00  0.00           C  
ATOM    621  CD  GLU A  58      39.180  66.800  38.670  1.00  0.00           C  
ATOM    622  OE1 GLU A  58      40.210  66.460  39.270  1.00  0.00           O  
ATOM    623  OE2 GLU A  58      39.120  67.370  37.570  1.00  0.00           O1-
ATOM    624  H   GLU A  58      36.580  69.210  42.010  1.00  0.00           H  
ATOM    625  N   PRO A  59      36.810  69.740  37.690  1.00  0.00           N  
ATOM    626  CA  PRO A  59      36.150  69.940  36.340  1.00  0.00           C  
ATOM    627  C   PRO A  59      35.730  68.620  35.720  1.00  0.00           C  
ATOM    628  O   PRO A  59      34.530  68.270  35.750  1.00  0.00           O  
ATOM    629  CB  PRO A  59      37.250  70.650  35.540  1.00  0.00           C  
ATOM    630  CG  PRO A  59      37.870  71.550  36.600  1.00  0.00           C  
ATOM    631  CD  PRO A  59      37.970  70.650  37.760  1.00  0.00           C  
ATOM    632  N   VAL A  60      36.650  67.720  35.670  1.00  0.00           N  
ATOM    633  CA  VAL A  60      36.510  66.390  35.040  1.00  0.00           C  
ATOM    634  C   VAL A  60      36.050  65.410  36.130  1.00  0.00           C  
ATOM    635  O   VAL A  60      36.820  64.560  36.650  1.00  0.00           O  
ATOM    636  CB  VAL A  60      37.840  65.910  34.430  1.00  0.00           C  
ATOM    637  CG1 VAL A  60      37.370  64.790  33.540  1.00  0.00           C  
ATOM    638  CG2 VAL A  60      38.580  66.860  33.440  1.00  0.00           C  
ATOM    639  H   VAL A  60      37.570  67.840  36.050  1.00  0.00           H  
ATOM    640  N   SER A  61      34.900  65.750  36.670  1.00  0.00           N  
ATOM    641  CA  SER A  61      34.270  65.120  37.840  1.00  0.00           C  
ATOM    642  C   SER A  61      34.010  63.630  37.740  1.00  0.00           C  
ATOM    643  O   SER A  61      33.880  62.980  38.800  1.00  0.00           O  
ATOM    644  CB  SER A  61      32.890  65.770  38.170  1.00  0.00           C  
ATOM    645  OG  SER A  61      31.840  65.510  37.210  1.00  0.00           O  
ATOM    646  H   SER A  61      34.580  66.690  36.510  1.00  0.00           H  
ATOM    647  HG  SER A  61      31.520  64.560  37.160  1.00  0.00           H  
ATOM    648  N   ASP A  62      34.110  63.080  36.560  1.00  0.00           N  
ATOM    649  CA  ASP A  62      33.710  61.680  36.200  1.00  0.00           C  
ATOM    650  C   ASP A  62      34.760  60.620  36.300  1.00  0.00           C  
ATOM    651  O   ASP A  62      34.330  59.500  36.710  1.00  0.00           O  
ATOM    652  CB  ASP A  62      33.100  61.540  34.840  1.00  0.00           C  
ATOM    653  CG  ASP A  62      34.030  61.900  33.730  1.00  0.00           C  
ATOM    654  OD1 ASP A  62      34.630  62.960  33.760  1.00  0.00           O  
ATOM    655  OD2 ASP A  62      34.270  61.010  32.960  1.00  0.00           O1-
ATOM    656  H   ASP A  62      34.330  63.640  35.760  1.00  0.00           H  
ATOM    657  N   TYR A  63      36.040  60.850  35.980  1.00  0.00           N  
ATOM    658  CA  TYR A  63      37.180  59.930  36.170  1.00  0.00           C  
ATOM    659  C   TYR A  63      37.220  59.290  37.560  1.00  0.00           C  
ATOM    660  O   TYR A  63      36.590  59.760  38.530  1.00  0.00           O  
ATOM    661  CB  TYR A  63      38.460  60.690  35.870  1.00  0.00           C  
ATOM    662  CG  TYR A  63      39.620  59.680  35.620  1.00  0.00           C  
ATOM    663  CD1 TYR A  63      39.480  58.590  34.840  1.00  0.00           C  
ATOM    664  CD2 TYR A  63      40.730  59.690  36.460  1.00  0.00           C  
ATOM    665  CE1 TYR A  63      40.390  57.530  34.810  1.00  0.00           C  
ATOM    666  CE2 TYR A  63      41.640  58.670  36.510  1.00  0.00           C  
ATOM    667  CZ  TYR A  63      41.490  57.610  35.590  1.00  0.00           C  
ATOM    668  OH  TYR A  63      42.540  56.770  35.360  1.00  0.00           O  
ATOM    669  H   TYR A  63      36.110  61.690  35.440  1.00  0.00           H  
ATOM    670  HD1 TYR A  63      38.750  58.690  34.040  1.00  0.00           H  
ATOM    671  HD2 TYR A  63      40.900  60.640  36.970  1.00  0.00           H  
ATOM    672  HE1 TYR A  63      40.360  56.680  34.140  1.00  0.00           H  
ATOM    673  HE2 TYR A  63      42.290  58.630  37.380  1.00  0.00           H  
ATOM    674  HH  TYR A  63      43.100  56.770  36.180  1.00  0.00           H  
ATOM    675  N   ILE A  64      37.740  58.060  37.500  1.00  0.00           N  
ATOM    676  CA  ILE A  64      38.260  57.260  38.650  1.00  0.00           C  
ATOM    677  C   ILE A  64      38.990  56.120  37.890  1.00  0.00           C  
ATOM    678  O   ILE A  64      38.640  55.700  36.800  1.00  0.00           O  
ATOM    679  CB  ILE A  64      37.000  56.680  39.440  1.00  0.00           C  
ATOM    680  CG1 ILE A  64      37.450  55.940  40.740  1.00  0.00           C  
ATOM    681  CG2 ILE A  64      35.990  55.940  38.500  1.00  0.00           C  
ATOM    682  CD  ILE A  64      38.010  56.880  41.780  1.00  0.00           C  
ATOM    683  H   ILE A  64      37.880  57.660  36.590  1.00  0.00           H  
ATOM    684  N   ASN A  65      40.040  55.510  38.480  1.00  0.00           N  
ATOM    685  CA  ASN A  65      40.650  54.270  37.950  1.00  0.00           C  
ATOM    686  C   ASN A  65      40.050  53.000  38.620  1.00  0.00           C  
ATOM    687  O   ASN A  65      40.580  52.590  39.680  1.00  0.00           O  
ATOM    688  CB  ASN A  65      42.140  54.450  37.980  1.00  0.00           C  
ATOM    689  CG  ASN A  65      43.050  53.350  37.340  1.00  0.00           C  
ATOM    690  ND2 ASN A  65      44.230  53.770  36.960  1.00  0.00           N  
ATOM    691  OD1 ASN A  65      42.770  52.160  37.370  1.00  0.00           O  
ATOM    692  H   ASN A  65      40.670  56.010  39.080  1.00  0.00           H  
ATOM    693 1HD2 ASN A  65      44.470  54.730  37.120  1.00  0.00           H  
ATOM    694 2HD2 ASN A  65      44.950  53.090  36.770  1.00  0.00           H  
ATOM    695  N   ALA A  66      38.870  52.620  38.140  1.00  0.00           N  
ATOM    696  CA  ALA A  66      38.210  51.380  38.520  1.00  0.00           C  
ATOM    697  C   ALA A  66      37.460  50.590  37.390  1.00  0.00           C  
ATOM    698  O   ALA A  66      36.620  51.200  36.720  1.00  0.00           O  
ATOM    699  CB  ALA A  66      37.210  51.600  39.650  1.00  0.00           C  
ATOM    700  H   ALA A  66      38.270  53.290  37.690  1.00  0.00           H  
ATOM    701  N   ASN A  67      37.850  49.350  37.220  1.00  0.00           N  
ATOM    702  CA  ASN A  67      37.310  48.600  36.070  1.00  0.00           C  
ATOM    703  C   ASN A  67      36.370  47.510  36.620  1.00  0.00           C  
ATOM    704  O   ASN A  67      36.810  46.700  37.480  1.00  0.00           O  
ATOM    705  CB  ASN A  67      38.460  48.020  35.230  1.00  0.00           C  
ATOM    706  CG  ASN A  67      39.410  49.040  34.580  1.00  0.00           C  
ATOM    707  ND2 ASN A  67      39.090  49.280  33.320  1.00  0.00           N  
ATOM    708  OD1 ASN A  67      40.380  49.540  35.070  1.00  0.00           O  
ATOM    709  H   ASN A  67      38.600  48.910  37.720  1.00  0.00           H  
ATOM    710 1HD2 ASN A  67      38.210  49.050  32.910  1.00  0.00           H  
ATOM    711 2HD2 ASN A  67      39.850  49.400  32.670  1.00  0.00           H  
ATOM    712  N   ILE A  68      35.450  47.120  35.780  1.00  0.00           N  
ATOM    713  CA  ILE A  68      34.500  46.020  35.930  1.00  0.00           C  
ATOM    714  C   ILE A  68      35.280  44.810  35.400  1.00  0.00           C  
ATOM    715  O   ILE A  68      35.670  44.860  34.230  1.00  0.00           O  
ATOM    716  CB  ILE A  68      33.250  46.260  35.040  1.00  0.00           C  
ATOM    717  CG1 ILE A  68      32.480  47.420  35.600  1.00  0.00           C  
ATOM    718  CG2 ILE A  68      32.330  45.090  34.750  1.00  0.00           C  
ATOM    719  CD  ILE A  68      31.600  47.030  36.820  1.00  0.00           C  
ATOM    720  H   ILE A  68      35.270  47.590  34.920  1.00  0.00           H  
ATOM    721  N   ILE A  69      35.490  43.850  36.220  1.00  0.00           N  
ATOM    722  CA  ILE A  69      35.960  42.550  35.760  1.00  0.00           C  
ATOM    723  C   ILE A  69      35.010  41.450  35.920  1.00  0.00           C  
ATOM    724  O   ILE A  69      34.480  41.250  37.030  1.00  0.00           O  
ATOM    725  CB  ILE A  69      37.320  42.160  36.390  1.00  0.00           C  
ATOM    726  CG1 ILE A  69      38.390  43.280  36.350  1.00  0.00           C  
ATOM    727  CG2 ILE A  69      37.870  40.810  35.940  1.00  0.00           C  
ATOM    728  CD  ILE A  69      38.720  43.800  34.970  1.00  0.00           C  
ATOM    729  H   ILE A  69      35.610  44.020  37.200  1.00  0.00           H  
ATOM    730  N   MET A  70      34.500  41.030  34.780  1.00  0.00           N  
ATOM    731  CA  MET A  70      33.500  39.920  34.660  1.00  0.00           C  
ATOM    732  C   MET A  70      34.180  38.590  34.390  1.00  0.00           C  
ATOM    733  O   MET A  70      34.760  38.460  33.340  1.00  0.00           O  
ATOM    734  CB  MET A  70      32.460  40.180  33.640  1.00  0.00           C  
ATOM    735  CG  MET A  70      31.340  41.150  34.080  1.00  0.00           C  
ATOM    736  SD  MET A  70      29.870  41.160  32.980  1.00  0.00           S  
ATOM    737  CE  MET A  70      29.490  42.860  33.280  1.00  0.00           C  
ATOM    738  H   MET A  70      34.910  41.350  33.930  1.00  0.00           H  
ATOM    739  N   PRO A  71      33.770  37.610  35.240  1.00  0.00           N  
ATOM    740  CA  PRO A  71      34.170  36.170  35.070  1.00  0.00           C  
ATOM    741  C   PRO A  71      33.990  35.450  33.750  1.00  0.00           C  
ATOM    742  O   PRO A  71      34.350  34.270  33.630  1.00  0.00           O  
ATOM    743  CB  PRO A  71      33.480  35.400  36.220  1.00  0.00           C  
ATOM    744  CG  PRO A  71      33.500  36.470  37.370  1.00  0.00           C  
ATOM    745  CD  PRO A  71      33.180  37.780  36.620  1.00  0.00           C  
ATOM    746  N   GLU A  72      32.870  35.880  33.140  1.00  0.00           N  
ATOM    747  CA  GLU A  72      32.560  35.710  31.730  1.00  0.00           C  
ATOM    748  C   GLU A  72      31.730  36.960  31.300  1.00  0.00           C  
ATOM    749  O   GLU A  72      31.130  37.640  32.130  1.00  0.00           O  
ATOM    750  CB  GLU A  72      31.720  34.420  31.530  1.00  0.00           C  
ATOM    751  CG  GLU A  72      32.200  33.690  30.300  1.00  0.00           C  
ATOM    752  CD  GLU A  72      31.780  34.540  29.080  1.00  0.00           C  
ATOM    753  OE1 GLU A  72      32.560  35.230  28.390  1.00  0.00           O  
ATOM    754  OE2 GLU A  72      30.580  34.410  28.710  1.00  0.00           O1-
ATOM    755  H   GLU A  72      32.230  36.400  33.700  1.00  0.00           H  
ATOM    756  N   PHE A  73      31.710  37.240  30.020  1.00  0.00           N  
ATOM    757  CA  PHE A  73      31.060  38.390  29.360  1.00  0.00           C  
ATOM    758  C   PHE A  73      29.510  38.190  29.260  1.00  0.00           C  
ATOM    759  O   PHE A  73      28.910  37.940  28.190  1.00  0.00           O  
ATOM    760  CB  PHE A  73      31.810  38.680  28.000  1.00  0.00           C  
ATOM    761  CG  PHE A  73      33.270  39.030  28.100  1.00  0.00           C  
ATOM    762  CD1 PHE A  73      33.700  40.350  28.260  1.00  0.00           C  
ATOM    763  CD2 PHE A  73      34.200  38.020  27.890  1.00  0.00           C  
ATOM    764  CE1 PHE A  73      35.040  40.650  28.240  1.00  0.00           C  
ATOM    765  CE2 PHE A  73      35.560  38.350  27.860  1.00  0.00           C  
ATOM    766  CZ  PHE A  73      36.030  39.640  28.040  1.00  0.00           C  
ATOM    767  H   PHE A  73      31.900  36.560  29.310  1.00  0.00           H  
ATOM    768  HD1 PHE A  73      33.110  41.260  28.350  1.00  0.00           H  
ATOM    769  HD2 PHE A  73      33.820  37.030  27.650  1.00  0.00           H  
ATOM    770  HE1 PHE A  73      35.450  41.660  28.350  1.00  0.00           H  
ATOM    771  HE2 PHE A  73      36.360  37.610  27.810  1.00  0.00           H  
ATOM    772  HZ  PHE A  73      37.040  39.950  27.790  1.00  0.00           H  
ATOM    773  N   GLY A  74      28.960  37.960  30.420  1.00  0.00           N  
ATOM    774  CA  GLY A  74      27.580  38.100  30.910  1.00  0.00           C  
ATOM    775  C   GLY A  74      27.300  37.790  32.370  1.00  0.00           C  
ATOM    776  O   GLY A  74      26.160  37.500  32.780  1.00  0.00           O  
ATOM    777  H   GLY A  74      29.510  37.660  31.190  1.00  0.00           H  
ATOM    778  N   SER A  75      28.380  37.850  33.180  1.00  0.00           N  
ATOM    779  CA  SER A  75      28.230  37.650  34.640  1.00  0.00           C  
ATOM    780  C   SER A  75      27.630  38.730  35.540  1.00  0.00           C  
ATOM    781  O   SER A  75      27.670  39.920  35.200  1.00  0.00           O  
ATOM    782  CB  SER A  75      29.580  37.300  35.170  1.00  0.00           C  
ATOM    783  OG  SER A  75      30.000  36.040  34.730  1.00  0.00           O  
ATOM    784  H   SER A  75      29.360  37.920  33.000  1.00  0.00           H  
ATOM    785  HG  SER A  75      29.340  35.460  35.200  1.00  0.00           H  
ATOM    786  N   SER A  76      27.070  38.240  36.650  1.00  0.00           N  
ATOM    787  CA  SER A  76      26.340  39.130  37.530  1.00  0.00           C  
ATOM    788  C   SER A  76      27.100  40.270  38.140  1.00  0.00           C  
ATOM    789  O   SER A  76      28.330  40.260  38.340  1.00  0.00           O  
ATOM    790  CB  SER A  76      25.590  38.360  38.620  1.00  0.00           C  
ATOM    791  OG  SER A  76      26.550  37.840  39.590  1.00  0.00           O  
ATOM    792  H   SER A  76      26.860  37.290  36.870  1.00  0.00           H  
ATOM    793  HG  SER A  76      26.030  37.310  40.260  1.00  0.00           H  
ATOM    794  N   GLY A  77      26.320  41.150  38.650  1.00  0.00           N  
ATOM    795  CA  GLY A  77      26.710  42.350  39.320  1.00  0.00           C  
ATOM    796  C   GLY A  77      27.510  41.950  40.550  1.00  0.00           C  
ATOM    797  O   GLY A  77      28.510  42.510  40.930  1.00  0.00           O  
ATOM    798  H   GLY A  77      25.350  41.160  38.400  1.00  0.00           H  
ATOM    799  N   LYS A  78      26.980  41.030  41.340  1.00  0.00           N  
ATOM    800  CA  LYS A  78      27.670  40.660  42.630  1.00  0.00           C  
ATOM    801  C   LYS A  78      28.900  39.710  42.430  1.00  0.00           C  
ATOM    802  O   LYS A  78      29.900  40.030  43.050  1.00  0.00           O  
ATOM    803  CB  LYS A  78      26.630  40.020  43.570  1.00  0.00           C  
ATOM    804  CG  LYS A  78      27.020  39.640  45.020  1.00  0.00           C  
ATOM    805  CD  LYS A  78      25.830  39.230  45.860  1.00  0.00           C  
ATOM    806  CE  LYS A  78      25.960  39.600  47.330  1.00  0.00           C  
ATOM    807  NZ  LYS A  78      24.850  39.050  48.160  1.00  0.00           N1+
ATOM    808  H   LYS A  78      26.000  40.830  41.320  1.00  0.00           H  
ATOM    809  HZ1 LYS A  78      25.020  39.160  49.140  1.00  0.00           H  
ATOM    810  HZ2 LYS A  78      23.980  39.510  47.970  1.00  0.00           H  
ATOM    811  HZ3 LYS A  78      24.640  38.100  47.930  1.00  0.00           H  
ATOM    812  N   LYS A  79      28.900  39.040  41.260  1.00  0.00           N  
ATOM    813  CA  LYS A  79      30.070  38.210  40.890  1.00  0.00           C  
ATOM    814  C   LYS A  79      31.210  39.010  40.280  1.00  0.00           C  
ATOM    815  O   LYS A  79      32.320  38.480  40.190  1.00  0.00           O  
ATOM    816  CB  LYS A  79      29.540  36.970  40.120  1.00  0.00           C  
ATOM    817  CG  LYS A  79      30.580  36.060  39.480  1.00  0.00           C  
ATOM    818  CD  LYS A  79      31.500  35.320  40.420  1.00  0.00           C  
ATOM    819  CE  LYS A  79      30.880  34.130  41.160  1.00  0.00           C  
ATOM    820  NZ  LYS A  79      31.910  33.560  42.020  1.00  0.00           N1+
ATOM    821  H   LYS A  79      28.110  38.880  40.670  1.00  0.00           H  
ATOM    822  HZ1 LYS A  79      32.080  34.260  42.720  1.00  0.00           H  
ATOM    823  HZ2 LYS A  79      31.540  32.740  42.460  1.00  0.00           H  
ATOM    824  HZ3 LYS A  79      32.730  33.390  41.480  1.00  0.00           H  
ATOM    825  N   SER A  80      30.890  40.140  39.730  1.00  0.00           N  
ATOM    826  CA  SER A  80      31.860  41.060  39.060  1.00  0.00           C  
ATOM    827  C   SER A  80      32.860  41.640  40.060  1.00  0.00           C  
ATOM    828  O   SER A  80      32.560  41.750  41.260  1.00  0.00           O  
ATOM    829  CB  SER A  80      31.120  42.250  38.520  1.00  0.00           C  
ATOM    830  OG  SER A  80      30.580  41.840  37.230  1.00  0.00           O  
ATOM    831  H   SER A  80      29.930  40.450  39.780  1.00  0.00           H  
ATOM    832  HG  SER A  80      29.780  41.260  37.370  1.00  0.00           H  
ATOM    833  N   TYR A  81      34.080  42.000  39.640  1.00  0.00           N  
ATOM    834  CA  TYR A  81      35.110  42.520  40.560  1.00  0.00           C  
ATOM    835  C   TYR A  81      35.450  43.920  40.150  1.00  0.00           C  
ATOM    836  O   TYR A  81      36.030  44.140  39.060  1.00  0.00           O  
ATOM    837  CB  TYR A  81      36.410  41.760  40.680  1.00  0.00           C  
ATOM    838  CG  TYR A  81      36.140  40.210  40.680  1.00  0.00           C  
ATOM    839  CD1 TYR A  81      35.990  39.620  39.480  1.00  0.00           C  
ATOM    840  CD2 TYR A  81      36.240  39.550  41.850  1.00  0.00           C  
ATOM    841  CE1 TYR A  81      35.800  38.280  39.440  1.00  0.00           C  
ATOM    842  CE2 TYR A  81      36.190  38.150  41.790  1.00  0.00           C  
ATOM    843  CZ  TYR A  81      35.950  37.540  40.570  1.00  0.00           C  
ATOM    844  OH  TYR A  81      35.860  36.180  40.440  1.00  0.00           O  
ATOM    845  H   TYR A  81      34.260  41.850  38.670  1.00  0.00           H  
ATOM    846  HD1 TYR A  81      36.470  40.070  38.620  1.00  0.00           H  
ATOM    847  HD2 TYR A  81      36.400  40.080  42.790  1.00  0.00           H  
ATOM    848  HE1 TYR A  81      35.710  37.860  38.440  1.00  0.00           H  
ATOM    849  HE2 TYR A  81      36.490  37.640  42.700  1.00  0.00           H  
ATOM    850  HH  TYR A  81      35.940  35.730  41.330  1.00  0.00           H  
ATOM    851  N   ILE A  82      35.250  44.940  40.970  1.00  0.00           N  
ATOM    852  CA  ILE A  82      35.820  46.290  40.650  1.00  0.00           C  
ATOM    853  C   ILE A  82      37.320  46.260  41.000  1.00  0.00           C  
ATOM    854  O   ILE A  82      37.770  46.530  42.150  1.00  0.00           O  
ATOM    855  CB  ILE A  82      35.010  47.430  41.280  1.00  0.00           C  
ATOM    856  CG1 ILE A  82      33.590  47.400  40.740  1.00  0.00           C  
ATOM    857  CG2 ILE A  82      35.510  48.760  40.700  1.00  0.00           C  
ATOM    858  CD  ILE A  82      32.710  48.240  41.690  1.00  0.00           C  
ATOM    859  H   ILE A  82      35.050  44.770  41.940  1.00  0.00           H  
ATOM    860  N   ALA A  83      38.120  46.120  39.970  1.00  0.00           N  
ATOM    861  CA  ALA A  83      39.610  46.080  40.050  1.00  0.00           C  
ATOM    862  C   ALA A  83      40.160  47.530  39.920  1.00  0.00           C  
ATOM    863  O   ALA A  83      40.090  48.150  38.870  1.00  0.00           O  
ATOM    864  CB  ALA A  83      40.210  45.340  38.830  1.00  0.00           C  
ATOM    865  H   ALA A  83      37.720  46.200  39.060  1.00  0.00           H  
ATOM    866  N   THR A  84      40.780  47.960  41.000  1.00  0.00           N  
ATOM    867  CA  THR A  84      41.250  49.370  41.260  1.00  0.00           C  
ATOM    868  C   THR A  84      42.710  49.570  41.610  1.00  0.00           C  
ATOM    869  O   THR A  84      43.280  48.660  42.200  1.00  0.00           O  
ATOM    870  CB  THR A  84      40.210  50.210  42.110  1.00  0.00           C  
ATOM    871  CG2 THR A  84      40.090  49.500  43.480  1.00  0.00           C  
ATOM    872  OG1 THR A  84      40.400  51.640  42.070  1.00  0.00           O  
ATOM    873  H   THR A  84      41.010  47.250  41.670  1.00  0.00           H  
ATOM    874  HG1 THR A  84      40.100  51.980  41.180  1.00  0.00           H  
ATOM    875  N   GLN A  85      43.230  50.760  41.320  1.00  0.00           N  
ATOM    876  CA  GLN A  85      44.590  51.130  41.820  1.00  0.00           C  
ATOM    877  C   GLN A  85      44.560  51.490  43.300  1.00  0.00           C  
ATOM    878  O   GLN A  85      43.570  51.990  43.790  1.00  0.00           O  
ATOM    879  CB  GLN A  85      45.260  52.230  41.030  1.00  0.00           C  
ATOM    880  CG  GLN A  85      44.670  53.640  41.280  1.00  0.00           C  
ATOM    881  CD  GLN A  85      45.110  54.830  40.400  1.00  0.00           C  
ATOM    882  NE2 GLN A  85      44.350  55.870  40.500  1.00  0.00           N  
ATOM    883  OE1 GLN A  85      46.240  54.860  39.950  1.00  0.00           O  
ATOM    884  H   GLN A  85      42.760  51.220  40.580  1.00  0.00           H  
ATOM    885 1HE2 GLN A  85      43.530  55.730  41.040  1.00  0.00           H  
ATOM    886 2HE2 GLN A  85      44.530  56.720  40.010  1.00  0.00           H  
ATOM    887  N   GLY A  86      45.640  51.310  43.980  1.00  0.00           N  
ATOM    888  CA  GLY A  86      45.890  51.900  45.330  1.00  0.00           C  
ATOM    889  C   GLY A  86      45.510  53.360  45.310  1.00  0.00           C  
ATOM    890  O   GLY A  86      46.070  54.220  44.650  1.00  0.00           O  
ATOM    891  H   GLY A  86      46.280  50.590  43.720  1.00  0.00           H  
ATOM    892  N   CYS A  87      44.640  53.660  46.300  1.00  0.00           N  
ATOM    893  CA  CYS A  87      44.190  55.020  46.590  1.00  0.00           C  
ATOM    894  C   CYS A  87      45.400  56.010  46.770  1.00  0.00           C  
ATOM    895  O   CYS A  87      46.200  55.730  47.660  1.00  0.00           O  
ATOM    896  CB  CYS A  87      43.160  55.010  47.680  1.00  0.00           C  
ATOM    897  SG  CYS A  87      42.050  56.420  47.670  1.00  0.00           S  
ATOM    898  H   CYS A  87      44.130  52.930  46.750  1.00  0.00           H  
ATOM    899  HG  CYS A  87      41.270  55.910  48.610  1.00  0.00           H  
ATOM    900  N   LEU A  88      45.270  57.220  46.250  1.00  0.00           N  
ATOM    901  CA  LEU A  88      46.120  58.400  46.300  1.00  0.00           C  
ATOM    902  C   LEU A  88      45.480  59.500  47.210  1.00  0.00           C  
ATOM    903  O   LEU A  88      44.260  59.720  47.140  1.00  0.00           O  
ATOM    904  CB  LEU A  88      46.570  58.830  44.910  1.00  0.00           C  
ATOM    905  CG  LEU A  88      47.810  58.210  44.150  1.00  0.00           C  
ATOM    906  CD1 LEU A  88      47.650  58.540  42.640  1.00  0.00           C  
ATOM    907  CD2 LEU A  88      49.130  58.740  44.760  1.00  0.00           C  
ATOM    908  H   LEU A  88      44.420  57.410  45.760  1.00  0.00           H  
ATOM    909  N   GLN A  89      46.390  60.450  47.540  1.00  0.00           N  
ATOM    910  CA  GLN A  89      46.110  61.660  48.320  1.00  0.00           C  
ATOM    911  C   GLN A  89      44.990  62.520  47.640  1.00  0.00           C  
ATOM    912  O   GLN A  89      44.340  63.240  48.330  1.00  0.00           O  
ATOM    913  CB  GLN A  89      47.390  62.390  48.580  1.00  0.00           C  
ATOM    914  CG  GLN A  89      48.360  62.590  47.450  1.00  0.00           C  
ATOM    915  CD  GLN A  89      47.850  63.530  46.330  1.00  0.00           C  
ATOM    916  NE2 GLN A  89      47.620  64.740  46.660  1.00  0.00           N  
ATOM    917  OE1 GLN A  89      47.710  63.110  45.150  1.00  0.00           O  
ATOM    918  H   GLN A  89      47.320  60.250  47.220  1.00  0.00           H  
ATOM    919 1HE2 GLN A  89      47.760  65.120  47.580  1.00  0.00           H  
ATOM    920 2HE2 GLN A  89      47.170  65.270  45.940  1.00  0.00           H  
ATOM    921  N   ASN A  90      45.030  62.640  46.290  1.00  0.00           N  
ATOM    922  CA  ASN A  90      43.880  63.180  45.520  1.00  0.00           C  
ATOM    923  C   ASN A  90      42.520  62.430  45.520  1.00  0.00           C  
ATOM    924  O   ASN A  90      41.440  63.000  45.560  1.00  0.00           O  
ATOM    925  CB  ASN A  90      44.300  63.580  44.130  1.00  0.00           C  
ATOM    926  CG  ASN A  90      44.800  62.500  43.190  1.00  0.00           C  
ATOM    927  ND2 ASN A  90      44.460  62.630  41.910  1.00  0.00           N  
ATOM    928  OD1 ASN A  90      45.290  61.480  43.570  1.00  0.00           O  
ATOM    929  H   ASN A  90      45.880  62.440  45.800  1.00  0.00           H  
ATOM    930 1HD2 ASN A  90      43.960  63.400  41.510  1.00  0.00           H  
ATOM    931 2HD2 ASN A  90      44.440  61.790  41.370  1.00  0.00           H  
ATOM    932  N   THR A  91      42.540  61.070  45.500  1.00  0.00           N  
ATOM    933  CA  THR A  91      41.390  60.200  45.240  1.00  0.00           C  
ATOM    934  C   THR A  91      40.630  59.730  46.480  1.00  0.00           C  
ATOM    935  O   THR A  91      39.700  58.950  46.440  1.00  0.00           O  
ATOM    936  CB  THR A  91      41.770  58.990  44.390  1.00  0.00           C  
ATOM    937  CG2 THR A  91      42.510  59.290  43.070  1.00  0.00           C  
ATOM    938  OG1 THR A  91      42.550  58.110  45.220  1.00  0.00           O  
ATOM    939  H   THR A  91      43.430  60.650  45.680  1.00  0.00           H  
ATOM    940  HG1 THR A  91      42.030  57.970  46.070  1.00  0.00           H  
ATOM    941  N   VAL A  92      40.880  60.310  47.580  1.00  0.00           N  
ATOM    942  CA  VAL A  92      40.190  59.930  48.830  1.00  0.00           C  
ATOM    943  C   VAL A  92      38.630  60.040  48.890  1.00  0.00           C  
ATOM    944  O   VAL A  92      37.950  58.960  48.930  1.00  0.00           O  
ATOM    945  CB  VAL A  92      40.830  60.490  50.130  1.00  0.00           C  
ATOM    946  CG1 VAL A  92      42.250  60.010  50.360  1.00  0.00           C  
ATOM    947  CG2 VAL A  92      40.890  61.990  50.030  1.00  0.00           C  
ATOM    948  H   VAL A  92      41.350  61.190  47.690  1.00  0.00           H  
ATOM    949  N   ASN A  93      38.010  61.230  48.570  1.00  0.00           N  
ATOM    950  CA  ASN A  93      36.580  61.440  48.440  1.00  0.00           C  
ATOM    951  C   ASN A  93      36.000  60.500  47.430  1.00  0.00           C  
ATOM    952  O   ASN A  93      35.160  59.680  47.720  1.00  0.00           O  
ATOM    953  CB  ASN A  93      36.270  62.920  48.290  1.00  0.00           C  
ATOM    954  CG  ASN A  93      36.680  63.980  49.340  1.00  0.00           C  
ATOM    955  ND2 ASN A  93      35.710  64.940  49.510  1.00  0.00           N  
ATOM    956  OD1 ASN A  93      37.840  64.030  49.860  1.00  0.00           O  
ATOM    957  H   ASN A  93      38.530  62.080  48.680  1.00  0.00           H  
ATOM    958 1HD2 ASN A  93      34.870  64.920  48.970  1.00  0.00           H  
ATOM    959 2HD2 ASN A  93      35.660  65.570  50.290  1.00  0.00           H  
ATOM    960  N   ASP A  94      36.670  60.490  46.300  1.00  0.00           N  
ATOM    961  CA  ASP A  94      36.230  59.700  45.110  1.00  0.00           C  
ATOM    962  C   ASP A  94      36.210  58.160  45.250  1.00  0.00           C  
ATOM    963  O   ASP A  94      35.410  57.510  44.520  1.00  0.00           O  
ATOM    964  CB  ASP A  94      37.080  60.050  43.840  1.00  0.00           C  
ATOM    965  CG  ASP A  94      37.150  61.580  43.530  1.00  0.00           C  
ATOM    966  OD1 ASP A  94      36.220  62.110  42.840  1.00  0.00           O  
ATOM    967  OD2 ASP A  94      37.800  62.300  44.280  1.00  0.00           O1-
ATOM    968  H   ASP A  94      37.390  61.160  46.150  1.00  0.00           H  
ATOM    969  N   PHE A  95      37.170  57.550  45.970  1.00  0.00           N  
ATOM    970  CA  PHE A  95      37.160  56.160  46.450  1.00  0.00           C  
ATOM    971  C   PHE A  95      35.910  55.820  47.250  1.00  0.00           C  
ATOM    972  O   PHE A  95      35.060  55.090  46.820  1.00  0.00           O  
ATOM    973  CB  PHE A  95      38.450  56.070  47.230  1.00  0.00           C  
ATOM    974  CG  PHE A  95      38.600  54.700  47.820  1.00  0.00           C  
ATOM    975  CD1 PHE A  95      39.240  53.670  47.090  1.00  0.00           C  
ATOM    976  CD2 PHE A  95      38.090  54.360  49.090  1.00  0.00           C  
ATOM    977  CE1 PHE A  95      39.350  52.430  47.630  1.00  0.00           C  
ATOM    978  CE2 PHE A  95      38.160  53.100  49.640  1.00  0.00           C  
ATOM    979  CZ  PHE A  95      38.780  52.160  48.870  1.00  0.00           C  
ATOM    980  H   PHE A  95      37.990  58.080  46.200  1.00  0.00           H  
ATOM    981  HD1 PHE A  95      39.790  53.910  46.190  1.00  0.00           H  
ATOM    982  HD2 PHE A  95      37.410  55.060  49.570  1.00  0.00           H  
ATOM    983  HE1 PHE A  95      40.070  51.750  47.180  1.00  0.00           H  
ATOM    984  HE2 PHE A  95      37.520  52.770  50.460  1.00  0.00           H  
ATOM    985  HZ  PHE A  95      38.920  51.150  49.250  1.00  0.00           H  
ATOM    986  N   TRP A  96      35.690  56.660  48.270  1.00  0.00           N  
ATOM    987  CA  TRP A  96      34.610  56.430  49.190  1.00  0.00           C  
ATOM    988  C   TRP A  96      33.210  56.670  48.650  1.00  0.00           C  
ATOM    989  O   TRP A  96      32.280  55.880  48.660  1.00  0.00           O  
ATOM    990  CB  TRP A  96      34.720  57.170  50.560  1.00  0.00           C  
ATOM    991  CG  TRP A  96      36.060  56.790  51.220  1.00  0.00           C  
ATOM    992  CD1 TRP A  96      36.960  57.670  51.640  1.00  0.00           C  
ATOM    993  CD2 TRP A  96      36.130  55.710  52.120  1.00  0.00           C  
ATOM    994  CE2 TRP A  96      36.990  56.080  53.090  1.00  0.00           C  
ATOM    995  CE3 TRP A  96      35.600  54.480  52.090  1.00  0.00           C  
ATOM    996  NE1 TRP A  96      37.510  57.230  52.740  1.00  0.00           N  
ATOM    997  CZ2 TRP A  96      37.210  55.210  54.160  1.00  0.00           C  
ATOM    998  CZ3 TRP A  96      35.850  53.610  53.100  1.00  0.00           C  
ATOM    999  CH2 TRP A  96      36.620  53.980  54.150  1.00  0.00           C  
ATOM   1000  H   TRP A  96      36.240  57.480  48.390  1.00  0.00           H  
ATOM   1001  HD1 TRP A  96      37.200  58.620  51.170  1.00  0.00           H  
ATOM   1002  HE1 TRP A  96      38.200  57.760  53.220  1.00  0.00           H  
ATOM   1003  HE3 TRP A  96      34.910  54.130  51.320  1.00  0.00           H  
ATOM   1004  HZ2 TRP A  96      38.010  55.480  54.850  1.00  0.00           H  
ATOM   1005  HZ3 TRP A  96      35.270  52.690  53.070  1.00  0.00           H  
ATOM   1006  HH2 TRP A  96      36.960  53.150  54.760  1.00  0.00           H  
ATOM   1007  N   ARG A  97      33.140  57.660  47.790  1.00  0.00           N  
ATOM   1008  CA  ARG A  97      32.050  57.860  46.790  1.00  0.00           C  
ATOM   1009  C   ARG A  97      31.680  56.670  45.880  1.00  0.00           C  
ATOM   1010  O   ARG A  97      30.650  56.090  46.060  1.00  0.00           O  
ATOM   1011  CB  ARG A  97      32.340  59.070  45.850  1.00  0.00           C  
ATOM   1012  CG  ARG A  97      32.270  60.450  46.600  1.00  0.00           C  
ATOM   1013  CD  ARG A  97      32.410  61.460  45.490  1.00  0.00           C  
ATOM   1014  NE  ARG A  97      31.320  61.320  44.460  1.00  0.00           N  
ATOM   1015  CZ  ARG A  97      31.160  61.890  43.270  1.00  0.00           C  
ATOM   1016  NH1 ARG A  97      32.070  62.760  42.830  1.00  0.00           N1+
ATOM   1017  NH2 ARG A  97      30.130  61.510  42.480  1.00  0.00           N  
ATOM   1018  H   ARG A  97      33.650  58.510  47.950  1.00  0.00           H  
ATOM   1019  HE  ARG A  97      30.520  61.000  44.970  1.00  0.00           H  
ATOM   1020 1HH1 ARG A  97      32.860  63.060  43.370  1.00  0.00           H  
ATOM   1021 2HH1 ARG A  97      31.960  63.230  41.950  1.00  0.00           H  
ATOM   1022 1HH2 ARG A  97      29.530  60.780  42.810  1.00  0.00           H  
ATOM   1023 2HH2 ARG A  97      29.990  61.980  41.600  1.00  0.00           H  
ATOM   1024  N   MET A  98      32.750  56.180  45.190  1.00  0.00           N  
ATOM   1025  CA  MET A  98      32.620  54.960  44.360  1.00  0.00           C  
ATOM   1026  C   MET A  98      32.230  53.630  45.010  1.00  0.00           C  
ATOM   1027  O   MET A  98      31.320  52.960  44.620  1.00  0.00           O  
ATOM   1028  CB  MET A  98      33.940  54.880  43.570  1.00  0.00           C  
ATOM   1029  CG  MET A  98      33.820  54.050  42.290  1.00  0.00           C  
ATOM   1030  SD  MET A  98      34.040  52.250  42.590  1.00  0.00           S  
ATOM   1031  CE  MET A  98      35.710  52.360  43.180  1.00  0.00           C  
ATOM   1032  H   MET A  98      33.660  56.560  45.350  1.00  0.00           H  
ATOM   1033  N   VAL A  99      32.950  53.370  46.120  1.00  0.00           N  
ATOM   1034  CA  VAL A  99      32.510  52.270  47.030  1.00  0.00           C  
ATOM   1035  C   VAL A  99      31.070  52.370  47.510  1.00  0.00           C  
ATOM   1036  O   VAL A  99      30.420  51.390  47.790  1.00  0.00           O  
ATOM   1037  CB  VAL A  99      33.530  51.970  48.230  1.00  0.00           C  
ATOM   1038  CG1 VAL A  99      35.020  51.910  47.810  1.00  0.00           C  
ATOM   1039  CG2 VAL A  99      33.280  52.890  49.430  1.00  0.00           C  
ATOM   1040  H   VAL A  99      33.800  53.820  46.390  1.00  0.00           H  
ATOM   1041  N   PHE A 100      30.580  53.640  47.700  1.00  0.00           N  
ATOM   1042  CA  PHE A 100      29.090  53.910  47.870  1.00  0.00           C  
ATOM   1043  C   PHE A 100      28.160  53.730  46.670  1.00  0.00           C  
ATOM   1044  O   PHE A 100      27.390  52.810  46.780  1.00  0.00           O  
ATOM   1045  CB  PHE A 100      28.810  55.330  48.410  1.00  0.00           C  
ATOM   1046  CG  PHE A 100      27.800  55.150  49.560  1.00  0.00           C  
ATOM   1047  CD1 PHE A 100      28.300  54.650  50.790  1.00  0.00           C  
ATOM   1048  CD2 PHE A 100      26.640  55.840  49.490  1.00  0.00           C  
ATOM   1049  CE1 PHE A 100      27.480  54.910  51.880  1.00  0.00           C  
ATOM   1050  CE2 PHE A 100      25.850  56.100  50.510  1.00  0.00           C  
ATOM   1051  CZ  PHE A 100      26.210  55.600  51.760  1.00  0.00           C  
ATOM   1052  H   PHE A 100      31.230  54.320  48.040  1.00  0.00           H  
ATOM   1053  HD1 PHE A 100      29.260  54.120  50.840  1.00  0.00           H  
ATOM   1054  HD2 PHE A 100      26.380  56.320  48.550  1.00  0.00           H  
ATOM   1055  HE1 PHE A 100      27.760  54.540  52.870  1.00  0.00           H  
ATOM   1056  HE2 PHE A 100      25.180  56.950  50.510  1.00  0.00           H  
ATOM   1057  HZ  PHE A 100      25.640  55.720  52.680  1.00  0.00           H  
ATOM   1058  N   GLN A 101      28.450  54.360  45.560  1.00  0.00           N  
ATOM   1059  CA  GLN A 101      27.590  54.340  44.330  1.00  0.00           C  
ATOM   1060  C   GLN A 101      27.460  52.920  43.790  1.00  0.00           C  
ATOM   1061  O   GLN A 101      26.320  52.400  43.630  1.00  0.00           O  
ATOM   1062  CB  GLN A 101      28.220  55.260  43.230  1.00  0.00           C  
ATOM   1063  CG  GLN A 101      27.420  55.310  41.930  1.00  0.00           C  
ATOM   1064  CD  GLN A 101      28.250  56.170  40.980  1.00  0.00           C  
ATOM   1065  NE2 GLN A 101      29.080  55.470  40.260  1.00  0.00           N  
ATOM   1066  OE1 GLN A 101      28.290  57.360  40.780  1.00  0.00           O  
ATOM   1067  H   GLN A 101      29.220  55.000  45.570  1.00  0.00           H  
ATOM   1068 1HE2 GLN A 101      29.130  54.470  40.310  1.00  0.00           H  
ATOM   1069 2HE2 GLN A 101      29.550  55.790  39.440  1.00  0.00           H  
ATOM   1070  N   GLU A 102      28.580  52.210  43.620  1.00  0.00           N  
ATOM   1071  CA  GLU A 102      28.550  50.770  43.300  1.00  0.00           C  
ATOM   1072  C   GLU A 102      28.180  49.740  44.390  1.00  0.00           C  
ATOM   1073  O   GLU A 102      28.310  48.550  44.140  1.00  0.00           O  
ATOM   1074  CB  GLU A 102      29.880  50.430  42.590  1.00  0.00           C  
ATOM   1075  CG  GLU A 102      30.260  51.320  41.370  1.00  0.00           C  
ATOM   1076  CD  GLU A 102      29.150  51.540  40.280  1.00  0.00           C  
ATOM   1077  OE1 GLU A 102      28.750  50.520  39.710  1.00  0.00           O  
ATOM   1078  OE2 GLU A 102      28.560  52.610  40.130  1.00  0.00           O1-
ATOM   1079  H   GLU A 102      29.460  52.550  43.950  1.00  0.00           H  
ATOM   1080  N   ASN A 103      27.860  50.280  45.540  1.00  0.00           N  
ATOM   1081  CA  ASN A 103      27.050  49.540  46.600  1.00  0.00           C  
ATOM   1082  C   ASN A 103      27.680  48.200  46.980  1.00  0.00           C  
ATOM   1083  O   ASN A 103      27.020  47.210  46.950  1.00  0.00           O  
ATOM   1084  CB  ASN A 103      25.580  49.510  46.260  1.00  0.00           C  
ATOM   1085  CG  ASN A 103      24.720  49.780  47.480  1.00  0.00           C  
ATOM   1086  ND2 ASN A 103      23.420  49.970  47.210  1.00  0.00           N  
ATOM   1087  OD1 ASN A 103      25.210  49.820  48.600  1.00  0.00           O  
ATOM   1088  H   ASN A 103      27.920  51.270  45.710  1.00  0.00           H  
ATOM   1089 1HD2 ASN A 103      23.050  50.000  46.280  1.00  0.00           H  
ATOM   1090 2HD2 ASN A 103      22.860  49.820  48.020  1.00  0.00           H  
ATOM   1091  N   SER A 104      28.930  48.180  47.480  1.00  0.00           N  
ATOM   1092  CA  SER A 104      29.610  47.010  48.060  1.00  0.00           C  
ATOM   1093  C   SER A 104      29.550  47.030  49.550  1.00  0.00           C  
ATOM   1094  O   SER A 104      29.270  48.030  50.300  1.00  0.00           O  
ATOM   1095  CB  SER A 104      31.050  46.800  47.610  1.00  0.00           C  
ATOM   1096  OG  SER A 104      31.820  48.050  47.890  1.00  0.00           O  
ATOM   1097  H   SER A 104      29.470  49.000  47.330  1.00  0.00           H  
ATOM   1098  HG  SER A 104      31.750  48.520  47.010  1.00  0.00           H  
ATOM   1099  N   ARG A 105      29.830  45.850  50.110  1.00  0.00           N  
ATOM   1100  CA  ARG A 105      30.200  45.610  51.550  1.00  0.00           C  
ATOM   1101  C   ARG A 105      31.620  45.110  51.840  1.00  0.00           C  
ATOM   1102  O   ARG A 105      32.030  44.950  52.990  1.00  0.00           O  
ATOM   1103  CB  ARG A 105      29.260  44.600  52.180  1.00  0.00           C  
ATOM   1104  CG  ARG A 105      27.780  45.050  52.140  1.00  0.00           C  
ATOM   1105  CD  ARG A 105      27.690  46.130  53.210  1.00  0.00           C  
ATOM   1106  NE  ARG A 105      26.290  46.410  53.380  1.00  0.00           N  
ATOM   1107  CZ  ARG A 105      25.450  46.140  54.390  1.00  0.00           C  
ATOM   1108  NH1 ARG A 105      25.810  45.270  55.330  1.00  0.00           N1+
ATOM   1109  NH2 ARG A 105      24.440  46.970  54.630  1.00  0.00           N  
ATOM   1110  H   ARG A 105      29.840  45.020  49.550  1.00  0.00           H  
ATOM   1111  HE  ARG A 105      25.830  46.850  52.610  1.00  0.00           H  
ATOM   1112 1HH1 ARG A 105      26.750  44.970  55.240  1.00  0.00           H  
ATOM   1113 2HH1 ARG A 105      25.420  45.070  56.230  1.00  0.00           H  
ATOM   1114 1HH2 ARG A 105      24.250  47.760  54.040  1.00  0.00           H  
ATOM   1115 2HH2 ARG A 105      23.720  46.710  55.270  1.00  0.00           H  
ATOM   1116  N   VAL A 106      32.460  44.980  50.810  1.00  0.00           N  
ATOM   1117  CA  VAL A 106      33.720  44.190  51.020  1.00  0.00           C  
ATOM   1118  C   VAL A 106      34.850  44.800  50.170  1.00  0.00           C  
ATOM   1119  O   VAL A 106      34.730  44.790  48.930  1.00  0.00           O  
ATOM   1120  CB  VAL A 106      33.400  42.770  50.540  1.00  0.00           C  
ATOM   1121  CG1 VAL A 106      34.740  41.990  50.580  1.00  0.00           C  
ATOM   1122  CG2 VAL A 106      32.450  41.890  51.400  1.00  0.00           C  
ATOM   1123  H   VAL A 106      32.400  45.440  49.920  1.00  0.00           H  
ATOM   1124  N   ILE A 107      35.780  45.540  50.780  1.00  0.00           N  
ATOM   1125  CA  ILE A 107      36.920  46.160  50.110  1.00  0.00           C  
ATOM   1126  C   ILE A 107      38.180  45.350  50.360  1.00  0.00           C  
ATOM   1127  O   ILE A 107      38.990  45.650  51.190  1.00  0.00           O  
ATOM   1128  CB  ILE A 107      37.130  47.660  50.350  1.00  0.00           C  
ATOM   1129  CG1 ILE A 107      35.850  48.490  50.150  1.00  0.00           C  
ATOM   1130  CG2 ILE A 107      38.200  48.180  49.350  1.00  0.00           C  
ATOM   1131  CD  ILE A 107      36.130  49.910  50.710  1.00  0.00           C  
ATOM   1132  H   ILE A 107      35.820  45.540  51.780  1.00  0.00           H  
ATOM   1133  N   VAL A 108      38.530  44.470  49.450  1.00  0.00           N  
ATOM   1134  CA  VAL A 108      39.620  43.490  49.640  1.00  0.00           C  
ATOM   1135  C   VAL A 108      40.910  44.230  49.460  1.00  0.00           C  
ATOM   1136  O   VAL A 108      41.330  44.760  48.390  1.00  0.00           O  
ATOM   1137  CB  VAL A 108      39.440  42.350  48.740  1.00  0.00           C  
ATOM   1138  CG1 VAL A 108      40.760  41.600  48.510  1.00  0.00           C  
ATOM   1139  CG2 VAL A 108      38.460  41.290  49.240  1.00  0.00           C  
ATOM   1140  H   VAL A 108      38.220  44.670  48.520  1.00  0.00           H  
ATOM   1141  N   MET A 109      41.780  44.180  50.480  1.00  0.00           N  
ATOM   1142  CA  MET A 109      43.060  44.820  50.450  1.00  0.00           C  
ATOM   1143  C   MET A 109      44.170  43.750  50.390  1.00  0.00           C  
ATOM   1144  O   MET A 109      44.130  42.750  51.140  1.00  0.00           O  
ATOM   1145  CB  MET A 109      43.260  45.730  51.660  1.00  0.00           C  
ATOM   1146  CG  MET A 109      44.600  46.460  51.490  1.00  0.00           C  
ATOM   1147  SD  MET A 109      44.530  48.060  52.350  1.00  0.00           S  
ATOM   1148  CE  MET A 109      46.160  48.690  51.950  1.00  0.00           C  
ATOM   1149  H   MET A 109      41.550  43.630  51.270  1.00  0.00           H  
ATOM   1150  N   THR A 110      45.220  44.000  49.620  1.00  0.00           N  
ATOM   1151  CA  THR A 110      46.270  42.980  49.350  1.00  0.00           C  
ATOM   1152  C   THR A 110      47.720  43.310  49.740  1.00  0.00           C  
ATOM   1153  O   THR A 110      48.430  42.540  50.330  1.00  0.00           O  
ATOM   1154  CB  THR A 110      46.200  42.430  47.900  1.00  0.00           C  
ATOM   1155  CG2 THR A 110      44.850  41.760  47.560  1.00  0.00           C  
ATOM   1156  OG1 THR A 110      46.480  43.570  47.060  1.00  0.00           O  
ATOM   1157  H   THR A 110      45.310  44.900  49.190  1.00  0.00           H  
ATOM   1158  HG1 THR A 110      45.680  44.130  46.890  1.00  0.00           H  
ATOM   1159  N   THR A 111      48.080  44.510  49.410  1.00  0.00           N  
ATOM   1160  CA  THR A 111      49.290  45.300  49.680  1.00  0.00           C  
ATOM   1161  C   THR A 111      49.250  46.000  51.040  1.00  0.00           C  
ATOM   1162  O   THR A 111      48.170  46.240  51.510  1.00  0.00           O  
ATOM   1163  CB  THR A 111      49.630  46.400  48.660  1.00  0.00           C  
ATOM   1164  CG2 THR A 111      50.140  45.840  47.270  1.00  0.00           C  
ATOM   1165  OG1 THR A 111      48.490  47.210  48.500  1.00  0.00           O  
ATOM   1166  H   THR A 111      47.440  44.970  48.790  1.00  0.00           H  
ATOM   1167  HG1 THR A 111      48.670  48.200  48.520  1.00  0.00           H  
ATOM   1168  N   LYS A 112      50.460  46.450  51.430  1.00  0.00           N  
ATOM   1169  CA  LYS A 112      50.500  47.220  52.720  1.00  0.00           C  
ATOM   1170  C   LYS A 112      50.650  48.720  52.420  1.00  0.00           C  
ATOM   1171  O   LYS A 112      51.160  49.160  51.410  1.00  0.00           O  
ATOM   1172  CB  LYS A 112      51.640  46.790  53.610  1.00  0.00           C  
ATOM   1173  CG  LYS A 112      51.320  45.420  54.150  1.00  0.00           C  
ATOM   1174  CD  LYS A 112      52.480  44.710  54.860  1.00  0.00           C  
ATOM   1175  CE  LYS A 112      51.930  43.330  55.200  1.00  0.00           C  
ATOM   1176  NZ  LYS A 112      52.140  42.280  54.210  1.00  0.00           N1+
ATOM   1177  H   LYS A 112      51.290  46.170  50.940  1.00  0.00           H  
ATOM   1178  HZ1 LYS A 112      51.580  41.460  54.340  1.00  0.00           H  
ATOM   1179  HZ2 LYS A 112      51.960  42.600  53.280  1.00  0.00           H  
ATOM   1180  HZ3 LYS A 112      53.090  42.000  54.270  1.00  0.00           H  
ATOM   1181  N   GLU A 113      50.120  49.590  53.240  1.00  0.00           N  
ATOM   1182  CA  GLU A 113      50.100  51.090  53.120  1.00  0.00           C  
ATOM   1183  C   GLU A 113      51.560  51.650  52.890  1.00  0.00           C  
ATOM   1184  O   GLU A 113      51.840  52.430  51.980  1.00  0.00           O  
ATOM   1185  CB  GLU A 113      49.520  51.780  54.370  1.00  0.00           C  
ATOM   1186  CG  GLU A 113      48.160  51.160  54.870  1.00  0.00           C  
ATOM   1187  CD  GLU A 113      48.110  49.810  55.540  1.00  0.00           C  
ATOM   1188  OE1 GLU A 113      48.990  49.710  56.420  1.00  0.00           O  
ATOM   1189  OE2 GLU A 113      47.750  48.760  54.910  1.00  0.00           O1-
ATOM   1190  H   GLU A 113      49.730  49.190  54.060  1.00  0.00           H  
ATOM   1191  N   VAL A 114      52.510  51.120  53.600  1.00  0.00           N  
ATOM   1192  CA  VAL A 114      53.990  51.390  53.400  1.00  0.00           C  
ATOM   1193  C   VAL A 114      54.850  50.070  53.290  1.00  0.00           C  
ATOM   1194  O   VAL A 114      54.740  49.150  54.070  1.00  0.00           O  
ATOM   1195  CB  VAL A 114      54.670  52.140  54.530  1.00  0.00           C  
ATOM   1196  CG1 VAL A 114      55.920  52.900  54.020  1.00  0.00           C  
ATOM   1197  CG2 VAL A 114      53.770  53.340  54.930  1.00  0.00           C  
ATOM   1198  H   VAL A 114      52.300  50.460  54.330  1.00  0.00           H  
ATOM   1199  N   GLU A 115      55.450  49.900  52.130  1.00  0.00           N  
ATOM   1200  CA  GLU A 115      56.220  48.640  51.810  1.00  0.00           C  
ATOM   1201  C   GLU A 115      57.640  48.970  51.360  1.00  0.00           C  
ATOM   1202  O   GLU A 115      57.950  49.480  50.260  1.00  0.00           O  
ATOM   1203  CB  GLU A 115      55.610  47.840  50.600  1.00  0.00           C  
ATOM   1204  CG  GLU A 115      54.320  47.140  50.990  1.00  0.00           C  
ATOM   1205  CD  GLU A 115      54.100  45.840  50.230  1.00  0.00           C  
ATOM   1206  OE1 GLU A 115      55.070  45.170  49.730  1.00  0.00           O  
ATOM   1207  OE2 GLU A 115      52.920  45.390  50.100  1.00  0.00           O1-
ATOM   1208  H   GLU A 115      55.580  50.560  51.400  1.00  0.00           H  
ATOM   1209  N   ARG A 116      58.540  48.550  52.300  1.00  0.00           N  
ATOM   1210  CA  ARG A 116      60.020  48.900  52.210  1.00  0.00           C  
ATOM   1211  C   ARG A 116      60.290  50.370  51.860  1.00  0.00           C  
ATOM   1212  O   ARG A 116      60.550  50.690  50.720  1.00  0.00           O  
ATOM   1213  CB  ARG A 116      61.020  48.030  51.360  1.00  0.00           C  
ATOM   1214  CG  ARG A 116      61.160  46.750  52.070  1.00  0.00           C  
ATOM   1215  CD  ARG A 116      62.050  45.780  51.390  1.00  0.00           C  
ATOM   1216  NE  ARG A 116      62.210  44.460  52.070  1.00  0.00           N  
ATOM   1217  CZ  ARG A 116      62.430  43.370  51.430  1.00  0.00           C  
ATOM   1218  NH1 ARG A 116      62.720  43.320  50.100  1.00  0.00           N1+
ATOM   1219  NH2 ARG A 116      62.420  42.250  52.100  1.00  0.00           N  
ATOM   1220  H   ARG A 116      58.290  47.810  52.930  1.00  0.00           H  
ATOM   1221  HE  ARG A 116      62.060  44.500  53.050  1.00  0.00           H  
ATOM   1222 1HH1 ARG A 116      62.890  44.200  49.660  1.00  0.00           H  
ATOM   1223 2HH1 ARG A 116      62.520  42.460  49.620  1.00  0.00           H  
ATOM   1224 1HH2 ARG A 116      62.150  42.100  53.050  1.00  0.00           H  
ATOM   1225 2HH2 ARG A 116      62.470  41.400  51.570  1.00  0.00           H  
ATOM   1226  N   GLY A 117      60.270  51.230  52.860  1.00  0.00           N  
ATOM   1227  CA  GLY A 117      60.300  52.730  52.850  1.00  0.00           C  
ATOM   1228  C   GLY A 117      59.180  53.470  52.070  1.00  0.00           C  
ATOM   1229  O   GLY A 117      58.460  54.210  52.670  1.00  0.00           O  
ATOM   1230  H   GLY A 117      60.170  50.860  53.790  1.00  0.00           H  
ATOM   1231  N   LYS A 118      58.980  53.080  50.850  1.00  0.00           N  
ATOM   1232  CA  LYS A 118      58.020  53.520  49.900  1.00  0.00           C  
ATOM   1233  C   LYS A 118      56.560  53.110  50.220  1.00  0.00           C  
ATOM   1234  O   LYS A 118      56.310  52.060  50.840  1.00  0.00           O  
ATOM   1235  CB  LYS A 118      58.250  52.880  48.570  1.00  0.00           C  
ATOM   1236  CG  LYS A 118      59.720  52.970  48.010  1.00  0.00           C  
ATOM   1237  CD  LYS A 118      60.270  54.340  47.620  1.00  0.00           C  
ATOM   1238  CE  LYS A 118      61.570  54.070  46.860  1.00  0.00           C  
ATOM   1239  NZ  LYS A 118      62.310  55.310  46.490  1.00  0.00           N1+
ATOM   1240  H   LYS A 118      59.460  52.270  50.510  1.00  0.00           H  
ATOM   1241  HZ1 LYS A 118      62.460  55.760  47.370  1.00  0.00           H  
ATOM   1242  HZ2 LYS A 118      63.230  55.060  46.190  1.00  0.00           H  
ATOM   1243  HZ3 LYS A 118      61.830  55.820  45.770  1.00  0.00           H  
ATOM   1244  N   SER A 119      55.670  53.930  49.690  1.00  0.00           N  
ATOM   1245  CA  SER A 119      54.230  53.810  49.870  1.00  0.00           C  
ATOM   1246  C   SER A 119      53.510  53.220  48.680  1.00  0.00           C  
ATOM   1247  O   SER A 119      53.730  53.640  47.540  1.00  0.00           O  
ATOM   1248  CB  SER A 119      53.660  55.240  50.120  1.00  0.00           C  
ATOM   1249  OG  SER A 119      52.210  55.190  50.170  1.00  0.00           O  
ATOM   1250  H   SER A 119      56.080  54.780  49.340  1.00  0.00           H  
ATOM   1251  HG  SER A 119      51.970  55.220  51.140  1.00  0.00           H  
ATOM   1252  N   LYS A 120      52.460  52.580  49.110  1.00  0.00           N  
ATOM   1253  CA  LYS A 120      51.690  51.750  48.150  1.00  0.00           C  
ATOM   1254  C   LYS A 120      50.190  52.200  48.010  1.00  0.00           C  
ATOM   1255  O   LYS A 120      49.570  51.800  46.990  1.00  0.00           O  
ATOM   1256  CB  LYS A 120      51.810  50.220  48.320  1.00  0.00           C  
ATOM   1257  CG  LYS A 120      53.070  49.690  47.660  1.00  0.00           C  
ATOM   1258  CD  LYS A 120      53.020  48.170  47.670  1.00  0.00           C  
ATOM   1259  CE  LYS A 120      54.250  47.630  46.950  1.00  0.00           C  
ATOM   1260  NZ  LYS A 120      54.220  46.190  46.830  1.00  0.00           N1+
ATOM   1261  H   LYS A 120      52.330  52.510  50.100  1.00  0.00           H  
ATOM   1262  HZ1 LYS A 120      54.080  45.840  47.750  1.00  0.00           H  
ATOM   1263  HZ2 LYS A 120      53.430  45.880  46.290  1.00  0.00           H  
ATOM   1264  HZ3 LYS A 120      54.970  45.750  46.330  1.00  0.00           H  
ATOM   1265  N   CYS A 121      49.730  53.010  48.960  1.00  0.00           N  
ATOM   1266  CA  CYS A 121      48.310  53.420  49.080  1.00  0.00           C  
ATOM   1267  C   CYS A 121      48.260  54.480  50.270  1.00  0.00           C  
ATOM   1268  O   CYS A 121      48.820  54.190  51.360  1.00  0.00           O  
ATOM   1269  CB  CYS A 121      47.530  52.160  49.410  1.00  0.00           C  
ATOM   1270  SG  CYS A 121      45.770  52.510  49.510  1.00  0.00           S  
ATOM   1271  H   CYS A 121      50.370  53.220  49.700  1.00  0.00           H  
ATOM   1272  HG  CYS A 121      45.630  52.010  50.730  1.00  0.00           H  
ATOM   1273  N   VAL A 122      47.290  55.430  50.140  1.00  0.00           N  
ATOM   1274  CA  VAL A 122      46.880  56.330  51.250  1.00  0.00           C  
ATOM   1275  C   VAL A 122      46.120  55.520  52.380  1.00  0.00           C  
ATOM   1276  O   VAL A 122      45.310  54.630  52.010  1.00  0.00           O  
ATOM   1277  CB  VAL A 122      46.060  57.540  50.840  1.00  0.00           C  
ATOM   1278  CG1 VAL A 122      44.560  57.240  50.530  1.00  0.00           C  
ATOM   1279  CG2 VAL A 122      46.200  58.690  51.820  1.00  0.00           C  
ATOM   1280  H   VAL A 122      46.710  55.580  49.340  1.00  0.00           H  
ATOM   1281  N   LYS A 123      46.300  55.850  53.630  1.00  0.00           N  
ATOM   1282  CA  LYS A 123      45.580  55.260  54.790  1.00  0.00           C  
ATOM   1283  C   LYS A 123      44.220  56.000  54.890  1.00  0.00           C  
ATOM   1284  O   LYS A 123      43.930  56.780  55.790  1.00  0.00           O  
ATOM   1285  CB  LYS A 123      46.360  55.370  56.100  1.00  0.00           C  
ATOM   1286  CG  LYS A 123      45.780  54.330  57.040  1.00  0.00           C  
ATOM   1287  CD  LYS A 123      46.200  54.320  58.510  1.00  0.00           C  
ATOM   1288  CE  LYS A 123      45.710  55.460  59.310  1.00  0.00           C  
ATOM   1289  NZ  LYS A 123      45.940  55.390  60.760  1.00  0.00           N1+
ATOM   1290  H   LYS A 123      46.940  56.570  53.890  1.00  0.00           H  
ATOM   1291  HZ1 LYS A 123      46.520  54.650  61.080  1.00  0.00           H  
ATOM   1292  HZ2 LYS A 123      46.250  56.240  61.170  1.00  0.00           H  
ATOM   1293  HZ3 LYS A 123      45.050  55.230  61.190  1.00  0.00           H  
ATOM   1294  N   TYR A 124      43.330  55.780  53.850  1.00  0.00           N  
ATOM   1295  CA  TYR A 124      42.050  56.480  53.670  1.00  0.00           C  
ATOM   1296  C   TYR A 124      40.920  56.350  54.810  1.00  0.00           C  
ATOM   1297  O   TYR A 124      39.920  57.030  54.670  1.00  0.00           O  
ATOM   1298  CB  TYR A 124      41.400  56.120  52.330  1.00  0.00           C  
ATOM   1299  CG  TYR A 124      41.290  54.670  51.930  1.00  0.00           C  
ATOM   1300  CD1 TYR A 124      42.290  54.170  51.120  1.00  0.00           C  
ATOM   1301  CD2 TYR A 124      40.180  54.000  52.380  1.00  0.00           C  
ATOM   1302  CE1 TYR A 124      42.290  52.810  50.820  1.00  0.00           C  
ATOM   1303  CE2 TYR A 124      40.150  52.690  52.100  1.00  0.00           C  
ATOM   1304  CZ  TYR A 124      41.190  52.090  51.320  1.00  0.00           C  
ATOM   1305  OH  TYR A 124      41.180  50.740  51.180  1.00  0.00           O  
ATOM   1306  H   TYR A 124      43.630  55.060  53.230  1.00  0.00           H  
ATOM   1307  HD1 TYR A 124      43.090  54.830  50.770  1.00  0.00           H  
ATOM   1308  HD2 TYR A 124      39.340  54.530  52.850  1.00  0.00           H  
ATOM   1309  HE1 TYR A 124      42.970  52.320  50.130  1.00  0.00           H  
ATOM   1310  HE2 TYR A 124      39.260  52.140  52.420  1.00  0.00           H  
ATOM   1311  HH  TYR A 124      40.430  50.410  51.750  1.00  0.00           H  
ATOM   1312  N   TRP A 125      41.240  55.750  55.940  1.00  0.00           N  
ATOM   1313  CA  TRP A 125      40.250  55.450  57.000  1.00  0.00           C  
ATOM   1314  C   TRP A 125      40.630  56.080  58.410  1.00  0.00           C  
ATOM   1315  O   TRP A 125      41.820  56.410  58.630  1.00  0.00           O  
ATOM   1316  CB  TRP A 125      40.200  53.910  57.030  1.00  0.00           C  
ATOM   1317  CG  TRP A 125      41.510  53.180  57.340  1.00  0.00           C  
ATOM   1318  CD1 TRP A 125      41.830  52.780  58.580  1.00  0.00           C  
ATOM   1319  CD2 TRP A 125      42.390  52.600  56.420  1.00  0.00           C  
ATOM   1320  CE2 TRP A 125      43.260  51.830  57.180  1.00  0.00           C  
ATOM   1321  CE3 TRP A 125      42.420  52.670  55.040  1.00  0.00           C  
ATOM   1322  NE1 TRP A 125      42.920  52.030  58.460  1.00  0.00           N  
ATOM   1323  CZ2 TRP A 125      44.150  51.040  56.510  1.00  0.00           C  
ATOM   1324  CZ3 TRP A 125      43.340  51.920  54.340  1.00  0.00           C  
ATOM   1325  CH2 TRP A 125      44.190  51.090  55.100  1.00  0.00           C  
ATOM   1326  H   TRP A 125      42.170  55.450  56.150  1.00  0.00           H  
ATOM   1327  HD1 TRP A 125      41.400  52.990  59.550  1.00  0.00           H  
ATOM   1328  HE1 TRP A 125      43.470  51.630  59.190  1.00  0.00           H  
ATOM   1329  HE3 TRP A 125      41.660  53.310  54.580  1.00  0.00           H  
ATOM   1330  HZ2 TRP A 125      44.890  50.480  57.080  1.00  0.00           H  
ATOM   1331  HZ3 TRP A 125      43.530  51.940  53.260  1.00  0.00           H  
ATOM   1332  HH2 TRP A 125      45.070  50.640  54.650  1.00  0.00           H  
ATOM   1333  N   PRO A 126      39.620  56.460  59.210  1.00  0.00           N  
ATOM   1334  CA  PRO A 126      39.910  57.100  60.520  1.00  0.00           C  
ATOM   1335  C   PRO A 126      40.300  55.970  61.520  1.00  0.00           C  
ATOM   1336  O   PRO A 126      40.350  54.820  61.130  1.00  0.00           O  
ATOM   1337  CB  PRO A 126      38.600  57.770  60.890  1.00  0.00           C  
ATOM   1338  CG  PRO A 126      37.570  57.060  60.090  1.00  0.00           C  
ATOM   1339  CD  PRO A 126      38.250  56.510  58.870  1.00  0.00           C  
ATOM   1340  N   ASP A 127      40.750  56.310  62.660  1.00  0.00           N  
ATOM   1341  CA  ASP A 127      40.900  55.430  63.830  1.00  0.00           C  
ATOM   1342  C   ASP A 127      39.690  54.690  64.270  1.00  0.00           C  
ATOM   1343  O   ASP A 127      38.560  55.020  63.870  1.00  0.00           O  
ATOM   1344  CB  ASP A 127      41.500  56.310  64.840  1.00  0.00           C  
ATOM   1345  CG  ASP A 127      42.810  56.940  64.330  1.00  0.00           C  
ATOM   1346  OD1 ASP A 127      43.840  56.280  64.240  1.00  0.00           O  
ATOM   1347  OD2 ASP A 127      42.890  58.190  64.100  1.00  0.00           O1-
ATOM   1348  H   ASP A 127      40.980  57.270  62.840  1.00  0.00           H  
ATOM   1349  N   GLU A 128      39.940  53.640  65.090  1.00  0.00           N  
ATOM   1350  CA  GLU A 128      38.910  52.860  65.880  1.00  0.00           C  
ATOM   1351  C   GLU A 128      38.080  53.830  66.800  1.00  0.00           C  
ATOM   1352  O   GLU A 128      38.670  54.510  67.610  1.00  0.00           O  
ATOM   1353  CB  GLU A 128      39.550  51.860  66.850  1.00  0.00           C  
ATOM   1354  CG  GLU A 128      38.580  50.820  67.420  1.00  0.00           C  
ATOM   1355  CD  GLU A 128      39.430  49.770  68.130  1.00  0.00           C  
ATOM   1356  OE1 GLU A 128      39.710  49.970  69.350  1.00  0.00           O  
ATOM   1357  OE2 GLU A 128      39.830  48.820  67.470  1.00  0.00           O1-
ATOM   1358  H   GLU A 128      40.890  53.350  65.120  1.00  0.00           H  
ATOM   1359  N   TYR A 129      36.760  53.910  66.540  1.00  0.00           N  
ATOM   1360  CA  TYR A 129      35.910  54.860  67.290  1.00  0.00           C  
ATOM   1361  C   TYR A 129      36.260  56.330  66.980  1.00  0.00           C  
ATOM   1362  O   TYR A 129      36.020  57.120  67.870  1.00  0.00           O  
ATOM   1363  CB  TYR A 129      35.810  54.610  68.810  1.00  0.00           C  
ATOM   1364  CG  TYR A 129      35.000  53.350  69.130  1.00  0.00           C  
ATOM   1365  CD1 TYR A 129      33.720  53.180  68.660  1.00  0.00           C  
ATOM   1366  CD2 TYR A 129      35.630  52.320  69.770  1.00  0.00           C  
ATOM   1367  CE1 TYR A 129      33.170  51.930  68.740  1.00  0.00           C  
ATOM   1368  CE2 TYR A 129      35.090  51.070  69.840  1.00  0.00           C  
ATOM   1369  CZ  TYR A 129      33.880  50.840  69.270  1.00  0.00           C  
ATOM   1370  OH  TYR A 129      33.610  49.560  68.920  1.00  0.00           O  
ATOM   1371  H   TYR A 129      36.360  53.470  65.730  1.00  0.00           H  
ATOM   1372  HD1 TYR A 129      33.200  54.050  68.270  1.00  0.00           H  
ATOM   1373  HD2 TYR A 129      36.590  52.590  70.210  1.00  0.00           H  
ATOM   1374  HE1 TYR A 129      32.140  51.760  68.440  1.00  0.00           H  
ATOM   1375  HE2 TYR A 129      35.630  50.290  70.370  1.00  0.00           H  
ATOM   1376  HH  TYR A 129      33.860  49.020  69.730  1.00  0.00           H  
ATOM   1377  N   ALA A 130      36.720  56.660  65.720  1.00  0.00           N  
ATOM   1378  CA  ALA A 130      36.800  58.050  65.130  1.00  0.00           C  
ATOM   1379  C   ALA A 130      35.820  58.310  63.940  1.00  0.00           C  
ATOM   1380  O   ALA A 130      35.730  57.500  63.010  1.00  0.00           O  
ATOM   1381  CB  ALA A 130      38.230  58.270  64.750  1.00  0.00           C  
ATOM   1382  H   ALA A 130      37.130  56.040  65.050  1.00  0.00           H  
ATOM   1383  N   LEU A 131      35.310  59.540  63.790  1.00  0.00           N  
ATOM   1384  CA  LEU A 131      34.560  60.050  62.610  1.00  0.00           C  
ATOM   1385  C   LEU A 131      35.370  60.930  61.620  1.00  0.00           C  
ATOM   1386  O   LEU A 131      35.900  61.980  61.890  1.00  0.00           O  
ATOM   1387  CB  LEU A 131      33.340  60.950  63.050  1.00  0.00           C  
ATOM   1388  CG  LEU A 131      32.270  60.950  61.920  1.00  0.00           C  
ATOM   1389  CD1 LEU A 131      31.200  59.880  62.200  1.00  0.00           C  
ATOM   1390  CD2 LEU A 131      31.690  62.390  61.770  1.00  0.00           C  
ATOM   1391  H   LEU A 131      35.630  60.160  64.500  1.00  0.00           H  
ATOM   1392  N   LYS A 132      35.240  60.570  60.370  1.00  0.00           N  
ATOM   1393  CA  LYS A 132      35.870  61.270  59.210  1.00  0.00           C  
ATOM   1394  C   LYS A 132      34.990  61.630  58.050  1.00  0.00           C  
ATOM   1395  O   LYS A 132      34.280  60.720  57.660  1.00  0.00           O  
ATOM   1396  CB  LYS A 132      37.140  60.530  58.830  1.00  0.00           C  
ATOM   1397  CG  LYS A 132      38.430  61.370  58.950  1.00  0.00           C  
ATOM   1398  CD  LYS A 132      38.320  62.620  58.120  1.00  0.00           C  
ATOM   1399  CE  LYS A 132      39.520  63.500  58.340  1.00  0.00           C  
ATOM   1400  NZ  LYS A 132      40.630  63.070  57.590  1.00  0.00           N1+
ATOM   1401  H   LYS A 132      34.540  59.890  60.150  1.00  0.00           H  
ATOM   1402  HZ1 LYS A 132      40.480  63.160  56.610  1.00  0.00           H  
ATOM   1403  HZ2 LYS A 132      41.480  63.490  57.910  1.00  0.00           H  
ATOM   1404  HZ3 LYS A 132      40.850  62.110  57.770  1.00  0.00           H  
ATOM   1405  N   GLU A 133      34.690  62.880  57.850  1.00  0.00           N  
ATOM   1406  CA  GLU A 133      34.020  63.410  56.630  1.00  0.00           C  
ATOM   1407  C   GLU A 133      34.890  63.520  55.370  1.00  0.00           C  
ATOM   1408  O   GLU A 133      36.030  63.860  55.510  1.00  0.00           O  
ATOM   1409  CB  GLU A 133      33.460  64.780  56.970  1.00  0.00           C  
ATOM   1410  CG  GLU A 133      32.210  64.530  57.860  1.00  0.00           C  
ATOM   1411  CD  GLU A 133      31.670  65.840  58.440  1.00  0.00           C  
ATOM   1412  OE1 GLU A 133      30.770  66.430  57.810  1.00  0.00           O  
ATOM   1413  OE2 GLU A 133      32.100  66.290  59.550  1.00  0.00           O1-
ATOM   1414  H   GLU A 133      34.720  63.540  58.600  1.00  0.00           H  
ATOM   1415  N   TYR A 134      34.260  63.080  54.280  1.00  0.00           N  
ATOM   1416  CA  TYR A 134      34.690  63.080  52.840  1.00  0.00           C  
ATOM   1417  C   TYR A 134      33.680  63.790  51.960  1.00  0.00           C  
ATOM   1418  O   TYR A 134      33.210  63.280  50.980  1.00  0.00           O  
ATOM   1419  CB  TYR A 134      34.910  61.630  52.360  1.00  0.00           C  
ATOM   1420  CG  TYR A 134      36.180  61.210  53.020  1.00  0.00           C  
ATOM   1421  CD1 TYR A 134      37.410  61.590  52.520  1.00  0.00           C  
ATOM   1422  CD2 TYR A 134      36.070  60.510  54.240  1.00  0.00           C  
ATOM   1423  CE1 TYR A 134      38.540  61.370  53.310  1.00  0.00           C  
ATOM   1424  CE2 TYR A 134      37.220  60.170  54.920  1.00  0.00           C  
ATOM   1425  CZ  TYR A 134      38.430  60.670  54.510  1.00  0.00           C  
ATOM   1426  OH  TYR A 134      39.560  60.390  55.210  1.00  0.00           O  
ATOM   1427  H   TYR A 134      33.460  62.530  54.500  1.00  0.00           H  
ATOM   1428  HD1 TYR A 134      37.610  61.830  51.480  1.00  0.00           H  
ATOM   1429  HD2 TYR A 134      35.100  60.210  54.630  1.00  0.00           H  
ATOM   1430  HE1 TYR A 134      39.500  61.640  52.870  1.00  0.00           H  
ATOM   1431  HE2 TYR A 134      37.210  59.590  55.840  1.00  0.00           H  
ATOM   1432  HH  TYR A 134      40.300  60.790  54.660  1.00  0.00           H  
ATOM   1433  N   GLY A 135      33.310  65.040  52.270  1.00  0.00           N  
ATOM   1434  CA  GLY A 135      32.220  65.830  51.730  1.00  0.00           C  
ATOM   1435  C   GLY A 135      30.860  65.400  52.210  1.00  0.00           C  
ATOM   1436  O   GLY A 135      30.560  65.150  53.410  1.00  0.00           O  
ATOM   1437  H   GLY A 135      33.750  65.600  52.980  1.00  0.00           H  
ATOM   1438  N   VAL A 136      30.010  65.150  51.210  1.00  0.00           N  
ATOM   1439  CA  VAL A 136      28.670  64.470  51.350  1.00  0.00           C  
ATOM   1440  C   VAL A 136      28.750  63.090  51.950  1.00  0.00           C  
ATOM   1441  O   VAL A 136      27.730  62.620  52.420  1.00  0.00           O  
ATOM   1442  CB  VAL A 136      27.800  64.380  50.040  1.00  0.00           C  
ATOM   1443  CG1 VAL A 136      27.540  65.830  49.690  1.00  0.00           C  
ATOM   1444  CG2 VAL A 136      28.560  63.690  48.890  1.00  0.00           C  
ATOM   1445  H   VAL A 136      30.150  65.510  50.290  1.00  0.00           H  
ATOM   1446  N   MET A 137      29.920  62.420  51.940  1.00  0.00           N  
ATOM   1447  CA  MET A 137      30.240  61.150  52.580  1.00  0.00           C  
ATOM   1448  C   MET A 137      30.800  61.170  53.990  1.00  0.00           C  
ATOM   1449  O   MET A 137      31.410  62.130  54.360  1.00  0.00           O  
ATOM   1450  CB  MET A 137      31.110  60.340  51.590  1.00  0.00           C  
ATOM   1451  CG  MET A 137      30.430  60.230  50.200  1.00  0.00           C  
ATOM   1452  SD  MET A 137      29.000  59.080  50.220  1.00  0.00           S  
ATOM   1453  CE  MET A 137      28.530  59.530  48.540  1.00  0.00           C  
ATOM   1454  H   MET A 137      30.710  62.850  51.510  1.00  0.00           H  
ATOM   1455  N   ARG A 138      30.490  60.140  54.780  1.00  0.00           N  
ATOM   1456  CA  ARG A 138      30.870  59.990  56.170  1.00  0.00           C  
ATOM   1457  C   ARG A 138      31.360  58.560  56.430  1.00  0.00           C  
ATOM   1458  O   ARG A 138      30.550  57.660  56.160  1.00  0.00           O  
ATOM   1459  CB  ARG A 138      29.780  60.510  57.060  1.00  0.00           C  
ATOM   1460  CG  ARG A 138      30.110  60.720  58.550  1.00  0.00           C  
ATOM   1461  CD  ARG A 138      28.910  61.270  59.400  1.00  0.00           C  
ATOM   1462  NE  ARG A 138      27.810  60.290  59.450  1.00  0.00           N  
ATOM   1463  CZ  ARG A 138      26.760  60.260  60.250  1.00  0.00           C  
ATOM   1464  NH1 ARG A 138      26.610  61.240  61.180  1.00  0.00           N1+
ATOM   1465  NH2 ARG A 138      25.700  59.550  59.870  1.00  0.00           N  
ATOM   1466  H   ARG A 138      29.790  59.490  54.490  1.00  0.00           H  
ATOM   1467  HE  ARG A 138      27.870  59.520  58.810  1.00  0.00           H  
ATOM   1468 1HH1 ARG A 138      27.310  61.940  61.270  1.00  0.00           H  
ATOM   1469 2HH1 ARG A 138      25.730  61.280  61.660  1.00  0.00           H  
ATOM   1470 1HH2 ARG A 138      25.820  58.880  59.140  1.00  0.00           H  
ATOM   1471 2HH2 ARG A 138      24.790  59.580  60.290  1.00  0.00           H  
ATOM   1472  N   VAL A 139      32.410  58.540  57.240  1.00  0.00           N  
ATOM   1473  CA  VAL A 139      33.030  57.310  57.660  1.00  0.00           C  
ATOM   1474  C   VAL A 139      33.160  57.340  59.200  1.00  0.00           C  
ATOM   1475  O   VAL A 139      33.470  58.440  59.720  1.00  0.00           O  
ATOM   1476  CB  VAL A 139      34.380  57.140  56.990  1.00  0.00           C  
ATOM   1477  CG1 VAL A 139      34.830  55.700  57.030  1.00  0.00           C  
ATOM   1478  CG2 VAL A 139      34.410  57.460  55.480  1.00  0.00           C  
ATOM   1479  H   VAL A 139      32.880  59.390  57.480  1.00  0.00           H  
ATOM   1480  N   ARG A 140      32.550  56.440  59.960  1.00  0.00           N  
ATOM   1481  CA  ARG A 140      33.050  56.030  61.270  1.00  0.00           C  
ATOM   1482  C   ARG A 140      33.670  54.610  61.160  1.00  0.00           C  
ATOM   1483  O   ARG A 140      33.480  53.930  60.120  1.00  0.00           O  
ATOM   1484  CB  ARG A 140      31.780  55.910  62.190  1.00  0.00           C  
ATOM   1485  CG  ARG A 140      32.040  55.650  63.690  1.00  0.00           C  
ATOM   1486  CD  ARG A 140      30.740  55.540  64.450  1.00  0.00           C  
ATOM   1487  NE  ARG A 140      31.060  55.440  65.910  1.00  0.00           N  
ATOM   1488  CZ  ARG A 140      30.500  54.630  66.830  1.00  0.00           C  
ATOM   1489  NH1 ARG A 140      29.470  53.800  66.590  1.00  0.00           N1+
ATOM   1490  NH2 ARG A 140      30.850  54.790  68.140  1.00  0.00           N  
ATOM   1491  H   ARG A 140      31.660  56.080  59.670  1.00  0.00           H  
ATOM   1492  HE  ARG A 140      31.850  56.000  66.160  1.00  0.00           H  
ATOM   1493 1HH1 ARG A 140      28.970  53.850  65.720  1.00  0.00           H  
ATOM   1494 2HH1 ARG A 140      29.330  53.030  67.210  1.00  0.00           H  
ATOM   1495 1HH2 ARG A 140      31.570  55.460  68.330  1.00  0.00           H  
ATOM   1496 2HH2 ARG A 140      30.480  54.280  68.910  1.00  0.00           H  
ATOM   1497  N   ASN A 141      34.700  54.340  61.940  1.00  0.00           N  
ATOM   1498  CA  ASN A 141      35.370  53.030  61.890  1.00  0.00           C  
ATOM   1499  C   ASN A 141      35.260  52.460  63.340  1.00  0.00           C  
ATOM   1500  O   ASN A 141      35.530  53.150  64.370  1.00  0.00           O  
ATOM   1501  CB  ASN A 141      36.770  53.280  61.280  1.00  0.00           C  
ATOM   1502  CG  ASN A 141      37.750  52.100  61.530  1.00  0.00           C  
ATOM   1503  ND2 ASN A 141      39.070  52.410  61.690  1.00  0.00           N  
ATOM   1504  OD1 ASN A 141      37.400  50.940  61.510  1.00  0.00           O  
ATOM   1505  H   ASN A 141      35.140  55.020  62.530  1.00  0.00           H  
ATOM   1506 1HD2 ASN A 141      39.420  53.300  61.400  1.00  0.00           H  
ATOM   1507 2HD2 ASN A 141      39.630  51.690  62.090  1.00  0.00           H  
ATOM   1508  N   VAL A 142      34.590  51.350  63.500  1.00  0.00           N  
ATOM   1509  CA  VAL A 142      34.390  50.680  64.800  1.00  0.00           C  
ATOM   1510  C   VAL A 142      35.510  49.800  65.400  1.00  0.00           C  
ATOM   1511  O   VAL A 142      36.630  49.950  65.000  1.00  0.00           O  
ATOM   1512  CB  VAL A 142      32.920  50.180  65.080  1.00  0.00           C  
ATOM   1513  CG1 VAL A 142      32.120  51.400  65.510  1.00  0.00           C  
ATOM   1514  CG2 VAL A 142      32.350  49.700  63.790  1.00  0.00           C  
ATOM   1515  H   VAL A 142      34.340  50.820  62.690  1.00  0.00           H  
ATOM   1516  N   LYS A 143      35.160  48.960  66.380  1.00  0.00           N  
ATOM   1517  CA  LYS A 143      36.130  47.940  66.950  1.00  0.00           C  
ATOM   1518  C   LYS A 143      36.850  47.030  65.940  1.00  0.00           C  
ATOM   1519  O   LYS A 143      36.220  46.230  65.260  1.00  0.00           O  
ATOM   1520  CB  LYS A 143      35.480  47.060  68.060  1.00  0.00           C  
ATOM   1521  CG  LYS A 143      36.420  46.080  68.680  1.00  0.00           C  
ATOM   1522  CD  LYS A 143      37.490  46.840  69.470  1.00  0.00           C  
ATOM   1523  CE  LYS A 143      38.350  45.820  70.280  1.00  0.00           C  
ATOM   1524  NZ  LYS A 143      39.380  45.040  69.570  1.00  0.00           N1+
ATOM   1525  H   LYS A 143      34.410  49.240  66.990  1.00  0.00           H  
ATOM   1526  HZ1 LYS A 143      38.970  44.360  68.960  1.00  0.00           H  
ATOM   1527  HZ2 LYS A 143      39.860  45.670  68.970  1.00  0.00           H  
ATOM   1528  HZ3 LYS A 143      40.010  44.670  70.260  1.00  0.00           H  
ATOM   1529  N   GLU A 144      38.090  47.360  65.730  1.00  0.00           N  
ATOM   1530  CA  GLU A 144      39.020  46.570  64.840  1.00  0.00           C  
ATOM   1531  C   GLU A 144      39.440  45.270  65.550  1.00  0.00           C  
ATOM   1532  O   GLU A 144      39.410  45.160  66.810  1.00  0.00           O  
ATOM   1533  CB  GLU A 144      40.320  47.380  64.570  1.00  0.00           C  
ATOM   1534  CG  GLU A 144      40.040  48.820  64.040  1.00  0.00           C  
ATOM   1535  CD  GLU A 144      41.250  49.640  63.680  1.00  0.00           C  
ATOM   1536  OE1 GLU A 144      42.420  49.280  64.070  1.00  0.00           O  
ATOM   1537  OE2 GLU A 144      41.160  50.560  62.860  1.00  0.00           O1-
ATOM   1538  H   GLU A 144      38.470  48.100  66.290  1.00  0.00           H  
ATOM   1539  N   SER A 145      39.810  44.310  64.760  1.00  0.00           N  
ATOM   1540  CA  SER A 145      40.260  42.990  65.290  1.00  0.00           C  
ATOM   1541  C   SER A 145      41.150  42.210  64.270  1.00  0.00           C  
ATOM   1542  O   SER A 145      41.220  42.630  63.090  1.00  0.00           O  
ATOM   1543  CB  SER A 145      39.050  42.150  65.690  1.00  0.00           C  
ATOM   1544  OG  SER A 145      38.230  41.850  64.550  1.00  0.00           O  
ATOM   1545  H   SER A 145      39.630  44.260  63.780  1.00  0.00           H  
ATOM   1546  HG  SER A 145      37.560  42.580  64.410  1.00  0.00           H  
ATOM   1547  N   ALA A 146      41.750  40.990  64.540  1.00  0.00           N  
ATOM   1548  CA  ALA A 146      42.600  40.180  63.630  1.00  0.00           C  
ATOM   1549  C   ALA A 146      42.440  38.640  63.680  1.00  0.00           C  
ATOM   1550  O   ALA A 146      42.000  38.190  64.760  1.00  0.00           O  
ATOM   1551  CB  ALA A 146      44.070  40.610  63.900  1.00  0.00           C  
ATOM   1552  H   ALA A 146      41.460  40.600  65.420  1.00  0.00           H  
ATOM   1553  N   ALA A 147      42.950  37.970  62.630  1.00  0.00           N  
ATOM   1554  CA  ALA A 147      42.900  36.480  62.620  1.00  0.00           C  
ATOM   1555  C   ALA A 147      44.290  35.900  62.380  1.00  0.00           C  
ATOM   1556  O   ALA A 147      45.200  36.660  62.000  1.00  0.00           O  
ATOM   1557  CB  ALA A 147      41.920  36.140  61.480  1.00  0.00           C  
ATOM   1558  H   ALA A 147      43.270  38.450  61.810  1.00  0.00           H  
ATOM   1559  N   HIS A 148      44.420  34.600  62.130  1.00  0.00           N  
ATOM   1560  CA  HIS A 148      45.650  33.900  61.750  1.00  0.00           C  
ATOM   1561  C   HIS A 148      46.390  34.350  60.490  1.00  0.00           C  
ATOM   1562  O   HIS A 148      47.590  34.620  60.650  1.00  0.00           O  
ATOM   1563  CB  HIS A 148      45.450  32.390  61.690  1.00  0.00           C  
ATOM   1564  CG  HIS A 148      45.150  31.790  63.030  1.00  0.00           C  
ATOM   1565  CD2 HIS A 148      45.880  31.040  63.820  1.00  0.00           C  
ATOM   1566  ND1 HIS A 148      43.920  31.930  63.520  1.00  0.00           N  
ATOM   1567  CE1 HIS A 148      43.830  31.180  64.620  1.00  0.00           C  
ATOM   1568  NE2 HIS A 148      45.060  30.640  64.790  1.00  0.00           N  
ATOM   1569  H   HIS A 148      43.680  33.940  62.130  1.00  0.00           H  
ATOM   1570  HD2 HIS A 148      46.970  30.920  63.740  1.00  0.00           H  
ATOM   1571  HE1 HIS A 148      42.890  30.820  65.030  1.00  0.00           H  
ATOM   1572  HE2 HIS A 148      45.220  29.750  65.230  1.00  0.00           H  
ATOM   1573  N   ASP A 149      45.720  34.700  59.400  1.00  0.00           N  
ATOM   1574  CA  ASP A 149      46.460  35.360  58.310  1.00  0.00           C  
ATOM   1575  C   ASP A 149      45.950  36.790  57.900  1.00  0.00           C  
ATOM   1576  O   ASP A 149      46.590  37.310  56.980  1.00  0.00           O  
ATOM   1577  CB  ASP A 149      46.600  34.490  57.050  1.00  0.00           C  
ATOM   1578  CG  ASP A 149      47.380  33.160  57.150  1.00  0.00           C  
ATOM   1579  OD1 ASP A 149      46.940  32.100  57.600  1.00  0.00           O  
ATOM   1580  OD2 ASP A 149      48.560  33.180  56.790  1.00  0.00           O1-
ATOM   1581  H   ASP A 149      44.770  34.450  59.250  1.00  0.00           H  
ATOM   1582  N   TYR A 150      45.050  37.460  58.580  1.00  0.00           N  
ATOM   1583  CA  TYR A 150      44.400  38.660  58.050  1.00  0.00           C  
ATOM   1584  C   TYR A 150      43.760  39.480  59.160  1.00  0.00           C  
ATOM   1585  O   TYR A 150      43.590  38.890  60.260  1.00  0.00           O  
ATOM   1586  CB  TYR A 150      43.500  38.300  56.850  1.00  0.00           C  
ATOM   1587  CG  TYR A 150      42.230  37.580  57.200  1.00  0.00           C  
ATOM   1588  CD1 TYR A 150      42.270  36.250  56.840  1.00  0.00           C  
ATOM   1589  CD2 TYR A 150      41.110  38.000  57.950  1.00  0.00           C  
ATOM   1590  CE1 TYR A 150      41.300  35.390  57.170  1.00  0.00           C  
ATOM   1591  CE2 TYR A 150      40.040  37.120  58.190  1.00  0.00           C  
ATOM   1592  CZ  TYR A 150      40.150  35.850  57.860  1.00  0.00           C  
ATOM   1593  OH  TYR A 150      39.020  35.070  57.980  1.00  0.00           O  
ATOM   1594  H   TYR A 150      44.770  37.090  59.470  1.00  0.00           H  
ATOM   1595  HD1 TYR A 150      43.000  35.950  56.090  1.00  0.00           H  
ATOM   1596  HD2 TYR A 150      41.150  38.860  58.610  1.00  0.00           H  
ATOM   1597  HE1 TYR A 150      41.420  34.360  56.810  1.00  0.00           H  
ATOM   1598  HE2 TYR A 150      39.140  37.450  58.710  1.00  0.00           H  
ATOM   1599  HH  TYR A 150      39.230  34.180  57.570  1.00  0.00           H  
ATOM   1600  N   THR A 151      43.520  40.780  58.880  1.00  0.00           N  
ATOM   1601  CA  THR A 151      42.880  41.710  59.840  1.00  0.00           C  
ATOM   1602  C   THR A 151      41.430  42.130  59.410  1.00  0.00           C  
ATOM   1603  O   THR A 151      41.120  42.190  58.240  1.00  0.00           O  
ATOM   1604  CB  THR A 151      43.510  43.140  60.090  1.00  0.00           C  
ATOM   1605  CG2 THR A 151      44.590  43.060  61.220  1.00  0.00           C  
ATOM   1606  OG1 THR A 151      44.090  43.640  58.890  1.00  0.00           O  
ATOM   1607  H   THR A 151      43.540  41.180  57.960  1.00  0.00           H  
ATOM   1608  HG1 THR A 151      44.410  44.580  58.990  1.00  0.00           H  
ATOM   1609  N   LEU A 152      40.530  42.350  60.420  1.00  0.00           N  
ATOM   1610  CA  LEU A 152      39.090  42.510  60.140  1.00  0.00           C  
ATOM   1611  C   LEU A 152      38.750  43.910  60.540  1.00  0.00           C  
ATOM   1612  O   LEU A 152      38.500  44.150  61.710  1.00  0.00           O  
ATOM   1613  CB  LEU A 152      38.200  41.490  60.880  1.00  0.00           C  
ATOM   1614  CG  LEU A 152      38.540  40.030  60.530  1.00  0.00           C  
ATOM   1615  CD1 LEU A 152      39.520  39.370  61.530  1.00  0.00           C  
ATOM   1616  CD2 LEU A 152      37.220  39.220  60.400  1.00  0.00           C  
ATOM   1617  H   LEU A 152      40.780  42.370  61.390  1.00  0.00           H  
ATOM   1618  N   ARG A 153      38.850  44.820  59.540  1.00  0.00           N  
ATOM   1619  CA  ARG A 153      38.460  46.260  59.840  1.00  0.00           C  
ATOM   1620  C   ARG A 153      37.000  46.430  59.440  1.00  0.00           C  
ATOM   1621  O   ARG A 153      36.760  46.310  58.240  1.00  0.00           O  
ATOM   1622  CB  ARG A 153      39.400  47.240  59.030  1.00  0.00           C  
ATOM   1623  CG  ARG A 153      39.210  48.570  59.700  1.00  0.00           C  
ATOM   1624  CD  ARG A 153      40.360  49.470  59.250  1.00  0.00           C  
ATOM   1625  NE  ARG A 153      41.450  49.350  60.240  1.00  0.00           N  
ATOM   1626  CZ  ARG A 153      42.660  48.930  60.060  1.00  0.00           C  
ATOM   1627  NH1 ARG A 153      43.130  48.700  58.840  1.00  0.00           N1+
ATOM   1628  NH2 ARG A 153      43.530  48.840  61.010  1.00  0.00           N  
ATOM   1629  H   ARG A 153      39.310  44.630  58.680  1.00  0.00           H  
ATOM   1630  HE  ARG A 153      41.300  49.660  61.180  1.00  0.00           H  
ATOM   1631 1HH1 ARG A 153      42.570  48.690  58.010  1.00  0.00           H  
ATOM   1632 2HH1 ARG A 153      44.120  48.600  58.730  1.00  0.00           H  
ATOM   1633 1HH2 ARG A 153      43.440  49.170  61.950  1.00  0.00           H  
ATOM   1634 2HH2 ARG A 153      44.410  48.400  60.820  1.00  0.00           H  
ATOM   1635  N   GLU A 154      36.180  47.000  60.320  1.00  0.00           N  
ATOM   1636  CA  GLU A 154      34.670  47.050  60.230  1.00  0.00           C  
ATOM   1637  C   GLU A 154      34.180  48.460  60.180  1.00  0.00           C  
ATOM   1638  O   GLU A 154      33.880  49.100  61.190  1.00  0.00           O  
ATOM   1639  CB  GLU A 154      34.050  46.420  61.520  1.00  0.00           C  
ATOM   1640  CG  GLU A 154      32.810  45.530  61.140  1.00  0.00           C  
ATOM   1641  CD  GLU A 154      31.930  45.360  62.310  1.00  0.00           C  
ATOM   1642  OE1 GLU A 154      32.370  44.830  63.400  1.00  0.00           O  
ATOM   1643  OE2 GLU A 154      30.730  45.840  62.230  1.00  0.00           O1-
ATOM   1644  H   GLU A 154      36.560  47.390  61.160  1.00  0.00           H  
ATOM   1645  N   LEU A 155      34.050  48.970  58.920  1.00  0.00           N  
ATOM   1646  CA  LEU A 155      33.870  50.440  58.840  1.00  0.00           C  
ATOM   1647  C   LEU A 155      32.380  50.820  58.510  1.00  0.00           C  
ATOM   1648  O   LEU A 155      31.840  50.580  57.410  1.00  0.00           O  
ATOM   1649  CB  LEU A 155      34.800  50.950  57.660  1.00  0.00           C  
ATOM   1650  CG  LEU A 155      36.330  51.000  57.890  1.00  0.00           C  
ATOM   1651  CD1 LEU A 155      37.130  49.970  57.060  1.00  0.00           C  
ATOM   1652  CD2 LEU A 155      36.890  52.430  57.820  1.00  0.00           C  
ATOM   1653  H   LEU A 155      34.260  48.470  58.080  1.00  0.00           H  
ATOM   1654  N   LYS A 156      31.850  51.760  59.310  1.00  0.00           N  
ATOM   1655  CA  LYS A 156      30.410  52.140  59.360  1.00  0.00           C  
ATOM   1656  C   LYS A 156      30.130  53.510  58.610  1.00  0.00           C  
ATOM   1657  O   LYS A 156      30.020  54.610  59.050  1.00  0.00           O  
ATOM   1658  CB  LYS A 156      30.030  52.400  60.790  1.00  0.00           C  
ATOM   1659  CG  LYS A 156      30.130  51.170  61.760  1.00  0.00           C  
ATOM   1660  CD  LYS A 156      29.000  50.150  61.610  1.00  0.00           C  
ATOM   1661  CE  LYS A 156      29.150  49.010  62.610  1.00  0.00           C  
ATOM   1662  NZ  LYS A 156      28.210  47.900  62.250  1.00  0.00           N1+
ATOM   1663  H   LYS A 156      32.420  52.370  59.860  1.00  0.00           H  
ATOM   1664  HZ1 LYS A 156      28.440  47.550  61.340  1.00  0.00           H  
ATOM   1665  HZ2 LYS A 156      28.260  47.120  62.880  1.00  0.00           H  
ATOM   1666  HZ3 LYS A 156      27.290  48.280  62.280  1.00  0.00           H  
ATOM   1667  N   LEU A 157      30.030  53.260  57.310  1.00  0.00           N  
ATOM   1668  CA  LEU A 157      29.850  54.370  56.330  1.00  0.00           C  
ATOM   1669  C   LEU A 157      28.350  54.860  56.340  1.00  0.00           C  
ATOM   1670  O   LEU A 157      27.400  53.980  56.270  1.00  0.00           O  
ATOM   1671  CB  LEU A 157      30.200  53.820  55.000  1.00  0.00           C  
ATOM   1672  CG  LEU A 157      31.710  53.890  54.590  1.00  0.00           C  
ATOM   1673  CD1 LEU A 157      32.690  53.160  55.460  1.00  0.00           C  
ATOM   1674  CD2 LEU A 157      31.720  53.490  53.090  1.00  0.00           C  
ATOM   1675  H   LEU A 157      29.940  52.320  56.990  1.00  0.00           H  
ATOM   1676  N   SER A 158      28.280  56.160  55.950  1.00  0.00           N  
ATOM   1677  CA  SER A 158      27.010  56.880  55.810  1.00  0.00           C  
ATOM   1678  C   SER A 158      27.130  58.140  55.030  1.00  0.00           C  
ATOM   1679  O   SER A 158      28.200  58.460  54.510  1.00  0.00           O  
ATOM   1680  CB  SER A 158      26.280  57.160  57.170  1.00  0.00           C  
ATOM   1681  OG  SER A 158      27.180  58.050  57.830  1.00  0.00           O  
ATOM   1682  H   SER A 158      29.090  56.670  55.670  1.00  0.00           H  
ATOM   1683  HG  SER A 158      28.040  57.590  58.020  1.00  0.00           H  
ATOM   1684  N   LYS A 159      26.000  58.730  54.660  1.00  0.00           N  
ATOM   1685  CA  LYS A 159      26.040  60.110  54.180  1.00  0.00           C  
ATOM   1686  C   LYS A 159      25.590  61.170  55.170  1.00  0.00           C  
ATOM   1687  O   LYS A 159      24.750  60.950  56.060  1.00  0.00           O  
ATOM   1688  CB  LYS A 159      25.200  60.200  52.910  1.00  0.00           C  
ATOM   1689  CG  LYS A 159      25.630  59.480  51.620  1.00  0.00           C  
ATOM   1690  CD  LYS A 159      24.480  59.940  50.710  1.00  0.00           C  
ATOM   1691  CE  LYS A 159      24.760  59.550  49.210  1.00  0.00           C  
ATOM   1692  NZ  LYS A 159      23.780  60.230  48.380  1.00  0.00           N1+
ATOM   1693  H   LYS A 159      25.100  58.300  54.620  1.00  0.00           H  
ATOM   1694  HZ1 LYS A 159      24.080  60.350  47.430  1.00  0.00           H  
ATOM   1695  HZ2 LYS A 159      22.960  59.650  48.350  1.00  0.00           H  
ATOM   1696  HZ3 LYS A 159      23.580  61.140  48.740  1.00  0.00           H  
ATOM   1697  N   VAL A 160      26.250  62.300  55.040  1.00  0.00           N  
ATOM   1698  CA  VAL A 160      26.140  63.500  55.900  1.00  0.00           C  
ATOM   1699  C   VAL A 160      24.740  64.210  55.860  1.00  0.00           C  
ATOM   1700  O   VAL A 160      24.330  64.480  54.730  1.00  0.00           O  
ATOM   1701  CB  VAL A 160      27.300  64.450  55.700  1.00  0.00           C  
ATOM   1702  CG1 VAL A 160      27.200  65.420  56.860  1.00  0.00           C  
ATOM   1703  CG2 VAL A 160      28.660  63.780  55.810  1.00  0.00           C  
ATOM   1704  H   VAL A 160      26.850  62.470  54.260  1.00  0.00           H  
ATOM   1705  N   GLY A 161      24.030  64.090  57.020  1.00  0.00           N  
ATOM   1706  CA  GLY A 161      22.590  64.410  57.200  1.00  0.00           C  
ATOM   1707  C   GLY A 161      21.510  63.370  56.890  1.00  0.00           C  
ATOM   1708  O   GLY A 161      20.670  63.060  57.680  1.00  0.00           O  
ATOM   1709  H   GLY A 161      24.480  64.320  57.880  1.00  0.00           H  
ATOM   1710  N   GLN A 162      21.660  62.810  55.680  1.00  0.00           N  
ATOM   1711  CA  GLN A 162      20.770  61.860  55.050  1.00  0.00           C  
ATOM   1712  C   GLN A 162      20.790  60.620  55.990  1.00  0.00           C  
ATOM   1713  O   GLN A 162      21.640  59.730  56.010  1.00  0.00           O  
ATOM   1714  CB  GLN A 162      21.430  61.690  53.670  1.00  0.00           C  
ATOM   1715  CG  GLN A 162      20.390  61.110  52.660  1.00  0.00           C  
ATOM   1716  CD  GLN A 162      20.860  60.880  51.200  1.00  0.00           C  
ATOM   1717  NE2 GLN A 162      20.990  61.890  50.370  1.00  0.00           N  
ATOM   1718  OE1 GLN A 162      21.060  59.710  50.820  1.00  0.00           O  
ATOM   1719  H   GLN A 162      22.350  63.250  55.110  1.00  0.00           H  
ATOM   1720 1HE2 GLN A 162      20.910  62.800  50.780  1.00  0.00           H  
ATOM   1721 2HE2 GLN A 162      21.140  61.700  49.400  1.00  0.00           H  
ATOM   1722  N   GLY A 163      19.540  60.280  56.390  1.00  0.00           N  
ATOM   1723  CA  GLY A 163      19.120  59.050  57.140  1.00  0.00           C  
ATOM   1724  C   GLY A 163      18.920  57.790  56.310  1.00  0.00           C  
ATOM   1725  O   GLY A 163      18.600  57.810  55.070  1.00  0.00           O  
ATOM   1726  H   GLY A 163      18.750  60.880  56.370  1.00  0.00           H  
ATOM   1727  N   ASN A 164      19.160  56.720  57.050  1.00  0.00           N  
ATOM   1728  CA  ASN A 164      18.920  55.330  56.630  1.00  0.00           C  
ATOM   1729  C   ASN A 164      19.940  54.740  55.600  1.00  0.00           C  
ATOM   1730  O   ASN A 164      20.240  53.590  55.570  1.00  0.00           O  
ATOM   1731  CB  ASN A 164      17.460  55.210  56.170  1.00  0.00           C  
ATOM   1732  CG  ASN A 164      17.020  53.890  55.500  1.00  0.00           C  
ATOM   1733  ND2 ASN A 164      15.990  54.040  54.720  1.00  0.00           N  
ATOM   1734  OD1 ASN A 164      17.320  52.810  55.910  1.00  0.00           O  
ATOM   1735  H   ASN A 164      19.640  56.800  57.920  1.00  0.00           H  
ATOM   1736 1HD2 ASN A 164      15.640  54.960  54.510  1.00  0.00           H  
ATOM   1737 2HD2 ASN A 164      15.490  53.230  54.430  1.00  0.00           H  
ATOM   1738  N   THR A 165      20.800  55.580  55.030  1.00  0.00           N  
ATOM   1739  CA  THR A 165      21.850  55.330  54.000  1.00  0.00           C  
ATOM   1740  C   THR A 165      22.970  54.440  54.540  1.00  0.00           C  
ATOM   1741  O   THR A 165      23.730  53.780  53.780  1.00  0.00           O  
ATOM   1742  CB  THR A 165      22.420  56.600  53.410  1.00  0.00           C  
ATOM   1743  CG2 THR A 165      21.260  57.490  53.020  1.00  0.00           C  
ATOM   1744  OG1 THR A 165      23.220  57.330  54.420  1.00  0.00           O  
ATOM   1745  H   THR A 165      20.670  56.540  55.260  1.00  0.00           H  
ATOM   1746  HG1 THR A 165      22.580  58.000  54.790  1.00  0.00           H  
ATOM   1747  N   GLU A 166      23.250  54.650  55.840  1.00  0.00           N  
ATOM   1748  CA  GLU A 166      24.130  53.810  56.620  1.00  0.00           C  
ATOM   1749  C   GLU A 166      24.220  52.280  56.320  1.00  0.00           C  
ATOM   1750  O   GLU A 166      23.190  51.650  56.120  1.00  0.00           O  
ATOM   1751  CB  GLU A 166      23.890  54.160  58.100  1.00  0.00           C  
ATOM   1752  CG  GLU A 166      24.900  53.440  58.970  1.00  0.00           C  
ATOM   1753  CD  GLU A 166      24.890  53.810  60.450  1.00  0.00           C  
ATOM   1754  OE1 GLU A 166      24.940  54.950  60.800  1.00  0.00           O  
ATOM   1755  OE2 GLU A 166      24.980  52.830  61.240  1.00  0.00           O1-
ATOM   1756  H   GLU A 166      22.830  55.410  56.330  1.00  0.00           H  
ATOM   1757  N   ARG A 167      25.520  51.930  56.130  1.00  0.00           N  
ATOM   1758  CA  ARG A 167      26.030  50.560  55.840  1.00  0.00           C  
ATOM   1759  C   ARG A 167      27.570  50.230  56.180  1.00  0.00           C  
ATOM   1760  O   ARG A 167      28.520  50.900  55.870  1.00  0.00           O  
ATOM   1761  CB  ARG A 167      25.690  50.270  54.390  1.00  0.00           C  
ATOM   1762  CG  ARG A 167      26.350  51.130  53.350  1.00  0.00           C  
ATOM   1763  CD  ARG A 167      25.610  50.710  52.130  1.00  0.00           C  
ATOM   1764  NE  ARG A 167      26.010  51.550  50.960  1.00  0.00           N  
ATOM   1765  CZ  ARG A 167      25.240  52.530  50.430  1.00  0.00           C  
ATOM   1766  NH1 ARG A 167      24.120  52.960  51.030  1.00  0.00           N1+
ATOM   1767  NH2 ARG A 167      25.410  52.970  49.140  1.00  0.00           N  
ATOM   1768  H   ARG A 167      26.150  52.700  56.060  1.00  0.00           H  
ATOM   1769  HE  ARG A 167      26.840  51.410  50.410  1.00  0.00           H  
ATOM   1770 1HH1 ARG A 167      23.930  52.600  51.940  1.00  0.00           H  
ATOM   1771 2HH1 ARG A 167      23.300  53.220  50.520  1.00  0.00           H  
ATOM   1772 1HH2 ARG A 167      26.130  52.660  48.530  1.00  0.00           H  
ATOM   1773 2HH2 ARG A 167      24.790  53.670  48.780  1.00  0.00           H  
ATOM   1774  N   THR A 168      27.790  49.120  56.900  1.00  0.00           N  
ATOM   1775  CA  THR A 168      29.080  48.600  57.340  1.00  0.00           C  
ATOM   1776  C   THR A 168      29.850  47.870  56.160  1.00  0.00           C  
ATOM   1777  O   THR A 168      29.530  46.750  55.710  1.00  0.00           O  
ATOM   1778  CB  THR A 168      28.910  47.610  58.470  1.00  0.00           C  
ATOM   1779  CG2 THR A 168      30.250  47.420  59.230  1.00  0.00           C  
ATOM   1780  OG1 THR A 168      27.860  48.010  59.300  1.00  0.00           O  
ATOM   1781  H   THR A 168      27.010  48.520  57.090  1.00  0.00           H  
ATOM   1782  HG1 THR A 168      27.000  47.890  58.820  1.00  0.00           H  
ATOM   1783  N   VAL A 169      30.720  48.710  55.640  1.00  0.00           N  
ATOM   1784  CA  VAL A 169      31.750  48.260  54.630  1.00  0.00           C  
ATOM   1785  C   VAL A 169      33.060  47.670  55.190  1.00  0.00           C  
ATOM   1786  O   VAL A 169      33.650  48.160  56.100  1.00  0.00           O  
ATOM   1787  CB  VAL A 169      32.020  49.400  53.680  1.00  0.00           C  
ATOM   1788  CG1 VAL A 169      33.210  49.220  52.810  1.00  0.00           C  
ATOM   1789  CG2 VAL A 169      30.750  49.740  52.880  1.00  0.00           C  
ATOM   1790  H   VAL A 169      30.930  49.580  56.070  1.00  0.00           H  
ATOM   1791  N   TRP A 170      33.350  46.460  54.790  1.00  0.00           N  
ATOM   1792  CA  TRP A 170      34.510  45.720  55.440  1.00  0.00           C  
ATOM   1793  C   TRP A 170      35.780  45.960  54.640  1.00  0.00           C  
ATOM   1794  O   TRP A 170      35.820  46.610  53.590  1.00  0.00           O  
ATOM   1795  CB  TRP A 170      34.270  44.240  55.380  1.00  0.00           C  
ATOM   1796  CG  TRP A 170      33.270  43.760  56.480  1.00  0.00           C  
ATOM   1797  CD1 TRP A 170      31.940  43.870  56.430  1.00  0.00           C  
ATOM   1798  CD2 TRP A 170      33.550  43.150  57.690  1.00  0.00           C  
ATOM   1799  CE2 TRP A 170      32.320  42.850  58.330  1.00  0.00           C  
ATOM   1800  CE3 TRP A 170      34.790  42.910  58.330  1.00  0.00           C  
ATOM   1801  NE1 TRP A 170      31.390  43.360  57.550  1.00  0.00           N  
ATOM   1802  CZ2 TRP A 170      32.350  42.310  59.610  1.00  0.00           C  
ATOM   1803  CZ3 TRP A 170      34.780  42.240  59.540  1.00  0.00           C  
ATOM   1804  CH2 TRP A 170      33.580  42.000  60.190  1.00  0.00           C  
ATOM   1805  H   TRP A 170      32.780  45.830  54.270  1.00  0.00           H  
ATOM   1806  HD1 TRP A 170      31.330  44.320  55.640  1.00  0.00           H  
ATOM   1807  HE1 TRP A 170      30.430  43.550  57.750  1.00  0.00           H  
ATOM   1808  HE3 TRP A 170      35.700  43.440  58.060  1.00  0.00           H  
ATOM   1809  HZ2 TRP A 170      31.410  42.040  60.070  1.00  0.00           H  
ATOM   1810  HZ3 TRP A 170      35.690  41.690  59.770  1.00  0.00           H  
ATOM   1811  HH2 TRP A 170      33.660  41.550  61.180  1.00  0.00           H  
ATOM   1812  N   GLN A 171      36.780  45.900  55.420  1.00  0.00           N  
ATOM   1813  CA  GLN A 171      38.180  45.820  55.010  1.00  0.00           C  
ATOM   1814  C   GLN A 171      38.940  44.590  55.540  1.00  0.00           C  
ATOM   1815  O   GLN A 171      39.210  44.550  56.740  1.00  0.00           O  
ATOM   1816  CB  GLN A 171      39.050  47.040  55.390  1.00  0.00           C  
ATOM   1817  CG  GLN A 171      40.540  46.940  55.020  1.00  0.00           C  
ATOM   1818  CD  GLN A 171      41.420  48.100  55.150  1.00  0.00           C  
ATOM   1819  NE2 GLN A 171      42.020  48.590  54.090  1.00  0.00           N  
ATOM   1820  OE1 GLN A 171      41.720  48.540  56.270  1.00  0.00           O  
ATOM   1821  H   GLN A 171      36.620  45.890  56.410  1.00  0.00           H  
ATOM   1822 1HE2 GLN A 171      41.940  48.070  53.240  1.00  0.00           H  
ATOM   1823 2HE2 GLN A 171      42.700  49.320  54.100  1.00  0.00           H  
ATOM   1824  N   TYR A 172      38.800  43.510  54.720  1.00  0.00           N  
ATOM   1825  CA  TYR A 172      39.670  42.310  54.930  1.00  0.00           C  
ATOM   1826  C   TYR A 172      41.020  42.460  54.250  1.00  0.00           C  
ATOM   1827  O   TYR A 172      41.110  42.890  53.100  1.00  0.00           O  
ATOM   1828  CB  TYR A 172      38.870  41.070  54.440  1.00  0.00           C  
ATOM   1829  CG  TYR A 172      38.030  40.330  55.470  1.00  0.00           C  
ATOM   1830  CD1 TYR A 172      38.070  38.960  55.340  1.00  0.00           C  
ATOM   1831  CD2 TYR A 172      37.000  40.900  56.210  1.00  0.00           C  
ATOM   1832  CE1 TYR A 172      37.050  38.120  55.870  1.00  0.00           C  
ATOM   1833  CE2 TYR A 172      36.030  40.050  56.750  1.00  0.00           C  
ATOM   1834  CZ  TYR A 172      36.010  38.690  56.570  1.00  0.00           C  
ATOM   1835  OH  TYR A 172      35.120  37.870  57.140  1.00  0.00           O  
ATOM   1836  H   TYR A 172      38.210  43.500  53.910  1.00  0.00           H  
ATOM   1837  HD1 TYR A 172      38.860  38.530  54.720  1.00  0.00           H  
ATOM   1838  HD2 TYR A 172      36.930  41.970  56.410  1.00  0.00           H  
ATOM   1839  HE1 TYR A 172      37.000  37.070  55.590  1.00  0.00           H  
ATOM   1840  HE2 TYR A 172      35.310  40.370  57.500  1.00  0.00           H  
ATOM   1841  HH  TYR A 172      35.660  37.030  57.240  1.00  0.00           H  
ATOM   1842  N   HIS A 173      41.940  42.500  55.190  1.00  0.00           N  
ATOM   1843  CA  HIS A 173      43.310  42.950  54.790  1.00  0.00           C  
ATOM   1844  C   HIS A 173      44.310  41.800  54.880  1.00  0.00           C  
ATOM   1845  O   HIS A 173      44.410  41.260  56.010  1.00  0.00           O  
ATOM   1846  CB  HIS A 173      43.920  44.070  55.640  1.00  0.00           C  
ATOM   1847  CG  HIS A 173      45.220  44.710  55.090  1.00  0.00           C  
ATOM   1848  CD2 HIS A 173      45.250  46.050  54.990  1.00  0.00           C  
ATOM   1849  ND1 HIS A 173      46.400  44.130  54.960  1.00  0.00           N  
ATOM   1850  CE1 HIS A 173      47.200  45.170  54.730  1.00  0.00           C  
ATOM   1851  NE2 HIS A 173      46.500  46.300  54.800  1.00  0.00           N  
ATOM   1852  H   HIS A 173      41.710  42.690  56.150  1.00  0.00           H  
ATOM   1853  HD2 HIS A 173      44.430  46.760  55.120  1.00  0.00           H  
ATOM   1854  HE1 HIS A 173      48.290  45.100  54.710  1.00  0.00           H  
ATOM   1855  HE2 HIS A 173      46.920  47.210  54.830  1.00  0.00           H  
ATOM   1856  N   PHE A 174      44.740  41.230  53.690  1.00  0.00           N  
ATOM   1857  CA  PHE A 174      45.550  40.000  53.720  1.00  0.00           C  
ATOM   1858  C   PHE A 174      47.070  40.130  54.010  1.00  0.00           C  
ATOM   1859  O   PHE A 174      47.960  40.500  53.210  1.00  0.00           O  
ATOM   1860  CB  PHE A 174      45.270  39.120  52.520  1.00  0.00           C  
ATOM   1861  CG  PHE A 174      45.810  37.700  52.610  1.00  0.00           C  
ATOM   1862  CD1 PHE A 174      45.160  36.800  53.420  1.00  0.00           C  
ATOM   1863  CD2 PHE A 174      47.010  37.380  52.050  1.00  0.00           C  
ATOM   1864  CE1 PHE A 174      45.720  35.530  53.660  1.00  0.00           C  
ATOM   1865  CE2 PHE A 174      47.610  36.130  52.300  1.00  0.00           C  
ATOM   1866  CZ  PHE A 174      46.910  35.200  53.090  1.00  0.00           C  
ATOM   1867  H   PHE A 174      44.660  41.680  52.800  1.00  0.00           H  
ATOM   1868  HD1 PHE A 174      44.160  37.060  53.770  1.00  0.00           H  
ATOM   1869  HD2 PHE A 174      47.620  38.250  51.810  1.00  0.00           H  
ATOM   1870  HE1 PHE A 174      45.270  34.670  54.170  1.00  0.00           H  
ATOM   1871  HE2 PHE A 174      48.590  35.920  51.890  1.00  0.00           H  
ATOM   1872  HZ  PHE A 174      47.530  34.420  53.520  1.00  0.00           H  
ATOM   1873  N   ARG A 175      47.310  39.940  55.290  1.00  0.00           N  
ATOM   1874  CA  ARG A 175      48.640  40.160  55.880  1.00  0.00           C  
ATOM   1875  C   ARG A 175      49.840  39.370  55.290  1.00  0.00           C  
ATOM   1876  O   ARG A 175      50.850  40.010  55.090  1.00  0.00           O  
ATOM   1877  CB  ARG A 175      48.500  39.930  57.370  1.00  0.00           C  
ATOM   1878  CG  ARG A 175      49.550  40.500  58.290  1.00  0.00           C  
ATOM   1879  CD  ARG A 175      48.850  40.590  59.660  1.00  0.00           C  
ATOM   1880  NE  ARG A 175      48.280  41.930  59.740  1.00  0.00           N  
ATOM   1881  CZ  ARG A 175      48.330  42.730  60.820  1.00  0.00           C  
ATOM   1882  NH1 ARG A 175      48.870  42.320  62.010  1.00  0.00           N1+
ATOM   1883  NH2 ARG A 175      48.240  44.040  60.470  1.00  0.00           N  
ATOM   1884  H   ARG A 175      46.640  39.540  55.920  1.00  0.00           H  
ATOM   1885  HE  ARG A 175      47.880  42.170  58.850  1.00  0.00           H  
ATOM   1886 1HH1 ARG A 175      49.200  41.390  62.180  1.00  0.00           H  
ATOM   1887 2HH1 ARG A 175      49.060  42.980  62.730  1.00  0.00           H  
ATOM   1888 1HH2 ARG A 175      48.000  44.240  59.530  1.00  0.00           H  
ATOM   1889 2HH2 ARG A 175      48.410  44.750  61.160  1.00  0.00           H  
ATOM   1890  N   THR A 176      49.710  38.040  55.350  1.00  0.00           N  
ATOM   1891  CA  THR A 176      50.860  37.120  55.080  1.00  0.00           C  
ATOM   1892  C   THR A 176      51.480  37.020  53.640  1.00  0.00           C  
ATOM   1893  O   THR A 176      51.730  35.960  53.040  1.00  0.00           O  
ATOM   1894  CB  THR A 176      50.550  35.720  55.650  1.00  0.00           C  
ATOM   1895  CG2 THR A 176      51.760  34.880  55.910  1.00  0.00           C  
ATOM   1896  OG1 THR A 176      49.580  35.770  56.750  1.00  0.00           O  
ATOM   1897  H   THR A 176      48.920  37.660  55.820  1.00  0.00           H  
ATOM   1898  HG1 THR A 176      49.050  34.930  56.700  1.00  0.00           H  
ATOM   1899  N   TRP A 177      51.510  38.200  53.000  1.00  0.00           N  
ATOM   1900  CA  TRP A 177      52.180  38.310  51.660  1.00  0.00           C  
ATOM   1901  C   TRP A 177      53.450  39.130  51.690  1.00  0.00           C  
ATOM   1902  O   TRP A 177      53.440  40.310  52.130  1.00  0.00           O  
ATOM   1903  CB  TRP A 177      51.150  38.980  50.720  1.00  0.00           C  
ATOM   1904  CG  TRP A 177      51.700  38.620  49.330  1.00  0.00           C  
ATOM   1905  CD1 TRP A 177      52.560  39.280  48.600  1.00  0.00           C  
ATOM   1906  CD2 TRP A 177      51.210  37.590  48.560  1.00  0.00           C  
ATOM   1907  CE2 TRP A 177      51.880  37.740  47.270  1.00  0.00           C  
ATOM   1908  CE3 TRP A 177      50.130  36.790  48.600  1.00  0.00           C  
ATOM   1909  NE1 TRP A 177      52.710  38.720  47.400  1.00  0.00           N  
ATOM   1910  CZ2 TRP A 177      51.420  37.050  46.170  1.00  0.00           C  
ATOM   1911  CZ3 TRP A 177      49.620  36.090  47.470  1.00  0.00           C  
ATOM   1912  CH2 TRP A 177      50.280  36.270  46.240  1.00  0.00           C  
ATOM   1913  H   TRP A 177      51.270  39.090  53.370  1.00  0.00           H  
ATOM   1914  HD1 TRP A 177      53.080  40.190  48.920  1.00  0.00           H  
ATOM   1915  HE1 TRP A 177      53.510  38.870  46.820  1.00  0.00           H  
ATOM   1916  HE3 TRP A 177      49.740  36.490  49.570  1.00  0.00           H  
ATOM   1917  HZ2 TRP A 177      51.930  37.140  45.210  1.00  0.00           H  
ATOM   1918  HZ3 TRP A 177      48.860  35.340  47.680  1.00  0.00           H  
ATOM   1919  HH2 TRP A 177      49.950  35.670  45.390  1.00  0.00           H  
ATOM   1920  N   PRO A 178      54.630  38.540  51.380  1.00  0.00           N  
ATOM   1921  CA  PRO A 178      56.020  39.090  51.510  1.00  0.00           C  
ATOM   1922  C   PRO A 178      56.530  39.930  50.320  1.00  0.00           C  
ATOM   1923  O   PRO A 178      56.330  39.630  49.190  1.00  0.00           O  
ATOM   1924  CB  PRO A 178      56.960  37.900  51.810  1.00  0.00           C  
ATOM   1925  CG  PRO A 178      56.320  36.700  51.060  1.00  0.00           C  
ATOM   1926  CD  PRO A 178      54.820  37.200  50.890  1.00  0.00           C  
ATOM   1927  N   ASP A 179      57.420  40.880  50.710  1.00  0.00           N  
ATOM   1928  CA  ASP A 179      58.090  41.850  49.870  1.00  0.00           C  
ATOM   1929  C   ASP A 179      58.840  41.390  48.560  1.00  0.00           C  
ATOM   1930  O   ASP A 179      58.960  42.210  47.660  1.00  0.00           O  
ATOM   1931  CB  ASP A 179      59.110  42.570  50.710  1.00  0.00           C  
ATOM   1932  CG  ASP A 179      58.490  43.210  51.950  1.00  0.00           C  
ATOM   1933  OD1 ASP A 179      58.280  42.490  52.920  1.00  0.00           O  
ATOM   1934  OD2 ASP A 179      58.230  44.400  51.980  1.00  0.00           O1-
ATOM   1935  H   ASP A 179      57.660  41.130  51.650  1.00  0.00           H  
ATOM   1936  N   HIS A 180      59.380  40.170  48.600  1.00  0.00           N  
ATOM   1937  CA  HIS A 180      59.840  39.470  47.420  1.00  0.00           C  
ATOM   1938  C   HIS A 180      59.090  38.180  47.020  1.00  0.00           C  
ATOM   1939  O   HIS A 180      58.720  37.400  47.900  1.00  0.00           O  
ATOM   1940  CB  HIS A 180      61.310  38.980  47.690  1.00  0.00           C  
ATOM   1941  CG  HIS A 180      62.230  40.130  47.360  1.00  0.00           C  
ATOM   1942  CD2 HIS A 180      62.820  40.270  46.190  1.00  0.00           C  
ATOM   1943  ND1 HIS A 180      62.740  41.020  48.180  1.00  0.00           N  
ATOM   1944  CE1 HIS A 180      63.660  41.750  47.490  1.00  0.00           C  
ATOM   1945  NE2 HIS A 180      63.730  41.190  46.290  1.00  0.00           N  
ATOM   1946  H   HIS A 180      59.480  39.600  49.410  1.00  0.00           H  
ATOM   1947  HD2 HIS A 180      62.740  39.520  45.410  1.00  0.00           H  
ATOM   1948  HE1 HIS A 180      64.400  42.420  47.920  1.00  0.00           H  
ATOM   1949  HE2 HIS A 180      64.580  41.260  45.760  1.00  0.00           H  
ATOM   1950  N   GLY A 181      58.940  38.110  45.660  1.00  0.00           N  
ATOM   1951  CA  GLY A 181      58.210  37.030  44.990  1.00  0.00           C  
ATOM   1952  C   GLY A 181      56.870  36.520  45.580  1.00  0.00           C  
ATOM   1953  O   GLY A 181      56.290  37.210  46.410  1.00  0.00           O  
ATOM   1954  H   GLY A 181      59.250  38.860  45.070  1.00  0.00           H  
ATOM   1955  N   VAL A 182      56.400  35.430  44.980  1.00  0.00           N  
ATOM   1956  CA  VAL A 182      55.220  34.600  45.350  1.00  0.00           C  
ATOM   1957  C   VAL A 182      55.570  33.670  46.540  1.00  0.00           C  
ATOM   1958  O   VAL A 182      56.530  32.920  46.440  1.00  0.00           O  
ATOM   1959  CB  VAL A 182      54.620  34.000  44.030  1.00  0.00           C  
ATOM   1960  CG1 VAL A 182      55.390  32.750  43.670  1.00  0.00           C  
ATOM   1961  CG2 VAL A 182      53.100  33.870  44.130  1.00  0.00           C  
ATOM   1962  H   VAL A 182      56.990  35.100  44.240  1.00  0.00           H  
ATOM   1963  N   PRO A 183      54.640  33.660  47.500  1.00  0.00           N  
ATOM   1964  CA  PRO A 183      54.920  32.850  48.610  1.00  0.00           C  
ATOM   1965  C   PRO A 183      54.800  31.370  48.290  1.00  0.00           C  
ATOM   1966  O   PRO A 183      54.320  31.040  47.230  1.00  0.00           O  
ATOM   1967  CB  PRO A 183      53.830  33.230  49.570  1.00  0.00           C  
ATOM   1968  CG  PRO A 183      52.730  33.940  48.820  1.00  0.00           C  
ATOM   1969  CD  PRO A 183      53.390  34.390  47.510  1.00  0.00           C  
ATOM   1970  N   SER A 184      55.050  30.580  49.300  1.00  0.00           N  
ATOM   1971  CA  SER A 184      54.970  29.060  49.170  1.00  0.00           C  
ATOM   1972  C   SER A 184      53.690  28.310  49.590  1.00  0.00           C  
ATOM   1973  O   SER A 184      53.360  27.280  49.010  1.00  0.00           O  
ATOM   1974  CB  SER A 184      56.190  28.350  49.790  1.00  0.00           C  
ATOM   1975  OG  SER A 184      57.340  28.800  49.050  1.00  0.00           O  
ATOM   1976  H   SER A 184      55.340  30.870  50.210  1.00  0.00           H  
ATOM   1977  HG  SER A 184      58.020  28.150  49.390  1.00  0.00           H  
ATOM   1978  N   ASP A 185      53.000  28.900  50.550  1.00  0.00           N  
ATOM   1979  CA  ASP A 185      51.580  28.350  50.780  1.00  0.00           C  
ATOM   1980  C   ASP A 185      50.470  29.250  50.240  1.00  0.00           C  
ATOM   1981  O   ASP A 185      50.190  30.360  50.730  1.00  0.00           O  
ATOM   1982  CB  ASP A 185      51.210  27.840  52.190  1.00  0.00           C  
ATOM   1983  CG  ASP A 185      49.830  27.170  52.330  1.00  0.00           C  
ATOM   1984  OD1 ASP A 185      49.060  27.640  53.180  1.00  0.00           O  
ATOM   1985  OD2 ASP A 185      49.410  26.380  51.440  1.00  0.00           O1-
ATOM   1986  H   ASP A 185      53.400  29.540  51.210  1.00  0.00           H  
ATOM   1987  N   PRO A 186      49.680  28.720  49.280  1.00  0.00           N  
ATOM   1988  CA  PRO A 186      48.490  29.390  48.810  1.00  0.00           C  
ATOM   1989  C   PRO A 186      47.210  29.170  49.700  1.00  0.00           C  
ATOM   1990  O   PRO A 186      46.180  29.830  49.400  1.00  0.00           O  
ATOM   1991  CB  PRO A 186      48.410  28.900  47.350  1.00  0.00           C  
ATOM   1992  CG  PRO A 186      49.030  27.530  47.360  1.00  0.00           C  
ATOM   1993  CD  PRO A 186      50.160  27.680  48.340  1.00  0.00           C  
ATOM   1994  N   GLY A 187      47.270  28.430  50.770  1.00  0.00           N  
ATOM   1995  CA  GLY A 187      46.050  28.060  51.580  1.00  0.00           C  
ATOM   1996  C   GLY A 187      45.150  29.250  51.930  1.00  0.00           C  
ATOM   1997  O   GLY A 187      43.940  29.250  51.710  1.00  0.00           O  
ATOM   1998  H   GLY A 187      48.130  28.070  51.130  1.00  0.00           H  
ATOM   1999  N   GLY A 188      45.740  30.220  52.700  1.00  0.00           N  
ATOM   2000  CA  GLY A 188      45.150  31.530  53.000  1.00  0.00           C  
ATOM   2001  C   GLY A 188      44.690  32.360  51.760  1.00  0.00           C  
ATOM   2002  O   GLY A 188      43.530  32.820  51.710  1.00  0.00           O  
ATOM   2003  H   GLY A 188      46.620  30.120  53.170  1.00  0.00           H  
ATOM   2004  N   VAL A 189      45.560  32.450  50.770  1.00  0.00           N  
ATOM   2005  CA  VAL A 189      45.230  33.110  49.500  1.00  0.00           C  
ATOM   2006  C   VAL A 189      43.970  32.550  48.790  1.00  0.00           C  
ATOM   2007  O   VAL A 189      43.240  33.400  48.350  1.00  0.00           O  
ATOM   2008  CB  VAL A 189      46.570  33.130  48.680  1.00  0.00           C  
ATOM   2009  CG1 VAL A 189      46.420  33.750  47.320  1.00  0.00           C  
ATOM   2010  CG2 VAL A 189      47.710  33.890  49.420  1.00  0.00           C  
ATOM   2011  H   VAL A 189      46.530  32.180  50.860  1.00  0.00           H  
ATOM   2012  N   LEU A 190      43.690  31.220  48.810  1.00  0.00           N  
ATOM   2013  CA  LEU A 190      42.400  30.610  48.440  1.00  0.00           C  
ATOM   2014  C   LEU A 190      41.250  30.940  49.450  1.00  0.00           C  
ATOM   2015  O   LEU A 190      40.150  31.380  49.160  1.00  0.00           O  
ATOM   2016  CB  LEU A 190      42.640  29.140  48.560  1.00  0.00           C  
ATOM   2017  CG  LEU A 190      43.650  28.590  47.500  1.00  0.00           C  
ATOM   2018  CD1 LEU A 190      44.170  27.240  47.920  1.00  0.00           C  
ATOM   2019  CD2 LEU A 190      43.120  28.520  46.130  1.00  0.00           C  
ATOM   2020  H   LEU A 190      44.290  30.550  49.260  1.00  0.00           H  
ATOM   2021  N   ASP A 191      41.530  30.570  50.690  1.00  0.00           N  
ATOM   2022  CA  ASP A 191      40.600  30.750  51.860  1.00  0.00           C  
ATOM   2023  C   ASP A 191      39.950  32.070  52.120  1.00  0.00           C  
ATOM   2024  O   ASP A 191      38.740  32.230  52.130  1.00  0.00           O  
ATOM   2025  CB  ASP A 191      41.160  30.240  53.200  1.00  0.00           C  
ATOM   2026  CG  ASP A 191      40.270  30.350  54.440  1.00  0.00           C  
ATOM   2027  OD1 ASP A 191      40.700  30.710  55.570  1.00  0.00           O  
ATOM   2028  OD2 ASP A 191      39.190  29.740  54.390  1.00  0.00           O1-
ATOM   2029  H   ASP A 191      42.250  29.910  50.920  1.00  0.00           H  
ATOM   2030  N   PHE A 192      40.770  33.060  51.960  1.00  0.00           N  
ATOM   2031  CA  PHE A 192      40.360  34.470  51.960  1.00  0.00           C  
ATOM   2032  C   PHE A 192      39.300  34.920  50.930  1.00  0.00           C  
ATOM   2033  O   PHE A 192      38.300  35.420  51.350  1.00  0.00           O  
ATOM   2034  CB  PHE A 192      41.610  35.340  51.850  1.00  0.00           C  
ATOM   2035  CG  PHE A 192      41.510  36.800  51.980  1.00  0.00           C  
ATOM   2036  CD1 PHE A 192      41.580  37.250  53.270  1.00  0.00           C  
ATOM   2037  CD2 PHE A 192      41.510  37.620  50.900  1.00  0.00           C  
ATOM   2038  CE1 PHE A 192      41.580  38.620  53.430  1.00  0.00           C  
ATOM   2039  CE2 PHE A 192      41.540  39.010  51.060  1.00  0.00           C  
ATOM   2040  CZ  PHE A 192      41.510  39.480  52.340  1.00  0.00           C  
ATOM   2041  H   PHE A 192      41.770  32.970  51.950  1.00  0.00           H  
ATOM   2042  HD1 PHE A 192      41.890  36.660  54.130  1.00  0.00           H  
ATOM   2043  HD2 PHE A 192      41.620  37.150  49.920  1.00  0.00           H  
ATOM   2044  HE1 PHE A 192      41.600  39.020  54.450  1.00  0.00           H  
ATOM   2045  HE2 PHE A 192      42.020  39.640  50.310  1.00  0.00           H  
ATOM   2046  HZ  PHE A 192      41.460  40.560  52.510  1.00  0.00           H  
ATOM   2047  N   LEU A 193      39.490  34.460  49.680  1.00  0.00           N  
ATOM   2048  CA  LEU A 193      38.460  34.580  48.640  1.00  0.00           C  
ATOM   2049  C   LEU A 193      37.090  33.890  48.850  1.00  0.00           C  
ATOM   2050  O   LEU A 193      36.000  34.370  48.430  1.00  0.00           O  
ATOM   2051  CB  LEU A 193      39.030  34.110  47.340  1.00  0.00           C  
ATOM   2052  CG  LEU A 193      40.090  34.990  46.770  1.00  0.00           C  
ATOM   2053  CD1 LEU A 193      40.900  34.110  45.850  1.00  0.00           C  
ATOM   2054  CD2 LEU A 193      39.460  36.160  46.030  1.00  0.00           C  
ATOM   2055  H   LEU A 193      40.400  34.100  49.450  1.00  0.00           H  
ATOM   2056  N   GLU A 194      37.260  32.730  49.520  1.00  0.00           N  
ATOM   2057  CA  GLU A 194      36.090  31.930  49.980  1.00  0.00           C  
ATOM   2058  C   GLU A 194      35.190  32.580  50.980  1.00  0.00           C  
ATOM   2059  O   GLU A 194      34.000  32.790  50.770  1.00  0.00           O  
ATOM   2060  CB  GLU A 194      36.470  30.500  50.350  1.00  0.00           C  
ATOM   2061  CG  GLU A 194      36.800  29.700  49.080  1.00  0.00           C  
ATOM   2062  CD  GLU A 194      36.560  28.210  49.370  1.00  0.00           C  
ATOM   2063  OE1 GLU A 194      35.760  27.520  48.680  1.00  0.00           O  
ATOM   2064  OE2 GLU A 194      37.020  27.700  50.470  1.00  0.00           O1-
ATOM   2065  H   GLU A 194      38.150  32.290  49.570  1.00  0.00           H  
ATOM   2066  N   GLU A 195      35.890  33.030  52.060  1.00  0.00           N  
ATOM   2067  CA  GLU A 195      35.200  33.820  53.130  1.00  0.00           C  
ATOM   2068  C   GLU A 195      34.660  35.230  52.740  1.00  0.00           C  
ATOM   2069  O   GLU A 195      33.700  35.620  53.320  1.00  0.00           O  
ATOM   2070  CB  GLU A 195      36.170  34.130  54.240  1.00  0.00           C  
ATOM   2071  CG  GLU A 195      36.570  32.840  54.980  1.00  0.00           C  
ATOM   2072  CD  GLU A 195      35.480  32.440  55.970  1.00  0.00           C  
ATOM   2073  OE1 GLU A 195      35.240  31.260  56.200  1.00  0.00           O  
ATOM   2074  OE2 GLU A 195      34.950  33.360  56.710  1.00  0.00           O1-
ATOM   2075  H   GLU A 195      36.850  32.740  52.160  1.00  0.00           H  
ATOM   2076  N   VAL A 196      35.280  35.810  51.720  1.00  0.00           N  
ATOM   2077  CA  VAL A 196      34.760  37.050  51.110  1.00  0.00           C  
ATOM   2078  C   VAL A 196      33.420  36.700  50.370  1.00  0.00           C  
ATOM   2079  O   VAL A 196      32.400  37.360  50.760  1.00  0.00           O  
ATOM   2080  CB  VAL A 196      35.760  37.710  50.190  1.00  0.00           C  
ATOM   2081  CG1 VAL A 196      35.260  38.820  49.260  1.00  0.00           C  
ATOM   2082  CG2 VAL A 196      36.950  38.170  51.010  1.00  0.00           C  
ATOM   2083  H   VAL A 196      36.240  35.600  51.590  1.00  0.00           H  
ATOM   2084  N   HIS A 197      33.390  35.710  49.460  1.00  0.00           N  
ATOM   2085  CA  HIS A 197      32.120  35.280  48.870  1.00  0.00           C  
ATOM   2086  C   HIS A 197      31.060  34.780  49.900  1.00  0.00           C  
ATOM   2087  O   HIS A 197      29.950  35.220  49.840  1.00  0.00           O  
ATOM   2088  CB  HIS A 197      32.460  34.160  47.870  1.00  0.00           C  
ATOM   2089  CG  HIS A 197      31.240  33.460  47.190  1.00  0.00           C  
ATOM   2090  CD2 HIS A 197      31.030  32.150  47.170  1.00  0.00           C  
ATOM   2091  ND1 HIS A 197      30.170  34.120  46.740  1.00  0.00           N  
ATOM   2092  CE1 HIS A 197      29.330  33.150  46.440  1.00  0.00           C  
ATOM   2093  NE2 HIS A 197      29.850  31.920  46.660  1.00  0.00           N  
ATOM   2094  H   HIS A 197      34.200  35.130  49.340  1.00  0.00           H  
ATOM   2095  HD2 HIS A 197      31.900  31.490  47.180  1.00  0.00           H  
ATOM   2096  HE1 HIS A 197      28.370  33.300  45.950  1.00  0.00           H  
ATOM   2097  HE2 HIS A 197      29.450  31.050  46.370  1.00  0.00           H  
ATOM   2098  N   HIS A 198      31.450  34.100  50.970  1.00  0.00           N  
ATOM   2099  CA  HIS A 198      30.580  33.730  52.130  1.00  0.00           C  
ATOM   2100  C   HIS A 198      29.950  34.970  52.840  1.00  0.00           C  
ATOM   2101  O   HIS A 198      28.730  35.020  52.970  1.00  0.00           O  
ATOM   2102  CB  HIS A 198      31.500  32.900  52.980  1.00  0.00           C  
ATOM   2103  CG  HIS A 198      30.980  32.470  54.370  1.00  0.00           C  
ATOM   2104  CD2 HIS A 198      31.740  32.120  55.370  1.00  0.00           C  
ATOM   2105  ND1 HIS A 198      29.720  32.190  54.770  1.00  0.00           N  
ATOM   2106  CE1 HIS A 198      29.760  31.760  56.030  1.00  0.00           C  
ATOM   2107  NE2 HIS A 198      30.990  31.710  56.380  1.00  0.00           N  
ATOM   2108  H   HIS A 198      32.320  33.620  50.920  1.00  0.00           H  
ATOM   2109  HD2 HIS A 198      32.810  32.310  55.470  1.00  0.00           H  
ATOM   2110  HE1 HIS A 198      28.870  31.590  56.640  1.00  0.00           H  
ATOM   2111  HE2 HIS A 198      31.330  31.460  57.290  1.00  0.00           H  
ATOM   2112  N   LYS A 199      30.780  35.990  53.040  1.00  0.00           N  
ATOM   2113  CA  LYS A 199      30.410  37.300  53.600  1.00  0.00           C  
ATOM   2114  C   LYS A 199      29.350  38.020  52.660  1.00  0.00           C  
ATOM   2115  O   LYS A 199      28.230  38.340  53.080  1.00  0.00           O  
ATOM   2116  CB  LYS A 199      31.670  38.170  53.700  1.00  0.00           C  
ATOM   2117  CG  LYS A 199      31.650  39.110  54.930  1.00  0.00           C  
ATOM   2118  CD  LYS A 199      31.840  38.260  56.170  1.00  0.00           C  
ATOM   2119  CE  LYS A 199      31.950  39.110  57.440  1.00  0.00           C  
ATOM   2120  NZ  LYS A 199      32.560  38.240  58.530  1.00  0.00           N1+
ATOM   2121  H   LYS A 199      31.730  35.890  52.730  1.00  0.00           H  
ATOM   2122  HZ1 LYS A 199      32.820  38.710  59.370  1.00  0.00           H  
ATOM   2123  HZ2 LYS A 199      31.870  37.530  58.620  1.00  0.00           H  
ATOM   2124  HZ3 LYS A 199      33.370  37.770  58.200  1.00  0.00           H  
ATOM   2125  N   GLN A 200      29.750  38.200  51.410  1.00  0.00           N  
ATOM   2126  CA  GLN A 200      28.920  38.800  50.340  1.00  0.00           C  
ATOM   2127  C   GLN A 200      27.620  37.960  50.140  1.00  0.00           C  
ATOM   2128  O   GLN A 200      26.450  38.420  50.240  1.00  0.00           O  
ATOM   2129  CB  GLN A 200      29.770  38.840  49.030  1.00  0.00           C  
ATOM   2130  CG  GLN A 200      30.620  40.100  48.940  1.00  0.00           C  
ATOM   2131  CD  GLN A 200      29.780  41.330  48.610  1.00  0.00           C  
ATOM   2132  NE2 GLN A 200      29.130  41.160  47.500  1.00  0.00           N  
ATOM   2133  OE1 GLN A 200      29.950  42.500  48.980  1.00  0.00           O  
ATOM   2134  H   GLN A 200      30.640  37.840  51.130  1.00  0.00           H  
ATOM   2135 1HE2 GLN A 200      29.290  40.320  46.970  1.00  0.00           H  
ATOM   2136 2HE2 GLN A 200      28.810  42.000  47.070  1.00  0.00           H  
ATOM   2137  N   GLU A 201      27.680  36.630  50.050  1.00  0.00           N  
ATOM   2138  CA  GLU A 201      26.460  35.770  50.070  1.00  0.00           C  
ATOM   2139  C   GLU A 201      25.440  35.760  51.260  1.00  0.00           C  
ATOM   2140  O   GLU A 201      24.260  35.810  50.970  1.00  0.00           O  
ATOM   2141  CB  GLU A 201      26.950  34.350  49.760  1.00  0.00           C  
ATOM   2142  CG  GLU A 201      25.900  33.380  49.200  1.00  0.00           C  
ATOM   2143  CD  GLU A 201      25.140  33.730  47.880  1.00  0.00           C  
ATOM   2144  OE1 GLU A 201      23.870  33.900  47.990  1.00  0.00           O  
ATOM   2145  OE2 GLU A 201      25.620  33.440  46.800  1.00  0.00           O1-
ATOM   2146  H   GLU A 201      28.490  36.110  49.810  1.00  0.00           H  
ATOM   2147  N   SER A 202      25.910  35.940  52.490  1.00  0.00           N  
ATOM   2148  CA  SER A 202      24.990  36.200  53.610  1.00  0.00           C  
ATOM   2149  C   SER A 202      24.240  37.510  53.580  1.00  0.00           C  
ATOM   2150  O   SER A 202      23.080  37.740  53.990  1.00  0.00           O  
ATOM   2151  CB  SER A 202      25.500  35.840  55.050  1.00  0.00           C  
ATOM   2152  OG  SER A 202      26.730  36.540  55.330  1.00  0.00           O  
ATOM   2153  H   SER A 202      26.870  36.030  52.760  1.00  0.00           H  
ATOM   2154  HG  SER A 202      27.380  35.860  55.650  1.00  0.00           H  
ATOM   2155  N   ILE A 203      25.000  38.570  53.230  1.00  0.00           N  
ATOM   2156  CA  ILE A 203      24.410  39.840  53.080  1.00  0.00           C  
ATOM   2157  C   ILE A 203      23.820  40.110  51.700  1.00  0.00           C  
ATOM   2158  O   ILE A 203      24.430  40.190  50.610  1.00  0.00           O  
ATOM   2159  CB  ILE A 203      25.470  40.940  53.530  1.00  0.00           C  
ATOM   2160  CG1 ILE A 203      26.050  40.690  54.950  1.00  0.00           C  
ATOM   2161  CG2 ILE A 203      25.030  42.420  53.470  1.00  0.00           C  
ATOM   2162  CD  ILE A 203      27.360  41.400  55.250  1.00  0.00           C  
ATOM   2163  H   ILE A 203      25.930  38.530  52.870  1.00  0.00           H  
ATOM   2164  N   MET A 204      22.570  40.520  51.830  1.00  0.00           N  
ATOM   2165  CA  MET A 204      21.690  40.970  50.750  1.00  0.00           C  
ATOM   2166  C   MET A 204      21.990  42.360  50.090  1.00  0.00           C  
ATOM   2167  O   MET A 204      22.500  43.250  50.750  1.00  0.00           O  
ATOM   2168  CB  MET A 204      20.220  41.060  51.310  1.00  0.00           C  
ATOM   2169  CG  MET A 204      19.740  39.680  51.860  1.00  0.00           C  
ATOM   2170  SD  MET A 204      20.450  39.290  53.530  1.00  0.00           S  
ATOM   2171  CE  MET A 204      19.660  40.540  54.500  1.00  0.00           C  
ATOM   2172  H   MET A 204      22.000  40.220  52.600  1.00  0.00           H  
ATOM   2173  N   ASP A 205      21.500  42.470  48.890  1.00  0.00           N  
ATOM   2174  CA  ASP A 205      21.610  43.630  47.910  1.00  0.00           C  
ATOM   2175  C   ASP A 205      23.020  43.950  47.540  1.00  0.00           C  
ATOM   2176  O   ASP A 205      23.170  44.290  46.340  1.00  0.00           O  
ATOM   2177  CB  ASP A 205      20.840  44.880  48.440  1.00  0.00           C  
ATOM   2178  CG  ASP A 205      19.290  44.770  48.340  1.00  0.00           C  
ATOM   2179  OD1 ASP A 205      18.620  44.620  49.370  1.00  0.00           O  
ATOM   2180  OD2 ASP A 205      18.680  44.930  47.230  1.00  0.00           O1-
ATOM   2181  H   ASP A 205      21.230  41.690  48.330  1.00  0.00           H  
ATOM   2182  N   ALA A 206      23.990  43.650  48.360  1.00  0.00           N  
ATOM   2183  CA  ALA A 206      25.400  44.090  48.160  1.00  0.00           C  
ATOM   2184  C   ALA A 206      25.970  43.740  46.770  1.00  0.00           C  
ATOM   2185  O   ALA A 206      26.020  42.610  46.210  1.00  0.00           O  
ATOM   2186  CB  ALA A 206      26.330  43.490  49.240  1.00  0.00           C  
ATOM   2187  H   ALA A 206      23.840  43.200  49.240  1.00  0.00           H  
ATOM   2188  N   GLY A 207      26.590  44.730  46.130  1.00  0.00           N  
ATOM   2189  CA  GLY A 207      27.170  44.770  44.760  1.00  0.00           C  
ATOM   2190  C   GLY A 207      28.590  44.240  44.800  1.00  0.00           C  
ATOM   2191  O   GLY A 207      28.920  43.390  45.620  1.00  0.00           O  
ATOM   2192  H   GLY A 207      26.650  45.580  46.660  1.00  0.00           H  
ATOM   2193  N   PRO A 208      29.320  44.660  43.750  1.00  0.00           N  
ATOM   2194  CA  PRO A 208      30.580  43.990  43.470  1.00  0.00           C  
ATOM   2195  C   PRO A 208      31.610  44.350  44.530  1.00  0.00           C  
ATOM   2196  O   PRO A 208      31.660  45.470  45.030  1.00  0.00           O  
ATOM   2197  CB  PRO A 208      31.070  44.670  42.190  1.00  0.00           C  
ATOM   2198  CG  PRO A 208      29.860  45.420  41.590  1.00  0.00           C  
ATOM   2199  CD  PRO A 208      29.040  45.760  42.760  1.00  0.00           C  
ATOM   2200  N   VAL A 209      32.600  43.460  44.630  1.00  0.00           N  
ATOM   2201  CA  VAL A 209      33.770  43.560  45.530  1.00  0.00           C  
ATOM   2202  C   VAL A 209      34.790  44.530  44.960  1.00  0.00           C  
ATOM   2203  O   VAL A 209      35.140  44.430  43.790  1.00  0.00           O  
ATOM   2204  CB  VAL A 209      34.460  42.170  45.660  1.00  0.00           C  
ATOM   2205  CG1 VAL A 209      35.700  42.280  46.490  1.00  0.00           C  
ATOM   2206  CG2 VAL A 209      33.430  41.080  46.060  1.00  0.00           C  
ATOM   2207  H   VAL A 209      32.730  42.690  44.000  1.00  0.00           H  
ATOM   2208  N   VAL A 210      35.160  45.540  45.710  1.00  0.00           N  
ATOM   2209  CA  VAL A 210      36.220  46.460  45.300  1.00  0.00           C  
ATOM   2210  C   VAL A 210      37.470  45.700  45.790  1.00  0.00           C  
ATOM   2211  O   VAL A 210      37.670  45.550  47.020  1.00  0.00           O  
ATOM   2212  CB  VAL A 210      36.080  47.850  45.910  1.00  0.00           C  
ATOM   2213  CG1 VAL A 210      37.160  48.800  45.400  1.00  0.00           C  
ATOM   2214  CG2 VAL A 210      34.710  48.310  45.380  1.00  0.00           C  
ATOM   2215  H   VAL A 210      34.640  45.820  46.510  1.00  0.00           H  
ATOM   2216  N   VAL A 211      38.300  45.430  44.790  1.00  0.00           N  
ATOM   2217  CA  VAL A 211      39.630  44.850  45.060  1.00  0.00           C  
ATOM   2218  C   VAL A 211      40.870  45.800  44.710  1.00  0.00           C  
ATOM   2219  O   VAL A 211      40.920  46.220  43.550  1.00  0.00           O  
ATOM   2220  CB  VAL A 211      39.850  43.610  44.200  1.00  0.00           C  
ATOM   2221  CG1 VAL A 211      41.230  43.010  44.410  1.00  0.00           C  
ATOM   2222  CG2 VAL A 211      38.830  42.510  44.510  1.00  0.00           C  
ATOM   2223  H   VAL A 211      37.960  45.370  43.860  1.00  0.00           H  
ATOM   2224  N   HIS A 212      41.900  45.990  45.590  1.00  0.00           N  
ATOM   2225  CA  HIS A 212      42.930  46.950  45.220  1.00  0.00           C  
ATOM   2226  C   HIS A 212      44.300  46.310  45.420  1.00  0.00           C  
ATOM   2227  O   HIS A 212      44.470  45.300  46.130  1.00  0.00           O  
ATOM   2228  CB  HIS A 212      42.960  48.290  46.030  1.00  0.00           C  
ATOM   2229  CG  HIS A 212      43.230  48.270  47.530  1.00  0.00           C  
ATOM   2230  CD2 HIS A 212      42.270  48.020  48.430  1.00  0.00           C  
ATOM   2231  ND1 HIS A 212      44.070  49.060  48.170  1.00  0.00           N  
ATOM   2232  CE1 HIS A 212      43.650  49.260  49.430  1.00  0.00           C  
ATOM   2233  NE2 HIS A 212      42.510  48.570  49.600  1.00  0.00           N  
ATOM   2234  H   HIS A 212      41.880  45.580  46.500  1.00  0.00           H  
ATOM   2235  HD2 HIS A 212      41.350  47.500  48.180  1.00  0.00           H  
ATOM   2236  HE1 HIS A 212      44.130  49.900  50.180  1.00  0.00           H  
ATOM   2237  HE2 HIS A 212      41.920  48.640  50.400  1.00  0.00           H  
ATOM   2238  N   SER A 213      45.300  46.880  44.780  1.00  0.00           N  
ATOM   2239  CA  SER A 213      46.790  46.740  44.880  1.00  0.00           C  
ATOM   2240  C   SER A 213      47.490  47.900  44.170  1.00  0.00           C  
ATOM   2241  O   SER A 213      46.850  48.880  43.770  1.00  0.00           O  
ATOM   2242  CB  SER A 213      47.330  45.420  44.240  1.00  0.00           C  
ATOM   2243  OG  SER A 213      47.150  45.520  42.800  1.00  0.00           O  
ATOM   2244  H   SER A 213      45.000  47.400  43.980  1.00  0.00           H  
ATOM   2245  HG  SER A 213      48.070  45.350  42.450  1.00  0.00           H  
ATOM   2246  N   SER A 214      48.810  47.950  44.250  1.00  0.00           N  
ATOM   2247  CA  SER A 214      49.750  49.150  43.990  1.00  0.00           C  
ATOM   2248  C   SER A 214      49.800  49.570  42.500  1.00  0.00           C  
ATOM   2249  O   SER A 214      50.190  50.740  42.200  1.00  0.00           O  
ATOM   2250  CB  SER A 214      51.170  49.040  44.580  1.00  0.00           C  
ATOM   2251  OG  SER A 214      52.130  48.360  43.780  1.00  0.00           O  
ATOM   2252  H   SER A 214      49.180  47.020  44.190  1.00  0.00           H  
ATOM   2253  HG  SER A 214      51.790  47.470  43.490  1.00  0.00           H  
ATOM   2254  N   ALA A 215      49.470  48.620  41.580  1.00  0.00           N  
ATOM   2255  CA  ALA A 215      49.390  49.000  40.160  1.00  0.00           C  
ATOM   2256  C   ALA A 215      48.020  48.590  39.590  1.00  0.00           C  
ATOM   2257  O   ALA A 215      47.710  48.870  38.420  1.00  0.00           O  
ATOM   2258  CB  ALA A 215      50.600  48.470  39.400  1.00  0.00           C  
ATOM   2259  H   ALA A 215      49.660  47.650  41.740  1.00  0.00           H  
ATOM   2260  N   GLY A 216      47.170  47.860  40.340  1.00  0.00           N  
ATOM   2261  CA  GLY A 216      45.970  47.180  39.860  1.00  0.00           C  
ATOM   2262  C   GLY A 216      46.290  46.090  38.880  1.00  0.00           C  
ATOM   2263  O   GLY A 216      45.480  46.050  37.910  1.00  0.00           O  
ATOM   2264  H   GLY A 216      47.360  47.540  41.270  1.00  0.00           H  
ATOM   2265  N   ILE A 217      47.390  45.340  38.890  1.00  0.00           N  
ATOM   2266  CA  ILE A 217      47.700  44.300  37.880  1.00  0.00           C  
ATOM   2267  C   ILE A 217      48.360  42.990  38.340  1.00  0.00           C  
ATOM   2268  O   ILE A 217      48.570  42.080  37.560  1.00  0.00           O  
ATOM   2269  CB  ILE A 217      48.550  44.770  36.700  1.00  0.00           C  
ATOM   2270  CG1 ILE A 217      49.710  45.540  37.280  1.00  0.00           C  
ATOM   2271  CG2 ILE A 217      47.610  45.510  35.700  1.00  0.00           C  
ATOM   2272  CD  ILE A 217      50.840  45.700  36.300  1.00  0.00           C  
ATOM   2273  H   ILE A 217      47.940  45.300  39.720  1.00  0.00           H  
ATOM   2274  N   GLY A 218      48.980  43.000  39.500  1.00  0.00           N  
ATOM   2275  CA  GLY A 218      49.700  41.830  39.940  1.00  0.00           C  
ATOM   2276  C   GLY A 218      49.160  40.970  41.100  1.00  0.00           C  
ATOM   2277  O   GLY A 218      48.710  39.860  40.880  1.00  0.00           O  
ATOM   2278  H   GLY A 218      49.270  43.810  40.010  1.00  0.00           H  
ATOM   2279  N   ARG A 219      49.110  41.510  42.310  1.00  0.00           N  
ATOM   2280  CA  ARG A 219      48.480  40.820  43.450  1.00  0.00           C  
ATOM   2281  C   ARG A 219      46.930  40.770  43.340  1.00  0.00           C  
ATOM   2282  O   ARG A 219      46.370  39.690  43.510  1.00  0.00           O  
ATOM   2283  CB  ARG A 219      48.800  41.650  44.710  1.00  0.00           C  
ATOM   2284  CG  ARG A 219      49.410  40.620  45.620  1.00  0.00           C  
ATOM   2285  CD  ARG A 219      49.960  41.310  46.890  1.00  0.00           C  
ATOM   2286  NE  ARG A 219      51.240  42.040  46.750  1.00  0.00           N  
ATOM   2287  CZ  ARG A 219      51.810  42.670  47.790  1.00  0.00           C  
ATOM   2288  NH1 ARG A 219      51.370  42.450  48.990  1.00  0.00           N1+
ATOM   2289  NH2 ARG A 219      53.090  43.140  47.800  1.00  0.00           N  
ATOM   2290  H   ARG A 219      49.480  42.430  42.470  1.00  0.00           H  
ATOM   2291  HE  ARG A 219      51.620  42.230  45.840  1.00  0.00           H  
ATOM   2292 1HH1 ARG A 219      50.550  41.920  49.200  1.00  0.00           H  
ATOM   2293 2HH1 ARG A 219      51.810  42.780  49.830  1.00  0.00           H  
ATOM   2294 1HH2 ARG A 219      53.760  42.960  47.080  1.00  0.00           H  
ATOM   2295 2HH2 ARG A 219      53.430  43.640  48.600  1.00  0.00           H  
ATOM   2296  N   THR A 220      46.320  41.850  42.950  1.00  0.00           N  
ATOM   2297  CA  THR A 220      44.980  42.000  42.340  1.00  0.00           C  
ATOM   2298  C   THR A 220      44.710  40.960  41.220  1.00  0.00           C  
ATOM   2299  O   THR A 220      43.980  40.010  41.550  1.00  0.00           O  
ATOM   2300  CB  THR A 220      44.820  43.310  41.690  1.00  0.00           C  
ATOM   2301  CG2 THR A 220      44.020  44.290  42.580  1.00  0.00           C  
ATOM   2302  OG1 THR A 220      46.010  43.920  41.230  1.00  0.00           O  
ATOM   2303  H   THR A 220      46.740  42.750  43.060  1.00  0.00           H  
ATOM   2304  HG1 THR A 220      46.430  44.710  41.690  1.00  0.00           H  
ATOM   2305  N   GLY A 221      45.730  40.890  40.390  1.00  0.00           N  
ATOM   2306  CA  GLY A 221      45.800  40.060  39.230  1.00  0.00           C  
ATOM   2307  C   GLY A 221      45.710  38.570  39.500  1.00  0.00           C  
ATOM   2308  O   GLY A 221      44.660  37.940  39.090  1.00  0.00           O  
ATOM   2309  H   GLY A 221      46.580  41.360  40.630  1.00  0.00           H  
ATOM   2310  N   THR A 222      46.700  38.100  40.250  1.00  0.00           N  
ATOM   2311  CA  THR A 222      46.580  36.660  40.750  1.00  0.00           C  
ATOM   2312  C   THR A 222      45.350  36.300  41.590  1.00  0.00           C  
ATOM   2313  O   THR A 222      44.700  35.320  41.300  1.00  0.00           O  
ATOM   2314  CB  THR A 222      47.770  36.160  41.500  1.00  0.00           C  
ATOM   2315  CG2 THR A 222      48.950  35.950  40.510  1.00  0.00           C  
ATOM   2316  OG1 THR A 222      48.090  36.990  42.650  1.00  0.00           O  
ATOM   2317  H   THR A 222      47.350  38.680  40.750  1.00  0.00           H  
ATOM   2318  HG1 THR A 222      47.710  36.660  43.520  1.00  0.00           H  
ATOM   2319  N   PHE A 223      44.950  37.110  42.550  1.00  0.00           N  
ATOM   2320  CA  PHE A 223      43.680  36.900  43.300  1.00  0.00           C  
ATOM   2321  C   PHE A 223      42.430  36.840  42.400  1.00  0.00           C  
ATOM   2322  O   PHE A 223      41.610  35.940  42.630  1.00  0.00           O  
ATOM   2323  CB  PHE A 223      43.480  37.960  44.440  1.00  0.00           C  
ATOM   2324  CG  PHE A 223      44.280  37.600  45.690  1.00  0.00           C  
ATOM   2325  CD1 PHE A 223      45.150  38.560  46.230  1.00  0.00           C  
ATOM   2326  CD2 PHE A 223      43.820  36.570  46.480  1.00  0.00           C  
ATOM   2327  CE1 PHE A 223      45.420  38.580  47.610  1.00  0.00           C  
ATOM   2328  CE2 PHE A 223      44.100  36.480  47.850  1.00  0.00           C  
ATOM   2329  CZ  PHE A 223      44.860  37.570  48.460  1.00  0.00           C  
ATOM   2330  H   PHE A 223      45.570  37.800  42.920  1.00  0.00           H  
ATOM   2331  HD1 PHE A 223      45.310  39.480  45.660  1.00  0.00           H  
ATOM   2332  HD2 PHE A 223      43.380  35.750  45.930  1.00  0.00           H  
ATOM   2333  HE1 PHE A 223      46.000  39.400  48.020  1.00  0.00           H  
ATOM   2334  HE2 PHE A 223      43.440  35.870  48.470  1.00  0.00           H  
ATOM   2335  HZ  PHE A 223      45.110  37.560  49.520  1.00  0.00           H  
ATOM   2336  N   ILE A 224      42.200  37.790  41.490  1.00  0.00           N  
ATOM   2337  CA  ILE A 224      40.910  37.810  40.740  1.00  0.00           C  
ATOM   2338  C   ILE A 224      40.760  36.540  39.790  1.00  0.00           C  
ATOM   2339  O   ILE A 224      39.810  35.810  39.850  1.00  0.00           O  
ATOM   2340  CB  ILE A 224      40.720  39.140  40.020  1.00  0.00           C  
ATOM   2341  CG1 ILE A 224      40.780  40.270  41.090  1.00  0.00           C  
ATOM   2342  CG2 ILE A 224      39.430  39.050  39.140  1.00  0.00           C  
ATOM   2343  CD  ILE A 224      40.440  41.650  40.540  1.00  0.00           C  
ATOM   2344  H   ILE A 224      42.720  38.640  41.650  1.00  0.00           H  
ATOM   2345  N   VAL A 225      41.950  36.190  39.200  1.00  0.00           N  
ATOM   2346  CA  VAL A 225      42.110  34.960  38.410  1.00  0.00           C  
ATOM   2347  C   VAL A 225      41.880  33.730  39.330  1.00  0.00           C  
ATOM   2348  O   VAL A 225      41.000  32.940  38.960  1.00  0.00           O  
ATOM   2349  CB  VAL A 225      43.540  34.950  37.810  1.00  0.00           C  
ATOM   2350  CG1 VAL A 225      43.730  33.600  37.150  1.00  0.00           C  
ATOM   2351  CG2 VAL A 225      43.630  36.030  36.710  1.00  0.00           C  
ATOM   2352  H   VAL A 225      42.710  36.840  39.230  1.00  0.00           H  
ATOM   2353  N   ILE A 226      42.590  33.690  40.470  1.00  0.00           N  
ATOM   2354  CA  ILE A 226      42.290  32.660  41.530  1.00  0.00           C  
ATOM   2355  C   ILE A 226      40.770  32.470  41.840  1.00  0.00           C  
ATOM   2356  O   ILE A 226      40.260  31.360  41.890  1.00  0.00           O  
ATOM   2357  CB  ILE A 226      43.220  32.730  42.740  1.00  0.00           C  
ATOM   2358  CG1 ILE A 226      44.660  32.420  42.310  1.00  0.00           C  
ATOM   2359  CG2 ILE A 226      42.820  31.700  43.810  1.00  0.00           C  
ATOM   2360  CD  ILE A 226      45.690  32.470  43.430  1.00  0.00           C  
ATOM   2361  H   ILE A 226      43.430  34.230  40.560  1.00  0.00           H  
ATOM   2362  N   ASP A 227      40.010  33.590  42.030  1.00  0.00           N  
ATOM   2363  CA  ASP A 227      38.560  33.580  42.390  1.00  0.00           C  
ATOM   2364  C   ASP A 227      37.750  32.760  41.330  1.00  0.00           C  
ATOM   2365  O   ASP A 227      37.120  31.710  41.540  1.00  0.00           O  
ATOM   2366  CB  ASP A 227      38.000  34.930  42.770  1.00  0.00           C  
ATOM   2367  CG  ASP A 227      36.600  34.830  43.430  1.00  0.00           C  
ATOM   2368  OD1 ASP A 227      36.490  34.820  44.690  1.00  0.00           O  
ATOM   2369  OD2 ASP A 227      35.510  34.980  42.780  1.00  0.00           O1-
ATOM   2370  H   ASP A 227      40.490  34.460  42.130  1.00  0.00           H  
ATOM   2371  N   ILE A 228      37.950  33.230  40.100  1.00  0.00           N  
ATOM   2372  CA  ILE A 228      37.270  32.780  38.890  1.00  0.00           C  
ATOM   2373  C   ILE A 228      37.480  31.240  38.720  1.00  0.00           C  
ATOM   2374  O   ILE A 228      36.460  30.520  38.610  1.00  0.00           O  
ATOM   2375  CB  ILE A 228      37.670  33.560  37.590  1.00  0.00           C  
ATOM   2376  CG1 ILE A 228      37.590  35.080  37.730  1.00  0.00           C  
ATOM   2377  CG2 ILE A 228      36.760  33.130  36.400  1.00  0.00           C  
ATOM   2378  CD  ILE A 228      38.280  35.870  36.590  1.00  0.00           C  
ATOM   2379  H   ILE A 228      38.420  34.110  40.050  1.00  0.00           H  
ATOM   2380  N   LEU A 229      38.700  30.770  38.950  1.00  0.00           N  
ATOM   2381  CA  LEU A 229      39.040  29.360  38.900  1.00  0.00           C  
ATOM   2382  C   LEU A 229      38.540  28.510  40.060  1.00  0.00           C  
ATOM   2383  O   LEU A 229      38.040  27.450  39.810  1.00  0.00           O  
ATOM   2384  CB  LEU A 229      40.550  29.210  38.690  1.00  0.00           C  
ATOM   2385  CG  LEU A 229      41.030  29.720  37.280  1.00  0.00           C  
ATOM   2386  CD1 LEU A 229      42.590  29.760  37.220  1.00  0.00           C  
ATOM   2387  CD2 LEU A 229      40.380  29.000  36.140  1.00  0.00           C  
ATOM   2388  H   LEU A 229      39.480  31.380  39.130  1.00  0.00           H  
ATOM   2389  N   ILE A 230      38.750  29.030  41.310  1.00  0.00           N  
ATOM   2390  CA  ILE A 230      38.150  28.290  42.450  1.00  0.00           C  
ATOM   2391  C   ILE A 230      36.590  28.210  42.450  1.00  0.00           C  
ATOM   2392  O   ILE A 230      36.100  27.180  42.730  1.00  0.00           O  
ATOM   2393  CB  ILE A 230      38.720  28.710  43.810  1.00  0.00           C  
ATOM   2394  CG1 ILE A 230      38.310  30.120  44.280  1.00  0.00           C  
ATOM   2395  CG2 ILE A 230      40.180  28.330  43.940  1.00  0.00           C  
ATOM   2396  CD  ILE A 230      38.570  30.390  45.770  1.00  0.00           C  
ATOM   2397  H   ILE A 230      39.410  29.730  41.570  1.00  0.00           H  
ATOM   2398  N   ASP A 231      35.900  29.200  41.890  1.00  0.00           N  
ATOM   2399  CA  ASP A 231      34.450  29.070  41.510  1.00  0.00           C  
ATOM   2400  C   ASP A 231      34.210  27.840  40.600  1.00  0.00           C  
ATOM   2401  O   ASP A 231      33.370  26.980  40.880  1.00  0.00           O  
ATOM   2402  CB  ASP A 231      33.840  30.380  41.000  1.00  0.00           C  
ATOM   2403  CG  ASP A 231      32.400  30.430  40.570  1.00  0.00           C  
ATOM   2404  OD1 ASP A 231      31.620  29.550  41.040  1.00  0.00           O  
ATOM   2405  OD2 ASP A 231      32.200  31.090  39.550  1.00  0.00           O1-
ATOM   2406  H   ASP A 231      36.320  30.080  41.660  1.00  0.00           H  
ATOM   2407  N   ILE A 232      34.880  27.840  39.500  1.00  0.00           N  
ATOM   2408  CA  ILE A 232      34.900  26.660  38.590  1.00  0.00           C  
ATOM   2409  C   ILE A 232      35.270  25.350  39.250  1.00  0.00           C  
ATOM   2410  O   ILE A 232      34.630  24.320  39.020  1.00  0.00           O  
ATOM   2411  CB  ILE A 232      35.780  27.000  37.360  1.00  0.00           C  
ATOM   2412  CG1 ILE A 232      35.170  28.150  36.550  1.00  0.00           C  
ATOM   2413  CG2 ILE A 232      36.010  25.790  36.370  1.00  0.00           C  
ATOM   2414  CD  ILE A 232      36.010  28.950  35.570  1.00  0.00           C  
ATOM   2415  H   ILE A 232      35.470  28.640  39.350  1.00  0.00           H  
ATOM   2416  N   ILE A 233      36.190  25.280  40.170  1.00  0.00           N  
ATOM   2417  CA  ILE A 233      36.430  23.990  40.980  1.00  0.00           C  
ATOM   2418  C   ILE A 233      35.300  23.610  41.900  1.00  0.00           C  
ATOM   2419  O   ILE A 233      34.650  22.570  41.630  1.00  0.00           O  
ATOM   2420  CB  ILE A 233      37.810  24.000  41.680  1.00  0.00           C  
ATOM   2421  CG1 ILE A 233      38.860  24.100  40.550  1.00  0.00           C  
ATOM   2422  CG2 ILE A 233      38.070  22.690  42.490  1.00  0.00           C  
ATOM   2423  CD  ILE A 233      39.920  25.060  41.070  1.00  0.00           C  
ATOM   2424  H   ILE A 233      36.830  26.040  40.280  1.00  0.00           H  
ATOM   2425  N   ARG A 234      34.870  24.570  42.770  1.00  0.00           N  
ATOM   2426  CA  ARG A 234      33.630  24.390  43.570  1.00  0.00           C  
ATOM   2427  C   ARG A 234      32.420  23.840  42.830  1.00  0.00           C  
ATOM   2428  O   ARG A 234      32.060  22.720  43.140  1.00  0.00           O  
ATOM   2429  CB  ARG A 234      33.400  25.700  44.350  1.00  0.00           C  
ATOM   2430  CG  ARG A 234      34.450  26.110  45.420  1.00  0.00           C  
ATOM   2431  CD  ARG A 234      33.870  27.200  46.310  1.00  0.00           C  
ATOM   2432  NE  ARG A 234      33.370  28.370  45.530  1.00  0.00           N  
ATOM   2433  CZ  ARG A 234      33.840  29.580  45.460  1.00  0.00           C  
ATOM   2434  NH1 ARG A 234      35.010  29.820  45.990  1.00  0.00           N1+
ATOM   2435  NH2 ARG A 234      33.300  30.610  44.780  1.00  0.00           N  
ATOM   2436  H   ARG A 234      35.310  25.460  42.860  1.00  0.00           H  
ATOM   2437  HE  ARG A 234      32.460  28.260  45.120  1.00  0.00           H  
ATOM   2438 1HH1 ARG A 234      35.430  29.160  46.600  1.00  0.00           H  
ATOM   2439 2HH1 ARG A 234      35.490  30.680  45.780  1.00  0.00           H  
ATOM   2440 1HH2 ARG A 234      32.450  30.630  44.260  1.00  0.00           H  
ATOM   2441 2HH2 ARG A 234      33.680  31.530  44.890  1.00  0.00           H  
ATOM   2442  N   GLU A 235      32.040  24.360  41.670  1.00  0.00           N  
ATOM   2443  CA  GLU A 235      30.880  23.860  40.870  1.00  0.00           C  
ATOM   2444  C   GLU A 235      31.110  22.690  39.850  1.00  0.00           C  
ATOM   2445  O   GLU A 235      30.400  21.670  39.950  1.00  0.00           O  
ATOM   2446  CB  GLU A 235      30.170  25.110  40.310  1.00  0.00           C  
ATOM   2447  CG  GLU A 235      30.830  25.740  39.110  1.00  0.00           C  
ATOM   2448  CD  GLU A 235      29.940  26.620  38.240  1.00  0.00           C  
ATOM   2449  OE1 GLU A 235      28.830  26.890  38.650  1.00  0.00           O  
ATOM   2450  OE2 GLU A 235      30.310  26.960  37.100  1.00  0.00           O1-
ATOM   2451  H   GLU A 235      32.410  25.250  41.430  1.00  0.00           H  
ATOM   2452  N   LYS A 236      32.190  22.690  39.080  1.00  0.00           N  
ATOM   2453  CA  LYS A 236      32.620  21.570  38.340  1.00  0.00           C  
ATOM   2454  C   LYS A 236      33.290  20.400  39.040  1.00  0.00           C  
ATOM   2455  O   LYS A 236      33.820  19.510  38.370  1.00  0.00           O  
ATOM   2456  CB  LYS A 236      33.520  22.040  37.130  1.00  0.00           C  
ATOM   2457  CG  LYS A 236      32.660  22.560  36.040  1.00  0.00           C  
ATOM   2458  CD  LYS A 236      33.430  23.110  34.780  1.00  0.00           C  
ATOM   2459  CE  LYS A 236      32.430  23.690  33.790  1.00  0.00           C  
ATOM   2460  NZ  LYS A 236      33.060  24.130  32.540  1.00  0.00           N1+
ATOM   2461  H   LYS A 236      32.750  23.520  38.990  1.00  0.00           H  
ATOM   2462  HZ1 LYS A 236      33.280  25.110  32.540  1.00  0.00           H  
ATOM   2463  HZ2 LYS A 236      33.920  23.630  32.480  1.00  0.00           H  
ATOM   2464  HZ3 LYS A 236      32.450  23.990  31.760  1.00  0.00           H  
ATOM   2465  N   GLY A 237      33.560  20.450  40.340  1.00  0.00           N  
ATOM   2466  CA  GLY A 237      34.200  19.320  41.060  1.00  0.00           C  
ATOM   2467  C   GLY A 237      35.670  19.080  40.710  1.00  0.00           C  
ATOM   2468  O   GLY A 237      36.380  19.940  40.220  1.00  0.00           O  
ATOM   2469  H   GLY A 237      33.620  21.310  40.840  1.00  0.00           H  
ATOM   2470  N   VAL A 238      36.170  17.900  41.020  1.00  0.00           N  
ATOM   2471  CA  VAL A 238      37.620  17.470  40.840  1.00  0.00           C  
ATOM   2472  C   VAL A 238      37.960  17.110  39.330  1.00  0.00           C  
ATOM   2473  O   VAL A 238      39.000  17.420  38.700  1.00  0.00           O  
ATOM   2474  CB  VAL A 238      38.000  16.430  41.870  1.00  0.00           C  
ATOM   2475  CG1 VAL A 238      37.690  17.010  43.270  1.00  0.00           C  
ATOM   2476  CG2 VAL A 238      37.350  15.100  41.580  1.00  0.00           C  
ATOM   2477  H   VAL A 238      35.580  17.310  41.570  1.00  0.00           H  
ATOM   2478  N   ASP A 239      36.900  16.550  38.610  1.00  0.00           N  
ATOM   2479  CA  ASP A 239      37.000  16.230  37.140  1.00  0.00           C  
ATOM   2480  C   ASP A 239      36.950  17.500  36.290  1.00  0.00           C  
ATOM   2481  O   ASP A 239      36.720  17.390  35.060  1.00  0.00           O  
ATOM   2482  CB  ASP A 239      35.880  15.330  36.630  1.00  0.00           C  
ATOM   2483  CG  ASP A 239      35.720  14.030  37.410  1.00  0.00           C  
ATOM   2484  OD1 ASP A 239      35.030  14.060  38.450  1.00  0.00           O  
ATOM   2485  OD2 ASP A 239      36.150  12.970  36.860  1.00  0.00           O1-
ATOM   2486  H   ASP A 239      36.210  16.000  39.090  1.00  0.00           H  
ATOM   2487  N   CYS A 240      36.910  18.670  36.920  1.00  0.00           N  
ATOM   2488  CA  CYS A 240      37.000  19.990  36.170  1.00  0.00           C  
ATOM   2489  C   CYS A 240      38.090  20.150  35.150  1.00  0.00           C  
ATOM   2490  O   CYS A 240      39.240  19.910  35.510  1.00  0.00           O  
ATOM   2491  CB  CYS A 240      36.900  21.240  36.940  1.00  0.00           C  
ATOM   2492  SG  CYS A 240      37.940  21.350  38.440  1.00  0.00           S  
ATOM   2493  H   CYS A 240      37.130  18.760  37.900  1.00  0.00           H  
ATOM   2494  HG  CYS A 240      37.200  20.590  39.250  1.00  0.00           H  
ATOM   2495  N   ASP A 241      37.710  20.160  33.860  1.00  0.00           N  
ATOM   2496  CA  ASP A 241      38.480  20.630  32.740  1.00  0.00           C  
ATOM   2497  C   ASP A 241      38.790  22.060  33.070  1.00  0.00           C  
ATOM   2498  O   ASP A 241      37.870  22.850  33.190  1.00  0.00           O  
ATOM   2499  CB  ASP A 241      37.700  20.590  31.490  1.00  0.00           C  
ATOM   2500  CG  ASP A 241      38.590  20.660  30.220  1.00  0.00           C  
ATOM   2501  OD1 ASP A 241      37.980  20.820  29.090  1.00  0.00           O  
ATOM   2502  OD2 ASP A 241      39.810  20.920  30.340  1.00  0.00           O1-
ATOM   2503  H   ASP A 241      36.780  19.900  33.620  1.00  0.00           H  
ATOM   2504  N   ILE A 242      40.090  22.470  32.930  1.00  0.00           N  
ATOM   2505  CA  ILE A 242      40.640  23.820  33.310  1.00  0.00           C  
ATOM   2506  C   ILE A 242      41.820  24.210  32.390  1.00  0.00           C  
ATOM   2507  O   ILE A 242      42.640  23.360  32.010  1.00  0.00           O  
ATOM   2508  CB  ILE A 242      41.270  23.860  34.720  1.00  0.00           C  
ATOM   2509  CG1 ILE A 242      40.350  23.380  35.850  1.00  0.00           C  
ATOM   2510  CG2 ILE A 242      42.020  25.150  35.110  1.00  0.00           C  
ATOM   2511  CD  ILE A 242      39.180  24.370  36.070  1.00  0.00           C  
ATOM   2512  H   ILE A 242      40.800  21.780  32.770  1.00  0.00           H  
ATOM   2513  N   ASP A 243      41.800  25.470  31.880  1.00  0.00           N  
ATOM   2514  CA  ASP A 243      42.820  26.120  31.040  1.00  0.00           C  
ATOM   2515  C   ASP A 243      43.030  27.570  31.490  1.00  0.00           C  
ATOM   2516  O   ASP A 243      42.100  28.390  31.640  1.00  0.00           O  
ATOM   2517  CB  ASP A 243      42.560  26.200  29.540  1.00  0.00           C  
ATOM   2518  CG  ASP A 243      43.810  26.390  28.690  1.00  0.00           C  
ATOM   2519  OD1 ASP A 243      44.070  27.640  28.330  1.00  0.00           O  
ATOM   2520  OD2 ASP A 243      44.610  25.450  28.520  1.00  0.00           O1-
ATOM   2521  H   ASP A 243      40.960  25.980  32.090  1.00  0.00           H  
ATOM   2522  N   VAL A 244      44.200  27.800  32.040  1.00  0.00           N  
ATOM   2523  CA  VAL A 244      44.630  29.110  32.620  1.00  0.00           C  
ATOM   2524  C   VAL A 244      45.040  30.290  31.650  1.00  0.00           C  
ATOM   2525  O   VAL A 244      44.600  31.460  31.880  1.00  0.00           O  
ATOM   2526  CB  VAL A 244      45.660  28.720  33.710  1.00  0.00           C  
ATOM   2527  CG1 VAL A 244      46.390  29.920  34.360  1.00  0.00           C  
ATOM   2528  CG2 VAL A 244      45.090  28.030  34.940  1.00  0.00           C  
ATOM   2529  H   VAL A 244      44.840  27.030  32.100  1.00  0.00           H  
ATOM   2530  N   PRO A 245      45.710  30.050  30.540  1.00  0.00           N  
ATOM   2531  CA  PRO A 245      45.930  31.060  29.490  1.00  0.00           C  
ATOM   2532  C   PRO A 245      44.590  31.700  29.040  1.00  0.00           C  
ATOM   2533  O   PRO A 245      44.430  32.940  29.070  1.00  0.00           O  
ATOM   2534  CB  PRO A 245      46.520  30.300  28.310  1.00  0.00           C  
ATOM   2535  CG  PRO A 245      47.460  29.360  29.050  1.00  0.00           C  
ATOM   2536  CD  PRO A 245      46.540  28.920  30.170  1.00  0.00           C  
ATOM   2537  N   LYS A 246      43.560  30.830  28.950  1.00  0.00           N  
ATOM   2538  CA  LYS A 246      42.170  31.360  28.710  1.00  0.00           C  
ATOM   2539  C   LYS A 246      41.630  32.480  29.620  1.00  0.00           C  
ATOM   2540  O   LYS A 246      41.280  33.600  29.190  1.00  0.00           O  
ATOM   2541  CB  LYS A 246      41.110  30.230  28.600  1.00  0.00           C  
ATOM   2542  CG  LYS A 246      40.460  29.960  27.300  1.00  0.00           C  
ATOM   2543  CD  LYS A 246      39.120  29.250  27.710  1.00  0.00           C  
ATOM   2544  CE  LYS A 246      38.100  29.180  26.580  1.00  0.00           C  
ATOM   2545  NZ  LYS A 246      36.860  28.580  26.960  1.00  0.00           N1+
ATOM   2546  H   LYS A 246      43.640  29.840  28.990  1.00  0.00           H  
ATOM   2547  HZ1 LYS A 246      37.080  27.710  27.400  1.00  0.00           H  
ATOM   2548  HZ2 LYS A 246      36.260  29.100  27.570  1.00  0.00           H  
ATOM   2549  HZ3 LYS A 246      36.360  28.350  26.130  1.00  0.00           H  
ATOM   2550  N   THR A 247      41.730  32.290  30.920  1.00  0.00           N  
ATOM   2551  CA  THR A 247      41.240  33.170  32.010  1.00  0.00           C  
ATOM   2552  C   THR A 247      42.110  34.450  32.050  1.00  0.00           C  
ATOM   2553  O   THR A 247      41.530  35.490  32.360  1.00  0.00           O  
ATOM   2554  CB  THR A 247      41.430  32.580  33.370  1.00  0.00           C  
ATOM   2555  CG2 THR A 247      40.300  32.780  34.370  1.00  0.00           C  
ATOM   2556  OG1 THR A 247      41.880  31.210  33.290  1.00  0.00           O  
ATOM   2557  H   THR A 247      42.120  31.450  31.300  1.00  0.00           H  
ATOM   2558  HG1 THR A 247      42.200  30.890  34.180  1.00  0.00           H  
ATOM   2559  N   ILE A 248      43.350  34.380  31.580  1.00  0.00           N  
ATOM   2560  CA  ILE A 248      44.160  35.590  31.570  1.00  0.00           C  
ATOM   2561  C   ILE A 248      43.770  36.430  30.370  1.00  0.00           C  
ATOM   2562  O   ILE A 248      43.510  37.630  30.570  1.00  0.00           O  
ATOM   2563  CB  ILE A 248      45.660  35.320  31.900  1.00  0.00           C  
ATOM   2564  CG1 ILE A 248      45.730  34.730  33.310  1.00  0.00           C  
ATOM   2565  CG2 ILE A 248      46.310  36.700  31.940  1.00  0.00           C  
ATOM   2566  CD  ILE A 248      47.110  34.400  33.820  1.00  0.00           C  
ATOM   2567  H   ILE A 248      43.820  33.540  31.310  1.00  0.00           H  
ATOM   2568  N   GLN A 249      43.460  35.790  29.210  1.00  0.00           N  
ATOM   2569  CA  GLN A 249      43.090  36.480  27.920  1.00  0.00           C  
ATOM   2570  C   GLN A 249      41.780  37.230  28.140  1.00  0.00           C  
ATOM   2571  O   GLN A 249      41.670  38.420  28.040  1.00  0.00           O  
ATOM   2572  CB  GLN A 249      42.990  35.600  26.630  1.00  0.00           C  
ATOM   2573  CG  GLN A 249      44.350  34.990  26.260  1.00  0.00           C  
ATOM   2574  CD  GLN A 249      44.220  33.690  25.470  1.00  0.00           C  
ATOM   2575  NE2 GLN A 249      43.100  33.390  24.800  1.00  0.00           N  
ATOM   2576  OE1 GLN A 249      45.220  33.050  25.340  1.00  0.00           O  
ATOM   2577  H   GLN A 249      43.330  34.800  29.180  1.00  0.00           H  
ATOM   2578 1HE2 GLN A 249      42.330  34.020  24.880  1.00  0.00           H  
ATOM   2579 2HE2 GLN A 249      43.200  32.730  24.060  1.00  0.00           H  
ATOM   2580  N   MET A 250      40.820  36.480  28.740  1.00  0.00           N  
ATOM   2581  CA  MET A 250      39.460  37.010  29.160  1.00  0.00           C  
ATOM   2582  C   MET A 250      39.530  38.160  30.130  1.00  0.00           C  
ATOM   2583  O   MET A 250      39.020  39.200  29.770  1.00  0.00           O  
ATOM   2584  CB  MET A 250      38.660  35.750  29.700  1.00  0.00           C  
ATOM   2585  CG  MET A 250      37.290  35.980  30.320  1.00  0.00           C  
ATOM   2586  SD  MET A 250      37.340  36.790  31.920  1.00  0.00           S  
ATOM   2587  CE  MET A 250      37.420  35.260  32.930  1.00  0.00           C  
ATOM   2588  H   MET A 250      41.030  35.530  28.960  1.00  0.00           H  
ATOM   2589  N   VAL A 251      40.290  38.150  31.240  1.00  0.00           N  
ATOM   2590  CA  VAL A 251      40.530  39.330  32.150  1.00  0.00           C  
ATOM   2591  C   VAL A 251      41.360  40.410  31.480  1.00  0.00           C  
ATOM   2592  O   VAL A 251      40.840  41.530  31.500  1.00  0.00           O  
ATOM   2593  CB  VAL A 251      41.060  38.950  33.560  1.00  0.00           C  
ATOM   2594  CG1 VAL A 251      40.060  38.110  34.420  1.00  0.00           C  
ATOM   2595  CG2 VAL A 251      42.410  38.230  33.660  1.00  0.00           C  
ATOM   2596  H   VAL A 251      40.720  37.310  31.600  1.00  0.00           H  
ATOM   2597  N   ARG A 252      42.370  40.080  30.720  1.00  0.00           N  
ATOM   2598  CA  ARG A 252      43.290  41.100  30.110  1.00  0.00           C  
ATOM   2599  C   ARG A 252      42.580  42.020  29.090  1.00  0.00           C  
ATOM   2600  O   ARG A 252      42.750  43.230  28.940  1.00  0.00           O  
ATOM   2601  CB  ARG A 252      44.550  40.480  29.520  1.00  0.00           C  
ATOM   2602  CG  ARG A 252      45.630  40.270  30.580  1.00  0.00           C  
ATOM   2603  CD  ARG A 252      46.740  39.530  29.920  1.00  0.00           C  
ATOM   2604  NE  ARG A 252      47.820  39.370  30.870  1.00  0.00           N  
ATOM   2605  CZ  ARG A 252      49.000  38.770  30.600  1.00  0.00           C  
ATOM   2606  NH1 ARG A 252      49.210  38.080  29.510  1.00  0.00           N1+
ATOM   2607  NH2 ARG A 252      49.950  38.660  31.490  1.00  0.00           N  
ATOM   2608  H   ARG A 252      42.710  39.150  30.580  1.00  0.00           H  
ATOM   2609  HE  ARG A 252      47.620  39.490  31.840  1.00  0.00           H  
ATOM   2610 1HH1 ARG A 252      48.650  38.140  28.690  1.00  0.00           H  
ATOM   2611 2HH1 ARG A 252      49.930  37.390  29.540  1.00  0.00           H  
ATOM   2612 1HH2 ARG A 252      49.990  39.200  32.330  1.00  0.00           H  
ATOM   2613 2HH2 ARG A 252      50.700  38.060  31.240  1.00  0.00           H  
ATOM   2614  N   SER A 253      41.700  41.420  28.330  1.00  0.00           N  
ATOM   2615  CA  SER A 253      40.840  42.240  27.440  1.00  0.00           C  
ATOM   2616  C   SER A 253      39.990  43.310  28.170  1.00  0.00           C  
ATOM   2617  O   SER A 253      39.660  44.330  27.590  1.00  0.00           O  
ATOM   2618  CB  SER A 253      39.980  41.400  26.470  1.00  0.00           C  
ATOM   2619  OG  SER A 253      38.740  41.950  26.110  1.00  0.00           O  
ATOM   2620  H   SER A 253      41.570  40.430  28.370  1.00  0.00           H  
ATOM   2621  HG  SER A 253      38.290  41.350  25.460  1.00  0.00           H  
ATOM   2622  N   GLN A 254      39.790  43.190  29.480  1.00  0.00           N  
ATOM   2623  CA  GLN A 254      38.890  44.080  30.340  1.00  0.00           C  
ATOM   2624  C   GLN A 254      39.800  44.940  31.140  1.00  0.00           C  
ATOM   2625  O   GLN A 254      39.570  46.140  31.080  1.00  0.00           O  
ATOM   2626  CB  GLN A 254      38.080  43.220  31.330  1.00  0.00           C  
ATOM   2627  CG  GLN A 254      37.050  42.370  30.550  1.00  0.00           C  
ATOM   2628  CD  GLN A 254      36.440  41.290  31.480  1.00  0.00           C  
ATOM   2629  NE2 GLN A 254      36.760  39.990  31.420  1.00  0.00           N  
ATOM   2630  OE1 GLN A 254      35.650  41.680  32.360  1.00  0.00           O  
ATOM   2631  H   GLN A 254      39.780  42.290  29.930  1.00  0.00           H  
ATOM   2632 1HE2 GLN A 254      37.460  39.700  30.770  1.00  0.00           H  
ATOM   2633 2HE2 GLN A 254      36.090  39.410  31.880  1.00  0.00           H  
ATOM   2634  N   ARG A 255      40.860  44.330  31.660  1.00  0.00           N  
ATOM   2635  CA  ARG A 255      41.950  45.140  32.220  1.00  0.00           C  
ATOM   2636  C   ARG A 255      43.290  44.550  31.790  1.00  0.00           C  
ATOM   2637  O   ARG A 255      43.720  43.460  32.130  1.00  0.00           O  
ATOM   2638  CB  ARG A 255      41.910  45.310  33.780  1.00  0.00           C  
ATOM   2639  CG  ARG A 255      42.840  46.390  34.250  1.00  0.00           C  
ATOM   2640  CD  ARG A 255      42.580  46.670  35.720  1.00  0.00           C  
ATOM   2641  NE  ARG A 255      43.700  47.420  36.320  1.00  0.00           N  
ATOM   2642  CZ  ARG A 255      43.790  48.710  36.560  1.00  0.00           C  
ATOM   2643  NH1 ARG A 255      42.800  49.560  36.220  1.00  0.00           N1+
ATOM   2644  NH2 ARG A 255      44.930  49.260  36.990  1.00  0.00           N  
ATOM   2645  H   ARG A 255      40.910  43.340  31.780  1.00  0.00           H  
ATOM   2646  HE  ARG A 255      44.330  46.840  36.840  1.00  0.00           H  
ATOM   2647 1HH1 ARG A 255      41.920  49.370  35.770  1.00  0.00           H  
ATOM   2648 2HH1 ARG A 255      42.810  50.510  36.520  1.00  0.00           H  
ATOM   2649 1HH2 ARG A 255      45.720  48.680  37.240  1.00  0.00           H  
ATOM   2650 2HH2 ARG A 255      45.170  50.200  36.780  1.00  0.00           H  
ATOM   2651  N   SER A 256      44.140  45.420  31.170  1.00  0.00           N  
ATOM   2652  CA  SER A 256      45.460  45.080  30.640  1.00  0.00           C  
ATOM   2653  C   SER A 256      46.570  44.680  31.660  1.00  0.00           C  
ATOM   2654  O   SER A 256      46.470  44.980  32.880  1.00  0.00           O  
ATOM   2655  CB  SER A 256      45.960  46.180  29.720  1.00  0.00           C  
ATOM   2656  OG  SER A 256      45.040  46.490  28.720  1.00  0.00           O  
ATOM   2657  H   SER A 256      43.880  46.350  30.890  1.00  0.00           H  
ATOM   2658  HG  SER A 256      45.070  45.720  28.080  1.00  0.00           H  
ATOM   2659  N   GLY A 257      47.550  43.980  31.130  1.00  0.00           N  
ATOM   2660  CA  GLY A 257      48.740  43.430  31.880  1.00  0.00           C  
ATOM   2661  C   GLY A 257      48.520  42.530  33.100  1.00  0.00           C  
ATOM   2662  O   GLY A 257      49.480  42.020  33.690  1.00  0.00           O  
ATOM   2663  H   GLY A 257      47.600  43.820  30.140  1.00  0.00           H  
ATOM   2664  N   MET A 258      47.310  42.360  33.590  1.00  0.00           N  
ATOM   2665  CA  MET A 258      46.870  41.340  34.560  1.00  0.00           C  
ATOM   2666  C   MET A 258      47.700  40.010  34.730  1.00  0.00           C  
ATOM   2667  O   MET A 258      47.500  39.160  33.830  1.00  0.00           O  
ATOM   2668  CB  MET A 258      45.350  41.170  34.320  1.00  0.00           C  
ATOM   2669  CG  MET A 258      44.610  42.400  34.870  1.00  0.00           C  
ATOM   2670  SD  MET A 258      44.660  42.460  36.720  1.00  0.00           S  
ATOM   2671  CE  MET A 258      43.370  43.540  37.110  1.00  0.00           C  
ATOM   2672  H   MET A 258      46.600  42.880  33.110  1.00  0.00           H  
ATOM   2673  N   VAL A 259      48.430  39.820  35.820  1.00  0.00           N  
ATOM   2674  CA  VAL A 259      49.440  38.770  36.100  1.00  0.00           C  
ATOM   2675  C   VAL A 259      50.740  39.050  35.370  1.00  0.00           C  
ATOM   2676  O   VAL A 259      50.790  39.090  34.140  1.00  0.00           O  
ATOM   2677  CB  VAL A 259      49.030  37.320  35.960  1.00  0.00           C  
ATOM   2678  CG1 VAL A 259      50.030  36.210  36.320  1.00  0.00           C  
ATOM   2679  CG2 VAL A 259      47.730  37.150  36.740  1.00  0.00           C  
ATOM   2680  H   VAL A 259      48.410  40.430  36.620  1.00  0.00           H  
ATOM   2681  N   GLN A 260      51.780  39.400  36.110  1.00  0.00           N  
ATOM   2682  CA  GLN A 260      53.050  39.990  35.540  1.00  0.00           C  
ATOM   2683  C   GLN A 260      54.190  38.950  35.330  1.00  0.00           C  
ATOM   2684  O   GLN A 260      54.840  39.030  34.320  1.00  0.00           O  
ATOM   2685  CB  GLN A 260      53.560  41.170  36.340  1.00  0.00           C  
ATOM   2686  CG  GLN A 260      52.800  42.400  35.820  1.00  0.00           C  
ATOM   2687  CD  GLN A 260      53.130  42.820  34.400  1.00  0.00           C  
ATOM   2688  NE2 GLN A 260      52.200  42.810  33.520  1.00  0.00           N  
ATOM   2689  OE1 GLN A 260      54.230  43.300  34.100  1.00  0.00           O  
ATOM   2690  H   GLN A 260      51.820  39.100  37.070  1.00  0.00           H  
ATOM   2691 1HE2 GLN A 260      51.250  42.540  33.690  1.00  0.00           H  
ATOM   2692 2HE2 GLN A 260      52.260  43.160  32.590  1.00  0.00           H  
ATOM   2693  N   THR A 261      54.250  37.920  36.180  1.00  0.00           N  
ATOM   2694  CA  THR A 261      55.350  36.910  36.250  1.00  0.00           C  
ATOM   2695  C   THR A 261      55.090  35.430  36.040  1.00  0.00           C  
ATOM   2696  O   THR A 261      54.010  34.970  36.400  1.00  0.00           O  
ATOM   2697  CB  THR A 261      56.200  37.070  37.560  1.00  0.00           C  
ATOM   2698  CG2 THR A 261      56.960  38.370  37.630  1.00  0.00           C  
ATOM   2699  OG1 THR A 261      55.590  36.700  38.800  1.00  0.00           O  
ATOM   2700  H   THR A 261      53.720  37.900  37.030  1.00  0.00           H  
ATOM   2701  HG1 THR A 261      55.950  37.270  39.530  1.00  0.00           H  
ATOM   2702  N   GLU A 262      56.120  34.750  35.600  1.00  0.00           N  
ATOM   2703  CA  GLU A 262      56.210  33.200  35.650  1.00  0.00           C  
ATOM   2704  C   GLU A 262      55.900  32.680  37.050  1.00  0.00           C  
ATOM   2705  O   GLU A 262      55.150  31.720  37.210  1.00  0.00           O  
ATOM   2706  CB  GLU A 262      57.560  32.710  35.140  1.00  0.00           C  
ATOM   2707  CG  GLU A 262      57.700  31.240  34.860  1.00  0.00           C  
ATOM   2708  CD  GLU A 262      59.070  30.690  34.350  1.00  0.00           C  
ATOM   2709  OE1 GLU A 262      60.120  31.350  34.520  1.00  0.00           O  
ATOM   2710  OE2 GLU A 262      59.060  29.580  33.730  1.00  0.00           O1-
ATOM   2711  H   GLU A 262      56.730  35.030  34.860  1.00  0.00           H  
ATOM   2712  N   ALA A 263      56.570  33.270  38.050  1.00  0.00           N  
ATOM   2713  CA  ALA A 263      56.200  32.880  39.450  1.00  0.00           C  
ATOM   2714  C   ALA A 263      54.740  32.990  39.800  1.00  0.00           C  
ATOM   2715  O   ALA A 263      54.170  32.000  40.300  1.00  0.00           O  
ATOM   2716  CB  ALA A 263      56.980  33.640  40.420  1.00  0.00           C  
ATOM   2717  H   ALA A 263      57.400  33.810  37.930  1.00  0.00           H  
ATOM   2718  N   GLN A 264      54.100  34.120  39.400  1.00  0.00           N  
ATOM   2719  CA  GLN A 264      52.650  34.340  39.640  1.00  0.00           C  
ATOM   2720  C   GLN A 264      51.830  33.280  38.930  1.00  0.00           C  
ATOM   2721  O   GLN A 264      51.090  32.550  39.600  1.00  0.00           O  
ATOM   2722  CB  GLN A 264      52.260  35.750  39.260  1.00  0.00           C  
ATOM   2723  CG  GLN A 264      52.800  36.770  40.250  1.00  0.00           C  
ATOM   2724  CD  GLN A 264      52.870  38.180  39.760  1.00  0.00           C  
ATOM   2725  NE2 GLN A 264      52.670  39.110  40.660  1.00  0.00           N  
ATOM   2726  OE1 GLN A 264      52.880  38.540  38.560  1.00  0.00           O  
ATOM   2727  H   GLN A 264      54.580  34.930  39.080  1.00  0.00           H  
ATOM   2728 1HE2 GLN A 264      52.480  38.920  41.620  1.00  0.00           H  
ATOM   2729 2HE2 GLN A 264      52.940  40.040  40.430  1.00  0.00           H  
ATOM   2730  N   TYR A 265      52.160  32.930  37.720  1.00  0.00           N  
ATOM   2731  CA  TYR A 265      51.530  31.900  36.880  1.00  0.00           C  
ATOM   2732  C   TYR A 265      51.680  30.420  37.370  1.00  0.00           C  
ATOM   2733  O   TYR A 265      50.700  29.690  37.590  1.00  0.00           O  
ATOM   2734  CB  TYR A 265      51.970  32.090  35.440  1.00  0.00           C  
ATOM   2735  CG  TYR A 265      51.320  31.170  34.420  1.00  0.00           C  
ATOM   2736  CD1 TYR A 265      49.980  31.360  34.110  1.00  0.00           C  
ATOM   2737  CD2 TYR A 265      52.170  30.360  33.640  1.00  0.00           C  
ATOM   2738  CE1 TYR A 265      49.480  30.620  33.090  1.00  0.00           C  
ATOM   2739  CE2 TYR A 265      51.590  29.660  32.620  1.00  0.00           C  
ATOM   2740  CZ  TYR A 265      50.280  29.760  32.370  1.00  0.00           C  
ATOM   2741  OH  TYR A 265      49.790  29.270  31.200  1.00  0.00           O  
ATOM   2742  H   TYR A 265      52.610  33.680  37.230  1.00  0.00           H  
ATOM   2743  HD1 TYR A 265      49.280  31.910  34.750  1.00  0.00           H  
ATOM   2744  HD2 TYR A 265      53.240  30.500  33.530  1.00  0.00           H  
ATOM   2745  HE1 TYR A 265      48.410  30.660  32.850  1.00  0.00           H  
ATOM   2746  HE2 TYR A 265      52.130  28.960  31.990  1.00  0.00           H  
ATOM   2747  HH  TYR A 265      50.220  28.410  30.930  1.00  0.00           H  
ATOM   2748  N   ARG A 266      52.950  30.190  37.860  1.00  0.00           N  
ATOM   2749  CA  ARG A 266      53.350  29.000  38.590  1.00  0.00           C  
ATOM   2750  C   ARG A 266      52.470  28.830  39.820  1.00  0.00           C  
ATOM   2751  O   ARG A 266      51.840  27.760  40.010  1.00  0.00           O  
ATOM   2752  CB  ARG A 266      54.800  28.920  39.010  1.00  0.00           C  
ATOM   2753  CG  ARG A 266      55.370  27.540  39.290  1.00  0.00           C  
ATOM   2754  CD  ARG A 266      56.750  27.700  39.950  1.00  0.00           C  
ATOM   2755  NE  ARG A 266      56.620  28.120  41.350  1.00  0.00           N  
ATOM   2756  CZ  ARG A 266      57.100  29.230  41.880  1.00  0.00           C  
ATOM   2757  NH1 ARG A 266      57.690  30.120  41.020  1.00  0.00           N1+
ATOM   2758  NH2 ARG A 266      56.830  29.630  43.160  1.00  0.00           N  
ATOM   2759  H   ARG A 266      53.710  30.790  37.620  1.00  0.00           H  
ATOM   2760  HE  ARG A 266      56.030  27.550  41.920  1.00  0.00           H  
ATOM   2761 1HH1 ARG A 266      57.740  30.040  40.020  1.00  0.00           H  
ATOM   2762 2HH1 ARG A 266      58.230  30.800  41.520  1.00  0.00           H  
ATOM   2763 1HH2 ARG A 266      56.070  29.220  43.650  1.00  0.00           H  
ATOM   2764 2HH2 ARG A 266      57.450  30.240  43.650  1.00  0.00           H  
ATOM   2765  N   PHE A 267      52.250  29.850  40.590  1.00  0.00           N  
ATOM   2766  CA  PHE A 267      51.350  29.860  41.780  1.00  0.00           C  
ATOM   2767  C   PHE A 267      49.870  29.680  41.360  1.00  0.00           C  
ATOM   2768  O   PHE A 267      49.120  29.000  42.030  1.00  0.00           O  
ATOM   2769  CB  PHE A 267      51.470  31.180  42.580  1.00  0.00           C  
ATOM   2770  CG  PHE A 267      50.810  31.230  43.940  1.00  0.00           C  
ATOM   2771  CD1 PHE A 267      51.550  30.960  45.080  1.00  0.00           C  
ATOM   2772  CD2 PHE A 267      49.570  31.880  44.030  1.00  0.00           C  
ATOM   2773  CE1 PHE A 267      51.140  31.410  46.310  1.00  0.00           C  
ATOM   2774  CE2 PHE A 267      49.120  32.360  45.280  1.00  0.00           C  
ATOM   2775  CZ  PHE A 267      49.960  32.200  46.370  1.00  0.00           C  
ATOM   2776  H   PHE A 267      52.890  30.620  40.610  1.00  0.00           H  
ATOM   2777  HD1 PHE A 267      52.510  30.450  44.960  1.00  0.00           H  
ATOM   2778  HD2 PHE A 267      49.050  31.990  43.080  1.00  0.00           H  
ATOM   2779  HE1 PHE A 267      51.650  31.120  47.230  1.00  0.00           H  
ATOM   2780  HE2 PHE A 267      48.100  32.720  45.320  1.00  0.00           H  
ATOM   2781  HZ  PHE A 267      49.610  32.450  47.370  1.00  0.00           H  
ATOM   2782  N   ILE A 268      49.460  30.280  40.260  1.00  0.00           N  
ATOM   2783  CA  ILE A 268      48.050  30.140  39.760  1.00  0.00           C  
ATOM   2784  C   ILE A 268      47.730  28.640  39.370  1.00  0.00           C  
ATOM   2785  O   ILE A 268      46.700  28.080  39.600  1.00  0.00           O  
ATOM   2786  CB  ILE A 268      47.580  31.050  38.640  1.00  0.00           C  
ATOM   2787  CG1 ILE A 268      47.770  32.520  39.070  1.00  0.00           C  
ATOM   2788  CG2 ILE A 268      46.130  30.820  38.320  1.00  0.00           C  
ATOM   2789  CD  ILE A 268      48.170  33.440  37.910  1.00  0.00           C  
ATOM   2790  H   ILE A 268      50.060  30.980  39.860  1.00  0.00           H  
ATOM   2791  N   TYR A 269      48.690  27.910  38.740  1.00  0.00           N  
ATOM   2792  CA  TYR A 269      48.620  26.460  38.450  1.00  0.00           C  
ATOM   2793  C   TYR A 269      48.620  25.680  39.810  1.00  0.00           C  
ATOM   2794  O   TYR A 269      47.800  24.850  40.100  1.00  0.00           O  
ATOM   2795  CB  TYR A 269      49.850  25.860  37.720  1.00  0.00           C  
ATOM   2796  CG  TYR A 269      49.740  25.870  36.230  1.00  0.00           C  
ATOM   2797  CD1 TYR A 269      48.700  25.170  35.610  1.00  0.00           C  
ATOM   2798  CD2 TYR A 269      50.540  26.660  35.450  1.00  0.00           C  
ATOM   2799  CE1 TYR A 269      48.530  25.220  34.300  1.00  0.00           C  
ATOM   2800  CE2 TYR A 269      50.380  26.750  34.050  1.00  0.00           C  
ATOM   2801  CZ  TYR A 269      49.350  26.020  33.510  1.00  0.00           C  
ATOM   2802  OH  TYR A 269      49.030  26.270  32.210  1.00  0.00           O  
ATOM   2803  H   TYR A 269      49.510  28.350  38.370  1.00  0.00           H  
ATOM   2804  HD1 TYR A 269      47.940  24.720  36.260  1.00  0.00           H  
ATOM   2805  HD2 TYR A 269      51.220  27.330  35.980  1.00  0.00           H  
ATOM   2806  HE1 TYR A 269      47.810  24.530  33.870  1.00  0.00           H  
ATOM   2807  HE2 TYR A 269      51.180  27.160  33.430  1.00  0.00           H  
ATOM   2808  HH  TYR A 269      49.790  26.520  31.600  1.00  0.00           H  
ATOM   2809  N   MET A 270      49.540  26.070  40.730  1.00  0.00           N  
ATOM   2810  CA  MET A 270      49.600  25.610  42.120  1.00  0.00           C  
ATOM   2811  C   MET A 270      48.270  25.710  42.830  1.00  0.00           C  
ATOM   2812  O   MET A 270      47.650  24.740  43.210  1.00  0.00           O  
ATOM   2813  CB  MET A 270      50.730  26.250  42.920  1.00  0.00           C  
ATOM   2814  CG  MET A 270      50.920  25.770  44.370  1.00  0.00           C  
ATOM   2815  SD  MET A 270      52.330  26.490  45.270  1.00  0.00           S  
ATOM   2816  CE  MET A 270      52.490  25.200  46.420  1.00  0.00           C  
ATOM   2817  H   MET A 270      50.350  26.590  40.470  1.00  0.00           H  
ATOM   2818  N   ALA A 271      47.610  26.960  42.900  1.00  0.00           N  
ATOM   2819  CA  ALA A 271      46.360  27.100  43.700  1.00  0.00           C  
ATOM   2820  C   ALA A 271      45.160  26.250  43.130  1.00  0.00           C  
ATOM   2821  O   ALA A 271      44.290  25.910  43.910  1.00  0.00           O  
ATOM   2822  CB  ALA A 271      45.990  28.580  43.920  1.00  0.00           C  
ATOM   2823  H   ALA A 271      48.060  27.810  42.610  1.00  0.00           H  
ATOM   2824  N   VAL A 272      45.130  26.010  41.750  1.00  0.00           N  
ATOM   2825  CA  VAL A 272      44.160  25.010  41.160  1.00  0.00           C  
ATOM   2826  C   VAL A 272      44.350  23.600  41.720  1.00  0.00           C  
ATOM   2827  O   VAL A 272      43.420  23.170  42.480  1.00  0.00           O  
ATOM   2828  CB  VAL A 272      44.270  25.130  39.650  1.00  0.00           C  
ATOM   2829  CG1 VAL A 272      43.330  24.220  38.920  1.00  0.00           C  
ATOM   2830  CG2 VAL A 272      43.870  26.500  39.120  1.00  0.00           C  
ATOM   2831  H   VAL A 272      45.570  26.670  41.140  1.00  0.00           H  
ATOM   2832  N   GLN A 273      45.550  23.060  41.650  1.00  0.00           N  
ATOM   2833  CA  GLN A 273      45.870  21.810  42.420  1.00  0.00           C  
ATOM   2834  C   GLN A 273      45.510  21.830  43.900  1.00  0.00           C  
ATOM   2835  O   GLN A 273      44.960  20.900  44.480  1.00  0.00           O  
ATOM   2836  CB  GLN A 273      47.350  21.490  42.160  1.00  0.00           C  
ATOM   2837  CG  GLN A 273      47.680  21.100  40.690  1.00  0.00           C  
ATOM   2838  CD  GLN A 273      49.090  20.480  40.520  1.00  0.00           C  
ATOM   2839  NE2 GLN A 273      49.350  19.380  41.190  1.00  0.00           N  
ATOM   2840  OE1 GLN A 273      49.920  20.920  39.740  1.00  0.00           O  
ATOM   2841  H   GLN A 273      46.250  23.470  41.070  1.00  0.00           H  
ATOM   2842 1HE2 GLN A 273      48.660  18.920  41.760  1.00  0.00           H  
ATOM   2843 2HE2 GLN A 273      50.180  18.870  40.990  1.00  0.00           H  
ATOM   2844  N   HIS A 274      45.920  22.830  44.620  1.00  0.00           N  
ATOM   2845  CA  HIS A 274      45.680  23.050  46.080  1.00  0.00           C  
ATOM   2846  C   HIS A 274      44.270  22.980  46.530  1.00  0.00           C  
ATOM   2847  O   HIS A 274      44.020  22.400  47.630  1.00  0.00           O  
ATOM   2848  CB  HIS A 274      46.340  24.380  46.510  1.00  0.00           C  
ATOM   2849  CG  HIS A 274      47.080  24.180  47.800  1.00  0.00           C  
ATOM   2850  CD2 HIS A 274      47.020  25.000  48.800  1.00  0.00           C  
ATOM   2851  ND1 HIS A 274      48.040  23.340  47.930  1.00  0.00           N  
ATOM   2852  CE1 HIS A 274      48.730  23.710  49.010  1.00  0.00           C  
ATOM   2853  NE2 HIS A 274      48.150  24.810  49.530  1.00  0.00           N  
ATOM   2854  H   HIS A 274      46.430  23.600  44.250  1.00  0.00           H  
ATOM   2855  HD2 HIS A 274      46.230  25.740  48.920  1.00  0.00           H  
ATOM   2856  HE1 HIS A 274      49.730  23.440  49.360  1.00  0.00           H  
ATOM   2857  HE2 HIS A 274      48.450  25.270  50.360  1.00  0.00           H  
ATOM   2858  N   TYR A 275      43.370  23.550  45.730  1.00  0.00           N  
ATOM   2859  CA  TYR A 275      41.910  23.450  45.900  1.00  0.00           C  
ATOM   2860  C   TYR A 275      41.270  22.140  45.500  1.00  0.00           C  
ATOM   2861  O   TYR A 275      40.710  21.520  46.450  1.00  0.00           O  
ATOM   2862  CB  TYR A 275      41.210  24.660  45.180  1.00  0.00           C  
ATOM   2863  CG  TYR A 275      39.900  25.000  45.910  1.00  0.00           C  
ATOM   2864  CD1 TYR A 275      39.860  25.540  47.170  1.00  0.00           C  
ATOM   2865  CD2 TYR A 275      38.750  24.320  45.520  1.00  0.00           C  
ATOM   2866  CE1 TYR A 275      38.760  25.420  48.030  1.00  0.00           C  
ATOM   2867  CE2 TYR A 275      37.690  24.110  46.380  1.00  0.00           C  
ATOM   2868  CZ  TYR A 275      37.670  24.660  47.680  1.00  0.00           C  
ATOM   2869  OH  TYR A 275      36.490  24.700  48.380  1.00  0.00           O  
ATOM   2870  H   TYR A 275      43.730  24.250  45.120  1.00  0.00           H  
ATOM   2871  HD1 TYR A 275      40.750  26.060  47.510  1.00  0.00           H  
ATOM   2872  HD2 TYR A 275      38.550  24.130  44.460  1.00  0.00           H  
ATOM   2873  HE1 TYR A 275      38.830  25.920  49.000  1.00  0.00           H  
ATOM   2874  HE2 TYR A 275      36.920  23.360  46.190  1.00  0.00           H  
ATOM   2875  HH  TYR A 275      36.430  25.670  48.620  1.00  0.00           H  
ATOM   2876  N   ILE A 276      41.580  21.620  44.350  1.00  0.00           N  
ATOM   2877  CA  ILE A 276      41.230  20.220  44.050  1.00  0.00           C  
ATOM   2878  C   ILE A 276      41.720  19.140  45.070  1.00  0.00           C  
ATOM   2879  O   ILE A 276      40.920  18.370  45.590  1.00  0.00           O  
ATOM   2880  CB  ILE A 276      41.730  19.920  42.600  1.00  0.00           C  
ATOM   2881  CG1 ILE A 276      40.640  20.380  41.610  1.00  0.00           C  
ATOM   2882  CG2 ILE A 276      41.870  18.390  42.310  1.00  0.00           C  
ATOM   2883  CD  ILE A 276      41.460  20.800  40.370  1.00  0.00           C  
ATOM   2884  H   ILE A 276      42.230  22.130  43.790  1.00  0.00           H  
ATOM   2885  N   GLU A 277      42.930  19.260  45.640  1.00  0.00           N  
ATOM   2886  CA  GLU A 277      43.380  18.460  46.780  1.00  0.00           C  
ATOM   2887  C   GLU A 277      42.530  18.660  48.090  1.00  0.00           C  
ATOM   2888  O   GLU A 277      42.130  17.570  48.640  1.00  0.00           O  
ATOM   2889  CB  GLU A 277      44.850  18.720  47.100  1.00  0.00           C  
ATOM   2890  CG  GLU A 277      45.730  18.240  45.950  1.00  0.00           C  
ATOM   2891  CD  GLU A 277      47.220  18.160  46.260  1.00  0.00           C  
ATOM   2892  OE1 GLU A 277      47.810  17.210  46.810  1.00  0.00           O  
ATOM   2893  OE2 GLU A 277      47.840  19.150  45.840  1.00  0.00           O1-
ATOM   2894  H   GLU A 277      43.640  19.740  45.130  1.00  0.00           H  
ATOM   2895  N   THR A 278      42.150  19.830  48.540  1.00  0.00           N  
ATOM   2896  CA  THR A 278      41.350  19.890  49.780  1.00  0.00           C  
ATOM   2897  C   THR A 278      39.890  19.440  49.570  1.00  0.00           C  
ATOM   2898  O   THR A 278      39.230  18.850  50.370  1.00  0.00           O  
ATOM   2899  CB  THR A 278      41.240  21.270  50.470  1.00  0.00           C  
ATOM   2900  CG2 THR A 278      40.870  22.480  49.670  1.00  0.00           C  
ATOM   2901  OG1 THR A 278      40.680  21.310  51.770  1.00  0.00           O  
ATOM   2902  H   THR A 278      42.610  20.690  48.330  1.00  0.00           H  
ATOM   2903  HG1 THR A 278      40.470  22.220  52.120  1.00  0.00           H  
ATOM   2904  N   LEU A 279      39.500  19.430  48.240  1.00  0.00           N  
ATOM   2905  CA  LEU A 279      38.280  18.750  47.800  1.00  0.00           C  
ATOM   2906  C   LEU A 279      38.420  17.310  47.700  1.00  0.00           C  
ATOM   2907  O   LEU A 279      37.350  16.640  47.870  1.00  0.00           O  
ATOM   2908  CB  LEU A 279      37.800  19.400  46.550  1.00  0.00           C  
ATOM   2909  CG  LEU A 279      36.300  19.730  46.520  1.00  0.00           C  
ATOM   2910  CD1 LEU A 279      35.980  20.840  47.450  1.00  0.00           C  
ATOM   2911  CD2 LEU A 279      35.690  19.900  45.150  1.00  0.00           C  
ATOM   2912  H   LEU A 279      40.270  19.510  47.600  1.00  0.00           H  
ATOM   2913  N   GLN A 280      39.500  16.760  47.170  1.00  0.00           N  
ATOM   2914  CA  GLN A 280      39.800  15.360  47.120  1.00  0.00           C  
ATOM   2915  C   GLN A 280      40.140  14.690  48.430  1.00  0.00           C  
ATOM   2916  O   GLN A 280      39.810  13.520  48.580  1.00  0.00           O  
ATOM   2917  CB  GLN A 280      40.910  15.130  46.160  1.00  0.00           C  
ATOM   2918  CG  GLN A 280      40.660  14.920  44.670  1.00  0.00           C  
ATOM   2919  CD  GLN A 280      41.940  14.820  43.830  1.00  0.00           C  
ATOM   2920  NE2 GLN A 280      42.160  13.790  43.040  1.00  0.00           N  
ATOM   2921  OE1 GLN A 280      42.780  15.710  43.870  1.00  0.00           O  
ATOM   2922  H   GLN A 280      39.970  17.310  46.480  1.00  0.00           H  
ATOM   2923 1HE2 GLN A 280      41.410  13.160  42.830  1.00  0.00           H  
ATOM   2924 2HE2 GLN A 280      43.090  13.560  42.760  1.00  0.00           H  
ATOM   2925  N   ARG A 281      40.900  15.330  49.320  1.00  0.00           N  
ATOM   2926  CA  ARG A 281      41.020  14.870  50.710  1.00  0.00           C  
ATOM   2927  C   ARG A 281      39.640  14.750  51.490  1.00  0.00           C  
ATOM   2928  O   ARG A 281      39.080  15.770  51.860  1.00  0.00           O  
ATOM   2929  CB  ARG A 281      42.040  15.640  51.500  1.00  0.00           C  
ATOM   2930  CG  ARG A 281      43.470  15.870  50.890  1.00  0.00           C  
ATOM   2931  CD  ARG A 281      44.560  16.730  51.580  1.00  0.00           C  
ATOM   2932  NE  ARG A 281      45.600  17.100  50.620  1.00  0.00           N  
ATOM   2933  CZ  ARG A 281      46.170  18.310  50.540  1.00  0.00           C  
ATOM   2934  NH1 ARG A 281      45.910  19.330  51.340  1.00  0.00           N1+
ATOM   2935  NH2 ARG A 281      47.200  18.470  49.730  1.00  0.00           N  
ATOM   2936  H   ARG A 281      41.560  16.050  49.110  1.00  0.00           H  
ATOM   2937  HE  ARG A 281      45.870  16.330  50.040  1.00  0.00           H  
ATOM   2938 1HH1 ARG A 281      45.150  19.230  51.980  1.00  0.00           H  
ATOM   2939 2HH1 ARG A 281      46.260  20.260  51.260  1.00  0.00           H  
ATOM   2940 1HH2 ARG A 281      47.700  17.720  49.290  1.00  0.00           H  
ATOM   2941 2HH2 ARG A 281      47.460  19.390  49.420  1.00  0.00           H  
ATOM   2942  N   ARG A 282      39.410  13.560  52.010  1.00  0.00           N  
ATOM   2943  CA  ARG A 282      38.170  13.210  52.710  1.00  0.00           C  
ATOM   2944  C   ARG A 282      36.920  13.300  51.910  1.00  0.00           C  
ATOM   2945  CB  ARG A 282      37.980  13.980  54.020  1.00  0.00           C  
ATOM   2946  CG  ARG A 282      38.720  13.230  55.170  1.00  0.00           C  
ATOM   2947  CD  ARG A 282      38.830  14.150  56.370  1.00  0.00           C  
ATOM   2948  NE  ARG A 282      39.700  13.630  57.420  1.00  0.00           N  
ATOM   2949  CZ  ARG A 282      40.630  14.350  57.980  1.00  0.00           C  
ATOM   2950  NH1 ARG A 282      40.980  15.560  57.520  1.00  0.00           N1+
ATOM   2951  NH2 ARG A 282      41.050  13.980  59.150  1.00  0.00           N  
ATOM   2952  O1  ARG A 282      36.520  12.280  51.380  1.00  0.00           O  
ATOM   2953  O2  ARG A 282      36.390  14.390  51.660  1.00  0.00           O  
ATOM   2954  H   ARG A 282      40.160  12.920  52.160  1.00  0.00           H  
ATOM   2955  HE  ARG A 282      39.360  12.750  57.760  1.00  0.00           H  
ATOM   2956 1HH1 ARG A 282      40.670  15.880  56.630  1.00  0.00           H  
ATOM   2957 2HH1 ARG A 282      41.590  16.090  58.110  1.00  0.00           H  
ATOM   2958 1HH2 ARG A 282      40.640  13.230  59.670  1.00  0.00           H  
ATOM   2959 2HH2 ARG A 282      41.980  14.240  59.420  1.00  0.00           H  
ATOM   2960  N   ARG B   0      51.790  71.190  36.850  1.00  0.00           N  
ATOM   2961  CA  ARG B   0      52.450  70.270  37.780  1.00  0.00           C  
ATOM   2962  C   ARG B   0      52.200  68.810  37.330  1.00  0.00           C  
ATOM   2963  O   ARG B   0      51.090  68.540  36.760  1.00  0.00           O  
ATOM   2964  CB  ARG B   0      52.020  70.470  39.230  1.00  0.00           C  
ATOM   2965  CG  ARG B   0      52.530  71.710  39.840  1.00  0.00           C  
ATOM   2966  CD  ARG B   0      52.380  71.770  41.370  1.00  0.00           C  
ATOM   2967  NE  ARG B   0      53.210  70.770  42.100  1.00  0.00           N  
ATOM   2968  CZ  ARG B   0      54.530  70.760  42.120  1.00  0.00           C  
ATOM   2969  NH1 ARG B   0      55.270  71.820  41.690  1.00  0.00           N1+
ATOM   2970  NH2 ARG B   0      55.150  69.750  42.690  1.00  0.00           N  
ATOM   2971  HE  ARG B   0      52.690  70.040  42.540  1.00  0.00           H  
ATOM   2972 1HH1 ARG B   0      54.870  72.690  41.400  1.00  0.00           H  
ATOM   2973 2HH1 ARG B   0      56.200  71.610  41.400  1.00  0.00           H  
ATOM   2974 1HH2 ARG B   0      54.630  68.930  42.930  1.00  0.00           H  
ATOM   2975 2HH2 ARG B   0      56.140  69.690  42.840  1.00  0.00           H  
ATOM   2976  H1  ARG B   0      51.480  71.980  37.380  1.00  0.00           H  
ATOM   2977  H2  ARG B   0      52.410  71.490  36.130  1.00  0.00           H  
ATOM   2978  H3  ARG B   0      51.020  70.680  36.470  1.00  0.00           H  
ATOM   2979  N   SER B   1      53.070  67.890  37.720  1.00  0.00           N  
ATOM   2980  CA  SER B   1      52.780  66.420  37.750  1.00  0.00           C  
ATOM   2981  C   SER B   1      52.800  65.730  39.120  1.00  0.00           C  
ATOM   2982  O   SER B   1      53.510  66.260  40.030  1.00  0.00           O  
ATOM   2983  CB  SER B   1      53.570  65.470  36.880  1.00  0.00           C  
ATOM   2984  OG  SER B   1      53.260  65.680  35.540  1.00  0.00           O  
ATOM   2985  H   SER B   1      54.020  68.160  37.870  1.00  0.00           H  
ATOM   2986  HG  SER B   1      53.730  66.500  35.210  1.00  0.00           H  
ATOM   2987  N   ARG B   2      52.000  64.680  39.300  1.00  0.00           N  
ATOM   2988  CA  ARG B   2      52.020  63.780  40.510  1.00  0.00           C  
ATOM   2989  C   ARG B   2      53.180  62.840  40.530  1.00  0.00           C  
ATOM   2990  O   ARG B   2      54.340  63.230  40.760  1.00  0.00           O  
ATOM   2991  CB  ARG B   2      50.570  63.250  40.590  1.00  0.00           C  
ATOM   2992  CG  ARG B   2      50.290  62.470  41.840  1.00  0.00           C  
ATOM   2993  CD  ARG B   2      48.850  62.000  41.850  1.00  0.00           C  
ATOM   2994  NE  ARG B   2      47.980  63.080  42.270  1.00  0.00           N  
ATOM   2995  CZ  ARG B   2      47.380  64.010  41.530  1.00  0.00           C  
ATOM   2996  NH1 ARG B   2      47.400  63.930  40.200  1.00  0.00           N1+
ATOM   2997  NH2 ARG B   2      46.980  65.130  42.100  1.00  0.00           N  
ATOM   2998  H   ARG B   2      51.170  64.490  38.780  1.00  0.00           H  
ATOM   2999  HE  ARG B   2      47.800  62.950  43.240  1.00  0.00           H  
ATOM   3000 1HH1 ARG B   2      47.860  63.180  39.740  1.00  0.00           H  
ATOM   3001 2HH1 ARG B   2      46.950  64.650  39.670  1.00  0.00           H  
ATOM   3002 1HH2 ARG B   2      47.060  65.400  43.060  1.00  0.00           H  
ATOM   3003 2HH2 ARG B   2      46.700  65.890  41.520  1.00  0.00           H  
ATOM   3004  N   LEU B   3      52.940  61.560  40.150  1.00  0.00           N  
ATOM   3005  CA  LEU B   3      53.990  60.500  40.160  1.00  0.00           C  
ATOM   3006  C   LEU B   3      54.540  60.040  38.820  1.00  0.00           C  
ATOM   3007  O   LEU B   3      55.740  60.030  38.610  1.00  0.00           O  
ATOM   3008  CB  LEU B   3      53.550  59.340  41.100  1.00  0.00           C  
ATOM   3009  CG  LEU B   3      54.030  59.520  42.540  1.00  0.00           C  
ATOM   3010  CD1 LEU B   3      53.090  60.450  43.300  1.00  0.00           C  
ATOM   3011  CD2 LEU B   3      54.060  58.230  43.340  1.00  0.00           C  
ATOM   3012  H   LEU B   3      52.100  61.220  39.740  1.00  0.00           H  
ATOM   3013  N   LEU B   4      53.640  59.380  38.080  1.00  0.00           N  
ATOM   3014  CA  LEU B   4      53.780  58.750  36.750  1.00  0.00           C  
ATOM   3015  C   LEU B   4      54.760  57.550  36.810  1.00  0.00           C  
ATOM   3016  O   LEU B   4      55.290  57.130  35.760  1.00  0.00           O  
ATOM   3017  CB  LEU B   4      54.110  59.680  35.520  1.00  0.00           C  
ATOM   3018  CG  LEU B   4      53.260  60.930  35.300  1.00  0.00           C  
ATOM   3019  CD1 LEU B   4      53.900  61.640  34.160  1.00  0.00           C  
ATOM   3020  CD2 LEU B   4      51.800  60.530  34.890  1.00  0.00           C  
ATOM   3021  H   LEU B   4      52.700  59.260  38.390  1.00  0.00           H  
ATOM   3022  N   HIS B   5      54.730  56.800  37.940  1.00  0.00           N  
ATOM   3023  CA  HIS B   5      55.750  56.040  38.670  1.00  0.00           C  
ATOM   3024  C   HIS B   5      56.660  54.990  37.990  1.00  0.00           C  
ATOM   3025  O   HIS B   5      57.250  54.100  38.680  1.00  0.00           O  
ATOM   3026  CB  HIS B   5      55.030  55.460  39.890  1.00  0.00           C  
ATOM   3027  CG  HIS B   5      55.900  55.420  41.090  1.00  0.00           C  
ATOM   3028  CD2 HIS B   5      55.610  54.760  42.200  1.00  0.00           C  
ATOM   3029  ND1 HIS B   5      56.930  56.240  41.380  1.00  0.00           N  
ATOM   3030  CE1 HIS B   5      57.290  56.030  42.630  1.00  0.00           C  
ATOM   3031  NE2 HIS B   5      56.500  55.140  43.160  1.00  0.00           N  
ATOM   3032  H   HIS B   5      53.840  56.720  38.400  1.00  0.00           H  
ATOM   3033  HD2 HIS B   5      54.880  53.990  42.420  1.00  0.00           H  
ATOM   3034  HE1 HIS B   5      58.250  56.370  43.010  1.00  0.00           H  
ATOM   3035  HE2 HIS B   5      56.450  54.940  44.140  1.00  0.00           H  
ATOM   3036  N   SER B   6      56.910  55.200  36.720  1.00  0.00           N  
ATOM   3037  CA  SER B   6      57.760  54.390  35.780  1.00  0.00           C  
ATOM   3038  C   SER B   6      57.380  52.880  35.750  1.00  0.00           C  
ATOM   3039  O   SER B   6      56.150  52.590  35.820  1.00  0.00           O  
ATOM   3040  CB  SER B   6      59.260  54.740  36.000  1.00  0.00           C  
ATOM   3041  OG  SER B   6      60.150  54.150  35.050  1.00  0.00           O  
ATOM   3042  H   SER B   6      56.610  56.120  36.440  1.00  0.00           H  
ATOM   3043  HG  SER B   6      60.320  54.720  34.250  1.00  0.00           H  
ATOM   3044  N   ASP B   7      58.360  52.000  35.530  1.00  0.00           N  
ATOM   3045  CA  ASP B   7      58.290  50.490  35.610  1.00  0.00           C  
ATOM   3046  C   ASP B   7      57.680  50.030  36.960  1.00  0.00           C  
ATOM   3047  O   ASP B   7      58.250  50.420  38.040  1.00  0.00           O  
ATOM   3048  CB  ASP B   7      59.650  49.880  35.280  1.00  0.00           C  
ATOM   3049  CG  ASP B   7      60.170  50.160  33.850  1.00  0.00           C  
ATOM   3050  OD1 ASP B   7      59.900  49.380  32.980  1.00  0.00           O  
ATOM   3051  OD2 ASP B   7      60.700  51.240  33.630  1.00  0.00           O1-
ATOM   3052  H   ASP B   7      59.250  52.260  35.150  1.00  0.00           H  
ATOM   3053  N   Y2P B   8      56.870  49.010  36.910  1.00  0.00           N  
ATOM   3054  CA  Y2P B   8      56.550  48.090  38.040  1.00  0.00           C  
ATOM   3055  C   Y2P B   8      57.660  47.000  38.190  1.00  0.00           C  
ATOM   3056  O   Y2P B   8      58.050  46.360  37.240  1.00  0.00           O  
ATOM   3057  CB  Y2P B   8      55.190  47.370  37.740  1.00  0.00           C  
ATOM   3058  CG  Y2P B   8      54.670  46.550  38.920  1.00  0.00           C  
ATOM   3059  CD1 Y2P B   8      54.110  45.310  38.550  1.00  0.00           C  
ATOM   3060  CD2 Y2P B   8      54.110  47.110  40.100  1.00  0.00           C  
ATOM   3061  CE1 Y2P B   8      53.020  44.840  39.300  1.00  0.00           C  
ATOM   3062  CE2 Y2P B   8      53.100  46.550  40.870  1.00  0.00           C  
ATOM   3063  CZ  Y2P B   8      52.480  45.420  40.460  1.00  0.00           C  
ATOM   3064  OH  Y2P B   8      51.750  44.610  41.300  1.00  0.00           O  
ATOM   3065  OI1 Y2P B   8      49.990  43.990  42.960  1.00  0.00           O  
ATOM   3066  OI2 Y2P B   8      50.510  46.130  43.010  1.00  0.00           O  
ATOM   3067  OI3 Y2P B   8      49.240  45.470  41.110  1.00  0.00           O  
ATOM   3068  PT  Y2P B   8      50.360  45.040  42.010  1.00  0.00           P  
ATOM   3069  H   Y2P B   8      56.490  48.850  36.000  1.00  0.00           H  
ATOM   3070  HD1 Y2P B   8      54.380  44.850  37.600  1.00  0.00           H  
ATOM   3071  HD2 Y2P B   8      54.440  48.120  40.350  1.00  0.00           H  
ATOM   3072  HE1 Y2P B   8      52.350  44.150  38.800  1.00  0.00           H  
ATOM   3073  HE2 Y2P B   8      52.790  47.170  41.720  1.00  0.00           H  
ATOM   3074  N   MET B   9      58.320  47.140  39.330  1.00  0.00           N  
ATOM   3075  CA  MET B   9      59.420  46.260  39.780  1.00  0.00           C  
ATOM   3076  C   MET B   9      59.070  45.300  40.910  1.00  0.00           C  
ATOM   3077  O   MET B   9      59.480  44.150  40.920  1.00  0.00           O  
ATOM   3078  CB  MET B   9      60.640  47.090  40.140  1.00  0.00           C  
ATOM   3079  CG  MET B   9      61.850  46.350  39.540  1.00  0.00           C  
ATOM   3080  SD  MET B   9      62.660  45.040  40.480  1.00  0.00           S  
ATOM   3081  CE  MET B   9      63.610  46.080  41.510  1.00  0.00           C  
ATOM   3082  H   MET B   9      58.220  47.930  39.930  1.00  0.00           H  
ATOM   3083  N   ASN B  10      58.520  45.780  42.040  1.00  0.00           N  
ATOM   3084  CA  ASN B  10      58.270  45.120  43.320  1.00  0.00           C  
ATOM   3085  C   ASN B  10      59.430  44.470  44.130  1.00  0.00           C  
ATOM   3086  O   ASN B  10      59.470  44.670  45.330  1.00  0.00           O  
ATOM   3087  CB  ASN B  10      57.130  44.040  43.250  1.00  0.00           C  
ATOM   3088  CG  ASN B  10      55.740  44.460  43.090  1.00  0.00           C  
ATOM   3089  ND2 ASN B  10      55.060  44.060  42.090  1.00  0.00           N  
ATOM   3090  OD1 ASN B  10      55.200  45.340  43.800  1.00  0.00           O  
ATOM   3091  H   ASN B  10      57.920  46.560  41.870  1.00  0.00           H  
ATOM   3092 1HD2 ASN B  10      55.360  43.370  41.420  1.00  0.00           H  
ATOM   3093 2HD2 ASN B  10      54.150  44.460  42.020  1.00  0.00           H  
ATOM   3094  N   MET B  11      60.490  43.970  43.470  1.00  0.00           N  
ATOM   3095  CA  MET B  11      61.720  43.480  44.090  1.00  0.00           C  
ATOM   3096  C   MET B  11      62.670  44.530  44.680  1.00  0.00           C  
ATOM   3097  O   MET B  11      63.870  44.550  44.530  1.00  0.00           O  
ATOM   3098  CB  MET B  11      62.560  42.520  43.230  1.00  0.00           C  
ATOM   3099  CG  MET B  11      61.750  41.560  42.440  1.00  0.00           C  
ATOM   3100  SD  MET B  11      60.980  40.240  43.520  1.00  0.00           S  
ATOM   3101  CE  MET B  11      60.780  39.000  42.260  1.00  0.00           C  
ATOM   3102  H   MET B  11      60.480  43.800  42.490  1.00  0.00           H  
ATOM   3103  N   THR B  12      62.160  45.400  45.490  1.00  0.00           N  
ATOM   3104  CA  THR B  12      62.810  46.550  46.120  1.00  0.00           C  
ATOM   3105  C   THR B  12      63.880  46.050  47.130  1.00  0.00           C  
ATOM   3106  O   THR B  12      63.430  45.260  48.010  1.00  0.00           O  
ATOM   3107  CB  THR B  12      61.710  47.370  46.800  1.00  0.00           C  
ATOM   3108  CG2 THR B  12      62.210  48.740  47.150  1.00  0.00           C  
ATOM   3109  OG1 THR B  12      60.540  47.410  45.860  1.00  0.00           O  
ATOM   3110  H   THR B  12      61.170  45.430  45.540  1.00  0.00           H  
ATOM   3111  HG1 THR B  12      59.760  47.070  46.380  1.00  0.00           H  
ATOM   3112  N   PRO B  13      65.140  46.210  46.770  1.00  0.00           N  
ATOM   3113  CA  PRO B  13      66.210  45.570  47.460  1.00  0.00           C  
ATOM   3114  C   PRO B  13      66.170  45.710  48.960  1.00  0.00           C  
ATOM   3115  O   PRO B  13      65.850  44.820  49.690  1.00  0.00           O  
ATOM   3116  CB  PRO B  13      67.470  46.180  46.800  1.00  0.00           C  
ATOM   3117  CG  PRO B  13      66.990  46.420  45.370  1.00  0.00           C  
ATOM   3118  CD  PRO B  13      65.580  46.950  45.500  1.00  0.00           C  
ATOM   3119  N   ARG B  14      66.680  46.910  49.400  1.00  0.00           N  
ATOM   3120  CA  ARG B  14      66.600  47.440  50.820  1.00  0.00           C  
ATOM   3121  C   ARG B  14      66.930  46.430  51.980  1.00  0.00           C  
ATOM   3122  O   ARG B  14      66.110  46.340  52.910  1.00  0.00           O  
ATOM   3123  CB  ARG B  14      65.250  48.180  50.910  1.00  0.00           C  
ATOM   3124  CG  ARG B  14      65.380  49.610  51.320  1.00  0.00           C  
ATOM   3125  CD  ARG B  14      64.040  50.310  50.890  1.00  0.00           C  
ATOM   3126  NE  ARG B  14      64.060  51.560  51.730  1.00  0.00           N  
ATOM   3127  CZ  ARG B  14      63.980  52.820  51.290  1.00  0.00           C  
ATOM   3128  NH1 ARG B  14      63.840  53.170  50.030  1.00  0.00           N1+
ATOM   3129  NH2 ARG B  14      63.780  53.740  52.270  1.00  0.00           N  
ATOM   3130  H   ARG B  14      67.240  47.510  48.820  1.00  0.00           H  
ATOM   3131  HE  ARG B  14      64.290  51.400  52.690  1.00  0.00           H  
ATOM   3132 1HH1 ARG B  14      63.860  52.440  49.350  1.00  0.00           H  
ATOM   3133 2HH1 ARG B  14      63.870  54.130  49.740  1.00  0.00           H  
ATOM   3134 1HH2 ARG B  14      63.650  53.540  53.240  1.00  0.00           H  
ATOM   3135 2HH2 ARG B  14      63.930  54.700  52.030  1.00  0.00           H  
ATOM   3136  N   ARG B  15      68.160  46.100  52.090  1.00  0.00           N  
ATOM   3137  CA  ARG B  15      68.750  45.280  53.170  1.00  0.00           C  
ATOM   3138  C   ARG B  15      70.080  45.870  53.630  1.00  0.00           C  
ATOM   3139  CB  ARG B  15      69.040  43.820  52.720  1.00  0.00           C  
ATOM   3140  CG  ARG B  15      67.740  43.040  52.570  1.00  0.00           C  
ATOM   3141  CD  ARG B  15      67.150  42.660  53.950  1.00  0.00           C  
ATOM   3142  NE  ARG B  15      68.250  42.170  54.800  1.00  0.00           N  
ATOM   3143  CZ  ARG B  15      68.670  42.700  55.960  1.00  0.00           C  
ATOM   3144  NH1 ARG B  15      67.880  43.540  56.630  1.00  0.00           N1+
ATOM   3145  NH2 ARG B  15      69.830  42.330  56.490  1.00  0.00           N  
ATOM   3146  O1  ARG B  15      70.110  46.400  54.750  1.00  0.00           O  
ATOM   3147  O2  ARG B  15      71.100  45.800  52.890  1.00  0.00           O  
ATOM   3148  H   ARG B  15      68.850  46.490  51.490  1.00  0.00           H  
ATOM   3149  HE  ARG B  15      68.630  41.310  54.460  1.00  0.00           H  
ATOM   3150 1HH1 ARG B  15      67.010  43.890  56.290  1.00  0.00           H  
ATOM   3151 2HH1 ARG B  15      68.220  44.110  57.380  1.00  0.00           H  
ATOM   3152 1HH2 ARG B  15      70.340  41.600  56.050  1.00  0.00           H  
ATOM   3153 2HH2 ARG B  15      70.160  42.560  57.410  1.00  0.00           H  
ENDMDL
MODEL        2
ATOM      1  N   SER A   4      51.326  23.040  24.245  1.00  0.00           N  
ATOM      2  CA  SER A   4      52.393  24.045  24.100  1.00  0.00           C  
ATOM      3  C   SER A   4      53.082  24.122  25.421  1.00  0.00           C  
ATOM      4  O   SER A   4      52.338  24.017  26.420  1.00  0.00           O  
ATOM      5  CB  SER A   4      51.745  25.375  23.690  1.00  0.00           C  
ATOM      6  OG  SER A   4      50.380  25.405  24.049  1.00  0.00           O  
ATOM      7  HG  SER A   4      49.821  26.057  23.544  1.00  0.00           H  
ATOM      8  H1  SER A   4      51.845  22.185  24.187  1.00  0.00           H  
ATOM      9  H2  SER A   4      50.932  23.153  25.154  1.00  0.00           H  
ATOM     10  H3  SER A   4      50.646  23.215  23.537  1.00  0.00           H  
ATOM     11  N   GLY A   5      54.385  24.551  25.377  1.00  0.00           N  
ATOM     12  CA  GLY A   5      55.367  24.814  26.472  1.00  0.00           C  
ATOM     13  C   GLY A   5      54.871  26.030  27.274  1.00  0.00           C  
ATOM     14  O   GLY A   5      54.229  26.974  26.780  1.00  0.00           O  
ATOM     15  H   GLY A   5      54.812  24.716  24.498  1.00  0.00           H  
ATOM     16  N   PHE A   6      55.455  26.101  28.497  1.00  0.00           N  
ATOM     17  CA  PHE A   6      55.286  27.219  29.475  1.00  0.00           C  
ATOM     18  C   PHE A   6      55.564  28.572  28.791  1.00  0.00           C  
ATOM     19  O   PHE A   6      54.866  29.574  28.846  1.00  0.00           O  
ATOM     20  CB  PHE A   6      56.347  26.933  30.601  1.00  0.00           C  
ATOM     21  CG  PHE A   6      56.660  28.163  31.506  1.00  0.00           C  
ATOM     22  CD1 PHE A   6      57.977  28.304  31.707  1.00  0.00           C  
ATOM     23  CD2 PHE A   6      55.681  28.831  32.230  1.00  0.00           C  
ATOM     24  CE1 PHE A   6      58.383  29.112  32.748  1.00  0.00           C  
ATOM     25  CE2 PHE A   6      56.106  29.570  33.349  1.00  0.00           C  
ATOM     26  CZ  PHE A   6      57.431  29.724  33.568  1.00  0.00           C  
ATOM     27  H   PHE A   6      56.006  25.357  28.856  1.00  0.00           H  
ATOM     28  HD1 PHE A   6      58.722  27.827  31.082  1.00  0.00           H  
ATOM     29  HD2 PHE A   6      54.611  28.635  32.164  1.00  0.00           H  
ATOM     30  HE1 PHE A   6      59.395  29.416  33.006  1.00  0.00           H  
ATOM     31  HE2 PHE A   6      55.350  29.627  34.142  1.00  0.00           H  
ATOM     32  HZ  PHE A   6      57.892  30.456  34.215  1.00  0.00           H  
ATOM     33  N   TRP A   7      56.660  28.665  27.999  1.00  0.00           N  
ATOM     34  CA  TRP A   7      57.031  29.910  27.260  1.00  0.00           C  
ATOM     35  C   TRP A   7      56.105  30.368  26.106  1.00  0.00           C  
ATOM     36  O   TRP A   7      55.677  31.519  25.962  1.00  0.00           O  
ATOM     37  CB  TRP A   7      58.483  29.725  26.650  1.00  0.00           C  
ATOM     38  CG  TRP A   7      58.904  30.953  25.850  1.00  0.00           C  
ATOM     39  CD1 TRP A   7      59.229  32.107  26.367  1.00  0.00           C  
ATOM     40  CD2 TRP A   7      58.945  30.980  24.431  1.00  0.00           C  
ATOM     41  CE2 TRP A   7      59.385  32.288  24.178  1.00  0.00           C  
ATOM     42  CE3 TRP A   7      58.676  30.039  23.420  1.00  0.00           C  
ATOM     43  NE1 TRP A   7      59.543  32.915  25.338  1.00  0.00           N  
ATOM     44  CZ2 TRP A   7      59.753  32.670  22.920  1.00  0.00           C  
ATOM     45  CZ3 TRP A   7      58.896  30.445  22.143  1.00  0.00           C  
ATOM     46  CH2 TRP A   7      59.512  31.708  21.901  1.00  0.00           C  
ATOM     47  H   TRP A   7      57.442  28.120  28.297  1.00  0.00           H  
ATOM     48  HD1 TRP A   7      59.377  32.306  27.433  1.00  0.00           H  
ATOM     49  HE1 TRP A   7      59.841  33.872  25.406  1.00  0.00           H  
ATOM     50  HE3 TRP A   7      58.165  29.093  23.602  1.00  0.00           H  
ATOM     51  HZ2 TRP A   7      60.197  33.633  22.654  1.00  0.00           H  
ATOM     52  HZ3 TRP A   7      58.557  29.820  21.308  1.00  0.00           H  
ATOM     53  HH2 TRP A   7      59.802  31.982  20.888  1.00  0.00           H  
ATOM     54  N   GLU A   8      55.656  29.332  25.381  1.00  0.00           N  
ATOM     55  CA  GLU A   8      54.543  29.478  24.406  1.00  0.00           C  
ATOM     56  C   GLU A   8      53.262  30.090  25.001  1.00  0.00           C  
ATOM     57  O   GLU A   8      52.894  31.222  24.715  1.00  0.00           O  
ATOM     58  CB  GLU A   8      54.303  28.102  23.746  1.00  0.00           C  
ATOM     59  CG  GLU A   8      55.468  27.764  22.895  1.00  0.00           C  
ATOM     60  CD  GLU A   8      55.880  26.243  23.005  1.00  0.00           C  
ATOM     61  OE1 GLU A   8      55.106  25.455  22.440  1.00  0.00           O  
ATOM     62  OE2 GLU A   8      56.883  25.921  23.615  1.00  0.00           O1-
ATOM     63  H   GLU A   8      55.990  28.428  25.646  1.00  0.00           H  
ATOM     64  N   GLU A   9      52.847  29.462  26.110  1.00  0.00           N  
ATOM     65  CA  GLU A   9      51.594  29.767  26.882  1.00  0.00           C  
ATOM     66  C   GLU A   9      51.711  31.153  27.635  1.00  0.00           C  
ATOM     67  O   GLU A   9      50.684  31.785  27.631  1.00  0.00           O  
ATOM     68  CB  GLU A   9      51.384  28.698  27.975  1.00  0.00           C  
ATOM     69  CG  GLU A   9      49.908  28.543  28.474  1.00  0.00           C  
ATOM     70  CD  GLU A   9      49.938  27.427  29.552  1.00  0.00           C  
ATOM     71  OE1 GLU A   9      50.224  26.271  29.133  1.00  0.00           O  
ATOM     72  OE2 GLU A   9      49.918  27.677  30.788  1.00  0.00           O1-
ATOM     73  H   GLU A   9      53.405  28.722  26.487  1.00  0.00           H  
ATOM     74  N   PHE A  10      52.831  31.584  28.125  1.00  0.00           N  
ATOM     75  CA  PHE A  10      53.098  32.884  28.752  1.00  0.00           C  
ATOM     76  C   PHE A  10      53.153  33.992  27.673  1.00  0.00           C  
ATOM     77  O   PHE A  10      52.260  34.826  27.714  1.00  0.00           O  
ATOM     78  CB  PHE A  10      54.288  32.684  29.682  1.00  0.00           C  
ATOM     79  CG  PHE A  10      54.751  33.993  30.338  1.00  0.00           C  
ATOM     80  CD1 PHE A  10      54.305  34.204  31.591  1.00  0.00           C  
ATOM     81  CD2 PHE A  10      55.729  34.880  29.744  1.00  0.00           C  
ATOM     82  CE1 PHE A  10      54.769  35.341  32.239  1.00  0.00           C  
ATOM     83  CE2 PHE A  10      56.081  36.052  30.379  1.00  0.00           C  
ATOM     84  CZ  PHE A  10      55.603  36.227  31.662  1.00  0.00           C  
ATOM     85  H   PHE A  10      53.547  30.905  28.274  1.00  0.00           H  
ATOM     86  HD1 PHE A  10      53.542  33.614  32.104  1.00  0.00           H  
ATOM     87  HD2 PHE A  10      55.983  34.675  28.710  1.00  0.00           H  
ATOM     88  HE1 PHE A  10      54.529  35.527  33.281  1.00  0.00           H  
ATOM     89  HE2 PHE A  10      56.663  36.819  29.857  1.00  0.00           H  
ATOM     90  HZ  PHE A  10      55.722  37.198  32.139  1.00  0.00           H  
ATOM     91  N   GLU A  11      53.936  33.726  26.618  1.00  0.00           N  
ATOM     92  CA  GLU A  11      54.051  34.629  25.437  1.00  0.00           C  
ATOM     93  C   GLU A  11      52.812  34.921  24.590  1.00  0.00           C  
ATOM     94  O   GLU A  11      52.576  36.104  24.493  1.00  0.00           O  
ATOM     95  CB  GLU A  11      55.087  34.129  24.467  1.00  0.00           C  
ATOM     96  CG  GLU A  11      56.481  34.856  24.514  1.00  0.00           C  
ATOM     97  CD  GLU A  11      56.444  36.401  24.235  1.00  0.00           C  
ATOM     98  OE1 GLU A  11      56.339  36.727  23.015  1.00  0.00           O  
ATOM     99  OE2 GLU A  11      56.635  37.255  25.138  1.00  0.00           O1-
ATOM    100  H   GLU A  11      54.559  32.948  26.516  1.00  0.00           H  
ATOM    101  N   THR A  12      52.233  33.821  24.136  1.00  0.00           N  
ATOM    102  CA  THR A  12      51.145  34.104  23.130  1.00  0.00           C  
ATOM    103  C   THR A  12      49.904  34.952  23.672  1.00  0.00           C  
ATOM    104  O   THR A  12      49.449  35.987  23.152  1.00  0.00           O  
ATOM    105  CB  THR A  12      50.685  32.847  22.345  1.00  0.00           C  
ATOM    106  CG2 THR A  12      51.736  32.288  21.389  1.00  0.00           C  
ATOM    107  OG1 THR A  12      50.218  31.833  23.305  1.00  0.00           O  
ATOM    108  H   THR A  12      52.360  32.875  24.426  1.00  0.00           H  
ATOM    109  HG1 THR A  12      50.418  30.882  23.054  1.00  0.00           H  
ATOM    110  N   LEU A  13      49.767  34.851  25.021  1.00  0.00           N  
ATOM    111  CA  LEU A  13      48.780  35.677  25.790  1.00  0.00           C  
ATOM    112  C   LEU A  13      49.308  37.051  26.255  1.00  0.00           C  
ATOM    113  O   LEU A  13      48.596  38.054  26.250  1.00  0.00           O  
ATOM    114  CB  LEU A  13      48.407  34.783  26.999  1.00  0.00           C  
ATOM    115  CG  LEU A  13      46.953  34.342  26.779  1.00  0.00           C  
ATOM    116  CD1 LEU A  13      46.829  32.983  27.390  1.00  0.00           C  
ATOM    117  CD2 LEU A  13      46.087  35.427  27.425  1.00  0.00           C  
ATOM    118  H   LEU A  13      49.937  33.956  25.439  1.00  0.00           H  
ATOM    119  N   GLN A  14      50.630  37.071  26.452  1.00  0.00           N  
ATOM    120  CA  GLN A  14      51.438  38.314  26.529  1.00  0.00           C  
ATOM    121  C   GLN A  14      51.374  39.242  25.276  1.00  0.00           C  
ATOM    122  O   GLN A  14      50.750  40.316  25.322  1.00  0.00           O  
ATOM    123  CB  GLN A  14      52.967  38.062  26.912  1.00  0.00           C  
ATOM    124  CG  GLN A  14      53.694  39.325  27.346  1.00  0.00           C  
ATOM    125  CD  GLN A  14      54.952  39.116  28.205  1.00  0.00           C  
ATOM    126  NE2 GLN A  14      55.865  38.385  27.616  1.00  0.00           N  
ATOM    127  OE1 GLN A  14      55.008  39.276  29.369  1.00  0.00           O  
ATOM    128  H   GLN A  14      51.235  36.287  26.522  1.00  0.00           H  
ATOM    129 1HE2 GLN A  14      55.798  38.111  26.649  1.00  0.00           H  
ATOM    130 2HE2 GLN A  14      56.738  38.230  28.079  1.00  0.00           H  
ATOM    131  N   GLN A  15      51.440  38.652  24.051  1.00  0.00           N  
ATOM    132  CA  GLN A  15      51.234  39.228  22.693  1.00  0.00           C  
ATOM    133  C   GLN A  15      49.826  39.772  22.422  1.00  0.00           C  
ATOM    134  O   GLN A  15      49.655  40.895  21.903  1.00  0.00           O  
ATOM    135  CB  GLN A  15      51.575  38.178  21.601  1.00  0.00           C  
ATOM    136  CG  GLN A  15      53.047  37.888  21.315  1.00  0.00           C  
ATOM    137  CD  GLN A  15      53.223  36.592  20.504  1.00  0.00           C  
ATOM    138  NE2 GLN A  15      54.273  35.912  20.943  1.00  0.00           N  
ATOM    139  OE1 GLN A  15      52.479  36.141  19.613  1.00  0.00           O  
ATOM    140  H   GLN A  15      51.807  37.737  23.890  1.00  0.00           H  
ATOM    141 1HE2 GLN A  15      54.698  36.255  21.775  1.00  0.00           H  
ATOM    142 2HE2 GLN A  15      54.680  35.157  20.413  1.00  0.00           H  
ATOM    143  N   GLN A  16      48.811  39.178  22.952  1.00  0.00           N  
ATOM    144  CA  GLN A  16      47.406  39.526  22.863  1.00  0.00           C  
ATOM    145  C   GLN A  16      47.122  40.866  23.646  1.00  0.00           C  
ATOM    146  O   GLN A  16      46.168  41.646  23.327  1.00  0.00           O  
ATOM    147  CB  GLN A  16      46.550  38.388  23.380  1.00  0.00           C  
ATOM    148  CG  GLN A  16      46.450  37.302  22.323  1.00  0.00           C  
ATOM    149  CD  GLN A  16      45.839  35.950  22.717  1.00  0.00           C  
ATOM    150  NE2 GLN A  16      44.741  35.977  23.361  1.00  0.00           N  
ATOM    151  OE1 GLN A  16      46.357  34.846  22.545  1.00  0.00           O  
ATOM    152  H   GLN A  16      48.967  38.231  23.231  1.00  0.00           H  
ATOM    153 1HE2 GLN A  16      44.217  36.803  23.568  1.00  0.00           H  
ATOM    154 2HE2 GLN A  16      44.498  35.101  23.771  1.00  0.00           H  
ATOM    155  N   GLU A  17      47.820  40.975  24.773  1.00  0.00           N  
ATOM    156  CA  GLU A  17      47.852  42.109  25.687  1.00  0.00           C  
ATOM    157  C   GLU A  17      48.731  43.201  25.124  1.00  0.00           C  
ATOM    158  O   GLU A  17      48.327  44.337  25.147  1.00  0.00           O  
ATOM    159  CB  GLU A  17      48.436  41.859  27.070  1.00  0.00           C  
ATOM    160  CG  GLU A  17      48.056  42.934  28.064  1.00  0.00           C  
ATOM    161  CD  GLU A  17      48.819  42.867  29.421  1.00  0.00           C  
ATOM    162  OE1 GLU A  17      48.366  42.051  30.213  1.00  0.00           O  
ATOM    163  OE2 GLU A  17      49.734  43.728  29.633  1.00  0.00           O1-
ATOM    164  H   GLU A  17      48.386  40.202  25.065  1.00  0.00           H  
ATOM    165  N   CYS A  18      49.925  42.844  24.559  1.00  0.00           N  
ATOM    166  CA  CYS A  18      50.886  43.844  23.911  1.00  0.00           C  
ATOM    167  C   CYS A  18      50.360  44.599  22.656  1.00  0.00           C  
ATOM    168  O   CYS A  18      50.881  45.686  22.328  1.00  0.00           O  
ATOM    169  CB  CYS A  18      52.186  43.161  23.450  1.00  0.00           C  
ATOM    170  SG  CYS A  18      53.129  42.292  24.760  1.00  0.00           S  
ATOM    171  H   CYS A  18      50.273  41.916  24.724  1.00  0.00           H  
ATOM    172  HG  CYS A  18      54.316  42.231  24.151  1.00  0.00           H  
ATOM    173  N   LYS A  19      49.535  43.847  21.855  1.00  0.00           N  
ATOM    174  CA  LYS A  19      48.735  44.519  20.835  1.00  0.00           C  
ATOM    175  C   LYS A  19      47.353  45.039  21.376  1.00  0.00           C  
ATOM    176  O   LYS A  19      46.646  44.378  22.085  1.00  0.00           O  
ATOM    177  CB  LYS A  19      48.483  43.373  19.805  1.00  0.00           C  
ATOM    178  CG  LYS A  19      49.785  42.821  19.203  1.00  0.00           C  
ATOM    179  CD  LYS A  19      49.417  41.887  18.057  1.00  0.00           C  
ATOM    180  CE  LYS A  19      50.722  41.387  17.457  1.00  0.00           C  
ATOM    181  NZ  LYS A  19      51.306  40.347  18.350  1.00  0.00           N1+
ATOM    182  H   LYS A  19      49.576  42.853  21.829  1.00  0.00           H  
ATOM    183  HZ1 LYS A  19      50.553  39.715  18.572  1.00  0.00           H  
ATOM    184  HZ2 LYS A  19      52.017  39.920  17.797  1.00  0.00           H  
ATOM    185  HZ3 LYS A  19      51.670  40.760  19.186  1.00  0.00           H  
ATOM    186  N   LEU A  20      47.073  46.173  20.878  1.00  0.00           N  
ATOM    187  CA  LEU A  20      45.756  46.799  21.224  1.00  0.00           C  
ATOM    188  C   LEU A  20      44.461  46.349  20.492  1.00  0.00           C  
ATOM    189  O   LEU A  20      44.481  46.362  19.259  1.00  0.00           O  
ATOM    190  CB  LEU A  20      45.819  48.352  20.979  1.00  0.00           C  
ATOM    191  CG  LEU A  20      46.855  49.157  21.761  1.00  0.00           C  
ATOM    192  CD1 LEU A  20      47.214  50.456  21.041  1.00  0.00           C  
ATOM    193  CD2 LEU A  20      46.392  49.373  23.184  1.00  0.00           C  
ATOM    194  H   LEU A  20      47.659  46.707  20.282  1.00  0.00           H  
ATOM    195  N   LEU A  21      43.352  46.359  21.164  1.00  0.00           N  
ATOM    196  CA  LEU A  21      42.002  45.974  20.610  1.00  0.00           C  
ATOM    197  C   LEU A  21      40.861  46.793  21.213  1.00  0.00           C  
ATOM    198  O   LEU A  21      39.835  47.055  20.469  1.00  0.00           O  
ATOM    199  CB  LEU A  21      41.938  44.453  20.795  1.00  0.00           C  
ATOM    200  CG  LEU A  21      40.798  43.824  20.061  1.00  0.00           C  
ATOM    201  CD1 LEU A  21      41.035  43.694  18.499  1.00  0.00           C  
ATOM    202  CD2 LEU A  21      40.387  42.541  20.757  1.00  0.00           C  
ATOM    203  H   LEU A  21      43.441  46.484  22.146  1.00  0.00           H  
ATOM    204  N   TYR A  22      41.078  47.287  22.424  1.00  0.00           N  
ATOM    205  CA  TYR A  22      40.042  48.073  23.131  1.00  0.00           C  
ATOM    206  C   TYR A  22      40.599  49.487  23.317  1.00  0.00           C  
ATOM    207  O   TYR A  22      41.824  49.612  23.559  1.00  0.00           O  
ATOM    208  CB  TYR A  22      39.680  47.592  24.544  1.00  0.00           C  
ATOM    209  CG  TYR A  22      39.002  46.249  24.452  1.00  0.00           C  
ATOM    210  CD1 TYR A  22      39.634  45.032  24.600  1.00  0.00           C  
ATOM    211  CD2 TYR A  22      37.675  46.234  24.082  1.00  0.00           C  
ATOM    212  CE1 TYR A  22      39.062  43.753  24.312  1.00  0.00           C  
ATOM    213  CE2 TYR A  22      37.087  44.980  23.753  1.00  0.00           C  
ATOM    214  CZ  TYR A  22      37.759  43.830  23.939  1.00  0.00           C  
ATOM    215  OH  TYR A  22      37.272  42.603  23.642  1.00  0.00           O  
ATOM    216  H   TYR A  22      41.963  47.163  22.888  1.00  0.00           H  
ATOM    217  HD1 TYR A  22      40.687  44.997  24.883  1.00  0.00           H  
ATOM    218  HD2 TYR A  22      37.033  47.111  24.100  1.00  0.00           H  
ATOM    219  HE1 TYR A  22      39.548  42.776  24.395  1.00  0.00           H  
ATOM    220  HE2 TYR A  22      36.070  44.962  23.376  1.00  0.00           H  
ATOM    221  HH  TYR A  22      36.432  42.370  24.121  1.00  0.00           H  
ATOM    222  N   SER A  23      39.713  50.452  23.072  1.00  0.00           N  
ATOM    223  CA  SER A  23      40.138  51.900  23.089  1.00  0.00           C  
ATOM    224  C   SER A  23      40.426  52.487  24.441  1.00  0.00           C  
ATOM    225  O   SER A  23      39.924  52.032  25.427  1.00  0.00           O  
ATOM    226  CB  SER A  23      39.081  52.714  22.326  1.00  0.00           C  
ATOM    227  OG  SER A  23      39.417  54.111  22.288  1.00  0.00           O  
ATOM    228  H   SER A  23      38.736  50.289  23.018  1.00  0.00           H  
ATOM    229  HG  SER A  23      39.015  54.457  23.132  1.00  0.00           H  
ATOM    230  N   ARG A  24      41.351  53.461  24.456  1.00  0.00           N  
ATOM    231  CA  ARG A  24      41.671  54.097  25.723  1.00  0.00           C  
ATOM    232  C   ARG A  24      41.594  55.623  25.801  1.00  0.00           C  
ATOM    233  O   ARG A  24      41.958  56.276  26.829  1.00  0.00           O  
ATOM    234  CB  ARG A  24      42.965  53.565  26.300  1.00  0.00           C  
ATOM    235  CG  ARG A  24      44.185  53.771  25.429  1.00  0.00           C  
ATOM    236  CD  ARG A  24      45.392  53.006  26.024  1.00  0.00           C  
ATOM    237  NE  ARG A  24      46.486  52.988  25.021  1.00  0.00           N  
ATOM    238  CZ  ARG A  24      47.722  52.481  25.160  1.00  0.00           C  
ATOM    239  NH1 ARG A  24      48.027  51.597  26.122  1.00  0.00           N1+
ATOM    240  NH2 ARG A  24      48.612  52.900  24.282  1.00  0.00           N  
ATOM    241  H   ARG A  24      41.808  53.808  23.636  1.00  0.00           H  
ATOM    242  HE  ARG A  24      46.256  53.368  24.128  1.00  0.00           H  
ATOM    243 1HH1 ARG A  24      47.291  51.260  26.706  1.00  0.00           H  
ATOM    244 2HH1 ARG A  24      48.979  51.322  26.232  1.00  0.00           H  
ATOM    245 1HH2 ARG A  24      48.402  53.537  23.549  1.00  0.00           H  
ATOM    246 2HH2 ARG A  24      49.594  52.725  24.376  1.00  0.00           H  
ATOM    247  N   LYS A  25      40.696  56.203  24.999  1.00  0.00           N  
ATOM    248  CA  LYS A  25      40.723  57.665  24.620  1.00  0.00           C  
ATOM    249  C   LYS A  25      40.493  58.660  25.805  1.00  0.00           C  
ATOM    250  O   LYS A  25      41.333  59.526  25.992  1.00  0.00           O  
ATOM    251  CB  LYS A  25      39.811  58.084  23.477  1.00  0.00           C  
ATOM    252  CG  LYS A  25      40.282  57.321  22.255  1.00  0.00           C  
ATOM    253  CD  LYS A  25      39.443  57.582  20.986  1.00  0.00           C  
ATOM    254  CE  LYS A  25      40.073  56.675  19.929  1.00  0.00           C  
ATOM    255  NZ  LYS A  25      39.574  55.305  20.041  1.00  0.00           N1+
ATOM    256  H   LYS A  25      39.770  55.819  25.013  1.00  0.00           H  
ATOM    257  HZ1 LYS A  25      39.714  55.042  20.996  1.00  0.00           H  
ATOM    258  HZ2 LYS A  25      38.596  55.333  19.837  1.00  0.00           H  
ATOM    259  HZ3 LYS A  25      40.087  54.648  19.473  1.00  0.00           H  
ATOM    260  N   GLU A  26      39.712  58.229  26.793  1.00  0.00           N  
ATOM    261  CA  GLU A  26      39.461  58.949  28.029  1.00  0.00           C  
ATOM    262  C   GLU A  26      40.611  59.005  29.132  1.00  0.00           C  
ATOM    263  O   GLU A  26      40.938  60.140  29.520  1.00  0.00           O  
ATOM    264  CB  GLU A  26      38.124  58.409  28.640  1.00  0.00           C  
ATOM    265  CG  GLU A  26      36.870  58.873  27.794  1.00  0.00           C  
ATOM    266  CD  GLU A  26      36.641  60.357  27.953  1.00  0.00           C  
ATOM    267  OE1 GLU A  26      36.145  60.798  28.983  1.00  0.00           O  
ATOM    268  OE2 GLU A  26      36.850  61.088  26.967  1.00  0.00           O1-
ATOM    269  H   GLU A  26      39.193  57.380  26.810  1.00  0.00           H  
ATOM    270  N   GLY A  27      41.307  57.882  29.293  1.00  0.00           N  
ATOM    271  CA  GLY A  27      42.682  57.838  29.948  1.00  0.00           C  
ATOM    272  C   GLY A  27      43.796  58.717  29.343  1.00  0.00           C  
ATOM    273  O   GLY A  27      44.481  59.432  30.120  1.00  0.00           O  
ATOM    274  H   GLY A  27      41.096  57.053  28.766  1.00  0.00           H  
ATOM    275  N   GLN A  28      43.859  58.876  27.993  1.00  0.00           N  
ATOM    276  CA  GLN A  28      44.912  59.647  27.354  1.00  0.00           C  
ATOM    277  C   GLN A  28      44.983  61.155  27.638  1.00  0.00           C  
ATOM    278  O   GLN A  28      46.036  61.804  27.410  1.00  0.00           O  
ATOM    279  CB  GLN A  28      44.729  59.333  25.917  1.00  0.00           C  
ATOM    280  CG  GLN A  28      45.240  57.984  25.457  1.00  0.00           C  
ATOM    281  CD  GLN A  28      45.088  57.746  23.984  1.00  0.00           C  
ATOM    282  NE2 GLN A  28      46.147  57.984  23.218  1.00  0.00           N  
ATOM    283  OE1 GLN A  28      44.083  57.360  23.506  1.00  0.00           O  
ATOM    284  H   GLN A  28      43.275  58.285  27.429  1.00  0.00           H  
ATOM    285 1HE2 GLN A  28      47.001  58.357  23.563  1.00  0.00           H  
ATOM    286 2HE2 GLN A  28      46.132  57.771  22.241  1.00  0.00           H  
ATOM    287  N   ARG A  29      43.811  61.717  27.868  1.00  0.00           N  
ATOM    288  CA  ARG A  29      43.617  63.016  28.423  1.00  0.00           C  
ATOM    289  C   ARG A  29      44.552  63.102  29.631  1.00  0.00           C  
ATOM    290  O   ARG A  29      44.208  62.545  30.721  1.00  0.00           O  
ATOM    291  CB  ARG A  29      42.168  63.182  28.828  1.00  0.00           C  
ATOM    292  CG  ARG A  29      41.839  64.565  29.361  1.00  0.00           C  
ATOM    293  CD  ARG A  29      41.670  65.604  28.188  1.00  0.00           C  
ATOM    294  NE  ARG A  29      41.168  66.855  28.812  1.00  0.00           N  
ATOM    295  CZ  ARG A  29      39.878  67.349  28.730  1.00  0.00           C  
ATOM    296  NH1 ARG A  29      38.955  66.597  28.089  1.00  0.00           N1+
ATOM    297  NH2 ARG A  29      39.569  68.597  29.165  1.00  0.00           N  
ATOM    298  H   ARG A  29      42.915  61.322  27.663  1.00  0.00           H  
ATOM    299  HE  ARG A  29      41.838  67.459  29.240  1.00  0.00           H  
ATOM    300 1HH1 ARG A  29      39.111  65.672  27.754  1.00  0.00           H  
ATOM    301 2HH1 ARG A  29      38.107  67.026  27.770  1.00  0.00           H  
ATOM    302 1HH2 ARG A  29      40.085  69.313  29.629  1.00  0.00           H  
ATOM    303 2HH2 ARG A  29      38.635  68.937  29.015  1.00  0.00           H  
ATOM    304  N   GLN A  30      45.474  64.095  29.634  1.00  0.00           N  
ATOM    305  CA  GLN A  30      46.465  64.340  30.674  1.00  0.00           C  
ATOM    306  C   GLN A  30      45.965  64.604  32.084  1.00  0.00           C  
ATOM    307  O   GLN A  30      46.265  63.844  32.996  1.00  0.00           O  
ATOM    308  CB  GLN A  30      47.497  65.439  30.277  1.00  0.00           C  
ATOM    309  CG  GLN A  30      48.447  64.883  29.285  1.00  0.00           C  
ATOM    310  CD  GLN A  30      49.660  65.810  29.135  1.00  0.00           C  
ATOM    311  NE2 GLN A  30      49.459  66.722  28.214  1.00  0.00           N  
ATOM    312  OE1 GLN A  30      50.564  65.828  29.952  1.00  0.00           O  
ATOM    313  H   GLN A  30      45.437  64.776  28.899  1.00  0.00           H  
ATOM    314 1HE2 GLN A  30      48.783  66.551  27.491  1.00  0.00           H  
ATOM    315 2HE2 GLN A  30      49.912  67.614  28.294  1.00  0.00           H  
ATOM    316  N   GLU A  31      44.861  65.358  32.169  1.00  0.00           N  
ATOM    317  CA  GLU A  31      44.181  65.716  33.419  1.00  0.00           C  
ATOM    318  C   GLU A  31      43.653  64.504  34.140  1.00  0.00           C  
ATOM    319  O   GLU A  31      43.607  64.444  35.337  1.00  0.00           O  
ATOM    320  CB  GLU A  31      43.010  66.624  33.114  1.00  0.00           C  
ATOM    321  CG  GLU A  31      43.241  68.111  32.942  1.00  0.00           C  
ATOM    322  CD  GLU A  31      43.910  68.444  31.579  1.00  0.00           C  
ATOM    323  OE1 GLU A  31      43.886  67.602  30.660  1.00  0.00           O  
ATOM    324  OE2 GLU A  31      44.622  69.449  31.491  1.00  0.00           O1-
ATOM    325  H   GLU A  31      44.479  65.752  31.325  1.00  0.00           H  
ATOM    326  N   ASN A  32      43.255  63.507  33.322  1.00  0.00           N  
ATOM    327  CA  ASN A  32      42.869  62.177  33.763  1.00  0.00           C  
ATOM    328  C   ASN A  32      44.046  61.290  34.215  1.00  0.00           C  
ATOM    329  O   ASN A  32      44.200  61.050  35.390  1.00  0.00           O  
ATOM    330  CB  ASN A  32      42.010  61.479  32.717  1.00  0.00           C  
ATOM    331  CG  ASN A  32      40.545  61.997  32.626  1.00  0.00           C  
ATOM    332  ND2 ASN A  32      39.896  61.721  31.527  1.00  0.00           N  
ATOM    333  OD1 ASN A  32      40.084  62.584  33.544  1.00  0.00           O  
ATOM    334  H   ASN A  32      43.285  63.698  32.341  1.00  0.00           H  
ATOM    335 1HD2 ASN A  32      40.289  61.290  30.723  1.00  0.00           H  
ATOM    336 2HD2 ASN A  32      38.943  62.003  31.470  1.00  0.00           H  
ATOM    337  N   LYS A  33      44.929  60.926  33.308  1.00  0.00           N  
ATOM    338  CA  LYS A  33      46.123  60.055  33.586  1.00  0.00           C  
ATOM    339  C   LYS A  33      47.253  60.597  34.491  1.00  0.00           C  
ATOM    340  O   LYS A  33      48.119  59.921  34.983  1.00  0.00           O  
ATOM    341  CB  LYS A  33      46.910  59.682  32.284  1.00  0.00           C  
ATOM    342  CG  LYS A  33      47.290  60.726  31.267  1.00  0.00           C  
ATOM    343  CD  LYS A  33      48.307  60.023  30.293  1.00  0.00           C  
ATOM    344  CE  LYS A  33      49.133  61.079  29.495  1.00  0.00           C  
ATOM    345  NZ  LYS A  33      50.159  60.502  28.562  1.00  0.00           N1+
ATOM    346  H   LYS A  33      44.738  61.115  32.342  1.00  0.00           H  
ATOM    347  HZ1 LYS A  33      49.864  59.717  28.008  1.00  0.00           H  
ATOM    348  HZ2 LYS A  33      50.508  61.200  27.951  1.00  0.00           H  
ATOM    349  HZ3 LYS A  33      50.860  60.110  29.154  1.00  0.00           H  
ATOM    350  N   ASN A  34      47.147  61.916  34.887  1.00  0.00           N  
ATOM    351  CA  ASN A  34      48.079  62.481  35.913  1.00  0.00           C  
ATOM    352  C   ASN A  34      47.738  61.881  37.336  1.00  0.00           C  
ATOM    353  O   ASN A  34      48.625  61.530  38.118  1.00  0.00           O  
ATOM    354  CB  ASN A  34      48.072  63.984  36.032  1.00  0.00           C  
ATOM    355  CG  ASN A  34      48.819  64.573  34.815  1.00  0.00           C  
ATOM    356  ND2 ASN A  34      48.369  65.725  34.538  1.00  0.00           N  
ATOM    357  OD1 ASN A  34      49.578  63.994  34.048  1.00  0.00           O  
ATOM    358  H   ASN A  34      46.765  62.631  34.310  1.00  0.00           H  
ATOM    359 1HD2 ASN A  34      47.625  66.137  35.063  1.00  0.00           H  
ATOM    360 2HD2 ASN A  34      48.937  66.299  33.943  1.00  0.00           H  
ATOM    361  N   LYS A  35      46.419  61.603  37.516  1.00  0.00           N  
ATOM    362  CA  LYS A  35      45.840  60.873  38.708  1.00  0.00           C  
ATOM    363  C   LYS A  35      46.299  59.429  39.060  1.00  0.00           C  
ATOM    364  O   LYS A  35      45.610  58.591  39.670  1.00  0.00           O  
ATOM    365  CB  LYS A  35      44.345  60.865  38.482  1.00  0.00           C  
ATOM    366  CG  LYS A  35      43.849  62.174  38.876  1.00  0.00           C  
ATOM    367  CD  LYS A  35      42.360  62.409  38.512  1.00  0.00           C  
ATOM    368  CE  LYS A  35      41.865  63.776  38.743  1.00  0.00           C  
ATOM    369  NZ  LYS A  35      40.452  63.928  38.492  1.00  0.00           N1+
ATOM    370  H   LYS A  35      45.850  61.662  36.693  1.00  0.00           H  
ATOM    371  HZ1 LYS A  35      40.219  64.896  38.579  1.00  0.00           H  
ATOM    372  HZ2 LYS A  35      40.225  63.665  37.555  1.00  0.00           H  
ATOM    373  HZ3 LYS A  35      39.865  63.375  39.091  1.00  0.00           H  
ATOM    374  N   ASN A  36      47.405  59.077  38.410  1.00  0.00           N  
ATOM    375  CA  ASN A  36      48.011  57.683  38.453  1.00  0.00           C  
ATOM    376  C   ASN A  36      49.446  57.713  38.984  1.00  0.00           C  
ATOM    377  O   ASN A  36      50.100  58.720  38.778  1.00  0.00           O  
ATOM    378  CB  ASN A  36      47.933  56.877  37.158  1.00  0.00           C  
ATOM    379  CG  ASN A  36      46.614  56.994  36.371  1.00  0.00           C  
ATOM    380  ND2 ASN A  36      46.824  56.604  35.111  1.00  0.00           N  
ATOM    381  OD1 ASN A  36      45.530  57.293  36.867  1.00  0.00           O  
ATOM    382  H   ASN A  36      48.019  59.837  38.182  1.00  0.00           H  
ATOM    383 1HD2 ASN A  36      47.703  56.227  34.809  1.00  0.00           H  
ATOM    384 2HD2 ASN A  36      46.128  56.941  34.482  1.00  0.00           H  
ATOM    385  N   ARG A  37      49.831  56.678  39.729  1.00  0.00           N  
ATOM    386  CA  ARG A  37      51.079  56.568  40.370  1.00  0.00           C  
ATOM    387  C   ARG A  37      52.241  56.011  39.477  1.00  0.00           C  
ATOM    388  O   ARG A  37      53.333  56.530  39.461  1.00  0.00           O  
ATOM    389  CB  ARG A  37      51.028  55.692  41.651  1.00  0.00           C  
ATOM    390  CG  ARG A  37      52.153  55.914  42.651  1.00  0.00           C  
ATOM    391  CD  ARG A  37      51.869  55.117  43.885  1.00  0.00           C  
ATOM    392  NE  ARG A  37      50.848  55.673  44.753  1.00  0.00           N  
ATOM    393  CZ  ARG A  37      49.779  55.031  45.236  1.00  0.00           C  
ATOM    394  NH1 ARG A  37      49.488  53.773  44.972  1.00  0.00           N1+
ATOM    395  NH2 ARG A  37      49.217  55.495  46.367  1.00  0.00           N  
ATOM    396  H   ARG A  37      49.176  55.922  39.777  1.00  0.00           H  
ATOM    397  HE  ARG A  37      51.056  56.567  45.163  1.00  0.00           H  
ATOM    398 1HH1 ARG A  37      50.019  53.289  44.272  1.00  0.00           H  
ATOM    399 2HH1 ARG A  37      48.708  53.332  45.404  1.00  0.00           H  
ATOM    400 1HH2 ARG A  37      49.616  56.263  46.860  1.00  0.00           H  
ATOM    401 2HH2 ARG A  37      48.357  55.119  46.702  1.00  0.00           H  
ATOM    402  N   TYR A  38      51.908  55.192  38.484  1.00  0.00           N  
ATOM    403  CA  TYR A  38      52.918  54.567  37.566  1.00  0.00           C  
ATOM    404  C   TYR A  38      52.553  54.713  36.121  1.00  0.00           C  
ATOM    405  O   TYR A  38      51.418  54.631  35.671  1.00  0.00           O  
ATOM    406  CB  TYR A  38      53.097  53.109  38.003  1.00  0.00           C  
ATOM    407  CG  TYR A  38      53.649  52.878  39.385  1.00  0.00           C  
ATOM    408  CD1 TYR A  38      55.005  52.658  39.528  1.00  0.00           C  
ATOM    409  CD2 TYR A  38      52.859  52.696  40.490  1.00  0.00           C  
ATOM    410  CE1 TYR A  38      55.580  52.009  40.605  1.00  0.00           C  
ATOM    411  CE2 TYR A  38      53.394  52.176  41.695  1.00  0.00           C  
ATOM    412  CZ  TYR A  38      54.727  51.792  41.687  1.00  0.00           C  
ATOM    413  OH  TYR A  38      55.293  51.321  42.806  1.00  0.00           O  
ATOM    414  H   TYR A  38      50.965  54.884  38.395  1.00  0.00           H  
ATOM    415  HD1 TYR A  38      55.622  53.206  38.818  1.00  0.00           H  
ATOM    416  HD2 TYR A  38      51.780  52.849  40.396  1.00  0.00           H  
ATOM    417  HE1 TYR A  38      56.663  51.870  40.651  1.00  0.00           H  
ATOM    418  HE2 TYR A  38      52.706  51.987  42.519  1.00  0.00           H  
ATOM    419  HH  TYR A  38      54.789  50.527  43.124  1.00  0.00           H  
ATOM    420  N   LYS A  39      53.658  54.695  35.332  1.00  0.00           N  
ATOM    421  CA  LYS A  39      53.442  54.806  33.831  1.00  0.00           C  
ATOM    422  C   LYS A  39      52.644  53.677  33.077  1.00  0.00           C  
ATOM    423  O   LYS A  39      52.499  53.759  31.858  1.00  0.00           O  
ATOM    424  CB  LYS A  39      54.766  55.090  33.210  1.00  0.00           C  
ATOM    425  CG  LYS A  39      55.256  56.548  33.493  1.00  0.00           C  
ATOM    426  CD  LYS A  39      56.702  56.858  33.092  1.00  0.00           C  
ATOM    427  CE  LYS A  39      56.953  57.110  31.585  1.00  0.00           C  
ATOM    428  NZ  LYS A  39      58.395  57.337  31.526  1.00  0.00           N1+
ATOM    429  H   LYS A  39      54.586  54.607  35.685  1.00  0.00           H  
ATOM    430  HZ1 LYS A  39      58.818  56.870  30.747  1.00  0.00           H  
ATOM    431  HZ2 LYS A  39      58.520  58.335  31.483  1.00  0.00           H  
ATOM    432  HZ3 LYS A  39      58.939  57.040  32.309  1.00  0.00           H  
ATOM    433  N   ASN A  40      52.718  52.524  33.760  1.00  0.00           N  
ATOM    434  CA  ASN A  40      52.136  51.128  33.430  1.00  0.00           C  
ATOM    435  C   ASN A  40      50.557  51.186  33.391  1.00  0.00           C  
ATOM    436  O   ASN A  40      49.926  51.233  34.441  1.00  0.00           O  
ATOM    437  CB  ASN A  40      52.596  50.100  34.416  1.00  0.00           C  
ATOM    438  CG  ASN A  40      54.080  50.159  34.583  1.00  0.00           C  
ATOM    439  ND2 ASN A  40      54.782  49.266  33.888  1.00  0.00           N  
ATOM    440  OD1 ASN A  40      54.646  50.973  35.295  1.00  0.00           O  
ATOM    441  H   ASN A  40      53.183  52.492  34.645  1.00  0.00           H  
ATOM    442 1HD2 ASN A  40      54.441  48.588  33.237  1.00  0.00           H  
ATOM    443 2HD2 ASN A  40      55.772  49.337  34.006  1.00  0.00           H  
ATOM    444  N   ILE A  41      50.115  50.907  32.164  1.00  0.00           N  
ATOM    445  CA  ILE A  41      48.715  51.018  31.629  1.00  0.00           C  
ATOM    446  C   ILE A  41      47.753  52.222  32.001  1.00  0.00           C  
ATOM    447  O   ILE A  41      47.800  52.854  33.075  1.00  0.00           O  
ATOM    448  CB  ILE A  41      47.861  49.726  31.711  1.00  0.00           C  
ATOM    449  CG1 ILE A  41      47.504  49.140  33.094  1.00  0.00           C  
ATOM    450  CG2 ILE A  41      48.678  48.700  30.912  1.00  0.00           C  
ATOM    451  CD  ILE A  41      46.007  49.243  33.278  1.00  0.00           C  
ATOM    452  H   ILE A  41      50.761  50.608  31.465  1.00  0.00           H  
ATOM    453  N   LEU A  42      46.921  52.510  30.988  1.00  0.00           N  
ATOM    454  CA  LEU A  42      45.709  53.394  31.010  1.00  0.00           C  
ATOM    455  C   LEU A  42      44.381  52.565  31.083  1.00  0.00           C  
ATOM    456  O   LEU A  42      44.345  51.568  30.280  1.00  0.00           O  
ATOM    457  CB  LEU A  42      45.686  54.265  29.705  1.00  0.00           C  
ATOM    458  CG  LEU A  42      46.593  55.397  29.900  1.00  0.00           C  
ATOM    459  CD1 LEU A  42      46.981  56.055  28.590  1.00  0.00           C  
ATOM    460  CD2 LEU A  42      45.995  56.340  30.928  1.00  0.00           C  
ATOM    461  H   LEU A  42      46.997  52.155  30.062  1.00  0.00           H  
ATOM    462  N   PRO A  43      43.263  52.923  31.781  1.00  0.00           N  
ATOM    463  CA  PRO A  43      41.964  52.233  31.700  1.00  0.00           C  
ATOM    464  C   PRO A  43      41.401  52.330  30.301  1.00  0.00           C  
ATOM    465  O   PRO A  43      41.360  53.419  29.733  1.00  0.00           O  
ATOM    466  CB  PRO A  43      41.072  52.886  32.719  1.00  0.00           C  
ATOM    467  CG  PRO A  43      42.158  53.358  33.707  1.00  0.00           C  
ATOM    468  CD  PRO A  43      43.369  53.823  32.952  1.00  0.00           C  
ATOM    469  N   PHE A  44      40.938  51.139  29.900  1.00  0.00           N  
ATOM    470  CA  PHE A  44      40.134  50.875  28.632  1.00  0.00           C  
ATOM    471  C   PHE A  44      38.771  51.556  28.672  1.00  0.00           C  
ATOM    472  O   PHE A  44      38.104  51.515  29.749  1.00  0.00           O  
ATOM    473  CB  PHE A  44      39.987  49.384  28.345  1.00  0.00           C  
ATOM    474  CG  PHE A  44      41.315  48.911  27.720  1.00  0.00           C  
ATOM    475  CD1 PHE A  44      42.058  49.570  26.778  1.00  0.00           C  
ATOM    476  CD2 PHE A  44      41.693  47.669  28.227  1.00  0.00           C  
ATOM    477  CE1 PHE A  44      43.191  48.961  26.298  1.00  0.00           C  
ATOM    478  CE2 PHE A  44      42.863  47.069  27.731  1.00  0.00           C  
ATOM    479  CZ  PHE A  44      43.604  47.686  26.709  1.00  0.00           C  
ATOM    480  H   PHE A  44      41.309  50.334  30.353  1.00  0.00           H  
ATOM    481  HD1 PHE A  44      41.775  50.438  26.192  1.00  0.00           H  
ATOM    482  HD2 PHE A  44      41.059  47.118  28.922  1.00  0.00           H  
ATOM    483  HE1 PHE A  44      43.789  49.428  25.522  1.00  0.00           H  
ATOM    484  HE2 PHE A  44      43.216  46.071  27.970  1.00  0.00           H  
ATOM    485  HZ  PHE A  44      44.477  47.192  26.296  1.00  0.00           H  
ATOM    486  N   ASP A  45      38.301  52.035  27.523  1.00  0.00           N  
ATOM    487  CA  ASP A  45      37.080  52.847  27.397  1.00  0.00           C  
ATOM    488  C   ASP A  45      35.685  52.293  27.705  1.00  0.00           C  
ATOM    489  O   ASP A  45      34.743  53.062  28.006  1.00  0.00           O  
ATOM    490  CB  ASP A  45      36.943  53.469  25.991  1.00  0.00           C  
ATOM    491  CG  ASP A  45      37.762  54.754  25.664  1.00  0.00           C  
ATOM    492  OD1 ASP A  45      38.233  55.536  26.518  1.00  0.00           O  
ATOM    493  OD2 ASP A  45      38.033  54.895  24.428  1.00  0.00           O1-
ATOM    494  H   ASP A  45      38.807  52.084  26.664  1.00  0.00           H  
ATOM    495  N   HIS A  46      35.543  50.959  27.523  1.00  0.00           N  
ATOM    496  CA  HIS A  46      34.283  50.332  27.798  1.00  0.00           C  
ATOM    497  C   HIS A  46      34.085  49.914  29.266  1.00  0.00           C  
ATOM    498  O   HIS A  46      33.179  50.320  29.979  1.00  0.00           O  
ATOM    499  CB  HIS A  46      34.127  49.126  26.826  1.00  0.00           C  
ATOM    500  CG  HIS A  46      35.142  47.953  27.007  1.00  0.00           C  
ATOM    501  CD2 HIS A  46      34.976  46.653  27.058  1.00  0.00           C  
ATOM    502  ND1 HIS A  46      36.447  48.171  27.387  1.00  0.00           N  
ATOM    503  CE1 HIS A  46      37.049  46.977  27.696  1.00  0.00           C  
ATOM    504  NE2 HIS A  46      36.075  46.079  27.449  1.00  0.00           N  
ATOM    505  H   HIS A  46      36.162  50.470  26.908  1.00  0.00           H  
ATOM    506  HD2 HIS A  46      34.210  46.014  26.608  1.00  0.00           H  
ATOM    507  HE1 HIS A  46      38.076  46.871  28.056  1.00  0.00           H  
ATOM    508  HE2 HIS A  46      36.337  45.129  27.270  1.00  0.00           H  
ATOM    509  N   THR A  47      35.065  49.180  29.829  1.00  0.00           N  
ATOM    510  CA  THR A  47      35.016  48.663  31.218  1.00  0.00           C  
ATOM    511  C   THR A  47      35.305  49.732  32.266  1.00  0.00           C  
ATOM    512  O   THR A  47      35.316  49.394  33.417  1.00  0.00           O  
ATOM    513  CB  THR A  47      35.954  47.451  31.348  1.00  0.00           C  
ATOM    514  CG2 THR A  47      35.434  46.188  30.600  1.00  0.00           C  
ATOM    515  OG1 THR A  47      37.289  47.807  31.149  1.00  0.00           O  
ATOM    516  H   THR A  47      35.937  49.111  29.351  1.00  0.00           H  
ATOM    517  HG1 THR A  47      37.790  46.952  31.021  1.00  0.00           H  
ATOM    518  N   ARG A  48      35.642  50.956  31.872  1.00  0.00           N  
ATOM    519  CA  ARG A  48      35.800  52.044  32.862  1.00  0.00           C  
ATOM    520  C   ARG A  48      34.620  52.480  33.694  1.00  0.00           C  
ATOM    521  O   ARG A  48      33.514  52.696  33.131  1.00  0.00           O  
ATOM    522  CB  ARG A  48      36.559  53.299  32.334  1.00  0.00           C  
ATOM    523  CG  ARG A  48      36.106  54.063  31.124  1.00  0.00           C  
ATOM    524  CD  ARG A  48      34.992  55.030  31.355  1.00  0.00           C  
ATOM    525  NE  ARG A  48      35.601  56.325  31.680  1.00  0.00           N  
ATOM    526  CZ  ARG A  48      34.897  57.460  31.815  1.00  0.00           C  
ATOM    527  NH1 ARG A  48      33.579  57.508  31.595  1.00  0.00           N1+
ATOM    528  NH2 ARG A  48      35.426  58.347  32.618  1.00  0.00           N  
ATOM    529  H   ARG A  48      35.816  51.123  30.902  1.00  0.00           H  
ATOM    530  HE  ARG A  48      36.606  56.366  31.731  1.00  0.00           H  
ATOM    531 1HH1 ARG A  48      33.085  56.667  31.382  1.00  0.00           H  
ATOM    532 2HH1 ARG A  48      33.013  58.330  31.645  1.00  0.00           H  
ATOM    533 1HH2 ARG A  48      36.306  58.123  33.023  1.00  0.00           H  
ATOM    534 2HH2 ARG A  48      34.861  59.155  32.779  1.00  0.00           H  
ATOM    535  N   VAL A  49      34.802  52.469  35.051  1.00  0.00           N  
ATOM    536  CA  VAL A  49      33.729  53.068  35.868  1.00  0.00           C  
ATOM    537  C   VAL A  49      33.678  54.590  35.850  1.00  0.00           C  
ATOM    538  O   VAL A  49      34.667  55.318  35.965  1.00  0.00           O  
ATOM    539  CB  VAL A  49      33.964  52.580  37.344  1.00  0.00           C  
ATOM    540  CG1 VAL A  49      32.928  53.032  38.398  1.00  0.00           C  
ATOM    541  CG2 VAL A  49      34.228  51.096  37.378  1.00  0.00           C  
ATOM    542  H   VAL A  49      35.672  52.172  35.439  1.00  0.00           H  
ATOM    543  N   VAL A  50      32.447  55.062  35.889  1.00  0.00           N  
ATOM    544  CA  VAL A  50      32.204  56.503  35.831  1.00  0.00           C  
ATOM    545  C   VAL A  50      31.873  57.076  37.254  1.00  0.00           C  
ATOM    546  O   VAL A  50      30.965  56.577  37.934  1.00  0.00           O  
ATOM    547  CB  VAL A  50      31.026  56.757  34.845  1.00  0.00           C  
ATOM    548  CG1 VAL A  50      30.507  58.197  34.824  1.00  0.00           C  
ATOM    549  CG2 VAL A  50      31.285  56.211  33.480  1.00  0.00           C  
ATOM    550  H   VAL A  50      31.638  54.477  35.886  1.00  0.00           H  
ATOM    551  N   LEU A  51      32.523  58.151  37.727  1.00  0.00           N  
ATOM    552  CA  LEU A  51      32.170  58.922  38.921  1.00  0.00           C  
ATOM    553  C   LEU A  51      31.059  59.922  38.676  1.00  0.00           C  
ATOM    554  O   LEU A  51      31.011  60.743  37.793  1.00  0.00           O  
ATOM    555  CB  LEU A  51      33.449  59.577  39.463  1.00  0.00           C  
ATOM    556  CG  LEU A  51      33.513  59.770  40.990  1.00  0.00           C  
ATOM    557  CD1 LEU A  51      33.534  58.407  41.695  1.00  0.00           C  
ATOM    558  CD2 LEU A  51      34.644  60.675  41.467  1.00  0.00           C  
ATOM    559  H   LEU A  51      33.255  58.635  37.253  1.00  0.00           H  
ATOM    560  N   HIS A  52      29.962  59.568  39.411  1.00  0.00           N  
ATOM    561  CA  HIS A  52      28.731  60.382  39.233  1.00  0.00           C  
ATOM    562  C   HIS A  52      28.534  61.860  39.631  1.00  0.00           C  
ATOM    563  O   HIS A  52      29.119  62.395  40.574  1.00  0.00           O  
ATOM    564  CB  HIS A  52      27.532  59.517  39.597  1.00  0.00           C  
ATOM    565  CG  HIS A  52      27.283  58.522  38.564  1.00  0.00           C  
ATOM    566  CD2 HIS A  52      28.009  57.441  38.238  1.00  0.00           C  
ATOM    567  ND1 HIS A  52      26.246  58.519  37.735  1.00  0.00           N  
ATOM    568  CE1 HIS A  52      26.207  57.395  36.964  1.00  0.00           C  
ATOM    569  NE2 HIS A  52      27.241  56.712  37.312  1.00  0.00           N  
ATOM    570  H   HIS A  52      29.939  58.714  39.935  1.00  0.00           H  
ATOM    571  HD2 HIS A  52      28.981  57.138  38.639  1.00  0.00           H  
ATOM    572  HE1 HIS A  52      25.311  57.064  36.433  1.00  0.00           H  
ATOM    573  HE2 HIS A  52      27.512  55.803  36.992  1.00  0.00           H  
ATOM    574  N   ASP A  53      27.755  62.458  38.722  1.00  0.00           N  
ATOM    575  CA  ASP A  53      27.536  63.927  38.639  1.00  0.00           C  
ATOM    576  C   ASP A  53      28.830  64.663  38.278  1.00  0.00           C  
ATOM    577  O   ASP A  53      29.800  64.358  38.942  1.00  0.00           O  
ATOM    578  CB  ASP A  53      26.965  64.444  39.929  1.00  0.00           C  
ATOM    579  CG  ASP A  53      26.229  65.767  39.971  1.00  0.00           C  
ATOM    580  OD1 ASP A  53      25.594  66.192  39.031  1.00  0.00           O  
ATOM    581  OD2 ASP A  53      26.433  66.421  41.031  1.00  0.00           O1-
ATOM    582  H   ASP A  53      27.382  61.989  37.921  1.00  0.00           H  
ATOM    583  N   GLY A  54      28.919  65.411  37.153  1.00  0.00           N  
ATOM    584  CA  GLY A  54      30.135  66.139  36.815  1.00  0.00           C  
ATOM    585  C   GLY A  54      30.260  67.447  37.729  1.00  0.00           C  
ATOM    586  O   GLY A  54      29.310  67.831  38.442  1.00  0.00           O  
ATOM    587  H   GLY A  54      28.166  65.359  36.499  1.00  0.00           H  
ATOM    588  N   ASP A  55      31.427  68.021  37.871  1.00  0.00           N  
ATOM    589  CA  ASP A  55      31.684  69.228  38.692  1.00  0.00           C  
ATOM    590  C   ASP A  55      31.273  70.536  37.883  1.00  0.00           C  
ATOM    591  O   ASP A  55      31.371  70.497  36.691  1.00  0.00           O  
ATOM    592  CB  ASP A  55      33.213  69.258  38.999  1.00  0.00           C  
ATOM    593  CG  ASP A  55      33.638  70.184  40.155  1.00  0.00           C  
ATOM    594  OD1 ASP A  55      34.007  71.348  39.900  1.00  0.00           O  
ATOM    595  OD2 ASP A  55      33.557  69.830  41.346  1.00  0.00           O1-
ATOM    596  H   ASP A  55      32.249  67.719  37.394  1.00  0.00           H  
ATOM    597  N   PRO A  56      30.727  71.518  38.610  1.00  0.00           N  
ATOM    598  CA  PRO A  56      30.462  72.901  38.155  1.00  0.00           C  
ATOM    599  C   PRO A  56      31.722  73.764  37.832  1.00  0.00           C  
ATOM    600  O   PRO A  56      31.655  74.741  37.129  1.00  0.00           O  
ATOM    601  CB  PRO A  56      29.730  73.584  39.354  1.00  0.00           C  
ATOM    602  CG  PRO A  56      29.022  72.455  40.049  1.00  0.00           C  
ATOM    603  CD  PRO A  56      30.014  71.335  39.903  1.00  0.00           C  
ATOM    604  N   ASN A  57      32.892  73.351  38.278  1.00  0.00           N  
ATOM    605  CA  ASN A  57      34.108  74.177  38.066  1.00  0.00           C  
ATOM    606  C   ASN A  57      35.296  73.487  37.434  1.00  0.00           C  
ATOM    607  O   ASN A  57      35.778  74.002  36.447  1.00  0.00           O  
ATOM    608  CB  ASN A  57      34.503  74.733  39.391  1.00  0.00           C  
ATOM    609  CG  ASN A  57      33.643  75.873  39.862  1.00  0.00           C  
ATOM    610  ND2 ASN A  57      34.111  77.131  39.682  1.00  0.00           N  
ATOM    611  OD1 ASN A  57      32.647  75.686  40.616  1.00  0.00           O  
ATOM    612  H   ASN A  57      33.109  72.561  38.858  1.00  0.00           H  
ATOM    613 1HD2 ASN A  57      34.968  77.347  39.220  1.00  0.00           H  
ATOM    614 2HD2 ASN A  57      33.683  77.865  40.214  1.00  0.00           H  
ATOM    615  N   GLU A  58      35.529  72.219  37.852  1.00  0.00           N  
ATOM    616  CA  GLU A  58      36.567  71.416  37.233  1.00  0.00           C  
ATOM    617  C   GLU A  58      36.380  71.007  35.768  1.00  0.00           C  
ATOM    618  O   GLU A  58      35.379  70.267  35.573  1.00  0.00           O  
ATOM    619  CB  GLU A  58      36.697  70.091  38.041  1.00  0.00           C  
ATOM    620  CG  GLU A  58      37.612  70.311  39.269  1.00  0.00           C  
ATOM    621  CD  GLU A  58      39.127  70.308  38.932  1.00  0.00           C  
ATOM    622  OE1 GLU A  58      39.661  69.190  39.148  1.00  0.00           O  
ATOM    623  OE2 GLU A  58      39.744  71.194  38.246  1.00  0.00           O1-
ATOM    624  H   GLU A  58      34.928  71.853  38.559  1.00  0.00           H  
ATOM    625  N   PRO A  59      37.369  71.148  34.838  1.00  0.00           N  
ATOM    626  CA  PRO A  59      37.320  70.659  33.427  1.00  0.00           C  
ATOM    627  C   PRO A  59      36.934  69.164  33.217  1.00  0.00           C  
ATOM    628  O   PRO A  59      35.988  68.895  32.424  1.00  0.00           O  
ATOM    629  CB  PRO A  59      38.674  70.947  32.827  1.00  0.00           C  
ATOM    630  CG  PRO A  59      39.013  72.315  33.491  1.00  0.00           C  
ATOM    631  CD  PRO A  59      38.492  72.059  34.946  1.00  0.00           C  
ATOM    632  N   VAL A  60      37.480  68.298  34.055  1.00  0.00           N  
ATOM    633  CA  VAL A  60      37.036  66.897  34.225  1.00  0.00           C  
ATOM    634  C   VAL A  60      36.815  66.350  35.645  1.00  0.00           C  
ATOM    635  O   VAL A  60      37.698  66.692  36.464  1.00  0.00           O  
ATOM    636  CB  VAL A  60      37.969  66.026  33.300  1.00  0.00           C  
ATOM    637  CG1 VAL A  60      37.968  66.331  31.779  1.00  0.00           C  
ATOM    638  CG2 VAL A  60      39.334  65.997  33.847  1.00  0.00           C  
ATOM    639  H   VAL A  60      38.326  68.593  34.492  1.00  0.00           H  
ATOM    640  N   SER A  61      35.818  65.509  35.868  1.00  0.00           N  
ATOM    641  CA  SER A  61      35.726  64.968  37.235  1.00  0.00           C  
ATOM    642  C   SER A  61      35.290  63.493  37.380  1.00  0.00           C  
ATOM    643  O   SER A  61      35.538  62.921  38.415  1.00  0.00           O  
ATOM    644  CB  SER A  61      34.837  65.774  38.195  1.00  0.00           C  
ATOM    645  OG  SER A  61      33.494  65.740  37.627  1.00  0.00           O  
ATOM    646  H   SER A  61      34.948  65.508  35.374  1.00  0.00           H  
ATOM    647  HG  SER A  61      33.537  65.943  36.650  1.00  0.00           H  
ATOM    648  N   ASP A  62      34.811  62.856  36.278  1.00  0.00           N  
ATOM    649  CA  ASP A  62      34.348  61.500  36.132  1.00  0.00           C  
ATOM    650  C   ASP A  62      35.297  60.314  36.232  1.00  0.00           C  
ATOM    651  O   ASP A  62      34.827  59.209  36.421  1.00  0.00           O  
ATOM    652  CB  ASP A  62      33.453  61.350  34.895  1.00  0.00           C  
ATOM    653  CG  ASP A  62      33.995  62.056  33.613  1.00  0.00           C  
ATOM    654  OD1 ASP A  62      33.366  63.038  33.173  1.00  0.00           O  
ATOM    655  OD2 ASP A  62      35.032  61.647  33.065  1.00  0.00           O1-
ATOM    656  H   ASP A  62      34.832  63.448  35.478  1.00  0.00           H  
ATOM    657  N   TYR A  63      36.624  60.510  35.973  1.00  0.00           N  
ATOM    658  CA  TYR A  63      37.634  59.450  36.029  1.00  0.00           C  
ATOM    659  C   TYR A  63      37.973  59.114  37.481  1.00  0.00           C  
ATOM    660  O   TYR A  63      37.807  59.784  38.505  1.00  0.00           O  
ATOM    661  CB  TYR A  63      38.790  59.852  35.197  1.00  0.00           C  
ATOM    662  CG  TYR A  63      39.990  58.860  35.339  1.00  0.00           C  
ATOM    663  CD1 TYR A  63      40.175  57.751  34.561  1.00  0.00           C  
ATOM    664  CD2 TYR A  63      41.107  59.255  36.064  1.00  0.00           C  
ATOM    665  CE1 TYR A  63      41.363  57.033  34.436  1.00  0.00           C  
ATOM    666  CE2 TYR A  63      42.297  58.530  36.026  1.00  0.00           C  
ATOM    667  CZ  TYR A  63      42.420  57.382  35.204  1.00  0.00           C  
ATOM    668  OH  TYR A  63      43.669  56.867  35.000  1.00  0.00           O  
ATOM    669  H   TYR A  63      36.955  61.449  35.910  1.00  0.00           H  
ATOM    670  HD1 TYR A  63      39.303  57.372  34.039  1.00  0.00           H  
ATOM    671  HD2 TYR A  63      41.008  59.977  36.877  1.00  0.00           H  
ATOM    672  HE1 TYR A  63      41.346  55.995  34.112  1.00  0.00           H  
ATOM    673  HE2 TYR A  63      43.140  58.969  36.551  1.00  0.00           H  
ATOM    674  HH  TYR A  63      44.241  56.998  35.815  1.00  0.00           H  
ATOM    675  N   ILE A  64      38.419  57.910  37.540  1.00  0.00           N  
ATOM    676  CA  ILE A  64      39.091  57.229  38.592  1.00  0.00           C  
ATOM    677  C   ILE A  64      39.661  56.028  37.812  1.00  0.00           C  
ATOM    678  O   ILE A  64      39.013  55.311  37.021  1.00  0.00           O  
ATOM    679  CB  ILE A  64      38.139  56.784  39.718  1.00  0.00           C  
ATOM    680  CG1 ILE A  64      38.791  56.105  40.855  1.00  0.00           C  
ATOM    681  CG2 ILE A  64      36.903  55.916  39.301  1.00  0.00           C  
ATOM    682  CD  ILE A  64      39.757  57.090  41.420  1.00  0.00           C  
ATOM    683  H   ILE A  64      38.277  57.262  36.792  1.00  0.00           H  
ATOM    684  N   ASN A  65      40.828  55.586  38.199  1.00  0.00           N  
ATOM    685  CA  ASN A  65      41.480  54.313  37.681  1.00  0.00           C  
ATOM    686  C   ASN A  65      40.756  53.097  38.265  1.00  0.00           C  
ATOM    687  O   ASN A  65      40.883  52.878  39.448  1.00  0.00           O  
ATOM    688  CB  ASN A  65      42.974  54.349  38.034  1.00  0.00           C  
ATOM    689  CG  ASN A  65      43.627  53.383  37.119  1.00  0.00           C  
ATOM    690  ND2 ASN A  65      44.629  53.933  36.426  1.00  0.00           N  
ATOM    691  OD1 ASN A  65      43.281  52.226  37.003  1.00  0.00           O  
ATOM    692  H   ASN A  65      41.393  56.178  38.771  1.00  0.00           H  
ATOM    693 1HD2 ASN A  65      44.905  54.889  36.492  1.00  0.00           H  
ATOM    694 2HD2 ASN A  65      45.238  53.235  36.044  1.00  0.00           H  
ATOM    695  N   ALA A  66      39.812  52.599  37.496  1.00  0.00           N  
ATOM    696  CA  ALA A  66      38.939  51.396  37.844  1.00  0.00           C  
ATOM    697  C   ALA A  66      38.040  50.813  36.687  1.00  0.00           C  
ATOM    698  O   ALA A  66      37.505  51.569  35.861  1.00  0.00           O  
ATOM    699  CB  ALA A  66      37.954  51.856  38.942  1.00  0.00           C  
ATOM    700  H   ALA A  66      39.701  52.979  36.576  1.00  0.00           H  
ATOM    701  N   ASN A  67      38.082  49.442  36.642  1.00  0.00           N  
ATOM    702  CA  ASN A  67      37.540  48.662  35.533  1.00  0.00           C  
ATOM    703  C   ASN A  67      36.924  47.312  35.940  1.00  0.00           C  
ATOM    704  O   ASN A  67      37.440  46.538  36.722  1.00  0.00           O  
ATOM    705  CB  ASN A  67      38.652  48.326  34.495  1.00  0.00           C  
ATOM    706  CG  ASN A  67      39.243  49.556  33.822  1.00  0.00           C  
ATOM    707  ND2 ASN A  67      38.880  49.712  32.593  1.00  0.00           N  
ATOM    708  OD1 ASN A  67      40.300  50.052  34.283  1.00  0.00           O  
ATOM    709  H   ASN A  67      38.471  48.903  37.385  1.00  0.00           H  
ATOM    710 1HD2 ASN A  67      38.241  49.053  32.192  1.00  0.00           H  
ATOM    711 2HD2 ASN A  67      39.100  50.580  32.128  1.00  0.00           H  
ATOM    712  N   ILE A  68      35.694  47.165  35.474  1.00  0.00           N  
ATOM    713  CA  ILE A  68      34.942  45.955  35.829  1.00  0.00           C  
ATOM    714  C   ILE A  68      35.413  44.780  35.042  1.00  0.00           C  
ATOM    715  O   ILE A  68      35.332  44.804  33.826  1.00  0.00           O  
ATOM    716  CB  ILE A  68      33.380  46.148  35.741  1.00  0.00           C  
ATOM    717  CG1 ILE A  68      32.979  47.577  36.252  1.00  0.00           C  
ATOM    718  CG2 ILE A  68      32.679  44.948  36.433  1.00  0.00           C  
ATOM    719  CD  ILE A  68      31.502  47.873  35.884  1.00  0.00           C  
ATOM    720  H   ILE A  68      35.308  47.926  34.936  1.00  0.00           H  
ATOM    721  N   ILE A  69      35.899  43.744  35.691  1.00  0.00           N  
ATOM    722  CA  ILE A  69      36.342  42.483  35.082  1.00  0.00           C  
ATOM    723  C   ILE A  69      35.286  41.441  35.524  1.00  0.00           C  
ATOM    724  O   ILE A  69      35.307  40.943  36.685  1.00  0.00           O  
ATOM    725  CB  ILE A  69      37.801  42.083  35.495  1.00  0.00           C  
ATOM    726  CG1 ILE A  69      38.773  43.259  35.154  1.00  0.00           C  
ATOM    727  CG2 ILE A  69      38.187  40.706  34.862  1.00  0.00           C  
ATOM    728  CD  ILE A  69      40.266  42.803  35.388  1.00  0.00           C  
ATOM    729  H   ILE A  69      36.141  43.889  36.650  1.00  0.00           H  
ATOM    730  N   MET A  70      34.415  41.153  34.517  1.00  0.00           N  
ATOM    731  CA  MET A  70      33.430  40.053  34.688  1.00  0.00           C  
ATOM    732  C   MET A  70      33.811  38.558  34.425  1.00  0.00           C  
ATOM    733  O   MET A  70      34.775  38.295  33.709  1.00  0.00           O  
ATOM    734  CB  MET A  70      32.212  40.415  33.833  1.00  0.00           C  
ATOM    735  CG  MET A  70      31.385  41.552  34.279  1.00  0.00           C  
ATOM    736  SD  MET A  70      29.921  41.826  33.200  1.00  0.00           S  
ATOM    737  CE  MET A  70      28.873  42.685  34.349  1.00  0.00           C  
ATOM    738  H   MET A  70      34.536  41.540  33.611  1.00  0.00           H  
ATOM    739  N   PRO A  71      33.276  37.559  35.083  1.00  0.00           N  
ATOM    740  CA  PRO A  71      33.422  36.166  34.791  1.00  0.00           C  
ATOM    741  C   PRO A  71      32.672  35.773  33.533  1.00  0.00           C  
ATOM    742  O   PRO A  71      33.211  35.043  32.661  1.00  0.00           O  
ATOM    743  CB  PRO A  71      32.944  35.414  36.021  1.00  0.00           C  
ATOM    744  CG  PRO A  71      32.190  36.410  36.952  1.00  0.00           C  
ATOM    745  CD  PRO A  71      32.659  37.739  36.422  1.00  0.00           C  
ATOM    746  N   GLU A  72      31.522  36.413  33.251  1.00  0.00           N  
ATOM    747  CA  GLU A  72      30.920  36.448  31.920  1.00  0.00           C  
ATOM    748  C   GLU A  72      30.334  37.854  31.604  1.00  0.00           C  
ATOM    749  O   GLU A  72      30.010  38.580  32.553  1.00  0.00           O  
ATOM    750  CB  GLU A  72      29.842  35.432  31.853  1.00  0.00           C  
ATOM    751  CG  GLU A  72      28.650  35.760  32.772  1.00  0.00           C  
ATOM    752  CD  GLU A  72      27.672  34.580  33.018  1.00  0.00           C  
ATOM    753  OE1 GLU A  72      27.956  33.768  33.923  1.00  0.00           O  
ATOM    754  OE2 GLU A  72      26.550  34.547  32.490  1.00  0.00           O1-
ATOM    755  H   GLU A  72      31.025  36.825  34.013  1.00  0.00           H  
ATOM    756  N   PHE A  73      30.004  38.111  30.367  1.00  0.00           N  
ATOM    757  CA  PHE A  73      29.456  39.468  29.989  1.00  0.00           C  
ATOM    758  C   PHE A  73      27.967  39.567  30.355  1.00  0.00           C  
ATOM    759  O   PHE A  73      27.170  38.709  30.007  1.00  0.00           O  
ATOM    760  CB  PHE A  73      29.543  39.806  28.470  1.00  0.00           C  
ATOM    761  CG  PHE A  73      30.983  39.726  28.034  1.00  0.00           C  
ATOM    762  CD1 PHE A  73      31.392  38.727  27.212  1.00  0.00           C  
ATOM    763  CD2 PHE A  73      31.818  40.661  28.627  1.00  0.00           C  
ATOM    764  CE1 PHE A  73      32.798  38.580  27.018  1.00  0.00           C  
ATOM    765  CE2 PHE A  73      33.171  40.568  28.326  1.00  0.00           C  
ATOM    766  CZ  PHE A  73      33.624  39.574  27.530  1.00  0.00           C  
ATOM    767  H   PHE A  73      29.774  37.360  29.759  1.00  0.00           H  
ATOM    768  HD1 PHE A  73      30.900  37.770  27.038  1.00  0.00           H  
ATOM    769  HD2 PHE A  73      31.598  41.323  29.467  1.00  0.00           H  
ATOM    770  HE1 PHE A  73      33.190  37.568  26.873  1.00  0.00           H  
ATOM    771  HE2 PHE A  73      33.893  41.311  28.658  1.00  0.00           H  
ATOM    772  HZ  PHE A  73      34.705  39.421  27.416  1.00  0.00           H  
ATOM    773  N   GLY A  74      27.747  40.432  31.338  1.00  0.00           N  
ATOM    774  CA  GLY A  74      26.495  40.568  32.126  1.00  0.00           C  
ATOM    775  C   GLY A  74      26.445  39.614  33.364  1.00  0.00           C  
ATOM    776  O   GLY A  74      25.476  38.948  33.668  1.00  0.00           O  
ATOM    777  H   GLY A  74      28.356  41.218  31.359  1.00  0.00           H  
ATOM    778  N   SER A  75      27.622  39.540  33.985  1.00  0.00           N  
ATOM    779  CA  SER A  75      27.693  38.879  35.336  1.00  0.00           C  
ATOM    780  C   SER A  75      26.855  39.729  36.312  1.00  0.00           C  
ATOM    781  O   SER A  75      26.458  40.873  36.112  1.00  0.00           O  
ATOM    782  CB  SER A  75      29.035  38.500  35.990  1.00  0.00           C  
ATOM    783  OG  SER A  75      29.793  37.434  35.342  1.00  0.00           O  
ATOM    784  H   SER A  75      28.369  40.050  33.545  1.00  0.00           H  
ATOM    785  HG  SER A  75      29.368  36.651  35.801  1.00  0.00           H  
ATOM    786  N   SER A  76      26.436  39.036  37.389  1.00  0.00           N  
ATOM    787  CA  SER A  76      25.704  39.777  38.503  1.00  0.00           C  
ATOM    788  C   SER A  76      26.568  40.778  39.270  1.00  0.00           C  
ATOM    789  O   SER A  76      27.746  40.476  39.434  1.00  0.00           O  
ATOM    790  CB  SER A  76      25.028  38.894  39.496  1.00  0.00           C  
ATOM    791  OG  SER A  76      26.108  38.158  40.095  1.00  0.00           O  
ATOM    792  H   SER A  76      26.389  38.043  37.518  1.00  0.00           H  
ATOM    793  HG  SER A  76      25.831  37.553  40.848  1.00  0.00           H  
ATOM    794  N   GLY A  77      25.912  41.592  40.112  1.00  0.00           N  
ATOM    795  CA  GLY A  77      26.452  42.739  40.893  1.00  0.00           C  
ATOM    796  C   GLY A  77      27.347  42.188  42.030  1.00  0.00           C  
ATOM    797  O   GLY A  77      28.502  42.546  42.079  1.00  0.00           O  
ATOM    798  H   GLY A  77      24.996  41.296  40.381  1.00  0.00           H  
ATOM    799  N   LYS A  78      26.961  41.023  42.565  1.00  0.00           N  
ATOM    800  CA  LYS A  78      27.845  40.172  43.383  1.00  0.00           C  
ATOM    801  C   LYS A  78      29.236  39.859  42.740  1.00  0.00           C  
ATOM    802  O   LYS A  78      30.282  39.963  43.420  1.00  0.00           O  
ATOM    803  CB  LYS A  78      27.164  38.809  43.710  1.00  0.00           C  
ATOM    804  CG  LYS A  78      26.078  38.809  44.789  1.00  0.00           C  
ATOM    805  CD  LYS A  78      25.582  37.337  44.970  1.00  0.00           C  
ATOM    806  CE  LYS A  78      24.440  37.146  45.926  1.00  0.00           C  
ATOM    807  NZ  LYS A  78      24.001  35.728  45.977  1.00  0.00           N1+
ATOM    808  H   LYS A  78      25.998  40.739  42.503  1.00  0.00           H  
ATOM    809  HZ1 LYS A  78      24.109  35.297  45.082  1.00  0.00           H  
ATOM    810  HZ2 LYS A  78      24.713  35.369  46.592  1.00  0.00           H  
ATOM    811  HZ3 LYS A  78      23.080  35.673  46.374  1.00  0.00           H  
ATOM    812  N   LYS A  79      29.241  39.094  41.645  1.00  0.00           N  
ATOM    813  CA  LYS A  79      30.364  38.437  40.903  1.00  0.00           C  
ATOM    814  C   LYS A  79      31.221  39.429  40.081  1.00  0.00           C  
ATOM    815  O   LYS A  79      32.211  39.034  39.496  1.00  0.00           O  
ATOM    816  CB  LYS A  79      29.895  37.210  40.118  1.00  0.00           C  
ATOM    817  CG  LYS A  79      29.504  36.104  41.061  1.00  0.00           C  
ATOM    818  CD  LYS A  79      30.800  35.495  41.595  1.00  0.00           C  
ATOM    819  CE  LYS A  79      30.486  34.143  42.217  1.00  0.00           C  
ATOM    820  NZ  LYS A  79      31.593  33.843  43.109  1.00  0.00           N1+
ATOM    821  H   LYS A  79      28.324  38.869  41.292  1.00  0.00           H  
ATOM    822  HZ1 LYS A  79      31.700  32.859  43.272  1.00  0.00           H  
ATOM    823  HZ2 LYS A  79      32.420  34.251  42.718  1.00  0.00           H  
ATOM    824  HZ3 LYS A  79      31.533  34.181  44.053  1.00  0.00           H  
ATOM    825  N   SER A  80      30.895  40.693  40.205  1.00  0.00           N  
ATOM    826  CA  SER A  80      31.639  41.766  39.471  1.00  0.00           C  
ATOM    827  C   SER A  80      32.904  42.183  40.187  1.00  0.00           C  
ATOM    828  O   SER A  80      32.771  42.594  41.368  1.00  0.00           O  
ATOM    829  CB  SER A  80      30.609  42.970  39.435  1.00  0.00           C  
ATOM    830  OG  SER A  80      29.577  42.598  38.573  1.00  0.00           O  
ATOM    831  H   SER A  80      30.015  40.889  40.656  1.00  0.00           H  
ATOM    832  HG  SER A  80      29.207  41.681  38.724  1.00  0.00           H  
ATOM    833  N   TYR A  81      34.036  42.032  39.451  1.00  0.00           N  
ATOM    834  CA  TYR A  81      35.311  42.470  40.028  1.00  0.00           C  
ATOM    835  C   TYR A  81      35.825  43.836  39.605  1.00  0.00           C  
ATOM    836  O   TYR A  81      36.325  43.987  38.481  1.00  0.00           O  
ATOM    837  CB  TYR A  81      36.401  41.419  39.853  1.00  0.00           C  
ATOM    838  CG  TYR A  81      36.047  40.011  40.380  1.00  0.00           C  
ATOM    839  CD1 TYR A  81      35.621  38.987  39.523  1.00  0.00           C  
ATOM    840  CD2 TYR A  81      36.269  39.797  41.720  1.00  0.00           C  
ATOM    841  CE1 TYR A  81      35.379  37.734  40.046  1.00  0.00           C  
ATOM    842  CE2 TYR A  81      36.071  38.554  42.245  1.00  0.00           C  
ATOM    843  CZ  TYR A  81      35.560  37.539  41.389  1.00  0.00           C  
ATOM    844  OH  TYR A  81      35.297  36.337  41.858  1.00  0.00           O  
ATOM    845  H   TYR A  81      34.042  41.627  38.539  1.00  0.00           H  
ATOM    846  HD1 TYR A  81      35.494  39.206  38.471  1.00  0.00           H  
ATOM    847  HD2 TYR A  81      36.708  40.594  42.333  1.00  0.00           H  
ATOM    848  HE1 TYR A  81      34.913  36.974  39.416  1.00  0.00           H  
ATOM    849  HE2 TYR A  81      36.334  38.328  43.286  1.00  0.00           H  
ATOM    850  HH  TYR A  81      35.772  36.284  42.741  1.00  0.00           H  
ATOM    851  N   ILE A  82      35.841  44.729  40.607  1.00  0.00           N  
ATOM    852  CA  ILE A  82      36.333  46.069  40.427  1.00  0.00           C  
ATOM    853  C   ILE A  82      37.823  46.104  40.771  1.00  0.00           C  
ATOM    854  O   ILE A  82      38.163  46.362  41.934  1.00  0.00           O  
ATOM    855  CB  ILE A  82      35.504  47.131  41.192  1.00  0.00           C  
ATOM    856  CG1 ILE A  82      34.037  46.928  41.214  1.00  0.00           C  
ATOM    857  CG2 ILE A  82      35.883  48.442  40.550  1.00  0.00           C  
ATOM    858  CD  ILE A  82      33.438  47.015  39.754  1.00  0.00           C  
ATOM    859  H   ILE A  82      35.358  44.538  41.457  1.00  0.00           H  
ATOM    860  N   ALA A  83      38.655  46.008  39.767  1.00  0.00           N  
ATOM    861  CA  ALA A  83      40.112  46.144  39.836  1.00  0.00           C  
ATOM    862  C   ALA A  83      40.478  47.611  39.786  1.00  0.00           C  
ATOM    863  O   ALA A  83      40.239  48.286  38.764  1.00  0.00           O  
ATOM    864  CB  ALA A  83      40.617  45.246  38.654  1.00  0.00           C  
ATOM    865  H   ALA A  83      38.360  45.737  38.849  1.00  0.00           H  
ATOM    866  N   THR A  84      41.099  48.077  40.879  1.00  0.00           N  
ATOM    867  CA  THR A  84      41.415  49.521  41.027  1.00  0.00           C  
ATOM    868  C   THR A  84      42.655  49.792  41.853  1.00  0.00           C  
ATOM    869  O   THR A  84      43.327  48.933  42.441  1.00  0.00           O  
ATOM    870  CB  THR A  84      40.165  50.237  41.637  1.00  0.00           C  
ATOM    871  CG2 THR A  84      39.782  49.699  43.003  1.00  0.00           C  
ATOM    872  OG1 THR A  84      40.434  51.639  41.779  1.00  0.00           O  
ATOM    873  H   THR A  84      41.306  47.521  41.677  1.00  0.00           H  
ATOM    874  HG1 THR A  84      40.368  52.084  40.885  1.00  0.00           H  
ATOM    875  N   GLN A  85      43.121  51.046  41.642  1.00  0.00           N  
ATOM    876  CA  GLN A  85      44.431  51.495  42.225  1.00  0.00           C  
ATOM    877  C   GLN A  85      44.280  51.654  43.758  1.00  0.00           C  
ATOM    878  O   GLN A  85      43.230  52.088  44.274  1.00  0.00           O  
ATOM    879  CB  GLN A  85      44.705  52.837  41.533  1.00  0.00           C  
ATOM    880  CG  GLN A  85      45.986  53.604  41.805  1.00  0.00           C  
ATOM    881  CD  GLN A  85      46.322  54.730  40.805  1.00  0.00           C  
ATOM    882  NE2 GLN A  85      45.558  55.768  40.772  1.00  0.00           N  
ATOM    883  OE1 GLN A  85      47.154  54.687  39.957  1.00  0.00           O  
ATOM    884  H   GLN A  85      42.738  51.618  40.913  1.00  0.00           H  
ATOM    885 1HE2 GLN A  85      44.872  55.897  41.493  1.00  0.00           H  
ATOM    886 2HE2 GLN A  85      45.669  56.527  40.129  1.00  0.00           H  
ATOM    887  N   GLY A  86      45.376  51.306  44.389  1.00  0.00           N  
ATOM    888  CA  GLY A  86      45.659  51.610  45.809  1.00  0.00           C  
ATOM    889  C   GLY A  86      45.694  53.109  46.032  1.00  0.00           C  
ATOM    890  O   GLY A  86      46.741  53.735  45.789  1.00  0.00           O  
ATOM    891  H   GLY A  86      46.081  50.805  43.882  1.00  0.00           H  
ATOM    892  N   CYS A  87      44.770  53.607  46.825  1.00  0.00           N  
ATOM    893  CA  CYS A  87      44.470  55.061  46.865  1.00  0.00           C  
ATOM    894  C   CYS A  87      45.560  56.102  47.173  1.00  0.00           C  
ATOM    895  O   CYS A  87      46.267  56.036  48.204  1.00  0.00           O  
ATOM    896  CB  CYS A  87      43.267  55.394  47.755  1.00  0.00           C  
ATOM    897  SG  CYS A  87      42.311  56.823  47.030  1.00  0.00           S  
ATOM    898  H   CYS A  87      44.292  52.989  47.456  1.00  0.00           H  
ATOM    899  HG  CYS A  87      41.212  56.345  47.610  1.00  0.00           H  
ATOM    900  N   LEU A  88      45.776  56.979  46.217  1.00  0.00           N  
ATOM    901  CA  LEU A  88      46.727  58.154  46.224  1.00  0.00           C  
ATOM    902  C   LEU A  88      46.274  59.239  47.224  1.00  0.00           C  
ATOM    903  O   LEU A  88      45.091  59.479  47.400  1.00  0.00           O  
ATOM    904  CB  LEU A  88      46.814  58.800  44.810  1.00  0.00           C  
ATOM    905  CG  LEU A  88      47.770  58.081  43.874  1.00  0.00           C  
ATOM    906  CD1 LEU A  88      47.237  56.725  43.397  1.00  0.00           C  
ATOM    907  CD2 LEU A  88      48.191  58.988  42.676  1.00  0.00           C  
ATOM    908  H   LEU A  88      45.108  57.026  45.469  1.00  0.00           H  
ATOM    909  N   GLN A  89      47.143  60.028  47.783  1.00  0.00           N  
ATOM    910  CA  GLN A  89      46.808  61.087  48.728  1.00  0.00           C  
ATOM    911  C   GLN A  89      45.886  62.227  48.166  1.00  0.00           C  
ATOM    912  O   GLN A  89      45.255  62.962  48.944  1.00  0.00           O  
ATOM    913  CB  GLN A  89      48.092  61.522  49.357  1.00  0.00           C  
ATOM    914  CG  GLN A  89      47.958  62.411  50.628  1.00  0.00           C  
ATOM    915  CD  GLN A  89      49.196  63.157  50.900  1.00  0.00           C  
ATOM    916  NE2 GLN A  89      49.889  62.697  51.932  1.00  0.00           N  
ATOM    917  OE1 GLN A  89      49.472  64.310  50.575  1.00  0.00           O  
ATOM    918  H   GLN A  89      48.124  59.925  47.680  1.00  0.00           H  
ATOM    919 1HE2 GLN A  89      49.476  61.929  52.417  1.00  0.00           H  
ATOM    920 2HE2 GLN A  89      50.577  63.290  52.354  1.00  0.00           H  
ATOM    921  N   ASN A  90      45.947  62.493  46.854  1.00  0.00           N  
ATOM    922  CA  ASN A  90      44.915  63.301  46.181  1.00  0.00           C  
ATOM    923  C   ASN A  90      43.547  62.703  45.841  1.00  0.00           C  
ATOM    924  O   ASN A  90      42.555  63.482  45.724  1.00  0.00           O  
ATOM    925  CB  ASN A  90      45.559  63.824  44.875  1.00  0.00           C  
ATOM    926  CG  ASN A  90      46.393  62.828  44.009  1.00  0.00           C  
ATOM    927  ND2 ASN A  90      45.862  62.659  42.791  1.00  0.00           N  
ATOM    928  OD1 ASN A  90      47.377  62.286  44.432  1.00  0.00           O  
ATOM    929  H   ASN A  90      46.673  62.422  46.174  1.00  0.00           H  
ATOM    930 1HD2 ASN A  90      45.071  63.157  42.448  1.00  0.00           H  
ATOM    931 2HD2 ASN A  90      46.421  62.153  42.137  1.00  0.00           H  
ATOM    932  N   THR A  91      43.386  61.370  45.666  1.00  0.00           N  
ATOM    933  CA  THR A  91      42.065  60.676  45.344  1.00  0.00           C  
ATOM    934  C   THR A  91      41.169  60.143  46.482  1.00  0.00           C  
ATOM    935  O   THR A  91      40.305  59.366  46.149  1.00  0.00           O  
ATOM    936  CB  THR A  91      42.363  59.548  44.283  1.00  0.00           C  
ATOM    937  CG2 THR A  91      42.972  60.264  43.059  1.00  0.00           C  
ATOM    938  OG1 THR A  91      43.270  58.581  44.715  1.00  0.00           O  
ATOM    939  H   THR A  91      44.077  60.705  45.911  1.00  0.00           H  
ATOM    940  HG1 THR A  91      42.856  58.108  45.494  1.00  0.00           H  
ATOM    941  N   VAL A  92      41.467  60.431  47.724  1.00  0.00           N  
ATOM    942  CA  VAL A  92      40.630  59.971  48.871  1.00  0.00           C  
ATOM    943  C   VAL A  92      39.140  60.263  48.684  1.00  0.00           C  
ATOM    944  O   VAL A  92      38.316  59.291  48.812  1.00  0.00           O  
ATOM    945  CB  VAL A  92      41.243  60.307  50.249  1.00  0.00           C  
ATOM    946  CG1 VAL A  92      40.254  59.724  51.269  1.00  0.00           C  
ATOM    947  CG2 VAL A  92      42.594  59.612  50.392  1.00  0.00           C  
ATOM    948  H   VAL A  92      42.231  60.991  48.045  1.00  0.00           H  
ATOM    949  N   ASN A  93      38.660  61.448  48.435  1.00  0.00           N  
ATOM    950  CA  ASN A  93      37.191  61.747  48.435  1.00  0.00           C  
ATOM    951  C   ASN A  93      36.547  61.031  47.226  1.00  0.00           C  
ATOM    952  O   ASN A  93      35.358  60.723  47.249  1.00  0.00           O  
ATOM    953  CB  ASN A  93      37.110  63.230  48.293  1.00  0.00           C  
ATOM    954  CG  ASN A  93      35.917  63.903  48.940  1.00  0.00           C  
ATOM    955  ND2 ASN A  93      34.806  64.029  48.318  1.00  0.00           N  
ATOM    956  OD1 ASN A  93      36.012  64.520  49.974  1.00  0.00           O  
ATOM    957  H   ASN A  93      39.236  62.239  48.218  1.00  0.00           H  
ATOM    958 1HD2 ASN A  93      34.670  63.756  47.367  1.00  0.00           H  
ATOM    959 2HD2 ASN A  93      34.133  64.613  48.765  1.00  0.00           H  
ATOM    960  N   ASP A  94      37.370  60.888  46.179  1.00  0.00           N  
ATOM    961  CA  ASP A  94      36.881  60.236  44.974  1.00  0.00           C  
ATOM    962  C   ASP A  94      36.706  58.691  45.078  1.00  0.00           C  
ATOM    963  O   ASP A  94      35.692  58.191  44.588  1.00  0.00           O  
ATOM    964  CB  ASP A  94      37.698  60.590  43.656  1.00  0.00           C  
ATOM    965  CG  ASP A  94      37.661  62.063  43.224  1.00  0.00           C  
ATOM    966  OD1 ASP A  94      36.968  62.891  43.893  1.00  0.00           O  
ATOM    967  OD2 ASP A  94      38.689  62.369  42.591  1.00  0.00           O1-
ATOM    968  H   ASP A  94      38.204  61.416  46.061  1.00  0.00           H  
ATOM    969  N   PHE A  95      37.723  58.022  45.594  1.00  0.00           N  
ATOM    970  CA  PHE A  95      37.652  56.620  46.047  1.00  0.00           C  
ATOM    971  C   PHE A  95      36.465  56.327  47.006  1.00  0.00           C  
ATOM    972  O   PHE A  95      35.738  55.378  46.785  1.00  0.00           O  
ATOM    973  CB  PHE A  95      39.011  56.274  46.712  1.00  0.00           C  
ATOM    974  CG  PHE A  95      39.084  54.749  46.918  1.00  0.00           C  
ATOM    975  CD1 PHE A  95      39.415  53.992  45.829  1.00  0.00           C  
ATOM    976  CD2 PHE A  95      38.840  54.084  48.159  1.00  0.00           C  
ATOM    977  CE1 PHE A  95      39.523  52.621  45.976  1.00  0.00           C  
ATOM    978  CE2 PHE A  95      38.859  52.729  48.219  1.00  0.00           C  
ATOM    979  CZ  PHE A  95      39.212  51.937  47.159  1.00  0.00           C  
ATOM    980  H   PHE A  95      38.580  58.525  45.721  1.00  0.00           H  
ATOM    981  HD1 PHE A  95      39.719  54.536  44.933  1.00  0.00           H  
ATOM    982  HD2 PHE A  95      38.716  54.650  49.083  1.00  0.00           H  
ATOM    983  HE1 PHE A  95      40.052  52.020  45.229  1.00  0.00           H  
ATOM    984  HE2 PHE A  95      38.315  52.280  49.047  1.00  0.00           H  
ATOM    985  HZ  PHE A  95      39.538  50.930  47.411  1.00  0.00           H  
ATOM    986  N   TRP A  96      36.398  57.204  48.044  1.00  0.00           N  
ATOM    987  CA  TRP A  96      35.319  57.174  49.060  1.00  0.00           C  
ATOM    988  C   TRP A  96      33.973  57.298  48.392  1.00  0.00           C  
ATOM    989  O   TRP A  96      33.009  56.619  48.816  1.00  0.00           O  
ATOM    990  CB  TRP A  96      35.530  58.168  50.162  1.00  0.00           C  
ATOM    991  CG  TRP A  96      36.411  57.796  51.355  1.00  0.00           C  
ATOM    992  CD1 TRP A  96      37.142  58.690  51.964  1.00  0.00           C  
ATOM    993  CD2 TRP A  96      36.347  56.701  52.173  1.00  0.00           C  
ATOM    994  CE2 TRP A  96      37.072  57.026  53.321  1.00  0.00           C  
ATOM    995  CE3 TRP A  96      35.790  55.417  52.054  1.00  0.00           C  
ATOM    996  NE1 TRP A  96      37.608  58.247  53.152  1.00  0.00           N  
ATOM    997  CZ2 TRP A  96      37.174  56.080  54.375  1.00  0.00           C  
ATOM    998  CZ3 TRP A  96      35.875  54.508  53.089  1.00  0.00           C  
ATOM    999  CH2 TRP A  96      36.579  54.819  54.214  1.00  0.00           C  
ATOM   1000  H   TRP A  96      37.148  57.814  48.297  1.00  0.00           H  
ATOM   1001  HD1 TRP A  96      36.895  59.749  51.847  1.00  0.00           H  
ATOM   1002  HE1 TRP A  96      37.966  58.909  53.820  1.00  0.00           H  
ATOM   1003  HE3 TRP A  96      35.480  55.036  51.083  1.00  0.00           H  
ATOM   1004  HZ2 TRP A  96      37.708  56.393  55.265  1.00  0.00           H  
ATOM   1005  HZ3 TRP A  96      35.281  53.599  52.982  1.00  0.00           H  
ATOM   1006  HH2 TRP A  96      36.639  54.088  55.013  1.00  0.00           H  
ATOM   1007  N   ARG A  97      33.883  58.135  47.349  1.00  0.00           N  
ATOM   1008  CA  ARG A  97      32.658  58.200  46.531  1.00  0.00           C  
ATOM   1009  C   ARG A  97      32.413  56.979  45.685  1.00  0.00           C  
ATOM   1010  O   ARG A  97      31.274  56.513  45.581  1.00  0.00           O  
ATOM   1011  CB  ARG A  97      32.708  59.426  45.644  1.00  0.00           C  
ATOM   1012  CG  ARG A  97      31.856  60.357  46.417  1.00  0.00           C  
ATOM   1013  CD  ARG A  97      31.880  61.637  45.619  1.00  0.00           C  
ATOM   1014  NE  ARG A  97      31.478  61.597  44.229  1.00  0.00           N  
ATOM   1015  CZ  ARG A  97      31.880  62.426  43.258  1.00  0.00           C  
ATOM   1016  NH1 ARG A  97      32.884  63.255  43.373  1.00  0.00           N1+
ATOM   1017  NH2 ARG A  97      31.363  62.217  41.974  1.00  0.00           N  
ATOM   1018  H   ARG A  97      34.601  58.792  47.094  1.00  0.00           H  
ATOM   1019  HE  ARG A  97      30.725  60.961  44.079  1.00  0.00           H  
ATOM   1020 1HH1 ARG A  97      33.368  63.202  44.253  1.00  0.00           H  
ATOM   1021 2HH1 ARG A  97      32.851  64.121  42.870  1.00  0.00           H  
ATOM   1022 1HH2 ARG A  97      30.708  61.484  41.832  1.00  0.00           H  
ATOM   1023 2HH2 ARG A  97      31.681  62.758  41.192  1.00  0.00           H  
ATOM   1024  N   MET A  98      33.468  56.480  45.002  1.00  0.00           N  
ATOM   1025  CA  MET A  98      33.377  55.251  44.138  1.00  0.00           C  
ATOM   1026  C   MET A  98      32.837  53.954  44.757  1.00  0.00           C  
ATOM   1027  O   MET A  98      32.003  53.252  44.171  1.00  0.00           O  
ATOM   1028  CB  MET A  98      34.688  55.105  43.338  1.00  0.00           C  
ATOM   1029  CG  MET A  98      34.837  53.861  42.400  1.00  0.00           C  
ATOM   1030  SD  MET A  98      35.555  52.252  42.900  1.00  0.00           S  
ATOM   1031  CE  MET A  98      37.149  52.752  43.435  1.00  0.00           C  
ATOM   1032  H   MET A  98      34.295  57.037  45.078  1.00  0.00           H  
ATOM   1033  N   VAL A  99      33.353  53.650  45.924  1.00  0.00           N  
ATOM   1034  CA  VAL A  99      32.994  52.492  46.710  1.00  0.00           C  
ATOM   1035  C   VAL A  99      31.573  52.587  47.246  1.00  0.00           C  
ATOM   1036  O   VAL A  99      30.834  51.620  47.317  1.00  0.00           O  
ATOM   1037  CB  VAL A  99      34.034  52.017  47.722  1.00  0.00           C  
ATOM   1038  CG1 VAL A  99      35.334  51.772  47.007  1.00  0.00           C  
ATOM   1039  CG2 VAL A  99      34.270  52.968  48.941  1.00  0.00           C  
ATOM   1040  H   VAL A  99      34.130  54.165  46.279  1.00  0.00           H  
ATOM   1041  N   PHE A 100      31.141  53.766  47.568  1.00  0.00           N  
ATOM   1042  CA  PHE A 100      29.709  53.885  47.995  1.00  0.00           C  
ATOM   1043  C   PHE A 100      28.718  53.924  46.824  1.00  0.00           C  
ATOM   1044  O   PHE A 100      27.646  53.400  46.941  1.00  0.00           O  
ATOM   1045  CB  PHE A 100      29.609  55.132  48.946  1.00  0.00           C  
ATOM   1046  CG  PHE A 100      28.202  55.472  49.493  1.00  0.00           C  
ATOM   1047  CD1 PHE A 100      27.814  55.022  50.705  1.00  0.00           C  
ATOM   1048  CD2 PHE A 100      27.259  56.144  48.706  1.00  0.00           C  
ATOM   1049  CE1 PHE A 100      26.531  55.161  51.177  1.00  0.00           C  
ATOM   1050  CE2 PHE A 100      25.960  56.336  49.132  1.00  0.00           C  
ATOM   1051  CZ  PHE A 100      25.587  55.779  50.366  1.00  0.00           C  
ATOM   1052  H   PHE A 100      31.656  54.531  47.948  1.00  0.00           H  
ATOM   1053  HD1 PHE A 100      28.571  54.402  51.189  1.00  0.00           H  
ATOM   1054  HD2 PHE A 100      27.701  56.580  47.812  1.00  0.00           H  
ATOM   1055  HE1 PHE A 100      26.318  54.635  52.110  1.00  0.00           H  
ATOM   1056  HE2 PHE A 100      25.280  56.848  48.448  1.00  0.00           H  
ATOM   1057  HZ  PHE A 100      24.535  55.495  50.459  1.00  0.00           H  
ATOM   1058  N   GLN A 101      29.175  54.438  45.694  1.00  0.00           N  
ATOM   1059  CA  GLN A 101      28.414  54.741  44.430  1.00  0.00           C  
ATOM   1060  C   GLN A 101      27.998  53.392  43.838  1.00  0.00           C  
ATOM   1061  O   GLN A 101      26.785  53.172  43.769  1.00  0.00           O  
ATOM   1062  CB  GLN A 101      29.303  55.549  43.514  1.00  0.00           C  
ATOM   1063  CG  GLN A 101      28.479  56.049  42.290  1.00  0.00           C  
ATOM   1064  CD  GLN A 101      29.557  56.288  41.253  1.00  0.00           C  
ATOM   1065  NE2 GLN A 101      29.836  55.448  40.363  1.00  0.00           N  
ATOM   1066  OE1 GLN A 101      30.142  57.339  41.222  1.00  0.00           O  
ATOM   1067  H   GLN A 101      30.154  54.618  45.591  1.00  0.00           H  
ATOM   1068 1HE2 GLN A 101      29.356  54.565  40.347  1.00  0.00           H  
ATOM   1069 2HE2 GLN A 101      30.458  55.697  39.610  1.00  0.00           H  
ATOM   1070  N   GLU A 102      29.009  52.526  43.557  1.00  0.00           N  
ATOM   1071  CA  GLU A 102      28.615  51.263  42.855  1.00  0.00           C  
ATOM   1072  C   GLU A 102      28.021  50.213  43.797  1.00  0.00           C  
ATOM   1073  O   GLU A 102      28.025  49.038  43.431  1.00  0.00           O  
ATOM   1074  CB  GLU A 102      29.784  50.768  41.972  1.00  0.00           C  
ATOM   1075  CG  GLU A 102      30.153  51.753  40.827  1.00  0.00           C  
ATOM   1076  CD  GLU A 102      29.073  51.991  39.792  1.00  0.00           C  
ATOM   1077  OE1 GLU A 102      28.355  52.984  40.064  1.00  0.00           O  
ATOM   1078  OE2 GLU A 102      28.725  51.077  38.984  1.00  0.00           O1-
ATOM   1079  H   GLU A 102      29.967  52.744  43.720  1.00  0.00           H  
ATOM   1080  N   ASN A 103      27.503  50.613  44.963  1.00  0.00           N  
ATOM   1081  CA  ASN A 103      27.072  49.774  46.078  1.00  0.00           C  
ATOM   1082  C   ASN A 103      28.014  48.615  46.505  1.00  0.00           C  
ATOM   1083  O   ASN A 103      27.479  47.710  47.181  1.00  0.00           O  
ATOM   1084  CB  ASN A 103      25.605  49.218  45.969  1.00  0.00           C  
ATOM   1085  CG  ASN A 103      24.471  50.190  45.749  1.00  0.00           C  
ATOM   1086  ND2 ASN A 103      23.303  49.865  46.279  1.00  0.00           N  
ATOM   1087  OD1 ASN A 103      24.605  51.327  45.343  1.00  0.00           O  
ATOM   1088  H   ASN A 103      27.090  51.524  44.904  1.00  0.00           H  
ATOM   1089 1HD2 ASN A 103      23.135  49.012  46.764  1.00  0.00           H  
ATOM   1090 2HD2 ASN A 103      22.525  50.474  46.144  1.00  0.00           H  
ATOM   1091  N   SER A 104      29.317  48.818  46.506  1.00  0.00           N  
ATOM   1092  CA  SER A 104      30.210  47.840  47.143  1.00  0.00           C  
ATOM   1093  C   SER A 104      30.123  47.529  48.635  1.00  0.00           C  
ATOM   1094  O   SER A 104      29.573  48.364  49.256  1.00  0.00           O  
ATOM   1095  CB  SER A 104      31.684  48.285  46.906  1.00  0.00           C  
ATOM   1096  OG  SER A 104      32.550  47.173  47.116  1.00  0.00           O  
ATOM   1097  H   SER A 104      29.706  49.738  46.586  1.00  0.00           H  
ATOM   1098  HG  SER A 104      32.587  46.647  46.265  1.00  0.00           H  
ATOM   1099  N   ARG A 105      30.348  46.252  48.927  1.00  0.00           N  
ATOM   1100  CA  ARG A 105      30.258  45.678  50.275  1.00  0.00           C  
ATOM   1101  C   ARG A 105      31.646  45.143  50.684  1.00  0.00           C  
ATOM   1102  O   ARG A 105      31.906  45.032  51.894  1.00  0.00           O  
ATOM   1103  CB  ARG A 105      29.218  44.521  50.205  1.00  0.00           C  
ATOM   1104  CG  ARG A 105      27.840  45.076  50.007  1.00  0.00           C  
ATOM   1105  CD  ARG A 105      27.460  45.780  51.299  1.00  0.00           C  
ATOM   1106  NE  ARG A 105      26.026  46.093  51.250  1.00  0.00           N  
ATOM   1107  CZ  ARG A 105      25.304  46.155  52.421  1.00  0.00           C  
ATOM   1108  NH1 ARG A 105      25.949  45.998  53.600  1.00  0.00           N1+
ATOM   1109  NH2 ARG A 105      24.004  46.498  52.486  1.00  0.00           N  
ATOM   1110  H   ARG A 105      30.626  45.654  48.174  1.00  0.00           H  
ATOM   1111  HE  ARG A 105      25.560  46.145  50.362  1.00  0.00           H  
ATOM   1112 1HH1 ARG A 105      26.945  45.889  53.590  1.00  0.00           H  
ATOM   1113 2HH1 ARG A 105      25.480  45.872  54.478  1.00  0.00           H  
ATOM   1114 1HH2 ARG A 105      23.480  46.708  51.653  1.00  0.00           H  
ATOM   1115 2HH2 ARG A 105      23.419  46.211  53.251  1.00  0.00           H  
ATOM   1116  N   VAL A 106      32.567  44.833  49.786  1.00  0.00           N  
ATOM   1117  CA  VAL A 106      33.816  44.166  50.076  1.00  0.00           C  
ATOM   1118  C   VAL A 106      35.066  44.933  49.444  1.00  0.00           C  
ATOM   1119  O   VAL A 106      35.237  44.820  48.223  1.00  0.00           O  
ATOM   1120  CB  VAL A 106      33.713  42.731  49.467  1.00  0.00           C  
ATOM   1121  CG1 VAL A 106      34.997  41.938  49.292  1.00  0.00           C  
ATOM   1122  CG2 VAL A 106      32.749  41.924  50.326  1.00  0.00           C  
ATOM   1123  H   VAL A 106      32.485  45.191  48.858  1.00  0.00           H  
ATOM   1124  N   ILE A 107      35.811  45.712  50.230  1.00  0.00           N  
ATOM   1125  CA  ILE A 107      36.945  46.447  49.607  1.00  0.00           C  
ATOM   1126  C   ILE A 107      38.262  45.786  50.064  1.00  0.00           C  
ATOM   1127  O   ILE A 107      38.991  46.419  50.824  1.00  0.00           O  
ATOM   1128  CB  ILE A 107      37.007  47.961  50.002  1.00  0.00           C  
ATOM   1129  CG1 ILE A 107      35.674  48.654  49.983  1.00  0.00           C  
ATOM   1130  CG2 ILE A 107      37.930  48.540  48.900  1.00  0.00           C  
ATOM   1131  CD  ILE A 107      35.726  49.956  50.797  1.00  0.00           C  
ATOM   1132  H   ILE A 107      35.810  45.797  51.232  1.00  0.00           H  
ATOM   1133  N   VAL A 108      38.690  44.812  49.340  1.00  0.00           N  
ATOM   1134  CA  VAL A 108      39.819  43.957  49.883  1.00  0.00           C  
ATOM   1135  C   VAL A 108      41.233  44.526  49.673  1.00  0.00           C  
ATOM   1136  O   VAL A 108      41.439  45.355  48.805  1.00  0.00           O  
ATOM   1137  CB  VAL A 108      39.829  42.463  49.477  1.00  0.00           C  
ATOM   1138  CG1 VAL A 108      38.765  41.693  50.197  1.00  0.00           C  
ATOM   1139  CG2 VAL A 108      39.903  42.313  47.941  1.00  0.00           C  
ATOM   1140  H   VAL A 108      38.602  44.798  48.352  1.00  0.00           H  
ATOM   1141  N   MET A 109      42.260  44.040  50.332  1.00  0.00           N  
ATOM   1142  CA  MET A 109      43.556  44.742  50.433  1.00  0.00           C  
ATOM   1143  C   MET A 109      44.659  43.764  50.896  1.00  0.00           C  
ATOM   1144  O   MET A 109      44.679  43.278  52.001  1.00  0.00           O  
ATOM   1145  CB  MET A 109      43.460  45.849  51.459  1.00  0.00           C  
ATOM   1146  CG  MET A 109      44.574  46.825  51.593  1.00  0.00           C  
ATOM   1147  SD  MET A 109      44.106  48.408  52.271  1.00  0.00           S  
ATOM   1148  CE  MET A 109      45.747  49.101  52.320  1.00  0.00           C  
ATOM   1149  H   MET A 109      42.220  43.128  50.740  1.00  0.00           H  
ATOM   1150  N   THR A 110      45.696  43.698  50.131  1.00  0.00           N  
ATOM   1151  CA  THR A 110      46.868  42.902  50.375  1.00  0.00           C  
ATOM   1152  C   THR A 110      48.152  43.728  50.702  1.00  0.00           C  
ATOM   1153  O   THR A 110      48.982  43.197  51.438  1.00  0.00           O  
ATOM   1154  CB  THR A 110      47.353  41.968  49.228  1.00  0.00           C  
ATOM   1155  CG2 THR A 110      46.215  41.105  48.759  1.00  0.00           C  
ATOM   1156  OG1 THR A 110      47.941  42.662  48.060  1.00  0.00           O  
ATOM   1157  H   THR A 110      45.718  44.233  49.286  1.00  0.00           H  
ATOM   1158  HG1 THR A 110      47.273  43.372  47.842  1.00  0.00           H  
ATOM   1159  N   THR A 111      48.248  44.892  50.144  1.00  0.00           N  
ATOM   1160  CA  THR A 111      49.299  45.882  50.389  1.00  0.00           C  
ATOM   1161  C   THR A 111      49.085  46.580  51.745  1.00  0.00           C  
ATOM   1162  O   THR A 111      47.933  46.655  52.173  1.00  0.00           O  
ATOM   1163  CB  THR A 111      49.146  47.056  49.375  1.00  0.00           C  
ATOM   1164  CG2 THR A 111      50.122  46.926  48.252  1.00  0.00           C  
ATOM   1165  OG1 THR A 111      47.810  47.099  48.846  1.00  0.00           O  
ATOM   1166  H   THR A 111      47.501  45.304  49.623  1.00  0.00           H  
ATOM   1167  HG1 THR A 111      47.686  48.038  48.511  1.00  0.00           H  
ATOM   1168  N   LYS A 112      50.182  46.557  52.456  1.00  0.00           N  
ATOM   1169  CA  LYS A 112      50.457  47.522  53.558  1.00  0.00           C  
ATOM   1170  C   LYS A 112      50.779  48.885  53.008  1.00  0.00           C  
ATOM   1171  O   LYS A 112      51.466  49.014  51.974  1.00  0.00           O  
ATOM   1172  CB  LYS A 112      51.648  47.003  54.384  1.00  0.00           C  
ATOM   1173  CG  LYS A 112      51.203  45.687  55.000  1.00  0.00           C  
ATOM   1174  CD  LYS A 112      52.128  45.346  56.114  1.00  0.00           C  
ATOM   1175  CE  LYS A 112      52.228  43.846  56.491  1.00  0.00           C  
ATOM   1176  NZ  LYS A 112      52.650  42.893  55.428  1.00  0.00           N1+
ATOM   1177  H   LYS A 112      50.958  46.038  52.098  1.00  0.00           H  
ATOM   1178  HZ1 LYS A 112      52.978  42.054  55.860  1.00  0.00           H  
ATOM   1179  HZ2 LYS A 112      51.914  42.644  54.808  1.00  0.00           H  
ATOM   1180  HZ3 LYS A 112      53.447  43.289  54.963  1.00  0.00           H  
ATOM   1181  N   GLU A 113      50.295  49.844  53.702  1.00  0.00           N  
ATOM   1182  CA  GLU A 113      50.231  51.243  53.184  1.00  0.00           C  
ATOM   1183  C   GLU A 113      51.533  51.993  52.708  1.00  0.00           C  
ATOM   1184  O   GLU A 113      51.512  52.825  51.758  1.00  0.00           O  
ATOM   1185  CB  GLU A 113      49.409  51.995  54.180  1.00  0.00           C  
ATOM   1186  CG  GLU A 113      48.043  51.464  54.506  1.00  0.00           C  
ATOM   1187  CD  GLU A 113      48.117  50.666  55.823  1.00  0.00           C  
ATOM   1188  OE1 GLU A 113      48.546  49.496  55.838  1.00  0.00           O  
ATOM   1189  OE2 GLU A 113      47.919  51.194  56.914  1.00  0.00           O1-
ATOM   1190  H   GLU A 113      49.755  49.760  54.537  1.00  0.00           H  
ATOM   1191  N   VAL A 114      52.596  51.738  53.490  1.00  0.00           N  
ATOM   1192  CA  VAL A 114      53.983  52.055  53.156  1.00  0.00           C  
ATOM   1193  C   VAL A 114      54.906  50.819  53.329  1.00  0.00           C  
ATOM   1194  O   VAL A 114      54.875  50.205  54.398  1.00  0.00           O  
ATOM   1195  CB  VAL A 114      54.705  53.173  53.909  1.00  0.00           C  
ATOM   1196  CG1 VAL A 114      56.053  53.475  53.266  1.00  0.00           C  
ATOM   1197  CG2 VAL A 114      53.682  54.321  54.053  1.00  0.00           C  
ATOM   1198  H   VAL A 114      52.451  51.373  54.415  1.00  0.00           H  
ATOM   1199  N   GLU A 115      55.678  50.472  52.280  1.00  0.00           N  
ATOM   1200  CA  GLU A 115      56.566  49.339  52.331  1.00  0.00           C  
ATOM   1201  C   GLU A 115      57.797  49.797  51.601  1.00  0.00           C  
ATOM   1202  O   GLU A 115      57.796  50.162  50.421  1.00  0.00           O  
ATOM   1203  CB  GLU A 115      55.895  48.246  51.596  1.00  0.00           C  
ATOM   1204  CG  GLU A 115      54.761  47.546  52.323  1.00  0.00           C  
ATOM   1205  CD  GLU A 115      54.359  46.380  51.457  1.00  0.00           C  
ATOM   1206  OE1 GLU A 115      53.364  46.389  50.706  1.00  0.00           O  
ATOM   1207  OE2 GLU A 115      55.038  45.340  51.492  1.00  0.00           O1-
ATOM   1208  H   GLU A 115      55.609  50.906  51.378  1.00  0.00           H  
ATOM   1209  N   ARG A 116      58.924  49.741  52.283  1.00  0.00           N  
ATOM   1210  CA  ARG A 116      60.221  50.321  51.890  1.00  0.00           C  
ATOM   1211  C   ARG A 116      60.180  51.797  51.340  1.00  0.00           C  
ATOM   1212  O   ARG A 116      60.414  52.126  50.156  1.00  0.00           O  
ATOM   1213  CB  ARG A 116      60.911  49.414  50.820  1.00  0.00           C  
ATOM   1214  CG  ARG A 116      61.066  47.940  51.225  1.00  0.00           C  
ATOM   1215  CD  ARG A 116      61.948  47.198  50.213  1.00  0.00           C  
ATOM   1216  NE  ARG A 116      62.370  45.952  50.965  1.00  0.00           N  
ATOM   1217  CZ  ARG A 116      63.144  45.009  50.400  1.00  0.00           C  
ATOM   1218  NH1 ARG A 116      63.717  45.255  49.286  1.00  0.00           N1+
ATOM   1219  NH2 ARG A 116      63.549  43.968  51.170  1.00  0.00           N  
ATOM   1220  H   ARG A 116      58.996  49.295  53.164  1.00  0.00           H  
ATOM   1221  HE  ARG A 116      61.937  45.808  51.853  1.00  0.00           H  
ATOM   1222 1HH1 ARG A 116      63.842  46.149  48.878  1.00  0.00           H  
ATOM   1223 2HH1 ARG A 116      63.955  44.513  48.659  1.00  0.00           H  
ATOM   1224 1HH2 ARG A 116      63.372  43.894  52.150  1.00  0.00           H  
ATOM   1225 2HH2 ARG A 116      64.023  43.175  50.782  1.00  0.00           H  
ATOM   1226  N   GLY A 117      60.019  52.770  52.217  1.00  0.00           N  
ATOM   1227  CA  GLY A 117      59.848  54.189  51.859  1.00  0.00           C  
ATOM   1228  C   GLY A 117      58.653  54.559  50.982  1.00  0.00           C  
ATOM   1229  O   GLY A 117      58.043  55.583  51.172  1.00  0.00           O  
ATOM   1230  H   GLY A 117      60.130  52.528  53.180  1.00  0.00           H  
ATOM   1231  N   LYS A 118      58.249  53.764  50.026  1.00  0.00           N  
ATOM   1232  CA  LYS A 118      57.143  54.043  49.137  1.00  0.00           C  
ATOM   1233  C   LYS A 118      55.733  53.843  49.725  1.00  0.00           C  
ATOM   1234  O   LYS A 118      55.297  52.830  50.203  1.00  0.00           O  
ATOM   1235  CB  LYS A 118      57.396  53.027  48.012  1.00  0.00           C  
ATOM   1236  CG  LYS A 118      57.239  53.921  46.747  1.00  0.00           C  
ATOM   1237  CD  LYS A 118      57.483  53.123  45.526  1.00  0.00           C  
ATOM   1238  CE  LYS A 118      57.559  54.096  44.350  1.00  0.00           C  
ATOM   1239  NZ  LYS A 118      58.765  54.989  44.318  1.00  0.00           N1+
ATOM   1240  H   LYS A 118      58.776  52.961  49.771  1.00  0.00           H  
ATOM   1241  HZ1 LYS A 118      59.591  54.455  44.192  1.00  0.00           H  
ATOM   1242  HZ2 LYS A 118      58.553  55.611  43.555  1.00  0.00           H  
ATOM   1243  HZ3 LYS A 118      58.879  55.628  45.078  1.00  0.00           H  
ATOM   1244  N   SER A 119      54.979  54.930  49.473  1.00  0.00           N  
ATOM   1245  CA  SER A 119      53.451  54.953  49.671  1.00  0.00           C  
ATOM   1246  C   SER A 119      52.742  54.105  48.608  1.00  0.00           C  
ATOM   1247  O   SER A 119      52.650  54.395  47.422  1.00  0.00           O  
ATOM   1248  CB  SER A 119      52.862  56.342  49.588  1.00  0.00           C  
ATOM   1249  OG  SER A 119      51.485  56.283  50.032  1.00  0.00           O  
ATOM   1250  H   SER A 119      55.390  55.784  49.161  1.00  0.00           H  
ATOM   1251  HG  SER A 119      51.543  56.358  51.023  1.00  0.00           H  
ATOM   1252  N   LYS A 120      52.004  53.163  49.133  1.00  0.00           N  
ATOM   1253  CA  LYS A 120      51.269  52.131  48.339  1.00  0.00           C  
ATOM   1254  C   LYS A 120      49.774  52.381  48.357  1.00  0.00           C  
ATOM   1255  O   LYS A 120      48.999  52.043  47.407  1.00  0.00           O  
ATOM   1256  CB  LYS A 120      51.595  50.797  48.915  1.00  0.00           C  
ATOM   1257  CG  LYS A 120      53.068  50.356  48.564  1.00  0.00           C  
ATOM   1258  CD  LYS A 120      53.135  48.864  48.647  1.00  0.00           C  
ATOM   1259  CE  LYS A 120      54.541  48.405  48.185  1.00  0.00           C  
ATOM   1260  NZ  LYS A 120      54.445  46.967  47.967  1.00  0.00           N1+
ATOM   1261  H   LYS A 120      51.865  53.132  50.124  1.00  0.00           H  
ATOM   1262  HZ1 LYS A 120      53.817  46.572  47.303  1.00  0.00           H  
ATOM   1263  HZ2 LYS A 120      55.362  46.592  47.812  1.00  0.00           H  
ATOM   1264  HZ3 LYS A 120      54.394  46.520  48.865  1.00  0.00           H  
ATOM   1265  N   CYS A 121      49.382  53.096  49.380  1.00  0.00           N  
ATOM   1266  CA  CYS A 121      47.995  53.565  49.701  1.00  0.00           C  
ATOM   1267  C   CYS A 121      48.044  54.490  50.914  1.00  0.00           C  
ATOM   1268  O   CYS A 121      48.846  54.341  51.842  1.00  0.00           O  
ATOM   1269  CB  CYS A 121      47.157  52.390  50.238  1.00  0.00           C  
ATOM   1270  SG  CYS A 121      45.414  52.801  50.431  1.00  0.00           S  
ATOM   1271  H   CYS A 121      49.992  53.233  50.156  1.00  0.00           H  
ATOM   1272  HG  CYS A 121      45.630  53.658  51.422  1.00  0.00           H  
ATOM   1273  N   VAL A 122      47.227  55.497  50.809  1.00  0.00           N  
ATOM   1274  CA  VAL A 122      46.767  56.378  51.942  1.00  0.00           C  
ATOM   1275  C   VAL A 122      46.000  55.541  53.053  1.00  0.00           C  
ATOM   1276  O   VAL A 122      45.304  54.579  52.669  1.00  0.00           O  
ATOM   1277  CB  VAL A 122      45.875  57.524  51.345  1.00  0.00           C  
ATOM   1278  CG1 VAL A 122      44.658  56.818  50.720  1.00  0.00           C  
ATOM   1279  CG2 VAL A 122      45.309  58.456  52.426  1.00  0.00           C  
ATOM   1280  H   VAL A 122      46.969  55.676  49.861  1.00  0.00           H  
ATOM   1281  N   LYS A 123      46.181  55.883  54.269  1.00  0.00           N  
ATOM   1282  CA  LYS A 123      45.394  55.266  55.365  1.00  0.00           C  
ATOM   1283  C   LYS A 123      43.990  55.890  55.440  1.00  0.00           C  
ATOM   1284  O   LYS A 123      43.603  56.596  56.396  1.00  0.00           O  
ATOM   1285  CB  LYS A 123      46.157  55.304  56.684  1.00  0.00           C  
ATOM   1286  CG  LYS A 123      45.823  54.037  57.410  1.00  0.00           C  
ATOM   1287  CD  LYS A 123      46.696  53.913  58.644  1.00  0.00           C  
ATOM   1288  CE  LYS A 123      46.419  52.523  59.279  1.00  0.00           C  
ATOM   1289  NZ  LYS A 123      47.102  52.444  60.572  1.00  0.00           N1+
ATOM   1290  H   LYS A 123      46.919  56.491  54.571  1.00  0.00           H  
ATOM   1291  HZ1 LYS A 123      48.100  52.398  60.508  1.00  0.00           H  
ATOM   1292  HZ2 LYS A 123      46.852  53.260  61.083  1.00  0.00           H  
ATOM   1293  HZ3 LYS A 123      46.741  51.633  61.031  1.00  0.00           H  
ATOM   1294  N   TYR A 124      43.237  55.657  54.377  1.00  0.00           N  
ATOM   1295  CA  TYR A 124      41.869  56.288  54.142  1.00  0.00           C  
ATOM   1296  C   TYR A 124      40.685  56.090  55.128  1.00  0.00           C  
ATOM   1297  O   TYR A 124      39.847  56.929  55.331  1.00  0.00           O  
ATOM   1298  CB  TYR A 124      41.478  56.011  52.641  1.00  0.00           C  
ATOM   1299  CG  TYR A 124      41.008  54.548  52.460  1.00  0.00           C  
ATOM   1300  CD1 TYR A 124      41.891  53.603  52.004  1.00  0.00           C  
ATOM   1301  CD2 TYR A 124      39.625  54.293  52.532  1.00  0.00           C  
ATOM   1302  CE1 TYR A 124      41.377  52.407  51.505  1.00  0.00           C  
ATOM   1303  CE2 TYR A 124      39.120  53.058  52.112  1.00  0.00           C  
ATOM   1304  CZ  TYR A 124      40.029  52.174  51.581  1.00  0.00           C  
ATOM   1305  OH  TYR A 124      39.532  50.890  51.318  1.00  0.00           O  
ATOM   1306  H   TYR A 124      43.614  55.290  53.525  1.00  0.00           H  
ATOM   1307  HD1 TYR A 124      42.960  53.735  52.179  1.00  0.00           H  
ATOM   1308  HD2 TYR A 124      38.946  55.131  52.703  1.00  0.00           H  
ATOM   1309  HE1 TYR A 124      42.040  51.789  50.903  1.00  0.00           H  
ATOM   1310  HE2 TYR A 124      38.038  52.967  52.221  1.00  0.00           H  
ATOM   1311  HH  TYR A 124      38.839  50.660  51.999  1.00  0.00           H  
ATOM   1312  N   TRP A 125      40.677  55.005  55.867  1.00  0.00           N  
ATOM   1313  CA  TRP A 125      39.729  54.544  56.819  1.00  0.00           C  
ATOM   1314  C   TRP A 125      39.989  55.358  58.137  1.00  0.00           C  
ATOM   1315  O   TRP A 125      41.139  55.736  58.251  1.00  0.00           O  
ATOM   1316  CB  TRP A 125      39.619  53.013  57.080  1.00  0.00           C  
ATOM   1317  CG  TRP A 125      40.982  52.419  57.431  1.00  0.00           C  
ATOM   1318  CD1 TRP A 125      41.357  52.227  58.694  1.00  0.00           C  
ATOM   1319  CD2 TRP A 125      41.928  51.755  56.600  1.00  0.00           C  
ATOM   1320  CE2 TRP A 125      42.910  51.337  57.462  1.00  0.00           C  
ATOM   1321  CE3 TRP A 125      42.172  51.803  55.225  1.00  0.00           C  
ATOM   1322  NE1 TRP A 125      42.525  51.536  58.758  1.00  0.00           N  
ATOM   1323  CZ2 TRP A 125      44.139  51.103  56.972  1.00  0.00           C  
ATOM   1324  CZ3 TRP A 125      43.456  51.589  54.655  1.00  0.00           C  
ATOM   1325  CH2 TRP A 125      44.433  51.245  55.607  1.00  0.00           C  
ATOM   1326  H   TRP A 125      41.602  54.655  56.022  1.00  0.00           H  
ATOM   1327  HD1 TRP A 125      40.869  52.684  59.555  1.00  0.00           H  
ATOM   1328  HE1 TRP A 125      43.015  51.359  59.611  1.00  0.00           H  
ATOM   1329  HE3 TRP A 125      41.283  51.883  54.595  1.00  0.00           H  
ATOM   1330  HZ2 TRP A 125      44.999  50.860  57.596  1.00  0.00           H  
ATOM   1331  HZ3 TRP A 125      43.619  51.301  53.617  1.00  0.00           H  
ATOM   1332  HH2 TRP A 125      45.418  51.018  55.205  1.00  0.00           H  
ATOM   1333  N   PRO A 126      39.007  55.799  58.897  1.00  0.00           N  
ATOM   1334  CA  PRO A 126      39.150  56.358  60.215  1.00  0.00           C  
ATOM   1335  C   PRO A 126      39.839  55.483  61.247  1.00  0.00           C  
ATOM   1336  O   PRO A 126      39.994  54.277  60.988  1.00  0.00           O  
ATOM   1337  CB  PRO A 126      37.821  56.912  60.697  1.00  0.00           C  
ATOM   1338  CG  PRO A 126      36.827  56.151  59.934  1.00  0.00           C  
ATOM   1339  CD  PRO A 126      37.545  55.637  58.714  1.00  0.00           C  
ATOM   1340  N   ASP A 127      40.166  56.077  62.430  1.00  0.00           N  
ATOM   1341  CA  ASP A 127      40.786  55.354  63.543  1.00  0.00           C  
ATOM   1342  C   ASP A 127      39.703  54.320  64.050  1.00  0.00           C  
ATOM   1343  O   ASP A 127      38.481  54.564  63.837  1.00  0.00           O  
ATOM   1344  CB  ASP A 127      41.402  56.338  64.579  1.00  0.00           C  
ATOM   1345  CG  ASP A 127      42.548  57.260  64.130  1.00  0.00           C  
ATOM   1346  OD1 ASP A 127      43.332  56.867  63.247  1.00  0.00           O  
ATOM   1347  OD2 ASP A 127      42.560  58.439  64.456  1.00  0.00           O1-
ATOM   1348  H   ASP A 127      40.002  57.042  62.632  1.00  0.00           H  
ATOM   1349  N   GLU A 128      40.249  53.501  64.935  1.00  0.00           N  
ATOM   1350  CA  GLU A 128      39.414  52.566  65.729  1.00  0.00           C  
ATOM   1351  C   GLU A 128      38.409  53.276  66.676  1.00  0.00           C  
ATOM   1352  O   GLU A 128      38.812  53.809  67.705  1.00  0.00           O  
ATOM   1353  CB  GLU A 128      40.308  51.475  66.350  1.00  0.00           C  
ATOM   1354  CG  GLU A 128      39.532  50.234  66.915  1.00  0.00           C  
ATOM   1355  CD  GLU A 128      40.363  49.279  67.716  1.00  0.00           C  
ATOM   1356  OE1 GLU A 128      40.960  49.683  68.729  1.00  0.00           O  
ATOM   1357  OE2 GLU A 128      40.489  48.144  67.327  1.00  0.00           O1-
ATOM   1358  H   GLU A 128      41.156  53.129  64.730  1.00  0.00           H  
ATOM   1359  N   TYR A 129      37.211  52.813  66.398  1.00  0.00           N  
ATOM   1360  CA  TYR A 129      36.011  53.323  67.041  1.00  0.00           C  
ATOM   1361  C   TYR A 129      35.597  54.770  66.561  1.00  0.00           C  
ATOM   1362  O   TYR A 129      34.703  55.350  67.155  1.00  0.00           O  
ATOM   1363  CB  TYR A 129      36.017  53.356  68.519  1.00  0.00           C  
ATOM   1364  CG  TYR A 129      35.943  51.948  69.073  1.00  0.00           C  
ATOM   1365  CD1 TYR A 129      34.661  51.528  69.380  1.00  0.00           C  
ATOM   1366  CD2 TYR A 129      37.100  51.329  69.557  1.00  0.00           C  
ATOM   1367  CE1 TYR A 129      34.439  50.523  70.359  1.00  0.00           C  
ATOM   1368  CE2 TYR A 129      36.920  50.248  70.431  1.00  0.00           C  
ATOM   1369  CZ  TYR A 129      35.637  49.947  70.862  1.00  0.00           C  
ATOM   1370  OH  TYR A 129      35.470  49.015  71.916  1.00  0.00           O  
ATOM   1371  H   TYR A 129      37.175  51.853  66.125  1.00  0.00           H  
ATOM   1372  HD1 TYR A 129      33.799  52.016  68.916  1.00  0.00           H  
ATOM   1373  HD2 TYR A 129      38.044  51.862  69.523  1.00  0.00           H  
ATOM   1374  HE1 TYR A 129      33.443  50.104  70.494  1.00  0.00           H  
ATOM   1375  HE2 TYR A 129      37.768  49.597  70.610  1.00  0.00           H  
ATOM   1376  HH  TYR A 129      36.323  48.844  72.412  1.00  0.00           H  
ATOM   1377  N   ALA A 130      36.128  55.336  65.502  1.00  0.00           N  
ATOM   1378  CA  ALA A 130      36.035  56.743  65.257  1.00  0.00           C  
ATOM   1379  C   ALA A 130      35.042  57.067  64.030  1.00  0.00           C  
ATOM   1380  O   ALA A 130      35.147  56.345  63.073  1.00  0.00           O  
ATOM   1381  CB  ALA A 130      37.409  57.444  64.911  1.00  0.00           C  
ATOM   1382  H   ALA A 130      36.746  54.810  64.915  1.00  0.00           H  
ATOM   1383  N   LEU A 131      34.500  58.293  63.998  1.00  0.00           N  
ATOM   1384  CA  LEU A 131      33.676  58.811  62.825  1.00  0.00           C  
ATOM   1385  C   LEU A 131      34.586  59.731  61.981  1.00  0.00           C  
ATOM   1386  O   LEU A 131      35.504  60.345  62.514  1.00  0.00           O  
ATOM   1387  CB  LEU A 131      32.460  59.589  63.301  1.00  0.00           C  
ATOM   1388  CG  LEU A 131      31.418  59.939  62.190  1.00  0.00           C  
ATOM   1389  CD1 LEU A 131      30.868  58.758  61.387  1.00  0.00           C  
ATOM   1390  CD2 LEU A 131      30.196  60.387  62.972  1.00  0.00           C  
ATOM   1391  H   LEU A 131      34.730  58.976  64.693  1.00  0.00           H  
ATOM   1392  N   LYS A 132      34.466  59.726  60.644  1.00  0.00           N  
ATOM   1393  CA  LYS A 132      35.053  60.816  59.841  1.00  0.00           C  
ATOM   1394  C   LYS A 132      34.058  61.134  58.715  1.00  0.00           C  
ATOM   1395  O   LYS A 132      33.717  60.251  57.977  1.00  0.00           O  
ATOM   1396  CB  LYS A 132      36.359  60.273  59.302  1.00  0.00           C  
ATOM   1397  CG  LYS A 132      37.520  61.247  59.417  1.00  0.00           C  
ATOM   1398  CD  LYS A 132      38.831  60.432  59.715  1.00  0.00           C  
ATOM   1399  CE  LYS A 132      40.061  61.257  59.694  1.00  0.00           C  
ATOM   1400  NZ  LYS A 132      41.243  60.501  60.145  1.00  0.00           N1+
ATOM   1401  H   LYS A 132      33.996  58.971  60.190  1.00  0.00           H  
ATOM   1402  HZ1 LYS A 132      41.355  59.805  59.443  1.00  0.00           H  
ATOM   1403  HZ2 LYS A 132      42.088  61.041  60.107  1.00  0.00           H  
ATOM   1404  HZ3 LYS A 132      41.111  60.051  61.033  1.00  0.00           H  
ATOM   1405  N   GLU A 133      33.663  62.384  58.618  1.00  0.00           N  
ATOM   1406  CA  GLU A 133      32.834  62.947  57.616  1.00  0.00           C  
ATOM   1407  C   GLU A 133      33.616  63.493  56.380  1.00  0.00           C  
ATOM   1408  O   GLU A 133      33.572  64.662  56.010  1.00  0.00           O  
ATOM   1409  CB  GLU A 133      31.897  64.022  58.140  1.00  0.00           C  
ATOM   1410  CG  GLU A 133      30.623  63.481  58.801  1.00  0.00           C  
ATOM   1411  CD  GLU A 133      29.554  64.480  59.379  1.00  0.00           C  
ATOM   1412  OE1 GLU A 133      28.438  64.585  58.827  1.00  0.00           O  
ATOM   1413  OE2 GLU A 133      29.786  64.925  60.526  1.00  0.00           O1-
ATOM   1414  H   GLU A 133      33.904  62.949  59.404  1.00  0.00           H  
ATOM   1415  N   TYR A 134      33.993  62.514  55.558  1.00  0.00           N  
ATOM   1416  CA  TYR A 134      34.719  62.801  54.287  1.00  0.00           C  
ATOM   1417  C   TYR A 134      33.864  63.422  53.133  1.00  0.00           C  
ATOM   1418  O   TYR A 134      33.378  62.708  52.264  1.00  0.00           O  
ATOM   1419  CB  TYR A 134      35.437  61.563  53.715  1.00  0.00           C  
ATOM   1420  CG  TYR A 134      36.679  61.163  54.523  1.00  0.00           C  
ATOM   1421  CD1 TYR A 134      37.979  61.709  54.167  1.00  0.00           C  
ATOM   1422  CD2 TYR A 134      36.690  60.091  55.416  1.00  0.00           C  
ATOM   1423  CE1 TYR A 134      39.153  61.128  54.638  1.00  0.00           C  
ATOM   1424  CE2 TYR A 134      37.827  59.503  55.849  1.00  0.00           C  
ATOM   1425  CZ  TYR A 134      39.085  60.078  55.494  1.00  0.00           C  
ATOM   1426  OH  TYR A 134      40.213  59.803  56.199  1.00  0.00           O  
ATOM   1427  H   TYR A 134      33.621  61.595  55.624  1.00  0.00           H  
ATOM   1428  HD1 TYR A 134      38.058  62.562  53.489  1.00  0.00           H  
ATOM   1429  HD2 TYR A 134      35.734  59.679  55.730  1.00  0.00           H  
ATOM   1430  HE1 TYR A 134      40.087  61.565  54.296  1.00  0.00           H  
ATOM   1431  HE2 TYR A 134      37.682  58.810  56.671  1.00  0.00           H  
ATOM   1432  HH  TYR A 134      40.898  60.172  55.565  1.00  0.00           H  
ATOM   1433  N   GLY A 135      33.605  64.717  53.181  1.00  0.00           N  
ATOM   1434  CA  GLY A 135      32.832  65.453  52.117  1.00  0.00           C  
ATOM   1435  C   GLY A 135      31.281  65.183  52.042  1.00  0.00           C  
ATOM   1436  O   GLY A 135      30.548  65.348  53.016  1.00  0.00           O  
ATOM   1437  H   GLY A 135      33.982  65.233  53.962  1.00  0.00           H  
ATOM   1438  N   VAL A 136      31.044  64.219  51.219  1.00  0.00           N  
ATOM   1439  CA  VAL A 136      29.738  63.642  51.004  1.00  0.00           C  
ATOM   1440  C   VAL A 136      29.602  62.394  51.897  1.00  0.00           C  
ATOM   1441  O   VAL A 136      28.604  62.250  52.536  1.00  0.00           O  
ATOM   1442  CB  VAL A 136      29.507  63.513  49.458  1.00  0.00           C  
ATOM   1443  CG1 VAL A 136      30.600  62.603  48.932  1.00  0.00           C  
ATOM   1444  CG2 VAL A 136      28.046  63.276  49.177  1.00  0.00           C  
ATOM   1445  H   VAL A 136      31.715  64.169  50.482  1.00  0.00           H  
ATOM   1446  N   MET A 137      30.719  61.772  52.310  1.00  0.00           N  
ATOM   1447  CA  MET A 137      30.787  60.474  52.964  1.00  0.00           C  
ATOM   1448  C   MET A 137      31.051  60.470  54.494  1.00  0.00           C  
ATOM   1449  O   MET A 137      32.240  60.450  54.927  1.00  0.00           O  
ATOM   1450  CB  MET A 137      31.748  59.582  52.162  1.00  0.00           C  
ATOM   1451  CG  MET A 137      31.303  59.210  50.720  1.00  0.00           C  
ATOM   1452  SD  MET A 137      29.585  58.592  50.637  1.00  0.00           S  
ATOM   1453  CE  MET A 137      29.051  59.258  49.049  1.00  0.00           C  
ATOM   1454  H   MET A 137      31.661  62.112  52.340  1.00  0.00           H  
ATOM   1455  N   ARG A 138      30.007  60.175  55.274  1.00  0.00           N  
ATOM   1456  CA  ARG A 138      29.990  59.983  56.741  1.00  0.00           C  
ATOM   1457  C   ARG A 138      30.363  58.529  57.043  1.00  0.00           C  
ATOM   1458  O   ARG A 138      29.617  57.586  56.720  1.00  0.00           O  
ATOM   1459  CB  ARG A 138      28.608  60.393  57.212  1.00  0.00           C  
ATOM   1460  CG  ARG A 138      28.450  60.145  58.735  1.00  0.00           C  
ATOM   1461  CD  ARG A 138      27.024  60.648  59.090  1.00  0.00           C  
ATOM   1462  NE  ARG A 138      26.986  60.586  60.546  1.00  0.00           N  
ATOM   1463  CZ  ARG A 138      26.829  61.662  61.371  1.00  0.00           C  
ATOM   1464  NH1 ARG A 138      26.598  62.919  60.878  1.00  0.00           N1+
ATOM   1465  NH2 ARG A 138      26.637  61.508  62.642  1.00  0.00           N  
ATOM   1466  H   ARG A 138      29.208  59.715  54.887  1.00  0.00           H  
ATOM   1467  HE  ARG A 138      27.164  59.675  60.930  1.00  0.00           H  
ATOM   1468 1HH1 ARG A 138      26.465  63.130  59.918  1.00  0.00           H  
ATOM   1469 2HH1 ARG A 138      26.705  63.611  61.590  1.00  0.00           H  
ATOM   1470 1HH2 ARG A 138      26.567  60.666  63.184  1.00  0.00           H  
ATOM   1471 2HH2 ARG A 138      26.387  62.325  63.154  1.00  0.00           H  
ATOM   1472  N   VAL A 139      31.618  58.348  57.331  1.00  0.00           N  
ATOM   1473  CA  VAL A 139      32.244  56.993  57.502  1.00  0.00           C  
ATOM   1474  C   VAL A 139      32.676  56.745  58.991  1.00  0.00           C  
ATOM   1475  O   VAL A 139      33.301  57.607  59.605  1.00  0.00           O  
ATOM   1476  CB  VAL A 139      33.526  56.722  56.745  1.00  0.00           C  
ATOM   1477  CG1 VAL A 139      33.982  55.222  56.856  1.00  0.00           C  
ATOM   1478  CG2 VAL A 139      33.346  57.087  55.256  1.00  0.00           C  
ATOM   1479  H   VAL A 139      32.235  59.135  57.426  1.00  0.00           H  
ATOM   1480  N   ARG A 140      32.225  55.624  59.492  1.00  0.00           N  
ATOM   1481  CA  ARG A 140      32.541  55.269  60.891  1.00  0.00           C  
ATOM   1482  C   ARG A 140      33.226  53.861  60.970  1.00  0.00           C  
ATOM   1483  O   ARG A 140      32.869  52.916  60.225  1.00  0.00           O  
ATOM   1484  CB  ARG A 140      31.182  55.197  61.591  1.00  0.00           C  
ATOM   1485  CG  ARG A 140      31.188  54.693  63.064  1.00  0.00           C  
ATOM   1486  CD  ARG A 140      29.922  54.960  63.859  1.00  0.00           C  
ATOM   1487  NE  ARG A 140      28.863  53.980  63.408  1.00  0.00           N  
ATOM   1488  CZ  ARG A 140      28.470  52.838  64.030  1.00  0.00           C  
ATOM   1489  NH1 ARG A 140      29.040  52.453  65.178  1.00  0.00           N1+
ATOM   1490  NH2 ARG A 140      27.419  52.112  63.657  1.00  0.00           N  
ATOM   1491  H   ARG A 140      31.957  54.800  59.009  1.00  0.00           H  
ATOM   1492  HE  ARG A 140      28.206  54.387  62.763  1.00  0.00           H  
ATOM   1493 1HH1 ARG A 140      29.762  52.997  65.605  1.00  0.00           H  
ATOM   1494 2HH1 ARG A 140      28.770  51.615  65.648  1.00  0.00           H  
ATOM   1495 1HH2 ARG A 140      26.915  52.366  62.842  1.00  0.00           H  
ATOM   1496 2HH2 ARG A 140      27.054  51.521  64.379  1.00  0.00           H  
ATOM   1497  N   ASN A 141      34.300  53.744  61.661  1.00  0.00           N  
ATOM   1498  CA  ASN A 141      34.904  52.459  62.038  1.00  0.00           C  
ATOM   1499  C   ASN A 141      34.394  52.005  63.377  1.00  0.00           C  
ATOM   1500  O   ASN A 141      34.039  52.815  64.216  1.00  0.00           O  
ATOM   1501  CB  ASN A 141      36.394  52.707  62.043  1.00  0.00           C  
ATOM   1502  CG  ASN A 141      37.314  51.489  61.996  1.00  0.00           C  
ATOM   1503  ND2 ASN A 141      38.539  51.830  61.845  1.00  0.00           N  
ATOM   1504  OD1 ASN A 141      37.003  50.344  61.887  1.00  0.00           O  
ATOM   1505  H   ASN A 141      34.698  54.438  62.264  1.00  0.00           H  
ATOM   1506 1HD2 ASN A 141      38.968  52.727  61.759  1.00  0.00           H  
ATOM   1507 2HD2 ASN A 141      39.124  51.025  61.707  1.00  0.00           H  
ATOM   1508  N   VAL A 142      34.712  50.781  63.600  1.00  0.00           N  
ATOM   1509  CA  VAL A 142      34.263  49.903  64.728  1.00  0.00           C  
ATOM   1510  C   VAL A 142      35.498  49.370  65.451  1.00  0.00           C  
ATOM   1511  O   VAL A 142      36.538  49.956  65.490  1.00  0.00           O  
ATOM   1512  CB  VAL A 142      33.383  48.806  64.277  1.00  0.00           C  
ATOM   1513  CG1 VAL A 142      32.045  49.277  63.704  1.00  0.00           C  
ATOM   1514  CG2 VAL A 142      34.034  47.781  63.306  1.00  0.00           C  
ATOM   1515  H   VAL A 142      35.402  50.406  62.993  1.00  0.00           H  
ATOM   1516  N   LYS A 143      35.275  48.414  66.422  1.00  0.00           N  
ATOM   1517  CA  LYS A 143      36.346  47.641  66.976  1.00  0.00           C  
ATOM   1518  C   LYS A 143      36.931  46.764  65.856  1.00  0.00           C  
ATOM   1519  O   LYS A 143      36.226  46.193  65.098  1.00  0.00           O  
ATOM   1520  CB  LYS A 143      35.815  46.766  68.138  1.00  0.00           C  
ATOM   1521  CG  LYS A 143      36.895  45.996  68.927  1.00  0.00           C  
ATOM   1522  CD  LYS A 143      37.856  46.892  69.650  1.00  0.00           C  
ATOM   1523  CE  LYS A 143      39.161  46.229  70.156  1.00  0.00           C  
ATOM   1524  NZ  LYS A 143      40.157  45.811  69.135  1.00  0.00           N1+
ATOM   1525  H   LYS A 143      34.433  48.308  66.937  1.00  0.00           H  
ATOM   1526  HZ1 LYS A 143      39.725  45.094  68.583  1.00  0.00           H  
ATOM   1527  HZ2 LYS A 143      40.442  46.612  68.621  1.00  0.00           H  
ATOM   1528  HZ3 LYS A 143      40.905  45.453  69.680  1.00  0.00           H  
ATOM   1529  N   GLU A 144      38.236  47.023  65.619  1.00  0.00           N  
ATOM   1530  CA  GLU A 144      38.942  46.154  64.666  1.00  0.00           C  
ATOM   1531  C   GLU A 144      39.308  44.775  65.341  1.00  0.00           C  
ATOM   1532  O   GLU A 144      39.615  44.782  66.525  1.00  0.00           O  
ATOM   1533  CB  GLU A 144      40.227  46.830  64.100  1.00  0.00           C  
ATOM   1534  CG  GLU A 144      39.899  48.241  63.568  1.00  0.00           C  
ATOM   1535  CD  GLU A 144      41.026  49.101  62.972  1.00  0.00           C  
ATOM   1536  OE1 GLU A 144      42.173  48.859  63.347  1.00  0.00           O  
ATOM   1537  OE2 GLU A 144      40.812  49.974  62.128  1.00  0.00           O1-
ATOM   1538  H   GLU A 144      38.792  47.635  66.191  1.00  0.00           H  
ATOM   1539  N   SER A 145      39.372  43.768  64.521  1.00  0.00           N  
ATOM   1540  CA  SER A 145      39.664  42.385  65.042  1.00  0.00           C  
ATOM   1541  C   SER A 145      40.725  41.642  64.208  1.00  0.00           C  
ATOM   1542  O   SER A 145      41.013  42.127  63.119  1.00  0.00           O  
ATOM   1543  CB  SER A 145      38.459  41.503  64.941  1.00  0.00           C  
ATOM   1544  OG  SER A 145      38.550  40.413  65.848  1.00  0.00           O  
ATOM   1545  H   SER A 145      39.021  43.857  63.592  1.00  0.00           H  
ATOM   1546  HG  SER A 145      37.914  39.729  65.483  1.00  0.00           H  
ATOM   1547  N   ALA A 146      41.275  40.560  64.674  1.00  0.00           N  
ATOM   1548  CA  ALA A 146      42.128  39.732  63.841  1.00  0.00           C  
ATOM   1549  C   ALA A 146      41.609  38.268  63.592  1.00  0.00           C  
ATOM   1550  O   ALA A 146      40.788  37.793  64.352  1.00  0.00           O  
ATOM   1551  CB  ALA A 146      43.434  39.547  64.655  1.00  0.00           C  
ATOM   1552  H   ALA A 146      41.029  40.252  65.587  1.00  0.00           H  
ATOM   1553  N   ALA A 147      42.179  37.721  62.515  1.00  0.00           N  
ATOM   1554  CA  ALA A 147      41.926  36.328  62.223  1.00  0.00           C  
ATOM   1555  C   ALA A 147      43.110  35.741  61.468  1.00  0.00           C  
ATOM   1556  O   ALA A 147      43.060  35.881  60.211  1.00  0.00           O  
ATOM   1557  CB  ALA A 147      40.518  36.156  61.615  1.00  0.00           C  
ATOM   1558  H   ALA A 147      42.788  38.144  61.850  1.00  0.00           H  
ATOM   1559  N   HIS A 148      44.133  35.215  62.200  1.00  0.00           N  
ATOM   1560  CA  HIS A 148      45.402  34.609  61.653  1.00  0.00           C  
ATOM   1561  C   HIS A 148      46.066  35.490  60.577  1.00  0.00           C  
ATOM   1562  O   HIS A 148      46.426  36.663  60.805  1.00  0.00           O  
ATOM   1563  CB  HIS A 148      45.287  33.087  61.422  1.00  0.00           C  
ATOM   1564  CG  HIS A 148      46.563  32.248  61.421  1.00  0.00           C  
ATOM   1565  CD2 HIS A 148      46.612  31.071  60.896  1.00  0.00           C  
ATOM   1566  ND1 HIS A 148      47.659  32.396  62.194  1.00  0.00           N  
ATOM   1567  CE1 HIS A 148      48.378  31.287  62.092  1.00  0.00           C  
ATOM   1568  NE2 HIS A 148      47.692  30.432  61.327  1.00  0.00           N  
ATOM   1569  H   HIS A 148      44.057  35.145  63.191  1.00  0.00           H  
ATOM   1570  HD2 HIS A 148      45.928  30.720  60.117  1.00  0.00           H  
ATOM   1571  HE1 HIS A 148      49.314  31.037  62.588  1.00  0.00           H  
ATOM   1572  HE2 HIS A 148      47.805  29.441  61.238  1.00  0.00           H  
ATOM   1573  N   ASP A 149      45.848  35.037  59.306  1.00  0.00           N  
ATOM   1574  CA  ASP A 149      46.455  35.794  58.154  1.00  0.00           C  
ATOM   1575  C   ASP A 149      45.871  37.177  57.819  1.00  0.00           C  
ATOM   1576  O   ASP A 149      46.571  37.902  57.059  1.00  0.00           O  
ATOM   1577  CB  ASP A 149      46.373  34.910  56.883  1.00  0.00           C  
ATOM   1578  CG  ASP A 149      47.231  33.612  57.060  1.00  0.00           C  
ATOM   1579  OD1 ASP A 149      48.475  33.631  56.852  1.00  0.00           O  
ATOM   1580  OD2 ASP A 149      46.702  32.595  57.522  1.00  0.00           O1-
ATOM   1581  H   ASP A 149      45.265  34.240  59.134  1.00  0.00           H  
ATOM   1582  N   TYR A 150      44.731  37.621  58.349  1.00  0.00           N  
ATOM   1583  CA  TYR A 150      43.946  38.820  57.961  1.00  0.00           C  
ATOM   1584  C   TYR A 150      43.313  39.571  59.131  1.00  0.00           C  
ATOM   1585  O   TYR A 150      42.770  38.958  60.082  1.00  0.00           O  
ATOM   1586  CB  TYR A 150      42.945  38.493  56.850  1.00  0.00           C  
ATOM   1587  CG  TYR A 150      42.282  37.160  57.034  1.00  0.00           C  
ATOM   1588  CD1 TYR A 150      42.747  36.025  56.309  1.00  0.00           C  
ATOM   1589  CD2 TYR A 150      41.202  37.041  57.922  1.00  0.00           C  
ATOM   1590  CE1 TYR A 150      42.158  34.827  56.584  1.00  0.00           C  
ATOM   1591  CE2 TYR A 150      40.588  35.811  58.113  1.00  0.00           C  
ATOM   1592  CZ  TYR A 150      41.129  34.742  57.489  1.00  0.00           C  
ATOM   1593  OH  TYR A 150      40.609  33.542  57.801  1.00  0.00           O  
ATOM   1594  H   TYR A 150      44.252  37.004  58.980  1.00  0.00           H  
ATOM   1595  HD1 TYR A 150      43.465  36.114  55.488  1.00  0.00           H  
ATOM   1596  HD2 TYR A 150      41.114  37.826  58.677  1.00  0.00           H  
ATOM   1597  HE1 TYR A 150      42.515  33.950  56.049  1.00  0.00           H  
ATOM   1598  HE2 TYR A 150      39.716  35.689  58.741  1.00  0.00           H  
ATOM   1599  HH  TYR A 150      41.002  32.865  57.177  1.00  0.00           H  
ATOM   1600  N   THR A 151      43.163  40.890  58.912  1.00  0.00           N  
ATOM   1601  CA  THR A 151      42.611  41.920  59.831  1.00  0.00           C  
ATOM   1602  C   THR A 151      41.195  42.241  59.347  1.00  0.00           C  
ATOM   1603  O   THR A 151      40.953  42.596  58.212  1.00  0.00           O  
ATOM   1604  CB  THR A 151      43.412  43.171  59.756  1.00  0.00           C  
ATOM   1605  CG2 THR A 151      43.052  44.214  60.801  1.00  0.00           C  
ATOM   1606  OG1 THR A 151      44.846  42.879  59.802  1.00  0.00           O  
ATOM   1607  H   THR A 151      43.473  41.297  58.044  1.00  0.00           H  
ATOM   1608  HG1 THR A 151      45.346  43.561  59.273  1.00  0.00           H  
ATOM   1609  N   LEU A 152      40.353  41.844  60.234  1.00  0.00           N  
ATOM   1610  CA  LEU A 152      38.902  41.979  60.077  1.00  0.00           C  
ATOM   1611  C   LEU A 152      38.435  43.403  60.561  1.00  0.00           C  
ATOM   1612  O   LEU A 152      38.542  43.873  61.690  1.00  0.00           O  
ATOM   1613  CB  LEU A 152      38.138  41.009  60.967  1.00  0.00           C  
ATOM   1614  CG  LEU A 152      38.497  39.463  60.841  1.00  0.00           C  
ATOM   1615  CD1 LEU A 152      38.146  38.772  62.195  1.00  0.00           C  
ATOM   1616  CD2 LEU A 152      37.635  38.753  59.787  1.00  0.00           C  
ATOM   1617  H   LEU A 152      40.636  41.475  61.125  1.00  0.00           H  
ATOM   1618  N   ARG A 153      38.062  44.206  59.542  1.00  0.00           N  
ATOM   1619  CA  ARG A 153      37.410  45.523  59.737  1.00  0.00           C  
ATOM   1620  C   ARG A 153      36.064  45.768  59.137  1.00  0.00           C  
ATOM   1621  O   ARG A 153      35.878  45.877  57.897  1.00  0.00           O  
ATOM   1622  CB  ARG A 153      38.411  46.592  59.345  1.00  0.00           C  
ATOM   1623  CG  ARG A 153      39.637  46.901  60.160  1.00  0.00           C  
ATOM   1624  CD  ARG A 153      40.418  48.094  59.479  1.00  0.00           C  
ATOM   1625  NE  ARG A 153      41.754  48.198  60.050  1.00  0.00           N  
ATOM   1626  CZ  ARG A 153      42.871  47.917  59.395  1.00  0.00           C  
ATOM   1627  NH1 ARG A 153      42.863  47.322  58.148  1.00  0.00           N1+
ATOM   1628  NH2 ARG A 153      44.022  48.373  59.770  1.00  0.00           N  
ATOM   1629  H   ARG A 153      38.147  43.937  58.577  1.00  0.00           H  
ATOM   1630  HE  ARG A 153      41.781  48.773  60.868  1.00  0.00           H  
ATOM   1631 1HH1 ARG A 153      42.084  47.079  57.577  1.00  0.00           H  
ATOM   1632 2HH1 ARG A 153      43.718  46.893  57.842  1.00  0.00           H  
ATOM   1633 1HH2 ARG A 153      44.053  48.949  60.596  1.00  0.00           H  
ATOM   1634 2HH2 ARG A 153      44.920  48.174  59.366  1.00  0.00           H  
ATOM   1635  N   GLU A 154      35.054  45.906  60.044  1.00  0.00           N  
ATOM   1636  CA  GLU A 154      33.661  46.215  59.617  1.00  0.00           C  
ATOM   1637  C   GLU A 154      33.326  47.693  59.755  1.00  0.00           C  
ATOM   1638  O   GLU A 154      32.629  48.095  60.689  1.00  0.00           O  
ATOM   1639  CB  GLU A 154      32.801  45.278  60.400  1.00  0.00           C  
ATOM   1640  CG  GLU A 154      31.289  45.430  60.090  1.00  0.00           C  
ATOM   1641  CD  GLU A 154      30.556  44.338  60.909  1.00  0.00           C  
ATOM   1642  OE1 GLU A 154      29.602  43.680  60.289  1.00  0.00           O  
ATOM   1643  OE2 GLU A 154      30.552  44.500  62.164  1.00  0.00           O1-
ATOM   1644  H   GLU A 154      35.225  45.748  61.013  1.00  0.00           H  
ATOM   1645  N   LEU A 155      33.635  48.344  58.621  1.00  0.00           N  
ATOM   1646  CA  LEU A 155      33.300  49.699  58.396  1.00  0.00           C  
ATOM   1647  C   LEU A 155      31.843  49.970  58.133  1.00  0.00           C  
ATOM   1648  O   LEU A 155      31.223  49.431  57.237  1.00  0.00           O  
ATOM   1649  CB  LEU A 155      34.053  50.230  57.197  1.00  0.00           C  
ATOM   1650  CG  LEU A 155      35.321  51.016  57.461  1.00  0.00           C  
ATOM   1651  CD1 LEU A 155      36.452  50.302  58.210  1.00  0.00           C  
ATOM   1652  CD2 LEU A 155      35.788  51.660  56.186  1.00  0.00           C  
ATOM   1653  H   LEU A 155      34.006  47.781  57.879  1.00  0.00           H  
ATOM   1654  N   LYS A 156      31.412  51.130  58.676  1.00  0.00           N  
ATOM   1655  CA  LYS A 156      30.042  51.652  58.524  1.00  0.00           C  
ATOM   1656  C   LYS A 156      30.031  52.837  57.570  1.00  0.00           C  
ATOM   1657  O   LYS A 156      30.524  53.901  58.000  1.00  0.00           O  
ATOM   1658  CB  LYS A 156      29.403  52.035  59.874  1.00  0.00           C  
ATOM   1659  CG  LYS A 156      29.134  50.811  60.753  1.00  0.00           C  
ATOM   1660  CD  LYS A 156      28.144  49.822  60.155  1.00  0.00           C  
ATOM   1661  CE  LYS A 156      27.507  48.960  61.216  1.00  0.00           C  
ATOM   1662  NZ  LYS A 156      27.197  47.566  60.784  1.00  0.00           N1+
ATOM   1663  H   LYS A 156      31.973  51.713  59.262  1.00  0.00           H  
ATOM   1664  HZ1 LYS A 156      26.260  47.491  61.114  1.00  0.00           H  
ATOM   1665  HZ2 LYS A 156      27.242  47.286  59.826  1.00  0.00           H  
ATOM   1666  HZ3 LYS A 156      27.753  46.903  61.281  1.00  0.00           H  
ATOM   1667  N   LEU A 157      29.626  52.715  56.313  1.00  0.00           N  
ATOM   1668  CA  LEU A 157      29.601  53.774  55.253  1.00  0.00           C  
ATOM   1669  C   LEU A 157      28.159  54.349  55.134  1.00  0.00           C  
ATOM   1670  O   LEU A 157      27.276  53.512  55.080  1.00  0.00           O  
ATOM   1671  CB  LEU A 157      29.906  52.972  53.997  1.00  0.00           C  
ATOM   1672  CG  LEU A 157      31.356  53.296  53.417  1.00  0.00           C  
ATOM   1673  CD1 LEU A 157      32.489  52.744  54.370  1.00  0.00           C  
ATOM   1674  CD2 LEU A 157      31.546  52.439  52.150  1.00  0.00           C  
ATOM   1675  H   LEU A 157      29.491  51.772  56.034  1.00  0.00           H  
ATOM   1676  N   SER A 158      27.981  55.594  54.828  1.00  0.00           N  
ATOM   1677  CA  SER A 158      26.722  56.418  54.791  1.00  0.00           C  
ATOM   1678  C   SER A 158      26.902  57.860  54.177  1.00  0.00           C  
ATOM   1679  O   SER A 158      27.935  58.445  54.493  1.00  0.00           O  
ATOM   1680  CB  SER A 158      26.034  56.528  56.149  1.00  0.00           C  
ATOM   1681  OG  SER A 158      26.957  56.828  57.230  1.00  0.00           O  
ATOM   1682  H   SER A 158      28.760  56.092  54.442  1.00  0.00           H  
ATOM   1683  HG  SER A 158      27.828  57.147  56.845  1.00  0.00           H  
ATOM   1684  N   LYS A 159      25.859  58.460  53.683  1.00  0.00           N  
ATOM   1685  CA  LYS A 159      25.877  59.870  53.151  1.00  0.00           C  
ATOM   1686  C   LYS A 159      25.479  60.809  54.326  1.00  0.00           C  
ATOM   1687  O   LYS A 159      24.933  60.426  55.330  1.00  0.00           O  
ATOM   1688  CB  LYS A 159      24.931  60.198  52.014  1.00  0.00           C  
ATOM   1689  CG  LYS A 159      25.515  59.588  50.711  1.00  0.00           C  
ATOM   1690  CD  LYS A 159      24.641  59.827  49.439  1.00  0.00           C  
ATOM   1691  CE  LYS A 159      24.678  61.286  49.110  1.00  0.00           C  
ATOM   1692  NZ  LYS A 159      23.881  61.535  47.892  1.00  0.00           N1+
ATOM   1693  H   LYS A 159      25.002  57.957  53.555  1.00  0.00           H  
ATOM   1694  HZ1 LYS A 159      24.274  61.084  47.090  1.00  0.00           H  
ATOM   1695  HZ2 LYS A 159      22.991  61.092  48.053  1.00  0.00           H  
ATOM   1696  HZ3 LYS A 159      23.659  62.477  47.662  1.00  0.00           H  
ATOM   1697  N   VAL A 160      26.072  61.985  54.250  1.00  0.00           N  
ATOM   1698  CA  VAL A 160      25.864  63.080  55.214  1.00  0.00           C  
ATOM   1699  C   VAL A 160      24.389  63.463  55.378  1.00  0.00           C  
ATOM   1700  O   VAL A 160      23.800  63.868  54.367  1.00  0.00           O  
ATOM   1701  CB  VAL A 160      26.756  64.351  55.121  1.00  0.00           C  
ATOM   1702  CG1 VAL A 160      28.273  64.212  55.306  1.00  0.00           C  
ATOM   1703  CG2 VAL A 160      26.603  64.960  53.702  1.00  0.00           C  
ATOM   1704  H   VAL A 160      26.892  62.157  53.701  1.00  0.00           H  
ATOM   1705  N   GLY A 161      23.908  63.693  56.621  1.00  0.00           N  
ATOM   1706  CA  GLY A 161      22.562  64.189  56.987  1.00  0.00           C  
ATOM   1707  C   GLY A 161      21.475  63.162  56.632  1.00  0.00           C  
ATOM   1708  O   GLY A 161      20.508  62.764  57.396  1.00  0.00           O  
ATOM   1709  H   GLY A 161      24.483  63.622  57.433  1.00  0.00           H  
ATOM   1710  N   GLN A 162      21.382  62.827  55.390  1.00  0.00           N  
ATOM   1711  CA  GLN A 162      20.336  62.002  54.745  1.00  0.00           C  
ATOM   1712  C   GLN A 162      20.268  60.547  55.184  1.00  0.00           C  
ATOM   1713  O   GLN A 162      21.295  59.849  55.220  1.00  0.00           O  
ATOM   1714  CB  GLN A 162      20.302  61.972  53.224  1.00  0.00           C  
ATOM   1715  CG  GLN A 162      21.650  61.816  52.488  1.00  0.00           C  
ATOM   1716  CD  GLN A 162      21.346  61.412  51.081  1.00  0.00           C  
ATOM   1717  NE2 GLN A 162      21.262  62.438  50.224  1.00  0.00           N  
ATOM   1718  OE1 GLN A 162      21.856  60.363  50.804  1.00  0.00           O  
ATOM   1719  H   GLN A 162      22.152  63.150  54.838  1.00  0.00           H  
ATOM   1720 1HE2 GLN A 162      21.316  63.391  50.513  1.00  0.00           H  
ATOM   1721 2HE2 GLN A 162      20.915  62.276  49.300  1.00  0.00           H  
ATOM   1722  N   GLY A 163      19.017  60.039  55.230  1.00  0.00           N  
ATOM   1723  CA  GLY A 163      18.682  58.723  55.823  1.00  0.00           C  
ATOM   1724  C   GLY A 163      18.866  57.439  55.029  1.00  0.00           C  
ATOM   1725  O   GLY A 163      19.680  57.406  54.111  1.00  0.00           O  
ATOM   1726  H   GLY A 163      18.295  60.456  54.665  1.00  0.00           H  
ATOM   1727  N   ASN A 164      18.343  56.360  55.618  1.00  0.00           N  
ATOM   1728  CA  ASN A 164      18.286  54.930  55.175  1.00  0.00           C  
ATOM   1729  C   ASN A 164      19.569  54.139  54.946  1.00  0.00           C  
ATOM   1730  O   ASN A 164      19.839  53.246  55.716  1.00  0.00           O  
ATOM   1731  CB  ASN A 164      17.258  54.867  54.002  1.00  0.00           C  
ATOM   1732  CG  ASN A 164      16.828  53.434  53.811  1.00  0.00           C  
ATOM   1733  ND2 ASN A 164      16.315  53.048  52.629  1.00  0.00           N  
ATOM   1734  OD1 ASN A 164      16.541  52.696  54.764  1.00  0.00           O  
ATOM   1735  H   ASN A 164      17.963  56.444  56.537  1.00  0.00           H  
ATOM   1736 1HD2 ASN A 164      16.392  53.618  51.810  1.00  0.00           H  
ATOM   1737 2HD2 ASN A 164      15.670  52.290  52.596  1.00  0.00           H  
ATOM   1738  N   THR A 165      20.436  54.772  54.154  1.00  0.00           N  
ATOM   1739  CA  THR A 165      21.576  54.096  53.561  1.00  0.00           C  
ATOM   1740  C   THR A 165      22.875  53.768  54.291  1.00  0.00           C  
ATOM   1741  O   THR A 165      24.020  53.970  53.823  1.00  0.00           O  
ATOM   1742  CB  THR A 165      21.785  54.696  52.160  1.00  0.00           C  
ATOM   1743  CG2 THR A 165      20.591  54.436  51.259  1.00  0.00           C  
ATOM   1744  OG1 THR A 165      21.816  56.123  52.166  1.00  0.00           O  
ATOM   1745  H   THR A 165      20.472  55.743  53.945  1.00  0.00           H  
ATOM   1746  HG1 THR A 165      21.717  56.459  51.226  1.00  0.00           H  
ATOM   1747  N   GLU A 166      22.780  53.394  55.556  1.00  0.00           N  
ATOM   1748  CA  GLU A 166      23.969  52.899  56.270  1.00  0.00           C  
ATOM   1749  C   GLU A 166      24.511  51.573  55.751  1.00  0.00           C  
ATOM   1750  O   GLU A 166      23.918  50.495  56.085  1.00  0.00           O  
ATOM   1751  CB  GLU A 166      23.773  52.702  57.801  1.00  0.00           C  
ATOM   1752  CG  GLU A 166      23.637  54.115  58.435  1.00  0.00           C  
ATOM   1753  CD  GLU A 166      23.482  53.889  59.964  1.00  0.00           C  
ATOM   1754  OE1 GLU A 166      22.501  53.309  60.445  1.00  0.00           O  
ATOM   1755  OE2 GLU A 166      24.294  54.416  60.750  1.00  0.00           O1-
ATOM   1756  H   GLU A 166      21.922  53.488  56.069  1.00  0.00           H  
ATOM   1757  N   ARG A 167      25.653  51.505  55.030  1.00  0.00           N  
ATOM   1758  CA  ARG A 167      26.189  50.335  54.402  1.00  0.00           C  
ATOM   1759  C   ARG A 167      27.456  49.743  55.131  1.00  0.00           C  
ATOM   1760  O   ARG A 167      28.586  50.133  55.196  1.00  0.00           O  
ATOM   1761  CB  ARG A 167      26.544  50.586  52.940  1.00  0.00           C  
ATOM   1762  CG  ARG A 167      25.264  50.709  52.114  1.00  0.00           C  
ATOM   1763  CD  ARG A 167      25.323  50.204  50.650  1.00  0.00           C  
ATOM   1764  NE  ARG A 167      25.822  51.161  49.641  1.00  0.00           N  
ATOM   1765  CZ  ARG A 167      24.977  52.057  49.129  1.00  0.00           C  
ATOM   1766  NH1 ARG A 167      23.799  52.318  49.583  1.00  0.00           N1+
ATOM   1767  NH2 ARG A 167      25.371  52.903  48.137  1.00  0.00           N  
ATOM   1768  H   ARG A 167      26.198  52.331  54.919  1.00  0.00           H  
ATOM   1769  HE  ARG A 167      26.815  51.247  49.581  1.00  0.00           H  
ATOM   1770 1HH1 ARG A 167      23.320  51.802  50.285  1.00  0.00           H  
ATOM   1771 2HH1 ARG A 167      23.330  53.080  49.133  1.00  0.00           H  
ATOM   1772 1HH2 ARG A 167      26.302  52.926  47.795  1.00  0.00           H  
ATOM   1773 2HH2 ARG A 167      24.746  53.540  47.683  1.00  0.00           H  
ATOM   1774  N   THR A 168      27.159  48.555  55.699  1.00  0.00           N  
ATOM   1775  CA  THR A 168      28.140  47.600  56.340  1.00  0.00           C  
ATOM   1776  C   THR A 168      29.056  47.080  55.182  1.00  0.00           C  
ATOM   1777  O   THR A 168      28.823  46.074  54.560  1.00  0.00           O  
ATOM   1778  CB  THR A 168      27.450  46.432  57.110  1.00  0.00           C  
ATOM   1779  CG2 THR A 168      28.454  45.425  57.596  1.00  0.00           C  
ATOM   1780  OG1 THR A 168      26.631  46.886  58.140  1.00  0.00           O  
ATOM   1781  H   THR A 168      26.229  48.250  55.910  1.00  0.00           H  
ATOM   1782  HG1 THR A 168      25.716  46.505  58.312  1.00  0.00           H  
ATOM   1783  N   VAL A 169      30.178  47.781  55.093  1.00  0.00           N  
ATOM   1784  CA  VAL A 169      31.218  47.535  54.137  1.00  0.00           C
[truncated: 2,154,221 more chars]
