# Supplementary material for: Structural insights into the pSer/pThr dependent regulation of the SHP2 tyrosine phosphatase in insulin and CD28 signaling
Source: Nat Commun. 2022 Sep 16;13:5439. doi: 10.1038/s41467-022-32918-5 (PMC9481563; doi:10.1038/s41467-022-32918-5)
Supplement: Supplementary file 4 — Supplementary dataset 2 [file 41467_2022_32918_MOESM4_ESM.zip › p0CD28-03-dynamics.pdb]

MODEL        1
ATOM      1  N   SER A   4      63.250  29.380  35.300  1.00  0.00           N  
ATOM      2  CA  SER A   4      62.730  28.960  33.980  1.00  0.00           C  
ATOM      3  C   SER A   4      61.240  28.630  34.020  1.00  0.00           C  
ATOM      4  O   SER A   4      60.770  28.830  35.150  1.00  0.00           O  
ATOM      5  CB  SER A   4      63.410  27.710  33.460  1.00  0.00           C  
ATOM      6  OG  SER A   4      63.030  26.510  34.230  1.00  0.00           O  
ATOM      7  HG  SER A   4      62.860  25.680  33.700  1.00  0.00           H  
ATOM      8  H1  SER A   4      64.210  29.230  35.510  1.00  0.00           H  
ATOM      9  H2  SER A   4      63.110  30.370  35.340  1.00  0.00           H  
ATOM     10  H3  SER A   4      62.600  28.950  35.920  1.00  0.00           H  
ATOM     11  N   GLY A   5      60.670  29.020  32.860  1.00  0.00           N  
ATOM     12  CA  GLY A   5      59.250  28.750  32.540  1.00  0.00           C  
ATOM     13  C   GLY A   5      58.330  29.910  33.010  1.00  0.00           C  
ATOM     14  O   GLY A   5      57.820  30.610  32.160  1.00  0.00           O  
ATOM     15  H   GLY A   5      61.090  29.690  32.240  1.00  0.00           H  
ATOM     16  N   PHE A   6      58.480  30.360  34.250  1.00  0.00           N  
ATOM     17  CA  PHE A   6      57.610  31.430  34.750  1.00  0.00           C  
ATOM     18  C   PHE A   6      57.940  32.800  34.110  1.00  0.00           C  
ATOM     19  O   PHE A   6      57.050  33.530  33.650  1.00  0.00           O  
ATOM     20  CB  PHE A   6      57.800  31.640  36.280  1.00  0.00           C  
ATOM     21  CG  PHE A   6      57.430  30.460  37.150  1.00  0.00           C  
ATOM     22  CD1 PHE A   6      56.190  30.440  37.740  1.00  0.00           C  
ATOM     23  CD2 PHE A   6      58.340  29.460  37.460  1.00  0.00           C  
ATOM     24  CE1 PHE A   6      55.910  29.460  38.700  1.00  0.00           C  
ATOM     25  CE2 PHE A   6      58.080  28.520  38.430  1.00  0.00           C  
ATOM     26  CZ  PHE A   6      56.890  28.580  39.140  1.00  0.00           C  
ATOM     27  H   PHE A   6      59.160  29.970  34.880  1.00  0.00           H  
ATOM     28  HD1 PHE A   6      55.390  31.090  37.380  1.00  0.00           H  
ATOM     29  HD2 PHE A   6      59.290  29.330  36.950  1.00  0.00           H  
ATOM     30  HE1 PHE A   6      54.900  29.290  39.070  1.00  0.00           H  
ATOM     31  HE2 PHE A   6      58.830  27.870  38.880  1.00  0.00           H  
ATOM     32  HZ  PHE A   6      56.740  27.910  39.990  1.00  0.00           H  
ATOM     33  N   TRP A   7      59.260  33.100  33.970  1.00  0.00           N  
ATOM     34  CA  TRP A   7      59.670  34.390  33.320  1.00  0.00           C  
ATOM     35  C   TRP A   7      59.190  34.530  31.830  1.00  0.00           C  
ATOM     36  O   TRP A   7      58.840  35.620  31.370  1.00  0.00           O  
ATOM     37  CB  TRP A   7      61.180  34.430  33.520  1.00  0.00           C  
ATOM     38  CG  TRP A   7      61.920  35.710  33.250  1.00  0.00           C  
ATOM     39  CD1 TRP A   7      62.220  36.720  34.050  1.00  0.00           C  
ATOM     40  CD2 TRP A   7      62.500  36.010  32.060  1.00  0.00           C  
ATOM     41  CE2 TRP A   7      63.090  37.250  32.210  1.00  0.00           C  
ATOM     42  CE3 TRP A   7      62.700  35.280  30.890  1.00  0.00           C  
ATOM     43  NE1 TRP A   7      62.870  37.700  33.420  1.00  0.00           N  
ATOM     44  CZ2 TRP A   7      63.810  37.820  31.170  1.00  0.00           C  
ATOM     45  CZ3 TRP A   7      63.370  35.840  29.810  1.00  0.00           C  
ATOM     46  CH2 TRP A   7      63.990  37.080  30.000  1.00  0.00           C  
ATOM     47  H   TRP A   7      59.920  32.680  34.590  1.00  0.00           H  
ATOM     48  HD1 TRP A   7      61.850  36.760  35.080  1.00  0.00           H  
ATOM     49  HE1 TRP A   7      63.230  38.540  33.810  1.00  0.00           H  
ATOM     50  HE3 TRP A   7      62.600  34.190  30.940  1.00  0.00           H  
ATOM     51  HZ2 TRP A   7      64.160  38.850  31.070  1.00  0.00           H  
ATOM     52  HZ3 TRP A   7      63.230  35.380  28.840  1.00  0.00           H  
ATOM     53  HH2 TRP A   7      64.330  37.620  29.110  1.00  0.00           H  
ATOM     54  N   GLU A   8      59.430  33.520  30.980  1.00  0.00           N  
ATOM     55  CA  GLU A   8      59.040  33.570  29.500  1.00  0.00           C  
ATOM     56  C   GLU A   8      57.520  33.600  29.310  1.00  0.00           C  
ATOM     57  O   GLU A   8      57.060  34.200  28.350  1.00  0.00           O  
ATOM     58  CB  GLU A   8      59.930  32.560  28.750  1.00  0.00           C  
ATOM     59  CG  GLU A   8      59.800  31.160  29.330  1.00  0.00           C  
ATOM     60  CD  GLU A   8      61.070  30.830  30.130  1.00  0.00           C  
ATOM     61  OE1 GLU A   8      61.970  30.120  29.630  1.00  0.00           O  
ATOM     62  OE2 GLU A   8      61.260  31.280  31.270  1.00  0.00           O1-
ATOM     63  H   GLU A   8      60.100  32.820  31.210  1.00  0.00           H  
ATOM     64  N   GLU A   9      56.700  33.070  30.290  1.00  0.00           N  
ATOM     65  CA  GLU A   9      55.280  33.290  30.230  1.00  0.00           C  
ATOM     66  C   GLU A   9      54.930  34.730  30.610  1.00  0.00           C  
ATOM     67  O   GLU A   9      54.140  35.430  29.940  1.00  0.00           O  
ATOM     68  CB  GLU A   9      54.780  32.200  31.170  1.00  0.00           C  
ATOM     69  CG  GLU A   9      53.330  31.840  30.700  1.00  0.00           C  
ATOM     70  CD  GLU A   9      52.600  30.880  31.580  1.00  0.00           C  
ATOM     71  OE1 GLU A   9      51.960  31.350  32.510  1.00  0.00           O  
ATOM     72  OE2 GLU A   9      52.600  29.650  31.450  1.00  0.00           O1-
ATOM     73  H   GLU A   9      56.980  32.640  31.150  1.00  0.00           H  
ATOM     74  N   PHE A  10      55.620  35.200  31.690  1.00  0.00           N  
ATOM     75  CA  PHE A  10      55.300  36.590  32.210  1.00  0.00           C  
ATOM     76  C   PHE A  10      55.550  37.730  31.230  1.00  0.00           C  
ATOM     77  O   PHE A  10      54.600  38.440  30.830  1.00  0.00           O  
ATOM     78  CB  PHE A  10      55.980  36.680  33.540  1.00  0.00           C  
ATOM     79  CG  PHE A  10      55.780  38.150  34.110  1.00  0.00           C  
ATOM     80  CD1 PHE A  10      56.860  38.950  34.320  1.00  0.00           C  
ATOM     81  CD2 PHE A  10      54.410  38.480  34.390  1.00  0.00           C  
ATOM     82  CE1 PHE A  10      56.600  40.150  34.940  1.00  0.00           C  
ATOM     83  CE2 PHE A  10      54.200  39.700  34.990  1.00  0.00           C  
ATOM     84  CZ  PHE A  10      55.300  40.540  35.250  1.00  0.00           C  
ATOM     85  H   PHE A  10      56.210  34.680  32.310  1.00  0.00           H  
ATOM     86  HD1 PHE A  10      57.840  38.720  33.900  1.00  0.00           H  
ATOM     87  HD2 PHE A  10      53.620  37.730  34.350  1.00  0.00           H  
ATOM     88  HE1 PHE A  10      57.450  40.790  35.160  1.00  0.00           H  
ATOM     89  HE2 PHE A  10      53.170  39.900  35.280  1.00  0.00           H  
ATOM     90  HZ  PHE A  10      55.220  41.500  35.750  1.00  0.00           H  
ATOM     91  N   GLU A  11      56.560  37.500  30.410  1.00  0.00           N  
ATOM     92  CA  GLU A  11      57.000  38.580  29.480  1.00  0.00           C  
ATOM     93  C   GLU A  11      56.090  38.930  28.240  1.00  0.00           C  
ATOM     94  O   GLU A  11      55.970  40.090  27.900  1.00  0.00           O  
ATOM     95  CB  GLU A  11      58.380  38.130  29.070  1.00  0.00           C  
ATOM     96  CG  GLU A  11      58.990  38.970  28.000  1.00  0.00           C  
ATOM     97  CD  GLU A  11      59.460  40.360  28.440  1.00  0.00           C  
ATOM     98  OE1 GLU A  11      60.220  40.420  29.380  1.00  0.00           O  
ATOM     99  OE2 GLU A  11      59.080  41.380  27.830  1.00  0.00           O1-
ATOM    100  H   GLU A  11      57.300  36.830  30.430  1.00  0.00           H  
ATOM    101  N   THR A  12      55.120  38.000  28.160  1.00  0.00           N  
ATOM    102  CA  THR A  12      53.940  38.060  27.190  1.00  0.00           C  
ATOM    103  C   THR A  12      52.980  39.240  27.340  1.00  0.00           C  
ATOM    104  O   THR A  12      52.960  40.150  26.530  1.00  0.00           O  
ATOM    105  CB  THR A  12      53.200  36.720  26.880  1.00  0.00           C  
ATOM    106  CG2 THR A  12      52.130  36.770  25.750  1.00  0.00           C  
ATOM    107  OG1 THR A  12      54.160  35.770  26.580  1.00  0.00           O  
ATOM    108  H   THR A  12      55.250  37.100  28.570  1.00  0.00           H  
ATOM    109  HG1 THR A  12      54.570  36.000  25.690  1.00  0.00           H  
ATOM    110  N   LEU A  13      52.800  39.500  28.610  1.00  0.00           N  
ATOM    111  CA  LEU A  13      52.120  40.660  29.160  1.00  0.00           C  
ATOM    112  C   LEU A  13      52.860  41.930  28.950  1.00  0.00           C  
ATOM    113  O   LEU A  13      52.240  42.890  28.450  1.00  0.00           O  
ATOM    114  CB  LEU A  13      51.860  40.490  30.660  1.00  0.00           C  
ATOM    115  CG  LEU A  13      50.840  39.420  30.950  1.00  0.00           C  
ATOM    116  CD1 LEU A  13      50.830  38.840  32.370  1.00  0.00           C  
ATOM    117  CD2 LEU A  13      49.480  39.940  30.610  1.00  0.00           C  
ATOM    118  H   LEU A  13      53.380  38.960  29.220  1.00  0.00           H  
ATOM    119  N   GLN A  14      54.220  42.020  29.050  1.00  0.00           N  
ATOM    120  CA  GLN A  14      55.010  43.230  28.640  1.00  0.00           C  
ATOM    121  C   GLN A  14      55.100  43.530  27.140  1.00  0.00           C  
ATOM    122  O   GLN A  14      54.870  44.670  26.690  1.00  0.00           O  
ATOM    123  CB  GLN A  14      56.370  43.080  29.300  1.00  0.00           C  
ATOM    124  CG  GLN A  14      57.160  44.370  29.110  1.00  0.00           C  
ATOM    125  CD  GLN A  14      58.490  44.370  30.010  1.00  0.00           C  
ATOM    126  NE2 GLN A  14      59.340  43.470  29.750  1.00  0.00           N  
ATOM    127  OE1 GLN A  14      58.700  45.240  30.780  1.00  0.00           O  
ATOM    128  H   GLN A  14      54.730  41.310  29.530  1.00  0.00           H  
ATOM    129 1HE2 GLN A  14      59.270  42.710  29.110  1.00  0.00           H  
ATOM    130 2HE2 GLN A  14      60.110  43.400  30.380  1.00  0.00           H  
ATOM    131  N   GLN A  15      55.290  42.470  26.410  1.00  0.00           N  
ATOM    132  CA  GLN A  15      55.330  42.560  24.940  1.00  0.00           C  
ATOM    133  C   GLN A  15      53.930  42.840  24.310  1.00  0.00           C  
ATOM    134  O   GLN A  15      53.810  43.280  23.140  1.00  0.00           O  
ATOM    135  CB  GLN A  15      55.580  41.220  24.250  1.00  0.00           C  
ATOM    136  CG  GLN A  15      57.010  40.730  24.570  1.00  0.00           C  
ATOM    137  CD  GLN A  15      58.190  41.630  24.170  1.00  0.00           C  
ATOM    138  NE2 GLN A  15      59.100  41.850  25.020  1.00  0.00           N  
ATOM    139  OE1 GLN A  15      58.390  41.980  23.020  1.00  0.00           O  
ATOM    140  H   GLN A  15      55.520  41.590  26.840  1.00  0.00           H  
ATOM    141 1HE2 GLN A  15      59.040  41.450  25.930  1.00  0.00           H  
ATOM    142 2HE2 GLN A  15      59.870  42.460  24.790  1.00  0.00           H  
ATOM    143  N   GLN A  16      52.850  42.390  25.000  1.00  0.00           N  
ATOM    144  CA  GLN A  16      51.460  42.880  24.730  1.00  0.00           C  
ATOM    145  C   GLN A  16      51.220  44.360  25.050  1.00  0.00           C  
ATOM    146  O   GLN A  16      51.010  45.200  24.120  1.00  0.00           O  
ATOM    147  CB  GLN A  16      50.570  42.130  25.680  1.00  0.00           C  
ATOM    148  CG  GLN A  16      49.070  42.200  25.390  1.00  0.00           C  
ATOM    149  CD  GLN A  16      48.320  41.620  26.560  1.00  0.00           C  
ATOM    150  NE2 GLN A  16      47.100  42.220  26.710  1.00  0.00           N  
ATOM    151  OE1 GLN A  16      48.590  40.630  27.210  1.00  0.00           O  
ATOM    152  H   GLN A  16      52.930  41.750  25.760  1.00  0.00           H  
ATOM    153 1HE2 GLN A  16      46.820  42.990  26.140  1.00  0.00           H  
ATOM    154 2HE2 GLN A  16      46.430  41.870  27.360  1.00  0.00           H  
ATOM    155  N   GLU A  17      51.230  44.750  26.340  1.00  0.00           N  
ATOM    156  CA  GLU A  17      50.950  46.160  26.700  1.00  0.00           C  
ATOM    157  C   GLU A  17      51.850  47.360  26.310  1.00  0.00           C  
ATOM    158  O   GLU A  17      51.360  48.510  26.210  1.00  0.00           O  
ATOM    159  CB  GLU A  17      50.910  46.130  28.260  1.00  0.00           C  
ATOM    160  CG  GLU A  17      50.190  47.340  28.760  1.00  0.00           C  
ATOM    161  CD  GLU A  17      49.800  47.070  30.230  1.00  0.00           C  
ATOM    162  OE1 GLU A  17      50.700  46.940  31.110  1.00  0.00           O  
ATOM    163  OE2 GLU A  17      48.680  46.680  30.530  1.00  0.00           O1-
ATOM    164  H   GLU A  17      51.530  44.040  26.970  1.00  0.00           H  
ATOM    165  N   CYS A  18      53.020  47.050  25.810  1.00  0.00           N  
ATOM    166  CA  CYS A  18      53.830  48.120  25.230  1.00  0.00           C  
ATOM    167  C   CYS A  18      53.300  48.910  24.080  1.00  0.00           C  
ATOM    168  O   CYS A  18      53.800  50.050  23.940  1.00  0.00           O  
ATOM    169  CB  CYS A  18      55.330  47.760  24.990  1.00  0.00           C  
ATOM    170  SG  CYS A  18      55.450  46.430  23.730  1.00  0.00           S  
ATOM    171  H   CYS A  18      53.560  46.290  26.170  1.00  0.00           H  
ATOM    172  HG  CYS A  18      56.700  46.040  23.910  1.00  0.00           H  
ATOM    173  N   LYS A  19      52.370  48.450  23.300  1.00  0.00           N  
ATOM    174  CA  LYS A  19      51.930  49.030  22.050  1.00  0.00           C  
ATOM    175  C   LYS A  19      50.410  49.430  21.970  1.00  0.00           C  
ATOM    176  O   LYS A  19      49.520  48.870  21.330  1.00  0.00           O  
ATOM    177  CB  LYS A  19      52.380  48.020  21.030  1.00  0.00           C  
ATOM    178  CG  LYS A  19      52.360  46.510  21.310  1.00  0.00           C  
ATOM    179  CD  LYS A  19      51.040  45.940  20.890  1.00  0.00           C  
ATOM    180  CE  LYS A  19      51.120  44.420  20.750  1.00  0.00           C  
ATOM    181  NZ  LYS A  19      51.980  43.900  19.730  1.00  0.00           N1+
ATOM    182  H   LYS A  19      52.010  47.540  23.490  1.00  0.00           H  
ATOM    183  HZ1 LYS A  19      51.690  44.100  18.790  1.00  0.00           H  
ATOM    184  HZ2 LYS A  19      52.890  44.300  19.870  1.00  0.00           H  
ATOM    185  HZ3 LYS A  19      52.080  42.910  19.780  1.00  0.00           H  
ATOM    186  N   LEU A  20      50.130  50.320  22.950  1.00  0.00           N  
ATOM    187  CA  LEU A  20      48.810  50.560  23.580  1.00  0.00           C  
ATOM    188  C   LEU A  20      47.770  51.300  22.670  1.00  0.00           C  
ATOM    189  O   LEU A  20      48.150  52.350  22.230  1.00  0.00           O  
ATOM    190  CB  LEU A  20      49.200  51.380  24.810  1.00  0.00           C  
ATOM    191  CG  LEU A  20      48.160  51.340  26.020  1.00  0.00           C  
ATOM    192  CD1 LEU A  20      47.980  49.950  26.640  1.00  0.00           C  
ATOM    193  CD2 LEU A  20      48.650  52.210  27.230  1.00  0.00           C  
ATOM    194  H   LEU A  20      50.840  51.010  23.110  1.00  0.00           H  
ATOM    195  N   LEU A  21      46.640  50.660  22.430  1.00  0.00           N  
ATOM    196  CA  LEU A  21      45.530  51.310  21.700  1.00  0.00           C  
ATOM    197  C   LEU A  21      44.300  51.720  22.530  1.00  0.00           C  
ATOM    198  O   LEU A  21      43.340  52.400  22.090  1.00  0.00           O  
ATOM    199  CB  LEU A  21      45.050  50.520  20.430  1.00  0.00           C  
ATOM    200  CG  LEU A  21      44.400  49.070  20.580  1.00  0.00           C  
ATOM    201  CD1 LEU A  21      42.970  49.130  21.060  1.00  0.00           C  
ATOM    202  CD2 LEU A  21      44.480  48.310  19.240  1.00  0.00           C  
ATOM    203  H   LEU A  21      46.530  49.700  22.680  1.00  0.00           H  
ATOM    204  N   TYR A  22      44.130  51.140  23.720  1.00  0.00           N  
ATOM    205  CA  TYR A  22      43.070  51.490  24.670  1.00  0.00           C  
ATOM    206  C   TYR A  22      43.240  52.910  25.220  1.00  0.00           C  
ATOM    207  O   TYR A  22      44.340  53.390  25.550  1.00  0.00           O  
ATOM    208  CB  TYR A  22      42.630  50.410  25.630  1.00  0.00           C  
ATOM    209  CG  TYR A  22      41.970  49.210  24.960  1.00  0.00           C  
ATOM    210  CD1 TYR A  22      40.710  49.450  24.410  1.00  0.00           C  
ATOM    211  CD2 TYR A  22      42.570  47.980  24.760  1.00  0.00           C  
ATOM    212  CE1 TYR A  22      40.030  48.400  23.760  1.00  0.00           C  
ATOM    213  CE2 TYR A  22      41.900  46.970  24.190  1.00  0.00           C  
ATOM    214  CZ  TYR A  22      40.640  47.150  23.750  1.00  0.00           C  
ATOM    215  OH  TYR A  22      39.960  46.090  23.250  1.00  0.00           O  
ATOM    216  H   TYR A  22      44.540  50.240  23.890  1.00  0.00           H  
ATOM    217  HD1 TYR A  22      40.330  50.470  24.440  1.00  0.00           H  
ATOM    218  HD2 TYR A  22      43.620  47.820  25.010  1.00  0.00           H  
ATOM    219  HE1 TYR A  22      39.040  48.640  23.370  1.00  0.00           H  
ATOM    220  HE2 TYR A  22      42.540  46.120  23.960  1.00  0.00           H  
ATOM    221  HH  TYR A  22      38.990  46.250  23.470  1.00  0.00           H  
ATOM    222  N   SER A  23      42.220  53.740  25.070  1.00  0.00           N  
ATOM    223  CA  SER A  23      42.390  55.210  25.290  1.00  0.00           C  
ATOM    224  C   SER A  23      42.560  55.530  26.750  1.00  0.00           C  
ATOM    225  O   SER A  23      42.060  54.780  27.610  1.00  0.00           O  
ATOM    226  CB  SER A  23      41.270  55.920  24.560  1.00  0.00           C  
ATOM    227  OG  SER A  23      41.470  57.350  24.620  1.00  0.00           O  
ATOM    228  H   SER A  23      41.290  53.370  24.960  1.00  0.00           H  
ATOM    229  HG  SER A  23      40.950  57.700  25.400  1.00  0.00           H  
ATOM    230  N   ARG A  24      43.450  56.480  26.980  1.00  0.00           N  
ATOM    231  CA  ARG A  24      43.770  57.030  28.350  1.00  0.00           C  
ATOM    232  C   ARG A  24      43.720  58.570  28.460  1.00  0.00           C  
ATOM    233  O   ARG A  24      44.420  59.230  29.290  1.00  0.00           O  
ATOM    234  CB  ARG A  24      45.130  56.620  28.790  1.00  0.00           C  
ATOM    235  CG  ARG A  24      45.440  55.150  28.550  1.00  0.00           C  
ATOM    236  CD  ARG A  24      46.680  54.730  29.310  1.00  0.00           C  
ATOM    237  NE  ARG A  24      47.880  55.550  29.100  1.00  0.00           N  
ATOM    238  CZ  ARG A  24      49.120  55.210  29.310  1.00  0.00           C  
ATOM    239  NH1 ARG A  24      49.520  54.200  30.120  1.00  0.00           N1+
ATOM    240  NH2 ARG A  24      50.060  55.920  28.740  1.00  0.00           N  
ATOM    241  H   ARG A  24      43.900  56.870  26.180  1.00  0.00           H  
ATOM    242  HE  ARG A  24      47.670  56.470  28.780  1.00  0.00           H  
ATOM    243 1HH1 ARG A  24      48.880  53.730  30.730  1.00  0.00           H  
ATOM    244 2HH1 ARG A  24      50.350  53.700  29.880  1.00  0.00           H  
ATOM    245 1HH2 ARG A  24      49.740  56.670  28.160  1.00  0.00           H  
ATOM    246 2HH2 ARG A  24      51.000  55.570  28.780  1.00  0.00           H  
ATOM    247  N   LYS A  25      42.830  59.210  27.700  1.00  0.00           N  
ATOM    248  CA  LYS A  25      42.730  60.660  27.450  1.00  0.00           C  
ATOM    249  C   LYS A  25      42.100  61.470  28.640  1.00  0.00           C  
ATOM    250  O   LYS A  25      42.720  62.400  29.080  1.00  0.00           O  
ATOM    251  CB  LYS A  25      41.910  60.840  26.210  1.00  0.00           C  
ATOM    252  CG  LYS A  25      42.800  60.540  25.010  1.00  0.00           C  
ATOM    253  CD  LYS A  25      42.280  61.210  23.770  1.00  0.00           C  
ATOM    254  CE  LYS A  25      42.000  62.690  23.770  1.00  0.00           C  
ATOM    255  NZ  LYS A  25      41.470  63.250  22.500  1.00  0.00           N1+
ATOM    256  H   LYS A  25      41.990  58.810  27.330  1.00  0.00           H  
ATOM    257  HZ1 LYS A  25      41.670  64.200  22.260  1.00  0.00           H  
ATOM    258  HZ2 LYS A  25      41.800  62.660  21.760  1.00  0.00           H  
ATOM    259  HZ3 LYS A  25      40.480  63.080  22.520  1.00  0.00           H  
ATOM    260  N   GLU A  26      41.150  60.820  29.330  1.00  0.00           N  
ATOM    261  CA  GLU A  26      40.490  61.470  30.520  1.00  0.00           C  
ATOM    262  C   GLU A  26      41.470  61.580  31.690  1.00  0.00           C  
ATOM    263  O   GLU A  26      41.740  62.710  32.100  1.00  0.00           O  
ATOM    264  CB  GLU A  26      39.180  60.810  30.990  1.00  0.00           C  
ATOM    265  CG  GLU A  26      38.070  60.390  29.980  1.00  0.00           C  
ATOM    266  CD  GLU A  26      37.380  61.660  29.350  1.00  0.00           C  
ATOM    267  OE1 GLU A  26      36.230  62.020  29.670  1.00  0.00           O  
ATOM    268  OE2 GLU A  26      37.940  62.250  28.400  1.00  0.00           O1-
ATOM    269  H   GLU A  26      40.790  59.930  29.040  1.00  0.00           H  
ATOM    270  N   GLY A  27      42.150  60.490  31.970  1.00  0.00           N  
ATOM    271  CA  GLY A  27      43.310  60.540  32.920  1.00  0.00           C  
ATOM    272  C   GLY A  27      44.520  61.460  32.530  1.00  0.00           C  
ATOM    273  O   GLY A  27      45.210  61.990  33.360  1.00  0.00           O  
ATOM    274  H   GLY A  27      41.670  59.610  31.970  1.00  0.00           H  
ATOM    275  N   GLN A  28      44.740  61.510  31.240  1.00  0.00           N  
ATOM    276  CA  GLN A  28      45.860  62.450  30.790  1.00  0.00           C  
ATOM    277  C   GLN A  28      45.720  63.980  30.950  1.00  0.00           C  
ATOM    278  O   GLN A  28      46.760  64.670  30.930  1.00  0.00           O  
ATOM    279  CB  GLN A  28      46.190  61.990  29.380  1.00  0.00           C  
ATOM    280  CG  GLN A  28      47.680  62.140  28.970  1.00  0.00           C  
ATOM    281  CD  GLN A  28      48.050  61.640  27.540  1.00  0.00           C  
ATOM    282  NE2 GLN A  28      49.150  62.220  27.040  1.00  0.00           N  
ATOM    283  OE1 GLN A  28      47.370  60.880  26.910  1.00  0.00           O  
ATOM    284  H   GLN A  28      44.300  60.840  30.640  1.00  0.00           H  
ATOM    285 1HE2 GLN A  28      49.670  62.950  27.500  1.00  0.00           H  
ATOM    286 2HE2 GLN A  28      49.520  61.830  26.200  1.00  0.00           H  
ATOM    287  N   ARG A  29      44.530  64.540  31.210  1.00  0.00           N  
ATOM    288  CA  ARG A  29      44.370  65.960  31.530  1.00  0.00           C  
ATOM    289  C   ARG A  29      45.170  66.390  32.730  1.00  0.00           C  
ATOM    290  O   ARG A  29      45.080  65.670  33.770  1.00  0.00           O  
ATOM    291  CB  ARG A  29      42.900  66.200  31.750  1.00  0.00           C  
ATOM    292  CG  ARG A  29      42.030  65.750  30.590  1.00  0.00           C  
ATOM    293  CD  ARG A  29      40.740  66.470  30.820  1.00  0.00           C  
ATOM    294  NE  ARG A  29      40.730  67.850  30.410  1.00  0.00           N  
ATOM    295  CZ  ARG A  29      39.650  68.600  30.050  1.00  0.00           C  
ATOM    296  NH1 ARG A  29      38.460  68.060  29.890  1.00  0.00           N1+
ATOM    297  NH2 ARG A  29      39.710  69.940  30.240  1.00  0.00           N  
ATOM    298  H   ARG A  29      43.660  64.040  31.190  1.00  0.00           H  
ATOM    299  HE  ARG A  29      41.590  68.330  30.220  1.00  0.00           H  
ATOM    300 1HH1 ARG A  29      38.390  67.070  29.930  1.00  0.00           H  
ATOM    301 2HH1 ARG A  29      37.590  68.550  29.900  1.00  0.00           H  
ATOM    302 1HH2 ARG A  29      40.580  70.250  30.610  1.00  0.00           H  
ATOM    303 2HH2 ARG A  29      38.880  70.500  30.110  1.00  0.00           H  
ATOM    304  N   GLN A  30      45.670  67.640  32.660  1.00  0.00           N  
ATOM    305  CA  GLN A  30      46.540  68.280  33.660  1.00  0.00           C  
ATOM    306  C   GLN A  30      45.890  68.540  35.010  1.00  0.00           C  
ATOM    307  O   GLN A  30      46.390  68.010  35.980  1.00  0.00           O  
ATOM    308  CB  GLN A  30      47.200  69.540  33.040  1.00  0.00           C  
ATOM    309  CG  GLN A  30      48.380  70.150  33.860  1.00  0.00           C  
ATOM    310  CD  GLN A  30      49.480  69.170  34.290  1.00  0.00           C  
ATOM    311  NE2 GLN A  30      49.620  69.040  35.550  1.00  0.00           N  
ATOM    312  OE1 GLN A  30      50.400  68.790  33.630  1.00  0.00           O  
ATOM    313  H   GLN A  30      45.590  68.170  31.820  1.00  0.00           H  
ATOM    314 1HE2 GLN A  30      49.130  69.660  36.160  1.00  0.00           H  
ATOM    315 2HE2 GLN A  30      50.510  68.690  35.830  1.00  0.00           H  
ATOM    316  N   GLU A  31      44.610  68.960  34.960  1.00  0.00           N  
ATOM    317  CA  GLU A  31      43.720  69.050  36.080  1.00  0.00           C  
ATOM    318  C   GLU A  31      43.490  67.710  36.720  1.00  0.00           C  
ATOM    319  O   GLU A  31      43.190  67.690  37.920  1.00  0.00           O  
ATOM    320  CB  GLU A  31      42.400  69.640  35.580  1.00  0.00           C  
ATOM    321  CG  GLU A  31      42.330  71.030  35.010  1.00  0.00           C  
ATOM    322  CD  GLU A  31      43.060  71.200  33.670  1.00  0.00           C  
ATOM    323  OE1 GLU A  31      43.140  70.310  32.780  1.00  0.00           O  
ATOM    324  OE2 GLU A  31      43.770  72.290  33.570  1.00  0.00           O1-
ATOM    325  H   GLU A  31      44.420  69.580  34.190  1.00  0.00           H  
ATOM    326  N   ASN A  32      43.400  66.590  35.990  1.00  0.00           N  
ATOM    327  CA  ASN A  32      43.180  65.250  36.620  1.00  0.00           C  
ATOM    328  C   ASN A  32      44.410  64.470  37.090  1.00  0.00           C  
ATOM    329  O   ASN A  32      44.320  63.650  38.060  1.00  0.00           O  
ATOM    330  CB  ASN A  32      42.460  64.500  35.510  1.00  0.00           C  
ATOM    331  CG  ASN A  32      41.130  65.010  34.990  1.00  0.00           C  
ATOM    332  ND2 ASN A  32      40.730  64.570  33.860  1.00  0.00           N  
ATOM    333  OD1 ASN A  32      40.430  65.750  35.600  1.00  0.00           O  
ATOM    334  H   ASN A  32      43.510  66.640  35.000  1.00  0.00           H  
ATOM    335 1HD2 ASN A  32      41.260  63.990  33.250  1.00  0.00           H  
ATOM    336 2HD2 ASN A  32      39.800  64.720  33.520  1.00  0.00           H  
ATOM    337  N   LYS A  33      45.560  64.940  36.530  1.00  0.00           N  
ATOM    338  CA  LYS A  33      46.820  64.520  37.120  1.00  0.00           C  
ATOM    339  C   LYS A  33      47.000  64.890  38.630  1.00  0.00           C  
ATOM    340  O   LYS A  33      47.660  64.140  39.370  1.00  0.00           O  
ATOM    341  CB  LYS A  33      48.100  65.040  36.410  1.00  0.00           C  
ATOM    342  CG  LYS A  33      48.110  64.270  35.040  1.00  0.00           C  
ATOM    343  CD  LYS A  33      49.320  64.660  34.240  1.00  0.00           C  
ATOM    344  CE  LYS A  33      49.230  64.000  32.860  1.00  0.00           C  
ATOM    345  NZ  LYS A  33      50.290  64.490  32.040  1.00  0.00           N1+
ATOM    346  H   LYS A  33      45.630  65.270  35.590  1.00  0.00           H  
ATOM    347  HZ1 LYS A  33      50.220  65.480  31.910  1.00  0.00           H  
ATOM    348  HZ2 LYS A  33      51.140  64.230  32.490  1.00  0.00           H  
ATOM    349  HZ3 LYS A  33      50.310  63.990  31.170  1.00  0.00           H  
ATOM    350  N   ASN A  34      46.380  66.020  39.080  1.00  0.00           N  
ATOM    351  CA  ASN A  34      46.410  66.480  40.520  1.00  0.00           C  
ATOM    352  C   ASN A  34      45.800  65.470  41.500  1.00  0.00           C  
ATOM    353  O   ASN A  34      46.100  65.220  42.690  1.00  0.00           O  
ATOM    354  CB  ASN A  34      45.700  67.810  40.860  1.00  0.00           C  
ATOM    355  CG  ASN A  34      46.340  68.960  40.080  1.00  0.00           C  
ATOM    356  ND2 ASN A  34      47.210  69.640  40.760  1.00  0.00           N  
ATOM    357  OD1 ASN A  34      45.890  69.330  39.010  1.00  0.00           O  
ATOM    358  H   ASN A  34      45.820  66.550  38.430  1.00  0.00           H  
ATOM    359 1HD2 ASN A  34      47.360  69.380  41.720  1.00  0.00           H  
ATOM    360 2HD2 ASN A  34      47.740  70.380  40.370  1.00  0.00           H  
ATOM    361  N   LYS A  35      44.710  64.890  41.020  1.00  0.00           N  
ATOM    362  CA  LYS A  35      44.070  63.770  41.740  1.00  0.00           C  
ATOM    363  C   LYS A  35      44.680  62.370  41.520  1.00  0.00           C  
ATOM    364  O   LYS A  35      44.540  61.360  42.280  1.00  0.00           O  
ATOM    365  CB  LYS A  35      42.680  63.580  41.050  1.00  0.00           C  
ATOM    366  CG  LYS A  35      41.750  64.790  41.360  1.00  0.00           C  
ATOM    367  CD  LYS A  35      40.300  64.520  40.850  1.00  0.00           C  
ATOM    368  CE  LYS A  35      39.510  65.800  41.060  1.00  0.00           C  
ATOM    369  NZ  LYS A  35      38.190  65.590  40.490  1.00  0.00           N1+
ATOM    370  H   LYS A  35      44.190  65.310  40.270  1.00  0.00           H  
ATOM    371  HZ1 LYS A  35      37.660  64.870  40.930  1.00  0.00           H  
ATOM    372  HZ2 LYS A  35      37.660  66.410  40.700  1.00  0.00           H  
ATOM    373  HZ3 LYS A  35      38.230  65.510  39.490  1.00  0.00           H  
ATOM    374  N   ASN A  36      45.460  62.250  40.470  1.00  0.00           N  
ATOM    375  CA  ASN A  36      46.320  61.040  40.260  1.00  0.00           C  
ATOM    376  C   ASN A  36      47.620  61.000  41.130  1.00  0.00           C  
ATOM    377  O   ASN A  36      48.200  62.050  41.480  1.00  0.00           O  
ATOM    378  CB  ASN A  36      46.620  60.710  38.810  1.00  0.00           C  
ATOM    379  CG  ASN A  36      45.380  60.210  38.030  1.00  0.00           C  
ATOM    380  ND2 ASN A  36      45.450  60.270  36.730  1.00  0.00           N  
ATOM    381  OD1 ASN A  36      44.420  59.630  38.580  1.00  0.00           O  
ATOM    382  H   ASN A  36      45.330  62.720  39.600  1.00  0.00           H  
ATOM    383 1HD2 ASN A  36      46.190  60.670  36.190  1.00  0.00           H  
ATOM    384 2HD2 ASN A  36      44.750  59.790  36.200  1.00  0.00           H  
ATOM    385  N   ARG A  37      48.170  59.790  41.240  1.00  0.00           N  
ATOM    386  CA  ARG A  37      49.230  59.440  42.240  1.00  0.00           C  
ATOM    387  C   ARG A  37      50.600  59.240  41.530  1.00  0.00           C  
ATOM    388  O   ARG A  37      51.540  60.010  41.790  1.00  0.00           O  
ATOM    389  CB  ARG A  37      48.790  58.260  43.090  1.00  0.00           C  
ATOM    390  CG  ARG A  37      49.830  57.960  44.180  1.00  0.00           C  
ATOM    391  CD  ARG A  37      49.160  57.120  45.290  1.00  0.00           C  
ATOM    392  NE  ARG A  37      50.080  57.000  46.420  1.00  0.00           N  
ATOM    393  CZ  ARG A  37      49.830  56.340  47.540  1.00  0.00           C  
ATOM    394  NH1 ARG A  37      48.750  55.590  47.770  1.00  0.00           N1+
ATOM    395  NH2 ARG A  37      50.650  56.350  48.570  1.00  0.00           N  
ATOM    396  H   ARG A  37      48.170  59.160  40.460  1.00  0.00           H  
ATOM    397  HE  ARG A  37      50.990  57.370  46.230  1.00  0.00           H  
ATOM    398 1HH1 ARG A  37      48.040  55.450  47.080  1.00  0.00           H  
ATOM    399 2HH1 ARG A  37      48.650  55.300  48.720  1.00  0.00           H  
ATOM    400 1HH2 ARG A  37      51.520  56.840  48.610  1.00  0.00           H  
ATOM    401 2HH2 ARG A  37      50.550  55.780  49.380  1.00  0.00           H  
ATOM    402  N   TYR A  38      50.630  58.270  40.600  1.00  0.00           N  
ATOM    403  CA  TYR A  38      51.800  58.050  39.740  1.00  0.00           C  
ATOM    404  C   TYR A  38      51.400  58.390  38.290  1.00  0.00           C  
ATOM    405  O   TYR A  38      50.420  57.900  37.720  1.00  0.00           O  
ATOM    406  CB  TYR A  38      52.310  56.560  39.910  1.00  0.00           C  
ATOM    407  CG  TYR A  38      52.970  56.340  41.250  1.00  0.00           C  
ATOM    408  CD1 TYR A  38      54.310  56.520  41.480  1.00  0.00           C  
ATOM    409  CD2 TYR A  38      52.200  55.980  42.340  1.00  0.00           C  
ATOM    410  CE1 TYR A  38      54.860  56.360  42.780  1.00  0.00           C  
ATOM    411  CE2 TYR A  38      52.650  55.790  43.630  1.00  0.00           C  
ATOM    412  CZ  TYR A  38      53.980  56.150  43.830  1.00  0.00           C  
ATOM    413  OH  TYR A  38      54.450  56.190  45.110  1.00  0.00           O  
ATOM    414  H   TYR A  38      49.820  57.710  40.420  1.00  0.00           H  
ATOM    415  HD1 TYR A  38      55.040  56.860  40.740  1.00  0.00           H  
ATOM    416  HD2 TYR A  38      51.150  55.800  42.110  1.00  0.00           H  
ATOM    417  HE1 TYR A  38      55.940  56.400  42.940  1.00  0.00           H  
ATOM    418  HE2 TYR A  38      52.010  55.350  44.390  1.00  0.00           H  
ATOM    419  HH  TYR A  38      55.410  56.440  45.270  1.00  0.00           H  
ATOM    420  N   LYS A  39      52.500  58.630  37.570  1.00  0.00           N  
ATOM    421  CA  LYS A  39      52.570  59.080  36.140  1.00  0.00           C  
ATOM    422  C   LYS A  39      52.120  57.980  35.150  1.00  0.00           C  
ATOM    423  O   LYS A  39      51.240  58.160  34.270  1.00  0.00           O  
ATOM    424  CB  LYS A  39      54.070  59.350  35.870  1.00  0.00           C  
ATOM    425  CG  LYS A  39      54.270  60.280  34.680  1.00  0.00           C  
ATOM    426  CD  LYS A  39      55.770  60.380  34.410  1.00  0.00           C  
ATOM    427  CE  LYS A  39      56.340  61.200  33.280  1.00  0.00           C  
ATOM    428  NZ  LYS A  39      57.780  61.250  33.560  1.00  0.00           N1+
ATOM    429  H   LYS A  39      53.390  58.570  38.020  1.00  0.00           H  
ATOM    430  HZ1 LYS A  39      58.070  61.880  34.280  1.00  0.00           H  
ATOM    431  HZ2 LYS A  39      58.080  60.330  33.840  1.00  0.00           H  
ATOM    432  HZ3 LYS A  39      58.240  61.620  32.750  1.00  0.00           H  
ATOM    433  N   ASN A  40      52.740  56.840  35.290  1.00  0.00           N  
ATOM    434  CA  ASN A  40      52.460  55.730  34.360  1.00  0.00           C  
ATOM    435  C   ASN A  40      51.160  54.940  34.420  1.00  0.00           C  
ATOM    436  O   ASN A  40      50.780  54.300  33.490  1.00  0.00           O  
ATOM    437  CB  ASN A  40      53.750  54.940  34.190  1.00  0.00           C  
ATOM    438  CG  ASN A  40      54.190  54.250  35.470  1.00  0.00           C  
ATOM    439  ND2 ASN A  40      54.850  53.140  35.230  1.00  0.00           N  
ATOM    440  OD1 ASN A  40      54.010  54.640  36.640  1.00  0.00           O  
ATOM    441  H   ASN A  40      53.500  56.690  35.910  1.00  0.00           H  
ATOM    442 1HD2 ASN A  40      54.970  52.950  34.260  1.00  0.00           H  
ATOM    443 2HD2 ASN A  40      55.360  52.580  35.890  1.00  0.00           H  
ATOM    444  N   ILE A  41      50.460  55.050  35.540  1.00  0.00           N  
ATOM    445  CA  ILE A  41      49.290  54.130  35.770  1.00  0.00           C  
ATOM    446  C   ILE A  41      47.980  54.940  35.710  1.00  0.00           C  
ATOM    447  O   ILE A  41      47.530  55.520  36.720  1.00  0.00           O  
ATOM    448  CB  ILE A  41      49.450  53.300  37.090  1.00  0.00           C  
ATOM    449  CG1 ILE A  41      50.880  52.860  37.460  1.00  0.00           C  
ATOM    450  CG2 ILE A  41      48.480  52.120  37.100  1.00  0.00           C  
ATOM    451  CD  ILE A  41      51.660  51.940  36.480  1.00  0.00           C  
ATOM    452  H   ILE A  41      50.550  55.920  36.020  1.00  0.00           H  
ATOM    453  N   LEU A  42      47.440  55.040  34.460  1.00  0.00           N  
ATOM    454  CA  LEU A  42      46.280  55.830  33.980  1.00  0.00           C  
ATOM    455  C   LEU A  42      45.050  54.950  33.870  1.00  0.00           C  
ATOM    456  O   LEU A  42      45.200  53.770  33.610  1.00  0.00           O  
ATOM    457  CB  LEU A  42      46.540  56.450  32.620  1.00  0.00           C  
ATOM    458  CG  LEU A  42      47.610  57.600  32.550  1.00  0.00           C  
ATOM    459  CD1 LEU A  42      48.960  57.030  32.210  1.00  0.00           C  
ATOM    460  CD2 LEU A  42      47.180  58.700  31.550  1.00  0.00           C  
ATOM    461  H   LEU A  42      47.710  54.410  33.740  1.00  0.00           H  
ATOM    462  N   PRO A  43      43.930  55.480  34.290  1.00  0.00           N  
ATOM    463  CA  PRO A  43      42.640  54.800  33.940  1.00  0.00           C  
ATOM    464  C   PRO A  43      42.300  54.910  32.410  1.00  0.00           C  
ATOM    465  O   PRO A  43      42.430  56.030  31.870  1.00  0.00           O  
ATOM    466  CB  PRO A  43      41.550  55.470  34.740  1.00  0.00           C  
ATOM    467  CG  PRO A  43      42.160  56.880  34.840  1.00  0.00           C  
ATOM    468  CD  PRO A  43      43.660  56.720  35.020  1.00  0.00           C  
ATOM    469  N   PHE A  44      41.760  53.780  31.950  1.00  0.00           N  
ATOM    470  CA  PHE A  44      41.140  53.700  30.580  1.00  0.00           C  
ATOM    471  C   PHE A  44      39.770  54.390  30.540  1.00  0.00           C  
ATOM    472  O   PHE A  44      38.930  54.200  31.460  1.00  0.00           O  
ATOM    473  CB  PHE A  44      41.110  52.210  30.090  1.00  0.00           C  
ATOM    474  CG  PHE A  44      42.490  51.450  29.860  1.00  0.00           C  
ATOM    475  CD1 PHE A  44      43.490  52.110  29.190  1.00  0.00           C  
ATOM    476  CD2 PHE A  44      42.550  50.100  30.110  1.00  0.00           C  
ATOM    477  CE1 PHE A  44      44.640  51.420  28.870  1.00  0.00           C  
ATOM    478  CE2 PHE A  44      43.650  49.390  29.640  1.00  0.00           C  
ATOM    479  CZ  PHE A  44      44.740  50.070  29.060  1.00  0.00           C  
ATOM    480  H   PHE A  44      41.730  52.910  32.440  1.00  0.00           H  
ATOM    481  HD1 PHE A  44      43.160  53.050  28.740  1.00  0.00           H  
ATOM    482  HD2 PHE A  44      41.670  49.490  30.350  1.00  0.00           H  
ATOM    483  HE1 PHE A  44      45.410  51.900  28.270  1.00  0.00           H  
ATOM    484  HE2 PHE A  44      43.710  48.310  29.730  1.00  0.00           H  
ATOM    485  HZ  PHE A  44      45.550  49.460  28.650  1.00  0.00           H  
ATOM    486  N   ASP A  45      39.570  55.080  29.380  1.00  0.00           N  
ATOM    487  CA  ASP A  45      38.450  55.950  29.030  1.00  0.00           C  
ATOM    488  C   ASP A  45      37.060  55.360  28.830  1.00  0.00           C  
ATOM    489  O   ASP A  45      36.060  56.070  28.710  1.00  0.00           O  
ATOM    490  CB  ASP A  45      38.770  56.680  27.720  1.00  0.00           C  
ATOM    491  CG  ASP A  45      39.840  57.760  27.800  1.00  0.00           C  
ATOM    492  OD1 ASP A  45      40.120  58.330  28.910  1.00  0.00           O  
ATOM    493  OD2 ASP A  45      40.350  58.300  26.780  1.00  0.00           O1-
ATOM    494  H   ASP A  45      40.360  55.180  28.790  1.00  0.00           H  
ATOM    495  N   HIS A  46      37.030  54.050  28.430  1.00  0.00           N  
ATOM    496  CA  HIS A  46      35.780  53.230  28.210  1.00  0.00           C  
ATOM    497  C   HIS A  46      35.290  52.560  29.530  1.00  0.00           C  
ATOM    498  O   HIS A  46      34.100  52.680  29.850  1.00  0.00           O  
ATOM    499  CB  HIS A  46      35.960  52.270  26.990  1.00  0.00           C  
ATOM    500  CG  HIS A  46      37.090  51.280  27.150  1.00  0.00           C  
ATOM    501  CD2 HIS A  46      37.010  49.960  26.930  1.00  0.00           C  
ATOM    502  ND1 HIS A  46      38.300  51.520  27.700  1.00  0.00           N  
ATOM    503  CE1 HIS A  46      38.950  50.340  27.810  1.00  0.00           C  
ATOM    504  NE2 HIS A  46      38.170  49.360  27.340  1.00  0.00           N  
ATOM    505  H   HIS A  46      37.910  53.600  28.320  1.00  0.00           H  
ATOM    506  HD2 HIS A  46      36.210  49.380  26.460  1.00  0.00           H  
ATOM    507  HE1 HIS A  46      39.970  50.260  28.190  1.00  0.00           H  
ATOM    508  HE2 HIS A  46      38.430  48.410  27.140  1.00  0.00           H  
ATOM    509  N   THR A  47      36.130  51.760  30.100  1.00  0.00           N  
ATOM    510  CA  THR A  47      35.720  50.950  31.230  1.00  0.00           C  
ATOM    511  C   THR A  47      35.690  51.630  32.590  1.00  0.00           C  
ATOM    512  O   THR A  47      35.890  50.890  33.560  1.00  0.00           O  
ATOM    513  CB  THR A  47      36.610  49.670  31.380  1.00  0.00           C  
ATOM    514  CG2 THR A  47      36.390  48.530  30.360  1.00  0.00           C  
ATOM    515  OG1 THR A  47      38.010  50.030  31.510  1.00  0.00           O  
ATOM    516  H   THR A  47      37.010  51.470  29.730  1.00  0.00           H  
ATOM    517  HG1 THR A  47      38.660  49.270  31.530  1.00  0.00           H  
ATOM    518  N   ARG A  48      35.100  52.870  32.670  1.00  0.00           N  
ATOM    519  CA  ARG A  48      35.260  53.720  33.900  1.00  0.00           C  
ATOM    520  C   ARG A  48      34.000  54.090  34.760  1.00  0.00           C  
ATOM    521  O   ARG A  48      32.930  54.300  34.170  1.00  0.00           O  
ATOM    522  CB  ARG A  48      36.120  54.930  33.550  1.00  0.00           C  
ATOM    523  CG  ARG A  48      35.680  55.700  32.300  1.00  0.00           C  
ATOM    524  CD  ARG A  48      34.530  56.700  32.480  1.00  0.00           C  
ATOM    525  NE  ARG A  48      35.120  57.900  33.180  1.00  0.00           N  
ATOM    526  CZ  ARG A  48      35.380  59.150  32.690  1.00  0.00           C  
ATOM    527  NH1 ARG A  48      35.160  59.500  31.450  1.00  0.00           N1+
ATOM    528  NH2 ARG A  48      36.030  60.000  33.500  1.00  0.00           N  
ATOM    529  H   ARG A  48      34.410  53.160  32.000  1.00  0.00           H  
ATOM    530  HE  ARG A  48      35.400  57.680  34.110  1.00  0.00           H  
ATOM    531 1HH1 ARG A  48      34.810  58.820  30.800  1.00  0.00           H  
ATOM    532 2HH1 ARG A  48      35.320  60.430  31.100  1.00  0.00           H  
ATOM    533 1HH2 ARG A  48      36.490  59.770  34.360  1.00  0.00           H  
ATOM    534 2HH2 ARG A  48      36.060  60.970  33.290  1.00  0.00           H  
ATOM    535  N   VAL A  49      34.240  54.330  36.050  1.00  0.00           N  
ATOM    536  CA  VAL A  49      33.260  54.850  37.050  1.00  0.00           C  
ATOM    537  C   VAL A  49      33.140  56.380  36.820  1.00  0.00           C  
ATOM    538  O   VAL A  49      34.060  57.040  36.440  1.00  0.00           O  
ATOM    539  CB  VAL A  49      33.810  54.350  38.390  1.00  0.00           C  
ATOM    540  CG1 VAL A  49      33.020  54.990  39.590  1.00  0.00           C  
ATOM    541  CG2 VAL A  49      33.680  52.840  38.560  1.00  0.00           C  
ATOM    542  H   VAL A  49      35.190  54.320  36.340  1.00  0.00           H  
ATOM    543  N   VAL A  50      31.930  56.940  37.060  1.00  0.00           N  
ATOM    544  CA  VAL A  50      31.590  58.400  36.970  1.00  0.00           C  
ATOM    545  C   VAL A  50      31.070  58.950  38.310  1.00  0.00           C  
ATOM    546  O   VAL A  50      30.370  58.240  39.020  1.00  0.00           O  
ATOM    547  CB  VAL A  50      30.630  58.660  35.810  1.00  0.00           C  
ATOM    548  CG1 VAL A  50      31.330  58.260  34.470  1.00  0.00           C  
ATOM    549  CG2 VAL A  50      29.310  57.870  36.160  1.00  0.00           C  
ATOM    550  H   VAL A  50      31.240  56.490  37.630  1.00  0.00           H  
ATOM    551  N   LEU A  51      31.480  60.140  38.770  1.00  0.00           N  
ATOM    552  CA  LEU A  51      30.900  60.860  39.890  1.00  0.00           C  
ATOM    553  C   LEU A  51      29.890  61.910  39.510  1.00  0.00           C  
ATOM    554  O   LEU A  51      30.000  62.840  38.720  1.00  0.00           O  
ATOM    555  CB  LEU A  51      31.980  61.510  40.790  1.00  0.00           C  
ATOM    556  CG  LEU A  51      32.760  60.420  41.470  1.00  0.00           C  
ATOM    557  CD1 LEU A  51      33.850  61.050  42.350  1.00  0.00           C  
ATOM    558  CD2 LEU A  51      31.820  59.650  42.340  1.00  0.00           C  
ATOM    559  H   LEU A  51      32.340  60.600  38.540  1.00  0.00           H  
ATOM    560  N   HIS A  52      28.830  61.630  40.210  1.00  0.00           N  
ATOM    561  CA  HIS A  52      27.610  62.460  40.300  1.00  0.00           C  
ATOM    562  C   HIS A  52      27.670  63.580  41.360  1.00  0.00           C  
ATOM    563  O   HIS A  52      28.300  63.460  42.390  1.00  0.00           O  
ATOM    564  CB  HIS A  52      26.500  61.510  40.620  1.00  0.00           C  
ATOM    565  CG  HIS A  52      25.940  60.490  39.630  1.00  0.00           C  
ATOM    566  CD2 HIS A  52      26.080  59.180  39.770  1.00  0.00           C  
ATOM    567  ND1 HIS A  52      25.860  60.780  38.310  1.00  0.00           N  
ATOM    568  CE1 HIS A  52      25.910  59.560  37.700  1.00  0.00           C  
ATOM    569  NE2 HIS A  52      26.070  58.630  38.610  1.00  0.00           N  
ATOM    570  H   HIS A  52      28.690  60.710  40.570  1.00  0.00           H  
ATOM    571  HD2 HIS A  52      25.890  58.650  40.700  1.00  0.00           H  
ATOM    572  HE1 HIS A  52      25.810  59.320  36.640  1.00  0.00           H  
ATOM    573  HE2 HIS A  52      26.510  57.750  38.450  1.00  0.00           H  
ATOM    574  N   ASP A  53      27.120  64.710  40.960  1.00  0.00           N  
ATOM    575  CA  ASP A  53      26.760  65.860  41.820  1.00  0.00           C  
ATOM    576  C   ASP A  53      27.840  66.410  42.710  1.00  0.00           C  
ATOM    577  O   ASP A  53      27.920  66.010  43.880  1.00  0.00           O  
ATOM    578  CB  ASP A  53      25.510  65.490  42.550  1.00  0.00           C  
ATOM    579  CG  ASP A  53      24.730  66.660  43.140  1.00  0.00           C  
ATOM    580  OD1 ASP A  53      24.380  66.630  44.340  1.00  0.00           O  
ATOM    581  OD2 ASP A  53      24.210  67.420  42.350  1.00  0.00           O1-
ATOM    582  H   ASP A  53      26.810  64.840  40.020  1.00  0.00           H  
ATOM    583  N   GLY A  54      28.220  67.640  42.290  1.00  0.00           N  
ATOM    584  CA  GLY A  54      29.240  68.410  42.920  1.00  0.00           C  
ATOM    585  C   GLY A  54      29.050  69.860  42.670  1.00  0.00           C  
ATOM    586  O   GLY A  54      28.000  70.370  42.230  1.00  0.00           O  
ATOM    587  H   GLY A  54      27.950  68.070  41.430  1.00  0.00           H  
ATOM    588  N   ASP A  55      30.220  70.410  42.590  1.00  0.00           N  
ATOM    589  CA  ASP A  55      30.450  71.830  42.260  1.00  0.00           C  
ATOM    590  C   ASP A  55      30.050  72.190  40.830  1.00  0.00           C  
ATOM    591  O   ASP A  55      30.610  71.570  39.910  1.00  0.00           O  
ATOM    592  CB  ASP A  55      31.940  72.150  42.460  1.00  0.00           C  
ATOM    593  CG  ASP A  55      32.350  73.660  42.280  1.00  0.00           C  
ATOM    594  OD1 ASP A  55      32.350  74.180  41.120  1.00  0.00           O  
ATOM    595  OD2 ASP A  55      32.720  74.320  43.280  1.00  0.00           O1-
ATOM    596  H   ASP A  55      31.040  69.910  42.860  1.00  0.00           H  
ATOM    597  N   PRO A  56      29.260  73.280  40.750  1.00  0.00           N  
ATOM    598  CA  PRO A  56      28.760  73.770  39.460  1.00  0.00           C  
ATOM    599  C   PRO A  56      29.750  74.250  38.390  1.00  0.00           C  
ATOM    600  O   PRO A  56      29.530  74.020  37.220  1.00  0.00           O  
ATOM    601  CB  PRO A  56      27.750  74.870  39.860  1.00  0.00           C  
ATOM    602  CG  PRO A  56      28.260  75.410  41.200  1.00  0.00           C  
ATOM    603  CD  PRO A  56      28.890  74.180  41.820  1.00  0.00           C  
ATOM    604  N   ASN A  57      30.760  75.010  38.910  1.00  0.00           N  
ATOM    605  CA  ASN A  57      31.790  75.670  38.100  1.00  0.00           C  
ATOM    606  C   ASN A  57      32.920  74.740  37.570  1.00  0.00           C  
ATOM    607  O   ASN A  57      33.390  74.940  36.460  1.00  0.00           O  
ATOM    608  CB  ASN A  57      32.490  76.670  38.990  1.00  0.00           C  
ATOM    609  CG  ASN A  57      31.590  77.510  39.890  1.00  0.00           C  
ATOM    610  ND2 ASN A  57      31.370  77.060  41.100  1.00  0.00           N  
ATOM    611  OD1 ASN A  57      31.640  78.720  39.710  1.00  0.00           O  
ATOM    612  H   ASN A  57      30.910  75.100  39.900  1.00  0.00           H  
ATOM    613 1HD2 ASN A  57      31.770  76.180  41.360  1.00  0.00           H  
ATOM    614 2HD2 ASN A  57      30.850  77.590  41.770  1.00  0.00           H  
ATOM    615  N   GLU A  58      33.520  73.940  38.460  1.00  0.00           N  
ATOM    616  CA  GLU A  58      34.570  72.950  38.200  1.00  0.00           C  
ATOM    617  C   GLU A  58      34.270  72.060  37.040  1.00  0.00           C  
ATOM    618  O   GLU A  58      33.300  71.250  37.150  1.00  0.00           O  
ATOM    619  CB  GLU A  58      34.980  72.120  39.450  1.00  0.00           C  
ATOM    620  CG  GLU A  58      35.790  70.800  39.440  1.00  0.00           C  
ATOM    621  CD  GLU A  58      37.140  71.170  38.730  1.00  0.00           C  
ATOM    622  OE1 GLU A  58      37.900  71.930  39.380  1.00  0.00           O  
ATOM    623  OE2 GLU A  58      37.350  70.890  37.520  1.00  0.00           O1-
ATOM    624  H   GLU A  58      33.230  73.950  39.410  1.00  0.00           H  
ATOM    625  N   PRO A  59      35.000  72.180  35.920  1.00  0.00           N  
ATOM    626  CA  PRO A  59      34.730  71.370  34.720  1.00  0.00           C  
ATOM    627  C   PRO A  59      35.030  69.900  34.670  1.00  0.00           C  
ATOM    628  O   PRO A  59      34.330  69.150  33.990  1.00  0.00           O  
ATOM    629  CB  PRO A  59      35.300  72.210  33.560  1.00  0.00           C  
ATOM    630  CG  PRO A  59      36.370  73.080  34.170  1.00  0.00           C  
ATOM    631  CD  PRO A  59      36.000  73.220  35.640  1.00  0.00           C  
ATOM    632  N   VAL A  60      36.150  69.460  35.230  1.00  0.00           N  
ATOM    633  CA  VAL A  60      36.510  68.040  35.240  1.00  0.00           C  
ATOM    634  C   VAL A  60      35.920  67.110  36.300  1.00  0.00           C  
ATOM    635  O   VAL A  60      36.350  65.990  36.610  1.00  0.00           O  
ATOM    636  CB  VAL A  60      38.030  67.940  35.080  1.00  0.00           C  
ATOM    637  CG1 VAL A  60      38.600  68.490  33.730  1.00  0.00           C  
ATOM    638  CG2 VAL A  60      38.850  68.390  36.330  1.00  0.00           C  
ATOM    639  H   VAL A  60      36.720  70.080  35.780  1.00  0.00           H  
ATOM    640  N   SER A  61      34.780  67.580  36.780  1.00  0.00           N  
ATOM    641  CA  SER A  61      34.160  67.130  38.070  1.00  0.00           C  
ATOM    642  C   SER A  61      33.650  65.690  38.060  1.00  0.00           C  
ATOM    643  O   SER A  61      33.720  65.020  39.060  1.00  0.00           O  
ATOM    644  CB  SER A  61      33.030  68.120  38.480  1.00  0.00           C  
ATOM    645  OG  SER A  61      32.000  68.250  37.470  1.00  0.00           O  
ATOM    646  H   SER A  61      34.170  68.210  36.300  1.00  0.00           H  
ATOM    647  HG  SER A  61      31.470  69.100  37.470  1.00  0.00           H  
ATOM    648  N   ASP A  62      33.240  65.100  36.930  1.00  0.00           N  
ATOM    649  CA  ASP A  62      32.810  63.670  36.870  1.00  0.00           C  
ATOM    650  C   ASP A  62      33.930  62.590  37.030  1.00  0.00           C  
ATOM    651  O   ASP A  62      33.500  61.490  37.460  1.00  0.00           O  
ATOM    652  CB  ASP A  62      31.950  63.310  35.630  1.00  0.00           C  
ATOM    653  CG  ASP A  62      32.540  63.550  34.260  1.00  0.00           C  
ATOM    654  OD1 ASP A  62      31.650  63.300  33.360  1.00  0.00           O  
ATOM    655  OD2 ASP A  62      33.630  64.090  34.020  1.00  0.00           O1-
ATOM    656  H   ASP A  62      32.750  65.640  36.250  1.00  0.00           H  
ATOM    657  N   TYR A  63      35.230  62.900  36.820  1.00  0.00           N  
ATOM    658  CA  TYR A  63      36.420  62.020  37.060  1.00  0.00           C  
ATOM    659  C   TYR A  63      36.610  61.450  38.480  1.00  0.00           C  
ATOM    660  O   TYR A  63      35.910  61.940  39.360  1.00  0.00           O  
ATOM    661  CB  TYR A  63      37.620  62.720  36.400  1.00  0.00           C  
ATOM    662  CG  TYR A  63      38.930  61.910  36.410  1.00  0.00           C  
ATOM    663  CD1 TYR A  63      39.250  60.990  35.410  1.00  0.00           C  
ATOM    664  CD2 TYR A  63      39.770  62.090  37.490  1.00  0.00           C  
ATOM    665  CE1 TYR A  63      40.380  60.170  35.520  1.00  0.00           C  
ATOM    666  CE2 TYR A  63      40.950  61.340  37.570  1.00  0.00           C  
ATOM    667  CZ  TYR A  63      41.240  60.430  36.610  1.00  0.00           C  
ATOM    668  OH  TYR A  63      42.360  59.730  36.680  1.00  0.00           O  
ATOM    669  H   TYR A  63      35.470  63.810  36.500  1.00  0.00           H  
ATOM    670  HD1 TYR A  63      38.730  61.040  34.460  1.00  0.00           H  
ATOM    671  HD2 TYR A  63      39.500  62.830  38.240  1.00  0.00           H  
ATOM    672  HE1 TYR A  63      40.640  59.510  34.700  1.00  0.00           H  
ATOM    673  HE2 TYR A  63      41.560  61.220  38.460  1.00  0.00           H  
ATOM    674  HH  TYR A  63      42.710  59.760  37.620  1.00  0.00           H  
ATOM    675  N   ILE A  64      37.360  60.340  38.460  1.00  0.00           N  
ATOM    676  CA  ILE A  64      37.640  59.430  39.530  1.00  0.00           C  
ATOM    677  C   ILE A  64      38.490  58.290  38.960  1.00  0.00           C  
ATOM    678  O   ILE A  64      38.130  57.840  37.880  1.00  0.00           O  
ATOM    679  CB  ILE A  64      36.380  58.750  40.220  1.00  0.00           C  
ATOM    680  CG1 ILE A  64      36.600  57.790  41.380  1.00  0.00           C  
ATOM    681  CG2 ILE A  64      35.380  58.160  39.220  1.00  0.00           C  
ATOM    682  CD  ILE A  64      37.420  58.350  42.530  1.00  0.00           C  
ATOM    683  H   ILE A  64      37.760  60.040  37.600  1.00  0.00           H  
ATOM    684  N   ASN A  65      39.720  58.110  39.460  1.00  0.00           N  
ATOM    685  CA  ASN A  65      40.540  56.980  39.080  1.00  0.00           C  
ATOM    686  C   ASN A  65      40.000  55.620  39.660  1.00  0.00           C  
ATOM    687  O   ASN A  65      40.370  55.100  40.720  1.00  0.00           O  
ATOM    688  CB  ASN A  65      42.070  57.160  39.380  1.00  0.00           C  
ATOM    689  CG  ASN A  65      43.020  56.140  38.850  1.00  0.00           C  
ATOM    690  ND2 ASN A  65      44.170  56.630  38.480  1.00  0.00           N  
ATOM    691  OD1 ASN A  65      42.820  54.970  38.640  1.00  0.00           O  
ATOM    692  H   ASN A  65      40.040  58.690  40.210  1.00  0.00           H  
ATOM    693 1HD2 ASN A  65      44.500  57.570  38.500  1.00  0.00           H  
ATOM    694 2HD2 ASN A  65      44.860  55.920  38.380  1.00  0.00           H  
ATOM    695  N   ALA A  66      38.990  55.190  38.920  1.00  0.00           N  
ATOM    696  CA  ALA A  66      38.380  53.880  39.060  1.00  0.00           C  
ATOM    697  C   ALA A  66      37.770  53.290  37.820  1.00  0.00           C  
ATOM    698  O   ALA A  66      37.000  53.980  37.130  1.00  0.00           O  
ATOM    699  CB  ALA A  66      37.320  53.890  40.170  1.00  0.00           C  
ATOM    700  H   ALA A  66      38.490  55.850  38.370  1.00  0.00           H  
ATOM    701  N   ASN A  67      38.020  51.950  37.600  1.00  0.00           N  
ATOM    702  CA  ASN A  67      37.500  51.120  36.530  1.00  0.00           C  
ATOM    703  C   ASN A  67      36.730  49.790  36.960  1.00  0.00           C  
ATOM    704  O   ASN A  67      36.900  49.350  38.050  1.00  0.00           O  
ATOM    705  CB  ASN A  67      38.580  50.680  35.530  1.00  0.00           C  
ATOM    706  CG  ASN A  67      39.170  51.820  34.700  1.00  0.00           C  
ATOM    707  ND2 ASN A  67      38.860  51.800  33.410  1.00  0.00           N  
ATOM    708  OD1 ASN A  67      39.820  52.720  35.180  1.00  0.00           O  
ATOM    709  H   ASN A  67      38.680  51.480  38.190  1.00  0.00           H  
ATOM    710 1HD2 ASN A  67      38.360  51.030  33.020  1.00  0.00           H  
ATOM    711 2HD2 ASN A  67      39.090  52.550  32.800  1.00  0.00           H  
ATOM    712  N   ILE A  68      35.890  49.240  36.060  1.00  0.00           N  
ATOM    713  CA  ILE A  68      35.190  47.980  36.320  1.00  0.00           C  
ATOM    714  C   ILE A  68      35.910  46.900  35.600  1.00  0.00           C  
ATOM    715  O   ILE A  68      36.180  46.870  34.400  1.00  0.00           O  
ATOM    716  CB  ILE A  68      33.680  48.070  35.950  1.00  0.00           C  
ATOM    717  CG1 ILE A  68      33.040  49.390  36.410  1.00  0.00           C  
ATOM    718  CG2 ILE A  68      32.880  46.870  36.510  1.00  0.00           C  
ATOM    719  CD  ILE A  68      31.630  49.780  35.940  1.00  0.00           C  
ATOM    720  H   ILE A  68      35.700  49.770  35.240  1.00  0.00           H  
ATOM    721  N   ILE A  69      36.150  45.900  36.400  1.00  0.00           N  
ATOM    722  CA  ILE A  69      36.510  44.450  36.080  1.00  0.00           C  
ATOM    723  C   ILE A  69      35.310  43.600  36.470  1.00  0.00           C  
ATOM    724  O   ILE A  69      34.620  43.760  37.480  1.00  0.00           O  
ATOM    725  CB  ILE A  69      37.760  44.040  36.920  1.00  0.00           C  
ATOM    726  CG1 ILE A  69      38.890  44.980  36.900  1.00  0.00           C  
ATOM    727  CG2 ILE A  69      38.290  42.620  36.620  1.00  0.00           C  
ATOM    728  CD  ILE A  69      39.630  45.080  35.610  1.00  0.00           C  
ATOM    729  H   ILE A  69      36.280  46.040  37.380  1.00  0.00           H  
ATOM    730  N   MET A  70      35.050  42.660  35.660  1.00  0.00           N  
ATOM    731  CA  MET A  70      34.170  41.560  36.010  1.00  0.00           C  
ATOM    732  C   MET A  70      34.870  40.160  36.060  1.00  0.00           C  
ATOM    733  O   MET A  70      35.880  40.000  35.350  1.00  0.00           O  
ATOM    734  CB  MET A  70      32.990  41.510  34.960  1.00  0.00           C  
ATOM    735  CG  MET A  70      31.920  42.570  34.880  1.00  0.00           C  
ATOM    736  SD  MET A  70      30.650  42.460  36.200  1.00  0.00           S  
ATOM    737  CE  MET A  70      29.520  43.430  35.250  1.00  0.00           C  
ATOM    738  H   MET A  70      35.550  42.690  34.800  1.00  0.00           H  
ATOM    739  N   PRO A  71      34.240  39.150  36.830  1.00  0.00           N  
ATOM    740  CA  PRO A  71      34.610  37.740  36.810  1.00  0.00           C  
ATOM    741  C   PRO A  71      34.400  37.040  35.430  1.00  0.00           C  
ATOM    742  O   PRO A  71      35.100  36.130  35.070  1.00  0.00           O  
ATOM    743  CB  PRO A  71      33.840  37.040  37.910  1.00  0.00           C  
ATOM    744  CG  PRO A  71      33.460  38.190  38.850  1.00  0.00           C  
ATOM    745  CD  PRO A  71      33.440  39.440  38.010  1.00  0.00           C  
ATOM    746  N   GLU A  72      33.170  37.390  35.030  1.00  0.00           N  
ATOM    747  CA  GLU A  72      32.620  37.080  33.720  1.00  0.00           C  
ATOM    748  C   GLU A  72      31.990  38.340  33.060  1.00  0.00           C  
ATOM    749  O   GLU A  72      31.370  39.150  33.740  1.00  0.00           O  
ATOM    750  CB  GLU A  72      31.540  36.040  33.920  1.00  0.00           C  
ATOM    751  CG  GLU A  72      31.360  35.000  32.880  1.00  0.00           C  
ATOM    752  CD  GLU A  72      31.230  35.500  31.420  1.00  0.00           C  
ATOM    753  OE1 GLU A  72      30.180  35.890  30.900  1.00  0.00           O  
ATOM    754  OE2 GLU A  72      32.300  35.660  30.800  1.00  0.00           O1-
ATOM    755  H   GLU A  72      32.540  37.860  35.640  1.00  0.00           H  
ATOM    756  N   PHE A  73      31.860  38.320  31.740  1.00  0.00           N  
ATOM    757  CA  PHE A  73      31.190  39.390  30.970  1.00  0.00           C  
ATOM    758  C   PHE A  73      29.700  39.370  31.390  1.00  0.00           C  
ATOM    759  O   PHE A  73      29.080  40.360  31.120  1.00  0.00           O  
ATOM    760  CB  PHE A  73      31.420  39.150  29.450  1.00  0.00           C  
ATOM    761  CG  PHE A  73      32.880  39.180  28.990  1.00  0.00           C  
ATOM    762  CD1 PHE A  73      33.410  40.460  28.670  1.00  0.00           C  
ATOM    763  CD2 PHE A  73      33.690  38.080  28.810  1.00  0.00           C  
ATOM    764  CE1 PHE A  73      34.750  40.640  28.280  1.00  0.00           C  
ATOM    765  CE2 PHE A  73      35.020  38.260  28.370  1.00  0.00           C  
ATOM    766  CZ  PHE A  73      35.580  39.510  28.170  1.00  0.00           C  
ATOM    767  H   PHE A  73      31.980  37.450  31.270  1.00  0.00           H  
ATOM    768  HD1 PHE A  73      32.740  41.320  28.680  1.00  0.00           H  
ATOM    769  HD2 PHE A  73      33.300  37.170  29.250  1.00  0.00           H  
ATOM    770  HE1 PHE A  73      35.200  41.630  28.250  1.00  0.00           H  
ATOM    771  HE2 PHE A  73      35.680  37.390  28.410  1.00  0.00           H  
ATOM    772  HZ  PHE A  73      36.660  39.600  28.170  1.00  0.00           H  
ATOM    773  N   GLY A  74      29.130  38.260  31.750  1.00  0.00           N  
ATOM    774  CA  GLY A  74      27.730  38.210  32.250  1.00  0.00           C  
ATOM    775  C   GLY A  74      27.480  38.410  33.770  1.00  0.00           C  
ATOM    776  O   GLY A  74      26.320  38.260  34.200  1.00  0.00           O  
ATOM    777  H   GLY A  74      29.580  37.380  31.600  1.00  0.00           H  
ATOM    778  N   SER A  75      28.530  38.710  34.540  1.00  0.00           N  
ATOM    779  CA  SER A  75      28.440  38.820  36.020  1.00  0.00           C  
ATOM    780  C   SER A  75      27.420  39.940  36.420  1.00  0.00           C  
ATOM    781  O   SER A  75      27.280  40.910  35.720  1.00  0.00           O  
ATOM    782  CB  SER A  75      29.800  39.210  36.590  1.00  0.00           C  
ATOM    783  OG  SER A  75      30.620  38.040  36.830  1.00  0.00           O  
ATOM    784  H   SER A  75      29.420  39.000  34.210  1.00  0.00           H  
ATOM    785  HG  SER A  75      30.090  37.480  37.470  1.00  0.00           H  
ATOM    786  N   SER A  76      26.850  39.850  37.620  1.00  0.00           N  
ATOM    787  CA  SER A  76      26.040  40.940  38.240  1.00  0.00           C  
ATOM    788  C   SER A  76      26.890  42.150  38.520  1.00  0.00           C  
ATOM    789  O   SER A  76      28.090  42.120  38.500  1.00  0.00           O  
ATOM    790  CB  SER A  76      25.320  40.510  39.530  1.00  0.00           C  
ATOM    791  OG  SER A  76      26.090  40.460  40.720  1.00  0.00           O  
ATOM    792  H   SER A  76      26.940  39.010  38.160  1.00  0.00           H  
ATOM    793  HG  SER A  76      25.580  39.860  41.330  1.00  0.00           H  
ATOM    794  N   GLY A  77      26.200  43.240  38.650  1.00  0.00           N  
ATOM    795  CA  GLY A  77      26.780  44.500  39.120  1.00  0.00           C  
ATOM    796  C   GLY A  77      27.270  44.530  40.570  1.00  0.00           C  
ATOM    797  O   GLY A  77      28.060  45.380  40.980  1.00  0.00           O  
ATOM    798  H   GLY A  77      25.410  43.440  38.070  1.00  0.00           H  
ATOM    799  N   LYS A  78      26.970  43.430  41.260  1.00  0.00           N  
ATOM    800  CA  LYS A  78      27.400  43.160  42.640  1.00  0.00           C  
ATOM    801  C   LYS A  78      28.680  42.320  42.670  1.00  0.00           C  
ATOM    802  O   LYS A  78      29.610  42.520  43.490  1.00  0.00           O  
ATOM    803  CB  LYS A  78      26.280  42.520  43.470  1.00  0.00           C  
ATOM    804  CG  LYS A  78      26.460  42.740  44.920  1.00  0.00           C  
ATOM    805  CD  LYS A  78      25.220  42.330  45.740  1.00  0.00           C  
ATOM    806  CE  LYS A  78      25.110  40.830  45.790  1.00  0.00           C  
ATOM    807  NZ  LYS A  78      26.070  40.160  46.720  1.00  0.00           N1+
ATOM    808  H   LYS A  78      26.210  42.850  40.950  1.00  0.00           H  
ATOM    809  HZ1 LYS A  78      25.850  40.410  47.660  1.00  0.00           H  
ATOM    810  HZ2 LYS A  78      26.030  39.160  46.770  1.00  0.00           H  
ATOM    811  HZ3 LYS A  78      26.980  40.530  46.530  1.00  0.00           H  
ATOM    812  N   LYS A  79      28.740  41.330  41.730  1.00  0.00           N  
ATOM    813  CA  LYS A  79      29.960  40.600  41.440  1.00  0.00           C  
ATOM    814  C   LYS A  79      31.230  41.370  40.980  1.00  0.00           C  
ATOM    815  O   LYS A  79      32.230  40.670  40.810  1.00  0.00           O  
ATOM    816  CB  LYS A  79      29.700  39.350  40.670  1.00  0.00           C  
ATOM    817  CG  LYS A  79      29.030  38.300  41.510  1.00  0.00           C  
ATOM    818  CD  LYS A  79      29.980  37.630  42.570  1.00  0.00           C  
ATOM    819  CE  LYS A  79      30.970  36.660  41.920  1.00  0.00           C  
ATOM    820  NZ  LYS A  79      31.700  35.790  42.900  1.00  0.00           N1+
ATOM    821  H   LYS A  79      27.980  41.150  41.110  1.00  0.00           H  
ATOM    822  HZ1 LYS A  79      32.500  35.350  42.490  1.00  0.00           H  
ATOM    823  HZ2 LYS A  79      32.030  36.380  43.630  1.00  0.00           H  
ATOM    824  HZ3 LYS A  79      31.110  35.160  43.410  1.00  0.00           H  
ATOM    825  N   SER A  80      31.000  42.470  40.370  1.00  0.00           N  
ATOM    826  CA  SER A  80      32.080  43.380  39.830  1.00  0.00           C  
ATOM    827  C   SER A  80      33.230  43.610  40.830  1.00  0.00           C  
ATOM    828  O   SER A  80      33.060  43.630  42.090  1.00  0.00           O  
ATOM    829  CB  SER A  80      31.380  44.600  39.210  1.00  0.00           C  
ATOM    830  OG  SER A  80      30.270  44.330  38.350  1.00  0.00           O  
ATOM    831  H   SER A  80      30.090  42.830  40.210  1.00  0.00           H  
ATOM    832  HG  SER A  80      30.510  43.660  37.660  1.00  0.00           H  
ATOM    833  N   TYR A  81      34.360  43.820  40.160  1.00  0.00           N  
ATOM    834  CA  TYR A  81      35.480  44.380  40.880  1.00  0.00           C  
ATOM    835  C   TYR A  81      35.690  45.850  40.470  1.00  0.00           C  
ATOM    836  O   TYR A  81      36.000  46.150  39.290  1.00  0.00           O  
ATOM    837  CB  TYR A  81      36.720  43.530  40.600  1.00  0.00           C  
ATOM    838  CG  TYR A  81      36.570  42.080  40.930  1.00  0.00           C  
ATOM    839  CD1 TYR A  81      36.560  41.230  39.840  1.00  0.00           C  
ATOM    840  CD2 TYR A  81      36.660  41.530  42.210  1.00  0.00           C  
ATOM    841  CE1 TYR A  81      36.600  39.860  40.070  1.00  0.00           C  
ATOM    842  CE2 TYR A  81      36.760  40.240  42.430  1.00  0.00           C  
ATOM    843  CZ  TYR A  81      36.660  39.370  41.360  1.00  0.00           C  
ATOM    844  OH  TYR A  81      36.140  38.140  41.670  1.00  0.00           O  
ATOM    845  H   TYR A  81      34.420  43.790  39.160  1.00  0.00           H  
ATOM    846  HD1 TYR A  81      36.810  41.670  38.870  1.00  0.00           H  
ATOM    847  HD2 TYR A  81      36.610  42.160  43.090  1.00  0.00           H  
ATOM    848  HE1 TYR A  81      36.280  39.210  39.250  1.00  0.00           H  
ATOM    849  HE2 TYR A  81      36.800  39.850  43.450  1.00  0.00           H  
ATOM    850  HH  TYR A  81      36.310  37.910  42.630  1.00  0.00           H  
ATOM    851  N   ILE A  82      35.340  46.770  41.330  1.00  0.00           N  
ATOM    852  CA  ILE A  82      35.600  48.170  40.970  1.00  0.00           C  
ATOM    853  C   ILE A  82      37.030  48.630  41.420  1.00  0.00           C  
ATOM    854  O   ILE A  82      37.430  48.730  42.600  1.00  0.00           O  
ATOM    855  CB  ILE A  82      34.490  49.230  41.220  1.00  0.00           C  
ATOM    856  CG1 ILE A  82      33.950  49.210  42.650  1.00  0.00           C  
ATOM    857  CG2 ILE A  82      33.320  49.010  40.300  1.00  0.00           C  
ATOM    858  CD  ILE A  82      33.200  50.530  42.980  1.00  0.00           C  
ATOM    859  H   ILE A  82      35.060  46.620  42.280  1.00  0.00           H  
ATOM    860  N   ALA A  83      37.900  48.500  40.430  1.00  0.00           N  
ATOM    861  CA  ALA A  83      39.400  48.670  40.550  1.00  0.00           C  
ATOM    862  C   ALA A  83      39.710  50.210  40.730  1.00  0.00           C  
ATOM    863  O   ALA A  83      39.310  51.050  39.910  1.00  0.00           O  
ATOM    864  CB  ALA A  83      40.200  48.220  39.320  1.00  0.00           C  
ATOM    865  H   ALA A  83      37.600  48.390  39.480  1.00  0.00           H  
ATOM    866  N   THR A  84      40.320  50.620  41.850  1.00  0.00           N  
ATOM    867  CA  THR A  84      40.640  51.960  42.160  1.00  0.00           C  
ATOM    868  C   THR A  84      42.100  52.170  42.550  1.00  0.00           C  
ATOM    869  O   THR A  84      42.720  51.190  42.900  1.00  0.00           O  
ATOM    870  CB  THR A  84      39.620  52.480  43.160  1.00  0.00           C  
ATOM    871  CG2 THR A  84      39.710  51.740  44.520  1.00  0.00           C  
ATOM    872  OG1 THR A  84      39.840  53.900  43.270  1.00  0.00           O  
ATOM    873  H   THR A  84      40.450  49.970  42.600  1.00  0.00           H  
ATOM    874  HG1 THR A  84      40.050  54.290  42.370  1.00  0.00           H  
ATOM    875  N   GLN A  85      42.640  53.410  42.600  1.00  0.00           N  
ATOM    876  CA  GLN A  85      44.000  53.660  42.950  1.00  0.00           C  
ATOM    877  C   GLN A  85      44.280  53.950  44.390  1.00  0.00           C  
ATOM    878  O   GLN A  85      43.400  53.900  45.200  1.00  0.00           O  
ATOM    879  CB  GLN A  85      44.550  54.830  42.060  1.00  0.00           C  
ATOM    880  CG  GLN A  85      44.270  56.220  42.560  1.00  0.00           C  
ATOM    881  CD  GLN A  85      44.980  57.280  41.710  1.00  0.00           C  
ATOM    882  NE2 GLN A  85      44.310  58.420  41.870  1.00  0.00           N  
ATOM    883  OE1 GLN A  85      45.840  57.160  40.840  1.00  0.00           O  
ATOM    884  H   GLN A  85      42.020  54.190  42.520  1.00  0.00           H  
ATOM    885 1HE2 GLN A  85      43.660  58.520  42.620  1.00  0.00           H  
ATOM    886 2HE2 GLN A  85      44.240  59.140  41.180  1.00  0.00           H  
ATOM    887  N   GLY A  86      45.520  54.090  44.840  1.00  0.00           N  
ATOM    888  CA  GLY A  86      45.910  54.390  46.270  1.00  0.00           C  
ATOM    889  C   GLY A  86      45.370  55.660  46.860  1.00  0.00           C  
ATOM    890  O   GLY A  86      45.920  56.690  46.560  1.00  0.00           O  
ATOM    891  H   GLY A  86      46.300  53.900  44.240  1.00  0.00           H  
ATOM    892  N   CYS A  87      44.850  55.440  48.060  1.00  0.00           N  
ATOM    893  CA  CYS A  87      44.110  56.440  48.880  1.00  0.00           C  
ATOM    894  C   CYS A  87      45.060  57.470  49.400  1.00  0.00           C  
ATOM    895  O   CYS A  87      45.810  57.180  50.350  1.00  0.00           O  
ATOM    896  CB  CYS A  87      43.440  55.770  50.070  1.00  0.00           C  
ATOM    897  SG  CYS A  87      42.450  54.330  49.570  1.00  0.00           S  
ATOM    898  H   CYS A  87      44.930  54.510  48.430  1.00  0.00           H  
ATOM    899  HG  CYS A  87      43.500  53.530  49.420  1.00  0.00           H  
ATOM    900  N   LEU A  88      44.810  58.750  49.110  1.00  0.00           N  
ATOM    901  CA  LEU A  88      45.510  59.870  49.770  1.00  0.00           C  
ATOM    902  C   LEU A  88      44.610  60.990  50.280  1.00  0.00           C  
ATOM    903  O   LEU A  88      43.430  61.050  50.020  1.00  0.00           O  
ATOM    904  CB  LEU A  88      46.400  60.620  48.790  1.00  0.00           C  
ATOM    905  CG  LEU A  88      47.480  59.850  48.030  1.00  0.00           C  
ATOM    906  CD1 LEU A  88      48.160  60.930  47.140  1.00  0.00           C  
ATOM    907  CD2 LEU A  88      48.510  58.970  48.800  1.00  0.00           C  
ATOM    908  H   LEU A  88      43.960  58.990  48.640  1.00  0.00           H  
ATOM    909  N   GLN A  89      45.170  61.790  51.210  1.00  0.00           N  
ATOM    910  CA  GLN A  89      44.490  62.800  52.010  1.00  0.00           C  
ATOM    911  C   GLN A  89      43.440  63.730  51.330  1.00  0.00           C  
ATOM    912  O   GLN A  89      42.470  64.130  51.980  1.00  0.00           O  
ATOM    913  CB  GLN A  89      45.580  63.520  52.840  1.00  0.00           C  
ATOM    914  CG  GLN A  89      46.730  64.060  52.010  1.00  0.00           C  
ATOM    915  CD  GLN A  89      46.410  65.240  51.200  1.00  0.00           C  
ATOM    916  NE2 GLN A  89      46.240  66.390  51.790  1.00  0.00           N  
ATOM    917  OE1 GLN A  89      46.300  65.150  49.960  1.00  0.00           O  
ATOM    918  H   GLN A  89      46.080  61.480  51.480  1.00  0.00           H  
ATOM    919 1HE2 GLN A  89      46.360  66.570  52.770  1.00  0.00           H  
ATOM    920 2HE2 GLN A  89      46.020  67.090  51.100  1.00  0.00           H  
ATOM    921  N   ASN A  90      43.630  64.160  50.080  1.00  0.00           N  
ATOM    922  CA  ASN A  90      42.610  64.780  49.170  1.00  0.00           C  
ATOM    923  C   ASN A  90      41.640  63.780  48.460  1.00  0.00           C  
ATOM    924  O   ASN A  90      40.430  63.810  48.720  1.00  0.00           O  
ATOM    925  CB  ASN A  90      43.320  65.690  48.170  1.00  0.00           C  
ATOM    926  CG  ASN A  90      44.380  65.010  47.320  1.00  0.00           C  
ATOM    927  ND2 ASN A  90      44.680  65.580  46.220  1.00  0.00           N  
ATOM    928  OD1 ASN A  90      44.710  63.800  47.480  1.00  0.00           O  
ATOM    929  H   ASN A  90      44.560  64.170  49.710  1.00  0.00           H  
ATOM    930 1HD2 ASN A  90      44.120  66.360  45.940  1.00  0.00           H  
ATOM    931 2HD2 ASN A  90      45.630  65.500  45.930  1.00  0.00           H  
ATOM    932  N   THR A  91      42.150  62.710  47.870  1.00  0.00           N  
ATOM    933  CA  THR A  91      41.390  61.780  46.950  1.00  0.00           C  
ATOM    934  C   THR A  91      40.450  60.790  47.650  1.00  0.00           C  
ATOM    935  O   THR A  91      39.520  60.230  47.060  1.00  0.00           O  
ATOM    936  CB  THR A  91      42.340  60.920  46.080  1.00  0.00           C  
ATOM    937  CG2 THR A  91      43.020  61.750  44.950  1.00  0.00           C  
ATOM    938  OG1 THR A  91      43.320  60.340  46.900  1.00  0.00           O  
ATOM    939  H   THR A  91      43.080  62.430  48.110  1.00  0.00           H  
ATOM    940  HG1 THR A  91      43.710  59.570  46.400  1.00  0.00           H  
ATOM    941  N   VAL A  92      40.710  60.640  48.960  1.00  0.00           N  
ATOM    942  CA  VAL A  92      39.790  59.860  49.830  1.00  0.00           C  
ATOM    943  C   VAL A  92      38.300  60.290  49.930  1.00  0.00           C  
ATOM    944  O   VAL A  92      37.400  59.480  49.720  1.00  0.00           O  
ATOM    945  CB  VAL A  92      40.420  59.660  51.180  1.00  0.00           C  
ATOM    946  CG1 VAL A  92      41.700  58.840  51.100  1.00  0.00           C  
ATOM    947  CG2 VAL A  92      40.540  60.920  52.060  1.00  0.00           C  
ATOM    948  H   VAL A  92      41.550  60.900  49.430  1.00  0.00           H  
ATOM    949  N   ASN A  93      38.000  61.580  49.880  1.00  0.00           N  
ATOM    950  CA  ASN A  93      36.650  62.090  49.750  1.00  0.00           C  
ATOM    951  C   ASN A  93      35.850  61.690  48.540  1.00  0.00           C  
ATOM    952  O   ASN A  93      34.810  61.030  48.790  1.00  0.00           O  
ATOM    953  CB  ASN A  93      36.830  63.630  49.820  1.00  0.00           C  
ATOM    954  CG  ASN A  93      37.330  64.170  51.140  1.00  0.00           C  
ATOM    955  ND2 ASN A  93      36.850  65.330  51.550  1.00  0.00           N  
ATOM    956  OD1 ASN A  93      38.290  63.710  51.710  1.00  0.00           O  
ATOM    957  H   ASN A  93      38.790  62.180  49.930  1.00  0.00           H  
ATOM    958 1HD2 ASN A  93      36.170  65.840  51.020  1.00  0.00           H  
ATOM    959 2HD2 ASN A  93      37.180  65.710  52.410  1.00  0.00           H  
ATOM    960  N   ASP A  94      36.560  61.640  47.390  1.00  0.00           N  
ATOM    961  CA  ASP A  94      36.060  61.090  46.100  1.00  0.00           C  
ATOM    962  C   ASP A  94      35.750  59.610  46.250  1.00  0.00           C  
ATOM    963  O   ASP A  94      34.640  59.150  46.010  1.00  0.00           O  
ATOM    964  CB  ASP A  94      37.030  61.330  44.990  1.00  0.00           C  
ATOM    965  CG  ASP A  94      37.090  62.860  44.760  1.00  0.00           C  
ATOM    966  OD1 ASP A  94      36.330  63.460  44.080  1.00  0.00           O  
ATOM    967  OD2 ASP A  94      38.200  63.360  45.060  1.00  0.00           O1-
ATOM    968  H   ASP A  94      37.560  61.640  47.400  1.00  0.00           H  
ATOM    969  N   PHE A  95      36.730  58.850  46.690  1.00  0.00           N  
ATOM    970  CA  PHE A  95      36.690  57.400  47.050  1.00  0.00           C  
ATOM    971  C   PHE A  95      35.390  57.090  47.870  1.00  0.00           C  
ATOM    972  O   PHE A  95      34.600  56.300  47.350  1.00  0.00           O  
ATOM    973  CB  PHE A  95      37.930  56.980  47.760  1.00  0.00           C  
ATOM    974  CG  PHE A  95      37.870  55.500  48.200  1.00  0.00           C  
ATOM    975  CD1 PHE A  95      38.150  54.530  47.290  1.00  0.00           C  
ATOM    976  CD2 PHE A  95      37.500  55.190  49.480  1.00  0.00           C  
ATOM    977  CE1 PHE A  95      38.060  53.200  47.760  1.00  0.00           C  
ATOM    978  CE2 PHE A  95      37.440  53.910  49.910  1.00  0.00           C  
ATOM    979  CZ  PHE A  95      37.680  52.860  49.060  1.00  0.00           C  
ATOM    980  H   PHE A  95      37.660  59.200  46.790  1.00  0.00           H  
ATOM    981  HD1 PHE A  95      38.420  54.720  46.250  1.00  0.00           H  
ATOM    982  HD2 PHE A  95      37.110  55.940  50.170  1.00  0.00           H  
ATOM    983  HE1 PHE A  95      38.400  52.480  47.010  1.00  0.00           H  
ATOM    984  HE2 PHE A  95      37.140  53.750  50.940  1.00  0.00           H  
ATOM    985  HZ  PHE A  95      37.700  51.830  49.410  1.00  0.00           H  
ATOM    986  N   TRP A  96      35.130  57.800  48.970  1.00  0.00           N  
ATOM    987  CA  TRP A  96      34.010  57.610  49.890  1.00  0.00           C  
ATOM    988  C   TRP A  96      32.610  57.940  49.250  1.00  0.00           C  
ATOM    989  O   TRP A  96      31.710  57.080  49.060  1.00  0.00           O  
ATOM    990  CB  TRP A  96      34.240  58.370  51.180  1.00  0.00           C  
ATOM    991  CG  TRP A  96      35.380  57.760  52.100  1.00  0.00           C  
ATOM    992  CD1 TRP A  96      36.450  58.440  52.400  1.00  0.00           C  
ATOM    993  CD2 TRP A  96      35.350  56.530  52.700  1.00  0.00           C  
ATOM    994  CE2 TRP A  96      36.450  56.520  53.520  1.00  0.00           C  
ATOM    995  CE3 TRP A  96      34.500  55.440  52.690  1.00  0.00           C  
ATOM    996  NE1 TRP A  96      37.120  57.710  53.320  1.00  0.00           N  
ATOM    997  CZ2 TRP A  96      36.660  55.470  54.430  1.00  0.00           C  
ATOM    998  CZ3 TRP A  96      34.690  54.410  53.570  1.00  0.00           C  
ATOM    999  CH2 TRP A  96      35.790  54.450  54.420  1.00  0.00           C  
ATOM   1000  H   TRP A  96      35.930  58.360  49.200  1.00  0.00           H  
ATOM   1001  HD1 TRP A  96      36.480  59.520  52.260  1.00  0.00           H  
ATOM   1002  HE1 TRP A  96      37.930  57.970  53.850  1.00  0.00           H  
ATOM   1003  HE3 TRP A  96      33.650  55.350  52.010  1.00  0.00           H  
ATOM   1004  HZ2 TRP A  96      37.580  55.380  55.020  1.00  0.00           H  
ATOM   1005  HZ3 TRP A  96      34.080  53.510  53.490  1.00  0.00           H  
ATOM   1006  HH2 TRP A  96      35.760  53.680  55.190  1.00  0.00           H  
ATOM   1007  N   ARG A  97      32.610  59.100  48.570  1.00  0.00           N  
ATOM   1008  CA  ARG A  97      31.500  59.580  47.700  1.00  0.00           C  
ATOM   1009  C   ARG A  97      31.150  58.650  46.500  1.00  0.00           C  
ATOM   1010  O   ARG A  97      30.000  58.530  46.190  1.00  0.00           O  
ATOM   1011  CB  ARG A  97      31.940  60.880  47.080  1.00  0.00           C  
ATOM   1012  CG  ARG A  97      31.150  61.520  45.950  1.00  0.00           C  
ATOM   1013  CD  ARG A  97      31.420  62.980  46.150  1.00  0.00           C  
ATOM   1014  NE  ARG A  97      30.760  63.850  45.100  1.00  0.00           N  
ATOM   1015  CZ  ARG A  97      31.300  64.590  44.110  1.00  0.00           C  
ATOM   1016  NH1 ARG A  97      32.610  64.850  44.040  1.00  0.00           N1+
ATOM   1017  NH2 ARG A  97      30.540  64.880  43.040  1.00  0.00           N  
ATOM   1018  H   ARG A  97      33.420  59.670  48.630  1.00  0.00           H  
ATOM   1019  HE  ARG A  97      29.760  63.880  45.200  1.00  0.00           H  
ATOM   1020 1HH1 ARG A  97      33.260  64.770  44.790  1.00  0.00           H  
ATOM   1021 2HH1 ARG A  97      33.050  65.190  43.200  1.00  0.00           H  
ATOM   1022 1HH2 ARG A  97      29.650  64.430  43.040  1.00  0.00           H  
ATOM   1023 2HH2 ARG A  97      30.750  65.280  42.140  1.00  0.00           H  
ATOM   1024  N   MET A  98      32.240  57.980  46.060  1.00  0.00           N  
ATOM   1025  CA  MET A  98      32.050  56.850  45.130  1.00  0.00           C  
ATOM   1026  C   MET A  98      31.520  55.560  45.810  1.00  0.00           C  
ATOM   1027  O   MET A  98      30.500  55.020  45.330  1.00  0.00           O  
ATOM   1028  CB  MET A  98      33.390  56.740  44.350  1.00  0.00           C  
ATOM   1029  CG  MET A  98      33.500  55.600  43.370  1.00  0.00           C  
ATOM   1030  SD  MET A  98      33.790  53.910  44.020  1.00  0.00           S  
ATOM   1031  CE  MET A  98      35.220  54.340  45.050  1.00  0.00           C  
ATOM   1032  H   MET A  98      33.120  58.460  46.010  1.00  0.00           H  
ATOM   1033  N   VAL A  99      32.110  55.120  46.930  1.00  0.00           N  
ATOM   1034  CA  VAL A  99      31.630  53.990  47.750  1.00  0.00           C  
ATOM   1035  C   VAL A  99      30.130  54.170  48.220  1.00  0.00           C  
ATOM   1036  O   VAL A  99      29.370  53.220  48.230  1.00  0.00           O  
ATOM   1037  CB  VAL A  99      32.610  53.720  48.970  1.00  0.00           C  
ATOM   1038  CG1 VAL A  99      32.180  52.750  50.070  1.00  0.00           C  
ATOM   1039  CG2 VAL A  99      33.910  53.260  48.320  1.00  0.00           C  
ATOM   1040  H   VAL A  99      33.050  55.440  47.090  1.00  0.00           H  
ATOM   1041  N   PHE A 100      29.720  55.420  48.520  1.00  0.00           N  
ATOM   1042  CA  PHE A 100      28.290  55.780  48.730  1.00  0.00           C  
ATOM   1043  C   PHE A 100      27.420  55.570  47.540  1.00  0.00           C  
ATOM   1044  O   PHE A 100      26.560  54.680  47.480  1.00  0.00           O  
ATOM   1045  CB  PHE A 100      28.200  57.230  49.280  1.00  0.00           C  
ATOM   1046  CG  PHE A 100      26.940  57.670  50.070  1.00  0.00           C  
ATOM   1047  CD1 PHE A 100      26.900  57.510  51.480  1.00  0.00           C  
ATOM   1048  CD2 PHE A 100      25.870  58.070  49.340  1.00  0.00           C  
ATOM   1049  CE1 PHE A 100      25.700  57.710  52.090  1.00  0.00           C  
ATOM   1050  CE2 PHE A 100      24.630  58.310  49.950  1.00  0.00           C  
ATOM   1051  CZ  PHE A 100      24.590  58.120  51.380  1.00  0.00           C  
ATOM   1052  H   PHE A 100      30.390  56.120  48.720  1.00  0.00           H  
ATOM   1053  HD1 PHE A 100      27.820  57.600  52.050  1.00  0.00           H  
ATOM   1054  HD2 PHE A 100      25.910  58.230  48.270  1.00  0.00           H  
ATOM   1055  HE1 PHE A 100      25.720  57.630  53.180  1.00  0.00           H  
ATOM   1056  HE2 PHE A 100      23.790  58.680  49.370  1.00  0.00           H  
ATOM   1057  HZ  PHE A 100      23.640  58.040  51.910  1.00  0.00           H  
ATOM   1058  N   GLN A 101      27.830  56.240  46.440  1.00  0.00           N  
ATOM   1059  CA  GLN A 101      27.010  56.270  45.190  1.00  0.00           C  
ATOM   1060  C   GLN A 101      26.900  54.930  44.440  1.00  0.00           C  
ATOM   1061  O   GLN A 101      25.800  54.630  43.960  1.00  0.00           O  
ATOM   1062  CB  GLN A 101      27.760  57.320  44.400  1.00  0.00           C  
ATOM   1063  CG  GLN A 101      27.300  57.400  42.910  1.00  0.00           C  
ATOM   1064  CD  GLN A 101      28.380  58.160  42.140  1.00  0.00           C  
ATOM   1065  NE2 GLN A 101      29.030  57.410  41.270  1.00  0.00           N  
ATOM   1066  OE1 GLN A 101      28.550  59.390  42.090  1.00  0.00           O  
ATOM   1067  H   GLN A 101      28.560  56.920  46.460  1.00  0.00           H  
ATOM   1068 1HE2 GLN A 101      28.950  56.410  41.350  1.00  0.00           H  
ATOM   1069 2HE2 GLN A 101      29.520  57.790  40.480  1.00  0.00           H  
ATOM   1070  N   GLU A 102      27.920  54.140  44.480  1.00  0.00           N  
ATOM   1071  CA  GLU A 102      27.930  52.830  43.780  1.00  0.00           C  
ATOM   1072  C   GLU A 102      27.380  51.630  44.570  1.00  0.00           C  
ATOM   1073  O   GLU A 102      27.000  50.670  43.920  1.00  0.00           O  
ATOM   1074  CB  GLU A 102      29.230  52.470  43.180  1.00  0.00           C  
ATOM   1075  CG  GLU A 102      29.630  53.420  42.050  1.00  0.00           C  
ATOM   1076  CD  GLU A 102      28.840  53.480  40.820  1.00  0.00           C  
ATOM   1077  OE1 GLU A 102      28.480  54.600  40.440  1.00  0.00           O  
ATOM   1078  OE2 GLU A 102      28.540  52.430  40.190  1.00  0.00           O1-
ATOM   1079  H   GLU A 102      28.720  54.350  45.040  1.00  0.00           H  
ATOM   1080  N   ASN A 103      26.900  51.900  45.790  1.00  0.00           N  
ATOM   1081  CA  ASN A 103      26.440  51.090  46.810  1.00  0.00           C  
ATOM   1082  C   ASN A 103      27.210  49.840  47.320  1.00  0.00           C  
ATOM   1083  O   ASN A 103      26.640  48.990  47.930  1.00  0.00           O  
ATOM   1084  CB  ASN A 103      24.910  50.690  46.590  1.00  0.00           C  
ATOM   1085  CG  ASN A 103      23.840  51.810  46.330  1.00  0.00           C  
ATOM   1086  ND2 ASN A 103      23.400  51.850  45.100  1.00  0.00           N  
ATOM   1087  OD1 ASN A 103      23.470  52.580  47.240  1.00  0.00           O  
ATOM   1088  H   ASN A 103      26.730  52.880  45.910  1.00  0.00           H  
ATOM   1089 1HD2 ASN A 103      23.510  51.150  44.400  1.00  0.00           H  
ATOM   1090 2HD2 ASN A 103      22.800  52.650  45.020  1.00  0.00           H  
ATOM   1091  N   SER A 104      28.520  50.030  47.310  1.00  0.00           N  
ATOM   1092  CA  SER A 104      29.630  49.240  47.990  1.00  0.00           C  
ATOM   1093  C   SER A 104      29.520  48.980  49.550  1.00  0.00           C  
ATOM   1094  O   SER A 104      29.360  49.910  50.390  1.00  0.00           O  
ATOM   1095  CB  SER A 104      30.900  49.970  47.750  1.00  0.00           C  
ATOM   1096  OG  SER A 104      31.230  49.850  46.340  1.00  0.00           O  
ATOM   1097  H   SER A 104      28.820  50.750  46.690  1.00  0.00           H  
ATOM   1098  HG  SER A 104      31.220  48.920  45.990  1.00  0.00           H  
ATOM   1099  N   ARG A 105      29.740  47.740  49.890  1.00  0.00           N  
ATOM   1100  CA  ARG A 105      29.710  47.320  51.300  1.00  0.00           C  
ATOM   1101  C   ARG A 105      31.050  46.720  51.790  1.00  0.00           C  
ATOM   1102  O   ARG A 105      31.430  46.910  52.940  1.00  0.00           O  
ATOM   1103  CB  ARG A 105      28.610  46.290  51.530  1.00  0.00           C  
ATOM   1104  CG  ARG A 105      27.180  46.880  51.580  1.00  0.00           C  
ATOM   1105  CD  ARG A 105      26.990  47.710  52.870  1.00  0.00           C  
ATOM   1106  NE  ARG A 105      25.600  48.150  52.870  1.00  0.00           N  
ATOM   1107  CZ  ARG A 105      24.810  48.260  54.000  1.00  0.00           C  
ATOM   1108  NH1 ARG A 105      25.270  47.940  55.210  1.00  0.00           N1+
ATOM   1109  NH2 ARG A 105      23.570  48.760  53.860  1.00  0.00           N  
ATOM   1110  H   ARG A 105      29.600  47.040  49.200  1.00  0.00           H  
ATOM   1111  HE  ARG A 105      25.240  48.540  52.020  1.00  0.00           H  
ATOM   1112 1HH1 ARG A 105      26.150  47.490  55.330  1.00  0.00           H  
ATOM   1113 2HH1 ARG A 105      24.580  47.980  55.940  1.00  0.00           H  
ATOM   1114 1HH2 ARG A 105      23.190  48.930  52.950  1.00  0.00           H  
ATOM   1115 2HH2 ARG A 105      22.900  48.690  54.600  1.00  0.00           H  
ATOM   1116  N   VAL A 106      31.690  46.010  50.860  1.00  0.00           N  
ATOM   1117  CA  VAL A 106      32.950  45.240  51.220  1.00  0.00           C  
ATOM   1118  C   VAL A 106      34.220  45.830  50.500  1.00  0.00           C  
ATOM   1119  O   VAL A 106      34.100  46.280  49.370  1.00  0.00           O  
ATOM   1120  CB  VAL A 106      32.680  43.750  50.800  1.00  0.00           C  
ATOM   1121  CG1 VAL A 106      33.780  42.830  51.350  1.00  0.00           C  
ATOM   1122  CG2 VAL A 106      31.250  43.400  51.170  1.00  0.00           C  
ATOM   1123  H   VAL A 106      31.400  45.930  49.910  1.00  0.00           H  
ATOM   1124  N   ILE A 107      35.230  46.170  51.290  1.00  0.00           N  
ATOM   1125  CA  ILE A 107      36.540  46.640  50.760  1.00  0.00           C  
ATOM   1126  C   ILE A 107      37.720  45.670  51.060  1.00  0.00           C  
ATOM   1127  O   ILE A 107      37.810  45.180  52.180  1.00  0.00           O  
ATOM   1128  CB  ILE A 107      36.740  48.060  51.350  1.00  0.00           C  
ATOM   1129  CG1 ILE A 107      35.520  48.960  50.930  1.00  0.00           C  
ATOM   1130  CG2 ILE A 107      38.030  48.670  50.830  1.00  0.00           C  
ATOM   1131  CD  ILE A 107      35.340  50.220  51.750  1.00  0.00           C  
ATOM   1132  H   ILE A 107      35.080  46.230  52.270  1.00  0.00           H  
ATOM   1133  N   VAL A 108      38.440  45.310  50.040  1.00  0.00           N  
ATOM   1134  CA  VAL A 108      39.450  44.230  50.180  1.00  0.00           C  
ATOM   1135  C   VAL A 108      40.770  45.030  50.190  1.00  0.00           C  
ATOM   1136  O   VAL A 108      41.650  45.060  49.360  1.00  0.00           O  
ATOM   1137  CB  VAL A 108      39.380  43.360  48.880  1.00  0.00           C  
ATOM   1138  CG1 VAL A 108      40.270  42.080  48.890  1.00  0.00           C  
ATOM   1139  CG2 VAL A 108      37.960  42.740  48.920  1.00  0.00           C  
ATOM   1140  H   VAL A 108      38.220  45.710  49.150  1.00  0.00           H  
ATOM   1141  N   MET A 109      41.060  45.530  51.370  1.00  0.00           N  
ATOM   1142  CA  MET A 109      42.300  46.300  51.530  1.00  0.00           C  
ATOM   1143  C   MET A 109      43.520  45.400  51.940  1.00  0.00           C  
ATOM   1144  O   MET A 109      43.630  44.770  52.980  1.00  0.00           O  
ATOM   1145  CB  MET A 109      42.380  47.370  52.650  1.00  0.00           C  
ATOM   1146  CG  MET A 109      43.310  48.490  52.220  1.00  0.00           C  
ATOM   1147  SD  MET A 109      43.480  49.930  53.440  1.00  0.00           S  
ATOM   1148  CE  MET A 109      45.000  50.740  52.880  1.00  0.00           C  
ATOM   1149  H   MET A 109      40.510  45.500  52.210  1.00  0.00           H  
ATOM   1150  N   THR A 110      44.160  45.120  50.840  1.00  0.00           N  
ATOM   1151  CA  THR A 110      45.360  44.260  50.620  1.00  0.00           C  
ATOM   1152  C   THR A 110      46.760  44.800  50.860  1.00  0.00           C  
ATOM   1153  O   THR A 110      47.740  44.020  50.950  1.00  0.00           O  
ATOM   1154  CB  THR A 110      45.320  43.660  49.180  1.00  0.00           C  
ATOM   1155  CG2 THR A 110      44.230  42.620  49.180  1.00  0.00           C  
ATOM   1156  OG1 THR A 110      45.210  44.640  48.160  1.00  0.00           O  
ATOM   1157  H   THR A 110      43.730  45.410  49.980  1.00  0.00           H  
ATOM   1158  HG1 THR A 110      45.370  44.340  47.220  1.00  0.00           H  
ATOM   1159  N   THR A 111      46.940  46.050  50.650  1.00  0.00           N  
ATOM   1160  CA  THR A 111      48.080  46.810  51.200  1.00  0.00           C  
ATOM   1161  C   THR A 111      48.000  47.080  52.690  1.00  0.00           C  
ATOM   1162  O   THR A 111      46.940  47.080  53.260  1.00  0.00           O  
ATOM   1163  CB  THR A 111      48.430  48.180  50.620  1.00  0.00           C  
ATOM   1164  CG2 THR A 111      49.150  47.920  49.260  1.00  0.00           C  
ATOM   1165  OG1 THR A 111      47.360  49.120  50.300  1.00  0.00           O  
ATOM   1166  H   THR A 111      46.170  46.680  50.480  1.00  0.00           H  
ATOM   1167  HG1 THR A 111      46.530  48.670  49.980  1.00  0.00           H  
ATOM   1168  N   LYS A 112      49.220  47.150  53.260  1.00  0.00           N  
ATOM   1169  CA  LYS A 112      49.490  47.900  54.510  1.00  0.00           C  
ATOM   1170  C   LYS A 112      49.540  49.440  54.290  1.00  0.00           C  
ATOM   1171  O   LYS A 112      49.680  49.980  53.200  1.00  0.00           O  
ATOM   1172  CB  LYS A 112      50.840  47.470  55.130  1.00  0.00           C  
ATOM   1173  CG  LYS A 112      51.120  45.960  55.140  1.00  0.00           C  
ATOM   1174  CD  LYS A 112      52.140  45.750  56.300  1.00  0.00           C  
ATOM   1175  CE  LYS A 112      52.900  44.460  56.100  1.00  0.00           C  
ATOM   1176  NZ  LYS A 112      54.070  44.830  55.310  1.00  0.00           N1+
ATOM   1177  H   LYS A 112      50.030  46.740  52.840  1.00  0.00           H  
ATOM   1178  HZ1 LYS A 112      54.510  44.000  54.980  1.00  0.00           H  
ATOM   1179  HZ2 LYS A 112      53.880  45.470  54.560  1.00  0.00           H  
ATOM   1180  HZ3 LYS A 112      54.700  45.340  55.900  1.00  0.00           H  
ATOM   1181  N   GLU A 113      49.540  50.170  55.430  1.00  0.00           N  
ATOM   1182  CA  GLU A 113      49.690  51.630  55.520  1.00  0.00           C  
ATOM   1183  C   GLU A 113      51.040  52.110  54.990  1.00  0.00           C  
ATOM   1184  O   GLU A 113      51.060  52.960  54.110  1.00  0.00           O  
ATOM   1185  CB  GLU A 113      49.360  52.120  56.930  1.00  0.00           C  
ATOM   1186  CG  GLU A 113      48.050  51.510  57.590  1.00  0.00           C  
ATOM   1187  CD  GLU A 113      48.190  50.360  58.560  1.00  0.00           C  
ATOM   1188  OE1 GLU A 113      48.450  50.600  59.720  1.00  0.00           O  
ATOM   1189  OE2 GLU A 113      48.580  49.320  57.940  1.00  0.00           O1-
ATOM   1190  H   GLU A 113      49.200  49.820  56.300  1.00  0.00           H  
ATOM   1191  N   VAL A 114      52.100  51.580  55.570  1.00  0.00           N  
ATOM   1192  CA  VAL A 114      53.530  51.870  55.270  1.00  0.00           C  
ATOM   1193  C   VAL A 114      54.410  50.650  55.010  1.00  0.00           C  
ATOM   1194  O   VAL A 114      54.440  49.900  55.980  1.00  0.00           O  
ATOM   1195  CB  VAL A 114      54.070  52.700  56.450  1.00  0.00           C  
ATOM   1196  CG1 VAL A 114      55.530  53.070  56.440  1.00  0.00           C  
ATOM   1197  CG2 VAL A 114      53.310  54.110  56.470  1.00  0.00           C  
ATOM   1198  H   VAL A 114      51.870  51.060  56.390  1.00  0.00           H  
ATOM   1199  N   GLU A 115      55.360  50.640  54.080  1.00  0.00           N  
ATOM   1200  CA  GLU A 115      56.290  49.540  53.930  1.00  0.00           C  
ATOM   1201  C   GLU A 115      57.630  49.940  53.400  1.00  0.00           C  
ATOM   1202  O   GLU A 115      57.730  50.720  52.410  1.00  0.00           O  
ATOM   1203  CB  GLU A 115      55.760  48.580  52.860  1.00  0.00           C  
ATOM   1204  CG  GLU A 115      54.390  47.980  53.170  1.00  0.00           C  
ATOM   1205  CD  GLU A 115      54.110  46.730  52.390  1.00  0.00           C  
ATOM   1206  OE1 GLU A 115      54.510  46.660  51.210  1.00  0.00           O  
ATOM   1207  OE2 GLU A 115      53.370  45.850  52.860  1.00  0.00           O1-
ATOM   1208  H   GLU A 115      55.540  51.410  53.460  1.00  0.00           H  
ATOM   1209  N   ARG A 116      58.690  49.550  53.990  1.00  0.00           N  
ATOM   1210  CA  ARG A 116      60.070  50.100  53.780  1.00  0.00           C  
ATOM   1211  C   ARG A 116      60.170  51.600  53.860  1.00  0.00           C  
ATOM   1212  O   ARG A 116      60.560  52.290  52.910  1.00  0.00           O  
ATOM   1213  CB  ARG A 116      60.750  49.560  52.610  1.00  0.00           C  
ATOM   1214  CG  ARG A 116      61.120  48.120  52.910  1.00  0.00           C  
ATOM   1215  CD  ARG A 116      61.290  47.210  51.710  1.00  0.00           C  
ATOM   1216  NE  ARG A 116      62.630  47.140  51.160  1.00  0.00           N  
ATOM   1217  CZ  ARG A 116      63.630  46.290  51.490  1.00  0.00           C  
ATOM   1218  NH1 ARG A 116      63.460  45.270  52.320  1.00  0.00           N1+
ATOM   1219  NH2 ARG A 116      64.810  46.390  50.890  1.00  0.00           N  
ATOM   1220  H   ARG A 116      58.570  48.950  54.780  1.00  0.00           H  
ATOM   1221  HE  ARG A 116      62.860  47.770  50.420  1.00  0.00           H  
ATOM   1222 1HH1 ARG A 116      62.580  45.080  52.760  1.00  0.00           H  
ATOM   1223 2HH1 ARG A 116      64.260  44.750  52.620  1.00  0.00           H  
ATOM   1224 1HH2 ARG A 116      65.080  46.910  50.090  1.00  0.00           H  
ATOM   1225 2HH2 ARG A 116      65.620  45.980  51.310  1.00  0.00           H  
ATOM   1226  N   GLY A 117      59.330  52.000  54.840  1.00  0.00           N  
ATOM   1227  CA  GLY A 117      59.170  53.400  55.170  1.00  0.00           C  
ATOM   1228  C   GLY A 117      58.230  54.190  54.290  1.00  0.00           C  
ATOM   1229  O   GLY A 117      57.800  55.300  54.730  1.00  0.00           O  
ATOM   1230  H   GLY A 117      58.890  51.300  55.410  1.00  0.00           H  
ATOM   1231  N   LYS A 118      58.370  53.880  53.020  1.00  0.00           N  
ATOM   1232  CA  LYS A 118      57.490  54.310  51.920  1.00  0.00           C  
ATOM   1233  C   LYS A 118      55.950  54.220  52.150  1.00  0.00           C  
ATOM   1234  O   LYS A 118      55.480  53.140  52.570  1.00  0.00           O  
ATOM   1235  CB  LYS A 118      57.950  53.580  50.660  1.00  0.00           C  
ATOM   1236  CG  LYS A 118      59.290  54.070  50.210  1.00  0.00           C  
ATOM   1237  CD  LYS A 118      59.940  53.190  49.070  1.00  0.00           C  
ATOM   1238  CE  LYS A 118      61.420  53.680  48.710  1.00  0.00           C  
ATOM   1239  NZ  LYS A 118      62.090  52.940  47.600  1.00  0.00           N1+
ATOM   1240  H   LYS A 118      59.170  53.480  52.570  1.00  0.00           H  
ATOM   1241  HZ1 LYS A 118      62.550  52.090  47.880  1.00  0.00           H  
ATOM   1242  HZ2 LYS A 118      61.350  52.750  46.960  1.00  0.00           H  
ATOM   1243  HZ3 LYS A 118      62.710  53.600  47.190  1.00  0.00           H  
ATOM   1244  N   SER A 119      55.320  55.380  52.090  1.00  0.00           N  
ATOM   1245  CA  SER A 119      53.870  55.510  52.320  1.00  0.00           C  
ATOM   1246  C   SER A 119      53.050  54.860  51.170  1.00  0.00           C  
ATOM   1247  O   SER A 119      53.010  55.280  49.970  1.00  0.00           O  
ATOM   1248  CB  SER A 119      53.400  56.960  52.310  1.00  0.00           C  
ATOM   1249  OG  SER A 119      52.000  57.060  52.580  1.00  0.00           O  
ATOM   1250  H   SER A 119      55.780  56.250  52.260  1.00  0.00           H  
ATOM   1251  HG  SER A 119      51.860  57.380  53.520  1.00  0.00           H  
ATOM   1252  N   LYS A 120      52.580  53.710  51.540  1.00  0.00           N  
ATOM   1253  CA  LYS A 120      51.670  52.900  50.720  1.00  0.00           C  
ATOM   1254  C   LYS A 120      50.290  53.450  50.670  1.00  0.00           C  
ATOM   1255  O   LYS A 120      49.760  53.700  49.610  1.00  0.00           O  
ATOM   1256  CB  LYS A 120      51.660  51.340  51.030  1.00  0.00           C  
ATOM   1257  CG  LYS A 120      53.050  50.760  50.770  1.00  0.00           C  
ATOM   1258  CD  LYS A 120      53.620  50.800  49.350  1.00  0.00           C  
ATOM   1259  CE  LYS A 120      54.920  50.060  49.280  1.00  0.00           C  
ATOM   1260  NZ  LYS A 120      55.720  50.210  48.050  1.00  0.00           N1+
ATOM   1261  H   LYS A 120      52.600  53.450  52.500  1.00  0.00           H  
ATOM   1262  HZ1 LYS A 120      55.730  51.120  47.630  1.00  0.00           H  
ATOM   1263  HZ2 LYS A 120      56.660  50.030  48.330  1.00  0.00           H  
ATOM   1264  HZ3 LYS A 120      55.510  49.470  47.400  1.00  0.00           H  
ATOM   1265  N   CYS A 121      49.760  53.880  51.790  1.00  0.00           N  
ATOM   1266  CA  CYS A 121      48.400  54.440  52.010  1.00  0.00           C  
ATOM   1267  C   CYS A 121      48.390  55.310  53.290  1.00  0.00           C  
ATOM   1268  O   CYS A 121      49.060  54.960  54.230  1.00  0.00           O  
ATOM   1269  CB  CYS A 121      47.280  53.380  52.170  1.00  0.00           C  
ATOM   1270  SG  CYS A 121      45.600  53.990  51.960  1.00  0.00           S  
ATOM   1271  H   CYS A 121      50.320  53.880  52.610  1.00  0.00           H  
ATOM   1272  HG  CYS A 121      45.480  54.550  53.160  1.00  0.00           H  
ATOM   1273  N   VAL A 122      47.530  56.270  53.250  1.00  0.00           N  
ATOM   1274  CA  VAL A 122      47.170  57.000  54.460  1.00  0.00           C  
ATOM   1275  C   VAL A 122      46.080  56.260  55.260  1.00  0.00           C  
ATOM   1276  O   VAL A 122      45.270  55.570  54.630  1.00  0.00           O  
ATOM   1277  CB  VAL A 122      46.720  58.490  54.090  1.00  0.00           C  
ATOM   1278  CG1 VAL A 122      45.430  58.610  53.230  1.00  0.00           C  
ATOM   1279  CG2 VAL A 122      46.550  59.420  55.340  1.00  0.00           C  
ATOM   1280  H   VAL A 122      46.970  56.500  52.450  1.00  0.00           H  
ATOM   1281  N   LYS A 123      46.120  56.440  56.570  1.00  0.00           N  
ATOM   1282  CA  LYS A 123      45.050  55.980  57.540  1.00  0.00           C  
ATOM   1283  C   LYS A 123      43.850  56.870  57.310  1.00  0.00           C  
ATOM   1284  O   LYS A 123      43.740  57.930  57.880  1.00  0.00           O  
ATOM   1285  CB  LYS A 123      45.490  55.880  58.960  1.00  0.00           C  
ATOM   1286  CG  LYS A 123      46.290  54.580  59.210  1.00  0.00           C  
ATOM   1287  CD  LYS A 123      46.420  54.190  60.660  1.00  0.00           C  
ATOM   1288  CE  LYS A 123      45.070  54.080  61.290  1.00  0.00           C  
ATOM   1289  NZ  LYS A 123      45.190  54.040  62.780  1.00  0.00           N1+
ATOM   1290  H   LYS A 123      46.860  56.940  57.040  1.00  0.00           H  
ATOM   1291  HZ1 LYS A 123      45.830  53.300  62.990  1.00  0.00           H  
ATOM   1292  HZ2 LYS A 123      45.630  54.880  63.100  1.00  0.00           H  
ATOM   1293  HZ3 LYS A 123      44.350  53.890  63.300  1.00  0.00           H  
ATOM   1294  N   TYR A 124      43.250  56.550  56.240  1.00  0.00           N  
ATOM   1295  CA  TYR A 124      41.970  57.260  55.870  1.00  0.00           C  
ATOM   1296  C   TYR A 124      40.690  56.990  56.630  1.00  0.00           C  
ATOM   1297  O   TYR A 124      39.580  57.180  56.160  1.00  0.00           O  
ATOM   1298  CB  TYR A 124      41.720  57.230  54.380  1.00  0.00           C  
ATOM   1299  CG  TYR A 124      41.430  55.840  53.890  1.00  0.00           C  
ATOM   1300  CD1 TYR A 124      42.360  55.040  53.330  1.00  0.00           C  
ATOM   1301  CD2 TYR A 124      40.080  55.420  53.760  1.00  0.00           C  
ATOM   1302  CE1 TYR A 124      42.040  53.870  52.710  1.00  0.00           C  
ATOM   1303  CE2 TYR A 124      39.730  54.280  53.080  1.00  0.00           C  
ATOM   1304  CZ  TYR A 124      40.740  53.430  52.690  1.00  0.00           C  
ATOM   1305  OH  TYR A 124      40.490  52.120  52.370  1.00  0.00           O  
ATOM   1306  H   TYR A 124      43.720  55.980  55.560  1.00  0.00           H  
ATOM   1307  HD1 TYR A 124      43.350  55.450  53.120  1.00  0.00           H  
ATOM   1308  HD2 TYR A 124      39.270  56.140  53.870  1.00  0.00           H  
ATOM   1309  HE1 TYR A 124      42.780  53.320  52.130  1.00  0.00           H  
ATOM   1310  HE2 TYR A 124      38.670  54.270  52.820  1.00  0.00           H  
ATOM   1311  HH  TYR A 124      39.570  51.860  52.650  1.00  0.00           H  
ATOM   1312  N   TRP A 125      40.770  56.200  57.630  1.00  0.00           N  
ATOM   1313  CA  TRP A 125      39.650  56.020  58.640  1.00  0.00           C  
ATOM   1314  C   TRP A 125      39.980  56.490  60.090  1.00  0.00           C  
ATOM   1315  O   TRP A 125      41.110  56.370  60.520  1.00  0.00           O  
ATOM   1316  CB  TRP A 125      39.260  54.530  58.690  1.00  0.00           C  
ATOM   1317  CG  TRP A 125      40.510  53.650  58.860  1.00  0.00           C  
ATOM   1318  CD1 TRP A 125      41.000  53.230  60.010  1.00  0.00           C  
ATOM   1319  CD2 TRP A 125      41.400  53.260  57.890  1.00  0.00           C  
ATOM   1320  CE2 TRP A 125      42.420  52.610  58.590  1.00  0.00           C  
ATOM   1321  CE3 TRP A 125      41.460  53.320  56.450  1.00  0.00           C  
ATOM   1322  NE1 TRP A 125      42.160  52.570  59.890  1.00  0.00           N  
ATOM   1323  CZ2 TRP A 125      43.560  52.090  57.930  1.00  0.00           C  
ATOM   1324  CZ3 TRP A 125      42.510  52.680  55.840  1.00  0.00           C  
ATOM   1325  CH2 TRP A 125      43.560  52.110  56.520  1.00  0.00           C  
ATOM   1326  H   TRP A 125      41.570  55.630  57.830  1.00  0.00           H  
ATOM   1327  HD1 TRP A 125      40.640  53.500  61.000  1.00  0.00           H  
ATOM   1328  HE1 TRP A 125      42.620  52.120  60.660  1.00  0.00           H  
ATOM   1329  HE3 TRP A 125      40.670  53.790  55.860  1.00  0.00           H  
ATOM   1330  HZ2 TRP A 125      44.160  51.340  58.450  1.00  0.00           H  
ATOM   1331  HZ3 TRP A 125      42.440  52.430  54.780  1.00  0.00           H  
ATOM   1332  HH2 TRP A 125      44.290  51.470  56.010  1.00  0.00           H  
ATOM   1333  N   PRO A 126      39.000  57.020  60.890  1.00  0.00           N  
ATOM   1334  CA  PRO A 126      39.210  57.540  62.260  1.00  0.00           C  
ATOM   1335  C   PRO A 126      39.530  56.470  63.260  1.00  0.00           C  
ATOM   1336  O   PRO A 126      39.500  55.220  62.940  1.00  0.00           O  
ATOM   1337  CB  PRO A 126      37.930  58.260  62.650  1.00  0.00           C  
ATOM   1338  CG  PRO A 126      36.860  57.560  61.770  1.00  0.00           C  
ATOM   1339  CD  PRO A 126      37.620  57.300  60.440  1.00  0.00           C  
ATOM   1340  N   ASP A 127      39.610  56.860  64.560  1.00  0.00           N  
ATOM   1341  CA  ASP A 127      39.710  55.900  65.750  1.00  0.00           C  
ATOM   1342  C   ASP A 127      38.370  55.300  66.100  1.00  0.00           C  
ATOM   1343  O   ASP A 127      37.300  55.470  65.460  1.00  0.00           O  
ATOM   1344  CB  ASP A 127      40.350  56.630  66.910  1.00  0.00           C  
ATOM   1345  CG  ASP A 127      41.150  55.930  68.040  1.00  0.00           C  
ATOM   1346  OD1 ASP A 127      40.830  54.730  68.350  1.00  0.00           O  
ATOM   1347  OD2 ASP A 127      42.080  56.540  68.610  1.00  0.00           O1-
ATOM   1348  H   ASP A 127      39.560  57.840  64.760  1.00  0.00           H  
ATOM   1349  N   GLU A 128      38.520  54.340  66.970  1.00  0.00           N  
ATOM   1350  CA  GLU A 128      37.390  53.520  67.360  1.00  0.00           C  
ATOM   1351  C   GLU A 128      36.300  54.240  68.140  1.00  0.00           C  
ATOM   1352  O   GLU A 128      36.560  55.170  68.890  1.00  0.00           O  
ATOM   1353  CB  GLU A 128      37.780  52.300  68.240  1.00  0.00           C  
ATOM   1354  CG  GLU A 128      38.920  51.470  67.670  1.00  0.00           C  
ATOM   1355  CD  GLU A 128      39.230  50.350  68.640  1.00  0.00           C  
ATOM   1356  OE1 GLU A 128      38.770  49.200  68.470  1.00  0.00           O  
ATOM   1357  OE2 GLU A 128      40.050  50.510  69.600  1.00  0.00           O1-
ATOM   1358  H   GLU A 128      39.350  54.180  67.510  1.00  0.00           H  
ATOM   1359  N   TYR A 129      35.050  54.000  67.650  1.00  0.00           N  
ATOM   1360  CA  TYR A 129      33.780  54.590  68.140  1.00  0.00           C  
ATOM   1361  C   TYR A 129      33.690  56.100  67.760  1.00  0.00           C  
ATOM   1362  O   TYR A 129      32.920  56.800  68.370  1.00  0.00           O  
ATOM   1363  CB  TYR A 129      33.420  54.220  69.610  1.00  0.00           C  
ATOM   1364  CG  TYR A 129      33.170  52.750  69.790  1.00  0.00           C  
ATOM   1365  CD1 TYR A 129      31.960  52.180  69.530  1.00  0.00           C  
ATOM   1366  CD2 TYR A 129      34.210  51.980  70.290  1.00  0.00           C  
ATOM   1367  CE1 TYR A 129      31.780  50.840  69.770  1.00  0.00           C  
ATOM   1368  CE2 TYR A 129      34.030  50.620  70.550  1.00  0.00           C  
ATOM   1369  CZ  TYR A 129      32.780  50.050  70.280  1.00  0.00           C  
ATOM   1370  OH  TYR A 129      32.400  48.940  70.980  1.00  0.00           O  
ATOM   1371  H   TYR A 129      34.880  53.220  67.050  1.00  0.00           H  
ATOM   1372  HD1 TYR A 129      31.170  52.760  69.050  1.00  0.00           H  
ATOM   1373  HD2 TYR A 129      35.240  52.310  70.240  1.00  0.00           H  
ATOM   1374  HE1 TYR A 129      30.830  50.360  69.520  1.00  0.00           H  
ATOM   1375  HE2 TYR A 129      34.920  50.080  70.890  1.00  0.00           H  
ATOM   1376  HH  TYR A 129      33.120  48.650  71.610  1.00  0.00           H  
ATOM   1377  N   ALA A 130      34.290  56.430  66.590  1.00  0.00           N  
ATOM   1378  CA  ALA A 130      34.500  57.910  66.180  1.00  0.00           C  
ATOM   1379  C   ALA A 130      33.960  58.150  64.800  1.00  0.00           C  
ATOM   1380  O   ALA A 130      34.060  57.390  63.860  1.00  0.00           O  
ATOM   1381  CB  ALA A 130      36.010  58.090  66.210  1.00  0.00           C  
ATOM   1382  H   ALA A 130      34.670  55.790  65.920  1.00  0.00           H  
ATOM   1383  N   LEU A 131      33.690  59.400  64.600  1.00  0.00           N  
ATOM   1384  CA  LEU A 131      33.210  60.070  63.370  1.00  0.00           C  
ATOM   1385  C   LEU A 131      34.170  61.110  62.860  1.00  0.00           C  
ATOM   1386  O   LEU A 131      34.470  62.070  63.540  1.00  0.00           O  
ATOM   1387  CB  LEU A 131      31.890  60.660  63.770  1.00  0.00           C  
ATOM   1388  CG  LEU A 131      30.830  61.120  62.780  1.00  0.00           C  
ATOM   1389  CD1 LEU A 131      30.340  60.080  61.850  1.00  0.00           C  
ATOM   1390  CD2 LEU A 131      29.640  61.620  63.570  1.00  0.00           C  
ATOM   1391  H   LEU A 131      33.880  60.030  65.360  1.00  0.00           H  
ATOM   1392  N   LYS A 132      34.510  60.920  61.580  1.00  0.00           N  
ATOM   1393  CA  LYS A 132      35.170  61.950  60.790  1.00  0.00           C  
ATOM   1394  C   LYS A 132      34.370  62.510  59.640  1.00  0.00           C  
ATOM   1395  O   LYS A 132      33.700  61.860  58.890  1.00  0.00           O  
ATOM   1396  CB  LYS A 132      36.520  61.570  60.210  1.00  0.00           C  
ATOM   1397  CG  LYS A 132      37.540  61.990  61.170  1.00  0.00           C  
ATOM   1398  CD  LYS A 132      38.990  61.520  60.850  1.00  0.00           C  
ATOM   1399  CE  LYS A 132      39.660  62.110  59.580  1.00  0.00           C  
ATOM   1400  NZ  LYS A 132      41.040  61.640  59.450  1.00  0.00           N1+
ATOM   1401  H   LYS A 132      34.490  60.040  61.090  1.00  0.00           H  
ATOM   1402  HZ1 LYS A 132      41.170  60.660  59.620  1.00  0.00           H  
ATOM   1403  HZ2 LYS A 132      41.340  61.880  58.530  1.00  0.00           H  
ATOM   1404  HZ3 LYS A 132      41.640  62.090  60.100  1.00  0.00           H  
ATOM   1405  N   GLU A 133      34.230  63.820  59.600  1.00  0.00           N  
ATOM   1406  CA  GLU A 133      33.770  64.400  58.360  1.00  0.00           C  
ATOM   1407  C   GLU A 133      34.800  64.550  57.180  1.00  0.00           C  
ATOM   1408  O   GLU A 133      35.800  65.220  57.270  1.00  0.00           O  
ATOM   1409  CB  GLU A 133      32.990  65.740  58.570  1.00  0.00           C  
ATOM   1410  CG  GLU A 133      31.620  65.570  59.250  1.00  0.00           C  
ATOM   1411  CD  GLU A 133      30.960  66.940  59.470  1.00  0.00           C  
ATOM   1412  OE1 GLU A 133      30.140  67.320  58.720  1.00  0.00           O  
ATOM   1413  OE2 GLU A 133      31.490  67.650  60.270  1.00  0.00           O1-
ATOM   1414  H   GLU A 133      34.530  64.470  60.310  1.00  0.00           H  
ATOM   1415  N   TYR A 134      34.280  64.110  56.070  1.00  0.00           N  
ATOM   1416  CA  TYR A 134      35.030  64.370  54.800  1.00  0.00           C  
ATOM   1417  C   TYR A 134      34.060  65.110  53.820  1.00  0.00           C  
ATOM   1418  O   TYR A 134      33.100  64.520  53.390  1.00  0.00           O  
ATOM   1419  CB  TYR A 134      35.620  63.100  54.140  1.00  0.00           C  
ATOM   1420  CG  TYR A 134      36.740  62.390  54.960  1.00  0.00           C  
ATOM   1421  CD1 TYR A 134      38.060  62.910  54.860  1.00  0.00           C  
ATOM   1422  CD2 TYR A 134      36.560  61.250  55.710  1.00  0.00           C  
ATOM   1423  CE1 TYR A 134      39.150  62.200  55.370  1.00  0.00           C  
ATOM   1424  CE2 TYR A 134      37.580  60.520  56.270  1.00  0.00           C  
ATOM   1425  CZ  TYR A 134      38.860  61.020  56.100  1.00  0.00           C  
ATOM   1426  OH  TYR A 134      39.910  60.360  56.660  1.00  0.00           O  
ATOM   1427  H   TYR A 134      33.300  63.900  56.010  1.00  0.00           H  
ATOM   1428  HD1 TYR A 134      38.290  63.850  54.360  1.00  0.00           H  
ATOM   1429  HD2 TYR A 134      35.630  60.720  55.490  1.00  0.00           H  
ATOM   1430  HE1 TYR A 134      40.080  62.480  54.890  1.00  0.00           H  
ATOM   1431  HE2 TYR A 134      37.310  59.650  56.860  1.00  0.00           H  
ATOM   1432  HH  TYR A 134      40.750  60.900  56.560  1.00  0.00           H  
ATOM   1433  N   GLY A 135      34.080  66.470  53.930  1.00  0.00           N  
ATOM   1434  CA  GLY A 135      33.140  67.320  53.180  1.00  0.00           C  
ATOM   1435  C   GLY A 135      31.670  66.840  53.290  1.00  0.00           C  
ATOM   1436  O   GLY A 135      30.980  67.010  54.310  1.00  0.00           O  
ATOM   1437  H   GLY A 135      34.560  67.050  54.600  1.00  0.00           H  
ATOM   1438  N   VAL A 136      31.190  66.280  52.200  1.00  0.00           N  
ATOM   1439  CA  VAL A 136      29.900  65.570  52.030  1.00  0.00           C  
ATOM   1440  C   VAL A 136      29.570  64.340  52.850  1.00  0.00           C  
ATOM   1441  O   VAL A 136      28.460  64.040  53.240  1.00  0.00           O  
ATOM   1442  CB  VAL A 136      29.540  65.390  50.550  1.00  0.00           C  
ATOM   1443  CG1 VAL A 136      30.390  64.360  49.930  1.00  0.00           C  
ATOM   1444  CG2 VAL A 136      28.030  65.300  50.420  1.00  0.00           C  
ATOM   1445  H   VAL A 136      31.710  66.280  51.340  1.00  0.00           H  
ATOM   1446  N   MET A 137      30.620  63.560  53.110  1.00  0.00           N  
ATOM   1447  CA  MET A 137      30.450  62.200  53.760  1.00  0.00           C  
ATOM   1448  C   MET A 137      30.910  62.140  55.260  1.00  0.00           C  
ATOM   1449  O   MET A 137      31.820  62.870  55.610  1.00  0.00           O  
ATOM   1450  CB  MET A 137      31.390  61.220  53.000  1.00  0.00           C  
ATOM   1451  CG  MET A 137      31.130  60.910  51.520  1.00  0.00           C  
ATOM   1452  SD  MET A 137      29.580  59.960  51.380  1.00  0.00           S  
ATOM   1453  CE  MET A 137      28.650  61.070  50.350  1.00  0.00           C  
ATOM   1454  H   MET A 137      31.520  63.980  53.180  1.00  0.00           H  
ATOM   1455  N   ARG A 138      30.330  61.160  56.030  1.00  0.00           N  
ATOM   1456  CA  ARG A 138      30.770  60.810  57.370  1.00  0.00           C  
ATOM   1457  C   ARG A 138      31.170  59.380  57.460  1.00  0.00           C  
ATOM   1458  O   ARG A 138      30.410  58.420  57.260  1.00  0.00           O  
ATOM   1459  CB  ARG A 138      29.770  61.050  58.450  1.00  0.00           C  
ATOM   1460  CG  ARG A 138      29.070  62.430  58.310  1.00  0.00           C  
ATOM   1461  CD  ARG A 138      28.280  62.710  59.570  1.00  0.00           C  
ATOM   1462  NE  ARG A 138      26.950  62.100  59.340  1.00  0.00           N  
ATOM   1463  CZ  ARG A 138      25.810  62.760  59.220  1.00  0.00           C  
ATOM   1464  NH1 ARG A 138      25.860  64.160  59.210  1.00  0.00           N1+
ATOM   1465  NH2 ARG A 138      24.670  62.040  59.250  1.00  0.00           N  
ATOM   1466  H   ARG A 138      29.580  60.550  55.760  1.00  0.00           H  
ATOM   1467  HE  ARG A 138      27.030  61.230  58.870  1.00  0.00           H  
ATOM   1468 1HH1 ARG A 138      26.680  64.720  59.330  1.00  0.00           H  
ATOM   1469 2HH1 ARG A 138      25.030  64.720  59.290  1.00  0.00           H  
ATOM   1470 1HH2 ARG A 138      24.780  61.070  59.470  1.00  0.00           H  
ATOM   1471 2HH2 ARG A 138      23.760  62.460  59.230  1.00  0.00           H  
ATOM   1472  N   VAL A 139      32.430  59.230  57.820  1.00  0.00           N  
ATOM   1473  CA  VAL A 139      33.170  57.990  58.060  1.00  0.00           C  
ATOM   1474  C   VAL A 139      33.130  57.760  59.540  1.00  0.00           C  
ATOM   1475  O   VAL A 139      33.830  58.400  60.310  1.00  0.00           O  
ATOM   1476  CB  VAL A 139      34.570  58.060  57.370  1.00  0.00           C  
ATOM   1477  CG1 VAL A 139      35.320  56.740  57.650  1.00  0.00           C  
ATOM   1478  CG2 VAL A 139      34.410  58.240  55.850  1.00  0.00           C  
ATOM   1479  H   VAL A 139      32.950  60.090  57.810  1.00  0.00           H  
ATOM   1480  N   ARG A 140      32.340  56.860  60.020  1.00  0.00           N  
ATOM   1481  CA  ARG A 140      32.460  56.370  61.460  1.00  0.00           C  
ATOM   1482  C   ARG A 140      33.270  55.100  61.670  1.00  0.00           C  
ATOM   1483  O   ARG A 140      32.770  54.230  60.930  1.00  0.00           O  
ATOM   1484  CB  ARG A 140      31.040  56.130  62.070  1.00  0.00           C  
ATOM   1485  CG  ARG A 140      30.920  56.190  63.600  1.00  0.00           C  
ATOM   1486  CD  ARG A 140      29.580  55.750  64.090  1.00  0.00           C  
ATOM   1487  NE  ARG A 140      29.600  56.100  65.450  1.00  0.00           N  
ATOM   1488  CZ  ARG A 140      29.490  55.280  66.480  1.00  0.00           C  
ATOM   1489  NH1 ARG A 140      29.330  53.920  66.410  1.00  0.00           N1+
ATOM   1490  NH2 ARG A 140      29.340  55.800  67.680  1.00  0.00           N  
ATOM   1491  H   ARG A 140      31.560  56.490  59.510  1.00  0.00           H  
ATOM   1492  HE  ARG A 140      29.660  57.060  65.710  1.00  0.00           H  
ATOM   1493 1HH1 ARG A 140      29.520  53.490  65.530  1.00  0.00           H  
ATOM   1494 2HH1 ARG A 140      29.110  53.280  67.140  1.00  0.00           H  
ATOM   1495 1HH2 ARG A 140      29.290  56.790  67.810  1.00  0.00           H  
ATOM   1496 2HH2 ARG A 140      29.190  55.200  68.470  1.00  0.00           H  
ATOM   1497  N   ASN A 141      34.440  55.110  62.250  1.00  0.00           N  
ATOM   1498  CA  ASN A 141      34.970  53.720  62.530  1.00  0.00           C  
ATOM   1499  C   ASN A 141      34.470  53.360  63.950  1.00  0.00           C  
ATOM   1500  O   ASN A 141      34.290  54.190  64.880  1.00  0.00           O  
ATOM   1501  CB  ASN A 141      36.440  53.730  62.260  1.00  0.00           C  
ATOM   1502  CG  ASN A 141      37.140  52.420  62.780  1.00  0.00           C  
ATOM   1503  ND2 ASN A 141      38.340  52.680  63.290  1.00  0.00           N  
ATOM   1504  OD1 ASN A 141      36.760  51.290  62.580  1.00  0.00           O  
ATOM   1505  H   ASN A 141      34.920  55.910  62.610  1.00  0.00           H  
ATOM   1506 1HD2 ASN A 141      38.620  53.630  63.390  1.00  0.00           H  
ATOM   1507 2HD2 ASN A 141      38.890  51.880  63.540  1.00  0.00           H  
ATOM   1508  N   VAL A 142      33.940  52.160  64.010  1.00  0.00           N  
ATOM   1509  CA  VAL A 142      33.400  51.620  65.230  1.00  0.00           C  
ATOM   1510  C   VAL A 142      34.500  50.800  65.950  1.00  0.00           C  
ATOM   1511  O   VAL A 142      35.060  51.350  66.850  1.00  0.00           O  
ATOM   1512  CB  VAL A 142      31.950  51.010  65.030  1.00  0.00           C  
ATOM   1513  CG1 VAL A 142      31.240  50.910  66.370  1.00  0.00           C  
ATOM   1514  CG2 VAL A 142      31.170  51.760  63.990  1.00  0.00           C  
ATOM   1515  H   VAL A 142      34.030  51.480  63.280  1.00  0.00           H  
ATOM   1516  N   LYS A 143      34.770  49.610  65.540  1.00  0.00           N  
ATOM   1517  CA  LYS A 143      35.690  48.740  66.170  1.00  0.00           C  
ATOM   1518  C   LYS A 143      36.480  47.820  65.180  1.00  0.00           C  
ATOM   1519  O   LYS A 143      36.070  47.450  64.060  1.00  0.00           O  
ATOM   1520  CB  LYS A 143      34.790  47.790  67.050  1.00  0.00           C  
ATOM   1521  CG  LYS A 143      35.330  47.220  68.360  1.00  0.00           C  
ATOM   1522  CD  LYS A 143      34.150  46.680  69.110  1.00  0.00           C  
ATOM   1523  CE  LYS A 143      34.510  45.720  70.240  1.00  0.00           C  
ATOM   1524  NZ  LYS A 143      35.270  44.660  69.660  1.00  0.00           N1+
ATOM   1525  H   LYS A 143      34.590  49.270  64.610  1.00  0.00           H  
ATOM   1526  HZ1 LYS A 143      34.770  44.260  68.880  1.00  0.00           H  
ATOM   1527  HZ2 LYS A 143      36.180  44.910  69.350  1.00  0.00           H  
ATOM   1528  HZ3 LYS A 143      35.510  43.940  70.310  1.00  0.00           H  
ATOM   1529  N   GLU A 144      37.550  47.220  65.780  1.00  0.00           N  
ATOM   1530  CA  GLU A 144      38.400  46.270  65.090  1.00  0.00           C  
ATOM   1531  C   GLU A 144      38.420  44.900  65.840  1.00  0.00           C  
ATOM   1532  O   GLU A 144      38.420  44.810  67.030  1.00  0.00           O  
ATOM   1533  CB  GLU A 144      39.880  46.830  65.050  1.00  0.00           C  
ATOM   1534  CG  GLU A 144      40.120  48.320  64.530  1.00  0.00           C  
ATOM   1535  CD  GLU A 144      41.620  48.740  64.310  1.00  0.00           C  
ATOM   1536  OE1 GLU A 144      41.830  49.700  63.600  1.00  0.00           O  
ATOM   1537  OE2 GLU A 144      42.480  48.340  65.120  1.00  0.00           O1-
ATOM   1538  H   GLU A 144      37.840  47.450  66.710  1.00  0.00           H  
ATOM   1539  N   SER A 145      38.200  43.930  64.980  1.00  0.00           N  
ATOM   1540  CA  SER A 145      38.150  42.500  65.400  1.00  0.00           C  
ATOM   1541  C   SER A 145      39.240  41.760  64.680  1.00  0.00           C  
ATOM   1542  O   SER A 145      39.370  41.990  63.430  1.00  0.00           O  
ATOM   1543  CB  SER A 145      36.860  41.900  64.940  1.00  0.00           C  
ATOM   1544  OG  SER A 145      36.440  40.900  65.820  1.00  0.00           O  
ATOM   1545  H   SER A 145      38.250  44.130  64.000  1.00  0.00           H  
ATOM   1546  HG  SER A 145      36.910  40.040  65.620  1.00  0.00           H  
ATOM   1547  N   ALA A 146      40.320  41.500  65.390  1.00  0.00           N  
ATOM   1548  CA  ALA A 146      41.570  41.140  64.630  1.00  0.00           C  
ATOM   1549  C   ALA A 146      42.210  39.740  64.650  1.00  0.00           C  
ATOM   1550  O   ALA A 146      42.810  39.450  65.670  1.00  0.00           O  
ATOM   1551  CB  ALA A 146      42.710  42.120  64.840  1.00  0.00           C  
ATOM   1552  H   ALA A 146      40.510  41.410  66.370  1.00  0.00           H  
ATOM   1553  N   ALA A 147      41.930  38.930  63.650  1.00  0.00           N  
ATOM   1554  CA  ALA A 147      42.550  37.610  63.460  1.00  0.00           C  
ATOM   1555  C   ALA A 147      44.080  37.770  63.030  1.00  0.00           C  
ATOM   1556  O   ALA A 147      44.490  38.740  62.380  1.00  0.00           O  
ATOM   1557  CB  ALA A 147      41.730  36.740  62.460  1.00  0.00           C  
ATOM   1558  H   ALA A 147      41.200  39.210  63.030  1.00  0.00           H  
ATOM   1559  N   HIS A 148      44.850  36.730  63.240  1.00  0.00           N  
ATOM   1560  CA  HIS A 148      46.190  36.470  62.730  1.00  0.00           C  
ATOM   1561  C   HIS A 148      46.280  36.690  61.160  1.00  0.00           C  
ATOM   1562  O   HIS A 148      47.240  37.160  60.590  1.00  0.00           O  
ATOM   1563  CB  HIS A 148      46.630  35.110  63.160  1.00  0.00           C  
ATOM   1564  CG  HIS A 148      48.030  34.680  62.680  1.00  0.00           C  
ATOM   1565  CD2 HIS A 148      48.300  34.050  61.570  1.00  0.00           C  
ATOM   1566  ND1 HIS A 148      49.140  34.600  63.460  1.00  0.00           N  
ATOM   1567  CE1 HIS A 148      50.100  34.020  62.740  1.00  0.00           C  
ATOM   1568  NE2 HIS A 148      49.580  33.610  61.550  1.00  0.00           N  
ATOM   1569  H   HIS A 148      44.420  36.020  63.800  1.00  0.00           H  
ATOM   1570  HD2 HIS A 148      47.610  33.680  60.810  1.00  0.00           H  
ATOM   1571  HE1 HIS A 148      51.170  34.000  62.970  1.00  0.00           H  
ATOM   1572  HE2 HIS A 148      50.030  33.120  60.810  1.00  0.00           H  
ATOM   1573  N   ASP A 149      45.370  36.010  60.440  1.00  0.00           N  
ATOM   1574  CA  ASP A 149      45.160  36.140  58.960  1.00  0.00           C  
ATOM   1575  C   ASP A 149      44.700  37.470  58.390  1.00  0.00           C  
ATOM   1576  O   ASP A 149      44.990  37.910  57.270  1.00  0.00           O  
ATOM   1577  CB  ASP A 149      44.360  34.970  58.340  1.00  0.00           C  
ATOM   1578  CG  ASP A 149      44.920  33.570  58.680  1.00  0.00           C  
ATOM   1579  OD1 ASP A 149      44.040  32.790  59.090  1.00  0.00           O  
ATOM   1580  OD2 ASP A 149      46.080  33.270  58.400  1.00  0.00           O1-
ATOM   1581  H   ASP A 149      44.770  35.350  60.880  1.00  0.00           H  
ATOM   1582  N   TYR A 150      44.060  38.320  59.220  1.00  0.00           N  
ATOM   1583  CA  TYR A 150      43.360  39.570  58.820  1.00  0.00           C  
ATOM   1584  C   TYR A 150      42.760  40.390  59.940  1.00  0.00           C  
ATOM   1585  O   TYR A 150      42.350  39.770  60.990  1.00  0.00           O  
ATOM   1586  CB  TYR A 150      42.200  39.200  57.810  1.00  0.00           C  
ATOM   1587  CG  TYR A 150      41.360  37.890  58.150  1.00  0.00           C  
ATOM   1588  CD1 TYR A 150      41.550  36.720  57.310  1.00  0.00           C  
ATOM   1589  CD2 TYR A 150      40.500  37.820  59.210  1.00  0.00           C  
ATOM   1590  CE1 TYR A 150      40.940  35.520  57.560  1.00  0.00           C  
ATOM   1591  CE2 TYR A 150      39.810  36.610  59.400  1.00  0.00           C  
ATOM   1592  CZ  TYR A 150      40.110  35.500  58.640  1.00  0.00           C  
ATOM   1593  OH  TYR A 150      39.490  34.310  59.000  1.00  0.00           O  
ATOM   1594  H   TYR A 150      43.840  38.060  60.160  1.00  0.00           H  
ATOM   1595  HD1 TYR A 150      42.470  36.670  56.720  1.00  0.00           H  
ATOM   1596  HD2 TYR A 150      40.370  38.580  59.970  1.00  0.00           H  
ATOM   1597  HE1 TYR A 150      41.150  34.680  56.900  1.00  0.00           H  
ATOM   1598  HE2 TYR A 150      39.060  36.630  60.190  1.00  0.00           H  
ATOM   1599  HH  TYR A 150      39.990  33.540  58.600  1.00  0.00           H  
ATOM   1600  N   THR A 151      42.650  41.680  59.660  1.00  0.00           N  
ATOM   1601  CA  THR A 151      41.880  42.690  60.460  1.00  0.00           C  
ATOM   1602  C   THR A 151      40.500  42.950  59.760  1.00  0.00           C  
ATOM   1603  O   THR A 151      40.430  43.100  58.560  1.00  0.00           O  
ATOM   1604  CB  THR A 151      42.620  44.010  60.640  1.00  0.00           C  
ATOM   1605  CG2 THR A 151      41.730  45.160  61.280  1.00  0.00           C  
ATOM   1606  OG1 THR A 151      43.830  43.780  61.410  1.00  0.00           O  
ATOM   1607  H   THR A 151      43.150  42.010  58.860  1.00  0.00           H  
ATOM   1608  HG1 THR A 151      43.770  44.160  62.340  1.00  0.00           H  
ATOM   1609  N   LEU A 152      39.440  42.670  60.520  1.00  0.00           N  
ATOM   1610  CA  LEU A 152      38.080  43.200  60.210  1.00  0.00           C  
ATOM   1611  C   LEU A 152      37.900  44.610  60.830  1.00  0.00           C  
ATOM   1612  O   LEU A 152      38.310  44.730  61.920  1.00  0.00           O  
ATOM   1613  CB  LEU A 152      37.050  42.140  60.490  1.00  0.00           C  
ATOM   1614  CG  LEU A 152      35.680  42.540  59.900  1.00  0.00           C  
ATOM   1615  CD1 LEU A 152      35.740  43.020  58.470  1.00  0.00           C  
ATOM   1616  CD2 LEU A 152      34.630  41.370  59.970  1.00  0.00           C  
ATOM   1617  H   LEU A 152      39.520  42.260  61.430  1.00  0.00           H  
ATOM   1618  N   ARG A 153      37.800  45.650  59.990  1.00  0.00           N  
ATOM   1619  CA  ARG A 153      37.520  47.040  60.460  1.00  0.00           C  
ATOM   1620  C   ARG A 153      36.050  47.400  60.010  1.00  0.00           C  
ATOM   1621  O   ARG A 153      35.630  47.650  58.800  1.00  0.00           O  
ATOM   1622  CB  ARG A 153      38.560  47.980  59.800  1.00  0.00           C  
ATOM   1623  CG  ARG A 153      38.750  49.300  60.470  1.00  0.00           C  
ATOM   1624  CD  ARG A 153      39.910  50.130  59.910  1.00  0.00           C  
ATOM   1625  NE  ARG A 153      41.200  49.520  60.420  1.00  0.00           N  
ATOM   1626  CZ  ARG A 153      42.140  48.930  59.600  1.00  0.00           C  
ATOM   1627  NH1 ARG A 153      41.930  48.750  58.370  1.00  0.00           N1+
ATOM   1628  NH2 ARG A 153      43.210  48.360  60.140  1.00  0.00           N  
ATOM   1629  H   ARG A 153      37.930  45.490  59.020  1.00  0.00           H  
ATOM   1630  HE  ARG A 153      41.450  49.820  61.340  1.00  0.00           H  
ATOM   1631 1HH1 ARG A 153      41.230  49.320  57.940  1.00  0.00           H  
ATOM   1632 2HH1 ARG A 153      42.470  48.050  57.900  1.00  0.00           H  
ATOM   1633 1HH2 ARG A 153      43.330  48.200  61.120  1.00  0.00           H  
ATOM   1634 2HH2 ARG A 153      43.890  47.990  59.510  1.00  0.00           H  
ATOM   1635  N   GLU A 154      35.220  47.370  61.010  1.00  0.00           N  
ATOM   1636  CA  GLU A 154      33.750  47.590  60.890  1.00  0.00           C  
ATOM   1637  C   GLU A 154      33.500  49.110  60.970  1.00  0.00           C  
ATOM   1638  O   GLU A 154      33.830  49.760  61.950  1.00  0.00           O  
ATOM   1639  CB  GLU A 154      33.140  46.940  62.130  1.00  0.00           C  
ATOM   1640  CG  GLU A 154      31.640  46.820  62.070  1.00  0.00           C  
ATOM   1641  CD  GLU A 154      30.960  46.130  63.260  1.00  0.00           C  
ATOM   1642  OE1 GLU A 154      30.380  46.860  64.080  1.00  0.00           O  
ATOM   1643  OE2 GLU A 154      31.060  44.880  63.360  1.00  0.00           O1-
ATOM   1644  H   GLU A 154      35.520  47.280  61.960  1.00  0.00           H  
ATOM   1645  N   LEU A 155      33.120  49.750  59.810  1.00  0.00           N  
ATOM   1646  CA  LEU A 155      32.890  51.210  59.650  1.00  0.00           C  
ATOM   1647  C   LEU A 155      31.400  51.610  59.500  1.00  0.00           C  
ATOM   1648  O   LEU A 155      30.700  50.840  58.850  1.00  0.00           O  
ATOM   1649  CB  LEU A 155      33.560  51.700  58.380  1.00  0.00           C  
ATOM   1650  CG  LEU A 155      35.050  51.360  58.390  1.00  0.00           C  
ATOM   1651  CD1 LEU A 155      35.420  50.680  57.050  1.00  0.00           C  
ATOM   1652  CD2 LEU A 155      35.930  52.540  58.790  1.00  0.00           C  
ATOM   1653  H   LEU A 155      32.900  49.200  59.000  1.00  0.00           H  
ATOM   1654  N   LYS A 156      31.050  52.850  59.650  1.00  0.00           N  
ATOM   1655  CA  LYS A 156      29.660  53.310  59.480  1.00  0.00           C  
ATOM   1656  C   LYS A 156      29.510  54.500  58.560  1.00  0.00           C  
ATOM   1657  O   LYS A 156      29.900  55.580  58.940  1.00  0.00           O  
ATOM   1658  CB  LYS A 156      28.930  53.640  60.820  1.00  0.00           C  
ATOM   1659  CG  LYS A 156      27.500  53.230  60.520  1.00  0.00           C  
ATOM   1660  CD  LYS A 156      26.770  52.750  61.790  1.00  0.00           C  
ATOM   1661  CE  LYS A 156      25.380  52.240  61.410  1.00  0.00           C  
ATOM   1662  NZ  LYS A 156      24.640  51.670  62.530  1.00  0.00           N1+
ATOM   1663  H   LYS A 156      31.730  53.480  60.030  1.00  0.00           H  
ATOM   1664  HZ1 LYS A 156      23.760  51.370  62.160  1.00  0.00           H  
ATOM   1665  HZ2 LYS A 156      25.150  50.890  62.890  1.00  0.00           H  
ATOM   1666  HZ3 LYS A 156      24.340  52.350  63.210  1.00  0.00           H  
ATOM   1667  N   LEU A 157      28.870  54.260  57.440  1.00  0.00           N  
ATOM   1668  CA  LEU A 157      28.610  55.160  56.270  1.00  0.00           C  
ATOM   1669  C   LEU A 157      27.330  56.020  56.540  1.00  0.00           C  
ATOM   1670  O   LEU A 157      26.260  55.420  56.610  1.00  0.00           O  
ATOM   1671  CB  LEU A 157      28.660  54.390  54.980  1.00  0.00           C  
ATOM   1672  CG  LEU A 157      28.890  55.320  53.800  1.00  0.00           C  
ATOM   1673  CD1 LEU A 157      30.040  56.310  54.120  1.00  0.00           C  
ATOM   1674  CD2 LEU A 157      29.260  54.470  52.660  1.00  0.00           C  
ATOM   1675  H   LEU A 157      28.370  53.400  57.300  1.00  0.00           H  
ATOM   1676  N   SER A 158      27.490  57.330  56.540  1.00  0.00           N  
ATOM   1677  CA  SER A 158      26.370  58.290  56.520  1.00  0.00           C  
ATOM   1678  C   SER A 158      26.700  59.550  55.710  1.00  0.00           C  
ATOM   1679  O   SER A 158      27.900  59.850  55.620  1.00  0.00           O  
ATOM   1680  CB  SER A 158      25.840  58.720  57.900  1.00  0.00           C  
ATOM   1681  OG  SER A 158      26.950  59.270  58.610  1.00  0.00           O  
ATOM   1682  H   SER A 158      28.340  57.780  56.820  1.00  0.00           H  
ATOM   1683  HG  SER A 158      26.980  59.040  59.590  1.00  0.00           H  
ATOM   1684  N   LYS A 159      25.710  60.360  55.270  1.00  0.00           N  
ATOM   1685  CA  LYS A 159      25.970  61.660  54.590  1.00  0.00           C  
ATOM   1686  C   LYS A 159      25.360  62.820  55.310  1.00  0.00           C  
ATOM   1687  O   LYS A 159      24.180  62.820  55.680  1.00  0.00           O  
ATOM   1688  CB  LYS A 159      25.310  61.490  53.180  1.00  0.00           C  
ATOM   1689  CG  LYS A 159      25.280  62.730  52.310  1.00  0.00           C  
ATOM   1690  CD  LYS A 159      25.050  62.360  50.810  1.00  0.00           C  
ATOM   1691  CE  LYS A 159      24.710  63.610  50.060  1.00  0.00           C  
ATOM   1692  NZ  LYS A 159      24.280  63.410  48.680  1.00  0.00           N1+
ATOM   1693  H   LYS A 159      24.810  59.960  55.120  1.00  0.00           H  
ATOM   1694  HZ1 LYS A 159      24.210  64.290  48.200  1.00  0.00           H  
ATOM   1695  HZ2 LYS A 159      25.040  63.020  48.150  1.00  0.00           H  
ATOM   1696  HZ3 LYS A 159      23.480  62.820  48.600  1.00  0.00           H  
ATOM   1697  N   VAL A 160      26.190  63.850  55.350  1.00  0.00           N  
ATOM   1698  CA  VAL A 160      25.890  65.160  55.950  1.00  0.00           C  
ATOM   1699  C   VAL A 160      24.730  65.860  55.200  1.00  0.00           C  
ATOM   1700  O   VAL A 160      24.720  65.870  53.990  1.00  0.00           O  
ATOM   1701  CB  VAL A 160      27.140  66.090  55.800  1.00  0.00           C  
ATOM   1702  CG1 VAL A 160      27.120  67.370  56.630  1.00  0.00           C  
ATOM   1703  CG2 VAL A 160      28.480  65.400  56.010  1.00  0.00           C  
ATOM   1704  H   VAL A 160      27.060  63.790  54.870  1.00  0.00           H  
ATOM   1705  N   GLY A 161      23.710  66.330  55.970  1.00  0.00           N  
ATOM   1706  CA  GLY A 161      22.470  66.840  55.390  1.00  0.00           C  
ATOM   1707  C   GLY A 161      21.500  65.980  54.610  1.00  0.00           C  
ATOM   1708  O   GLY A 161      20.730  66.440  53.780  1.00  0.00           O  
ATOM   1709  H   GLY A 161      23.870  66.440  56.950  1.00  0.00           H  
ATOM   1710  N   GLN A 162      21.460  64.690  54.940  1.00  0.00           N  
ATOM   1711  CA  GLN A 162      20.400  63.840  54.400  1.00  0.00           C  
ATOM   1712  C   GLN A 162      19.770  63.010  55.520  1.00  0.00           C  
ATOM   1713  O   GLN A 162      20.490  62.710  56.480  1.00  0.00           O  
ATOM   1714  CB  GLN A 162      21.090  62.840  53.460  1.00  0.00           C  
ATOM   1715  CG  GLN A 162      20.260  62.420  52.240  1.00  0.00           C  
ATOM   1716  CD  GLN A 162      21.090  61.520  51.310  1.00  0.00           C  
ATOM   1717  NE2 GLN A 162      20.550  60.330  51.130  1.00  0.00           N  
ATOM   1718  OE1 GLN A 162      21.980  61.840  50.500  1.00  0.00           O  
ATOM   1719  H   GLN A 162      22.130  64.210  55.520  1.00  0.00           H  
ATOM   1720 1HE2 GLN A 162      19.710  60.080  51.610  1.00  0.00           H  
ATOM   1721 2HE2 GLN A 162      20.990  59.800  50.400  1.00  0.00           H  
ATOM   1722  N   GLY A 163      18.540  62.630  55.330  1.00  0.00           N  
ATOM   1723  CA  GLY A 163      17.700  61.870  56.330  1.00  0.00           C  
ATOM   1724  C   GLY A 163      18.050  60.360  56.350  1.00  0.00           C  
ATOM   1725  O   GLY A 163      18.270  59.750  55.300  1.00  0.00           O  
ATOM   1726  H   GLY A 163      17.910  62.910  54.610  1.00  0.00           H  
ATOM   1727  N   ASN A 164      18.450  59.920  57.570  1.00  0.00           N  
ATOM   1728  CA  ASN A 164      18.650  58.490  57.940  1.00  0.00           C  
ATOM   1729  C   ASN A 164      19.590  57.490  57.190  1.00  0.00           C  
ATOM   1730  O   ASN A 164      19.570  56.240  57.450  1.00  0.00           O  
ATOM   1731  CB  ASN A 164      17.350  57.660  58.080  1.00  0.00           C  
ATOM   1732  CG  ASN A 164      16.560  58.080  59.310  1.00  0.00           C  
ATOM   1733  ND2 ASN A 164      16.450  57.170  60.270  1.00  0.00           N  
ATOM   1734  OD1 ASN A 164      15.770  59.010  59.310  1.00  0.00           O  
ATOM   1735  H   ASN A 164      18.800  60.560  58.250  1.00  0.00           H  
ATOM   1736 1HD2 ASN A 164      16.960  56.330  60.130  1.00  0.00           H  
ATOM   1737 2HD2 ASN A 164      15.690  57.230  60.920  1.00  0.00           H  
ATOM   1738  N   THR A 165      20.600  57.950  56.500  1.00  0.00           N  
ATOM   1739  CA  THR A 165      21.530  57.190  55.610  1.00  0.00           C  
ATOM   1740  C   THR A 165      22.540  56.160  56.210  1.00  0.00           C  
ATOM   1741  O   THR A 165      23.330  55.590  55.470  1.00  0.00           O  
ATOM   1742  CB  THR A 165      22.420  57.940  54.570  1.00  0.00           C  
ATOM   1743  CG2 THR A 165      21.660  58.790  53.590  1.00  0.00           C  
ATOM   1744  OG1 THR A 165      23.280  58.840  55.300  1.00  0.00           O  
ATOM   1745  H   THR A 165      20.740  58.940  56.530  1.00  0.00           H  
ATOM   1746  HG1 THR A 165      22.810  59.490  55.900  1.00  0.00           H  
ATOM   1747  N   GLU A 166      22.290  55.770  57.490  1.00  0.00           N  
ATOM   1748  CA  GLU A 166      23.300  55.010  58.230  1.00  0.00           C  
ATOM   1749  C   GLU A 166      23.430  53.510  57.830  1.00  0.00           C  
ATOM   1750  O   GLU A 166      22.570  52.660  58.120  1.00  0.00           O  
ATOM   1751  CB  GLU A 166      23.130  55.080  59.730  1.00  0.00           C  
ATOM   1752  CG  GLU A 166      23.190  56.480  60.400  1.00  0.00           C  
ATOM   1753  CD  GLU A 166      23.030  56.410  61.930  1.00  0.00           C  
ATOM   1754  OE1 GLU A 166      22.010  55.810  62.300  1.00  0.00           O  
ATOM   1755  OE2 GLU A 166      23.680  57.100  62.670  1.00  0.00           O1-
ATOM   1756  H   GLU A 166      21.340  55.790  57.780  1.00  0.00           H  
ATOM   1757  N   ARG A 167      24.580  53.170  57.210  1.00  0.00           N  
ATOM   1758  CA  ARG A 167      24.860  51.740  56.900  1.00  0.00           C  
ATOM   1759  C   ARG A 167      26.280  51.170  57.270  1.00  0.00           C  
ATOM   1760  O   ARG A 167      27.360  51.750  57.040  1.00  0.00           O  
ATOM   1761  CB  ARG A 167      24.620  51.610  55.400  1.00  0.00           C  
ATOM   1762  CG  ARG A 167      25.500  52.460  54.520  1.00  0.00           C  
ATOM   1763  CD  ARG A 167      24.900  52.250  53.070  1.00  0.00           C  
ATOM   1764  NE  ARG A 167      25.400  53.230  52.100  1.00  0.00           N  
ATOM   1765  CZ  ARG A 167      24.610  54.080  51.500  1.00  0.00           C  
ATOM   1766  NH1 ARG A 167      23.280  54.100  51.730  1.00  0.00           N1+
ATOM   1767  NH2 ARG A 167      25.160  54.870  50.540  1.00  0.00           N  
ATOM   1768  H   ARG A 167      25.200  53.840  56.780  1.00  0.00           H  
ATOM   1769  HE  ARG A 167      26.280  52.950  51.730  1.00  0.00           H  
ATOM   1770 1HH1 ARG A 167      22.830  53.470  52.360  1.00  0.00           H  
ATOM   1771 2HH1 ARG A 167      22.720  54.770  51.240  1.00  0.00           H  
ATOM   1772 1HH2 ARG A 167      26.100  54.650  50.270  1.00  0.00           H  
ATOM   1773 2HH2 ARG A 167      24.620  55.540  50.030  1.00  0.00           H  
ATOM   1774  N   THR A 168      26.300  50.050  58.000  1.00  0.00           N  
ATOM   1775  CA  THR A 168      27.540  49.300  58.280  1.00  0.00           C  
ATOM   1776  C   THR A 168      28.320  48.590  57.140  1.00  0.00           C  
ATOM   1777  O   THR A 168      27.680  47.820  56.420  1.00  0.00           O  
ATOM   1778  CB  THR A 168      27.330  48.380  59.460  1.00  0.00           C  
ATOM   1779  CG2 THR A 168      28.430  47.370  59.690  1.00  0.00           C  
ATOM   1780  OG1 THR A 168      26.980  49.000  60.670  1.00  0.00           O  
ATOM   1781  H   THR A 168      25.540  49.710  58.550  1.00  0.00           H  
ATOM   1782  HG1 THR A 168      25.990  49.060  60.800  1.00  0.00           H  
ATOM   1783  N   VAL A 169      29.450  49.250  56.860  1.00  0.00           N  
ATOM   1784  CA  VAL A 169      30.510  48.870  55.850  1.00  0.00           C  
ATOM   1785  C   VAL A 169      31.780  48.220  56.390  1.00  0.00           C  
ATOM   1786  O   VAL A 169      32.370  48.610  57.390  1.00  0.00           O  
ATOM   1787  CB  VAL A 169      30.660  50.170  55.030  1.00  0.00           C  
ATOM   1788  CG1 VAL A 169      31.960  50.320  54.240  1.00  0.00           C  
ATOM   1789  CG2 VAL A 169      29.520  50.210  54.050  1.00  0.00           C  
ATOM   1790  H   VAL A 169      29.750  50.020  57.420  1.00  0.00           H  
ATOM   1791  N   TRP A 170      32.360  47.430  55.520  1.00  0.00           N  
ATOM   1792  CA  TRP A 170      33.410  46.460  55.810  1.00  0.00           C  
ATOM   1793  C   TRP A 170      34.690  46.590  54.970  1.00  0.00           C  
ATOM   1794  O   TRP A 170      34.780  46.210  53.840  1.00  0.00           O  
ATOM   1795  CB  TRP A 170      32.870  45.060  55.450  1.00  0.00           C  
ATOM   1796  CG  TRP A 170      31.490  44.780  56.100  1.00  0.00           C  
ATOM   1797  CD1 TRP A 170      30.310  45.010  55.440  1.00  0.00           C  
ATOM   1798  CD2 TRP A 170      31.200  44.400  57.380  1.00  0.00           C  
ATOM   1799  CE2 TRP A 170      29.810  44.480  57.530  1.00  0.00           C  
ATOM   1800  CE3 TRP A 170      31.950  44.110  58.490  1.00  0.00           C  
ATOM   1801  NE1 TRP A 170      29.300  44.870  56.320  1.00  0.00           N  
ATOM   1802  CZ2 TRP A 170      29.300  44.230  58.770  1.00  0.00           C  
ATOM   1803  CZ3 TRP A 170      31.380  43.920  59.800  1.00  0.00           C  
ATOM   1804  CH2 TRP A 170      30.040  43.930  59.900  1.00  0.00           C  
ATOM   1805  H   TRP A 170      31.850  47.210  54.690  1.00  0.00           H  
ATOM   1806  HD1 TRP A 170      30.300  45.170  54.370  1.00  0.00           H  
ATOM   1807  HE1 TRP A 170      28.360  44.810  55.980  1.00  0.00           H  
ATOM   1808  HE3 TRP A 170      33.030  43.940  58.470  1.00  0.00           H  
ATOM   1809  HZ2 TRP A 170      28.280  44.520  59.010  1.00  0.00           H  
ATOM   1810  HZ3 TRP A 170      31.980  43.870  60.700  1.00  0.00           H  
ATOM   1811  HH2 TRP A 170      29.450  43.670  60.790  1.00  0.00           H  
ATOM   1812  N   GLN A 171      35.710  46.980  55.730  1.00  0.00           N  
ATOM   1813  CA  GLN A 171      37.110  46.940  55.290  1.00  0.00           C  
ATOM   1814  C   GLN A 171      37.850  45.700  55.860  1.00  0.00           C  
ATOM   1815  O   GLN A 171      38.020  45.540  57.060  1.00  0.00           O  
ATOM   1816  CB  GLN A 171      37.760  48.320  55.600  1.00  0.00           C  
ATOM   1817  CG  GLN A 171      39.200  48.420  55.100  1.00  0.00           C  
ATOM   1818  CD  GLN A 171      40.030  49.410  55.910  1.00  0.00           C  
ATOM   1819  NE2 GLN A 171      41.180  49.750  55.460  1.00  0.00           N  
ATOM   1820  OE1 GLN A 171      39.590  49.850  56.920  1.00  0.00           O  
ATOM   1821  H   GLN A 171      35.600  47.110  56.720  1.00  0.00           H  
ATOM   1822 1HE2 GLN A 171      41.540  49.480  54.570  1.00  0.00           H  
ATOM   1823 2HE2 GLN A 171      41.680  50.420  56.010  1.00  0.00           H  
ATOM   1824  N   TYR A 172      37.880  44.720  54.960  1.00  0.00           N  
ATOM   1825  CA  TYR A 172      38.810  43.550  55.060  1.00  0.00           C  
ATOM   1826  C   TYR A 172      40.290  43.970  54.900  1.00  0.00           C  
ATOM   1827  O   TYR A 172      40.500  44.520  53.810  1.00  0.00           O  
ATOM   1828  CB  TYR A 172      38.400  42.420  54.140  1.00  0.00           C  
ATOM   1829  CG  TYR A 172      37.220  41.670  54.820  1.00  0.00           C  
ATOM   1830  CD1 TYR A 172      37.530  40.560  55.600  1.00  0.00           C  
ATOM   1831  CD2 TYR A 172      35.900  42.110  54.480  1.00  0.00           C  
ATOM   1832  CE1 TYR A 172      36.440  39.870  56.250  1.00  0.00           C  
ATOM   1833  CE2 TYR A 172      34.870  41.470  55.190  1.00  0.00           C  
ATOM   1834  CZ  TYR A 172      35.160  40.400  56.060  1.00  0.00           C  
ATOM   1835  OH  TYR A 172      34.200  39.580  56.530  1.00  0.00           O  
ATOM   1836  H   TYR A 172      37.380  44.780  54.100  1.00  0.00           H  
ATOM   1837  HD1 TYR A 172      38.570  40.260  55.710  1.00  0.00           H  
ATOM   1838  HD2 TYR A 172      35.710  42.510  53.480  1.00  0.00           H  
ATOM   1839  HE1 TYR A 172      36.640  39.190  57.070  1.00  0.00           H  
ATOM   1840  HE2 TYR A 172      33.970  42.090  55.140  1.00  0.00           H  
ATOM   1841  HH  TYR A 172      34.590  38.690  56.740  1.00  0.00           H  
ATOM   1842  N   HIS A 173      41.110  44.000  55.950  1.00  0.00           N  
ATOM   1843  CA  HIS A 173      42.480  44.490  55.910  1.00  0.00           C  
ATOM   1844  C   HIS A 173      43.630  43.510  56.080  1.00  0.00           C  
ATOM   1845  O   HIS A 173      43.770  42.870  57.130  1.00  0.00           O  
ATOM   1846  CB  HIS A 173      42.560  45.650  56.900  1.00  0.00           C  
ATOM   1847  CG  HIS A 173      43.760  46.530  56.730  1.00  0.00           C  
ATOM   1848  CD2 HIS A 173      44.580  46.670  55.700  1.00  0.00           C  
ATOM   1849  ND1 HIS A 173      44.270  47.270  57.730  1.00  0.00           N  
ATOM   1850  CE1 HIS A 173      45.320  47.930  57.200  1.00  0.00           C  
ATOM   1851  NE2 HIS A 173      45.610  47.450  56.020  1.00  0.00           N  
ATOM   1852  H   HIS A 173      40.780  43.730  56.850  1.00  0.00           H  
ATOM   1853  HD2 HIS A 173      44.380  46.380  54.670  1.00  0.00           H  
ATOM   1854  HE1 HIS A 173      45.890  48.750  57.620  1.00  0.00           H  
ATOM   1855  HE2 HIS A 173      46.530  47.460  55.620  1.00  0.00           H  
ATOM   1856  N   PHE A 174      44.420  43.310  55.020  1.00  0.00           N  
ATOM   1857  CA  PHE A 174      45.650  42.500  54.980  1.00  0.00           C  
ATOM   1858  C   PHE A 174      46.810  43.200  55.680  1.00  0.00           C  
ATOM   1859  O   PHE A 174      47.240  44.280  55.230  1.00  0.00           O  
ATOM   1860  CB  PHE A 174      45.920  41.970  53.610  1.00  0.00           C  
ATOM   1861  CG  PHE A 174      46.570  40.610  53.740  1.00  0.00           C  
ATOM   1862  CD1 PHE A 174      45.660  39.660  54.020  1.00  0.00           C  
ATOM   1863  CD2 PHE A 174      47.930  40.330  53.570  1.00  0.00           C  
ATOM   1864  CE1 PHE A 174      46.140  38.360  54.120  1.00  0.00           C  
ATOM   1865  CE2 PHE A 174      48.370  38.980  53.650  1.00  0.00           C  
ATOM   1866  CZ  PHE A 174      47.450  38.010  53.900  1.00  0.00           C  
ATOM   1867  H   PHE A 174      44.200  43.850  54.200  1.00  0.00           H  
ATOM   1868  HD1 PHE A 174      44.590  39.860  54.140  1.00  0.00           H  
ATOM   1869  HD2 PHE A 174      48.580  41.190  53.420  1.00  0.00           H  
ATOM   1870  HE1 PHE A 174      45.390  37.600  54.370  1.00  0.00           H  
ATOM   1871  HE2 PHE A 174      49.430  38.800  53.480  1.00  0.00           H  
ATOM   1872  HZ  PHE A 174      47.810  36.980  53.960  1.00  0.00           H  
ATOM   1873  N   ARG A 175      47.390  42.520  56.670  1.00  0.00           N  
ATOM   1874  CA  ARG A 175      48.530  43.100  57.450  1.00  0.00           C  
ATOM   1875  C   ARG A 175      49.830  42.290  57.680  1.00  0.00           C  
ATOM   1876  O   ARG A 175      50.870  42.850  57.790  1.00  0.00           O  
ATOM   1877  CB  ARG A 175      47.990  43.650  58.810  1.00  0.00           C  
ATOM   1878  CG  ARG A 175      47.270  45.010  58.490  1.00  0.00           C  
ATOM   1879  CD  ARG A 175      46.690  45.630  59.730  1.00  0.00           C  
ATOM   1880  NE  ARG A 175      47.790  45.980  60.630  1.00  0.00           N  
ATOM   1881  CZ  ARG A 175      48.000  45.430  61.880  1.00  0.00           C  
ATOM   1882  NH1 ARG A 175      47.150  44.570  62.510  1.00  0.00           N1+
ATOM   1883  NH2 ARG A 175      49.280  45.530  62.400  1.00  0.00           N  
ATOM   1884  H   ARG A 175      47.140  41.570  56.830  1.00  0.00           H  
ATOM   1885  HE  ARG A 175      48.500  46.650  60.380  1.00  0.00           H  
ATOM   1886 1HH1 ARG A 175      46.250  44.300  62.180  1.00  0.00           H  
ATOM   1887 2HH1 ARG A 175      47.570  43.860  63.070  1.00  0.00           H  
ATOM   1888 1HH2 ARG A 175      50.020  45.910  61.850  1.00  0.00           H  
ATOM   1889 2HH2 ARG A 175      49.450  45.180  63.320  1.00  0.00           H  
ATOM   1890  N   THR A 176      49.800  40.990  57.450  1.00  0.00           N  
ATOM   1891  CA  THR A 176      51.080  40.140  57.470  1.00  0.00           C  
ATOM   1892  C   THR A 176      51.940  40.350  56.240  1.00  0.00           C  
ATOM   1893  O   THR A 176      53.140  40.290  56.400  1.00  0.00           O  
ATOM   1894  CB  THR A 176      50.810  38.620  57.750  1.00  0.00           C  
ATOM   1895  CG2 THR A 176      49.650  38.080  56.860  1.00  0.00           C  
ATOM   1896  OG1 THR A 176      52.060  37.850  57.800  1.00  0.00           O  
ATOM   1897  H   THR A 176      48.990  40.460  57.220  1.00  0.00           H  
ATOM   1898  HG1 THR A 176      52.480  37.800  58.710  1.00  0.00           H  
ATOM   1899  N   TRP A 177      51.460  40.790  55.110  1.00  0.00           N  
ATOM   1900  CA  TRP A 177      52.060  40.610  53.830  1.00  0.00           C  
ATOM   1901  C   TRP A 177      53.470  41.330  53.710  1.00  0.00           C  
ATOM   1902  O   TRP A 177      53.540  42.550  53.890  1.00  0.00           O  
ATOM   1903  CB  TRP A 177      51.200  41.170  52.650  1.00  0.00           C  
ATOM   1904  CG  TRP A 177      51.520  40.920  51.170  1.00  0.00           C  
ATOM   1905  CD1 TRP A 177      52.570  41.490  50.570  1.00  0.00           C  
ATOM   1906  CD2 TRP A 177      50.860  40.150  50.240  1.00  0.00           C  
ATOM   1907  CE2 TRP A 177      51.610  40.250  49.070  1.00  0.00           C  
ATOM   1908  CE3 TRP A 177      49.650  39.400  50.330  1.00  0.00           C  
ATOM   1909  NE1 TRP A 177      52.590  41.040  49.350  1.00  0.00           N  
ATOM   1910  CZ2 TRP A 177      51.150  39.630  47.930  1.00  0.00           C  
ATOM   1911  CZ3 TRP A 177      49.270  38.740  49.190  1.00  0.00           C  
ATOM   1912  CH2 TRP A 177      49.970  38.870  48.040  1.00  0.00           C  
ATOM   1913  H   TRP A 177      50.670  41.390  55.090  1.00  0.00           H  
ATOM   1914  HD1 TRP A 177      53.340  42.160  50.960  1.00  0.00           H  
ATOM   1915  HE1 TRP A 177      53.410  41.180  48.800  1.00  0.00           H  
ATOM   1916  HE3 TRP A 177      48.940  39.640  51.120  1.00  0.00           H  
ATOM   1917  HZ2 TRP A 177      51.580  39.790  46.950  1.00  0.00           H  
ATOM   1918  HZ3 TRP A 177      48.280  38.290  49.200  1.00  0.00           H  
ATOM   1919  HH2 TRP A 177      49.780  38.190  47.220  1.00  0.00           H  
ATOM   1920  N   PRO A 178      54.550  40.550  53.360  1.00  0.00           N  
ATOM   1921  CA  PRO A 178      55.890  41.060  53.440  1.00  0.00           C  
ATOM   1922  C   PRO A 178      56.400  42.130  52.470  1.00  0.00           C  
ATOM   1923  O   PRO A 178      56.030  42.170  51.310  1.00  0.00           O  
ATOM   1924  CB  PRO A 178      56.670  39.740  53.430  1.00  0.00           C  
ATOM   1925  CG  PRO A 178      55.900  38.710  52.600  1.00  0.00           C  
ATOM   1926  CD  PRO A 178      54.430  39.160  52.820  1.00  0.00           C  
ATOM   1927  N   ASP A 179      57.230  43.040  53.010  1.00  0.00           N  
ATOM   1928  CA  ASP A 179      57.730  44.230  52.330  1.00  0.00           C  
ATOM   1929  C   ASP A 179      58.590  44.020  51.060  1.00  0.00           C  
ATOM   1930  O   ASP A 179      58.650  44.940  50.180  1.00  0.00           O  
ATOM   1931  CB  ASP A 179      58.440  45.270  53.240  1.00  0.00           C  
ATOM   1932  CG  ASP A 179      59.520  44.700  54.100  1.00  0.00           C  
ATOM   1933  OD1 ASP A 179      60.660  44.480  53.710  1.00  0.00           O  
ATOM   1934  OD2 ASP A 179      59.230  44.710  55.310  1.00  0.00           O1-
ATOM   1935  H   ASP A 179      57.890  42.800  53.720  1.00  0.00           H  
ATOM   1936  N   HIS A 180      59.450  43.040  50.990  1.00  0.00           N  
ATOM   1937  CA  HIS A 180      60.260  42.660  49.780  1.00  0.00           C  
ATOM   1938  C   HIS A 180      59.320  42.340  48.590  1.00  0.00           C  
ATOM   1939  O   HIS A 180      59.570  42.810  47.460  1.00  0.00           O  
ATOM   1940  CB  HIS A 180      61.080  41.420  50.080  1.00  0.00           C  
ATOM   1941  CG  HIS A 180      62.200  41.050  49.050  1.00  0.00           C  
ATOM   1942  CD2 HIS A 180      62.220  39.910  48.350  1.00  0.00           C  
ATOM   1943  ND1 HIS A 180      63.170  41.840  48.560  1.00  0.00           N  
ATOM   1944  CE1 HIS A 180      63.800  41.050  47.620  1.00  0.00           C  
ATOM   1945  NE2 HIS A 180      63.180  39.910  47.520  1.00  0.00           N  
ATOM   1946  H   HIS A 180      59.590  42.390  51.740  1.00  0.00           H  
ATOM   1947  HD2 HIS A 180      61.420  39.170  48.340  1.00  0.00           H  
ATOM   1948  HE1 HIS A 180      64.550  41.350  46.880  1.00  0.00           H  
ATOM   1949  HE2 HIS A 180      63.370  39.160  46.880  1.00  0.00           H  
ATOM   1950  N   GLY A 181      58.240  41.600  48.860  1.00  0.00           N  
ATOM   1951  CA  GLY A 181      57.400  41.090  47.790  1.00  0.00           C  
ATOM   1952  C   GLY A 181      56.170  40.240  48.090  1.00  0.00           C  
ATOM   1953  O   GLY A 181      55.080  40.810  48.060  1.00  0.00           O  
ATOM   1954  H   GLY A 181      57.770  41.660  49.740  1.00  0.00           H  
ATOM   1955  N   VAL A 182      56.430  39.070  48.670  1.00  0.00           N  
ATOM   1956  CA  VAL A 182      55.420  37.940  48.610  1.00  0.00           C  
ATOM   1957  C   VAL A 182      55.460  36.930  49.730  1.00  0.00           C  
ATOM   1958  O   VAL A 182      56.560  36.540  50.080  1.00  0.00           O  
ATOM   1959  CB  VAL A 182      55.400  37.130  47.270  1.00  0.00           C  
ATOM   1960  CG1 VAL A 182      54.750  37.860  46.120  1.00  0.00           C  
ATOM   1961  CG2 VAL A 182      56.770  36.670  46.770  1.00  0.00           C  
ATOM   1962  H   VAL A 182      57.320  38.830  49.060  1.00  0.00           H  
ATOM   1963  N   PRO A 183      54.220  36.530  50.240  1.00  0.00           N  
ATOM   1964  CA  PRO A 183      54.130  35.590  51.370  1.00  0.00           C  
ATOM   1965  C   PRO A 183      54.720  34.130  51.130  1.00  0.00           C  
ATOM   1966  O   PRO A 183      54.970  33.760  49.980  1.00  0.00           O  
ATOM   1967  CB  PRO A 183      52.700  35.670  51.870  1.00  0.00           C  
ATOM   1968  CG  PRO A 183      52.000  36.670  50.990  1.00  0.00           C  
ATOM   1969  CD  PRO A 183      52.880  36.990  49.800  1.00  0.00           C  
ATOM   1970  N   SER A 184      54.900  33.390  52.180  1.00  0.00           N  
ATOM   1971  CA  SER A 184      55.440  32.070  52.180  1.00  0.00           C  
ATOM   1972  C   SER A 184      54.440  30.970  51.810  1.00  0.00           C  
ATOM   1973  O   SER A 184      54.830  30.110  51.070  1.00  0.00           O  
ATOM   1974  CB  SER A 184      56.310  31.760  53.420  1.00  0.00           C  
ATOM   1975  OG  SER A 184      57.330  32.700  53.630  1.00  0.00           O  
ATOM   1976  H   SER A 184      54.640  33.770  53.060  1.00  0.00           H  
ATOM   1977  HG  SER A 184      57.500  32.580  54.610  1.00  0.00           H  
ATOM   1978  N   ASP A 185      53.140  31.270  52.040  1.00  0.00           N  
ATOM   1979  CA  ASP A 185      52.000  30.360  51.810  1.00  0.00           C  
ATOM   1980  C   ASP A 185      50.670  31.040  51.480  1.00  0.00           C  
ATOM   1981  O   ASP A 185      50.260  32.030  52.100  1.00  0.00           O  
ATOM   1982  CB  ASP A 185      51.910  29.520  53.130  1.00  0.00           C  
ATOM   1983  CG  ASP A 185      50.990  28.260  52.930  1.00  0.00           C  
ATOM   1984  OD1 ASP A 185      51.460  27.170  52.680  1.00  0.00           O  
ATOM   1985  OD2 ASP A 185      49.730  28.250  52.980  1.00  0.00           O1-
ATOM   1986  H   ASP A 185      53.000  32.180  52.420  1.00  0.00           H  
ATOM   1987  N   PRO A 186      49.990  30.580  50.430  1.00  0.00           N  
ATOM   1988  CA  PRO A 186      48.620  31.150  50.080  1.00  0.00           C  
ATOM   1989  C   PRO A 186      47.440  30.770  50.970  1.00  0.00           C  
ATOM   1990  O   PRO A 186      46.410  31.450  50.800  1.00  0.00           O  
ATOM   1991  CB  PRO A 186      48.390  30.640  48.660  1.00  0.00           C  
ATOM   1992  CG  PRO A 186      49.810  30.530  48.090  1.00  0.00           C  
ATOM   1993  CD  PRO A 186      50.570  29.990  49.270  1.00  0.00           C  
ATOM   1994  N   GLY A 187      47.570  29.940  52.000  1.00  0.00           N  
ATOM   1995  CA  GLY A 187      46.520  29.580  52.950  1.00  0.00           C  
ATOM   1996  C   GLY A 187      45.740  30.840  53.480  1.00  0.00           C  
ATOM   1997  O   GLY A 187      44.520  30.860  53.310  1.00  0.00           O  
ATOM   1998  H   GLY A 187      48.370  29.350  52.130  1.00  0.00           H  
ATOM   1999  N   GLY A 188      46.480  31.730  54.140  1.00  0.00           N  
ATOM   2000  CA  GLY A 188      46.080  33.020  54.600  1.00  0.00           C  
ATOM   2001  C   GLY A 188      45.330  33.840  53.580  1.00  0.00           C  
ATOM   2002  O   GLY A 188      44.170  34.130  53.820  1.00  0.00           O  
ATOM   2003  H   GLY A 188      47.350  31.420  54.510  1.00  0.00           H  
ATOM   2004  N   VAL A 189      45.900  34.050  52.390  1.00  0.00           N  
ATOM   2005  CA  VAL A 189      45.190  34.840  51.340  1.00  0.00           C  
ATOM   2006  C   VAL A 189      43.810  34.170  51.040  1.00  0.00           C  
ATOM   2007  O   VAL A 189      42.880  34.950  50.820  1.00  0.00           O  
ATOM   2008  CB  VAL A 189      46.110  34.980  50.120  1.00  0.00           C  
ATOM   2009  CG1 VAL A 189      45.320  35.290  48.850  1.00  0.00           C  
ATOM   2010  CG2 VAL A 189      47.230  36.050  50.260  1.00  0.00           C  
ATOM   2011  H   VAL A 189      46.900  34.070  52.320  1.00  0.00           H  
ATOM   2012  N   LEU A 190      43.830  32.840  50.880  1.00  0.00           N  
ATOM   2013  CA  LEU A 190      42.610  32.020  50.580  1.00  0.00           C  
ATOM   2014  C   LEU A 190      41.590  32.010  51.720  1.00  0.00           C  
ATOM   2015  O   LEU A 190      40.390  32.200  51.500  1.00  0.00           O  
ATOM   2016  CB  LEU A 190      43.090  30.590  50.300  1.00  0.00           C  
ATOM   2017  CG  LEU A 190      43.940  30.670  48.980  1.00  0.00           C  
ATOM   2018  CD1 LEU A 190      44.930  29.530  49.100  1.00  0.00           C  
ATOM   2019  CD2 LEU A 190      43.080  30.490  47.690  1.00  0.00           C  
ATOM   2020  H   LEU A 190      44.680  32.320  50.990  1.00  0.00           H  
ATOM   2021  N   ASP A 191      42.060  32.040  52.930  1.00  0.00           N  
ATOM   2022  CA  ASP A 191      41.230  32.370  54.080  1.00  0.00           C  
ATOM   2023  C   ASP A 191      40.590  33.730  54.150  1.00  0.00           C  
ATOM   2024  O   ASP A 191      39.490  33.850  54.660  1.00  0.00           O  
ATOM   2025  CB  ASP A 191      42.010  32.150  55.380  1.00  0.00           C  
ATOM   2026  CG  ASP A 191      41.820  30.700  56.000  1.00  0.00           C  
ATOM   2027  OD1 ASP A 191      40.850  30.550  56.740  1.00  0.00           O  
ATOM   2028  OD2 ASP A 191      42.620  29.810  55.800  1.00  0.00           O1-
ATOM   2029  H   ASP A 191      43.030  31.880  53.150  1.00  0.00           H  
ATOM   2030  N   PHE A 192      41.330  34.770  53.780  1.00  0.00           N  
ATOM   2031  CA  PHE A 192      40.820  36.170  53.640  1.00  0.00           C  
ATOM   2032  C   PHE A 192      39.740  36.330  52.560  1.00  0.00           C  
ATOM   2033  O   PHE A 192      38.690  36.740  52.930  1.00  0.00           O  
ATOM   2034  CB  PHE A 192      42.110  37.050  53.380  1.00  0.00           C  
ATOM   2035  CG  PHE A 192      41.890  38.560  53.230  1.00  0.00           C  
ATOM   2036  CD1 PHE A 192      41.770  39.390  54.370  1.00  0.00           C  
ATOM   2037  CD2 PHE A 192      42.030  39.120  52.000  1.00  0.00           C  
ATOM   2038  CE1 PHE A 192      41.850  40.770  54.240  1.00  0.00           C  
ATOM   2039  CE2 PHE A 192      42.110  40.500  51.880  1.00  0.00           C  
ATOM   2040  CZ  PHE A 192      42.000  41.300  53.020  1.00  0.00           C  
ATOM   2041  H   PHE A 192      42.280  34.640  53.510  1.00  0.00           H  
ATOM   2042  HD1 PHE A 192      41.970  38.900  55.320  1.00  0.00           H  
ATOM   2043  HD2 PHE A 192      41.850  38.550  51.080  1.00  0.00           H  
ATOM   2044  HE1 PHE A 192      41.790  41.470  55.070  1.00  0.00           H  
ATOM   2045  HE2 PHE A 192      42.220  40.930  50.880  1.00  0.00           H  
ATOM   2046  HZ  PHE A 192      42.020  42.390  52.920  1.00  0.00           H  
ATOM   2047  N   LEU A 193      40.020  35.790  51.420  1.00  0.00           N  
ATOM   2048  CA  LEU A 193      39.010  35.690  50.300  1.00  0.00           C  
ATOM   2049  C   LEU A 193      37.770  34.910  50.590  1.00  0.00           C  
ATOM   2050  O   LEU A 193      36.710  35.410  50.230  1.00  0.00           O  
ATOM   2051  CB  LEU A 193      39.520  35.260  48.890  1.00  0.00           C  
ATOM   2052  CG  LEU A 193      40.680  36.130  48.490  1.00  0.00           C  
ATOM   2053  CD1 LEU A 193      41.440  35.570  47.270  1.00  0.00           C  
ATOM   2054  CD2 LEU A 193      40.300  37.570  48.160  1.00  0.00           C  
ATOM   2055  H   LEU A 193      40.900  35.340  51.270  1.00  0.00           H  
ATOM   2056  N   GLU A 194      37.880  33.960  51.520  1.00  0.00           N  
ATOM   2057  CA  GLU A 194      36.720  33.170  51.960  1.00  0.00           C  
ATOM   2058  C   GLU A 194      35.760  34.070  52.790  1.00  0.00           C  
ATOM   2059  O   GLU A 194      34.570  34.070  52.510  1.00  0.00           O  
ATOM   2060  CB  GLU A 194      37.260  32.000  52.840  1.00  0.00           C  
ATOM   2061  CG  GLU A 194      36.260  30.900  53.180  1.00  0.00           C  
ATOM   2062  CD  GLU A 194      36.040  30.000  52.040  1.00  0.00           C  
ATOM   2063  OE1 GLU A 194      37.110  29.610  51.400  1.00  0.00           O  
ATOM   2064  OE2 GLU A 194      34.900  29.740  51.690  1.00  0.00           O1-
ATOM   2065  H   GLU A 194      38.800  33.640  51.740  1.00  0.00           H  
ATOM   2066  N   GLU A 195      36.260  34.790  53.780  1.00  0.00           N  
ATOM   2067  CA  GLU A 195      35.460  35.800  54.550  1.00  0.00           C  
ATOM   2068  C   GLU A 195      34.880  36.860  53.570  1.00  0.00           C  
ATOM   2069  O   GLU A 195      33.650  37.120  53.640  1.00  0.00           O  
ATOM   2070  CB  GLU A 195      36.470  36.450  55.550  1.00  0.00           C  
ATOM   2071  CG  GLU A 195      36.450  35.550  56.810  1.00  0.00           C  
ATOM   2072  CD  GLU A 195      35.110  35.910  57.570  1.00  0.00           C  
ATOM   2073  OE1 GLU A 195      34.540  35.150  58.330  1.00  0.00           O  
ATOM   2074  OE2 GLU A 195      34.710  37.090  57.570  1.00  0.00           O1-
ATOM   2075  H   GLU A 195      37.220  34.680  54.060  1.00  0.00           H  
ATOM   2076  N   VAL A 196      35.690  37.450  52.660  1.00  0.00           N  
ATOM   2077  CA  VAL A 196      35.170  38.420  51.680  1.00  0.00           C  
ATOM   2078  C   VAL A 196      33.990  37.770  50.860  1.00  0.00           C  
ATOM   2079  O   VAL A 196      32.900  38.270  50.790  1.00  0.00           O  
ATOM   2080  CB  VAL A 196      36.400  38.990  50.920  1.00  0.00           C  
ATOM   2081  CG1 VAL A 196      36.120  39.910  49.750  1.00  0.00           C  
ATOM   2082  CG2 VAL A 196      37.400  39.730  51.750  1.00  0.00           C  
ATOM   2083  H   VAL A 196      36.640  37.180  52.510  1.00  0.00           H  
ATOM   2084  N   HIS A 197      34.150  36.480  50.520  1.00  0.00           N  
ATOM   2085  CA  HIS A 197      33.000  35.740  49.830  1.00  0.00           C  
ATOM   2086  C   HIS A 197      31.800  35.400  50.770  1.00  0.00           C  
ATOM   2087  O   HIS A 197      30.710  35.740  50.350  1.00  0.00           O  
ATOM   2088  CB  HIS A 197      33.640  34.530  49.200  1.00  0.00           C  
ATOM   2089  CG  HIS A 197      32.610  33.550  48.670  1.00  0.00           C  
ATOM   2090  CD2 HIS A 197      32.360  33.320  47.390  1.00  0.00           C  
ATOM   2091  ND1 HIS A 197      32.140  32.580  49.440  1.00  0.00           N  
ATOM   2092  CE1 HIS A 197      31.540  31.740  48.620  1.00  0.00           C  
ATOM   2093  NE2 HIS A 197      31.590  32.180  47.350  1.00  0.00           N  
ATOM   2094  H   HIS A 197      35.010  35.970  50.500  1.00  0.00           H  
ATOM   2095  HD2 HIS A 197      32.740  33.940  46.580  1.00  0.00           H  
ATOM   2096  HE1 HIS A 197      31.350  30.680  48.790  1.00  0.00           H  
ATOM   2097  HE2 HIS A 197      31.000  31.880  46.600  1.00  0.00           H  
ATOM   2098  N   HIS A 198      32.120  34.920  51.940  1.00  0.00           N  
ATOM   2099  CA  HIS A 198      31.040  34.680  52.940  1.00  0.00           C  
ATOM   2100  C   HIS A 198      30.210  35.900  53.220  1.00  0.00           C  
ATOM   2101  O   HIS A 198      29.020  35.900  53.440  1.00  0.00           O  
ATOM   2102  CB  HIS A 198      31.830  34.110  54.160  1.00  0.00           C  
ATOM   2103  CG  HIS A 198      31.030  33.870  55.380  1.00  0.00           C  
ATOM   2104  CD2 HIS A 198      30.110  32.960  55.470  1.00  0.00           C  
ATOM   2105  ND1 HIS A 198      30.920  34.730  56.450  1.00  0.00           N  
ATOM   2106  CE1 HIS A 198      29.910  34.260  57.190  1.00  0.00           C  
ATOM   2107  NE2 HIS A 198      29.450  33.160  56.590  1.00  0.00           N  
ATOM   2108  H   HIS A 198      33.050  34.680  52.230  1.00  0.00           H  
ATOM   2109  HD2 HIS A 198      29.630  32.700  54.520  1.00  0.00           H  
ATOM   2110  HE1 HIS A 198      29.500  34.560  58.150  1.00  0.00           H  
ATOM   2111  HE2 HIS A 198      28.650  32.660  56.930  1.00  0.00           H  
ATOM   2112  N   LYS A 199      30.820  37.080  53.280  1.00  0.00           N  
ATOM   2113  CA  LYS A 199      30.200  38.410  53.120  1.00  0.00           C  
ATOM   2114  C   LYS A 199      29.390  38.540  51.810  1.00  0.00           C  
ATOM   2115  O   LYS A 199      28.130  38.630  51.970  1.00  0.00           O  
ATOM   2116  CB  LYS A 199      31.180  39.540  53.230  1.00  0.00           C  
ATOM   2117  CG  LYS A 199      31.720  39.870  54.590  1.00  0.00           C  
ATOM   2118  CD  LYS A 199      30.570  40.130  55.570  1.00  0.00           C  
ATOM   2119  CE  LYS A 199      31.050  40.830  56.870  1.00  0.00           C  
ATOM   2120  NZ  LYS A 199      31.810  39.810  57.710  1.00  0.00           N1+
ATOM   2121  H   LYS A 199      31.820  37.080  53.300  1.00  0.00           H  
ATOM   2122  HZ1 LYS A 199      31.600  40.050  58.660  1.00  0.00           H  
ATOM   2123  HZ2 LYS A 199      31.550  38.870  57.480  1.00  0.00           H  
ATOM   2124  HZ3 LYS A 199      32.790  39.800  57.530  1.00  0.00           H  
ATOM   2125  N   GLN A 200      30.090  38.650  50.710  1.00  0.00           N  
ATOM   2126  CA  GLN A 200      29.520  38.960  49.410  1.00  0.00           C  
ATOM   2127  C   GLN A 200      28.170  38.190  49.220  1.00  0.00           C  
ATOM   2128  O   GLN A 200      27.100  38.890  49.040  1.00  0.00           O  
ATOM   2129  CB  GLN A 200      30.530  38.690  48.280  1.00  0.00           C  
ATOM   2130  CG  GLN A 200      29.900  38.930  46.940  1.00  0.00           C  
ATOM   2131  CD  GLN A 200      29.630  40.410  46.580  1.00  0.00           C  
ATOM   2132  NE2 GLN A 200      30.440  40.860  45.710  1.00  0.00           N  
ATOM   2133  OE1 GLN A 200      28.700  41.130  46.950  1.00  0.00           O  
ATOM   2134  H   GLN A 200      31.080  38.730  50.700  1.00  0.00           H  
ATOM   2135 1HE2 GLN A 200      31.260  40.310  45.520  1.00  0.00           H  
ATOM   2136 2HE2 GLN A 200      30.220  41.590  45.060  1.00  0.00           H  
ATOM   2137  N   GLU A 201      28.310  36.880  49.450  1.00  0.00           N  
ATOM   2138  CA  GLU A 201      27.220  35.950  49.410  1.00  0.00           C  
ATOM   2139  C   GLU A 201      26.020  36.240  50.320  1.00  0.00           C  
ATOM   2140  O   GLU A 201      24.870  36.010  49.920  1.00  0.00           O  
ATOM   2141  CB  GLU A 201      27.670  34.580  49.440  1.00  0.00           C  
ATOM   2142  CG  GLU A 201      28.550  33.980  48.280  1.00  0.00           C  
ATOM   2143  CD  GLU A 201      27.950  33.900  46.850  1.00  0.00           C  
ATOM   2144  OE1 GLU A 201      27.370  32.900  46.470  1.00  0.00           O  
ATOM   2145  OE2 GLU A 201      28.180  34.900  46.120  1.00  0.00           O1-
ATOM   2146  H   GLU A 201      29.220  36.480  49.530  1.00  0.00           H  
ATOM   2147  N   SER A 202      26.160  36.670  51.570  1.00  0.00           N  
ATOM   2148  CA  SER A 202      25.010  37.070  52.420  1.00  0.00           C  
ATOM   2149  C   SER A 202      24.470  38.520  52.210  1.00  0.00           C  
ATOM   2150  O   SER A 202      23.270  38.610  51.990  1.00  0.00           O  
ATOM   2151  CB  SER A 202      25.280  36.710  53.890  1.00  0.00           C  
ATOM   2152  OG  SER A 202      26.520  37.270  54.330  1.00  0.00           O  
ATOM   2153  H   SER A 202      27.050  37.010  51.890  1.00  0.00           H  
ATOM   2154  HG  SER A 202      26.170  37.960  54.960  1.00  0.00           H  
ATOM   2155  N   ILE A 203      25.270  39.540  51.900  1.00  0.00           N  
ATOM   2156  CA  ILE A 203      24.860  40.910  51.520  1.00  0.00           C  
ATOM   2157  C   ILE A 203      24.170  40.870  50.140  1.00  0.00           C  
ATOM   2158  O   ILE A 203      24.780  40.700  49.100  1.00  0.00           O  
ATOM   2159  CB  ILE A 203      26.080  41.900  51.650  1.00  0.00           C  
ATOM   2160  CG1 ILE A 203      26.680  41.950  53.080  1.00  0.00           C  
ATOM   2161  CG2 ILE A 203      25.690  43.340  51.300  1.00  0.00           C  
ATOM   2162  CD  ILE A 203      28.150  42.380  53.020  1.00  0.00           C  
ATOM   2163  H   ILE A 203      26.250  39.480  52.060  1.00  0.00           H  
ATOM   2164  N   MET A 204      22.900  41.160  50.220  1.00  0.00           N  
ATOM   2165  CA  MET A 204      22.010  41.330  49.020  1.00  0.00           C  
ATOM   2166  C   MET A 204      21.850  42.840  48.630  1.00  0.00           C  
ATOM   2167  O   MET A 204      22.220  43.770  49.430  1.00  0.00           O  
ATOM   2168  CB  MET A 204      20.600  40.680  49.380  1.00  0.00           C  
ATOM   2169  CG  MET A 204      20.600  39.100  49.580  1.00  0.00           C  
ATOM   2170  SD  MET A 204      20.930  37.990  48.160  1.00  0.00           S  
ATOM   2171  CE  MET A 204      22.630  37.670  48.560  1.00  0.00           C  
ATOM   2172  H   MET A 204      22.460  41.150  51.120  1.00  0.00           H  
ATOM   2173  N   ASP A 205      21.280  43.160  47.430  1.00  0.00           N  
ATOM   2174  CA  ASP A 205      20.790  44.470  46.940  1.00  0.00           C  
ATOM   2175  C   ASP A 205      21.750  45.660  46.700  1.00  0.00           C  
ATOM   2176  O   ASP A 205      21.610  46.430  45.790  1.00  0.00           O  
ATOM   2177  CB  ASP A 205      19.730  44.940  47.990  1.00  0.00           C  
ATOM   2178  CG  ASP A 205      18.290  44.950  47.310  1.00  0.00           C  
ATOM   2179  OD1 ASP A 205      17.690  43.840  47.340  1.00  0.00           O  
ATOM   2180  OD2 ASP A 205      17.690  45.990  47.030  1.00  0.00           O1-
ATOM   2181  H   ASP A 205      21.190  42.500  46.680  1.00  0.00           H  
ATOM   2182  N   ALA A 206      22.830  45.700  47.490  1.00  0.00           N  
ATOM   2183  CA  ALA A 206      24.040  46.470  47.500  1.00  0.00           C  
ATOM   2184  C   ALA A 206      24.800  46.420  46.160  1.00  0.00           C  
ATOM   2185  O   ALA A 206      24.480  45.530  45.350  1.00  0.00           O  
ATOM   2186  CB  ALA A 206      24.880  45.970  48.620  1.00  0.00           C  
ATOM   2187  H   ALA A 206      22.700  45.130  48.300  1.00  0.00           H  
ATOM   2188  N   GLY A 207      25.960  46.990  46.130  1.00  0.00           N  
ATOM   2189  CA  GLY A 207      26.740  47.070  44.820  1.00  0.00           C  
ATOM   2190  C   GLY A 207      28.130  46.320  44.790  1.00  0.00           C  
ATOM   2191  O   GLY A 207      28.470  45.650  45.780  1.00  0.00           O  
ATOM   2192  H   GLY A 207      26.300  47.600  46.850  1.00  0.00           H  
ATOM   2193  N   PRO A 208      28.960  46.710  43.820  1.00  0.00           N  
ATOM   2194  CA  PRO A 208      30.290  46.160  43.500  1.00  0.00           C  
ATOM   2195  C   PRO A 208      31.310  46.220  44.670  1.00  0.00           C  
ATOM   2196  O   PRO A 208      31.070  47.060  45.570  1.00  0.00           O  
ATOM   2197  CB  PRO A 208      30.700  47.030  42.380  1.00  0.00           C  
ATOM   2198  CG  PRO A 208      30.060  48.420  42.520  1.00  0.00           C  
ATOM   2199  CD  PRO A 208      28.650  47.950  43.000  1.00  0.00           C  
ATOM   2200  N   VAL A 209      32.270  45.280  44.790  1.00  0.00           N  
ATOM   2201  CA  VAL A 209      33.330  45.380  45.790  1.00  0.00           C  
ATOM   2202  C   VAL A 209      34.500  46.270  45.420  1.00  0.00           C  
ATOM   2203  O   VAL A 209      34.790  46.470  44.240  1.00  0.00           O  
ATOM   2204  CB  VAL A 209      33.790  43.960  46.400  1.00  0.00           C  
ATOM   2205  CG1 VAL A 209      32.610  43.070  46.820  1.00  0.00           C  
ATOM   2206  CG2 VAL A 209      34.670  43.290  45.380  1.00  0.00           C  
ATOM   2207  H   VAL A 209      32.360  44.540  44.120  1.00  0.00           H  
ATOM   2208  N   VAL A 210      34.890  47.110  46.400  1.00  0.00           N  
ATOM   2209  CA  VAL A 210      36.020  48.080  46.260  1.00  0.00           C  
ATOM   2210  C   VAL A 210      37.450  47.390  46.400  1.00  0.00           C  
ATOM   2211  O   VAL A 210      37.620  46.620  47.330  1.00  0.00           O  
ATOM   2212  CB  VAL A 210      35.850  49.410  47.080  1.00  0.00           C  
ATOM   2213  CG1 VAL A 210      37.090  50.250  46.920  1.00  0.00           C  
ATOM   2214  CG2 VAL A 210      34.630  50.190  46.510  1.00  0.00           C  
ATOM   2215  H   VAL A 210      34.440  47.050  47.300  1.00  0.00           H  
ATOM   2216  N   VAL A 211      38.430  47.580  45.520  1.00  0.00           N  
ATOM   2217  CA  VAL A 211      39.730  46.880  45.480  1.00  0.00           C  
ATOM   2218  C   VAL A 211      40.820  47.930  45.250  1.00  0.00           C  
ATOM   2219  O   VAL A 211      40.820  48.530  44.210  1.00  0.00           O  
ATOM   2220  CB  VAL A 211      39.820  45.870  44.270  1.00  0.00           C  
ATOM   2221  CG1 VAL A 211      40.860  44.790  44.480  1.00  0.00           C  
ATOM   2222  CG2 VAL A 211      38.530  45.200  43.810  1.00  0.00           C  
ATOM   2223  H   VAL A 211      38.270  48.010  44.630  1.00  0.00           H  
ATOM   2224  N   HIS A 212      41.880  47.880  46.090  1.00  0.00           N  
ATOM   2225  CA  HIS A 212      42.940  48.930  45.940  1.00  0.00           C  
ATOM   2226  C   HIS A 212      44.320  48.540  46.390  1.00  0.00           C  
ATOM   2227  O   HIS A 212      44.480  47.400  46.840  1.00  0.00           O  
ATOM   2228  CB  HIS A 212      42.550  50.310  46.420  1.00  0.00           C  
ATOM   2229  CG  HIS A 212      42.160  50.430  47.880  1.00  0.00           C  
ATOM   2230  CD2 HIS A 212      41.200  51.270  48.350  1.00  0.00           C  
ATOM   2231  ND1 HIS A 212      42.880  50.100  48.900  1.00  0.00           N  
ATOM   2232  CE1 HIS A 212      42.480  50.710  49.990  1.00  0.00           C  
ATOM   2233  NE2 HIS A 212      41.400  51.430  49.650  1.00  0.00           N  
ATOM   2234  H   HIS A 212      42.050  47.200  46.800  1.00  0.00           H  
ATOM   2235  HD2 HIS A 212      40.570  52.030  47.900  1.00  0.00           H  
ATOM   2236  HE1 HIS A 212      42.930  50.690  50.980  1.00  0.00           H  
ATOM   2237  HE2 HIS A 212      40.900  52.060  50.240  1.00  0.00           H  
ATOM   2238  N   SER A 213      45.330  49.400  46.130  1.00  0.00           N  
ATOM   2239  CA  SER A 213      46.740  49.290  46.520  1.00  0.00           C  
ATOM   2240  C   SER A 213      47.410  50.560  46.050  1.00  0.00           C  
ATOM   2241  O   SER A 213      46.790  51.410  45.420  1.00  0.00           O  
ATOM   2242  CB  SER A 213      47.450  48.040  46.000  1.00  0.00           C  
ATOM   2243  OG  SER A 213      47.590  48.140  44.580  1.00  0.00           O  
ATOM   2244  H   SER A 213      45.030  50.180  45.580  1.00  0.00           H  
ATOM   2245  HG  SER A 213      48.550  48.340  44.360  1.00  0.00           H  
ATOM   2246  N   SER A 214      48.760  50.670  45.990  1.00  0.00           N  
ATOM   2247  CA  SER A 214      49.330  52.010  45.840  1.00  0.00           C  
ATOM   2248  C   SER A 214      49.110  52.820  44.550  1.00  0.00           C  
ATOM   2249  O   SER A 214      48.650  53.970  44.560  1.00  0.00           O  
ATOM   2250  CB  SER A 214      50.750  52.230  46.450  1.00  0.00           C  
ATOM   2251  OG  SER A 214      51.590  51.100  46.430  1.00  0.00           O  
ATOM   2252  H   SER A 214      49.270  49.950  45.530  1.00  0.00           H  
ATOM   2253  HG  SER A 214      51.470  50.810  45.480  1.00  0.00           H  
ATOM   2254  N   ALA A 215      49.490  52.260  43.400  1.00  0.00           N  
ATOM   2255  CA  ALA A 215      49.040  52.770  42.090  1.00  0.00           C  
ATOM   2256  C   ALA A 215      47.770  52.050  41.540  1.00  0.00           C  
ATOM   2257  O   ALA A 215      47.040  52.380  40.540  1.00  0.00           O  
ATOM   2258  CB  ALA A 215      50.160  52.540  41.110  1.00  0.00           C  
ATOM   2259  H   ALA A 215      49.850  51.320  43.400  1.00  0.00           H  
ATOM   2260  N   GLY A 216      47.530  50.950  42.190  1.00  0.00           N  
ATOM   2261  CA  GLY A 216      46.490  49.980  41.970  1.00  0.00           C  
ATOM   2262  C   GLY A 216      47.010  48.850  41.010  1.00  0.00           C  
ATOM   2263  O   GLY A 216      46.240  48.370  40.170  1.00  0.00           O  
ATOM   2264  H   GLY A 216      48.060  50.770  43.020  1.00  0.00           H  
ATOM   2265  N   ILE A 217      48.220  48.250  41.250  1.00  0.00           N  
ATOM   2266  CA  ILE A 217      48.660  47.180  40.280  1.00  0.00           C  
ATOM   2267  C   ILE A 217      49.220  45.770  40.630  1.00  0.00           C  
ATOM   2268  O   ILE A 217      48.970  44.850  39.860  1.00  0.00           O  
ATOM   2269  CB  ILE A 217      49.600  47.720  39.200  1.00  0.00           C  
ATOM   2270  CG1 ILE A 217      50.710  48.550  39.890  1.00  0.00           C  
ATOM   2271  CG2 ILE A 217      48.860  48.570  38.150  1.00  0.00           C  
ATOM   2272  CD  ILE A 217      51.960  48.550  39.030  1.00  0.00           C  
ATOM   2273  H   ILE A 217      48.780  48.510  42.040  1.00  0.00           H  
ATOM   2274  N   GLY A 218      49.930  45.690  41.750  1.00  0.00           N  
ATOM   2275  CA  GLY A 218      50.180  44.450  42.560  1.00  0.00           C  
ATOM   2276  C   GLY A 218      49.040  43.720  43.230  1.00  0.00           C  
ATOM   2277  O   GLY A 218      48.310  42.960  42.610  1.00  0.00           O  
ATOM   2278  H   GLY A 218      50.310  46.500  42.200  1.00  0.00           H  
ATOM   2279  N   ARG A 219      48.820  44.160  44.430  1.00  0.00           N  
ATOM   2280  CA  ARG A 219      47.870  43.650  45.400  1.00  0.00           C  
ATOM   2281  C   ARG A 219      46.380  43.670  45.120  1.00  0.00           C  
ATOM   2282  O   ARG A 219      45.500  43.190  45.870  1.00  0.00           O  
ATOM   2283  CB  ARG A 219      48.250  44.150  46.810  1.00  0.00           C  
ATOM   2284  CG  ARG A 219      49.390  43.210  47.170  1.00  0.00           C  
ATOM   2285  CD  ARG A 219      49.940  43.420  48.570  1.00  0.00           C  
ATOM   2286  NE  ARG A 219      50.760  44.640  48.610  1.00  0.00           N  
ATOM   2287  CZ  ARG A 219      51.530  45.140  49.600  1.00  0.00           C  
ATOM   2288  NH1 ARG A 219      51.750  44.510  50.780  1.00  0.00           N1+
ATOM   2289  NH2 ARG A 219      52.200  46.300  49.360  1.00  0.00           N  
ATOM   2290  H   ARG A 219      49.510  44.760  44.830  1.00  0.00           H  
ATOM   2291  HE  ARG A 219      50.860  45.040  47.700  1.00  0.00           H  
ATOM   2292 1HH1 ARG A 219      51.500  43.560  50.960  1.00  0.00           H  
ATOM   2293 2HH1 ARG A 219      52.330  45.000  51.430  1.00  0.00           H  
ATOM   2294 1HH2 ARG A 219      52.110  46.750  48.480  1.00  0.00           H  
ATOM   2295 2HH2 ARG A 219      52.910  46.660  49.970  1.00  0.00           H  
ATOM   2296  N   THR A 220      46.080  44.340  44.030  1.00  0.00           N  
ATOM   2297  CA  THR A 220      44.760  44.400  43.330  1.00  0.00           C  
ATOM   2298  C   THR A 220      44.580  43.110  42.440  1.00  0.00           C  
ATOM   2299  O   THR A 220      43.720  42.260  42.570  1.00  0.00           O  
ATOM   2300  CB  THR A 220      44.480  45.640  42.440  1.00  0.00           C  
ATOM   2301  CG2 THR A 220      44.340  46.980  43.130  1.00  0.00           C  
ATOM   2302  OG1 THR A 220      45.600  45.790  41.550  1.00  0.00           O  
ATOM   2303  H   THR A 220      46.610  45.060  43.600  1.00  0.00           H  
ATOM   2304  HG1 THR A 220      45.480  46.660  41.070  1.00  0.00           H  
ATOM   2305  N   GLY A 221      45.480  43.010  41.460  1.00  0.00           N  
ATOM   2306  CA  GLY A 221      45.490  41.960  40.410  1.00  0.00           C  
ATOM   2307  C   GLY A 221      45.580  40.490  40.860  1.00  0.00           C  
ATOM   2308  O   GLY A 221      44.600  39.770  40.680  1.00  0.00           O  
ATOM   2309  H   GLY A 221      46.150  43.750  41.430  1.00  0.00           H  
ATOM   2310  N   THR A 222      46.590  40.200  41.670  1.00  0.00           N  
ATOM   2311  CA  THR A 222      46.700  38.840  42.200  1.00  0.00           C  
ATOM   2312  C   THR A 222      45.450  38.290  42.960  1.00  0.00           C  
ATOM   2313  O   THR A 222      44.850  37.270  42.540  1.00  0.00           O  
ATOM   2314  CB  THR A 222      47.920  38.570  43.070  1.00  0.00           C  
ATOM   2315  CG2 THR A 222      49.230  38.570  42.290  1.00  0.00           C  
ATOM   2316  OG1 THR A 222      47.730  39.340  44.260  1.00  0.00           O  
ATOM   2317  H   THR A 222      47.320  40.870  41.820  1.00  0.00           H  
ATOM   2318  HG1 THR A 222      48.580  39.560  44.720  1.00  0.00           H  
ATOM   2319  N   PHE A 223      44.880  39.080  43.860  1.00  0.00           N  
ATOM   2320  CA  PHE A 223      43.570  38.810  44.430  1.00  0.00           C  
ATOM   2321  C   PHE A 223      42.300  38.660  43.550  1.00  0.00           C  
ATOM   2322  O   PHE A 223      41.690  37.610  43.570  1.00  0.00           O  
ATOM   2323  CB  PHE A 223      43.370  39.760  45.570  1.00  0.00           C  
ATOM   2324  CG  PHE A 223      44.170  39.730  46.810  1.00  0.00           C  
ATOM   2325  CD1 PHE A 223      45.520  40.070  46.920  1.00  0.00           C  
ATOM   2326  CD2 PHE A 223      43.510  39.160  47.940  1.00  0.00           C  
ATOM   2327  CE1 PHE A 223      46.250  39.800  48.010  1.00  0.00           C  
ATOM   2328  CE2 PHE A 223      44.240  38.900  49.070  1.00  0.00           C  
ATOM   2329  CZ  PHE A 223      45.600  39.260  49.110  1.00  0.00           C  
ATOM   2330  H   PHE A 223      45.380  39.850  44.240  1.00  0.00           H  
ATOM   2331  HD1 PHE A 223      45.920  40.690  46.110  1.00  0.00           H  
ATOM   2332  HD2 PHE A 223      42.540  38.670  47.820  1.00  0.00           H  
ATOM   2333  HE1 PHE A 223      47.310  40.050  48.140  1.00  0.00           H  
ATOM   2334  HE2 PHE A 223      43.910  38.110  49.740  1.00  0.00           H  
ATOM   2335  HZ  PHE A 223      46.160  39.170  50.040  1.00  0.00           H  
ATOM   2336  N   ILE A 224      42.220  39.510  42.540  1.00  0.00           N  
ATOM   2337  CA  ILE A 224      41.180  39.450  41.480  1.00  0.00           C  
ATOM   2338  C   ILE A 224      41.230  38.100  40.710  1.00  0.00           C  
ATOM   2339  O   ILE A 224      40.240  37.370  40.520  1.00  0.00           O  
ATOM   2340  CB  ILE A 224      41.240  40.620  40.520  1.00  0.00           C  
ATOM   2341  CG1 ILE A 224      40.820  41.890  41.290  1.00  0.00           C  
ATOM   2342  CG2 ILE A 224      40.270  40.490  39.340  1.00  0.00           C  
ATOM   2343  CD  ILE A 224      41.160  43.310  40.700  1.00  0.00           C  
ATOM   2344  H   ILE A 224      42.720  40.370  42.570  1.00  0.00           H  
ATOM   2345  N   VAL A 225      42.460  37.890  40.280  1.00  0.00           N  
ATOM   2346  CA  VAL A 225      42.860  36.710  39.500  1.00  0.00           C  
ATOM   2347  C   VAL A 225      42.630  35.320  40.230  1.00  0.00           C  
ATOM   2348  O   VAL A 225      41.840  34.530  39.740  1.00  0.00           O  
ATOM   2349  CB  VAL A 225      44.330  36.760  38.940  1.00  0.00           C  
ATOM   2350  CG1 VAL A 225      44.810  35.520  38.090  1.00  0.00           C  
ATOM   2351  CG2 VAL A 225      44.580  38.080  38.240  1.00  0.00           C  
ATOM   2352  H   VAL A 225      43.170  38.580  40.440  1.00  0.00           H  
ATOM   2353  N   ILE A 226      43.050  35.250  41.490  1.00  0.00           N  
ATOM   2354  CA  ILE A 226      42.740  34.080  42.460  1.00  0.00           C  
ATOM   2355  C   ILE A 226      41.150  33.940  42.640  1.00  0.00           C  
ATOM   2356  O   ILE A 226      40.670  32.830  42.360  1.00  0.00           O  
ATOM   2357  CB  ILE A 226      43.500  34.200  43.780  1.00  0.00           C  
ATOM   2358  CG1 ILE A 226      45.000  34.220  43.490  1.00  0.00           C  
ATOM   2359  CG2 ILE A 226      43.150  33.030  44.670  1.00  0.00           C  
ATOM   2360  CD  ILE A 226      45.810  34.680  44.710  1.00  0.00           C  
ATOM   2361  H   ILE A 226      43.680  35.970  41.790  1.00  0.00           H  
ATOM   2362  N   ASP A 227      40.440  35.030  42.910  1.00  0.00           N  
ATOM   2363  CA  ASP A 227      39.000  35.020  43.160  1.00  0.00           C  
ATOM   2364  C   ASP A 227      38.270  34.400  41.970  1.00  0.00           C  
ATOM   2365  O   ASP A 227      37.480  33.470  42.110  1.00  0.00           O  
ATOM   2366  CB  ASP A 227      38.650  36.470  43.440  1.00  0.00           C  
ATOM   2367  CG  ASP A 227      37.440  36.570  44.370  1.00  0.00           C  
ATOM   2368  OD1 ASP A 227      36.480  37.310  44.110  1.00  0.00           O  
ATOM   2369  OD2 ASP A 227      37.520  36.040  45.550  1.00  0.00           O1-
ATOM   2370  H   ASP A 227      40.880  35.870  43.230  1.00  0.00           H  
ATOM   2371  N   ILE A 228      38.590  34.760  40.700  1.00  0.00           N  
ATOM   2372  CA  ILE A 228      38.140  34.170  39.420  1.00  0.00           C  
ATOM   2373  C   ILE A 228      38.540  32.670  39.300  1.00  0.00           C  
ATOM   2374  O   ILE A 228      37.620  31.870  39.020  1.00  0.00           O  
ATOM   2375  CB  ILE A 228      38.540  35.020  38.210  1.00  0.00           C  
ATOM   2376  CG1 ILE A 228      37.750  36.360  38.280  1.00  0.00           C  
ATOM   2377  CG2 ILE A 228      38.390  34.230  36.910  1.00  0.00           C  
ATOM   2378  CD  ILE A 228      38.520  37.410  37.420  1.00  0.00           C  
ATOM   2379  H   ILE A 228      39.110  35.600  40.500  1.00  0.00           H  
ATOM   2380  N   LEU A 229      39.780  32.320  39.520  1.00  0.00           N  
ATOM   2381  CA  LEU A 229      40.210  30.950  39.460  1.00  0.00           C  
ATOM   2382  C   LEU A 229      39.830  30.070  40.690  1.00  0.00           C  
ATOM   2383  O   LEU A 229      39.930  28.860  40.480  1.00  0.00           O  
ATOM   2384  CB  LEU A 229      41.740  30.940  39.270  1.00  0.00           C  
ATOM   2385  CG  LEU A 229      42.180  31.490  37.930  1.00  0.00           C  
ATOM   2386  CD1 LEU A 229      43.600  31.440  37.680  1.00  0.00           C  
ATOM   2387  CD2 LEU A 229      41.500  30.790  36.680  1.00  0.00           C  
ATOM   2388  H   LEU A 229      40.480  33.020  39.630  1.00  0.00           H  
ATOM   2389  N   ILE A 230      39.470  30.580  41.870  1.00  0.00           N  
ATOM   2390  CA  ILE A 230      38.820  29.690  42.870  1.00  0.00           C  
ATOM   2391  C   ILE A 230      37.440  29.310  42.300  1.00  0.00           C  
ATOM   2392  O   ILE A 230      37.160  28.130  41.940  1.00  0.00           O  
ATOM   2393  CB  ILE A 230      38.610  30.320  44.250  1.00  0.00           C  
ATOM   2394  CG1 ILE A 230      39.950  30.860  44.740  1.00  0.00           C  
ATOM   2395  CG2 ILE A 230      38.160  29.180  45.120  1.00  0.00           C  
ATOM   2396  CD  ILE A 230      39.830  31.760  45.950  1.00  0.00           C  
ATOM   2397  H   ILE A 230      39.810  31.490  42.080  1.00  0.00           H  
ATOM   2398  N   ASP A 231      36.670  30.290  41.830  1.00  0.00           N  
ATOM   2399  CA  ASP A 231      35.240  30.080  41.370  1.00  0.00           C  
ATOM   2400  C   ASP A 231      35.010  29.030  40.250  1.00  0.00           C  
ATOM   2401  O   ASP A 231      34.360  28.010  40.340  1.00  0.00           O  
ATOM   2402  CB  ASP A 231      34.510  31.390  41.130  1.00  0.00           C  
ATOM   2403  CG  ASP A 231      33.090  31.140  40.590  1.00  0.00           C  
ATOM   2404  OD1 ASP A 231      32.140  31.170  41.380  1.00  0.00           O  
ATOM   2405  OD2 ASP A 231      32.860  30.970  39.380  1.00  0.00           O1-
ATOM   2406  H   ASP A 231      36.960  31.230  41.990  1.00  0.00           H  
ATOM   2407  N   ILE A 232      35.880  29.220  39.240  1.00  0.00           N  
ATOM   2408  CA  ILE A 232      35.810  28.320  38.030  1.00  0.00           C  
ATOM   2409  C   ILE A 232      36.010  26.820  38.310  1.00  0.00           C  
ATOM   2410  O   ILE A 232      35.040  26.040  38.120  1.00  0.00           O  
ATOM   2411  CB  ILE A 232      36.910  28.690  37.080  1.00  0.00           C  
ATOM   2412  CG1 ILE A 232      36.570  30.130  36.570  1.00  0.00           C  
ATOM   2413  CG2 ILE A 232      36.910  27.810  35.840  1.00  0.00           C  
ATOM   2414  CD  ILE A 232      37.600  30.820  35.610  1.00  0.00           C  
ATOM   2415  H   ILE A 232      36.410  30.070  39.180  1.00  0.00           H  
ATOM   2416  N   ILE A 233      36.940  26.460  39.130  1.00  0.00           N  
ATOM   2417  CA  ILE A 233      37.280  25.000  39.450  1.00  0.00           C  
ATOM   2418  C   ILE A 233      36.250  24.460  40.470  1.00  0.00           C  
ATOM   2419  O   ILE A 233      35.900  23.280  40.410  1.00  0.00           O  
ATOM   2420  CB  ILE A 233      38.700  24.880  39.970  1.00  0.00           C  
ATOM   2421  CG1 ILE A 233      39.120  23.470  40.400  1.00  0.00           C  
ATOM   2422  CG2 ILE A 233      38.910  25.860  41.090  1.00  0.00           C  
ATOM   2423  CD  ILE A 233      39.540  22.690  39.260  1.00  0.00           C  
ATOM   2424  H   ILE A 233      37.560  27.200  39.400  1.00  0.00           H  
ATOM   2425  N   ARG A 234      35.600  25.340  41.220  1.00  0.00           N  
ATOM   2426  CA  ARG A 234      34.500  24.890  42.120  1.00  0.00           C  
ATOM   2427  C   ARG A 234      33.310  24.420  41.340  1.00  0.00           C  
ATOM   2428  O   ARG A 234      32.850  23.280  41.520  1.00  0.00           O  
ATOM   2429  CB  ARG A 234      34.160  25.930  43.220  1.00  0.00           C  
ATOM   2430  CG  ARG A 234      35.180  26.120  44.370  1.00  0.00           C  
ATOM   2431  CD  ARG A 234      34.570  26.710  45.600  1.00  0.00           C  
ATOM   2432  NE  ARG A 234      34.260  28.120  45.340  1.00  0.00           N  
ATOM   2433  CZ  ARG A 234      34.760  29.090  46.100  1.00  0.00           C  
ATOM   2434  NH1 ARG A 234      35.470  28.880  47.170  1.00  0.00           N1+
ATOM   2435  NH2 ARG A 234      34.550  30.370  45.710  1.00  0.00           N  
ATOM   2436  H   ARG A 234      35.870  26.300  41.280  1.00  0.00           H  
ATOM   2437  HE  ARG A 234      33.610  28.330  44.610  1.00  0.00           H  
ATOM   2438 1HH1 ARG A 234      35.860  27.990  47.400  1.00  0.00           H  
ATOM   2439 2HH1 ARG A 234      35.510  29.590  47.880  1.00  0.00           H  
ATOM   2440 1HH2 ARG A 234      33.870  30.720  45.070  1.00  0.00           H  
ATOM   2441 2HH2 ARG A 234      35.220  31.030  46.050  1.00  0.00           H  
ATOM   2442  N   GLU A 235      33.010  25.180  40.270  1.00  0.00           N  
ATOM   2443  CA  GLU A 235      31.860  24.960  39.370  1.00  0.00           C  
ATOM   2444  C   GLU A 235      31.900  23.710  38.540  1.00  0.00           C  
ATOM   2445  O   GLU A 235      31.060  22.850  38.830  1.00  0.00           O  
ATOM   2446  CB  GLU A 235      31.760  26.220  38.510  1.00  0.00           C  
ATOM   2447  CG  GLU A 235      31.020  27.450  39.030  1.00  0.00           C  
ATOM   2448  CD  GLU A 235      29.500  27.210  39.140  1.00  0.00           C  
ATOM   2449  OE1 GLU A 235      28.770  27.370  38.110  1.00  0.00           O  
ATOM   2450  OE2 GLU A 235      29.140  27.010  40.310  1.00  0.00           O1-
ATOM   2451  H   GLU A 235      33.470  26.060  40.170  1.00  0.00           H  
ATOM   2452  N   LYS A 236      32.990  23.500  37.800  1.00  0.00           N  
ATOM   2453  CA  LYS A 236      33.400  22.380  36.940  1.00  0.00           C  
ATOM   2454  C   LYS A 236      34.160  21.200  37.600  1.00  0.00           C  
ATOM   2455  O   LYS A 236      34.320  20.180  36.970  1.00  0.00           O  
ATOM   2456  CB  LYS A 236      34.150  22.880  35.720  1.00  0.00           C  
ATOM   2457  CG  LYS A 236      33.520  24.050  34.970  1.00  0.00           C  
ATOM   2458  CD  LYS A 236      32.340  23.660  34.070  1.00  0.00           C  
ATOM   2459  CE  LYS A 236      32.040  24.780  33.030  1.00  0.00           C  
ATOM   2460  NZ  LYS A 236      33.120  25.200  32.170  1.00  0.00           N1+
ATOM   2461  H   LYS A 236      33.590  24.280  37.650  1.00  0.00           H  
ATOM   2462  HZ1 LYS A 236      32.880  25.860  31.450  1.00  0.00           H  
ATOM   2463  HZ2 LYS A 236      33.810  25.730  32.660  1.00  0.00           H  
ATOM   2464  HZ3 LYS A 236      33.520  24.420  31.680  1.00  0.00           H  
ATOM   2465  N   GLY A 237      34.600  21.340  38.880  1.00  0.00           N  
ATOM   2466  CA  GLY A 237      35.390  20.390  39.710  1.00  0.00           C  
ATOM   2467  C   GLY A 237      36.830  20.220  39.210  1.00  0.00           C  
ATOM   2468  O   GLY A 237      37.220  20.770  38.190  1.00  0.00           O  
ATOM   2469  H   GLY A 237      34.230  22.100  39.410  1.00  0.00           H  
ATOM   2470  N   VAL A 238      37.490  19.250  39.930  1.00  0.00           N  
ATOM   2471  CA  VAL A 238      38.950  18.910  39.770  1.00  0.00           C  
ATOM   2472  C   VAL A 238      39.470  18.560  38.350  1.00  0.00           C  
ATOM   2473  O   VAL A 238      40.680  18.600  38.080  1.00  0.00           O  
ATOM   2474  CB  VAL A 238      39.440  17.870  40.770  1.00  0.00           C  
ATOM   2475  CG1 VAL A 238      39.160  18.440  42.150  1.00  0.00           C  
ATOM   2476  CG2 VAL A 238      38.720  16.510  40.560  1.00  0.00           C  
ATOM   2477  H   VAL A 238      36.990  18.860  40.700  1.00  0.00           H  
ATOM   2478  N   ASP A 239      38.520  18.120  37.460  1.00  0.00           N  
ATOM   2479  CA  ASP A 239      38.700  17.910  35.940  1.00  0.00           C  
ATOM   2480  C   ASP A 239      39.220  19.140  35.220  1.00  0.00           C  
ATOM   2481  O   ASP A 239      40.130  18.990  34.440  1.00  0.00           O  
ATOM   2482  CB  ASP A 239      37.460  17.370  35.270  1.00  0.00           C  
ATOM   2483  CG  ASP A 239      36.910  16.090  35.910  1.00  0.00           C  
ATOM   2484  OD1 ASP A 239      36.940  15.040  35.250  1.00  0.00           O  
ATOM   2485  OD2 ASP A 239      36.550  16.220  37.100  1.00  0.00           O1-
ATOM   2486  H   ASP A 239      37.680  17.690  37.800  1.00  0.00           H  
ATOM   2487  N   CYS A 240      38.640  20.320  35.560  1.00  0.00           N  
ATOM   2488  CA  CYS A 240      38.850  21.430  34.560  1.00  0.00           C  
ATOM   2489  C   CYS A 240      40.250  22.150  34.700  1.00  0.00           C  
ATOM   2490  O   CYS A 240      40.840  22.240  35.830  1.00  0.00           O  
ATOM   2491  CB  CYS A 240      37.670  22.430  34.680  1.00  0.00           C  
ATOM   2492  SG  CYS A 240      37.890  23.990  33.780  1.00  0.00           S  
ATOM   2493  H   CYS A 240      38.420  20.680  36.460  1.00  0.00           H  
ATOM   2494  HG  CYS A 240      38.060  23.280  32.670  1.00  0.00           H  
ATOM   2495  N   ASP A 241      40.830  22.460  33.570  1.00  0.00           N  
ATOM   2496  CA  ASP A 241      42.160  23.110  33.490  1.00  0.00           C  
ATOM   2497  C   ASP A 241      42.170  24.640  33.640  1.00  0.00           C  
ATOM   2498  O   ASP A 241      41.600  25.290  32.810  1.00  0.00           O  
ATOM   2499  CB  ASP A 241      42.780  22.810  32.140  1.00  0.00           C  
ATOM   2500  CG  ASP A 241      43.280  21.390  31.920  1.00  0.00           C  
ATOM   2501  OD1 ASP A 241      43.930  20.770  32.800  1.00  0.00           O  
ATOM   2502  OD2 ASP A 241      43.120  20.810  30.820  1.00  0.00           O1-
ATOM   2503  H   ASP A 241      40.450  22.400  32.650  1.00  0.00           H  
ATOM   2504  N   ILE A 242      42.930  25.160  34.600  1.00  0.00           N  
ATOM   2505  CA  ILE A 242      42.930  26.590  35.100  1.00  0.00           C  
ATOM   2506  C   ILE A 242      44.000  27.390  34.380  1.00  0.00           C  
ATOM   2507  O   ILE A 242      45.190  27.160  34.570  1.00  0.00           O  
ATOM   2508  CB  ILE A 242      43.020  26.510  36.630  1.00  0.00           C  
ATOM   2509  CG1 ILE A 242      41.680  25.970  37.290  1.00  0.00           C  
ATOM   2510  CG2 ILE A 242      43.430  27.790  37.300  1.00  0.00           C  
ATOM   2511  CD  ILE A 242      40.340  26.740  37.020  1.00  0.00           C  
ATOM   2512  H   ILE A 242      43.360  24.550  35.270  1.00  0.00           H  
ATOM   2513  N   ASP A 243      43.520  28.230  33.440  1.00  0.00           N  
ATOM   2514  CA  ASP A 243      44.300  29.250  32.690  1.00  0.00           C  
ATOM   2515  C   ASP A 243      44.600  30.590  33.420  1.00  0.00           C  
ATOM   2516  O   ASP A 243      43.900  31.540  33.390  1.00  0.00           O  
ATOM   2517  CB  ASP A 243      43.590  29.550  31.330  1.00  0.00           C  
ATOM   2518  CG  ASP A 243      44.530  30.190  30.270  1.00  0.00           C  
ATOM   2519  OD1 ASP A 243      45.540  30.830  30.590  1.00  0.00           O  
ATOM   2520  OD2 ASP A 243      44.180  29.950  29.080  1.00  0.00           O1-
ATOM   2521  H   ASP A 243      42.540  28.370  33.320  1.00  0.00           H  
ATOM   2522  N   VAL A 244      45.790  30.620  34.000  1.00  0.00           N  
ATOM   2523  CA  VAL A 244      46.400  31.860  34.570  1.00  0.00           C  
ATOM   2524  C   VAL A 244      46.630  32.990  33.560  1.00  0.00           C  
ATOM   2525  O   VAL A 244      45.990  34.010  33.800  1.00  0.00           O  
ATOM   2526  CB  VAL A 244      47.600  31.600  35.460  1.00  0.00           C  
ATOM   2527  CG1 VAL A 244      48.220  32.850  36.020  1.00  0.00           C  
ATOM   2528  CG2 VAL A 244      47.220  30.790  36.730  1.00  0.00           C  
ATOM   2529  H   VAL A 244      46.390  29.830  34.130  1.00  0.00           H  
ATOM   2530  N   PRO A 245      47.370  32.920  32.420  1.00  0.00           N  
ATOM   2531  CA  PRO A 245      47.590  34.030  31.430  1.00  0.00           C  
ATOM   2532  C   PRO A 245      46.290  34.660  30.920  1.00  0.00           C  
ATOM   2533  O   PRO A 245      46.260  35.900  31.040  1.00  0.00           O  
ATOM   2534  CB  PRO A 245      48.350  33.340  30.290  1.00  0.00           C  
ATOM   2535  CG  PRO A 245      49.190  32.290  30.890  1.00  0.00           C  
ATOM   2536  CD  PRO A 245      48.240  31.770  32.040  1.00  0.00           C  
ATOM   2537  N   LYS A 246      45.330  33.850  30.500  1.00  0.00           N  
ATOM   2538  CA  LYS A 246      44.100  34.360  29.910  1.00  0.00           C  
ATOM   2539  C   LYS A 246      43.300  35.200  30.910  1.00  0.00           C  
ATOM   2540  O   LYS A 246      42.700  36.240  30.510  1.00  0.00           O  
ATOM   2541  CB  LYS A 246      43.250  33.320  29.130  1.00  0.00           C  
ATOM   2542  CG  LYS A 246      43.570  33.520  27.720  1.00  0.00           C  
ATOM   2543  CD  LYS A 246      42.930  34.730  27.170  1.00  0.00           C  
ATOM   2544  CE  LYS A 246      43.100  34.670  25.660  1.00  0.00           C  
ATOM   2545  NZ  LYS A 246      42.660  35.940  25.040  1.00  0.00           N1+
ATOM   2546  H   LYS A 246      45.420  32.860  30.460  1.00  0.00           H  
ATOM   2547  HZ1 LYS A 246      41.720  36.210  25.250  1.00  0.00           H  
ATOM   2548  HZ2 LYS A 246      43.320  36.640  25.280  1.00  0.00           H  
ATOM   2549  HZ3 LYS A 246      42.590  35.850  24.040  1.00  0.00           H  
ATOM   2550  N   THR A 247      43.320  34.740  32.180  1.00  0.00           N  
ATOM   2551  CA  THR A 247      42.690  35.570  33.270  1.00  0.00           C  
ATOM   2552  C   THR A 247      43.370  36.920  33.510  1.00  0.00           C  
ATOM   2553  O   THR A 247      42.670  37.950  33.670  1.00  0.00           O  
ATOM   2554  CB  THR A 247      42.720  34.790  34.610  1.00  0.00           C  
ATOM   2555  CG2 THR A 247      41.850  35.390  35.740  1.00  0.00           C  
ATOM   2556  OG1 THR A 247      42.120  33.570  34.370  1.00  0.00           O  
ATOM   2557  H   THR A 247      43.470  33.760  32.330  1.00  0.00           H  
ATOM   2558  HG1 THR A 247      42.790  32.850  34.170  1.00  0.00           H  
ATOM   2559  N   ILE A 248      44.720  36.960  33.490  1.00  0.00           N  
ATOM   2560  CA  ILE A 248      45.540  38.220  33.620  1.00  0.00           C  
ATOM   2561  C   ILE A 248      45.440  39.140  32.370  1.00  0.00           C  
ATOM   2562  O   ILE A 248      45.130  40.310  32.530  1.00  0.00           O  
ATOM   2563  CB  ILE A 248      47.000  38.020  34.070  1.00  0.00           C  
ATOM   2564  CG1 ILE A 248      47.110  36.950  35.200  1.00  0.00           C  
ATOM   2565  CG2 ILE A 248      47.570  39.350  34.460  1.00  0.00           C  
ATOM   2566  CD  ILE A 248      48.490  36.780  35.730  1.00  0.00           C  
ATOM   2567  H   ILE A 248      45.280  36.140  33.560  1.00  0.00           H  
ATOM   2568  N   GLN A 249      45.510  38.660  31.190  1.00  0.00           N  
ATOM   2569  CA  GLN A 249      45.110  39.280  29.930  1.00  0.00           C  
ATOM   2570  C   GLN A 249      43.670  39.830  29.920  1.00  0.00           C  
ATOM   2571  O   GLN A 249      43.460  40.960  29.570  1.00  0.00           O  
ATOM   2572  CB  GLN A 249      45.320  38.260  28.800  1.00  0.00           C  
ATOM   2573  CG  GLN A 249      45.920  38.880  27.600  1.00  0.00           C  
ATOM   2574  CD  GLN A 249      45.560  38.060  26.340  1.00  0.00           C  
ATOM   2575  NE2 GLN A 249      46.500  37.640  25.570  1.00  0.00           N  
ATOM   2576  OE1 GLN A 249      44.410  37.810  26.010  1.00  0.00           O  
ATOM   2577  H   GLN A 249      45.950  37.760  31.130  1.00  0.00           H  
ATOM   2578 1HE2 GLN A 249      47.430  37.910  25.830  1.00  0.00           H  
ATOM   2579 2HE2 GLN A 249      46.270  37.170  24.720  1.00  0.00           H  
ATOM   2580  N   MET A 250      42.650  39.220  30.610  1.00  0.00           N  
ATOM   2581  CA  MET A 250      41.290  39.740  30.810  1.00  0.00           C  
ATOM   2582  C   MET A 250      41.290  40.990  31.700  1.00  0.00           C  
ATOM   2583  O   MET A 250      41.220  42.000  31.050  1.00  0.00           O  
ATOM   2584  CB  MET A 250      40.540  38.540  31.480  1.00  0.00           C  
ATOM   2585  CG  MET A 250      39.240  39.000  32.170  1.00  0.00           C  
ATOM   2586  SD  MET A 250      37.980  39.540  30.950  1.00  0.00           S  
ATOM   2587  CE  MET A 250      36.560  39.140  32.000  1.00  0.00           C  
ATOM   2588  H   MET A 250      42.780  38.240  30.760  1.00  0.00           H  
ATOM   2589  N   VAL A 251      42.020  40.900  32.820  1.00  0.00           N  
ATOM   2590  CA  VAL A 251      42.020  42.090  33.710  1.00  0.00           C  
ATOM   2591  C   VAL A 251      42.970  43.120  33.130  1.00  0.00           C  
ATOM   2592  O   VAL A 251      42.450  44.250  32.920  1.00  0.00           O  
ATOM   2593  CB  VAL A 251      42.300  41.750  35.210  1.00  0.00           C  
ATOM   2594  CG1 VAL A 251      41.240  40.830  35.810  1.00  0.00           C  
ATOM   2595  CG2 VAL A 251      43.540  40.850  35.340  1.00  0.00           C  
ATOM   2596  H   VAL A 251      42.660  40.130  32.920  1.00  0.00           H  
ATOM   2597  N   ARG A 252      44.030  42.830  32.420  1.00  0.00           N  
ATOM   2598  CA  ARG A 252      45.040  43.740  31.780  1.00  0.00           C  
ATOM   2599  C   ARG A 252      44.370  44.480  30.580  1.00  0.00           C  
ATOM   2600  O   ARG A 252      44.490  45.700  30.560  1.00  0.00           O  
ATOM   2601  CB  ARG A 252      46.150  42.800  31.220  1.00  0.00           C  
ATOM   2602  CG  ARG A 252      47.470  43.530  31.010  1.00  0.00           C  
ATOM   2603  CD  ARG A 252      48.130  43.860  32.360  1.00  0.00           C  
ATOM   2604  NE  ARG A 252      49.520  44.300  32.130  1.00  0.00           N  
ATOM   2605  CZ  ARG A 252      50.730  43.900  32.670  1.00  0.00           C  
ATOM   2606  NH1 ARG A 252      50.850  42.960  33.640  1.00  0.00           N1+
ATOM   2607  NH2 ARG A 252      51.870  44.460  32.190  1.00  0.00           N  
ATOM   2608  H   ARG A 252      44.270  41.900  32.130  1.00  0.00           H  
ATOM   2609  HE  ARG A 252      49.550  45.150  31.610  1.00  0.00           H  
ATOM   2610 1HH1 ARG A 252      50.130  42.480  34.150  1.00  0.00           H  
ATOM   2611 2HH1 ARG A 252      51.720  42.780  34.090  1.00  0.00           H  
ATOM   2612 1HH2 ARG A 252      51.740  45.140  31.470  1.00  0.00           H  
ATOM   2613 2HH2 ARG A 252      52.770  44.380  32.630  1.00  0.00           H  
ATOM   2614  N   SER A 253      43.630  43.790  29.710  1.00  0.00           N  
ATOM   2615  CA  SER A 253      42.940  44.380  28.560  1.00  0.00           C  
ATOM   2616  C   SER A 253      41.880  45.340  29.000  1.00  0.00           C  
ATOM   2617  O   SER A 253      41.690  46.400  28.380  1.00  0.00           O  
ATOM   2618  CB  SER A 253      42.410  43.310  27.610  1.00  0.00           C  
ATOM   2619  OG  SER A 253      41.400  42.560  28.230  1.00  0.00           O  
ATOM   2620  H   SER A 253      43.710  42.800  29.740  1.00  0.00           H  
ATOM   2621  HG  SER A 253      41.860  42.020  28.940  1.00  0.00           H  
ATOM   2622  N   GLN A 254      41.240  45.120  30.210  1.00  0.00           N  
ATOM   2623  CA  GLN A 254      40.160  46.030  30.810  1.00  0.00           C  
ATOM   2624  C   GLN A 254      40.670  47.290  31.540  1.00  0.00           C  
ATOM   2625  O   GLN A 254      39.960  48.270  31.620  1.00  0.00           O  
ATOM   2626  CB  GLN A 254      39.260  45.110  31.620  1.00  0.00           C  
ATOM   2627  CG  GLN A 254      38.040  44.740  30.810  1.00  0.00           C  
ATOM   2628  CD  GLN A 254      37.530  43.340  31.230  1.00  0.00           C  
ATOM   2629  NE2 GLN A 254      37.650  42.380  30.370  1.00  0.00           N  
ATOM   2630  OE1 GLN A 254      36.900  43.030  32.270  1.00  0.00           O  
ATOM   2631  H   GLN A 254      41.360  44.300  30.770  1.00  0.00           H  
ATOM   2632 1HE2 GLN A 254      38.060  42.600  29.480  1.00  0.00           H  
ATOM   2633 2HE2 GLN A 254      37.370  41.430  30.530  1.00  0.00           H  
ATOM   2634  N   ARG A 255      41.760  46.980  32.340  1.00  0.00           N  
ATOM   2635  CA  ARG A 255      42.570  47.970  33.020  1.00  0.00           C  
ATOM   2636  C   ARG A 255      44.080  47.670  33.150  1.00  0.00           C  
ATOM   2637  O   ARG A 255      44.460  46.650  33.840  1.00  0.00           O  
ATOM   2638  CB  ARG A 255      41.870  48.400  34.360  1.00  0.00           C  
ATOM   2639  CG  ARG A 255      42.610  49.600  35.010  1.00  0.00           C  
ATOM   2640  CD  ARG A 255      42.050  49.930  36.390  1.00  0.00           C  
ATOM   2641  NE  ARG A 255      42.950  50.760  37.220  1.00  0.00           N  
ATOM   2642  CZ  ARG A 255      42.660  51.950  37.700  1.00  0.00           C  
ATOM   2643  NH1 ARG A 255      41.700  52.760  37.290  1.00  0.00           N1+
ATOM   2644  NH2 ARG A 255      43.110  52.250  38.900  1.00  0.00           N  
ATOM   2645  H   ARG A 255      41.960  46.010  32.450  1.00  0.00           H  
ATOM   2646  HE  ARG A 255      43.730  50.250  37.580  1.00  0.00           H  
ATOM   2647 1HH1 ARG A 255      41.040  52.530  36.570  1.00  0.00           H  
ATOM   2648 2HH1 ARG A 255      41.810  53.720  37.520  1.00  0.00           H  
ATOM   2649 1HH2 ARG A 255      43.570  51.550  39.460  1.00  0.00           H  
ATOM   2650 2HH2 ARG A 255      43.400  53.200  39.010  1.00  0.00           H  
ATOM   2651  N   SER A 256      44.930  48.510  32.550  1.00  0.00           N  
ATOM   2652  CA  SER A 256      46.390  48.400  32.470  1.00  0.00           C  
ATOM   2653  C   SER A 256      47.260  47.950  33.660  1.00  0.00           C  
ATOM   2654  O   SER A 256      46.880  47.840  34.770  1.00  0.00           O  
ATOM   2655  CB  SER A 256      47.000  49.680  31.850  1.00  0.00           C  
ATOM   2656  OG  SER A 256      46.260  50.870  32.210  1.00  0.00           O  
ATOM   2657  H   SER A 256      44.530  49.260  32.030  1.00  0.00           H  
ATOM   2658  HG  SER A 256      45.680  51.150  31.450  1.00  0.00           H  
ATOM   2659  N   GLY A 257      48.470  47.510  33.340  1.00  0.00           N  
ATOM   2660  CA  GLY A 257      49.520  47.110  34.260  1.00  0.00           C  
ATOM   2661  C   GLY A 257      49.410  46.010  35.300  1.00  0.00           C  
ATOM   2662  O   GLY A 257      50.430  45.610  35.910  1.00  0.00           O  
ATOM   2663  H   GLY A 257      48.760  47.350  32.400  1.00  0.00           H  
ATOM   2664  N   MET A 258      48.210  45.510  35.610  1.00  0.00           N  
ATOM   2665  CA  MET A 258      47.960  44.550  36.700  1.00  0.00           C  
ATOM   2666  C   MET A 258      48.960  43.320  36.780  1.00  0.00           C  
ATOM   2667  O   MET A 258      49.310  42.590  35.830  1.00  0.00           O  
ATOM   2668  CB  MET A 258      46.500  44.160  36.670  1.00  0.00           C  
ATOM   2669  CG  MET A 258      45.620  45.060  37.580  1.00  0.00           C  
ATOM   2670  SD  MET A 258      43.860  44.640  37.810  1.00  0.00           S  
ATOM   2671  CE  MET A 258      43.190  44.890  36.200  1.00  0.00           C  
ATOM   2672  H   MET A 258      47.330  45.760  35.200  1.00  0.00           H  
ATOM   2673  N   VAL A 259      49.360  42.990  38.010  1.00  0.00           N  
ATOM   2674  CA  VAL A 259      50.410  41.960  38.350  1.00  0.00           C  
ATOM   2675  C   VAL A 259      51.860  42.320  37.940  1.00  0.00           C  
ATOM   2676  O   VAL A 259      52.370  42.080  36.820  1.00  0.00           O  
ATOM   2677  CB  VAL A 259      50.060  40.520  37.780  1.00  0.00           C  
ATOM   2678  CG1 VAL A 259      51.110  39.380  37.930  1.00  0.00           C  
ATOM   2679  CG2 VAL A 259      48.660  40.120  38.290  1.00  0.00           C  
ATOM   2680  H   VAL A 259      49.120  43.610  38.750  1.00  0.00           H  
ATOM   2681  N   GLN A 260      52.490  43.030  38.920  1.00  0.00           N  
ATOM   2682  CA  GLN A 260      53.780  43.730  38.790  1.00  0.00           C  
ATOM   2683  C   GLN A 260      55.010  42.880  38.580  1.00  0.00           C  
ATOM   2684  O   GLN A 260      55.650  43.090  37.560  1.00  0.00           O  
ATOM   2685  CB  GLN A 260      53.920  44.660  39.990  1.00  0.00           C  
ATOM   2686  CG  GLN A 260      54.860  45.770  39.760  1.00  0.00           C  
ATOM   2687  CD  GLN A 260      55.150  46.530  41.030  1.00  0.00           C  
ATOM   2688  NE2 GLN A 260      55.670  47.720  40.850  1.00  0.00           N  
ATOM   2689  OE1 GLN A 260      55.340  45.890  42.060  1.00  0.00           O  
ATOM   2690  H   GLN A 260      51.960  43.350  39.710  1.00  0.00           H  
ATOM   2691 1HE2 GLN A 260      55.990  48.090  39.980  1.00  0.00           H  
ATOM   2692 2HE2 GLN A 260      55.830  48.160  41.730  1.00  0.00           H  
ATOM   2693  N   THR A 261      55.310  41.830  39.380  1.00  0.00           N  
ATOM   2694  CA  THR A 261      56.580  41.140  39.330  1.00  0.00           C  
ATOM   2695  C   THR A 261      56.480  39.690  38.950  1.00  0.00           C  
ATOM   2696  O   THR A 261      55.380  39.100  38.920  1.00  0.00           O  
ATOM   2697  CB  THR A 261      57.250  41.160  40.720  1.00  0.00           C  
ATOM   2698  CG2 THR A 261      57.540  42.610  41.120  1.00  0.00           C  
ATOM   2699  OG1 THR A 261      56.300  40.790  41.730  1.00  0.00           O  
ATOM   2700  H   THR A 261      54.720  41.490  40.120  1.00  0.00           H  
ATOM   2701  HG1 THR A 261      56.340  41.400  42.520  1.00  0.00           H  
ATOM   2702  N   GLU A 262      57.580  39.080  38.510  1.00  0.00           N  
ATOM   2703  CA  GLU A 262      57.610  37.590  38.410  1.00  0.00           C  
ATOM   2704  C   GLU A 262      57.250  36.840  39.670  1.00  0.00           C  
ATOM   2705  O   GLU A 262      56.470  35.920  39.600  1.00  0.00           O  
ATOM   2706  CB  GLU A 262      59.060  37.250  38.020  1.00  0.00           C  
ATOM   2707  CG  GLU A 262      59.170  35.940  37.280  1.00  0.00           C  
ATOM   2708  CD  GLU A 262      60.580  35.360  37.530  1.00  0.00           C  
ATOM   2709  OE1 GLU A 262      61.560  36.140  37.240  1.00  0.00           O  
ATOM   2710  OE2 GLU A 262      60.720  34.150  37.860  1.00  0.00           O1-
ATOM   2711  H   GLU A 262      58.370  39.550  38.110  1.00  0.00           H  
ATOM   2712  N   ALA A 263      57.750  37.290  40.800  1.00  0.00           N  
ATOM   2713  CA  ALA A 263      57.250  36.890  42.120  1.00  0.00           C  
ATOM   2714  C   ALA A 263      55.770  36.900  42.330  1.00  0.00           C  
ATOM   2715  O   ALA A 263      55.220  35.870  42.740  1.00  0.00           O  
ATOM   2716  CB  ALA A 263      58.050  37.700  43.140  1.00  0.00           C  
ATOM   2717  H   ALA A 263      58.300  38.120  40.950  1.00  0.00           H  
ATOM   2718  N   GLN A 264      55.070  37.960  41.950  1.00  0.00           N  
ATOM   2719  CA  GLN A 264      53.570  38.060  42.010  1.00  0.00           C  
ATOM   2720  C   GLN A 264      52.940  37.000  41.030  1.00  0.00           C  
ATOM   2721  O   GLN A 264      52.080  36.220  41.390  1.00  0.00           O  
ATOM   2722  CB  GLN A 264      53.070  39.440  41.560  1.00  0.00           C  
ATOM   2723  CG  GLN A 264      53.310  40.350  42.720  1.00  0.00           C  
ATOM   2724  CD  GLN A 264      52.790  41.750  42.320  1.00  0.00           C  
ATOM   2725  NE2 GLN A 264      53.460  42.650  43.040  1.00  0.00           N  
ATOM   2726  OE1 GLN A 264      51.830  42.010  41.550  1.00  0.00           O  
ATOM   2727  H   GLN A 264      55.430  38.760  41.480  1.00  0.00           H  
ATOM   2728 1HE2 GLN A 264      54.080  42.220  43.700  1.00  0.00           H  
ATOM   2729 2HE2 GLN A 264      53.280  43.630  43.140  1.00  0.00           H  
ATOM   2730  N   TYR A 265      53.500  36.740  39.830  1.00  0.00           N  
ATOM   2731  CA  TYR A 265      53.160  35.670  38.840  1.00  0.00           C  
ATOM   2732  C   TYR A 265      53.400  34.190  39.310  1.00  0.00           C  
ATOM   2733  O   TYR A 265      52.470  33.410  39.300  1.00  0.00           O  
ATOM   2734  CB  TYR A 265      53.870  35.950  37.530  1.00  0.00           C  
ATOM   2735  CG  TYR A 265      53.260  35.150  36.360  1.00  0.00           C  
ATOM   2736  CD1 TYR A 265      52.280  35.820  35.690  1.00  0.00           C  
ATOM   2737  CD2 TYR A 265      53.680  33.930  35.840  1.00  0.00           C  
ATOM   2738  CE1 TYR A 265      51.680  35.300  34.580  1.00  0.00           C  
ATOM   2739  CE2 TYR A 265      53.070  33.420  34.730  1.00  0.00           C  
ATOM   2740  CZ  TYR A 265      52.040  34.080  34.140  1.00  0.00           C  
ATOM   2741  OH  TYR A 265      51.830  33.890  32.840  1.00  0.00           O  
ATOM   2742  H   TYR A 265      54.290  37.310  39.590  1.00  0.00           H  
ATOM   2743  HD1 TYR A 265      51.910  36.790  36.020  1.00  0.00           H  
ATOM   2744  HD2 TYR A 265      54.580  33.440  36.200  1.00  0.00           H  
ATOM   2745  HE1 TYR A 265      50.980  35.930  34.030  1.00  0.00           H  
ATOM   2746  HE2 TYR A 265      53.590  32.610  34.210  1.00  0.00           H  
ATOM   2747  HH  TYR A 265      51.940  32.930  32.580  1.00  0.00           H  
ATOM   2748  N   ARG A 266      54.560  34.080  39.900  1.00  0.00           N  
ATOM   2749  CA  ARG A 266      54.940  32.860  40.700  1.00  0.00           C  
ATOM   2750  C   ARG A 266      53.940  32.610  41.830  1.00  0.00           C  
ATOM   2751  O   ARG A 266      53.330  31.530  41.940  1.00  0.00           O  
ATOM   2752  CB  ARG A 266      56.420  32.850  41.160  1.00  0.00           C  
ATOM   2753  CG  ARG A 266      57.390  32.960  39.950  1.00  0.00           C  
ATOM   2754  CD  ARG A 266      58.910  32.740  40.330  1.00  0.00           C  
ATOM   2755  NE  ARG A 266      59.320  33.310  41.630  1.00  0.00           N  
ATOM   2756  CZ  ARG A 266      60.040  34.470  41.730  1.00  0.00           C  
ATOM   2757  NH1 ARG A 266      60.610  35.030  40.620  1.00  0.00           N1+
ATOM   2758  NH2 ARG A 266      60.250  35.050  42.830  1.00  0.00           N  
ATOM   2759  H   ARG A 266      55.270  34.740  39.660  1.00  0.00           H  
ATOM   2760  HE  ARG A 266      59.210  32.660  42.370  1.00  0.00           H  
ATOM   2761 1HH1 ARG A 266      60.610  34.450  39.800  1.00  0.00           H  
ATOM   2762 2HH1 ARG A 266      61.180  35.850  40.610  1.00  0.00           H  
ATOM   2763 1HH2 ARG A 266      59.810  34.740  43.670  1.00  0.00           H  
ATOM   2764 2HH2 ARG A 266      60.710  35.940  42.830  1.00  0.00           H  
ATOM   2765  N   PHE A 267      53.540  33.680  42.510  1.00  0.00           N  
ATOM   2766  CA  PHE A 267      52.510  33.420  43.560  1.00  0.00           C  
ATOM   2767  C   PHE A 267      51.070  33.070  43.080  1.00  0.00           C  
ATOM   2768  O   PHE A 267      50.490  32.110  43.620  1.00  0.00           O  
ATOM   2769  CB  PHE A 267      52.420  34.540  44.550  1.00  0.00           C  
ATOM   2770  CG  PHE A 267      51.770  34.140  45.880  1.00  0.00           C  
ATOM   2771  CD1 PHE A 267      52.520  33.700  46.920  1.00  0.00           C  
ATOM   2772  CD2 PHE A 267      50.470  34.530  46.150  1.00  0.00           C  
ATOM   2773  CE1 PHE A 267      51.980  33.610  48.200  1.00  0.00           C  
ATOM   2774  CE2 PHE A 267      49.990  34.540  47.470  1.00  0.00           C  
ATOM   2775  CZ  PHE A 267      50.740  34.100  48.550  1.00  0.00           C  
ATOM   2776  H   PHE A 267      53.890  34.620  42.530  1.00  0.00           H  
ATOM   2777  HD1 PHE A 267      53.560  33.360  46.860  1.00  0.00           H  
ATOM   2778  HD2 PHE A 267      49.850  34.950  45.370  1.00  0.00           H  
ATOM   2779  HE1 PHE A 267      52.440  33.020  49.000  1.00  0.00           H  
ATOM   2780  HE2 PHE A 267      48.930  34.660  47.690  1.00  0.00           H  
ATOM   2781  HZ  PHE A 267      50.360  34.340  49.550  1.00  0.00           H  
ATOM   2782  N   ILE A 268      50.660  33.590  41.920  1.00  0.00           N  
ATOM   2783  CA  ILE A 268      49.360  33.230  41.360  1.00  0.00           C  
ATOM   2784  C   ILE A 268      49.410  31.710  41.040  1.00  0.00           C  
ATOM   2785  O   ILE A 268      48.550  31.040  41.560  1.00  0.00           O  
ATOM   2786  CB  ILE A 268      49.030  33.900  40.020  1.00  0.00           C  
ATOM   2787  CG1 ILE A 268      49.210  35.420  40.020  1.00  0.00           C  
ATOM   2788  CG2 ILE A 268      47.580  33.490  39.770  1.00  0.00           C  
ATOM   2789  CD  ILE A 268      48.940  36.200  38.790  1.00  0.00           C  
ATOM   2790  H   ILE A 268      51.040  34.490  41.690  1.00  0.00           H  
ATOM   2791  N   TYR A 269      50.430  31.220  40.370  1.00  0.00           N  
ATOM   2792  CA  TYR A 269      50.600  29.740  40.150  1.00  0.00           C  
ATOM   2793  C   TYR A 269      50.730  28.860  41.390  1.00  0.00           C  
ATOM   2794  O   TYR A 269      50.020  27.890  41.570  1.00  0.00           O  
ATOM   2795  CB  TYR A 269      51.610  29.370  39.120  1.00  0.00           C  
ATOM   2796  CG  TYR A 269      51.160  29.400  37.690  1.00  0.00           C  
ATOM   2797  CD1 TYR A 269      50.600  28.280  37.180  1.00  0.00           C  
ATOM   2798  CD2 TYR A 269      51.560  30.540  37.000  1.00  0.00           C  
ATOM   2799  CE1 TYR A 269      50.430  28.270  35.790  1.00  0.00           C  
ATOM   2800  CE2 TYR A 269      51.310  30.550  35.640  1.00  0.00           C  
ATOM   2801  CZ  TYR A 269      50.770  29.420  35.050  1.00  0.00           C  
ATOM   2802  OH  TYR A 269      50.430  29.460  33.780  1.00  0.00           O  
ATOM   2803  H   TYR A 269      51.170  31.790  40.020  1.00  0.00           H  
ATOM   2804  HD1 TYR A 269      49.980  27.670  37.840  1.00  0.00           H  
ATOM   2805  HD2 TYR A 269      51.880  31.430  37.540  1.00  0.00           H  
ATOM   2806  HE1 TYR A 269      50.360  27.300  35.290  1.00  0.00           H  
ATOM   2807  HE2 TYR A 269      51.410  31.480  35.080  1.00  0.00           H  
ATOM   2808  HH  TYR A 269      50.890  30.160  33.230  1.00  0.00           H  
ATOM   2809  N   MET A 270      51.500  29.350  42.390  1.00  0.00           N  
ATOM   2810  CA  MET A 270      51.640  28.770  43.740  1.00  0.00           C  
ATOM   2811  C   MET A 270      50.240  28.580  44.340  1.00  0.00           C  
ATOM   2812  O   MET A 270      49.950  27.480  44.750  1.00  0.00           O  
ATOM   2813  CB  MET A 270      52.500  29.600  44.660  1.00  0.00           C  
ATOM   2814  CG  MET A 270      52.790  28.720  45.890  1.00  0.00           C  
ATOM   2815  SD  MET A 270      53.500  29.790  47.150  1.00  0.00           S  
ATOM   2816  CE  MET A 270      54.160  28.640  48.360  1.00  0.00           C  
ATOM   2817  H   MET A 270      52.080  30.140  42.180  1.00  0.00           H  
ATOM   2818  N   ALA A 271      49.430  29.580  44.290  1.00  0.00           N  
ATOM   2819  CA  ALA A 271      48.080  29.600  44.820  1.00  0.00           C  
ATOM   2820  C   ALA A 271      47.170  28.550  44.180  1.00  0.00           C  
ATOM   2821  O   ALA A 271      46.650  27.710  44.910  1.00  0.00           O  
ATOM   2822  CB  ALA A 271      47.420  30.990  44.660  1.00  0.00           C  
ATOM   2823  H   ALA A 271      49.750  30.500  44.070  1.00  0.00           H  
ATOM   2824  N   VAL A 272      47.400  28.330  42.890  1.00  0.00           N  
ATOM   2825  CA  VAL A 272      46.700  27.330  42.060  1.00  0.00           C  
ATOM   2826  C   VAL A 272      47.090  25.870  42.410  1.00  0.00           C  
ATOM   2827  O   VAL A 272      46.270  24.990  42.580  1.00  0.00           O  
ATOM   2828  CB  VAL A 272      46.960  27.620  40.570  1.00  0.00           C  
ATOM   2829  CG1 VAL A 272      46.340  26.660  39.650  1.00  0.00           C  
ATOM   2830  CG2 VAL A 272      46.420  29.000  40.130  1.00  0.00           C  
ATOM   2831  H   VAL A 272      47.980  28.890  42.290  1.00  0.00           H  
ATOM   2832  N   GLN A 273      48.390  25.700  42.650  1.00  0.00           N  
ATOM   2833  CA  GLN A 273      49.050  24.430  42.980  1.00  0.00           C  
ATOM   2834  C   GLN A 273      48.800  23.960  44.420  1.00  0.00           C  
ATOM   2835  O   GLN A 273      48.840  22.770  44.700  1.00  0.00           O  
ATOM   2836  CB  GLN A 273      50.630  24.410  42.720  1.00  0.00           C  
ATOM   2837  CG  GLN A 273      50.860  24.770  41.280  1.00  0.00           C  
ATOM   2838  CD  GLN A 273      52.260  24.240  40.910  1.00  0.00           C  
ATOM   2839  NE2 GLN A 273      52.170  23.160  40.240  1.00  0.00           N  
ATOM   2840  OE1 GLN A 273      53.210  25.060  40.620  1.00  0.00           O  
ATOM   2841  H   GLN A 273      49.040  26.450  42.770  1.00  0.00           H  
ATOM   2842 1HE2 GLN A 273      51.330  22.730  39.900  1.00  0.00           H  
ATOM   2843 2HE2 GLN A 273      53.020  22.650  40.070  1.00  0.00           H  
ATOM   2844  N   HIS A 274      48.580  24.920  45.310  1.00  0.00           N  
ATOM   2845  CA  HIS A 274      48.200  24.780  46.690  1.00  0.00           C  
ATOM   2846  C   HIS A 274      46.640  24.580  46.880  1.00  0.00           C  
ATOM   2847  O   HIS A 274      46.280  23.550  47.490  1.00  0.00           O  
ATOM   2848  CB  HIS A 274      48.600  26.150  47.310  1.00  0.00           C  
ATOM   2849  CG  HIS A 274      48.470  26.130  48.850  1.00  0.00           C  
ATOM   2850  CD2 HIS A 274      49.330  26.220  49.830  1.00  0.00           C  
ATOM   2851  ND1 HIS A 274      47.310  26.390  49.420  1.00  0.00           N  
ATOM   2852  CE1 HIS A 274      47.540  26.610  50.700  1.00  0.00           C  
ATOM   2853  NE2 HIS A 274      48.810  26.610  50.980  1.00  0.00           N  
ATOM   2854  H   HIS A 274      48.640  25.890  45.090  1.00  0.00           H  
ATOM   2855  HD2 HIS A 274      50.410  26.110  49.700  1.00  0.00           H  
ATOM   2856  HE1 HIS A 274      46.860  26.960  51.480  1.00  0.00           H  
ATOM   2857  HE2 HIS A 274      49.280  27.130  51.690  1.00  0.00           H  
ATOM   2858  N   TYR A 275      45.790  25.160  45.960  1.00  0.00           N  
ATOM   2859  CA  TYR A 275      44.340  25.130  45.840  1.00  0.00           C  
ATOM   2860  C   TYR A 275      43.900  23.780  45.270  1.00  0.00           C  
ATOM   2861  O   TYR A 275      43.020  23.170  45.900  1.00  0.00           O  
ATOM   2862  CB  TYR A 275      43.810  26.250  44.890  1.00  0.00           C  
ATOM   2863  CG  TYR A 275      42.300  26.560  44.990  1.00  0.00           C  
ATOM   2864  CD1 TYR A 275      41.820  27.160  46.130  1.00  0.00           C  
ATOM   2865  CD2 TYR A 275      41.460  25.920  44.220  1.00  0.00           C  
ATOM   2866  CE1 TYR A 275      40.480  27.060  46.510  1.00  0.00           C  
ATOM   2867  CE2 TYR A 275      40.130  25.740  44.550  1.00  0.00           C  
ATOM   2868  CZ  TYR A 275      39.620  26.280  45.750  1.00  0.00           C  
ATOM   2869  OH  TYR A 275      38.360  25.910  46.150  1.00  0.00           O  
ATOM   2870  H   TYR A 275      46.200  26.010  45.620  1.00  0.00           H  
ATOM   2871  HD1 TYR A 275      42.480  27.690  46.820  1.00  0.00           H  
ATOM   2872  HD2 TYR A 275      41.840  25.460  43.310  1.00  0.00           H  
ATOM   2873  HE1 TYR A 275      40.160  27.770  47.270  1.00  0.00           H  
ATOM   2874  HE2 TYR A 275      39.390  25.270  43.890  1.00  0.00           H  
ATOM   2875  HH  TYR A 275      38.030  26.380  46.970  1.00  0.00           H  
ATOM   2876  N   ILE A 276      44.670  23.230  44.360  1.00  0.00           N  
ATOM   2877  CA  ILE A 276      44.460  21.870  43.810  1.00  0.00           C  
ATOM   2878  C   ILE A 276      44.960  20.710  44.670  1.00  0.00           C  
ATOM   2879  O   ILE A 276      44.120  19.920  45.100  1.00  0.00           O  
ATOM   2880  CB  ILE A 276      45.010  21.750  42.360  1.00  0.00           C  
ATOM   2881  CG1 ILE A 276      44.320  20.660  41.590  1.00  0.00           C  
ATOM   2882  CG2 ILE A 276      46.530  21.640  42.350  1.00  0.00           C  
ATOM   2883  CD  ILE A 276      42.780  20.870  41.280  1.00  0.00           C  
ATOM   2884  H   ILE A 276      45.360  23.740  43.850  1.00  0.00           H  
ATOM   2885  N   GLU A 277      46.030  21.030  45.380  1.00  0.00           N  
ATOM   2886  CA  GLU A 277      46.570  20.120  46.480  1.00  0.00           C  
ATOM   2887  C   GLU A 277      45.570  19.980  47.650  1.00  0.00           C  
ATOM   2888  O   GLU A 277      45.440  18.880  48.160  1.00  0.00           O  
ATOM   2889  CB  GLU A 277      47.950  20.610  47.020  1.00  0.00           C  
ATOM   2890  CG  GLU A 277      48.780  19.350  47.370  1.00  0.00           C  
ATOM   2891  CD  GLU A 277      50.210  19.670  47.810  1.00  0.00           C  
ATOM   2892  OE1 GLU A 277      51.080  19.480  46.880  1.00  0.00           O  
ATOM   2893  OE2 GLU A 277      50.440  20.010  48.970  1.00  0.00           O1-
ATOM   2894  H   GLU A 277      46.430  21.940  45.280  1.00  0.00           H  
ATOM   2895  N   THR A 278      44.950  21.110  48.130  1.00  0.00           N  
ATOM   2896  CA  THR A 278      43.800  20.960  49.120  1.00  0.00           C  
ATOM   2897  C   THR A 278      42.390  20.440  48.710  1.00  0.00           C  
ATOM   2898  O   THR A 278      41.540  20.020  49.490  1.00  0.00           O  
ATOM   2899  CB  THR A 278      43.590  22.190  49.970  1.00  0.00           C  
ATOM   2900  CG2 THR A 278      44.650  22.560  51.030  1.00  0.00           C  
ATOM   2901  OG1 THR A 278      43.250  23.300  49.230  1.00  0.00           O  
ATOM   2902  H   THR A 278      45.110  22.070  47.930  1.00  0.00           H  
ATOM   2903  HG1 THR A 278      43.760  24.050  49.660  1.00  0.00           H  
ATOM   2904  N   LEU A 279      42.080  20.580  47.400  1.00  0.00           N  
ATOM   2905  CA  LEU A 279      41.040  19.800  46.660  1.00  0.00           C  
ATOM   2906  C   LEU A 279      41.340  18.290  46.380  1.00  0.00           C  
ATOM   2907  O   LEU A 279      40.650  17.400  46.880  1.00  0.00           O  
ATOM   2908  CB  LEU A 279      40.670  20.500  45.340  1.00  0.00           C  
ATOM   2909  CG  LEU A 279      39.760  21.710  45.390  1.00  0.00           C  
ATOM   2910  CD1 LEU A 279      39.840  22.390  44.030  1.00  0.00           C  
ATOM   2911  CD2 LEU A 279      38.320  21.220  45.460  1.00  0.00           C  
ATOM   2912  H   LEU A 279      42.620  21.160  46.780  1.00  0.00           H  
ATOM   2913  N   GLN A 280      42.560  18.010  45.990  1.00  0.00           N  
ATOM   2914  CA  GLN A 280      43.080  16.630  45.880  1.00  0.00           C  
ATOM   2915  C   GLN A 280      43.120  15.690  47.100  1.00  0.00           C  
ATOM   2916  O   GLN A 280      43.290  14.460  46.950  1.00  0.00           O  
ATOM   2917  CB  GLN A 280      44.380  16.560  45.190  1.00  0.00           C  
ATOM   2918  CG  GLN A 280      44.330  16.820  43.690  1.00  0.00           C  
ATOM   2919  CD  GLN A 280      45.770  16.800  43.200  1.00  0.00           C  
ATOM   2920  NE2 GLN A 280      46.040  15.610  42.690  1.00  0.00           N  
ATOM   2921  OE1 GLN A 280      46.600  17.640  43.220  1.00  0.00           O  
ATOM   2922  H   GLN A 280      43.240  18.700  45.730  1.00  0.00           H  
ATOM   2923 1HE2 GLN A 280      45.380  14.870  42.600  1.00  0.00           H  
ATOM   2924 2HE2 GLN A 280      47.010  15.390  42.570  1.00  0.00           H  
ATOM   2925  N   ARG A 281      43.300  16.350  48.260  1.00  0.00           N  
ATOM   2926  CA  ARG A 281      43.180  15.790  49.610  1.00  0.00           C  
ATOM   2927  C   ARG A 281      41.760  15.270  49.900  1.00  0.00           C  
ATOM   2928  O   ARG A 281      40.820  15.980  49.630  1.00  0.00           O  
ATOM   2929  CB  ARG A 281      43.570  16.800  50.730  1.00  0.00           C  
ATOM   2930  CG  ARG A 281      45.090  17.060  50.610  1.00  0.00           C  
ATOM   2931  CD  ARG A 281      45.850  17.530  51.820  1.00  0.00           C  
ATOM   2932  NE  ARG A 281      45.770  16.510  52.930  1.00  0.00           N  
ATOM   2933  CZ  ARG A 281      46.790  15.770  53.450  1.00  0.00           C  
ATOM   2934  NH1 ARG A 281      47.990  15.780  52.780  1.00  0.00           N1+
ATOM   2935  NH2 ARG A 281      46.690  15.210  54.640  1.00  0.00           N  
ATOM   2936  H   ARG A 281      43.520  17.320  48.290  1.00  0.00           H  
ATOM   2937  HE  ARG A 281      44.920  16.570  53.460  1.00  0.00           H  
ATOM   2938 1HH1 ARG A 281      48.000  16.350  51.960  1.00  0.00           H  
ATOM   2939 2HH1 ARG A 281      48.800  15.430  53.260  1.00  0.00           H  
ATOM   2940 1HH2 ARG A 281      45.880  15.130  55.210  1.00  0.00           H  
ATOM   2941 2HH2 ARG A 281      47.500  14.870  55.110  1.00  0.00           H  
ATOM   2942  N   ARG A 282      41.780  14.250  50.730  1.00  0.00           N  
ATOM   2943  CA  ARG A 282      40.630  13.360  50.930  1.00  0.00           C  
ATOM   2944  C   ARG A 282      40.110  12.660  49.670  1.00  0.00           C  
ATOM   2945  CB  ARG A 282      39.470  13.870  51.840  1.00  0.00           C  
ATOM   2946  CG  ARG A 282      39.970  14.590  53.110  1.00  0.00           C  
ATOM   2947  CD  ARG A 282      38.950  14.840  54.250  1.00  0.00           C  
ATOM   2948  NE  ARG A 282      39.470  15.880  55.120  1.00  0.00           N  
ATOM   2949  CZ  ARG A 282      39.220  16.200  56.410  1.00  0.00           C  
ATOM   2950  NH1 ARG A 282      38.400  15.470  57.150  1.00  0.00           N1+
ATOM   2951  NH2 ARG A 282      39.810  17.140  57.220  1.00  0.00           N  
ATOM   2952  O1  ARG A 282      39.070  13.040  49.090  1.00  0.00           O  
ATOM   2953  O2  ARG A 282      40.700  11.680  49.240  1.00  0.00           O  
ATOM   2954  H   ARG A 282      42.600  13.930  51.200  1.00  0.00           H  
ATOM   2955  HE  ARG A 282      40.090  16.500  54.640  1.00  0.00           H  
ATOM   2956 1HH1 ARG A 282      38.040  14.650  56.700  1.00  0.00           H  
ATOM   2957 2HH1 ARG A 282      38.270  15.600  58.130  1.00  0.00           H  
ATOM   2958 1HH2 ARG A 282      40.440  17.890  57.010  1.00  0.00           H  
ATOM   2959 2HH2 ARG A 282      39.960  16.850  58.170  1.00  0.00           H  
ATOM   2960  N   ARG B   0      56.130  75.980  43.110  1.00  0.00           N  
ATOM   2961  CA  ARG B   0      55.260  75.560  42.040  1.00  0.00           C  
ATOM   2962  C   ARG B   0      54.280  74.470  42.520  1.00  0.00           C  
ATOM   2963  O   ARG B   0      54.290  74.030  43.660  1.00  0.00           O  
ATOM   2964  CB  ARG B   0      56.230  75.020  41.000  1.00  0.00           C  
ATOM   2965  CG  ARG B   0      57.380  75.920  40.430  1.00  0.00           C  
ATOM   2966  CD  ARG B   0      58.340  74.990  39.700  1.00  0.00           C  
ATOM   2967  NE  ARG B   0      59.360  75.840  39.070  1.00  0.00           N  
ATOM   2968  CZ  ARG B   0      59.520  75.770  37.690  1.00  0.00           C  
ATOM   2969  NH1 ARG B   0      58.840  75.040  36.770  1.00  0.00           N1+
ATOM   2970  NH2 ARG B   0      60.590  76.410  37.190  1.00  0.00           N  
ATOM   2971  HE  ARG B   0      59.860  76.460  39.670  1.00  0.00           H  
ATOM   2972 1HH1 ARG B   0      58.130  74.370  36.970  1.00  0.00           H  
ATOM   2973 2HH1 ARG B   0      59.110  75.150  35.810  1.00  0.00           H  
ATOM   2974 1HH2 ARG B   0      61.220  77.020  37.670  1.00  0.00           H  
ATOM   2975 2HH2 ARG B   0      60.780  76.400  36.210  1.00  0.00           H  
ATOM   2976  H1  ARG B   0      56.720  75.250  43.460  1.00  0.00           H  
ATOM   2977  H2  ARG B   0      56.650  76.760  42.760  1.00  0.00           H  
ATOM   2978  H3  ARG B   0      55.590  76.250  43.910  1.00  0.00           H  
ATOM   2979  N   SER B   1      53.240  74.290  41.710  1.00  0.00           N  
ATOM   2980  CA  SER B   1      52.310  73.110  41.930  1.00  0.00           C  
ATOM   2981  C   SER B   1      52.900  71.690  41.820  1.00  0.00           C  
ATOM   2982  O   SER B   1      53.550  71.400  40.870  1.00  0.00           O  
ATOM   2983  CB  SER B   1      51.070  73.200  40.980  1.00  0.00           C  
ATOM   2984  OG  SER B   1      50.190  74.360  41.290  1.00  0.00           O  
ATOM   2985  H   SER B   1      52.990  74.880  40.940  1.00  0.00           H  
ATOM   2986  HG  SER B   1      49.720  74.650  40.460  1.00  0.00           H  
ATOM   2987  N   ARG B   2      52.960  70.960  42.990  1.00  0.00           N  
ATOM   2988  CA  ARG B   2      53.460  69.630  43.060  1.00  0.00           C  
ATOM   2989  C   ARG B   2      52.350  68.700  42.540  1.00  0.00           C  
ATOM   2990  O   ARG B   2      51.180  68.960  42.800  1.00  0.00           O  
ATOM   2991  CB  ARG B   2      53.850  69.380  44.550  1.00  0.00           C  
ATOM   2992  CG  ARG B   2      54.970  70.260  45.050  1.00  0.00           C  
ATOM   2993  CD  ARG B   2      56.270  70.190  44.280  1.00  0.00           C  
ATOM   2994  NE  ARG B   2      56.840  68.870  44.630  1.00  0.00           N  
ATOM   2995  CZ  ARG B   2      57.780  68.650  45.500  1.00  0.00           C  
ATOM   2996  NH1 ARG B   2      58.510  69.650  46.120  1.00  0.00           N1+
ATOM   2997  NH2 ARG B   2      57.970  67.410  45.970  1.00  0.00           N  
ATOM   2998  H   ARG B   2      52.450  71.210  43.810  1.00  0.00           H  
ATOM   2999  HE  ARG B   2      56.420  68.080  44.180  1.00  0.00           H  
ATOM   3000 1HH1 ARG B   2      58.350  70.630  46.060  1.00  0.00           H  
ATOM   3001 2HH1 ARG B   2      59.340  69.330  46.580  1.00  0.00           H  
ATOM   3002 1HH2 ARG B   2      57.300  66.690  45.810  1.00  0.00           H  
ATOM   3003 2HH2 ARG B   2      58.760  67.130  46.510  1.00  0.00           H  
ATOM   3004  N   LEU B   3      52.710  67.720  41.730  1.00  0.00           N  
ATOM   3005  CA  LEU B   3      51.870  66.660  41.190  1.00  0.00           C  
ATOM   3006  C   LEU B   3      52.480  65.400  40.450  1.00  0.00           C  
ATOM   3007  O   LEU B   3      53.450  65.560  39.730  1.00  0.00           O  
ATOM   3008  CB  LEU B   3      50.750  67.230  40.260  1.00  0.00           C  
ATOM   3009  CG  LEU B   3      51.240  67.900  39.000  1.00  0.00           C  
ATOM   3010  CD1 LEU B   3      50.750  67.190  37.820  1.00  0.00           C  
ATOM   3011  CD2 LEU B   3      50.840  69.370  38.880  1.00  0.00           C  
ATOM   3012  H   LEU B   3      53.630  67.660  41.340  1.00  0.00           H  
ATOM   3013  N   LEU B   4      51.960  64.250  40.860  1.00  0.00           N  
ATOM   3014  CA  LEU B   4      52.430  62.930  40.510  1.00  0.00           C  
ATOM   3015  C   LEU B   4      53.860  62.550  41.090  1.00  0.00           C  
ATOM   3016  O   LEU B   4      54.880  62.780  40.420  1.00  0.00           O  
ATOM   3017  CB  LEU B   4      52.410  62.530  39.020  1.00  0.00           C  
ATOM   3018  CG  LEU B   4      51.130  62.840  38.230  1.00  0.00           C  
ATOM   3019  CD1 LEU B   4      51.620  63.090  36.790  1.00  0.00           C  
ATOM   3020  CD2 LEU B   4      50.010  61.780  38.230  1.00  0.00           C  
ATOM   3021  H   LEU B   4      51.080  64.190  41.330  1.00  0.00           H  
ATOM   3022  N   HIS B   5      53.930  61.490  41.940  1.00  0.00           N  
ATOM   3023  CA  HIS B   5      55.140  60.760  42.500  1.00  0.00           C  
ATOM   3024  C   HIS B   5      56.050  59.900  41.520  1.00  0.00           C  
ATOM   3025  O   HIS B   5      56.640  58.840  41.840  1.00  0.00           O  
ATOM   3026  CB  HIS B   5      54.700  59.870  43.640  1.00  0.00           C  
ATOM   3027  CG  HIS B   5      53.960  60.400  44.860  1.00  0.00           C  
ATOM   3028  CD2 HIS B   5      54.540  60.720  46.010  1.00  0.00           C  
ATOM   3029  ND1 HIS B   5      52.700  60.680  45.000  1.00  0.00           N  
ATOM   3030  CE1 HIS B   5      52.460  61.110  46.260  1.00  0.00           C  
ATOM   3031  NE2 HIS B   5      53.620  61.220  46.810  1.00  0.00           N  
ATOM   3032  H   HIS B   5      53.090  61.140  42.350  1.00  0.00           H  
ATOM   3033  HD2 HIS B   5      55.570  61.070  46.080  1.00  0.00           H  
ATOM   3034  HE1 HIS B   5      51.510  61.020  46.780  1.00  0.00           H  
ATOM   3035  HE2 HIS B   5      53.810  61.780  47.610  1.00  0.00           H  
ATOM   3036  N   SER B   6      56.420  60.430  40.340  1.00  0.00           N  
ATOM   3037  CA  SER B   6      57.090  59.670  39.310  1.00  0.00           C  
ATOM   3038  C   SER B   6      56.350  58.430  38.770  1.00  0.00           C  
ATOM   3039  O   SER B   6      55.110  58.410  38.730  1.00  0.00           O  
ATOM   3040  CB  SER B   6      58.540  59.470  39.710  1.00  0.00           C  
ATOM   3041  OG  SER B   6      59.340  59.560  38.500  1.00  0.00           O  
ATOM   3042  H   SER B   6      56.180  61.390  40.190  1.00  0.00           H  
ATOM   3043  HG  SER B   6      60.310  59.590  38.730  1.00  0.00           H  
ATOM   3044  N   ASP B   7      57.080  57.640  37.980  1.00  0.00           N  
ATOM   3045  CA  ASP B   7      56.660  56.310  37.610  1.00  0.00           C  
ATOM   3046  C   ASP B   7      56.910  55.150  38.660  1.00  0.00           C  
ATOM   3047  O   ASP B   7      57.780  55.300  39.540  1.00  0.00           O  
ATOM   3048  CB  ASP B   7      57.140  55.860  36.230  1.00  0.00           C  
ATOM   3049  CG  ASP B   7      58.630  55.770  36.140  1.00  0.00           C  
ATOM   3050  OD1 ASP B   7      59.370  56.650  36.660  1.00  0.00           O  
ATOM   3051  OD2 ASP B   7      59.010  54.750  35.550  1.00  0.00           O1-
ATOM   3052  H   ASP B   7      57.940  57.980  37.600  1.00  0.00           H  
ATOM   3053  N   Y2P B   8      55.950  54.250  38.750  1.00  0.00           N  
ATOM   3054  CA  Y2P B   8      55.820  53.350  39.920  1.00  0.00           C  
ATOM   3055  C   Y2P B   8      56.720  52.080  39.890  1.00  0.00           C  
ATOM   3056  O   Y2P B   8      56.810  51.430  38.870  1.00  0.00           O  
ATOM   3057  CB  Y2P B   8      54.350  52.930  39.960  1.00  0.00           C  
ATOM   3058  CG  Y2P B   8      53.920  52.080  41.180  1.00  0.00           C  
ATOM   3059  CD1 Y2P B   8      53.700  50.770  41.000  1.00  0.00           C  
ATOM   3060  CD2 Y2P B   8      53.590  52.680  42.380  1.00  0.00           C  
ATOM   3061  CE1 Y2P B   8      53.120  49.960  41.940  1.00  0.00           C  
ATOM   3062  CE2 Y2P B   8      52.980  51.890  43.270  1.00  0.00           C  
ATOM   3063  CZ  Y2P B   8      52.730  50.570  43.180  1.00  0.00           C  
ATOM   3064  OH  Y2P B   8      51.940  49.930  44.100  1.00  0.00           O  
ATOM   3065  OI1 Y2P B   8      51.470  47.640  43.390  1.00  0.00           O  
ATOM   3066  OI2 Y2P B   8      50.370  48.450  45.260  1.00  0.00           O  
ATOM   3067  OI3 Y2P B   8      49.740  49.430  43.150  1.00  0.00           O  
ATOM   3068  PT  Y2P B   8      50.860  48.840  43.950  1.00  0.00           P  
ATOM   3069  H   Y2P B   8      55.170  54.160  38.130  1.00  0.00           H  
ATOM   3070  HD1 Y2P B   8      53.980  50.390  40.020  1.00  0.00           H  
ATOM   3071  HD2 Y2P B   8      54.070  53.580  42.780  1.00  0.00           H  
ATOM   3072  HE1 Y2P B   8      52.890  48.910  41.760  1.00  0.00           H  
ATOM   3073  HE2 Y2P B   8      52.740  52.290  44.250  1.00  0.00           H  
ATOM   3074  N   MET B   9      57.330  51.790  41.080  1.00  0.00           N  
ATOM   3075  CA  MET B   9      58.250  50.620  41.300  1.00  0.00           C  
ATOM   3076  C   MET B   9      57.920  49.780  42.440  1.00  0.00           C  
ATOM   3077  O   MET B   9      58.200  48.600  42.470  1.00  0.00           O  
ATOM   3078  CB  MET B   9      59.690  51.060  41.380  1.00  0.00           C  
ATOM   3079  CG  MET B   9      60.220  52.290  40.590  1.00  0.00           C  
ATOM   3080  SD  MET B   9      59.800  52.530  38.780  1.00  0.00           S  
ATOM   3081  CE  MET B   9      60.920  51.310  38.080  1.00  0.00           C  
ATOM   3082  H   MET B   9      57.340  52.510  41.780  1.00  0.00           H  
ATOM   3083  N   ASN B  10      57.330  50.470  43.420  1.00  0.00           N  
ATOM   3084  CA  ASN B  10      56.810  49.810  44.650  1.00  0.00           C  
ATOM   3085  C   ASN B  10      58.000  49.250  45.480  1.00  0.00           C  
ATOM   3086  O   ASN B  10      58.450  50.040  46.300  1.00  0.00           O  
ATOM   3087  CB  ASN B  10      55.640  48.900  44.340  1.00  0.00           C  
ATOM   3088  CG  ASN B  10      54.980  48.080  45.420  1.00  0.00           C  
ATOM   3089  ND2 ASN B  10      53.720  47.860  45.330  1.00  0.00           N  
ATOM   3090  OD1 ASN B  10      55.560  47.830  46.480  1.00  0.00           O  
ATOM   3091  H   ASN B  10      57.120  51.450  43.370  1.00  0.00           H  
ATOM   3092 1HD2 ASN B  10      53.170  48.080  44.520  1.00  0.00           H  
ATOM   3093 2HD2 ASN B  10      53.230  47.980  46.200  1.00  0.00           H  
ATOM   3094  N   MET B  11      58.500  48.040  45.200  1.00  0.00           N  
ATOM   3095  CA  MET B  11      59.830  47.670  45.740  1.00  0.00           C  
ATOM   3096  C   MET B  11      61.040  48.140  44.860  1.00  0.00           C  
ATOM   3097  O   MET B  11      60.990  48.170  43.600  1.00  0.00           O  
ATOM   3098  CB  MET B  11      59.940  46.140  46.060  1.00  0.00           C  
ATOM   3099  CG  MET B  11      60.050  45.870  47.540  1.00  0.00           C  
ATOM   3100  SD  MET B  11      61.670  46.600  48.150  1.00  0.00           S  
ATOM   3101  CE  MET B  11      62.710  45.250  47.640  1.00  0.00           C  
ATOM   3102  H   MET B  11      58.200  47.410  44.480  1.00  0.00           H  
ATOM   3103  N   THR B  12      62.080  48.680  45.530  1.00  0.00           N  
ATOM   3104  CA  THR B  12      63.280  49.060  44.770  1.00  0.00           C  
ATOM   3105  C   THR B  12      64.440  48.000  44.810  1.00  0.00           C  
ATOM   3106  O   THR B  12      64.830  47.680  45.940  1.00  0.00           O  
ATOM   3107  CB  THR B  12      63.760  50.460  45.160  1.00  0.00           C  
ATOM   3108  CG2 THR B  12      62.960  51.630  44.540  1.00  0.00           C  
ATOM   3109  OG1 THR B  12      63.960  50.650  46.580  1.00  0.00           O  
ATOM   3110  H   THR B  12      61.860  49.010  46.450  1.00  0.00           H  
ATOM   3111  HG1 THR B  12      64.900  50.860  46.850  1.00  0.00           H  
ATOM   3112  N   PRO B  13      64.950  47.520  43.730  1.00  0.00           N  
ATOM   3113  CA  PRO B  13      65.980  46.510  43.770  1.00  0.00           C  
ATOM   3114  C   PRO B  13      67.470  47.000  44.020  1.00  0.00           C  
ATOM   3115  O   PRO B  13      67.960  46.570  45.060  1.00  0.00           O  
ATOM   3116  CB  PRO B  13      65.870  45.660  42.510  1.00  0.00           C  
ATOM   3117  CG  PRO B  13      64.410  45.860  42.180  1.00  0.00           C  
ATOM   3118  CD  PRO B  13      64.110  47.290  42.520  1.00  0.00           C  
ATOM   3119  N   ARG B  14      67.870  48.050  43.300  1.00  0.00           N  
ATOM   3120  CA  ARG B  14      69.280  48.530  43.440  1.00  0.00           C  
ATOM   3121  C   ARG B  14      69.600  49.240  44.800  1.00  0.00           C  
ATOM   3122  O   ARG B  14      70.570  48.870  45.480  1.00  0.00           O  
ATOM   3123  CB  ARG B  14      69.520  49.570  42.320  1.00  0.00           C  
ATOM   3124  CG  ARG B  14      69.730  48.850  40.950  1.00  0.00           C  
ATOM   3125  CD  ARG B  14      71.050  48.140  40.790  1.00  0.00           C  
ATOM   3126  NE  ARG B  14      72.100  49.040  40.280  1.00  0.00           N  
ATOM   3127  CZ  ARG B  14      72.250  49.370  38.960  1.00  0.00           C  
ATOM   3128  NH1 ARG B  14      71.480  48.880  37.980  1.00  0.00           N1+
ATOM   3129  NH2 ARG B  14      73.250  50.240  38.620  1.00  0.00           N  
ATOM   3130  H   ARG B  14      67.260  48.640  42.780  1.00  0.00           H  
ATOM   3131  HE  ARG B  14      72.690  49.450  40.980  1.00  0.00           H  
ATOM   3132 1HH1 ARG B  14      70.730  48.240  38.170  1.00  0.00           H  
ATOM   3133 2HH1 ARG B  14      71.790  49.030  37.040  1.00  0.00           H  
ATOM   3134 1HH2 ARG B  14      73.910  50.510  39.320  1.00  0.00           H  
ATOM   3135 2HH2 ARG B  14      73.410  50.600  37.700  1.00  0.00           H  
ATOM   3136  N   ARG B  15      68.560  49.890  45.260  1.00  0.00           N  
ATOM   3137  CA  ARG B  15      68.540  50.640  46.530  1.00  0.00           C  
ATOM   3138  C   ARG B  15      67.140  50.700  47.170  1.00  0.00           C  
ATOM   3139  CB  ARG B  15      69.160  52.020  46.380  1.00  0.00           C  
ATOM   3140  CG  ARG B  15      70.640  51.880  46.740  1.00  0.00           C  
ATOM   3141  CD  ARG B  15      71.460  53.220  46.670  1.00  0.00           C  
ATOM   3142  NE  ARG B  15      72.730  52.860  47.320  1.00  0.00           N  
ATOM   3143  CZ  ARG B  15      73.220  53.450  48.410  1.00  0.00           C  
ATOM   3144  NH1 ARG B  15      72.780  54.620  48.950  1.00  0.00           N1+
ATOM   3145  NH2 ARG B  15      74.230  52.830  48.960  1.00  0.00           N  
ATOM   3146  O1  ARG B  15      66.510  51.710  47.020  1.00  0.00           O  
ATOM   3147  O2  ARG B  15      66.850  49.840  47.960  1.00  0.00           O  
ATOM   3148  H   ARG B  15      67.710  49.690  44.780  1.00  0.00           H  
ATOM   3149  HE  ARG B  15      73.280  52.190  46.830  1.00  0.00           H  
ATOM   3150 1HH1 ARG B  15      72.230  55.240  48.390  1.00  0.00           H  
ATOM   3151 2HH1 ARG B  15      73.010  54.880  49.890  1.00  0.00           H  
ATOM   3152 1HH2 ARG B  15      74.700  52.060  48.520  1.00  0.00           H  
ATOM   3153 2HH2 ARG B  15      74.660  53.150  49.800  1.00  0.00           H  
ENDMDL
MODEL        2
ATOM      1  N   SER A   4      64.038  28.132  31.249  1.00  0.00           N  
ATOM      2  CA  SER A   4      62.719  28.756  31.261  1.00  0.00           C  
ATOM      3  C   SER A   4      62.237  29.234  32.592  1.00  0.00           C  
ATOM      4  O   SER A   4      62.124  28.512  33.598  1.00  0.00           O  
ATOM      5  CB  SER A   4      61.696  27.730  30.655  1.00  0.00           C  
ATOM      6  OG  SER A   4      62.197  27.140  29.414  1.00  0.00           O  
ATOM      7  HG  SER A   4      61.450  26.619  29.007  1.00  0.00           H  
ATOM      8  H1  SER A   4      64.806  28.745  31.454  1.00  0.00           H  
ATOM      9  H2  SER A   4      64.123  27.379  31.898  1.00  0.00           H  
ATOM     10  H3  SER A   4      64.243  27.643  30.389  1.00  0.00           H  
ATOM     11  N   GLY A   5      61.733  30.458  32.553  1.00  0.00           N  
ATOM     12  CA  GLY A   5      61.061  31.015  33.682  1.00  0.00           C  
ATOM     13  C   GLY A   5      59.571  31.110  33.649  1.00  0.00           C  
ATOM     14  O   GLY A   5      58.820  30.201  33.289  1.00  0.00           O  
ATOM     15  H   GLY A   5      61.632  30.980  31.706  1.00  0.00           H  
ATOM     16  N   PHE A   6      59.138  32.244  34.146  1.00  0.00           N  
ATOM     17  CA  PHE A   6      57.715  32.631  33.998  1.00  0.00           C  
ATOM     18  C   PHE A   6      57.456  33.852  33.130  1.00  0.00           C  
ATOM     19  O   PHE A   6      56.534  33.920  32.281  1.00  0.00           O  
ATOM     20  CB  PHE A   6      57.115  32.837  35.335  1.00  0.00           C  
ATOM     21  CG  PHE A   6      56.950  31.486  36.073  1.00  0.00           C  
ATOM     22  CD1 PHE A   6      55.781  30.807  35.760  1.00  0.00           C  
ATOM     23  CD2 PHE A   6      57.858  31.019  36.951  1.00  0.00           C  
ATOM     24  CE1 PHE A   6      55.577  29.558  36.401  1.00  0.00           C  
ATOM     25  CE2 PHE A   6      57.605  29.800  37.604  1.00  0.00           C  
ATOM     26  CZ  PHE A   6      56.469  29.074  37.323  1.00  0.00           C  
ATOM     27  H   PHE A   6      59.773  32.904  34.550  1.00  0.00           H  
ATOM     28  HD1 PHE A   6      55.039  31.130  35.031  1.00  0.00           H  
ATOM     29  HD2 PHE A   6      58.603  31.719  37.341  1.00  0.00           H  
ATOM     30  HE1 PHE A   6      55.030  28.796  35.857  1.00  0.00           H  
ATOM     31  HE2 PHE A   6      58.096  29.757  38.571  1.00  0.00           H  
ATOM     32  HZ  PHE A   6      56.314  28.087  37.753  1.00  0.00           H  
ATOM     33  N   TRP A   7      58.357  34.853  33.165  1.00  0.00           N  
ATOM     34  CA  TRP A   7      58.443  36.062  32.327  1.00  0.00           C  
ATOM     35  C   TRP A   7      58.203  35.898  30.812  1.00  0.00           C  
ATOM     36  O   TRP A   7      57.470  36.675  30.321  1.00  0.00           O  
ATOM     37  CB  TRP A   7      59.719  36.781  32.717  1.00  0.00           C  
ATOM     38  CG  TRP A   7      60.046  37.973  31.768  1.00  0.00           C  
ATOM     39  CD1 TRP A   7      59.378  39.090  31.684  1.00  0.00           C  
ATOM     40  CD2 TRP A   7      61.164  38.104  30.947  1.00  0.00           C  
ATOM     41  CE2 TRP A   7      61.117  39.431  30.423  1.00  0.00           C  
ATOM     42  CE3 TRP A   7      62.288  37.261  30.772  1.00  0.00           C  
ATOM     43  NE1 TRP A   7      60.032  39.991  30.893  1.00  0.00           N  
ATOM     44  CZ2 TRP A   7      62.249  39.900  29.770  1.00  0.00           C  
ATOM     45  CZ3 TRP A   7      63.388  37.789  30.106  1.00  0.00           C  
ATOM     46  CH2 TRP A   7      63.425  39.121  29.625  1.00  0.00           C  
ATOM     47  H   TRP A   7      58.981  34.865  33.944  1.00  0.00           H  
ATOM     48  HD1 TRP A   7      58.440  39.284  32.195  1.00  0.00           H  
ATOM     49  HE1 TRP A   7      59.662  40.897  30.650  1.00  0.00           H  
ATOM     50  HE3 TRP A   7      62.242  36.254  31.183  1.00  0.00           H  
ATOM     51  HZ2 TRP A   7      62.141  40.749  29.095  1.00  0.00           H  
ATOM     52  HZ3 TRP A   7      64.189  37.111  29.814  1.00  0.00           H  
ATOM     53  HH2 TRP A   7      64.208  39.515  28.991  1.00  0.00           H  
ATOM     54  N   GLU A   8      58.663  34.841  30.173  1.00  0.00           N  
ATOM     55  CA  GLU A   8      58.514  34.477  28.758  1.00  0.00           C  
ATOM     56  C   GLU A   8      57.036  34.220  28.394  1.00  0.00           C  
ATOM     57  O   GLU A   8      56.571  34.452  27.295  1.00  0.00           O  
ATOM     58  CB  GLU A   8      59.256  33.161  28.320  1.00  0.00           C  
ATOM     59  CG  GLU A   8      59.500  32.128  29.373  1.00  0.00           C  
ATOM     60  CD  GLU A   8      60.703  32.387  30.237  1.00  0.00           C  
ATOM     61  OE1 GLU A   8      61.662  31.618  30.020  1.00  0.00           O  
ATOM     62  OE2 GLU A   8      60.680  33.121  31.229  1.00  0.00           O1-
ATOM     63  H   GLU A   8      59.246  34.203  30.674  1.00  0.00           H  
ATOM     64  N   GLU A   9      56.270  33.589  29.300  1.00  0.00           N  
ATOM     65  CA  GLU A   9      54.780  33.614  29.263  1.00  0.00           C  
ATOM     66  C   GLU A   9      54.053  34.973  29.636  1.00  0.00           C  
ATOM     67  O   GLU A   9      53.286  35.574  28.873  1.00  0.00           O  
ATOM     68  CB  GLU A   9      54.279  32.404  30.059  1.00  0.00           C  
ATOM     69  CG  GLU A   9      52.850  31.934  29.771  1.00  0.00           C  
ATOM     70  CD  GLU A   9      52.635  30.705  30.733  1.00  0.00           C  
ATOM     71  OE1 GLU A   9      52.286  30.874  31.859  1.00  0.00           O  
ATOM     72  OE2 GLU A   9      52.837  29.556  30.339  1.00  0.00           O1-
ATOM     73  H   GLU A   9      56.634  32.900  29.927  1.00  0.00           H  
ATOM     74  N   PHE A  10      54.651  35.635  30.608  1.00  0.00           N  
ATOM     75  CA  PHE A  10      53.973  36.853  31.181  1.00  0.00           C  
ATOM     76  C   PHE A  10      54.253  38.139  30.277  1.00  0.00           C  
ATOM     77  O   PHE A  10      53.381  39.018  30.144  1.00  0.00           O  
ATOM     78  CB  PHE A  10      54.513  37.062  32.584  1.00  0.00           C  
ATOM     79  CG  PHE A  10      54.034  38.342  33.254  1.00  0.00           C  
ATOM     80  CD1 PHE A  10      54.941  39.370  33.356  1.00  0.00           C  
ATOM     81  CD2 PHE A  10      52.861  38.377  33.923  1.00  0.00           C  
ATOM     82  CE1 PHE A  10      54.660  40.509  34.091  1.00  0.00           C  
ATOM     83  CE2 PHE A  10      52.546  39.460  34.717  1.00  0.00           C  
ATOM     84  CZ  PHE A  10      53.394  40.570  34.737  1.00  0.00           C  
ATOM     85  H   PHE A  10      55.435  35.315  31.141  1.00  0.00           H  
ATOM     86  HD1 PHE A  10      55.804  39.422  32.697  1.00  0.00           H  
ATOM     87  HD2 PHE A  10      52.306  37.446  33.830  1.00  0.00           H  
ATOM     88  HE1 PHE A  10      55.222  41.426  33.933  1.00  0.00           H  
ATOM     89  HE2 PHE A  10      51.706  39.361  35.409  1.00  0.00           H  
ATOM     90  HZ  PHE A  10      52.984  41.535  35.036  1.00  0.00           H  
ATOM     91  N   GLU A  11      55.395  38.306  29.612  1.00  0.00           N  
ATOM     92  CA  GLU A  11      55.732  39.549  28.889  1.00  0.00           C  
ATOM     93  C   GLU A  11      54.709  39.787  27.720  1.00  0.00           C  
ATOM     94  O   GLU A  11      54.440  40.948  27.393  1.00  0.00           O  
ATOM     95  CB  GLU A  11      57.209  39.552  28.461  1.00  0.00           C  
ATOM     96  CG  GLU A  11      57.511  40.952  27.917  1.00  0.00           C  
ATOM     97  CD  GLU A  11      58.562  41.723  28.797  1.00  0.00           C  
ATOM     98  OE1 GLU A  11      58.251  41.991  30.011  1.00  0.00           O  
ATOM     99  OE2 GLU A  11      59.579  42.236  28.323  1.00  0.00           O1-
ATOM    100  H   GLU A  11      56.197  37.710  29.665  1.00  0.00           H  
ATOM    101  N   THR A  12      54.103  38.713  27.181  1.00  0.00           N  
ATOM    102  CA  THR A  12      52.793  38.851  26.491  1.00  0.00           C  
ATOM    103  C   THR A  12      51.738  39.835  26.990  1.00  0.00           C  
ATOM    104  O   THR A  12      51.071  40.498  26.232  1.00  0.00           O  
ATOM    105  CB  THR A  12      52.125  37.480  26.228  1.00  0.00           C  
ATOM    106  CG2 THR A  12      52.955  36.498  25.468  1.00  0.00           C  
ATOM    107  OG1 THR A  12      51.665  36.778  27.396  1.00  0.00           O  
ATOM    108  H   THR A  12      54.586  37.853  27.026  1.00  0.00           H  
ATOM    109  HG1 THR A  12      52.327  36.222  27.892  1.00  0.00           H  
ATOM    110  N   LEU A  13      51.699  40.038  28.316  1.00  0.00           N  
ATOM    111  CA  LEU A  13      50.740  40.969  28.871  1.00  0.00           C  
ATOM    112  C   LEU A  13      51.037  42.395  28.487  1.00  0.00           C  
ATOM    113  O   LEU A  13      50.206  42.970  27.793  1.00  0.00           O  
ATOM    114  CB  LEU A  13      50.590  41.049  30.400  1.00  0.00           C  
ATOM    115  CG  LEU A  13      49.894  39.772  30.937  1.00  0.00           C  
ATOM    116  CD1 LEU A  13      49.865  39.834  32.467  1.00  0.00           C  
ATOM    117  CD2 LEU A  13      48.612  39.483  30.195  1.00  0.00           C  
ATOM    118  H   LEU A  13      52.123  39.380  28.944  1.00  0.00           H  
ATOM    119  N   GLN A  14      52.286  42.842  28.562  1.00  0.00           N  
ATOM    120  CA  GLN A  14      52.914  44.120  28.162  1.00  0.00           C  
ATOM    121  C   GLN A  14      52.964  44.352  26.653  1.00  0.00           C  
ATOM    122  O   GLN A  14      52.617  45.444  26.239  1.00  0.00           O  
ATOM    123  CB  GLN A  14      54.260  44.020  28.815  1.00  0.00           C  
ATOM    124  CG  GLN A  14      55.147  45.189  28.714  1.00  0.00           C  
ATOM    125  CD  GLN A  14      55.986  45.207  27.364  1.00  0.00           C  
ATOM    126  NE2 GLN A  14      56.153  46.338  26.859  1.00  0.00           N  
ATOM    127  OE1 GLN A  14      56.324  44.207  26.711  1.00  0.00           O  
ATOM    128  H   GLN A  14      52.933  42.159  28.890  1.00  0.00           H  
ATOM    129 1HE2 GLN A  14      55.664  47.152  27.160  1.00  0.00           H  
ATOM    130 2HE2 GLN A  14      56.666  46.396  25.999  1.00  0.00           H  
ATOM    131  N   GLN A  15      53.502  43.264  25.990  1.00  0.00           N  
ATOM    132  CA  GLN A  15      53.536  43.046  24.495  1.00  0.00           C  
ATOM    133  C   GLN A  15      52.178  43.245  23.834  1.00  0.00           C  
ATOM    134  O   GLN A  15      52.139  44.085  22.932  1.00  0.00           O  
ATOM    135  CB  GLN A  15      54.251  41.734  24.099  1.00  0.00           C  
ATOM    136  CG  GLN A  15      55.786  41.796  23.982  1.00  0.00           C  
ATOM    137  CD  GLN A  15      56.298  42.470  22.722  1.00  0.00           C  
ATOM    138  NE2 GLN A  15      56.473  43.772  22.865  1.00  0.00           N  
ATOM    139  OE1 GLN A  15      56.650  41.879  21.706  1.00  0.00           O  
ATOM    140  H   GLN A  15      53.944  42.503  26.485  1.00  0.00           H  
ATOM    141 1HE2 GLN A  15      56.042  44.191  23.662  1.00  0.00           H  
ATOM    142 2HE2 GLN A  15      57.272  44.153  22.403  1.00  0.00           H  
ATOM    143  N   GLN A  16      51.163  42.674  24.445  1.00  0.00           N  
ATOM    144  CA  GLN A  16      49.736  42.995  24.022  1.00  0.00           C  
ATOM    145  C   GLN A  16      49.366  44.518  24.255  1.00  0.00           C  
ATOM    146  O   GLN A  16      49.316  45.194  23.217  1.00  0.00           O  
ATOM    147  CB  GLN A  16      48.687  42.054  24.771  1.00  0.00           C  
ATOM    148  CG  GLN A  16      47.308  42.283  24.100  1.00  0.00           C  
ATOM    149  CD  GLN A  16      46.257  41.219  24.499  1.00  0.00           C  
ATOM    150  NE2 GLN A  16      45.357  41.594  25.333  1.00  0.00           N  
ATOM    151  OE1 GLN A  16      46.360  40.142  24.026  1.00  0.00           O  
ATOM    152  H   GLN A  16      51.257  42.194  25.319  1.00  0.00           H  
ATOM    153 1HE2 GLN A  16      45.424  42.481  25.787  1.00  0.00           H  
ATOM    154 2HE2 GLN A  16      44.629  40.992  25.668  1.00  0.00           H  
ATOM    155  N   GLU A  17      49.576  45.056  25.476  1.00  0.00           N  
ATOM    156  CA  GLU A  17      49.391  46.454  25.956  1.00  0.00           C  
ATOM    157  C   GLU A  17      50.159  47.501  25.101  1.00  0.00           C  
ATOM    158  O   GLU A  17      49.747  48.617  24.963  1.00  0.00           O  
ATOM    159  CB  GLU A  17      49.803  46.512  27.487  1.00  0.00           C  
ATOM    160  CG  GLU A  17      49.250  47.766  28.105  1.00  0.00           C  
ATOM    161  CD  GLU A  17      49.098  47.683  29.609  1.00  0.00           C  
ATOM    162  OE1 GLU A  17      50.114  47.821  30.290  1.00  0.00           O  
ATOM    163  OE2 GLU A  17      47.915  47.515  30.057  1.00  0.00           O1-
ATOM    164  H   GLU A  17      49.716  44.491  26.293  1.00  0.00           H  
ATOM    165  N   CYS A  18      51.374  47.156  24.649  1.00  0.00           N  
ATOM    166  CA  CYS A  18      52.245  48.035  23.810  1.00  0.00           C  
ATOM    167  C   CYS A  18      51.742  48.370  22.413  1.00  0.00           C  
ATOM    168  O   CYS A  18      52.387  49.039  21.615  1.00  0.00           O  
ATOM    169  CB  CYS A  18      53.684  47.473  23.913  1.00  0.00           C  
ATOM    170  SG  CYS A  18      55.059  48.463  23.098  1.00  0.00           S  
ATOM    171  H   CYS A  18      51.827  46.355  25.036  1.00  0.00           H  
ATOM    172  HG  CYS A  18      56.065  47.864  23.728  1.00  0.00           H  
ATOM    173  N   LYS A  19      50.547  47.846  22.048  1.00  0.00           N  
ATOM    174  CA  LYS A  19      49.692  48.195  20.863  1.00  0.00           C  
ATOM    175  C   LYS A  19      48.994  49.535  21.123  1.00  0.00           C  
ATOM    176  O   LYS A  19      48.527  49.805  22.170  1.00  0.00           O  
ATOM    177  CB  LYS A  19      48.607  47.208  20.682  1.00  0.00           C  
ATOM    178  CG  LYS A  19      49.151  45.893  20.171  1.00  0.00           C  
ATOM    179  CD  LYS A  19      48.119  44.879  19.585  1.00  0.00           C  
ATOM    180  CE  LYS A  19      47.446  44.323  20.849  1.00  0.00           C  
ATOM    181  NZ  LYS A  19      46.336  43.483  20.415  1.00  0.00           N1+
ATOM    182  H   LYS A  19      50.336  46.994  22.531  1.00  0.00           H  
ATOM    183  HZ1 LYS A  19      45.606  43.575  21.099  1.00  0.00           H  
ATOM    184  HZ2 LYS A  19      46.121  43.859  19.522  1.00  0.00           H  
ATOM    185  HZ3 LYS A  19      46.522  42.509  20.288  1.00  0.00           H  
ATOM    186  N   LEU A  20      48.988  50.357  20.028  1.00  0.00           N  
ATOM    187  CA  LEU A  20      48.704  51.796  20.211  1.00  0.00           C  
ATOM    188  C   LEU A  20      47.207  52.096  20.330  1.00  0.00           C  
ATOM    189  O   LEU A  20      46.856  53.253  20.626  1.00  0.00           O  
ATOM    190  CB  LEU A  20      49.310  52.313  18.866  1.00  0.00           C  
ATOM    191  CG  LEU A  20      50.851  52.431  18.814  1.00  0.00           C  
ATOM    192  CD1 LEU A  20      51.175  52.812  17.346  1.00  0.00           C  
ATOM    193  CD2 LEU A  20      51.508  53.497  19.692  1.00  0.00           C  
ATOM    194  H   LEU A  20      49.094  50.030  19.090  1.00  0.00           H  
ATOM    195  N   LEU A  21      46.431  51.019  20.331  1.00  0.00           N  
ATOM    196  CA  LEU A  21      44.968  51.041  20.262  1.00  0.00           C  
ATOM    197  C   LEU A  21      44.267  50.983  21.583  1.00  0.00           C  
ATOM    198  O   LEU A  21      43.030  51.033  21.570  1.00  0.00           O  
ATOM    199  CB  LEU A  21      44.504  49.828  19.390  1.00  0.00           C  
ATOM    200  CG  LEU A  21      44.622  50.060  17.865  1.00  0.00           C  
ATOM    201  CD1 LEU A  21      44.626  48.648  17.261  1.00  0.00           C  
ATOM    202  CD2 LEU A  21      43.363  50.836  17.332  1.00  0.00           C  
ATOM    203  H   LEU A  21      46.814  50.097  20.282  1.00  0.00           H  
ATOM    204  N   TYR A  22      44.948  50.921  22.645  1.00  0.00           N  
ATOM    205  CA  TYR A  22      44.516  50.975  24.052  1.00  0.00           C  
ATOM    206  C   TYR A  22      44.140  52.371  24.651  1.00  0.00           C  
ATOM    207  O   TYR A  22      44.993  53.231  24.915  1.00  0.00           O  
ATOM    208  CB  TYR A  22      45.458  50.128  24.842  1.00  0.00           C  
ATOM    209  CG  TYR A  22      45.401  48.624  24.555  1.00  0.00           C  
ATOM    210  CD1 TYR A  22      44.276  47.829  24.824  1.00  0.00           C  
ATOM    211  CD2 TYR A  22      46.511  47.929  24.024  1.00  0.00           C  
ATOM    212  CE1 TYR A  22      44.192  46.449  24.579  1.00  0.00           C  
ATOM    213  CE2 TYR A  22      46.428  46.610  23.682  1.00  0.00           C  
ATOM    214  CZ  TYR A  22      45.250  45.902  23.928  1.00  0.00           C  
ATOM    215  OH  TYR A  22      45.123  44.812  23.134  1.00  0.00           O  
ATOM    216  H   TYR A  22      45.932  50.904  22.526  1.00  0.00           H  
ATOM    217  HD1 TYR A  22      43.396  48.386  25.125  1.00  0.00           H  
ATOM    218  HD2 TYR A  22      47.466  48.439  23.848  1.00  0.00           H  
ATOM    219  HE1 TYR A  22      43.433  45.886  25.135  1.00  0.00           H  
ATOM    220  HE2 TYR A  22      47.190  46.095  23.096  1.00  0.00           H  
ATOM    221  HH  TYR A  22      44.184  44.469  23.162  1.00  0.00           H  
ATOM    222  N   SER A  23      42.824  52.582  24.550  1.00  0.00           N  
ATOM    223  CA  SER A  23      42.127  53.841  24.808  1.00  0.00           C  
ATOM    224  C   SER A  23      42.405  54.420  26.231  1.00  0.00           C  
ATOM    225  O   SER A  23      41.823  54.007  27.180  1.00  0.00           O  
ATOM    226  CB  SER A  23      40.663  53.498  24.592  1.00  0.00           C  
ATOM    227  OG  SER A  23      40.069  54.701  24.119  1.00  0.00           O  
ATOM    228  H   SER A  23      42.231  51.875  24.167  1.00  0.00           H  
ATOM    229  HG  SER A  23      40.011  55.268  24.939  1.00  0.00           H  
ATOM    230  N   ARG A  24      43.472  55.187  26.313  1.00  0.00           N  
ATOM    231  CA  ARG A  24      43.891  55.858  27.522  1.00  0.00           C  
ATOM    232  C   ARG A  24      43.637  57.377  27.483  1.00  0.00           C  
ATOM    233  O   ARG A  24      44.425  58.072  28.132  1.00  0.00           O  
ATOM    234  CB  ARG A  24      45.335  55.584  27.909  1.00  0.00           C  
ATOM    235  CG  ARG A  24      45.472  54.097  28.097  1.00  0.00           C  
ATOM    236  CD  ARG A  24      46.980  53.807  28.087  1.00  0.00           C  
ATOM    237  NE  ARG A  24      47.365  53.503  26.699  1.00  0.00           N  
ATOM    238  CZ  ARG A  24      48.605  53.132  26.287  1.00  0.00           C  
ATOM    239  NH1 ARG A  24      49.582  52.715  27.154  1.00  0.00           N1+
ATOM    240  NH2 ARG A  24      49.002  53.305  25.054  1.00  0.00           N  
ATOM    241  H   ARG A  24      44.028  55.249  25.489  1.00  0.00           H  
ATOM    242  HE  ARG A  24      46.556  53.505  26.097  1.00  0.00           H  
ATOM    243 1HH1 ARG A  24      49.521  52.896  28.141  1.00  0.00           H  
ATOM    244 2HH1 ARG A  24      50.366  52.201  26.798  1.00  0.00           H  
ATOM    245 1HH2 ARG A  24      48.462  53.915  24.471  1.00  0.00           H  
ATOM    246 2HH2 ARG A  24      49.832  52.889  24.664  1.00  0.00           H  
ATOM    247  N   LYS A  25      42.548  57.912  26.927  1.00  0.00           N  
ATOM    248  CA  LYS A  25      42.599  59.309  26.388  1.00  0.00           C  
ATOM    249  C   LYS A  25      42.213  60.279  27.492  1.00  0.00           C  
ATOM    250  O   LYS A  25      42.810  61.384  27.504  1.00  0.00           O  
ATOM    251  CB  LYS A  25      41.696  59.518  25.220  1.00  0.00           C  
ATOM    252  CG  LYS A  25      41.691  58.492  24.117  1.00  0.00           C  
ATOM    253  CD  LYS A  25      42.991  58.444  23.175  1.00  0.00           C  
ATOM    254  CE  LYS A  25      42.683  57.502  22.062  1.00  0.00           C  
ATOM    255  NZ  LYS A  25      41.878  58.084  21.002  1.00  0.00           N1+
ATOM    256  H   LYS A  25      41.862  57.231  26.631  1.00  0.00           H  
ATOM    257  HZ1 LYS A  25      40.991  58.432  21.323  1.00  0.00           H  
ATOM    258  HZ2 LYS A  25      42.405  58.866  20.678  1.00  0.00           H  
ATOM    259  HZ3 LYS A  25      41.724  57.330  20.371  1.00  0.00           H  
ATOM    260  N   GLU A  26      41.187  59.989  28.319  1.00  0.00           N  
ATOM    261  CA  GLU A  26      40.708  60.845  29.392  1.00  0.00           C  
ATOM    262  C   GLU A  26      41.807  60.896  30.527  1.00  0.00           C  
ATOM    263  O   GLU A  26      41.901  61.923  31.178  1.00  0.00           O  
ATOM    264  CB  GLU A  26      39.463  60.170  30.004  1.00  0.00           C  
ATOM    265  CG  GLU A  26      38.212  60.266  29.081  1.00  0.00           C  
ATOM    266  CD  GLU A  26      37.557  61.680  29.048  1.00  0.00           C  
ATOM    267  OE1 GLU A  26      36.904  62.043  30.042  1.00  0.00           O  
ATOM    268  OE2 GLU A  26      37.772  62.505  28.164  1.00  0.00           O1-
ATOM    269  H   GLU A  26      40.605  59.193  28.165  1.00  0.00           H  
ATOM    270  N   GLY A  27      42.664  59.861  30.707  1.00  0.00           N  
ATOM    271  CA  GLY A  27      43.885  59.977  31.542  1.00  0.00           C  
ATOM    272  C   GLY A  27      45.012  60.734  30.853  1.00  0.00           C  
ATOM    273  O   GLY A  27      45.953  60.978  31.601  1.00  0.00           O  
ATOM    274  H   GLY A  27      42.438  58.943  30.371  1.00  0.00           H  
ATOM    275  N   GLN A  28      45.149  60.864  29.527  1.00  0.00           N  
ATOM    276  CA  GLN A  28      46.174  61.759  28.945  1.00  0.00           C  
ATOM    277  C   GLN A  28      46.363  63.216  29.355  1.00  0.00           C  
ATOM    278  O   GLN A  28      47.411  63.842  29.220  1.00  0.00           O  
ATOM    279  CB  GLN A  28      46.233  61.627  27.399  1.00  0.00           C  
ATOM    280  CG  GLN A  28      47.378  60.674  27.121  1.00  0.00           C  
ATOM    281  CD  GLN A  28      47.264  60.091  25.734  1.00  0.00           C  
ATOM    282  NE2 GLN A  28      47.298  60.793  24.636  1.00  0.00           N  
ATOM    283  OE1 GLN A  28      47.295  58.870  25.554  1.00  0.00           O  
ATOM    284  H   GLN A  28      44.785  60.178  28.909  1.00  0.00           H  
ATOM    285 1HE2 GLN A  28      47.391  61.787  24.725  1.00  0.00           H  
ATOM    286 2HE2 GLN A  28      47.481  60.343  23.754  1.00  0.00           H  
ATOM    287  N   ARG A  29      45.276  63.884  29.584  1.00  0.00           N  
ATOM    288  CA  ARG A  29      45.150  65.323  30.065  1.00  0.00           C  
ATOM    289  C   ARG A  29      46.018  65.462  31.313  1.00  0.00           C  
ATOM    290  O   ARG A  29      45.656  64.830  32.354  1.00  0.00           O  
ATOM    291  CB  ARG A  29      43.664  65.625  30.415  1.00  0.00           C  
ATOM    292  CG  ARG A  29      43.465  67.109  30.535  1.00  0.00           C  
ATOM    293  CD  ARG A  29      41.965  67.366  30.518  1.00  0.00           C  
ATOM    294  NE  ARG A  29      41.832  68.737  30.804  1.00  0.00           N  
ATOM    295  CZ  ARG A  29      41.016  69.197  31.784  1.00  0.00           C  
ATOM    296  NH1 ARG A  29      40.609  68.368  32.757  1.00  0.00           N1+
ATOM    297  NH2 ARG A  29      40.839  70.523  32.028  1.00  0.00           N  
ATOM    298  H   ARG A  29      44.382  63.506  29.338  1.00  0.00           H  
ATOM    299  HE  ARG A  29      42.376  69.322  30.205  1.00  0.00           H  
ATOM    300 1HH1 ARG A  29      40.878  67.409  32.883  1.00  0.00           H  
ATOM    301 2HH1 ARG A  29      39.895  68.791  33.317  1.00  0.00           H  
ATOM    302 1HH2 ARG A  29      41.370  71.196  31.513  1.00  0.00           H  
ATOM    303 2HH2 ARG A  29      40.073  70.882  32.559  1.00  0.00           H  
ATOM    304  N   GLN A  30      46.896  66.480  31.318  1.00  0.00           N  
ATOM    305  CA  GLN A  30      47.888  66.787  32.408  1.00  0.00           C  
ATOM    306  C   GLN A  30      47.172  67.077  33.698  1.00  0.00           C  
ATOM    307  O   GLN A  30      47.310  66.409  34.706  1.00  0.00           O  
ATOM    308  CB  GLN A  30      48.952  67.854  32.150  1.00  0.00           C  
ATOM    309  CG  GLN A  30      50.044  67.959  33.209  1.00  0.00           C  
ATOM    310  CD  GLN A  30      50.785  66.583  33.311  1.00  0.00           C  
ATOM    311  NE2 GLN A  30      50.890  66.196  34.528  1.00  0.00           N  
ATOM    312  OE1 GLN A  30      51.055  65.828  32.379  1.00  0.00           O  
ATOM    313  H   GLN A  30      46.666  67.337  30.845  1.00  0.00           H  
ATOM    314 1HE2 GLN A  30      50.567  66.735  35.304  1.00  0.00           H  
ATOM    315 2HE2 GLN A  30      51.426  65.368  34.729  1.00  0.00           H  
ATOM    316  N   GLU A  31      46.187  68.052  33.646  1.00  0.00           N  
ATOM    317  CA  GLU A  31      45.155  68.251  34.660  1.00  0.00           C  
ATOM    318  C   GLU A  31      44.541  66.997  35.319  1.00  0.00           C  
ATOM    319  O   GLU A  31      44.515  67.032  36.568  1.00  0.00           O  
ATOM    320  CB  GLU A  31      43.971  69.144  34.190  1.00  0.00           C  
ATOM    321  CG  GLU A  31      44.292  70.625  33.860  1.00  0.00           C  
ATOM    322  CD  GLU A  31      45.252  70.725  32.623  1.00  0.00           C  
ATOM    323  OE1 GLU A  31      45.897  71.738  32.508  1.00  0.00           O  
ATOM    324  OE2 GLU A  31      45.155  69.898  31.630  1.00  0.00           O1-
ATOM    325  H   GLU A  31      46.193  68.705  32.888  1.00  0.00           H  
ATOM    326  N   ASN A  32      43.939  66.089  34.501  1.00  0.00           N  
ATOM    327  CA  ASN A  32      43.475  64.786  35.040  1.00  0.00           C  
ATOM    328  C   ASN A  32      44.603  63.897  35.565  1.00  0.00           C  
ATOM    329  O   ASN A  32      44.529  63.387  36.679  1.00  0.00           O  
ATOM    330  CB  ASN A  32      42.816  64.122  33.842  1.00  0.00           C  
ATOM    331  CG  ASN A  32      41.504  64.803  33.384  1.00  0.00           C  
ATOM    332  ND2 ASN A  32      40.927  64.083  32.425  1.00  0.00           N  
ATOM    333  OD1 ASN A  32      41.020  65.826  33.766  1.00  0.00           O  
ATOM    334  H   ASN A  32      43.866  66.186  33.510  1.00  0.00           H  
ATOM    335 1HD2 ASN A  32      41.421  63.253  32.166  1.00  0.00           H  
ATOM    336 2HD2 ASN A  32      40.043  64.241  31.998  1.00  0.00           H  
ATOM    337  N   LYS A  33      45.732  63.806  34.834  1.00  0.00           N  
ATOM    338  CA  LYS A  33      46.978  63.078  35.232  1.00  0.00           C  
ATOM    339  C   LYS A  33      47.521  63.593  36.576  1.00  0.00           C  
ATOM    340  O   LYS A  33      47.741  62.656  37.370  1.00  0.00           O  
ATOM    341  CB  LYS A  33      48.027  63.300  34.096  1.00  0.00           C  
ATOM    342  CG  LYS A  33      49.346  62.586  34.194  1.00  0.00           C  
ATOM    343  CD  LYS A  33      50.301  62.813  33.025  1.00  0.00           C  
ATOM    344  CE  LYS A  33      49.775  62.124  31.747  1.00  0.00           C  
ATOM    345  NZ  LYS A  33      50.822  61.464  30.966  1.00  0.00           N1+
ATOM    346  H   LYS A  33      45.744  64.183  33.910  1.00  0.00           H  
ATOM    347  HZ1 LYS A  33      51.516  62.123  30.699  1.00  0.00           H  
ATOM    348  HZ2 LYS A  33      51.320  60.801  31.528  1.00  0.00           H  
ATOM    349  HZ3 LYS A  33      50.459  60.992  30.157  1.00  0.00           H  
ATOM    350  N   ASN A  34      47.563  64.920  36.800  1.00  0.00           N  
ATOM    351  CA  ASN A  34      47.997  65.424  38.155  1.00  0.00           C  
ATOM    352  C   ASN A  34      47.289  64.864  39.372  1.00  0.00           C  
ATOM    353  O   ASN A  34      47.861  64.649  40.429  1.00  0.00           O  
ATOM    354  CB  ASN A  34      47.949  66.942  38.067  1.00  0.00           C  
ATOM    355  CG  ASN A  34      48.974  67.626  37.152  1.00  0.00           C  
ATOM    356  ND2 ASN A  34      48.621  68.831  36.778  1.00  0.00           N  
ATOM    357  OD1 ASN A  34      49.994  67.171  36.738  1.00  0.00           O  
ATOM    358  H   ASN A  34      47.348  65.529  36.036  1.00  0.00           H  
ATOM    359 1HD2 ASN A  34      47.778  69.315  37.042  1.00  0.00           H  
ATOM    360 2HD2 ASN A  34      49.360  69.344  36.339  1.00  0.00           H  
ATOM    361  N   LYS A  35      46.093  64.279  39.215  1.00  0.00           N  
ATOM    362  CA  LYS A  35      45.268  63.840  40.360  1.00  0.00           C  
ATOM    363  C   LYS A  35      45.375  62.332  40.755  1.00  0.00           C  
ATOM    364  O   LYS A  35      44.755  61.830  41.727  1.00  0.00           O  
ATOM    365  CB  LYS A  35      43.813  64.153  40.071  1.00  0.00           C  
ATOM    366  CG  LYS A  35      43.281  64.682  41.412  1.00  0.00           C  
ATOM    367  CD  LYS A  35      41.865  65.186  41.232  1.00  0.00           C  
ATOM    368  CE  LYS A  35      41.150  65.537  42.536  1.00  0.00           C  
ATOM    369  NZ  LYS A  35      39.778  65.884  42.054  1.00  0.00           N1+
ATOM    370  H   LYS A  35      45.684  64.011  38.349  1.00  0.00           H  
ATOM    371  HZ1 LYS A  35      39.749  66.603  41.364  1.00  0.00           H  
ATOM    372  HZ2 LYS A  35      39.293  65.106  41.648  1.00  0.00           H  
ATOM    373  HZ3 LYS A  35      39.178  66.252  42.760  1.00  0.00           H  
ATOM    374  N   ASN A  36      46.126  61.553  39.922  1.00  0.00           N  
ATOM    375  CA  ASN A  36      46.611  60.238  40.294  1.00  0.00           C  
ATOM    376  C   ASN A  36      47.744  60.345  41.370  1.00  0.00           C  
ATOM    377  O   ASN A  36      48.551  61.240  41.252  1.00  0.00           O  
ATOM    378  CB  ASN A  36      47.378  59.556  39.098  1.00  0.00           C  
ATOM    379  CG  ASN A  36      46.706  59.364  37.675  1.00  0.00           C  
ATOM    380  ND2 ASN A  36      47.586  59.292  36.653  1.00  0.00           N  
ATOM    381  OD1 ASN A  36      45.511  59.306  37.568  1.00  0.00           O  
ATOM    382  H   ASN A  36      46.392  61.854  39.012  1.00  0.00           H  
ATOM    383 1HD2 ASN A  36      48.567  59.162  36.827  1.00  0.00           H  
ATOM    384 2HD2 ASN A  36      47.209  59.422  35.737  1.00  0.00           H  
ATOM    385  N   ARG A  37      48.019  59.261  42.093  1.00  0.00           N  
ATOM    386  CA  ARG A  37      49.121  59.013  43.023  1.00  0.00           C  
ATOM    387  C   ARG A  37      50.432  58.846  42.203  1.00  0.00           C  
ATOM    388  O   ARG A  37      51.314  59.737  42.350  1.00  0.00           O  
ATOM    389  CB  ARG A  37      48.856  57.711  43.866  1.00  0.00           C  
ATOM    390  CG  ARG A  37      49.649  57.663  45.170  1.00  0.00           C  
ATOM    391  CD  ARG A  37      49.473  56.260  45.772  1.00  0.00           C  
ATOM    392  NE  ARG A  37      50.233  56.218  47.037  1.00  0.00           N  
ATOM    393  CZ  ARG A  37      49.707  56.106  48.287  1.00  0.00           C  
ATOM    394  NH1 ARG A  37      48.410  55.953  48.481  1.00  0.00           N1+
ATOM    395  NH2 ARG A  37      50.461  56.432  49.296  1.00  0.00           N  
ATOM    396  H   ARG A  37      47.387  58.495  41.940  1.00  0.00           H  
ATOM    397  HE  ARG A  37      51.228  56.193  46.928  1.00  0.00           H  
ATOM    398 1HH1 ARG A  37      47.739  56.066  47.745  1.00  0.00           H  
ATOM    399 2HH1 ARG A  37      48.235  55.552  49.382  1.00  0.00           H  
ATOM    400 1HH2 ARG A  37      51.412  56.716  49.182  1.00  0.00           H  
ATOM    401 2HH2 ARG A  37      49.973  56.702  50.122  1.00  0.00           H  
ATOM    402  N   TYR A  38      50.466  57.960  41.204  1.00  0.00           N  
ATOM    403  CA  TYR A  38      51.658  57.782  40.395  1.00  0.00           C  
ATOM    404  C   TYR A  38      51.468  58.094  38.910  1.00  0.00           C  
ATOM    405  O   TYR A  38      50.384  57.947  38.368  1.00  0.00           O  
ATOM    406  CB  TYR A  38      52.326  56.353  40.468  1.00  0.00           C  
ATOM    407  CG  TYR A  38      52.495  55.909  41.937  1.00  0.00           C  
ATOM    408  CD1 TYR A  38      53.595  56.346  42.672  1.00  0.00           C  
ATOM    409  CD2 TYR A  38      51.650  54.975  42.506  1.00  0.00           C  
ATOM    410  CE1 TYR A  38      53.756  55.986  43.962  1.00  0.00           C  
ATOM    411  CE2 TYR A  38      51.798  54.521  43.755  1.00  0.00           C  
ATOM    412  CZ  TYR A  38      52.840  55.070  44.526  1.00  0.00           C  
ATOM    413  OH  TYR A  38      52.736  54.862  45.876  1.00  0.00           O  
ATOM    414  H   TYR A  38      49.689  57.470  40.807  1.00  0.00           H  
ATOM    415  HD1 TYR A  38      54.440  56.825  42.186  1.00  0.00           H  
ATOM    416  HD2 TYR A  38      50.972  54.535  41.772  1.00  0.00           H  
ATOM    417  HE1 TYR A  38      54.550  56.463  44.540  1.00  0.00           H  
ATOM    418  HE2 TYR A  38      50.984  54.002  44.252  1.00  0.00           H  
ATOM    419  HH  TYR A  38      53.132  55.602  46.416  1.00  0.00           H  
ATOM    420  N   LYS A  39      52.543  58.515  38.187  1.00  0.00           N  
ATOM    421  CA  LYS A  39      52.443  59.129  36.817  1.00  0.00           C  
ATOM    422  C   LYS A  39      51.867  58.126  35.845  1.00  0.00           C  
ATOM    423  O   LYS A  39      50.853  58.354  35.210  1.00  0.00           O  
ATOM    424  CB  LYS A  39      53.803  59.568  36.348  1.00  0.00           C  
ATOM    425  CG  LYS A  39      53.823  60.498  35.109  1.00  0.00           C  
ATOM    426  CD  LYS A  39      55.204  61.091  35.319  1.00  0.00           C  
ATOM    427  CE  LYS A  39      55.553  62.195  34.285  1.00  0.00           C  
ATOM    428  NZ  LYS A  39      56.863  62.795  34.694  1.00  0.00           N1+
ATOM    429  H   LYS A  39      53.481  58.492  38.547  1.00  0.00           H  
ATOM    430  HZ1 LYS A  39      57.535  62.259  35.197  1.00  0.00           H  
ATOM    431  HZ2 LYS A  39      57.339  63.170  33.898  1.00  0.00           H  
ATOM    432  HZ3 LYS A  39      56.591  63.569  35.281  1.00  0.00           H  
ATOM    433  N   ASN A  40      52.619  57.034  35.646  1.00  0.00           N  
ATOM    434  CA  ASN A  40      52.266  56.117  34.585  1.00  0.00           C  
ATOM    435  C   ASN A  40      51.011  55.310  34.646  1.00  0.00           C  
ATOM    436  O   ASN A  40      50.670  54.698  33.625  1.00  0.00           O  
ATOM    437  CB  ASN A  40      53.513  55.187  34.215  1.00  0.00           C  
ATOM    438  CG  ASN A  40      54.083  54.223  35.313  1.00  0.00           C  
ATOM    439  ND2 ASN A  40      54.661  53.136  34.868  1.00  0.00           N  
ATOM    440  OD1 ASN A  40      54.090  54.433  36.493  1.00  0.00           O  
ATOM    441  H   ASN A  40      53.436  56.939  36.216  1.00  0.00           H  
ATOM    442 1HD2 ASN A  40      54.745  52.857  33.908  1.00  0.00           H  
ATOM    443 2HD2 ASN A  40      54.944  52.536  35.605  1.00  0.00           H  
ATOM    444  N   ILE A  41      50.221  55.342  35.764  1.00  0.00           N  
ATOM    445  CA  ILE A  41      49.042  54.401  35.880  1.00  0.00           C  
ATOM    446  C   ILE A  41      47.815  54.987  35.141  1.00  0.00           C  
ATOM    447  O   ILE A  41      46.861  55.377  35.817  1.00  0.00           O  
ATOM    448  CB  ILE A  41      48.750  54.063  37.371  1.00  0.00           C  
ATOM    449  CG1 ILE A  41      50.023  53.675  38.068  1.00  0.00           C  
ATOM    450  CG2 ILE A  41      47.604  53.054  37.723  1.00  0.00           C  
ATOM    451  CD  ILE A  41      50.551  52.324  37.501  1.00  0.00           C  
ATOM    452  H   ILE A  41      50.308  56.078  36.433  1.00  0.00           H  
ATOM    453  N   LEU A  42      47.872  55.004  33.803  1.00  0.00           N  
ATOM    454  CA  LEU A  42      46.783  55.580  32.931  1.00  0.00           C  
ATOM    455  C   LEU A  42      45.536  54.628  33.054  1.00  0.00           C  
ATOM    456  O   LEU A  42      45.604  53.465  32.845  1.00  0.00           O  
ATOM    457  CB  LEU A  42      47.304  55.727  31.508  1.00  0.00           C  
ATOM    458  CG  LEU A  42      48.521  56.677  31.266  1.00  0.00           C  
ATOM    459  CD1 LEU A  42      48.808  56.616  29.813  1.00  0.00           C  
ATOM    460  CD2 LEU A  42      48.289  58.159  31.581  1.00  0.00           C  
ATOM    461  H   LEU A  42      48.731  54.931  33.307  1.00  0.00           H  
ATOM    462  N   PRO A  43      44.314  55.190  33.134  1.00  0.00           N  
ATOM    463  CA  PRO A  43      43.003  54.447  33.133  1.00  0.00           C  
ATOM    464  C   PRO A  43      42.381  54.276  31.713  1.00  0.00           C  
ATOM    465  O   PRO A  43      42.806  54.912  30.817  1.00  0.00           O  
ATOM    466  CB  PRO A  43      42.206  55.230  34.232  1.00  0.00           C  
ATOM    467  CG  PRO A  43      42.689  56.623  34.016  1.00  0.00           C  
ATOM    468  CD  PRO A  43      44.187  56.516  33.807  1.00  0.00           C  
ATOM    469  N   PHE A  44      41.766  53.121  31.495  1.00  0.00           N  
ATOM    470  CA  PHE A  44      41.021  52.825  30.260  1.00  0.00           C  
ATOM    471  C   PHE A  44      39.606  53.522  30.214  1.00  0.00           C  
ATOM    472  O   PHE A  44      38.866  53.414  31.220  1.00  0.00           O  
ATOM    473  CB  PHE A  44      40.827  51.343  30.024  1.00  0.00           C  
ATOM    474  CG  PHE A  44      41.940  50.479  29.509  1.00  0.00           C  
ATOM    475  CD1 PHE A  44      42.950  50.873  28.623  1.00  0.00           C  
ATOM    476  CD2 PHE A  44      41.890  49.194  29.958  1.00  0.00           C  
ATOM    477  CE1 PHE A  44      43.930  49.993  28.182  1.00  0.00           C  
ATOM    478  CE2 PHE A  44      42.854  48.308  29.569  1.00  0.00           C  
ATOM    479  CZ  PHE A  44      43.777  48.715  28.609  1.00  0.00           C  
ATOM    480  H   PHE A  44      42.113  52.303  31.934  1.00  0.00           H  
ATOM    481  HD1 PHE A  44      42.883  51.936  28.398  1.00  0.00           H  
ATOM    482  HD2 PHE A  44      40.877  48.846  30.164  1.00  0.00           H  
ATOM    483  HE1 PHE A  44      44.858  50.305  27.704  1.00  0.00           H  
ATOM    484  HE2 PHE A  44      42.895  47.289  29.944  1.00  0.00           H  
ATOM    485  HZ  PHE A  44      44.491  47.969  28.251  1.00  0.00           H  
ATOM    486  N   ASP A  45      39.272  54.010  29.028  1.00  0.00           N  
ATOM    487  CA  ASP A  45      38.159  54.914  28.672  1.00  0.00           C  
ATOM    488  C   ASP A  45      36.757  54.382  28.902  1.00  0.00           C  
ATOM    489  O   ASP A  45      35.780  55.072  29.027  1.00  0.00           O  
ATOM    490  CB  ASP A  45      38.328  55.612  27.290  1.00  0.00           C  
ATOM    491  CG  ASP A  45      39.521  56.639  27.124  1.00  0.00           C  
ATOM    492  OD1 ASP A  45      39.803  57.422  28.053  1.00  0.00           O  
ATOM    493  OD2 ASP A  45      40.182  56.546  26.013  1.00  0.00           O1-
ATOM    494  H   ASP A  45      39.786  53.635  28.260  1.00  0.00           H  
ATOM    495  N   HIS A  46      36.598  53.098  28.725  1.00  0.00           N  
ATOM    496  CA  HIS A  46      35.292  52.288  28.981  1.00  0.00           C  
ATOM    497  C   HIS A  46      34.881  51.950  30.493  1.00  0.00           C  
ATOM    498  O   HIS A  46      34.147  52.737  31.082  1.00  0.00           O  
ATOM    499  CB  HIS A  46      35.266  51.048  28.072  1.00  0.00           C  
ATOM    500  CG  HIS A  46      36.328  49.950  28.300  1.00  0.00           C  
ATOM    501  CD2 HIS A  46      36.105  48.651  28.079  1.00  0.00           C  
ATOM    502  ND1 HIS A  46      37.479  50.135  28.913  1.00  0.00           N  
ATOM    503  CE1 HIS A  46      38.009  48.938  29.027  1.00  0.00           C  
ATOM    504  NE2 HIS A  46      37.199  48.060  28.458  1.00  0.00           N  
ATOM    505  H   HIS A  46      37.322  52.462  28.466  1.00  0.00           H  
ATOM    506  HD2 HIS A  46      35.358  48.160  27.458  1.00  0.00           H  
ATOM    507  HE1 HIS A  46      38.860  48.636  29.633  1.00  0.00           H  
ATOM    508  HE2 HIS A  46      37.251  47.062  28.517  1.00  0.00           H  
ATOM    509  N   THR A  47      35.559  50.955  31.130  1.00  0.00           N  
ATOM    510  CA  THR A  47      35.186  50.514  32.497  1.00  0.00           C  
ATOM    511  C   THR A  47      35.318  51.579  33.665  1.00  0.00           C  
ATOM    512  O   THR A  47      35.310  51.096  34.851  1.00  0.00           O  
ATOM    513  CB  THR A  47      35.915  49.257  32.901  1.00  0.00           C  
ATOM    514  CG2 THR A  47      35.820  48.099  31.910  1.00  0.00           C  
ATOM    515  OG1 THR A  47      37.329  49.580  33.013  1.00  0.00           O  
ATOM    516  H   THR A  47      36.389  50.550  30.739  1.00  0.00           H  
ATOM    517  HG1 THR A  47      37.880  48.768  32.837  1.00  0.00           H  
ATOM    518  N   ARG A  48      35.715  52.824  33.380  1.00  0.00           N  
ATOM    519  CA  ARG A  48      36.002  53.855  34.376  1.00  0.00           C  
ATOM    520  C   ARG A  48      34.755  54.169  35.258  1.00  0.00           C  
ATOM    521  O   ARG A  48      33.572  54.365  34.854  1.00  0.00           O  
ATOM    522  CB  ARG A  48      36.891  54.955  33.757  1.00  0.00           C  
ATOM    523  CG  ARG A  48      36.253  55.819  32.665  1.00  0.00           C  
ATOM    524  CD  ARG A  48      35.364  56.993  33.020  1.00  0.00           C  
ATOM    525  NE  ARG A  48      36.206  58.067  33.517  1.00  0.00           N  
ATOM    526  CZ  ARG A  48      36.598  59.275  33.054  1.00  0.00           C  
ATOM    527  NH1 ARG A  48      36.181  59.688  31.833  1.00  0.00           N1+
ATOM    528  NH2 ARG A  48      37.562  59.937  33.650  1.00  0.00           N  
ATOM    529  H   ARG A  48      35.647  53.168  32.446  1.00  0.00           H  
ATOM    530  HE  ARG A  48      36.800  57.764  34.268  1.00  0.00           H  
ATOM    531 1HH1 ARG A  48      35.453  59.227  31.318  1.00  0.00           H  
ATOM    532 2HH1 ARG A  48      36.674  60.403  31.347  1.00  0.00           H  
ATOM    533 1HH2 ARG A  48      38.013  59.589  34.478  1.00  0.00           H  
ATOM    534 2HH2 ARG A  48      37.700  60.907  33.465  1.00  0.00           H  
ATOM    535  N   VAL A  49      35.026  54.223  36.560  1.00  0.00           N  
ATOM    536  CA  VAL A  49      34.220  54.977  37.561  1.00  0.00           C  
ATOM    537  C   VAL A  49      34.258  56.552  37.318  1.00  0.00           C  
ATOM    538  O   VAL A  49      35.233  57.094  36.825  1.00  0.00           O  
ATOM    539  CB  VAL A  49      34.620  54.679  39.045  1.00  0.00           C  
ATOM    540  CG1 VAL A  49      33.876  55.537  40.072  1.00  0.00           C  
ATOM    541  CG2 VAL A  49      34.559  53.191  39.252  1.00  0.00           C  
ATOM    542  H   VAL A  49      35.909  53.862  36.845  1.00  0.00           H  
ATOM    543  N   VAL A  50      33.081  57.099  37.335  1.00  0.00           N  
ATOM    544  CA  VAL A  50      32.778  58.568  37.093  1.00  0.00           C  
ATOM    545  C   VAL A  50      32.194  59.125  38.425  1.00  0.00           C  
ATOM    546  O   VAL A  50      31.089  58.775  38.721  1.00  0.00           O  
ATOM    547  CB  VAL A  50      31.803  58.795  35.910  1.00  0.00           C  
ATOM    548  CG1 VAL A  50      31.525  60.300  35.502  1.00  0.00           C  
ATOM    549  CG2 VAL A  50      32.267  58.035  34.679  1.00  0.00           C  
ATOM    550  H   VAL A  50      32.273  56.536  37.462  1.00  0.00           H  
ATOM    551  N   LEU A  51      32.875  60.194  38.797  1.00  0.00           N  
ATOM    552  CA  LEU A  51      32.338  60.900  39.990  1.00  0.00           C  
ATOM    553  C   LEU A  51      31.052  61.709  39.719  1.00  0.00           C  
ATOM    554  O   LEU A  51      31.193  62.742  39.034  1.00  0.00           O  
ATOM    555  CB  LEU A  51      33.394  61.665  40.708  1.00  0.00           C  
ATOM    556  CG  LEU A  51      34.270  60.832  41.654  1.00  0.00           C  
ATOM    557  CD1 LEU A  51      35.507  61.652  42.059  1.00  0.00           C  
ATOM    558  CD2 LEU A  51      33.545  60.507  42.922  1.00  0.00           C  
ATOM    559  H   LEU A  51      33.787  60.449  38.467  1.00  0.00           H  
ATOM    560  N   HIS A  52      29.937  61.358  40.339  1.00  0.00           N  
ATOM    561  CA  HIS A  52      28.596  61.960  40.113  1.00  0.00           C  
ATOM    562  C   HIS A  52      28.488  63.457  40.456  1.00  0.00           C  
ATOM    563  O   HIS A  52      28.795  63.943  41.531  1.00  0.00           O  
ATOM    564  CB  HIS A  52      27.556  61.089  40.855  1.00  0.00           C  
ATOM    565  CG  HIS A  52      26.178  61.581  40.431  1.00  0.00           C  
ATOM    566  CD2 HIS A  52      25.593  61.449  39.206  1.00  0.00           C  
ATOM    567  ND1 HIS A  52      25.289  62.150  41.286  1.00  0.00           N  
ATOM    568  CE1 HIS A  52      24.199  62.289  40.587  1.00  0.00           C  
ATOM    569  NE2 HIS A  52      24.355  61.893  39.319  1.00  0.00           N  
ATOM    570  H   HIS A  52      29.972  60.727  41.111  1.00  0.00           H  
ATOM    571  HD2 HIS A  52      25.983  61.008  38.284  1.00  0.00           H  
ATOM    572  HE1 HIS A  52      23.252  62.626  41.015  1.00  0.00           H  
ATOM    573  HE2 HIS A  52      23.639  61.847  38.622  1.00  0.00           H  
ATOM    574  N   ASP A  53      28.133  64.226  39.387  1.00  0.00           N  
ATOM    575  CA  ASP A  53      27.804  65.639  39.294  1.00  0.00           C  
ATOM    576  C   ASP A  53      28.828  66.604  39.896  1.00  0.00           C  
ATOM    577  O   ASP A  53      28.983  66.834  41.050  1.00  0.00           O  
ATOM    578  CB  ASP A  53      26.450  65.893  39.879  1.00  0.00           C  
ATOM    579  CG  ASP A  53      25.947  67.330  39.749  1.00  0.00           C  
ATOM    580  OD1 ASP A  53      25.708  68.056  40.792  1.00  0.00           O  
ATOM    581  OD2 ASP A  53      25.883  67.831  38.659  1.00  0.00           O1-
ATOM    582  H   ASP A  53      28.494  63.957  38.492  1.00  0.00           H  
ATOM    583  N   GLY A  54      29.730  66.858  38.922  1.00  0.00           N  
ATOM    584  CA  GLY A  54      31.056  67.495  39.184  1.00  0.00           C  
ATOM    585  C   GLY A  54      30.818  68.930  39.645  1.00  0.00           C  
ATOM    586  O   GLY A  54      30.025  69.677  38.942  1.00  0.00           O  
ATOM    587  H   GLY A  54      29.372  66.947  37.988  1.00  0.00           H  
ATOM    588  N   ASP A  55      31.784  69.220  40.548  1.00  0.00           N  
ATOM    589  CA  ASP A  55      31.794  70.535  41.189  1.00  0.00           C  
ATOM    590  C   ASP A  55      32.043  71.740  40.276  1.00  0.00           C  
ATOM    591  O   ASP A  55      33.006  71.641  39.491  1.00  0.00           O  
ATOM    592  CB  ASP A  55      32.731  70.654  42.424  1.00  0.00           C  
ATOM    593  CG  ASP A  55      32.569  71.994  43.260  1.00  0.00           C  
ATOM    594  OD1 ASP A  55      32.312  71.925  44.501  1.00  0.00           O  
ATOM    595  OD2 ASP A  55      33.067  73.039  42.743  1.00  0.00           O1-
ATOM    596  H   ASP A  55      32.538  68.565  40.621  1.00  0.00           H  
ATOM    597  N   PRO A  56      31.114  72.741  40.287  1.00  0.00           N  
ATOM    598  CA  PRO A  56      31.154  73.853  39.382  1.00  0.00           C  
ATOM    599  C   PRO A  56      32.468  74.720  39.422  1.00  0.00           C  
ATOM    600  O   PRO A  56      32.991  75.032  38.366  1.00  0.00           O  
ATOM    601  CB  PRO A  56      29.977  74.794  39.755  1.00  0.00           C  
ATOM    602  CG  PRO A  56      29.035  73.852  40.475  1.00  0.00           C  
ATOM    603  CD  PRO A  56      29.869  72.621  40.928  1.00  0.00           C  
ATOM    604  N   ASN A  57      33.054  74.946  40.567  1.00  0.00           N  
ATOM    605  CA  ASN A  57      34.416  75.528  40.670  1.00  0.00           C  
ATOM    606  C   ASN A  57      35.498  74.521  40.463  1.00  0.00           C  
ATOM    607  O   ASN A  57      36.438  74.975  39.800  1.00  0.00           O  
ATOM    608  CB  ASN A  57      34.604  76.216  41.989  1.00  0.00           C  
ATOM    609  CG  ASN A  57      33.608  77.353  42.276  1.00  0.00           C  
ATOM    610  ND2 ASN A  57      33.442  77.658  43.534  1.00  0.00           N  
ATOM    611  OD1 ASN A  57      32.694  77.672  41.534  1.00  0.00           O  
ATOM    612  H   ASN A  57      32.623  74.728  41.434  1.00  0.00           H  
ATOM    613 1HD2 ASN A  57      33.998  77.165  44.195  1.00  0.00           H  
ATOM    614 2HD2 ASN A  57      32.661  78.214  43.815  1.00  0.00           H  
ATOM    615  N   GLU A  58      35.464  73.385  41.219  1.00  0.00           N  
ATOM    616  CA  GLU A  58      36.517  72.378  41.126  1.00  0.00           C  
ATOM    617  C   GLU A  58      36.777  71.885  39.666  1.00  0.00           C  
ATOM    618  O   GLU A  58      36.124  71.036  39.070  1.00  0.00           O  
ATOM    619  CB  GLU A  58      36.085  71.199  42.024  1.00  0.00           C  
ATOM    620  CG  GLU A  58      37.028  70.010  42.150  1.00  0.00           C  
ATOM    621  CD  GLU A  58      38.272  70.260  43.021  1.00  0.00           C  
ATOM    622  OE1 GLU A  58      38.288  70.094  44.265  1.00  0.00           O  
ATOM    623  OE2 GLU A  58      39.275  70.647  42.489  1.00  0.00           O1-
ATOM    624  H   GLU A  58      34.689  73.189  41.833  1.00  0.00           H  
ATOM    625  N   PRO A  59      37.879  72.354  39.027  1.00  0.00           N  
ATOM    626  CA  PRO A  59      38.218  72.123  37.565  1.00  0.00           C  
ATOM    627  C   PRO A  59      38.474  70.697  37.091  1.00  0.00           C  
ATOM    628  O   PRO A  59      38.084  70.368  35.998  1.00  0.00           O  
ATOM    629  CB  PRO A  59      39.425  73.033  37.328  1.00  0.00           C  
ATOM    630  CG  PRO A  59      40.130  73.137  38.655  1.00  0.00           C  
ATOM    631  CD  PRO A  59      38.947  73.131  39.652  1.00  0.00           C  
ATOM    632  N   VAL A  60      39.079  69.869  37.920  1.00  0.00           N  
ATOM    633  CA  VAL A  60      39.185  68.400  37.665  1.00  0.00           C  
ATOM    634  C   VAL A  60      38.321  67.639  38.694  1.00  0.00           C  
ATOM    635  O   VAL A  60      38.813  67.162  39.753  1.00  0.00           O  
ATOM    636  CB  VAL A  60      40.650  67.885  37.721  1.00  0.00           C  
ATOM    637  CG1 VAL A  60      40.753  66.384  37.328  1.00  0.00           C  
ATOM    638  CG2 VAL A  60      41.485  68.607  36.598  1.00  0.00           C  
ATOM    639  H   VAL A  60      39.313  70.189  38.847  1.00  0.00           H  
ATOM    640  N   SER A  61      37.018  67.551  38.388  1.00  0.00           N  
ATOM    641  CA  SER A  61      36.043  66.919  39.314  1.00  0.00           C  
ATOM    642  C   SER A  61      35.491  65.526  39.002  1.00  0.00           C  
ATOM    643  O   SER A  61      35.527  64.654  39.878  1.00  0.00           O  
ATOM    644  CB  SER A  61      34.767  67.799  39.480  1.00  0.00           C  
ATOM    645  OG  SER A  61      33.896  67.293  40.555  1.00  0.00           O  
ATOM    646  H   SER A  61      36.770  67.874  37.473  1.00  0.00           H  
ATOM    647  HG  SER A  61      34.426  67.118  41.391  1.00  0.00           H  
ATOM    648  N   ASP A  62      35.386  65.216  37.740  1.00  0.00           N  
ATOM    649  CA  ASP A  62      34.743  63.952  37.212  1.00  0.00           C  
ATOM    650  C   ASP A  62      35.663  62.628  37.293  1.00  0.00           C  
ATOM    651  O   ASP A  62      35.228  61.537  37.728  1.00  0.00           O  
ATOM    652  CB  ASP A  62      34.124  64.169  35.856  1.00  0.00           C  
ATOM    653  CG  ASP A  62      35.082  64.723  34.748  1.00  0.00           C  
ATOM    654  OD1 ASP A  62      34.608  65.108  33.666  1.00  0.00           O  
ATOM    655  OD2 ASP A  62      36.395  64.599  34.820  1.00  0.00           O1-
ATOM    656  H   ASP A  62      35.583  65.963  37.096  1.00  0.00           H  
ATOM    657  N   TYR A  63      36.930  62.902  37.120  1.00  0.00           N  
ATOM    658  CA  TYR A  63      38.065  62.009  37.160  1.00  0.00           C  
ATOM    659  C   TYR A  63      38.178  61.275  38.440  1.00  0.00           C  
ATOM    660  O   TYR A  63      38.072  61.825  39.507  1.00  0.00           O  
ATOM    661  CB  TYR A  63      39.367  62.794  36.967  1.00  0.00           C  
ATOM    662  CG  TYR A  63      40.574  61.924  36.817  1.00  0.00           C  
ATOM    663  CD1 TYR A  63      40.768  61.515  35.516  1.00  0.00           C  
ATOM    664  CD2 TYR A  63      41.420  61.495  37.788  1.00  0.00           C  
ATOM    665  CE1 TYR A  63      41.796  60.655  35.170  1.00  0.00           C  
ATOM    666  CE2 TYR A  63      42.520  60.698  37.470  1.00  0.00           C  
ATOM    667  CZ  TYR A  63      42.672  60.266  36.145  1.00  0.00           C  
ATOM    668  OH  TYR A  63      43.638  59.454  35.679  1.00  0.00           O  
ATOM    669  H   TYR A  63      37.202  63.736  36.643  1.00  0.00           H  
ATOM    670  HD1 TYR A  63      40.236  61.982  34.684  1.00  0.00           H  
ATOM    671  HD2 TYR A  63      41.175  61.629  38.837  1.00  0.00           H  
ATOM    672  HE1 TYR A  63      42.073  60.472  34.133  1.00  0.00           H  
ATOM    673  HE2 TYR A  63      43.219  60.462  38.275  1.00  0.00           H  
ATOM    674  HH  TYR A  63      44.291  59.332  36.427  1.00  0.00           H  
ATOM    675  N   ILE A  64      38.385  59.961  38.312  1.00  0.00           N  
ATOM    676  CA  ILE A  64      38.892  59.044  39.391  1.00  0.00           C  
ATOM    677  C   ILE A  64      39.712  57.819  38.937  1.00  0.00           C  
ATOM    678  O   ILE A  64      39.231  57.308  37.940  1.00  0.00           O  
ATOM    679  CB  ILE A  64      37.781  58.626  40.370  1.00  0.00           C  
ATOM    680  CG1 ILE A  64      38.233  57.674  41.507  1.00  0.00           C  
ATOM    681  CG2 ILE A  64      36.500  58.167  39.633  1.00  0.00           C  
ATOM    682  CD  ILE A  64      37.115  57.361  42.537  1.00  0.00           C  
ATOM    683  H   ILE A  64      37.888  59.513  37.573  1.00  0.00           H  
ATOM    684  N   ASN A  65      40.889  57.566  39.377  1.00  0.00           N  
ATOM    685  CA  ASN A  65      41.733  56.437  38.871  1.00  0.00           C  
ATOM    686  C   ASN A  65      41.336  55.011  39.365  1.00  0.00           C  
ATOM    687  O   ASN A  65      41.954  54.308  40.242  1.00  0.00           O  
ATOM    688  CB  ASN A  65      43.239  56.894  38.892  1.00  0.00           C  
ATOM    689  CG  ASN A  65      44.232  56.048  38.063  1.00  0.00           C  
ATOM    690  ND2 ASN A  65      45.319  56.633  37.586  1.00  0.00           N  
ATOM    691  OD1 ASN A  65      43.951  54.861  37.868  1.00  0.00           O  
ATOM    692  H   ASN A  65      41.359  58.148  40.046  1.00  0.00           H  
ATOM    693 1HD2 ASN A  65      45.484  57.620  37.588  1.00  0.00           H  
ATOM    694 2HD2 ASN A  65      45.962  56.026  37.110  1.00  0.00           H  
ATOM    695  N   ALA A  66      40.142  54.700  38.808  1.00  0.00           N  
ATOM    696  CA  ALA A  66      39.360  53.547  39.281  1.00  0.00           C  
ATOM    697  C   ALA A  66      38.640  52.710  38.176  1.00  0.00           C  
ATOM    698  O   ALA A  66      37.839  53.296  37.478  1.00  0.00           O  
ATOM    699  CB  ALA A  66      38.394  54.087  40.277  1.00  0.00           C  
ATOM    700  H   ALA A  66      39.664  55.374  38.244  1.00  0.00           H  
ATOM    701  N   ASN A  67      38.820  51.439  37.865  1.00  0.00           N  
ATOM    702  CA  ASN A  67      38.086  50.657  36.816  1.00  0.00           C  
ATOM    703  C   ASN A  67      37.253  49.564  37.510  1.00  0.00           C  
ATOM    704  O   ASN A  67      37.783  48.833  38.307  1.00  0.00           O  
ATOM    705  CB  ASN A  67      39.125  50.031  35.852  1.00  0.00           C  
ATOM    706  CG  ASN A  67      39.736  51.139  35.036  1.00  0.00           C  
ATOM    707  ND2 ASN A  67      39.153  51.483  33.968  1.00  0.00           N  
ATOM    708  OD1 ASN A  67      40.841  51.531  35.291  1.00  0.00           O  
ATOM    709  H   ASN A  67      39.474  50.894  38.381  1.00  0.00           H  
ATOM    710 1HD2 ASN A  67      38.296  50.992  33.790  1.00  0.00           H  
ATOM    711 2HD2 ASN A  67      39.546  52.199  33.390  1.00  0.00           H  
ATOM    712  N   ILE A  68      36.211  49.177  36.755  1.00  0.00           N  
ATOM    713  CA  ILE A  68      35.316  48.131  37.319  1.00  0.00           C  
ATOM    714  C   ILE A  68      35.477  46.860  36.476  1.00  0.00           C  
ATOM    715  O   ILE A  68      34.978  46.723  35.405  1.00  0.00           O  
ATOM    716  CB  ILE A  68      33.826  48.519  37.409  1.00  0.00           C  
ATOM    717  CG1 ILE A  68      33.612  49.948  37.799  1.00  0.00           C  
ATOM    718  CG2 ILE A  68      33.101  47.506  38.297  1.00  0.00           C  
ATOM    719  CD  ILE A  68      32.182  50.520  37.805  1.00  0.00           C  
ATOM    720  H   ILE A  68      35.961  49.679  35.924  1.00  0.00           H  
ATOM    721  N   ILE A  69      36.250  45.921  37.058  1.00  0.00           N  
ATOM    722  CA  ILE A  69      36.714  44.656  36.550  1.00  0.00           C  
ATOM    723  C   ILE A  69      35.623  43.592  36.740  1.00  0.00           C  
ATOM    724  O   ILE A  69      35.257  43.259  37.864  1.00  0.00           O  
ATOM    725  CB  ILE A  69      38.006  44.126  37.237  1.00  0.00           C  
ATOM    726  CG1 ILE A  69      39.107  45.170  37.159  1.00  0.00           C  
ATOM    727  CG2 ILE A  69      38.451  42.812  36.534  1.00  0.00           C  
ATOM    728  CD  ILE A  69      39.579  45.702  35.784  1.00  0.00           C  
ATOM    729  H   ILE A  69      36.282  45.934  38.053  1.00  0.00           H  
ATOM    730  N   MET A  70      35.045  43.152  35.665  1.00  0.00           N  
ATOM    731  CA  MET A  70      34.285  41.891  35.611  1.00  0.00           C  
ATOM    732  C   MET A  70      35.154  40.656  35.587  1.00  0.00           C  
ATOM    733  O   MET A  70      36.218  40.711  34.930  1.00  0.00           O  
ATOM    734  CB  MET A  70      33.408  41.955  34.395  1.00  0.00           C  
ATOM    735  CG  MET A  70      32.054  42.603  34.670  1.00  0.00           C  
ATOM    736  SD  MET A  70      31.184  41.755  36.060  1.00  0.00           S  
ATOM    737  CE  MET A  70      29.639  42.623  35.707  1.00  0.00           C  
ATOM    738  H   MET A  70      35.112  43.656  34.804  1.00  0.00           H  
ATOM    739  N   PRO A  71      34.889  39.628  36.455  1.00  0.00           N  
ATOM    740  CA  PRO A  71      35.321  38.219  36.356  1.00  0.00           C  
ATOM    741  C   PRO A  71      34.923  37.468  35.042  1.00  0.00           C  
ATOM    742  O   PRO A  71      35.715  36.700  34.537  1.00  0.00           O  
ATOM    743  CB  PRO A  71      34.777  37.430  37.580  1.00  0.00           C  
ATOM    744  CG  PRO A  71      33.911  38.467  38.389  1.00  0.00           C  
ATOM    745  CD  PRO A  71      34.259  39.864  37.802  1.00  0.00           C  
ATOM    746  N   GLU A  72      33.764  37.830  34.479  1.00  0.00           N  
ATOM    747  CA  GLU A  72      33.365  37.331  33.170  1.00  0.00           C  
ATOM    748  C   GLU A  72      32.440  38.357  32.574  1.00  0.00           C  
ATOM    749  O   GLU A  72      31.867  39.096  33.384  1.00  0.00           O  
ATOM    750  CB  GLU A  72      32.790  35.925  33.265  1.00  0.00           C  
ATOM    751  CG  GLU A  72      32.749  35.063  31.998  1.00  0.00           C  
ATOM    752  CD  GLU A  72      31.815  35.443  30.828  1.00  0.00           C  
ATOM    753  OE1 GLU A  72      30.600  35.425  31.052  1.00  0.00           O  
ATOM    754  OE2 GLU A  72      32.269  35.978  29.808  1.00  0.00           O1-
ATOM    755  H   GLU A  72      33.247  38.626  34.804  1.00  0.00           H  
ATOM    756  N   PHE A  73      32.159  38.333  31.280  1.00  0.00           N  
ATOM    757  CA  PHE A  73      31.507  39.506  30.604  1.00  0.00           C  
ATOM    758  C   PHE A  73      29.963  39.374  30.628  1.00  0.00           C  
ATOM    759  O   PHE A  73      29.381  40.315  30.149  1.00  0.00           O  
ATOM    760  CB  PHE A  73      32.001  39.757  29.123  1.00  0.00           C  
ATOM    761  CG  PHE A  73      33.505  40.030  29.010  1.00  0.00           C  
ATOM    762  CD1 PHE A  73      33.976  41.290  29.191  1.00  0.00           C  
ATOM    763  CD2 PHE A  73      34.375  38.958  28.789  1.00  0.00           C  
ATOM    764  CE1 PHE A  73      35.320  41.480  29.291  1.00  0.00           C  
ATOM    765  CE2 PHE A  73      35.769  39.169  28.883  1.00  0.00           C  
ATOM    766  CZ  PHE A  73      36.202  40.481  29.103  1.00  0.00           C  
ATOM    767  H   PHE A  73      32.613  37.654  30.708  1.00  0.00           H  
ATOM    768  HD1 PHE A  73      33.330  42.146  28.998  1.00  0.00           H  
ATOM    769  HD2 PHE A  73      33.994  37.942  28.617  1.00  0.00           H  
ATOM    770  HE1 PHE A  73      35.742  42.407  29.690  1.00  0.00           H  
ATOM    771  HE2 PHE A  73      36.500  38.460  28.489  1.00  0.00           H  
ATOM    772  HZ  PHE A  73      37.243  40.685  28.857  1.00  0.00           H  
ATOM    773  N   GLY A  74      29.414  38.156  31.015  1.00  0.00           N  
ATOM    774  CA  GLY A  74      27.958  37.993  31.224  1.00  0.00           C  
ATOM    775  C   GLY A  74      27.501  37.890  32.678  1.00  0.00           C  
ATOM    776  O   GLY A  74      26.349  37.724  33.021  1.00  0.00           O  
ATOM    777  H   GLY A  74      29.982  37.331  31.010  1.00  0.00           H  
ATOM    778  N   SER A  75      28.422  37.952  33.626  1.00  0.00           N  
ATOM    779  CA  SER A  75      28.247  37.885  35.091  1.00  0.00           C  
ATOM    780  C   SER A  75      27.455  39.128  35.632  1.00  0.00           C  
ATOM    781  O   SER A  75      27.481  40.205  35.114  1.00  0.00           O  
ATOM    782  CB  SER A  75      29.630  37.883  35.721  1.00  0.00           C  
ATOM    783  OG  SER A  75      30.337  36.644  35.460  1.00  0.00           O  
ATOM    784  H   SER A  75      29.367  37.897  33.313  1.00  0.00           H  
ATOM    785  HG  SER A  75      30.484  36.228  36.363  1.00  0.00           H  
ATOM    786  N   SER A  76      26.897  38.862  36.747  1.00  0.00           N  
ATOM    787  CA  SER A  76      26.129  39.937  37.422  1.00  0.00           C  
ATOM    788  C   SER A  76      26.955  40.963  38.279  1.00  0.00           C  
ATOM    789  O   SER A  76      28.083  40.741  38.730  1.00  0.00           O  
ATOM    790  CB  SER A  76      25.096  39.156  38.257  1.00  0.00           C  
ATOM    791  OG  SER A  76      24.080  40.139  38.630  1.00  0.00           O  
ATOM    792  H   SER A  76      27.284  38.125  37.295  1.00  0.00           H  
ATOM    793  HG  SER A  76      23.550  39.760  39.391  1.00  0.00           H  
ATOM    794  N   GLY A  77      26.384  42.150  38.381  1.00  0.00           N  
ATOM    795  CA  GLY A  77      27.079  43.376  38.816  1.00  0.00           C  
ATOM    796  C   GLY A  77      27.575  43.457  40.266  1.00  0.00           C  
ATOM    797  O   GLY A  77      28.744  43.732  40.546  1.00  0.00           O  
ATOM    798  H   GLY A  77      25.400  42.286  38.388  1.00  0.00           H  
ATOM    799  N   LYS A  78      26.719  42.877  41.186  1.00  0.00           N  
ATOM    800  CA  LYS A  78      27.122  42.693  42.599  1.00  0.00           C  
ATOM    801  C   LYS A  78      28.527  42.056  42.862  1.00  0.00           C  
ATOM    802  O   LYS A  78      29.268  42.520  43.739  1.00  0.00           O  
ATOM    803  CB  LYS A  78      25.980  41.930  43.330  1.00  0.00           C  
ATOM    804  CG  LYS A  78      26.335  41.606  44.760  1.00  0.00           C  
ATOM    805  CD  LYS A  78      25.115  41.220  45.554  1.00  0.00           C  
ATOM    806  CE  LYS A  78      25.299  40.711  46.967  1.00  0.00           C  
ATOM    807  NZ  LYS A  78      25.866  39.349  46.922  1.00  0.00           N1+
ATOM    808  H   LYS A  78      25.717  42.823  41.092  1.00  0.00           H  
ATOM    809  HZ1 LYS A  78      26.648  39.319  47.549  1.00  0.00           H  
ATOM    810  HZ2 LYS A  78      25.164  38.702  47.209  1.00  0.00           H  
ATOM    811  HZ3 LYS A  78      26.101  39.154  45.971  1.00  0.00           H  
ATOM    812  N   LYS A  79      28.881  41.164  41.966  1.00  0.00           N  
ATOM    813  CA  LYS A  79      30.030  40.275  41.833  1.00  0.00           C  
ATOM    814  C   LYS A  79      31.245  41.071  41.344  1.00  0.00           C  
ATOM    815  O   LYS A  79      32.379  40.845  41.755  1.00  0.00           O  
ATOM    816  CB  LYS A  79      29.620  39.088  40.903  1.00  0.00           C  
ATOM    817  CG  LYS A  79      30.804  38.144  40.611  1.00  0.00           C  
ATOM    818  CD  LYS A  79      31.362  37.553  41.937  1.00  0.00           C  
ATOM    819  CE  LYS A  79      30.937  36.127  42.231  1.00  0.00           C  
ATOM    820  NZ  LYS A  79      31.803  35.588  43.312  1.00  0.00           N1+
ATOM    821  H   LYS A  79      28.315  41.030  41.153  1.00  0.00           H  
ATOM    822  HZ1 LYS A  79      31.813  36.033  44.207  1.00  0.00           H  
ATOM    823  HZ2 LYS A  79      31.391  34.691  43.455  1.00  0.00           H  
ATOM    824  HZ3 LYS A  79      32.736  35.580  42.965  1.00  0.00           H  
ATOM    825  N   SER A  80      31.030  41.984  40.390  1.00  0.00           N  
ATOM    826  CA  SER A  80      32.127  42.862  39.823  1.00  0.00           C  
ATOM    827  C   SER A  80      33.112  43.616  40.751  1.00  0.00           C  
ATOM    828  O   SER A  80      32.743  43.977  41.891  1.00  0.00           O  
ATOM    829  CB  SER A  80      31.680  43.820  38.745  1.00  0.00           C  
ATOM    830  OG  SER A  80      30.758  44.799  39.272  1.00  0.00           O  
ATOM    831  H   SER A  80      30.105  42.202  40.071  1.00  0.00           H  
ATOM    832  HG  SER A  80      30.095  44.374  39.888  1.00  0.00           H  
ATOM    833  N   TYR A  81      34.363  43.853  40.291  1.00  0.00           N  
ATOM    834  CA  TYR A  81      35.507  44.213  41.171  1.00  0.00           C  
ATOM    835  C   TYR A  81      36.039  45.586  40.942  1.00  0.00           C  
ATOM    836  O   TYR A  81      36.636  45.882  39.921  1.00  0.00           O  
ATOM    837  CB  TYR A  81      36.758  43.267  41.054  1.00  0.00           C  
ATOM    838  CG  TYR A  81      36.504  41.805  41.255  1.00  0.00           C  
ATOM    839  CD1 TYR A  81      36.750  40.994  40.160  1.00  0.00           C  
ATOM    840  CD2 TYR A  81      36.344  41.257  42.522  1.00  0.00           C  
ATOM    841  CE1 TYR A  81      36.706  39.615  40.354  1.00  0.00           C  
ATOM    842  CE2 TYR A  81      36.399  39.878  42.697  1.00  0.00           C  
ATOM    843  CZ  TYR A  81      36.624  39.077  41.602  1.00  0.00           C  
ATOM    844  OH  TYR A  81      36.718  37.758  41.658  1.00  0.00           O  
ATOM    845  H   TYR A  81      34.701  43.692  39.367  1.00  0.00           H  
ATOM    846  HD1 TYR A  81      36.837  41.467  39.179  1.00  0.00           H  
ATOM    847  HD2 TYR A  81      36.574  41.827  43.426  1.00  0.00           H  
ATOM    848  HE1 TYR A  81      36.729  38.981  39.474  1.00  0.00           H  
ATOM    849  HE2 TYR A  81      36.223  39.487  43.699  1.00  0.00           H  
ATOM    850  HH  TYR A  81      36.567  37.503  42.613  1.00  0.00           H  
ATOM    851  N   ILE A  82      35.617  46.529  41.759  1.00  0.00           N  
ATOM    852  CA  ILE A  82      36.083  47.956  41.582  1.00  0.00           C  
ATOM    853  C   ILE A  82      37.553  48.143  41.954  1.00  0.00           C  
ATOM    854  O   ILE A  82      37.978  48.346  43.096  1.00  0.00           O  
ATOM    855  CB  ILE A  82      35.236  48.931  42.375  1.00  0.00           C  
ATOM    856  CG1 ILE A  82      33.788  48.583  42.107  1.00  0.00           C  
ATOM    857  CG2 ILE A  82      35.493  50.416  42.100  1.00  0.00           C  
ATOM    858  CD  ILE A  82      32.908  49.271  43.172  1.00  0.00           C  
ATOM    859  H   ILE A  82      35.177  46.354  42.643  1.00  0.00           H  
ATOM    860  N   ALA A  83      38.415  47.983  40.952  1.00  0.00           N  
ATOM    861  CA  ALA A  83      39.942  47.986  41.063  1.00  0.00           C  
ATOM    862  C   ALA A  83      40.409  49.484  41.111  1.00  0.00           C  
ATOM    863  O   ALA A  83      40.725  50.150  40.122  1.00  0.00           O  
ATOM    864  CB  ALA A  83      40.528  47.402  39.763  1.00  0.00           C  
ATOM    865  H   ALA A  83      38.010  47.892  40.039  1.00  0.00           H  
ATOM    866  N   THR A  84      40.569  49.951  42.333  1.00  0.00           N  
ATOM    867  CA  THR A  84      40.688  51.408  42.639  1.00  0.00           C  
ATOM    868  C   THR A  84      42.038  51.797  43.255  1.00  0.00           C  
ATOM    869  O   THR A  84      42.677  51.065  44.032  1.00  0.00           O  
ATOM    870  CB  THR A  84      39.522  51.875  43.418  1.00  0.00           C  
ATOM    871  CG2 THR A  84      39.308  51.182  44.754  1.00  0.00           C  
ATOM    872  OG1 THR A  84      39.402  53.278  43.519  1.00  0.00           O  
ATOM    873  H   THR A  84      40.417  49.392  43.146  1.00  0.00           H  
ATOM    874  HG1 THR A  84      38.481  53.621  43.682  1.00  0.00           H  
ATOM    875  N   GLN A  85      42.483  52.969  42.831  1.00  0.00           N  
ATOM    876  CA  GLN A  85      43.764  53.570  43.252  1.00  0.00           C  
ATOM    877  C   GLN A  85      43.743  53.924  44.683  1.00  0.00           C  
ATOM    878  O   GLN A  85      42.875  54.543  45.219  1.00  0.00           O  
ATOM    879  CB  GLN A  85      44.197  54.831  42.488  1.00  0.00           C  
ATOM    880  CG  GLN A  85      45.615  55.300  42.868  1.00  0.00           C  
ATOM    881  CD  GLN A  85      45.575  56.785  42.964  1.00  0.00           C  
ATOM    882  NE2 GLN A  85      45.334  57.338  44.094  1.00  0.00           N  
ATOM    883  OE1 GLN A  85      45.891  57.401  41.979  1.00  0.00           O  
ATOM    884  H   GLN A  85      41.885  53.551  42.266  1.00  0.00           H  
ATOM    885 1HE2 GLN A  85      45.296  56.824  44.953  1.00  0.00           H  
ATOM    886 2HE2 GLN A  85      44.928  58.247  44.106  1.00  0.00           H  
ATOM    887  N   GLY A  86      44.826  53.615  45.399  1.00  0.00           N  
ATOM    888  CA  GLY A  86      45.060  53.926  46.872  1.00  0.00           C  
ATOM    889  C   GLY A  86      44.927  55.356  47.374  1.00  0.00           C  
ATOM    890  O   GLY A  86      45.836  56.133  47.046  1.00  0.00           O  
ATOM    891  H   GLY A  86      45.355  52.881  44.986  1.00  0.00           H  
ATOM    892  N   CYS A  87      44.182  55.395  48.448  1.00  0.00           N  
ATOM    893  CA  CYS A  87      43.759  56.600  49.170  1.00  0.00           C  
ATOM    894  C   CYS A  87      44.783  57.556  49.772  1.00  0.00           C  
ATOM    895  O   CYS A  87      45.679  57.086  50.410  1.00  0.00           O  
ATOM    896  CB  CYS A  87      42.857  56.032  50.335  1.00  0.00           C  
ATOM    897  SG  CYS A  87      41.730  57.126  51.263  1.00  0.00           S  
ATOM    898  H   CYS A  87      43.933  54.503  48.837  1.00  0.00           H  
ATOM    899  HG  CYS A  87      40.674  56.926  50.471  1.00  0.00           H  
ATOM    900  N   LEU A  88      44.585  58.859  49.456  1.00  0.00           N  
ATOM    901  CA  LEU A  88      45.372  60.007  50.012  1.00  0.00           C  
ATOM    902  C   LEU A  88      44.717  61.006  50.926  1.00  0.00           C  
ATOM    903  O   LEU A  88      43.529  61.066  50.898  1.00  0.00           O  
ATOM    904  CB  LEU A  88      46.054  60.714  48.854  1.00  0.00           C  
ATOM    905  CG  LEU A  88      47.065  59.806  48.110  1.00  0.00           C  
ATOM    906  CD1 LEU A  88      46.436  59.153  46.908  1.00  0.00           C  
ATOM    907  CD2 LEU A  88      48.435  60.406  47.756  1.00  0.00           C  
ATOM    908  H   LEU A  88      43.706  59.184  49.093  1.00  0.00           H  
ATOM    909  N   GLN A  89      45.512  61.759  51.649  1.00  0.00           N  
ATOM    910  CA  GLN A  89      45.073  62.725  52.718  1.00  0.00           C  
ATOM    911  C   GLN A  89      44.076  63.738  52.109  1.00  0.00           C  
ATOM    912  O   GLN A  89      43.145  64.294  52.727  1.00  0.00           O  
ATOM    913  CB  GLN A  89      46.229  63.533  53.444  1.00  0.00           C  
ATOM    914  CG  GLN A  89      45.792  64.259  54.737  1.00  0.00           C  
ATOM    915  CD  GLN A  89      44.756  63.434  55.535  1.00  0.00           C  
ATOM    916  NE2 GLN A  89      45.192  62.667  56.505  1.00  0.00           N  
ATOM    917  OE1 GLN A  89      43.549  63.565  55.412  1.00  0.00           O  
ATOM    918  H   GLN A  89      46.515  61.702  51.633  1.00  0.00           H  
ATOM    919 1HE2 GLN A  89      46.173  62.567  56.677  1.00  0.00           H  
ATOM    920 2HE2 GLN A  89      44.541  62.255  57.148  1.00  0.00           H  
ATOM    921  N   ASN A  90      44.375  64.134  50.915  1.00  0.00           N  
ATOM    922  CA  ASN A  90      43.532  64.931  50.009  1.00  0.00           C  
ATOM    923  C   ASN A  90      42.276  64.163  49.622  1.00  0.00           C  
ATOM    924  O   ASN A  90      41.184  64.594  49.894  1.00  0.00           O  
ATOM    925  CB  ASN A  90      44.268  65.237  48.642  1.00  0.00           C  
ATOM    926  CG  ASN A  90      45.274  64.223  48.050  1.00  0.00           C  
ATOM    927  ND2 ASN A  90      45.484  64.326  46.740  1.00  0.00           N  
ATOM    928  OD1 ASN A  90      46.092  63.584  48.711  1.00  0.00           O  
ATOM    929  H   ASN A  90      45.190  63.764  50.471  1.00  0.00           H  
ATOM    930 1HD2 ASN A  90      44.940  64.993  46.233  1.00  0.00           H  
ATOM    931 2HD2 ASN A  90      46.032  63.662  46.218  1.00  0.00           H  
ATOM    932  N   THR A  91      42.336  62.930  49.097  1.00  0.00           N  
ATOM    933  CA  THR A  91      41.198  62.232  48.360  1.00  0.00           C  
ATOM    934  C   THR A  91      40.336  61.250  49.177  1.00  0.00           C  
ATOM    935  O   THR A  91      39.549  60.517  48.542  1.00  0.00           O  
ATOM    936  CB  THR A  91      41.723  61.595  47.040  1.00  0.00           C  
ATOM    937  CG2 THR A  91      42.370  62.489  46.070  1.00  0.00           C  
ATOM    938  OG1 THR A  91      42.755  60.618  47.280  1.00  0.00           O  
ATOM    939  H   THR A  91      42.994  62.258  49.433  1.00  0.00           H  
ATOM    940  HG1 THR A  91      42.975  60.266  46.375  1.00  0.00           H  
ATOM    941  N   VAL A  92      40.406  61.414  50.497  1.00  0.00           N  
ATOM    942  CA  VAL A  92      39.541  60.540  51.395  1.00  0.00           C  
ATOM    943  C   VAL A  92      38.020  60.644  51.031  1.00  0.00           C  
ATOM    944  O   VAL A  92      37.305  59.651  51.049  1.00  0.00           O  
ATOM    945  CB  VAL A  92      39.668  61.105  52.803  1.00  0.00           C  
ATOM    946  CG1 VAL A  92      38.824  60.304  53.833  1.00  0.00           C  
ATOM    947  CG2 VAL A  92      41.090  61.012  53.407  1.00  0.00           C  
ATOM    948  H   VAL A  92      41.274  61.552  50.979  1.00  0.00           H  
ATOM    949  N   ASN A  93      37.641  61.884  50.918  1.00  0.00           N  
ATOM    950  CA  ASN A  93      36.327  62.392  50.326  1.00  0.00           C  
ATOM    951  C   ASN A  93      35.862  61.755  49.057  1.00  0.00           C  
ATOM    952  O   ASN A  93      34.899  60.952  49.120  1.00  0.00           O  
ATOM    953  CB  ASN A  93      36.560  63.904  50.020  1.00  0.00           C  
ATOM    954  CG  ASN A  93      37.179  64.677  51.222  1.00  0.00           C  
ATOM    955  ND2 ASN A  93      36.424  65.605  51.819  1.00  0.00           N  
ATOM    956  OD1 ASN A  93      38.159  64.294  51.804  1.00  0.00           O  
ATOM    957  H   ASN A  93      38.291  62.599  51.164  1.00  0.00           H  
ATOM    958 1HD2 ASN A  93      35.449  65.691  51.598  1.00  0.00           H  
ATOM    959 2HD2 ASN A  93      36.735  66.135  52.608  1.00  0.00           H  
ATOM    960  N   ASP A  94      36.741  61.863  48.028  1.00  0.00           N  
ATOM    961  CA  ASP A  94      36.510  61.192  46.680  1.00  0.00           C  
ATOM    962  C   ASP A  94      36.386  59.671  46.865  1.00  0.00           C  
ATOM    963  O   ASP A  94      35.489  59.047  46.350  1.00  0.00           O  
ATOM    964  CB  ASP A  94      37.695  61.563  45.729  1.00  0.00           C  
ATOM    965  CG  ASP A  94      37.903  63.100  45.474  1.00  0.00           C  
ATOM    966  OD1 ASP A  94      38.257  63.806  46.424  1.00  0.00           O  
ATOM    967  OD2 ASP A  94      37.758  63.589  44.272  1.00  0.00           O1-
ATOM    968  H   ASP A  94      37.474  62.532  48.079  1.00  0.00           H  
ATOM    969  N   PHE A  95      37.180  59.047  47.698  1.00  0.00           N  
ATOM    970  CA  PHE A  95      37.285  57.608  47.975  1.00  0.00           C  
ATOM    971  C   PHE A  95      35.988  57.031  48.572  1.00  0.00           C  
ATOM    972  O   PHE A  95      35.319  56.266  47.909  1.00  0.00           O  
ATOM    973  CB  PHE A  95      38.577  57.461  48.788  1.00  0.00           C  
ATOM    974  CG  PHE A  95      39.036  55.980  48.765  1.00  0.00           C  
ATOM    975  CD1 PHE A  95      39.828  55.475  47.741  1.00  0.00           C  
ATOM    976  CD2 PHE A  95      38.940  55.245  49.952  1.00  0.00           C  
ATOM    977  CE1 PHE A  95      40.501  54.262  47.874  1.00  0.00           C  
ATOM    978  CE2 PHE A  95      39.705  54.076  50.113  1.00  0.00           C  
ATOM    979  CZ  PHE A  95      40.403  53.555  49.039  1.00  0.00           C  
ATOM    980  H   PHE A  95      37.974  59.535  48.063  1.00  0.00           H  
ATOM    981  HD1 PHE A  95      40.156  56.032  46.871  1.00  0.00           H  
ATOM    982  HD2 PHE A  95      38.292  55.513  50.783  1.00  0.00           H  
ATOM    983  HE1 PHE A  95      41.082  54.056  46.973  1.00  0.00           H  
ATOM    984  HE2 PHE A  95      40.149  53.954  51.102  1.00  0.00           H  
ATOM    985  HZ  PHE A  95      41.010  52.669  49.248  1.00  0.00           H  
ATOM    986  N   TRP A  96      35.629  57.573  49.714  1.00  0.00           N  
ATOM    987  CA  TRP A  96      34.269  57.428  50.317  1.00  0.00           C  
ATOM    988  C   TRP A  96      32.957  57.927  49.523  1.00  0.00           C  
ATOM    989  O   TRP A  96      31.969  57.251  49.647  1.00  0.00           O  
ATOM    990  CB  TRP A  96      34.251  57.895  51.777  1.00  0.00           C  
ATOM    991  CG  TRP A  96      35.066  57.040  52.822  1.00  0.00           C  
ATOM    992  CD1 TRP A  96      36.150  57.451  53.500  1.00  0.00           C  
ATOM    993  CD2 TRP A  96      34.770  55.778  53.341  1.00  0.00           C  
ATOM    994  CE2 TRP A  96      35.643  55.609  54.406  1.00  0.00           C  
ATOM    995  CE3 TRP A  96      33.788  54.844  52.965  1.00  0.00           C  
ATOM    996  NE1 TRP A  96      36.535  56.621  54.451  1.00  0.00           N  
ATOM    997  CZ2 TRP A  96      35.396  54.517  55.238  1.00  0.00           C  
ATOM    998  CZ3 TRP A  96      33.563  53.797  53.830  1.00  0.00           C  
ATOM    999  CH2 TRP A  96      34.361  53.712  54.955  1.00  0.00           C  
ATOM   1000  H   TRP A  96      36.295  58.002  50.329  1.00  0.00           H  
ATOM   1001  HD1 TRP A  96      36.496  58.482  53.513  1.00  0.00           H  
ATOM   1002  HE1 TRP A  96      37.171  56.937  55.160  1.00  0.00           H  
ATOM   1003  HE3 TRP A  96      33.024  55.045  52.219  1.00  0.00           H  
ATOM   1004  HZ2 TRP A  96      35.868  54.414  56.213  1.00  0.00           H  
ATOM   1005  HZ3 TRP A  96      32.703  53.131  53.720  1.00  0.00           H  
ATOM   1006  HH2 TRP A  96      34.329  52.791  55.529  1.00  0.00           H  
ATOM   1007  N   ARG A  97      33.065  58.916  48.583  1.00  0.00           N  
ATOM   1008  CA  ARG A  97      32.083  59.126  47.533  1.00  0.00           C  
ATOM   1009  C   ARG A  97      31.915  57.903  46.615  1.00  0.00           C  
ATOM   1010  O   ARG A  97      30.788  57.469  46.447  1.00  0.00           O  
ATOM   1011  CB  ARG A  97      32.182  60.409  46.738  1.00  0.00           C  
ATOM   1012  CG  ARG A  97      32.064  61.715  47.513  1.00  0.00           C  
ATOM   1013  CD  ARG A  97      32.058  62.871  46.547  1.00  0.00           C  
ATOM   1014  NE  ARG A  97      30.871  62.891  45.767  1.00  0.00           N  
ATOM   1015  CZ  ARG A  97      30.801  63.305  44.504  1.00  0.00           C  
ATOM   1016  NH1 ARG A  97      31.757  63.826  43.792  1.00  0.00           N1+
ATOM   1017  NH2 ARG A  97      29.778  62.846  43.834  1.00  0.00           N  
ATOM   1018  H   ARG A  97      33.919  59.405  48.408  1.00  0.00           H  
ATOM   1019  HE  ARG A  97      30.047  62.747  46.300  1.00  0.00           H  
ATOM   1020 1HH1 ARG A  97      32.700  63.829  44.108  1.00  0.00           H  
ATOM   1021 2HH1 ARG A  97      31.610  64.211  42.882  1.00  0.00           H  
ATOM   1022 1HH2 ARG A  97      29.217  62.120  44.226  1.00  0.00           H  
ATOM   1023 2HH2 ARG A  97      29.470  63.339  43.029  1.00  0.00           H  
ATOM   1024  N   MET A  98      33.043  57.407  46.064  1.00  0.00           N  
ATOM   1025  CA  MET A  98      33.042  56.264  45.113  1.00  0.00           C  
ATOM   1026  C   MET A  98      32.213  55.033  45.729  1.00  0.00           C  
ATOM   1027  O   MET A  98      31.410  54.424  45.033  1.00  0.00           O  
ATOM   1028  CB  MET A  98      34.461  55.914  44.793  1.00  0.00           C  
ATOM   1029  CG  MET A  98      34.779  54.631  43.907  1.00  0.00           C  
ATOM   1030  SD  MET A  98      36.542  54.289  44.271  1.00  0.00           S  
ATOM   1031  CE  MET A  98      36.356  53.433  45.781  1.00  0.00           C  
ATOM   1032  H   MET A  98      33.914  57.852  46.285  1.00  0.00           H  
ATOM   1033  N   VAL A  99      32.570  54.620  46.955  1.00  0.00           N  
ATOM   1034  CA  VAL A  99      31.853  53.473  47.593  1.00  0.00           C  
ATOM   1035  C   VAL A  99      30.357  53.612  47.707  1.00  0.00           C  
ATOM   1036  O   VAL A  99      29.549  52.685  47.486  1.00  0.00           O  
ATOM   1037  CB  VAL A  99      32.530  53.184  49.021  1.00  0.00           C  
ATOM   1038  CG1 VAL A  99      31.878  51.982  49.708  1.00  0.00           C  
ATOM   1039  CG2 VAL A  99      34.081  53.061  48.960  1.00  0.00           C  
ATOM   1040  H   VAL A  99      33.376  54.948  47.435  1.00  0.00           H  
ATOM   1041  N   PHE A 100      29.966  54.790  48.126  1.00  0.00           N  
ATOM   1042  CA  PHE A 100      28.631  55.366  48.386  1.00  0.00           C  
ATOM   1043  C   PHE A 100      27.729  55.527  47.123  1.00  0.00           C  
ATOM   1044  O   PHE A 100      26.631  54.971  47.044  1.00  0.00           O  
ATOM   1045  CB  PHE A 100      28.808  56.731  49.099  1.00  0.00           C  
ATOM   1046  CG  PHE A 100      27.646  57.444  49.723  1.00  0.00           C  
ATOM   1047  CD1 PHE A 100      27.406  57.371  51.134  1.00  0.00           C  
ATOM   1048  CD2 PHE A 100      26.863  58.231  48.914  1.00  0.00           C  
ATOM   1049  CE1 PHE A 100      26.289  58.019  51.589  1.00  0.00           C  
ATOM   1050  CE2 PHE A 100      25.721  58.853  49.415  1.00  0.00           C  
ATOM   1051  CZ  PHE A 100      25.411  58.669  50.721  1.00  0.00           C  
ATOM   1052  H   PHE A 100      30.629  55.457  48.497  1.00  0.00           H  
ATOM   1053  HD1 PHE A 100      28.111  57.060  51.896  1.00  0.00           H  
ATOM   1054  HD2 PHE A 100      27.153  58.628  47.943  1.00  0.00           H  
ATOM   1055  HE1 PHE A 100      25.911  57.947  52.609  1.00  0.00           H  
ATOM   1056  HE2 PHE A 100      24.989  59.207  48.692  1.00  0.00           H  
ATOM   1057  HZ  PHE A 100      24.417  58.947  51.069  1.00  0.00           H  
ATOM   1058  N   GLN A 101      28.332  56.082  46.077  1.00  0.00           N  
ATOM   1059  CA  GLN A 101      27.757  56.444  44.774  1.00  0.00           C  
ATOM   1060  C   GLN A 101      27.285  55.153  44.143  1.00  0.00           C  
ATOM   1061  O   GLN A 101      26.219  55.134  43.466  1.00  0.00           O  
ATOM   1062  CB  GLN A 101      28.871  57.035  43.931  1.00  0.00           C  
ATOM   1063  CG  GLN A 101      28.323  57.517  42.604  1.00  0.00           C  
ATOM   1064  CD  GLN A 101      29.359  58.161  41.692  1.00  0.00           C  
ATOM   1065  NE2 GLN A 101      29.302  57.737  40.496  1.00  0.00           N  
ATOM   1066  OE1 GLN A 101      30.148  58.967  42.027  1.00  0.00           O  
ATOM   1067  H   GLN A 101      29.256  56.459  46.209  1.00  0.00           H  
ATOM   1068 1HE2 GLN A 101      28.645  57.046  40.188  1.00  0.00           H  
ATOM   1069 2HE2 GLN A 101      29.961  58.108  39.836  1.00  0.00           H  
ATOM   1070  N   GLU A 102      28.079  54.124  44.288  1.00  0.00           N  
ATOM   1071  CA  GLU A 102      27.798  52.745  43.768  1.00  0.00           C  
ATOM   1072  C   GLU A 102      27.142  51.670  44.736  1.00  0.00           C  
ATOM   1073  O   GLU A 102      27.093  50.518  44.345  1.00  0.00           O  
ATOM   1074  CB  GLU A 102      29.023  52.207  43.071  1.00  0.00           C  
ATOM   1075  CG  GLU A 102      29.597  53.005  41.843  1.00  0.00           C  
ATOM   1076  CD  GLU A 102      28.812  53.214  40.534  1.00  0.00           C  
ATOM   1077  OE1 GLU A 102      29.178  54.102  39.771  1.00  0.00           O  
ATOM   1078  OE2 GLU A 102      27.934  52.478  40.220  1.00  0.00           O1-
ATOM   1079  H   GLU A 102      29.054  54.230  44.521  1.00  0.00           H  
ATOM   1080  N   ASN A 103      26.685  52.125  45.915  1.00  0.00           N  
ATOM   1081  CA  ASN A 103      25.971  51.284  46.928  1.00  0.00           C  
ATOM   1082  C   ASN A 103      26.664  50.061  47.494  1.00  0.00           C  
ATOM   1083  O   ASN A 103      26.103  48.972  47.648  1.00  0.00           O  
ATOM   1084  CB  ASN A 103      24.618  51.073  46.396  1.00  0.00           C  
ATOM   1085  CG  ASN A 103      23.644  50.786  47.572  1.00  0.00           C  
ATOM   1086  ND2 ASN A 103      22.888  49.691  47.583  1.00  0.00           N  
ATOM   1087  OD1 ASN A 103      23.570  51.480  48.562  1.00  0.00           O  
ATOM   1088  H   ASN A 103      26.613  53.102  46.072  1.00  0.00           H  
ATOM   1089 1HD2 ASN A 103      22.929  49.076  46.790  1.00  0.00           H  
ATOM   1090 2HD2 ASN A 103      22.213  49.567  48.302  1.00  0.00           H  
ATOM   1091  N   SER A 104      27.997  50.220  47.800  1.00  0.00           N  
ATOM   1092  CA  SER A 104      28.821  49.060  48.267  1.00  0.00           C  
ATOM   1093  C   SER A 104      29.024  48.884  49.798  1.00  0.00           C  
ATOM   1094  O   SER A 104      29.035  49.877  50.531  1.00  0.00           O  
ATOM   1095  CB  SER A 104      30.227  49.133  47.627  1.00  0.00           C  
ATOM   1096  OG  SER A 104      30.796  47.793  47.600  1.00  0.00           O  
ATOM   1097  H   SER A 104      28.261  51.158  48.010  1.00  0.00           H  
ATOM   1098  HG  SER A 104      31.115  47.542  46.687  1.00  0.00           H  
ATOM   1099  N   ARG A 105      29.282  47.673  50.121  1.00  0.00           N  
ATOM   1100  CA  ARG A 105      29.424  47.313  51.524  1.00  0.00           C  
ATOM   1101  C   ARG A 105      30.821  46.860  51.932  1.00  0.00           C  
ATOM   1102  O   ARG A 105      31.530  47.463  52.688  1.00  0.00           O  
ATOM   1103  CB  ARG A 105      28.394  46.240  51.921  1.00  0.00           C  
ATOM   1104  CG  ARG A 105      27.036  46.844  52.049  1.00  0.00           C  
ATOM   1105  CD  ARG A 105      25.774  46.111  52.476  1.00  0.00           C  
ATOM   1106  NE  ARG A 105      24.701  47.127  52.560  1.00  0.00           N  
ATOM   1107  CZ  ARG A 105      23.657  46.920  53.422  1.00  0.00           C  
ATOM   1108  NH1 ARG A 105      23.508  45.788  54.016  1.00  0.00           N1+
ATOM   1109  NH2 ARG A 105      22.801  47.906  53.791  1.00  0.00           N  
ATOM   1110  H   ARG A 105      29.390  46.903  49.498  1.00  0.00           H  
ATOM   1111  HE  ARG A 105      24.523  47.693  51.757  1.00  0.00           H  
ATOM   1112 1HH1 ARG A 105      24.318  45.210  54.148  1.00  0.00           H  
ATOM   1113 2HH1 ARG A 105      22.628  45.334  54.130  1.00  0.00           H  
ATOM   1114 1HH2 ARG A 105      23.036  48.823  53.461  1.00  0.00           H  
ATOM   1115 2HH2 ARG A 105      21.906  47.719  54.193  1.00  0.00           H  
ATOM   1116  N   VAL A 106      31.317  45.840  51.256  1.00  0.00           N  
ATOM   1117  CA  VAL A 106      32.671  45.211  51.514  1.00  0.00           C  
ATOM   1118  C   VAL A 106      33.792  45.993  50.773  1.00  0.00           C  
ATOM   1119  O   VAL A 106      33.933  45.873  49.571  1.00  0.00           O  
ATOM   1120  CB  VAL A 106      32.617  43.660  51.262  1.00  0.00           C  
ATOM   1121  CG1 VAL A 106      34.009  42.908  51.376  1.00  0.00           C  
ATOM   1122  CG2 VAL A 106      31.579  43.054  52.151  1.00  0.00           C  
ATOM   1123  H   VAL A 106      30.807  45.450  50.493  1.00  0.00           H  
ATOM   1124  N   ILE A 107      34.640  46.606  51.615  1.00  0.00           N  
ATOM   1125  CA  ILE A 107      35.831  47.338  51.084  1.00  0.00           C  
ATOM   1126  C   ILE A 107      37.080  46.532  51.499  1.00  0.00           C  
ATOM   1127  O   ILE A 107      37.231  46.252  52.681  1.00  0.00           O  
ATOM   1128  CB  ILE A 107      35.925  48.708  51.763  1.00  0.00           C  
ATOM   1129  CG1 ILE A 107      34.674  49.492  51.754  1.00  0.00           C  
ATOM   1130  CG2 ILE A 107      37.026  49.590  51.125  1.00  0.00           C  
ATOM   1131  CD  ILE A 107      34.564  50.492  52.910  1.00  0.00           C  
ATOM   1132  H   ILE A 107      34.458  46.724  52.589  1.00  0.00           H  
ATOM   1133  N   VAL A 108      37.633  45.904  50.489  1.00  0.00           N  
ATOM   1134  CA  VAL A 108      38.745  44.927  50.610  1.00  0.00           C  
ATOM   1135  C   VAL A 108      40.051  45.797  50.458  1.00  0.00           C  
ATOM   1136  O   VAL A 108      40.317  46.533  49.477  1.00  0.00           O  
ATOM   1137  CB  VAL A 108      38.637  44.037  49.372  1.00  0.00           C  
ATOM   1138  CG1 VAL A 108      39.822  43.014  49.521  1.00  0.00           C  
ATOM   1139  CG2 VAL A 108      37.223  43.452  49.143  1.00  0.00           C  
ATOM   1140  H   VAL A 108      37.433  46.103  49.530  1.00  0.00           H  
ATOM   1141  N   MET A 109      40.813  45.676  51.519  1.00  0.00           N  
ATOM   1142  CA  MET A 109      42.058  46.483  51.682  1.00  0.00           C  
ATOM   1143  C   MET A 109      43.249  45.546  51.782  1.00  0.00           C  
ATOM   1144  O   MET A 109      43.412  44.884  52.747  1.00  0.00           O  
ATOM   1145  CB  MET A 109      41.854  47.498  52.805  1.00  0.00           C  
ATOM   1146  CG  MET A 109      43.144  48.179  53.328  1.00  0.00           C  
ATOM   1147  SD  MET A 109      42.952  49.702  54.292  1.00  0.00           S  
ATOM   1148  CE  MET A 109      44.578  49.816  54.938  1.00  0.00           C  
ATOM   1149  H   MET A 109      40.629  44.962  52.198  1.00  0.00           H  
ATOM   1150  N   THR A 110      44.153  45.620  50.814  1.00  0.00           N  
ATOM   1151  CA  THR A 110      45.244  44.591  50.700  1.00  0.00           C  
ATOM   1152  C   THR A 110      46.686  45.125  51.021  1.00  0.00           C  
ATOM   1153  O   THR A 110      47.494  44.374  51.562  1.00  0.00           O  
ATOM   1154  CB  THR A 110      45.318  43.928  49.283  1.00  0.00           C  
ATOM   1155  CG2 THR A 110      44.191  42.879  49.193  1.00  0.00           C  
ATOM   1156  OG1 THR A 110      45.313  44.864  48.217  1.00  0.00           O  
ATOM   1157  H   THR A 110      43.838  46.188  50.053  1.00  0.00           H  
ATOM   1158  HG1 THR A 110      45.551  44.227  47.488  1.00  0.00           H  
ATOM   1159  N   THR A 111      46.825  46.430  51.097  1.00  0.00           N  
ATOM   1160  CA  THR A 111      47.993  47.148  51.608  1.00  0.00           C  
ATOM   1161  C   THR A 111      47.921  47.459  53.139  1.00  0.00           C  
ATOM   1162  O   THR A 111      46.877  47.808  53.595  1.00  0.00           O  
ATOM   1163  CB  THR A 111      48.437  48.440  50.962  1.00  0.00           C  
ATOM   1164  CG2 THR A 111      48.972  48.319  49.572  1.00  0.00           C  
ATOM   1165  OG1 THR A 111      47.417  49.410  51.075  1.00  0.00           O  
ATOM   1166  H   THR A 111      46.118  47.062  50.770  1.00  0.00           H  
ATOM   1167  HG1 THR A 111      46.573  48.901  50.928  1.00  0.00           H  
ATOM   1168  N   LYS A 112      49.036  47.093  53.767  1.00  0.00           N  
ATOM   1169  CA  LYS A 112      49.267  47.441  55.206  1.00  0.00           C  
ATOM   1170  C   LYS A 112      49.807  48.871  55.273  1.00  0.00           C  
ATOM   1171  O   LYS A 112      50.415  49.330  54.387  1.00  0.00           O  
ATOM   1172  CB  LYS A 112      50.262  46.495  55.899  1.00  0.00           C  
ATOM   1173  CG  LYS A 112      51.685  46.554  55.329  1.00  0.00           C  
ATOM   1174  CD  LYS A 112      52.580  45.569  56.147  1.00  0.00           C  
ATOM   1175  CE  LYS A 112      53.933  45.495  55.454  1.00  0.00           C  
ATOM   1176  NZ  LYS A 112      54.878  44.884  56.404  1.00  0.00           N1+
ATOM   1177  H   LYS A 112      49.607  46.321  53.474  1.00  0.00           H  
ATOM   1178  HZ1 LYS A 112      54.794  43.898  56.292  1.00  0.00           H  
ATOM   1179  HZ2 LYS A 112      55.757  45.287  56.164  1.00  0.00           H  
ATOM   1180  HZ3 LYS A 112      54.560  45.126  57.328  1.00  0.00           H  
ATOM   1181  N   GLU A 113      49.430  49.578  56.351  1.00  0.00           N  
ATOM   1182  CA  GLU A 113      49.474  51.049  56.390  1.00  0.00           C  
ATOM   1183  C   GLU A 113      50.834  51.751  56.047  1.00  0.00           C  
ATOM   1184  O   GLU A 113      50.914  52.692  55.245  1.00  0.00           O  
ATOM   1185  CB  GLU A 113      48.941  51.596  57.718  1.00  0.00           C  
ATOM   1186  CG  GLU A 113      47.618  50.871  58.130  1.00  0.00           C  
ATOM   1187  CD  GLU A 113      48.109  49.706  59.022  1.00  0.00           C  
ATOM   1188  OE1 GLU A 113      47.879  48.541  58.517  1.00  0.00           O  
ATOM   1189  OE2 GLU A 113      48.660  49.895  60.103  1.00  0.00           O1-
ATOM   1190  H   GLU A 113      49.011  49.090  57.111  1.00  0.00           H  
ATOM   1191  N   VAL A 114      51.941  51.264  56.687  1.00  0.00           N  
ATOM   1192  CA  VAL A 114      53.326  51.597  56.156  1.00  0.00           C  
ATOM   1193  C   VAL A 114      54.041  50.327  55.554  1.00  0.00           C  
ATOM   1194  O   VAL A 114      53.516  49.204  55.769  1.00  0.00           O  
ATOM   1195  CB  VAL A 114      54.206  52.396  57.149  1.00  0.00           C  
ATOM   1196  CG1 VAL A 114      53.695  53.795  57.478  1.00  0.00           C  
ATOM   1197  CG2 VAL A 114      54.510  51.473  58.308  1.00  0.00           C  
ATOM   1198  H   VAL A 114      51.878  50.877  57.607  1.00  0.00           H  
ATOM   1199  N   GLU A 115      55.022  50.469  54.765  1.00  0.00           N  
ATOM   1200  CA  GLU A 115      55.879  49.424  54.290  1.00  0.00           C  
ATOM   1201  C   GLU A 115      57.258  49.892  53.817  1.00  0.00           C  
ATOM   1202  O   GLU A 115      57.350  50.734  52.912  1.00  0.00           O  
ATOM   1203  CB  GLU A 115      55.070  48.779  53.104  1.00  0.00           C  
ATOM   1204  CG  GLU A 115      55.788  47.592  52.424  1.00  0.00           C  
ATOM   1205  CD  GLU A 115      55.121  47.243  51.055  1.00  0.00           C  
ATOM   1206  OE1 GLU A 115      55.747  46.446  50.266  1.00  0.00           O  
ATOM   1207  OE2 GLU A 115      54.169  47.969  50.691  1.00  0.00           O1-
ATOM   1208  H   GLU A 115      55.238  51.286  54.224  1.00  0.00           H  
ATOM   1209  N   ARG A 116      58.271  49.442  54.644  1.00  0.00           N  
ATOM   1210  CA  ARG A 116      59.619  49.920  54.485  1.00  0.00           C  
ATOM   1211  C   ARG A 116      59.566  51.402  54.552  1.00  0.00           C  
ATOM   1212  O   ARG A 116      60.137  52.096  53.718  1.00  0.00           O  
ATOM   1213  CB  ARG A 116      60.292  49.413  53.250  1.00  0.00           C  
ATOM   1214  CG  ARG A 116      60.833  48.015  53.463  1.00  0.00           C  
ATOM   1215  CD  ARG A 116      61.671  47.426  52.282  1.00  0.00           C  
ATOM   1216  NE  ARG A 116      62.422  46.242  52.718  1.00  0.00           N  
ATOM   1217  CZ  ARG A 116      63.097  45.476  51.820  1.00  0.00           C  
ATOM   1218  NH1 ARG A 116      63.327  45.811  50.527  1.00  0.00           N1+
ATOM   1219  NH2 ARG A 116      63.662  44.344  52.198  1.00  0.00           N  
ATOM   1220  H   ARG A 116      58.076  49.051  55.546  1.00  0.00           H  
ATOM   1221  HE  ARG A 116      62.393  46.112  53.701  1.00  0.00           H  
ATOM   1222 1HH1 ARG A 116      63.091  46.732  50.210  1.00  0.00           H  
ATOM   1223 2HH1 ARG A 116      63.627  45.076  49.923  1.00  0.00           H  
ATOM   1224 1HH2 ARG A 116      63.570  44.029  53.144  1.00  0.00           H  
ATOM   1225 2HH2 ARG A 116      64.176  43.697  51.637  1.00  0.00           H  
ATOM   1226  N   GLY A 117      58.941  51.947  55.657  1.00  0.00           N  
ATOM   1227  CA  GLY A 117      58.942  53.393  55.763  1.00  0.00           C  
ATOM   1228  C   GLY A 117      57.929  54.158  54.967  1.00  0.00           C  
ATOM   1229  O   GLY A 117      57.231  55.092  55.407  1.00  0.00           O  
ATOM   1230  H   GLY A 117      58.889  51.358  56.464  1.00  0.00           H  
ATOM   1231  N   LYS A 118      57.826  53.758  53.713  1.00  0.00           N  
ATOM   1232  CA  LYS A 118      56.897  54.548  52.846  1.00  0.00           C  
ATOM   1233  C   LYS A 118      55.455  54.227  53.191  1.00  0.00           C  
ATOM   1234  O   LYS A 118      54.944  53.129  53.351  1.00  0.00           O  
ATOM   1235  CB  LYS A 118      57.104  54.253  51.372  1.00  0.00           C  
ATOM   1236  CG  LYS A 118      58.481  54.790  50.983  1.00  0.00           C  
ATOM   1237  CD  LYS A 118      58.591  54.740  49.455  1.00  0.00           C  
ATOM   1238  CE  LYS A 118      60.124  54.790  49.309  1.00  0.00           C  
ATOM   1239  NZ  LYS A 118      60.520  55.215  47.982  1.00  0.00           N1+
ATOM   1240  H   LYS A 118      58.574  53.238  53.290  1.00  0.00           H  
ATOM   1241  HZ1 LYS A 118      60.276  56.138  47.686  1.00  0.00           H  
ATOM   1242  HZ2 LYS A 118      61.520  55.246  47.938  1.00  0.00           H  
ATOM   1243  HZ3 LYS A 118      60.154  54.548  47.342  1.00  0.00           H  
ATOM   1244  N   SER A 119      54.725  55.372  53.200  1.00  0.00           N  
ATOM   1245  CA  SER A 119      53.227  55.448  53.401  1.00  0.00           C  
ATOM   1246  C   SER A 119      52.384  54.799  52.279  1.00  0.00           C  
ATOM   1247  O   SER A 119      52.547  55.258  51.142  1.00  0.00           O  
ATOM   1248  CB  SER A 119      52.864  56.917  53.599  1.00  0.00           C  
ATOM   1249  OG  SER A 119      51.533  57.135  53.993  1.00  0.00           O  
ATOM   1250  H   SER A 119      55.262  56.182  52.974  1.00  0.00           H  
ATOM   1251  HG  SER A 119      51.282  58.101  53.945  1.00  0.00           H  
ATOM   1252  N   LYS A 120      51.515  53.871  52.699  1.00  0.00           N  
ATOM   1253  CA  LYS A 120      50.703  53.152  51.691  1.00  0.00           C  
ATOM   1254  C   LYS A 120      49.211  53.579  51.657  1.00  0.00           C  
ATOM   1255  O   LYS A 120      48.681  53.866  50.619  1.00  0.00           O  
ATOM   1256  CB  LYS A 120      50.812  51.666  52.003  1.00  0.00           C  
ATOM   1257  CG  LYS A 120      52.261  51.135  51.778  1.00  0.00           C  
ATOM   1258  CD  LYS A 120      52.777  51.388  50.426  1.00  0.00           C  
ATOM   1259  CE  LYS A 120      54.273  51.027  50.504  1.00  0.00           C  
ATOM   1260  NZ  LYS A 120      54.986  51.097  49.202  1.00  0.00           N1+
ATOM   1261  H   LYS A 120      51.484  53.557  53.649  1.00  0.00           H  
ATOM   1262  HZ1 LYS A 120      54.991  52.002  48.783  1.00  0.00           H  
ATOM   1263  HZ2 LYS A 120      55.944  50.944  49.451  1.00  0.00           H  
ATOM   1264  HZ3 LYS A 120      54.750  50.381  48.555  1.00  0.00           H  
ATOM   1265  N   CYS A 121      48.605  53.668  52.824  1.00  0.00           N  
ATOM   1266  CA  CYS A 121      47.165  54.026  53.023  1.00  0.00           C  
ATOM   1267  C   CYS A 121      47.170  54.952  54.226  1.00  0.00           C  
ATOM   1268  O   CYS A 121      47.902  54.719  55.170  1.00  0.00           O  
ATOM   1269  CB  CYS A 121      46.266  52.824  53.421  1.00  0.00           C  
ATOM   1270  SG  CYS A 121      44.525  53.239  52.977  1.00  0.00           S  
ATOM   1271  H   CYS A 121      49.055  53.278  53.636  1.00  0.00           H  
ATOM   1272  HG  CYS A 121      44.643  53.400  51.660  1.00  0.00           H  
ATOM   1273  N   VAL A 122      46.410  56.045  54.223  1.00  0.00           N  
ATOM   1274  CA  VAL A 122      46.237  56.930  55.346  1.00  0.00           C  
ATOM   1275  C   VAL A 122      45.298  56.395  56.340  1.00  0.00           C  
ATOM   1276  O   VAL A 122      44.337  55.707  55.999  1.00  0.00           O  
ATOM   1277  CB  VAL A 122      45.874  58.338  54.884  1.00  0.00           C  
ATOM   1278  CG1 VAL A 122      47.033  58.824  53.985  1.00  0.00           C  
ATOM   1279  CG2 VAL A 122      44.608  58.501  54.026  1.00  0.00           C  
ATOM   1280  H   VAL A 122      46.015  56.308  53.337  1.00  0.00           H  
ATOM   1281  N   LYS A 123      45.396  56.931  57.551  1.00  0.00           N  
ATOM   1282  CA  LYS A 123      44.599  56.471  58.677  1.00  0.00           C  
ATOM   1283  C   LYS A 123      43.252  57.259  58.827  1.00  0.00           C  
ATOM   1284  O   LYS A 123      43.038  58.172  59.608  1.00  0.00           O  
ATOM   1285  CB  LYS A 123      45.316  56.467  60.023  1.00  0.00           C  
ATOM   1286  CG  LYS A 123      44.577  55.742  61.098  1.00  0.00           C  
ATOM   1287  CD  LYS A 123      45.587  55.541  62.234  1.00  0.00           C  
ATOM   1288  CE  LYS A 123      44.901  54.740  63.341  1.00  0.00           C  
ATOM   1289  NZ  LYS A 123      45.624  54.801  64.539  1.00  0.00           N1+
ATOM   1290  H   LYS A 123      46.125  57.585  57.766  1.00  0.00           H  
ATOM   1291  HZ1 LYS A 123      46.487  54.308  64.386  1.00  0.00           H  
ATOM   1292  HZ2 LYS A 123      45.882  55.743  64.790  1.00  0.00           H  
ATOM   1293  HZ3 LYS A 123      45.088  54.314  65.220  1.00  0.00           H  
ATOM   1294  N   TYR A 124      42.383  57.169  57.786  1.00  0.00           N  
ATOM   1295  CA  TYR A 124      41.044  57.762  57.681  1.00  0.00           C  
ATOM   1296  C   TYR A 124      39.938  57.178  58.605  1.00  0.00           C  
ATOM   1297  O   TYR A 124      38.837  57.701  58.788  1.00  0.00           O  
ATOM   1298  CB  TYR A 124      40.578  57.871  56.231  1.00  0.00           C  
ATOM   1299  CG  TYR A 124      40.511  56.529  55.416  1.00  0.00           C  
ATOM   1300  CD1 TYR A 124      41.653  56.391  54.608  1.00  0.00           C  
ATOM   1301  CD2 TYR A 124      39.458  55.645  55.475  1.00  0.00           C  
ATOM   1302  CE1 TYR A 124      41.755  55.221  53.892  1.00  0.00           C  
ATOM   1303  CE2 TYR A 124      39.621  54.466  54.764  1.00  0.00           C  
ATOM   1304  CZ  TYR A 124      40.796  54.232  53.992  1.00  0.00           C  
ATOM   1305  OH  TYR A 124      41.263  52.980  53.855  1.00  0.00           O  
ATOM   1306  H   TYR A 124      42.737  56.641  57.016  1.00  0.00           H  
ATOM   1307  HD1 TYR A 124      42.477  57.111  54.555  1.00  0.00           H  
ATOM   1308  HD2 TYR A 124      38.694  55.755  56.241  1.00  0.00           H  
ATOM   1309  HE1 TYR A 124      42.488  54.980  53.121  1.00  0.00           H  
ATOM   1310  HE2 TYR A 124      38.853  53.703  54.775  1.00  0.00           H  
ATOM   1311  HH  TYR A 124      42.250  53.038  53.991  1.00  0.00           H  
ATOM   1312  N   TRP A 125      40.199  55.959  59.059  1.00  0.00           N  
ATOM   1313  CA  TRP A 125      39.277  55.442  60.130  1.00  0.00           C  
ATOM   1314  C   TRP A 125      39.689  55.994  61.472  1.00  0.00           C  
ATOM   1315  O   TRP A 125      40.812  56.020  61.891  1.00  0.00           O  
ATOM   1316  CB  TRP A 125      39.121  53.907  60.178  1.00  0.00           C  
ATOM   1317  CG  TRP A 125      40.521  53.306  60.399  1.00  0.00           C  
ATOM   1318  CD1 TRP A 125      40.976  52.659  61.477  1.00  0.00           C  
ATOM   1319  CD2 TRP A 125      41.400  53.092  59.360  1.00  0.00           C  
ATOM   1320  CE2 TRP A 125      42.448  52.394  59.894  1.00  0.00           C  
ATOM   1321  CE3 TRP A 125      41.368  53.270  57.934  1.00  0.00           C  
ATOM   1322  NE1 TRP A 125      42.115  52.074  61.155  1.00  0.00           N  
ATOM   1323  CZ2 TRP A 125      43.551  52.084  59.086  1.00  0.00           C  
ATOM   1324  CZ3 TRP A 125      42.379  52.838  57.115  1.00  0.00           C  
ATOM   1325  CH2 TRP A 125      43.458  52.262  57.766  1.00  0.00           C  
ATOM   1326  H   TRP A 125      40.732  55.259  58.581  1.00  0.00           H  
ATOM   1327  HD1 TRP A 125      40.589  52.608  62.496  1.00  0.00           H  
ATOM   1328  HE1 TRP A 125      42.677  51.516  61.761  1.00  0.00           H  
ATOM   1329  HE3 TRP A 125      40.424  53.610  57.524  1.00  0.00           H  
ATOM   1330  HZ2 TRP A 125      44.505  51.766  59.502  1.00  0.00           H  
ATOM   1331  HZ3 TRP A 125      42.220  52.907  56.044  1.00  0.00           H  
ATOM   1332  HH2 TRP A 125      44.229  51.786  57.165  1.00  0.00           H  
ATOM   1333  N   PRO A 126      38.685  56.476  62.165  1.00  0.00           N  
ATOM   1334  CA  PRO A 126      38.877  56.934  63.506  1.00  0.00           C  
ATOM   1335  C   PRO A 126      38.547  55.789  64.532  1.00  0.00           C  
ATOM   1336  O   PRO A 126      38.578  54.598  64.137  1.00  0.00           O  
ATOM   1337  CB  PRO A 126      37.948  58.149  63.648  1.00  0.00           C  
ATOM   1338  CG  PRO A 126      36.746  57.658  62.887  1.00  0.00           C  
ATOM   1339  CD  PRO A 126      37.349  56.950  61.648  1.00  0.00           C  
ATOM   1340  N   ASP A 127      38.527  56.144  65.862  1.00  0.00           N  
ATOM   1341  CA  ASP A 127      38.228  55.262  67.021  1.00  0.00           C  
ATOM   1342  C   ASP A 127      36.799  54.773  66.957  1.00  0.00           C  
ATOM   1343  O   ASP A 127      35.884  55.444  66.332  1.00  0.00           O  
ATOM   1344  CB  ASP A 127      38.334  56.018  68.322  1.00  0.00           C  
ATOM   1345  CG  ASP A 127      39.757  56.370  68.642  1.00  0.00           C  
ATOM   1346  OD1 ASP A 127      40.468  55.490  69.215  1.00  0.00           O  
ATOM   1347  OD2 ASP A 127      40.215  57.545  68.570  1.00  0.00           O1-
ATOM   1348  H   ASP A 127      38.365  57.090  66.130  1.00  0.00           H  
ATOM   1349  N   GLU A 128      36.531  53.680  67.669  1.00  0.00           N  
ATOM   1350  CA  GLU A 128      35.177  53.075  67.861  1.00  0.00           C  
ATOM   1351  C   GLU A 128      34.128  54.035  68.421  1.00  0.00           C  
ATOM   1352  O   GLU A 128      34.481  54.781  69.368  1.00  0.00           O  
ATOM   1353  CB  GLU A 128      35.220  51.825  68.782  1.00  0.00           C  
ATOM   1354  CG  GLU A 128      36.095  50.698  68.182  1.00  0.00           C  
ATOM   1355  CD  GLU A 128      36.225  49.487  69.071  1.00  0.00           C  
ATOM   1356  OE1 GLU A 128      35.241  48.875  69.572  1.00  0.00           O  
ATOM   1357  OE2 GLU A 128      37.369  48.956  69.127  1.00  0.00           O1-
ATOM   1358  H   GLU A 128      37.283  53.094  67.948  1.00  0.00           H  
ATOM   1359  N   TYR A 129      33.060  54.289  67.648  1.00  0.00           N  
ATOM   1360  CA  TYR A 129      31.971  55.208  67.884  1.00  0.00           C  
ATOM   1361  C   TYR A 129      32.180  56.655  67.526  1.00  0.00           C  
ATOM   1362  O   TYR A 129      31.178  57.289  67.165  1.00  0.00           O  
ATOM   1363  CB  TYR A 129      31.217  55.095  69.275  1.00  0.00           C  
ATOM   1364  CG  TYR A 129      30.292  53.867  69.284  1.00  0.00           C  
ATOM   1365  CD1 TYR A 129      28.974  53.926  68.835  1.00  0.00           C  
ATOM   1366  CD2 TYR A 129      30.913  52.662  69.512  1.00  0.00           C  
ATOM   1367  CE1 TYR A 129      28.234  52.754  68.670  1.00  0.00           C  
ATOM   1368  CE2 TYR A 129      30.160  51.437  69.424  1.00  0.00           C  
ATOM   1369  CZ  TYR A 129      28.803  51.537  68.985  1.00  0.00           C  
ATOM   1370  OH  TYR A 129      28.122  50.396  68.822  1.00  0.00           O  
ATOM   1371  H   TYR A 129      33.090  53.854  66.749  1.00  0.00           H  
ATOM   1372  HD1 TYR A 129      28.503  54.880  68.586  1.00  0.00           H  
ATOM   1373  HD2 TYR A 129      32.000  52.610  69.538  1.00  0.00           H  
ATOM   1374  HE1 TYR A 129      27.257  52.848  68.216  1.00  0.00           H  
ATOM   1375  HE2 TYR A 129      30.700  50.503  69.342  1.00  0.00           H  
ATOM   1376  HH  TYR A 129      28.572  49.644  69.295  1.00  0.00           H  
ATOM   1377  N   ALA A 130      33.372  57.155  67.743  1.00  0.00           N  
ATOM   1378  CA  ALA A 130      33.705  58.567  67.428  1.00  0.00           C  
ATOM   1379  C   ALA A 130      33.463  58.844  65.911  1.00  0.00           C  
ATOM   1380  O   ALA A 130      33.460  57.961  65.057  1.00  0.00           O  
ATOM   1381  CB  ALA A 130      35.152  59.004  67.788  1.00  0.00           C  
ATOM   1382  H   ALA A 130      34.186  56.754  68.160  1.00  0.00           H  
ATOM   1383  N   LEU A 131      33.165  60.127  65.606  1.00  0.00           N  
ATOM   1384  CA  LEU A 131      32.805  60.588  64.244  1.00  0.00           C  
ATOM   1385  C   LEU A 131      33.934  61.458  63.695  1.00  0.00           C  
ATOM   1386  O   LEU A 131      34.658  62.057  64.510  1.00  0.00           O  
ATOM   1387  CB  LEU A 131      31.507  61.445  64.383  1.00  0.00           C  
ATOM   1388  CG  LEU A 131      30.753  61.797  63.098  1.00  0.00           C  
ATOM   1389  CD1 LEU A 131      30.416  60.632  62.190  1.00  0.00           C  
ATOM   1390  CD2 LEU A 131      29.588  62.729  63.379  1.00  0.00           C  
ATOM   1391  H   LEU A 131      33.113  60.853  66.289  1.00  0.00           H  
ATOM   1392  N   LYS A 132      34.215  61.421  62.392  1.00  0.00           N  
ATOM   1393  CA  LYS A 132      35.226  62.241  61.758  1.00  0.00           C  
ATOM   1394  C   LYS A 132      34.591  62.795  60.463  1.00  0.00           C  
ATOM   1395  O   LYS A 132      33.943  62.163  59.714  1.00  0.00           O  
ATOM   1396  CB  LYS A 132      36.574  61.526  61.520  1.00  0.00           C  
ATOM   1397  CG  LYS A 132      37.661  62.434  60.951  1.00  0.00           C  
ATOM   1398  CD  LYS A 132      39.038  61.880  60.927  1.00  0.00           C  
ATOM   1399  CE  LYS A 132      39.676  61.794  62.389  1.00  0.00           C  
ATOM   1400  NZ  LYS A 132      40.047  62.952  63.225  1.00  0.00           N1+
ATOM   1401  H   LYS A 132      33.897  60.671  61.826  1.00  0.00           H  
ATOM   1402  HZ1 LYS A 132      39.263  63.476  63.580  1.00  0.00           H  
ATOM   1403  HZ2 LYS A 132      40.613  62.661  63.997  1.00  0.00           H  
ATOM   1404  HZ3 LYS A 132      40.562  63.579  62.644  1.00  0.00           H  
ATOM   1405  N   GLU A 133      34.811  64.112  60.228  1.00  0.00           N  
ATOM   1406  CA  GLU A 133      34.178  64.809  59.070  1.00  0.00           C  
ATOM   1407  C   GLU A 133      35.176  65.273  57.956  1.00  0.00           C  
ATOM   1408  O   GLU A 133      36.296  65.668  58.250  1.00  0.00           O  
ATOM   1409  CB  GLU A 133      33.460  66.037  59.545  1.00  0.00           C  
ATOM   1410  CG  GLU A 133      32.379  65.560  60.526  1.00  0.00           C  
ATOM   1411  CD  GLU A 133      31.720  66.615  61.395  1.00  0.00           C  
ATOM   1412  OE1 GLU A 133      31.462  66.433  62.616  1.00  0.00           O  
ATOM   1413  OE2 GLU A 133      31.271  67.632  60.846  1.00  0.00           O1-
ATOM   1414  H   GLU A 133      35.350  64.652  60.874  1.00  0.00           H  
ATOM   1415  N   TYR A 134      34.667  65.115  56.777  1.00  0.00           N  
ATOM   1416  CA  TYR A 134      35.360  65.358  55.491  1.00  0.00           C  
ATOM   1417  C   TYR A 134      34.372  65.865  54.404  1.00  0.00           C  
ATOM   1418  O   TYR A 134      33.620  65.127  53.716  1.00  0.00           O  
ATOM   1419  CB  TYR A 134      35.843  64.002  54.979  1.00  0.00           C  
ATOM   1420  CG  TYR A 134      37.205  63.614  55.556  1.00  0.00           C  
ATOM   1421  CD1 TYR A 134      38.302  64.179  54.867  1.00  0.00           C  
ATOM   1422  CD2 TYR A 134      37.365  62.767  56.690  1.00  0.00           C  
ATOM   1423  CE1 TYR A 134      39.579  63.856  55.295  1.00  0.00           C  
ATOM   1424  CE2 TYR A 134      38.641  62.403  57.102  1.00  0.00           C  
ATOM   1425  CZ  TYR A 134      39.736  62.955  56.384  1.00  0.00           C  
ATOM   1426  OH  TYR A 134      40.955  62.735  56.848  1.00  0.00           O  
ATOM   1427  H   TYR A 134      33.694  64.920  56.673  1.00  0.00           H  
ATOM   1428  HD1 TYR A 134      38.191  64.873  54.036  1.00  0.00           H  
ATOM   1429  HD2 TYR A 134      36.530  62.258  57.178  1.00  0.00           H  
ATOM   1430  HE1 TYR A 134      40.372  64.484  54.901  1.00  0.00           H  
ATOM   1431  HE2 TYR A 134      38.732  61.495  57.693  1.00  0.00           H  
ATOM   1432  HH  TYR A 134      41.633  63.014  56.164  1.00  0.00           H  
ATOM   1433  N   GLY A 135      34.246  67.191  54.432  1.00  0.00           N  
ATOM   1434  CA  GLY A 135      33.329  67.984  53.594  1.00  0.00           C  
ATOM   1435  C   GLY A 135      31.871  67.575  53.434  1.00  0.00           C  
ATOM   1436  O   GLY A 135      30.980  68.221  53.939  1.00  0.00           O  
ATOM   1437  H   GLY A 135      34.646  67.803  55.114  1.00  0.00           H  
ATOM   1438  N   VAL A 136      31.674  66.797  52.335  1.00  0.00           N  
ATOM   1439  CA  VAL A 136      30.411  66.022  52.090  1.00  0.00           C  
ATOM   1440  C   VAL A 136      29.986  64.769  52.943  1.00  0.00           C  
ATOM   1441  O   VAL A 136      28.824  64.695  53.299  1.00  0.00           O  
ATOM   1442  CB  VAL A 136      30.162  65.687  50.571  1.00  0.00           C  
ATOM   1443  CG1 VAL A 136      31.246  64.822  49.847  1.00  0.00           C  
ATOM   1444  CG2 VAL A 136      28.719  65.193  50.246  1.00  0.00           C  
ATOM   1445  H   VAL A 136      32.405  66.745  51.657  1.00  0.00           H  
ATOM   1446  N   MET A 137      31.042  64.201  53.576  1.00  0.00           N  
ATOM   1447  CA  MET A 137      30.878  63.012  54.429  1.00  0.00           C  
ATOM   1448  C   MET A 137      31.344  63.055  55.895  1.00  0.00           C  
ATOM   1449  O   MET A 137      32.019  64.048  56.203  1.00  0.00           O  
ATOM   1450  CB  MET A 137      31.735  61.887  53.851  1.00  0.00           C  
ATOM   1451  CG  MET A 137      31.502  61.445  52.381  1.00  0.00           C  
ATOM   1452  SD  MET A 137      29.702  61.102  52.115  1.00  0.00           S  
ATOM   1453  CE  MET A 137      29.887  60.795  50.402  1.00  0.00           C  
ATOM   1454  H   MET A 137      32.010  64.442  53.525  1.00  0.00           H  
ATOM   1455  N   ARG A 138      30.542  62.367  56.619  1.00  0.00           N  
ATOM   1456  CA  ARG A 138      30.858  61.901  57.935  1.00  0.00           C  
ATOM   1457  C   ARG A 138      31.294  60.467  57.888  1.00  0.00           C  
ATOM   1458  O   ARG A 138      30.736  59.694  57.115  1.00  0.00           O  
ATOM   1459  CB  ARG A 138      29.691  61.964  58.903  1.00  0.00           C  
ATOM   1460  CG  ARG A 138      29.076  63.337  59.083  1.00  0.00           C  
ATOM   1461  CD  ARG A 138      27.789  63.255  59.925  1.00  0.00           C  
ATOM   1462  NE  ARG A 138      26.619  62.555  59.382  1.00  0.00           N  
ATOM   1463  CZ  ARG A 138      25.461  63.010  59.062  1.00  0.00           C  
ATOM   1464  NH1 ARG A 138      25.168  64.297  59.018  1.00  0.00           N1+
ATOM   1465  NH2 ARG A 138      24.374  62.273  59.090  1.00  0.00           N  
ATOM   1466  H   ARG A 138      29.667  62.059  56.254  1.00  0.00           H  
ATOM   1467  HE  ARG A 138      26.872  61.601  59.237  1.00  0.00           H  
ATOM   1468 1HH1 ARG A 138      25.874  65.008  59.098  1.00  0.00           H  
ATOM   1469 2HH1 ARG A 138      24.210  64.572  59.111  1.00  0.00           H  
ATOM   1470 1HH2 ARG A 138      24.437  61.327  59.386  1.00  0.00           H  
ATOM   1471 2HH2 ARG A 138      23.569  62.531  58.545  1.00  0.00           H  
ATOM   1472  N   VAL A 139      32.400  60.212  58.527  1.00  0.00           N  
ATOM   1473  CA  VAL A 139      33.272  58.970  58.423  1.00  0.00           C  
ATOM   1474  C   VAL A 139      33.378  58.452  59.864  1.00  0.00           C  
ATOM   1475  O   VAL A 139      34.199  58.998  60.635  1.00  0.00           O  
ATOM   1476  CB  VAL A 139      34.664  59.229  57.746  1.00  0.00           C  
ATOM   1477  CG1 VAL A 139      35.426  57.864  57.421  1.00  0.00           C  
ATOM   1478  CG2 VAL A 139      34.603  60.147  56.505  1.00  0.00           C  
ATOM   1479  H   VAL A 139      32.841  61.027  58.904  1.00  0.00           H  
ATOM   1480  N   ARG A 140      32.587  57.472  60.251  1.00  0.00           N  
ATOM   1481  CA  ARG A 140      32.548  56.978  61.642  1.00  0.00           C  
ATOM   1482  C   ARG A 140      32.917  55.464  61.620  1.00  0.00           C  
ATOM   1483  O   ARG A 140      32.392  54.644  60.878  1.00  0.00           O  
ATOM   1484  CB  ARG A 140      31.097  57.184  62.150  1.00  0.00           C  
ATOM   1485  CG  ARG A 140      30.693  56.934  63.632  1.00  0.00           C  
ATOM   1486  CD  ARG A 140      29.376  57.599  63.983  1.00  0.00           C  
ATOM   1487  NE  ARG A 140      29.091  57.834  65.369  1.00  0.00           N  
ATOM   1488  CZ  ARG A 140      27.912  58.238  65.903  1.00  0.00           C  
ATOM   1489  NH1 ARG A 140      26.690  58.202  65.172  1.00  0.00           N1+
ATOM   1490  NH2 ARG A 140      27.895  58.888  67.064  1.00  0.00           N  
ATOM   1491  H   ARG A 140      31.885  57.189  59.596  1.00  0.00           H  
ATOM   1492  HE  ARG A 140      29.802  57.490  65.982  1.00  0.00           H  
ATOM   1493 1HH1 ARG A 140      26.750  57.787  64.267  1.00  0.00           H  
ATOM   1494 2HH1 ARG A 140      25.817  58.523  65.524  1.00  0.00           H  
ATOM   1495 1HH2 ARG A 140      28.719  59.022  67.621  1.00  0.00           H  
ATOM   1496 2HH2 ARG A 140      27.072  59.310  67.423  1.00  0.00           H  
ATOM   1497  N   ASN A 141      33.522  55.032  62.705  1.00  0.00           N  
ATOM   1498  CA  ASN A 141      33.956  53.595  62.951  1.00  0.00           C  
ATOM   1499  C   ASN A 141      33.019  53.184  64.085  1.00  0.00           C  
ATOM   1500  O   ASN A 141      32.514  54.012  64.759  1.00  0.00           O  
ATOM   1501  CB  ASN A 141      35.408  53.380  63.433  1.00  0.00           C  
ATOM   1502  CG  ASN A 141      36.069  51.983  63.424  1.00  0.00           C  
ATOM   1503  ND2 ASN A 141      37.313  51.910  63.518  1.00  0.00           N  
ATOM   1504  OD1 ASN A 141      35.371  50.966  63.513  1.00  0.00           O  
ATOM   1505  H   ASN A 141      33.528  55.554  63.563  1.00  0.00           H  
ATOM   1506 1HD2 ASN A 141      37.812  52.774  63.653  1.00  0.00           H  
ATOM   1507 2HD2 ASN A 141      37.829  51.072  63.711  1.00  0.00           H  
ATOM   1508  N   VAL A 142      32.612  51.929  63.938  1.00  0.00           N  
ATOM   1509  CA  VAL A 142      31.706  51.287  64.959  1.00  0.00           C  
ATOM   1510  C   VAL A 142      32.390  50.166  65.759  1.00  0.00           C  
ATOM   1511  O   VAL A 142      32.304  50.039  66.999  1.00  0.00           O  
ATOM   1512  CB  VAL A 142      30.418  50.769  64.350  1.00  0.00           C  
ATOM   1513  CG1 VAL A 142      29.304  50.784  65.449  1.00  0.00           C  
ATOM   1514  CG2 VAL A 142      29.885  51.407  63.088  1.00  0.00           C  
ATOM   1515  H   VAL A 142      32.847  51.309  63.178  1.00  0.00           H  
ATOM   1516  N   LYS A 143      33.259  49.507  65.015  1.00  0.00           N  
ATOM   1517  CA  LYS A 143      33.958  48.321  65.536  1.00  0.00           C  
ATOM   1518  C   LYS A 143      35.243  47.915  64.750  1.00  0.00           C  
ATOM   1519  O   LYS A 143      35.121  47.901  63.532  1.00  0.00           O  
ATOM   1520  CB  LYS A 143      32.922  47.121  65.442  1.00  0.00           C  
ATOM   1521  CG  LYS A 143      33.365  45.754  65.903  1.00  0.00           C  
ATOM   1522  CD  LYS A 143      32.408  44.644  65.460  1.00  0.00           C  
ATOM   1523  CE  LYS A 143      31.006  44.881  66.071  1.00  0.00           C  
ATOM   1524  NZ  LYS A 143      30.110  43.884  65.541  1.00  0.00           N1+
ATOM   1525  H   LYS A 143      33.661  49.837  64.170  1.00  0.00           H  
ATOM   1526  HZ1 LYS A 143      29.163  44.210  65.527  1.00  0.00           H  
ATOM   1527  HZ2 LYS A 143      30.460  43.625  64.636  1.00  0.00           H  
ATOM   1528  HZ3 LYS A 143      30.232  43.089  66.150  1.00  0.00           H  
ATOM   1529  N   GLU A 144      36.224  47.240  65.319  1.00  0.00           N  
ATOM   1530  CA  GLU A 144      37.421  46.642  64.640  1.00  0.00           C  
ATOM   1531  C   GLU A 144      37.899  45.453  65.495  1.00  0.00           C  
ATOM   1532  O   GLU A 144      38.305  45.575  66.636  1.00  0.00           O  
ATOM   1533  CB  GLU A 144      38.527  47.671  64.290  1.00  0.00           C  
ATOM   1534  CG  GLU A 144      38.806  48.553  65.523  1.00  0.00           C  
ATOM   1535  CD  GLU A 144      39.864  49.654  65.312  1.00  0.00           C  
ATOM   1536  OE1 GLU A 144      39.647  50.484  64.436  1.00  0.00           O  
ATOM   1537  OE2 GLU A 144      40.906  49.557  65.931  1.00  0.00           O1-
ATOM   1538  H   GLU A 144      36.093  46.985  66.273  1.00  0.00           H  
ATOM   1539  N   SER A 145      38.340  44.559  64.661  1.00  0.00           N  
ATOM   1540  CA  SER A 145      38.750  43.209  65.094  1.00  0.00           C  
ATOM   1541  C   SER A 145      40.014  42.609  64.378  1.00  0.00           C  
ATOM   1542  O   SER A 145      39.840  41.916  63.320  1.00  0.00           O  
ATOM   1543  CB  SER A 145      37.532  42.217  64.996  1.00  0.00           C  
ATOM   1544  OG  SER A 145      36.397  42.605  65.780  1.00  0.00           O  
ATOM   1545  H   SER A 145      38.118  44.656  63.684  1.00  0.00           H  
ATOM   1546  HG  SER A 145      35.577  42.110  65.458  1.00  0.00           H  
ATOM   1547  N   ALA A 146      41.250  42.811  64.952  1.00  0.00           N  
ATOM   1548  CA  ALA A 146      42.515  42.435  64.266  1.00  0.00           C  
ATOM   1549  C   ALA A 146      42.991  40.940  64.313  1.00  0.00           C  
ATOM   1550  O   ALA A 146      43.920  40.616  65.105  1.00  0.00           O  
ATOM   1551  CB  ALA A 146      43.670  43.413  64.552  1.00  0.00           C  
ATOM   1552  H   ALA A 146      41.400  42.985  65.930  1.00  0.00           H  
ATOM   1553  N   ALA A 147      42.314  40.005  63.656  1.00  0.00           N  
ATOM   1554  CA  ALA A 147      42.823  38.615  63.639  1.00  0.00           C  
ATOM   1555  C   ALA A 147      44.069  38.452  62.764  1.00  0.00           C  
ATOM   1556  O   ALA A 147      44.425  39.332  62.012  1.00  0.00           O  
ATOM   1557  CB  ALA A 147      41.773  37.563  63.290  1.00  0.00           C  
ATOM   1558  H   ALA A 147      41.386  40.109  63.298  1.00  0.00           H  
ATOM   1559  N   HIS A 148      44.614  37.250  62.928  1.00  0.00           N  
ATOM   1560  CA  HIS A 148      45.895  36.800  62.308  1.00  0.00           C  
ATOM   1561  C   HIS A 148      45.950  36.684  60.831  1.00  0.00           C  
ATOM   1562  O   HIS A 148      46.979  37.048  60.258  1.00  0.00           O  
ATOM   1563  CB  HIS A 148      46.276  35.430  62.856  1.00  0.00           C  
ATOM   1564  CG  HIS A 148      47.000  35.402  64.164  1.00  0.00           C  
ATOM   1565  CD2 HIS A 148      46.579  34.679  65.208  1.00  0.00           C  
ATOM   1566  ND1 HIS A 148      48.187  35.888  64.442  1.00  0.00           N  
ATOM   1567  CE1 HIS A 148      48.600  35.380  65.612  1.00  0.00           C  
ATOM   1568  NE2 HIS A 148      47.563  34.654  66.078  1.00  0.00           N  
ATOM   1569  H   HIS A 148      44.253  36.669  63.651  1.00  0.00           H  
ATOM   1570  HD2 HIS A 148      45.606  34.231  65.411  1.00  0.00           H  
ATOM   1571  HE1 HIS A 148      49.534  35.515  66.159  1.00  0.00           H  
ATOM   1572  HE2 HIS A 148      47.517  34.162  66.956  1.00  0.00           H  
ATOM   1573  N   ASP A 149      44.785  36.403  60.268  1.00  0.00           N  
ATOM   1574  CA  ASP A 149      44.543  36.166  58.830  1.00  0.00           C  
ATOM   1575  C   ASP A 149      44.237  37.521  58.116  1.00  0.00           C  
ATOM   1576  O   ASP A 149      44.988  37.974  57.247  1.00  0.00           O  
ATOM   1577  CB  ASP A 149      43.443  35.163  58.592  1.00  0.00           C  
ATOM   1578  CG  ASP A 149      42.104  35.301  59.328  1.00  0.00           C  
ATOM   1579  OD1 ASP A 149      41.439  34.278  59.445  1.00  0.00           O  
ATOM   1580  OD2 ASP A 149      41.799  36.263  60.112  1.00  0.00           O1-
ATOM   1581  H   ASP A 149      43.928  36.428  60.779  1.00  0.00           H  
ATOM   1582  N   TYR A 150      43.320  38.343  58.677  1.00  0.00           N  
ATOM   1583  CA  TYR A 150      42.917  39.710  58.212  1.00  0.00           C  
ATOM   1584  C   TYR A 150      42.318  40.483  59.394  1.00  0.00           C  
ATOM   1585  O   TYR A 150      41.900  39.874  60.368  1.00  0.00           O  
ATOM   1586  CB  TYR A 150      42.077  39.822  56.957  1.00  0.00           C  
ATOM   1587  CG  TYR A 150      40.701  39.164  57.126  1.00  0.00           C  
ATOM   1588  CD1 TYR A 150      40.545  37.811  56.975  1.00  0.00           C  
ATOM   1589  CD2 TYR A 150      39.617  39.977  57.411  1.00  0.00           C  
ATOM   1590  CE1 TYR A 150      39.293  37.331  56.984  1.00  0.00           C  
ATOM   1591  CE2 TYR A 150      38.357  39.448  57.536  1.00  0.00           C  
ATOM   1592  CZ  TYR A 150      38.149  38.093  57.259  1.00  0.00           C  
ATOM   1593  OH  TYR A 150      36.933  37.498  57.538  1.00  0.00           O  
ATOM   1594  H   TYR A 150      42.897  37.991  59.506  1.00  0.00           H  
ATOM   1595  HD1 TYR A 150      41.363  37.110  56.865  1.00  0.00           H  
ATOM   1596  HD2 TYR A 150      39.816  41.040  57.575  1.00  0.00           H  
ATOM   1597  HE1 TYR A 150      39.287  36.244  56.845  1.00  0.00           H  
ATOM   1598  HE2 TYR A 150      37.470  40.048  57.763  1.00  0.00           H  
ATOM   1599  HH  TYR A 150      37.173  36.540  57.677  1.00  0.00           H  
ATOM   1600  N   THR A 151      42.121  41.778  59.200  1.00  0.00           N  
ATOM   1601  CA  THR A 151      41.536  42.667  60.209  1.00  0.00           C  
ATOM   1602  C   THR A 151      40.126  42.914  59.639  1.00  0.00           C  
ATOM   1603  O   THR A 151      39.963  43.283  58.449  1.00  0.00           O  
ATOM   1604  CB  THR A 151      42.244  44.018  60.581  1.00  0.00           C  
ATOM   1605  CG2 THR A 151      41.417  45.124  61.269  1.00  0.00           C  
ATOM   1606  OG1 THR A 151      43.482  43.897  61.245  1.00  0.00           O  
ATOM   1607  H   THR A 151      42.381  42.235  58.346  1.00  0.00           H  
ATOM   1608  HG1 THR A 151      43.817  42.986  61.008  1.00  0.00           H  
ATOM   1609  N   LEU A 152      39.137  42.571  60.438  1.00  0.00           N  
ATOM   1610  CA  LEU A 152      37.748  42.942  60.107  1.00  0.00           C  
ATOM   1611  C   LEU A 152      37.556  44.302  60.834  1.00  0.00           C  
ATOM   1612  O   LEU A 152      38.066  44.470  61.911  1.00  0.00           O  
ATOM   1613  CB  LEU A 152      36.895  41.787  60.678  1.00  0.00           C  
ATOM   1614  CG  LEU A 152      35.343  41.960  60.310  1.00  0.00           C  
ATOM   1615  CD1 LEU A 152      34.696  42.896  61.411  1.00  0.00           C  
ATOM   1616  CD2 LEU A 152      35.089  42.256  58.883  1.00  0.00           C  
ATOM   1617  H   LEU A 152      39.285  42.228  61.365  1.00  0.00           H  
ATOM   1618  N   ARG A 153      37.030  45.301  60.102  1.00  0.00           N  
ATOM   1619  CA  ARG A 153      36.431  46.559  60.664  1.00  0.00           C  
ATOM   1620  C   ARG A 153      35.016  46.782  60.148  1.00  0.00           C  
ATOM   1621  O   ARG A 153      34.759  46.408  58.976  1.00  0.00           O  
ATOM   1622  CB  ARG A 153      37.419  47.690  60.346  1.00  0.00           C  
ATOM   1623  CG  ARG A 153      37.191  49.014  61.018  1.00  0.00           C  
ATOM   1624  CD  ARG A 153      38.541  49.797  60.901  1.00  0.00           C  
ATOM   1625  NE  ARG A 153      39.793  49.358  61.594  1.00  0.00           N  
ATOM   1626  CZ  ARG A 153      40.787  48.716  61.008  1.00  0.00           C  
ATOM   1627  NH1 ARG A 153      40.657  48.229  59.785  1.00  0.00           N1+
ATOM   1628  NH2 ARG A 153      41.989  48.751  61.621  1.00  0.00           N  
ATOM   1629  H   ARG A 153      37.098  45.310  59.106  1.00  0.00           H  
ATOM   1630  HE  ARG A 153      39.831  49.600  62.566  1.00  0.00           H  
ATOM   1631 1HH1 ARG A 153      39.771  48.263  59.329  1.00  0.00           H  
ATOM   1632 2HH1 ARG A 153      41.456  48.145  59.185  1.00  0.00           H  
ATOM   1633 1HH2 ARG A 153      42.104  49.263  62.470  1.00  0.00           H  
ATOM   1634 2HH2 ARG A 153      42.648  47.999  61.530  1.00  0.00           H  
ATOM   1635  N   GLU A 154      34.174  47.387  60.965  1.00  0.00           N  
ATOM   1636  CA  GLU A 154      32.776  47.718  60.638  1.00  0.00           C  
ATOM   1637  C   GLU A 154      32.613  49.230  60.834  1.00  0.00           C  
ATOM   1638  O   GLU A 154      32.813  49.778  61.944  1.00  0.00           O  
ATOM   1639  CB  GLU A 154      31.886  46.920  61.602  1.00  0.00           C  
ATOM   1640  CG  GLU A 154      31.971  45.440  61.441  1.00  0.00           C  
ATOM   1641  CD  GLU A 154      30.895  44.665  62.249  1.00  0.00           C  
ATOM   1642  OE1 GLU A 154      29.731  45.053  62.612  1.00  0.00           O  
ATOM   1643  OE2 GLU A 154      31.235  43.485  62.581  1.00  0.00           O1-
ATOM   1644  H   GLU A 154      34.391  47.630  61.920  1.00  0.00           H  
ATOM   1645  N   LEU A 155      32.124  49.822  59.824  1.00  0.00           N  
ATOM   1646  CA  LEU A 155      31.982  51.294  59.799  1.00  0.00           C  
ATOM   1647  C   LEU A 155      30.573  51.907  59.488  1.00  0.00           C  
ATOM   1648  O   LEU A 155      29.591  51.165  59.345  1.00  0.00           O  
ATOM   1649  CB  LEU A 155      32.948  52.058  58.791  1.00  0.00           C  
ATOM   1650  CG  LEU A 155      34.464  51.999  59.101  1.00  0.00           C  
ATOM   1651  CD1 LEU A 155      35.156  50.827  58.472  1.00  0.00           C  
ATOM   1652  CD2 LEU A 155      35.247  53.315  58.754  1.00  0.00           C  
ATOM   1653  H   LEU A 155      31.714  49.342  59.050  1.00  0.00           H  
ATOM   1654  N   LYS A 156      30.470  53.257  59.551  1.00  0.00           N  
ATOM   1655  CA  LYS A 156      29.385  54.029  58.953  1.00  0.00           C  
ATOM   1656  C   LYS A 156      29.709  55.410  58.309  1.00  0.00           C  
ATOM   1657  O   LYS A 156      30.237  56.264  58.977  1.00  0.00           O  
ATOM   1658  CB  LYS A 156      28.185  54.147  59.879  1.00  0.00           C  
ATOM   1659  CG  LYS A 156      28.437  54.627  61.334  1.00  0.00           C  
ATOM   1660  CD  LYS A 156      27.121  54.608  62.092  1.00  0.00           C  
ATOM   1661  CE  LYS A 156      26.464  53.289  62.388  1.00  0.00           C  
ATOM   1662  NZ  LYS A 156      25.141  53.596  62.985  1.00  0.00           N1+
ATOM   1663  H   LYS A 156      31.178  53.818  59.968  1.00  0.00           H  
ATOM   1664  HZ1 LYS A 156      24.558  54.111  62.354  1.00  0.00           H  
ATOM   1665  HZ2 LYS A 156      24.558  52.809  63.143  1.00  0.00           H  
ATOM   1666  HZ3 LYS A 156      25.118  54.230  63.754  1.00  0.00           H  
ATOM   1667  N   LEU A 157      29.138  55.595  57.144  1.00  0.00           N  
ATOM   1668  CA  LEU A 157      29.389  56.761  56.254  1.00  0.00           C  
ATOM   1669  C   LEU A 157      28.029  57.413  55.924  1.00  0.00           C  
ATOM   1670  O   LEU A 157      27.160  56.809  55.285  1.00  0.00           O  
ATOM   1671  CB  LEU A 157      29.942  56.284  54.917  1.00  0.00           C  
ATOM   1672  CG  LEU A 157      30.642  57.403  54.092  1.00  0.00           C  
ATOM   1673  CD1 LEU A 157      31.885  58.017  54.767  1.00  0.00           C  
ATOM   1674  CD2 LEU A 157      30.688  57.066  52.616  1.00  0.00           C  
ATOM   1675  H   LEU A 157      28.445  54.978  56.781  1.00  0.00           H  
ATOM   1676  N   SER A 158      28.065  58.724  55.969  1.00  0.00           N  
ATOM   1677  CA  SER A 158      26.862  59.537  55.942  1.00  0.00           C  
ATOM   1678  C   SER A 158      27.138  60.931  55.443  1.00  0.00           C  
ATOM   1679  O   SER A 158      28.219  61.398  55.542  1.00  0.00           O  
ATOM   1680  CB  SER A 158      26.235  59.625  57.313  1.00  0.00           C  
ATOM   1681  OG  SER A 158      27.060  60.124  58.340  1.00  0.00           O  
ATOM   1682  H   SER A 158      28.939  59.213  55.903  1.00  0.00           H  
ATOM   1683  HG  SER A 158      27.731  59.425  58.597  1.00  0.00           H  
ATOM   1684  N   LYS A 159      26.160  61.539  54.900  1.00  0.00           N  
ATOM   1685  CA  LYS A 159      26.198  62.881  54.317  1.00  0.00           C  
ATOM   1686  C   LYS A 159      25.940  64.043  55.300  1.00  0.00           C  
ATOM   1687  O   LYS A 159      25.030  63.922  56.091  1.00  0.00           O  
ATOM   1688  CB  LYS A 159      25.419  63.106  52.965  1.00  0.00           C  
ATOM   1689  CG  LYS A 159      26.040  62.314  51.803  1.00  0.00           C  
ATOM   1690  CD  LYS A 159      25.106  62.472  50.623  1.00  0.00           C  
ATOM   1691  CE  LYS A 159      25.108  63.657  49.754  1.00  0.00           C  
ATOM   1692  NZ  LYS A 159      24.370  63.589  48.386  1.00  0.00           N1+
ATOM   1693  H   LYS A 159      25.232  61.156  54.931  1.00  0.00           H  
ATOM   1694  HZ1 LYS A 159      24.963  63.143  47.708  1.00  0.00           H  
ATOM   1695  HZ2 LYS A 159      23.491  63.106  48.412  1.00  0.00           H  
ATOM   1696  HZ3 LYS A 159      24.185  64.481  47.966  1.00  0.00           H  
ATOM   1697  N   VAL A 160      26.633  65.166  55.050  1.00  0.00           N  
ATOM   1698  CA  VAL A 160      26.491  66.538  55.569  1.00  0.00           C  
ATOM   1699  C   VAL A 160      25.048  67.014  55.304  1.00  0.00           C  
ATOM   1700  O   VAL A 160      24.523  67.054  54.198  1.00  0.00           O  
ATOM   1701  CB  VAL A 160      27.559  67.507  55.016  1.00  0.00           C  
ATOM   1702  CG1 VAL A 160      27.406  67.876  53.503  1.00  0.00           C  
ATOM   1703  CG2 VAL A 160      27.556  68.788  55.834  1.00  0.00           C  
ATOM   1704  H   VAL A 160      27.342  65.061  54.349  1.00  0.00           H  
ATOM   1705  N   GLY A 161      24.334  67.124  56.388  1.00  0.00           N  
ATOM   1706  CA  GLY A 161      22.981  67.642  56.352  1.00  0.00           C  
ATOM   1707  C   GLY A 161      21.792  66.740  55.911  1.00  0.00           C  
ATOM   1708  O   GLY A 161      20.747  66.593  56.555  1.00  0.00           O  
ATOM   1709  H   GLY A 161      24.777  67.233  57.275  1.00  0.00           H  
ATOM   1710  N   GLN A 162      21.993  66.288  54.694  1.00  0.00           N  
ATOM   1711  CA  GLN A 162      20.981  65.375  54.107  1.00  0.00           C  
ATOM   1712  C   GLN A 162      20.670  64.036  54.776  1.00  0.00           C  
ATOM   1713  O   GLN A 162      21.391  63.105  54.798  1.00  0.00           O  
ATOM   1714  CB  GLN A 162      21.055  65.025  52.711  1.00  0.00           C  
ATOM   1715  CG  GLN A 162      21.050  66.254  51.769  1.00  0.00           C  
ATOM   1716  CD  GLN A 162      21.045  65.824  50.276  1.00  0.00           C  
ATOM   1717  NE2 GLN A 162      20.237  66.554  49.515  1.00  0.00           N  
ATOM   1718  OE1 GLN A 162      21.952  65.214  49.726  1.00  0.00           O  
ATOM   1719  H   GLN A 162      22.734  66.691  54.155  1.00  0.00           H  
ATOM   1720 1HE2 GLN A 162      19.675  67.284  49.892  1.00  0.00           H  
ATOM   1721 2HE2 GLN A 162      20.336  66.524  48.521  1.00  0.00           H  
ATOM   1722  N   GLY A 163      19.534  64.059  55.423  1.00  0.00           N  
ATOM   1723  CA  GLY A 163      18.949  62.956  56.186  1.00  0.00           C  
ATOM   1724  C   GLY A 163      18.750  61.630  55.462  1.00  0.00           C  
ATOM   1725  O   GLY A 163      18.738  61.537  54.241  1.00  0.00           O  
ATOM   1726  H   GLY A 163      19.111  64.951  55.580  1.00  0.00           H  
ATOM   1727  N   ASN A 164      18.953  60.584  56.278  1.00  0.00           N  
ATOM   1728  CA  ASN A 164      18.906  59.141  55.995  1.00  0.00           C  
ATOM   1729  C   ASN A 164      19.709  58.536  54.868  1.00  0.00           C  
ATOM   1730  O   ASN A 164      19.185  57.919  53.936  1.00  0.00           O  
ATOM   1731  CB  ASN A 164      17.466  58.660  55.920  1.00  0.00           C  
ATOM   1732  CG  ASN A 164      16.618  58.866  57.189  1.00  0.00           C  
ATOM   1733  ND2 ASN A 164      16.455  57.801  57.859  1.00  0.00           N  
ATOM   1734  OD1 ASN A 164      16.315  59.953  57.689  1.00  0.00           O  
ATOM   1735  H   ASN A 164      19.328  60.736  57.198  1.00  0.00           H  
ATOM   1736 1HD2 ASN A 164      16.564  56.891  57.451  1.00  0.00           H  
ATOM   1737 2HD2 ASN A 164      16.367  57.752  58.860  1.00  0.00           H  
ATOM   1738  N   THR A 165      20.959  59.035  54.848  1.00  0.00           N  
ATOM   1739  CA  THR A 165      21.867  58.678  53.779  1.00  0.00           C  
ATOM   1740  C   THR A 165      22.974  57.767  54.278  1.00  0.00           C  
ATOM   1741  O   THR A 165      23.868  57.467  53.498  1.00  0.00           O  
ATOM   1742  CB  THR A 165      22.597  59.888  53.064  1.00  0.00           C  
ATOM   1743  CG2 THR A 165      21.570  60.719  52.333  1.00  0.00           C  
ATOM   1744  OG1 THR A 165      23.191  60.709  54.011  1.00  0.00           O  
ATOM   1745  H   THR A 165      21.418  59.312  55.697  1.00  0.00           H  
ATOM   1746  HG1 THR A 165      22.632  61.512  54.208  1.00  0.00           H  
ATOM   1747  N   GLU A 166      22.849  57.165  55.496  1.00  0.00           N  
ATOM   1748  CA  GLU A 166      23.912  56.381  56.077  1.00  0.00           C  
ATOM   1749  C   GLU A 166      24.197  54.954  55.479  1.00  0.00           C  
ATOM   1750  O   GLU A 166      23.425  54.023  55.638  1.00  0.00           O  
ATOM   1751  CB  GLU A 166      23.680  56.438  57.586  1.00  0.00           C  
ATOM   1752  CG  GLU A 166      24.828  55.802  58.448  1.00  0.00           C  
ATOM   1753  CD  GLU A 166      24.435  55.673  59.939  1.00  0.00           C  
ATOM   1754  OE1 GLU A 166      24.144  54.537  60.405  1.00  0.00           O  
ATOM   1755  OE2 GLU A 166      24.438  56.667  60.692  1.00  0.00           O1-
ATOM   1756  H   GLU A 166      21.963  56.937  55.891  1.00  0.00           H  
ATOM   1757  N   ARG A 167      25.455  54.722  54.942  1.00  0.00           N  
ATOM   1758  CA  ARG A 167      25.789  53.426  54.338  1.00  0.00           C  
ATOM   1759  C   ARG A 167      26.670  52.597  55.333  1.00  0.00           C  
ATOM   1760  O   ARG A 167      27.823  53.058  55.567  1.00  0.00           O  
ATOM   1761  CB  ARG A 167      26.497  53.613  52.994  1.00  0.00           C  
ATOM   1762  CG  ARG A 167      25.658  53.412  51.728  1.00  0.00           C  
ATOM   1763  CD  ARG A 167      24.545  54.449  51.602  1.00  0.00           C  
ATOM   1764  NE  ARG A 167      23.638  54.137  50.454  1.00  0.00           N  
ATOM   1765  CZ  ARG A 167      23.572  54.839  49.365  1.00  0.00           C  
ATOM   1766  NH1 ARG A 167      24.179  56.045  49.276  1.00  0.00           N1+
ATOM   1767  NH2 ARG A 167      23.146  54.201  48.294  1.00  0.00           N  
ATOM   1768  H   ARG A 167      26.186  55.409  54.861  1.00  0.00           H  
ATOM   1769  HE  ARG A 167      23.056  53.331  50.513  1.00  0.00           H  
ATOM   1770 1HH1 ARG A 167      24.823  56.390  49.961  1.00  0.00           H  
ATOM   1771 2HH1 ARG A 167      23.951  56.600  48.478  1.00  0.00           H  
ATOM   1772 1HH2 ARG A 167      22.968  53.220  48.252  1.00  0.00           H  
ATOM   1773 2HH2 ARG A 167      22.621  54.745  47.646  1.00  0.00           H  
ATOM   1774  N   THR A 168      26.089  51.458  55.817  1.00  0.00           N  
ATOM   1775  CA  THR A 168      26.613  50.720  56.978  1.00  0.00           C  
ATOM   1776  C   THR A 168      27.666  49.673  56.566  1.00  0.00           C  
ATOM   1777  O   THR A 168      27.493  48.435  56.669  1.00  0.00           O  
ATOM   1778  CB  THR A 168      25.566  50.116  57.887  1.00  0.00           C  
ATOM   1779  CG2 THR A 168      24.736  51.229  58.545  1.00  0.00           C  
ATOM   1780  OG1 THR A 168      24.777  49.218  57.107  1.00  0.00           O  
ATOM   1781  H   THR A 168      25.142  51.269  55.558  1.00  0.00           H  
ATOM   1782  HG1 THR A 168      25.338  48.406  56.930  1.00  0.00           H  
ATOM   1783  N   VAL A 169      28.738  50.293  56.036  1.00  0.00           N  
ATOM   1784  CA  VAL A 169      29.948  49.709  55.395  1.00  0.00           C
[truncated: 2,154,221 more chars]
