# Supplementary material for: Structural insights into the pSer/pThr dependent regulation of the SHP2 tyrosine phosphatase in insulin and CD28 signaling
Source: Nat Commun. 2022 Sep 16;13:5439. doi: 10.1038/s41467-022-32918-5 (PMC9481563; doi:10.1038/s41467-022-32918-5)
Supplement: Supplementary file 4 — Supplementary dataset 2 [file 41467_2022_32918_MOESM4_ESM.zip › p0CD28-04-dynamics.pdb]

MODEL        1
ATOM      1  N   SER A   4      65.030  28.820  29.790  1.00  0.00           N  
ATOM      2  CA  SER A   4      63.970  29.800  29.550  1.00  0.00           C  
ATOM      3  C   SER A   4      62.980  29.910  30.720  1.00  0.00           C  
ATOM      4  O   SER A   4      63.230  29.270  31.770  1.00  0.00           O  
ATOM      5  CB  SER A   4      63.150  29.400  28.330  1.00  0.00           C  
ATOM      6  OG  SER A   4      62.470  28.150  28.540  1.00  0.00           O  
ATOM      7  HG  SER A   4      62.080  27.780  27.700  1.00  0.00           H  
ATOM      8  H1  SER A   4      65.410  28.540  28.910  1.00  0.00           H  
ATOM      9  H2  SER A   4      65.740  29.220  30.380  1.00  0.00           H  
ATOM     10  H3  SER A   4      64.650  28.040  30.280  1.00  0.00           H  
ATOM     11  N   GLY A   5      62.080  30.900  30.760  1.00  0.00           N  
ATOM     12  CA  GLY A   5      61.010  30.830  31.810  1.00  0.00           C  
ATOM     13  C   GLY A   5      59.830  31.820  31.580  1.00  0.00           C  
ATOM     14  O   GLY A   5      58.810  31.560  30.910  1.00  0.00           O  
ATOM     15  H   GLY A   5      62.080  31.750  30.230  1.00  0.00           H  
ATOM     16  N   PHE A   6      60.010  32.910  32.320  1.00  0.00           N  
ATOM     17  CA  PHE A   6      59.140  34.090  32.400  1.00  0.00           C  
ATOM     18  C   PHE A   6      59.740  35.430  31.960  1.00  0.00           C  
ATOM     19  O   PHE A   6      59.010  36.290  31.550  1.00  0.00           O  
ATOM     20  CB  PHE A   6      58.420  34.140  33.760  1.00  0.00           C  
ATOM     21  CG  PHE A   6      57.420  33.050  33.950  1.00  0.00           C  
ATOM     22  CD1 PHE A   6      56.470  32.850  32.970  1.00  0.00           C  
ATOM     23  CD2 PHE A   6      57.490  32.330  35.150  1.00  0.00           C  
ATOM     24  CE1 PHE A   6      55.460  31.960  33.340  1.00  0.00           C  
ATOM     25  CE2 PHE A   6      56.460  31.390  35.420  1.00  0.00           C  
ATOM     26  CZ  PHE A   6      55.390  31.280  34.560  1.00  0.00           C  
ATOM     27  H   PHE A   6      60.910  32.990  32.740  1.00  0.00           H  
ATOM     28  HD1 PHE A   6      56.570  33.140  31.920  1.00  0.00           H  
ATOM     29  HD2 PHE A   6      58.230  32.610  35.890  1.00  0.00           H  
ATOM     30  HE1 PHE A   6      54.730  31.590  32.620  1.00  0.00           H  
ATOM     31  HE2 PHE A   6      56.470  30.830  36.350  1.00  0.00           H  
ATOM     32  HZ  PHE A   6      54.420  30.840  34.780  1.00  0.00           H  
ATOM     33  N   TRP A   7      61.080  35.540  31.980  1.00  0.00           N  
ATOM     34  CA  TRP A   7      61.870  36.680  31.510  1.00  0.00           C  
ATOM     35  C   TRP A   7      61.510  37.090  30.110  1.00  0.00           C  
ATOM     36  O   TRP A   7      61.080  38.200  29.930  1.00  0.00           O  
ATOM     37  CB  TRP A   7      63.370  36.410  31.750  1.00  0.00           C  
ATOM     38  CG  TRP A   7      64.340  37.510  31.370  1.00  0.00           C  
ATOM     39  CD1 TRP A   7      64.610  38.560  32.220  1.00  0.00           C  
ATOM     40  CD2 TRP A   7      64.830  37.740  30.130  1.00  0.00           C  
ATOM     41  CE2 TRP A   7      65.480  38.970  30.240  1.00  0.00           C  
ATOM     42  CE3 TRP A   7      65.180  36.980  29.000  1.00  0.00           C  
ATOM     43  NE1 TRP A   7      65.320  39.400  31.510  1.00  0.00           N  
ATOM     44  CZ2 TRP A   7      66.270  39.410  29.250  1.00  0.00           C  
ATOM     45  CZ3 TRP A   7      66.080  37.450  28.010  1.00  0.00           C  
ATOM     46  CH2 TRP A   7      66.580  38.710  28.130  1.00  0.00           C  
ATOM     47  H   TRP A   7      61.630  34.900  32.530  1.00  0.00           H  
ATOM     48  HD1 TRP A   7      64.110  38.750  33.170  1.00  0.00           H  
ATOM     49  HE1 TRP A   7      65.590  40.330  31.750  1.00  0.00           H  
ATOM     50  HE3 TRP A   7      64.950  35.910  28.920  1.00  0.00           H  
ATOM     51  HZ2 TRP A   7      66.670  40.420  29.270  1.00  0.00           H  
ATOM     52  HZ3 TRP A   7      66.240  36.830  27.120  1.00  0.00           H  
ATOM     53  HH2 TRP A   7      67.400  38.970  27.460  1.00  0.00           H  
ATOM     54  N   GLU A   8      61.510  36.130  29.170  1.00  0.00           N  
ATOM     55  CA  GLU A   8      61.010  36.350  27.770  1.00  0.00           C  
ATOM     56  C   GLU A   8      59.490  36.700  27.640  1.00  0.00           C  
ATOM     57  O   GLU A   8      59.120  37.750  27.160  1.00  0.00           O  
ATOM     58  CB  GLU A   8      61.480  35.180  26.880  1.00  0.00           C  
ATOM     59  CG  GLU A   8      61.100  33.760  27.250  1.00  0.00           C  
ATOM     60  CD  GLU A   8      61.850  33.260  28.510  1.00  0.00           C  
ATOM     61  OE1 GLU A   8      62.970  32.770  28.360  1.00  0.00           O  
ATOM     62  OE2 GLU A   8      61.320  33.470  29.600  1.00  0.00           O1-
ATOM     63  H   GLU A   8      61.650  35.160  29.380  1.00  0.00           H  
ATOM     64  N   GLU A   9      58.730  36.120  28.610  1.00  0.00           N  
ATOM     65  CA  GLU A   9      57.240  36.230  28.570  1.00  0.00           C  
ATOM     66  C   GLU A   9      56.710  37.510  29.280  1.00  0.00           C  
ATOM     67  O   GLU A   9      55.640  38.050  28.900  1.00  0.00           O  
ATOM     68  CB  GLU A   9      56.620  35.000  29.140  1.00  0.00           C  
ATOM     69  CG  GLU A   9      55.140  34.840  28.990  1.00  0.00           C  
ATOM     70  CD  GLU A   9      54.660  33.430  29.410  1.00  0.00           C  
ATOM     71  OE1 GLU A   9      55.440  32.500  29.180  1.00  0.00           O  
ATOM     72  OE2 GLU A   9      53.540  33.160  29.890  1.00  0.00           O1-
ATOM     73  H   GLU A   9      59.020  35.590  29.410  1.00  0.00           H  
ATOM     74  N   PHE A  10      57.520  37.960  30.220  1.00  0.00           N  
ATOM     75  CA  PHE A  10      57.400  39.280  30.860  1.00  0.00           C  
ATOM     76  C   PHE A  10      57.830  40.430  30.000  1.00  0.00           C  
ATOM     77  O   PHE A  10      57.150  41.460  29.920  1.00  0.00           O  
ATOM     78  CB  PHE A  10      57.940  39.320  32.280  1.00  0.00           C  
ATOM     79  CG  PHE A  10      57.940  40.550  33.150  1.00  0.00           C  
ATOM     80  CD1 PHE A  10      56.760  41.260  33.320  1.00  0.00           C  
ATOM     81  CD2 PHE A  10      59.160  41.070  33.580  1.00  0.00           C  
ATOM     82  CE1 PHE A  10      56.770  42.580  33.810  1.00  0.00           C  
ATOM     83  CE2 PHE A  10      59.200  42.380  34.070  1.00  0.00           C  
ATOM     84  CZ  PHE A  10      58.010  43.060  34.250  1.00  0.00           C  
ATOM     85  H   PHE A  10      58.130  37.320  30.670  1.00  0.00           H  
ATOM     86  HD1 PHE A  10      55.880  40.820  32.860  1.00  0.00           H  
ATOM     87  HD2 PHE A  10      60.010  40.390  33.590  1.00  0.00           H  
ATOM     88  HE1 PHE A  10      55.800  43.090  33.800  1.00  0.00           H  
ATOM     89  HE2 PHE A  10      60.130  42.850  34.390  1.00  0.00           H  
ATOM     90  HZ  PHE A  10      58.030  44.070  34.640  1.00  0.00           H  
ATOM     91  N   GLU A  11      58.920  40.230  29.240  1.00  0.00           N  
ATOM     92  CA  GLU A  11      59.340  41.080  28.110  1.00  0.00           C  
ATOM     93  C   GLU A  11      58.230  41.320  27.100  1.00  0.00           C  
ATOM     94  O   GLU A  11      57.910  42.430  26.770  1.00  0.00           O  
ATOM     95  CB  GLU A  11      60.600  40.660  27.350  1.00  0.00           C  
ATOM     96  CG  GLU A  11      61.330  41.940  26.770  1.00  0.00           C  
ATOM     97  CD  GLU A  11      62.010  42.650  27.990  1.00  0.00           C  
ATOM     98  OE1 GLU A  11      62.100  43.850  27.930  1.00  0.00           O  
ATOM     99  OE2 GLU A  11      62.700  42.080  28.800  1.00  0.00           O1-
ATOM    100  H   GLU A  11      59.640  39.640  29.620  1.00  0.00           H  
ATOM    101  N   THR A  12      57.610  40.250  26.690  1.00  0.00           N  
ATOM    102  CA  THR A  12      56.460  40.360  25.790  1.00  0.00           C  
ATOM    103  C   THR A  12      55.280  41.300  26.380  1.00  0.00           C  
ATOM    104  O   THR A  12      54.830  42.160  25.610  1.00  0.00           O  
ATOM    105  CB  THR A  12      56.100  39.000  25.320  1.00  0.00           C  
ATOM    106  CG2 THR A  12      54.950  38.990  24.340  1.00  0.00           C  
ATOM    107  OG1 THR A  12      57.160  38.430  24.610  1.00  0.00           O  
ATOM    108  H   THR A  12      57.870  39.350  27.060  1.00  0.00           H  
ATOM    109  HG1 THR A  12      57.360  38.890  23.750  1.00  0.00           H  
ATOM    110  N   LEU A  13      54.960  41.190  27.670  1.00  0.00           N  
ATOM    111  CA  LEU A  13      53.930  42.020  28.410  1.00  0.00           C  
ATOM    112  C   LEU A  13      54.240  43.560  28.320  1.00  0.00           C  
ATOM    113  O   LEU A  13      53.400  44.420  28.070  1.00  0.00           O  
ATOM    114  CB  LEU A  13      53.750  41.480  29.810  1.00  0.00           C  
ATOM    115  CG  LEU A  13      53.120  40.120  29.930  1.00  0.00           C  
ATOM    116  CD1 LEU A  13      53.200  39.690  31.400  1.00  0.00           C  
ATOM    117  CD2 LEU A  13      51.710  40.190  29.470  1.00  0.00           C  
ATOM    118  H   LEU A  13      55.440  40.450  28.130  1.00  0.00           H  
ATOM    119  N   GLN A  14      55.520  43.930  28.430  1.00  0.00           N  
ATOM    120  CA  GLN A  14      56.050  45.280  28.290  1.00  0.00           C  
ATOM    121  C   GLN A  14      55.910  45.900  26.950  1.00  0.00           C  
ATOM    122  O   GLN A  14      55.420  47.060  26.900  1.00  0.00           O  
ATOM    123  CB  GLN A  14      57.480  45.120  28.890  1.00  0.00           C  
ATOM    124  CG  GLN A  14      57.460  45.080  30.450  1.00  0.00           C  
ATOM    125  CD  GLN A  14      58.850  44.870  30.950  1.00  0.00           C  
ATOM    126  NE2 GLN A  14      59.220  43.630  31.000  1.00  0.00           N  
ATOM    127  OE1 GLN A  14      59.560  45.840  31.230  1.00  0.00           O  
ATOM    128  H   GLN A  14      56.160  43.170  28.280  1.00  0.00           H  
ATOM    129 1HE2 GLN A  14      58.650  42.850  30.750  1.00  0.00           H  
ATOM    130 2HE2 GLN A  14      60.210  43.480  31.040  1.00  0.00           H  
ATOM    131  N   GLN A  15      56.070  45.060  25.950  1.00  0.00           N  
ATOM    132  CA  GLN A  15      55.940  45.530  24.560  1.00  0.00           C  
ATOM    133  C   GLN A  15      54.460  45.740  24.240  1.00  0.00           C  
ATOM    134  O   GLN A  15      54.000  46.650  23.530  1.00  0.00           O  
ATOM    135  CB  GLN A  15      56.470  44.400  23.670  1.00  0.00           C  
ATOM    136  CG  GLN A  15      57.900  44.640  23.150  1.00  0.00           C  
ATOM    137  CD  GLN A  15      58.390  43.500  22.170  1.00  0.00           C  
ATOM    138  NE2 GLN A  15      59.640  43.450  22.030  1.00  0.00           N  
ATOM    139  OE1 GLN A  15      57.700  42.600  21.680  1.00  0.00           O  
ATOM    140  H   GLN A  15      56.140  44.080  26.120  1.00  0.00           H  
ATOM    141 1HE2 GLN A  15      60.260  44.150  22.380  1.00  0.00           H  
ATOM    142 2HE2 GLN A  15      59.990  42.610  21.620  1.00  0.00           H  
ATOM    143  N   GLN A  16      53.720  44.760  24.780  1.00  0.00           N  
ATOM    144  CA  GLN A  16      52.240  44.850  24.770  1.00  0.00           C  
ATOM    145  C   GLN A  16      51.740  46.170  25.480  1.00  0.00           C  
ATOM    146  O   GLN A  16      50.910  46.840  24.920  1.00  0.00           O  
ATOM    147  CB  GLN A  16      51.520  43.650  25.380  1.00  0.00           C  
ATOM    148  CG  GLN A  16      51.560  42.320  24.630  1.00  0.00           C  
ATOM    149  CD  GLN A  16      51.420  41.110  25.560  1.00  0.00           C  
ATOM    150  NE2 GLN A  16      51.780  39.950  25.190  1.00  0.00           N  
ATOM    151  OE1 GLN A  16      51.040  41.160  26.710  1.00  0.00           O  
ATOM    152  H   GLN A  16      54.050  43.850  25.040  1.00  0.00           H  
ATOM    153 1HE2 GLN A  16      52.220  39.920  24.290  1.00  0.00           H  
ATOM    154 2HE2 GLN A  16      51.830  39.230  25.870  1.00  0.00           H  
ATOM    155  N   GLU A  17      52.200  46.430  26.670  1.00  0.00           N  
ATOM    156  CA  GLU A  17      51.840  47.660  27.470  1.00  0.00           C  
ATOM    157  C   GLU A  17      52.210  48.950  26.740  1.00  0.00           C  
ATOM    158  O   GLU A  17      51.500  49.860  26.920  1.00  0.00           O  
ATOM    159  CB  GLU A  17      52.410  47.520  28.910  1.00  0.00           C  
ATOM    160  CG  GLU A  17      51.930  48.440  29.980  1.00  0.00           C  
ATOM    161  CD  GLU A  17      50.690  47.780  30.590  1.00  0.00           C  
ATOM    162  OE1 GLU A  17      49.600  48.200  30.260  1.00  0.00           O  
ATOM    163  OE2 GLU A  17      50.790  46.920  31.440  1.00  0.00           O1-
ATOM    164  H   GLU A  17      52.640  45.670  27.150  1.00  0.00           H  
ATOM    165  N   CYS A  18      53.280  48.920  25.880  1.00  0.00           N  
ATOM    166  CA  CYS A  18      53.660  50.080  25.110  1.00  0.00           C  
ATOM    167  C   CYS A  18      52.590  50.560  24.100  1.00  0.00           C  
ATOM    168  O   CYS A  18      52.620  51.720  23.670  1.00  0.00           O  
ATOM    169  CB  CYS A  18      54.940  49.960  24.300  1.00  0.00           C  
ATOM    170  SG  CYS A  18      56.490  50.520  25.080  1.00  0.00           S  
ATOM    171  H   CYS A  18      53.900  48.140  25.740  1.00  0.00           H  
ATOM    172  HG  CYS A  18      57.460  50.210  24.220  1.00  0.00           H  
ATOM    173  N   LYS A  19      51.770  49.610  23.640  1.00  0.00           N  
ATOM    174  CA  LYS A  19      50.600  49.910  22.720  1.00  0.00           C  
ATOM    175  C   LYS A  19      49.470  50.620  23.530  1.00  0.00           C  
ATOM    176  O   LYS A  19      48.760  50.080  24.360  1.00  0.00           O  
ATOM    177  CB  LYS A  19      50.120  48.550  22.220  1.00  0.00           C  
ATOM    178  CG  LYS A  19      49.370  48.540  20.870  1.00  0.00           C  
ATOM    179  CD  LYS A  19      50.260  48.740  19.600  1.00  0.00           C  
ATOM    180  CE  LYS A  19      49.470  48.980  18.360  1.00  0.00           C  
ATOM    181  NZ  LYS A  19      50.250  49.670  17.340  1.00  0.00           N1+
ATOM    182  H   LYS A  19      51.880  48.630  23.770  1.00  0.00           H  
ATOM    183  HZ1 LYS A  19      49.820  49.480  16.460  1.00  0.00           H  
ATOM    184  HZ2 LYS A  19      50.220  50.640  17.560  1.00  0.00           H  
ATOM    185  HZ3 LYS A  19      51.180  49.290  17.380  1.00  0.00           H  
ATOM    186  N   LEU A  20      49.440  51.930  23.500  1.00  0.00           N  
ATOM    187  CA  LEU A  20      48.550  52.850  24.270  1.00  0.00           C  
ATOM    188  C   LEU A  20      47.970  53.840  23.250  1.00  0.00           C  
ATOM    189  O   LEU A  20      48.630  54.780  22.790  1.00  0.00           O  
ATOM    190  CB  LEU A  20      49.440  53.420  25.360  1.00  0.00           C  
ATOM    191  CG  LEU A  20      48.880  54.640  26.100  1.00  0.00           C  
ATOM    192  CD1 LEU A  20      47.800  54.240  27.090  1.00  0.00           C  
ATOM    193  CD2 LEU A  20      50.060  55.310  26.790  1.00  0.00           C  
ATOM    194  H   LEU A  20      50.090  52.390  22.890  1.00  0.00           H  
ATOM    195  N   LEU A  21      46.820  53.390  22.650  1.00  0.00           N  
ATOM    196  CA  LEU A  21      45.920  54.130  21.690  1.00  0.00           C  
ATOM    197  C   LEU A  21      44.620  54.770  22.210  1.00  0.00           C  
ATOM    198  O   LEU A  21      44.360  56.000  22.050  1.00  0.00           O  
ATOM    199  CB  LEU A  21      45.550  53.140  20.560  1.00  0.00           C  
ATOM    200  CG  LEU A  21      46.550  53.110  19.430  1.00  0.00           C  
ATOM    201  CD1 LEU A  21      47.670  52.160  19.780  1.00  0.00           C  
ATOM    202  CD2 LEU A  21      45.830  52.730  18.200  1.00  0.00           C  
ATOM    203  H   LEU A  21      46.540  52.430  22.770  1.00  0.00           H  
ATOM    204  N   TYR A  22      43.960  53.980  23.060  1.00  0.00           N  
ATOM    205  CA  TYR A  22      42.720  54.290  23.800  1.00  0.00           C  
ATOM    206  C   TYR A  22      42.840  55.620  24.630  1.00  0.00           C  
ATOM    207  O   TYR A  22      43.850  55.980  25.200  1.00  0.00           O  
ATOM    208  CB  TYR A  22      42.260  53.090  24.720  1.00  0.00           C  
ATOM    209  CG  TYR A  22      41.770  51.900  23.990  1.00  0.00           C  
ATOM    210  CD1 TYR A  22      40.590  51.950  23.260  1.00  0.00           C  
ATOM    211  CD2 TYR A  22      42.280  50.620  24.310  1.00  0.00           C  
ATOM    212  CE1 TYR A  22      40.010  50.810  22.710  1.00  0.00           C  
ATOM    213  CE2 TYR A  22      41.710  49.450  23.860  1.00  0.00           C  
ATOM    214  CZ  TYR A  22      40.630  49.580  22.990  1.00  0.00           C  
ATOM    215  OH  TYR A  22      40.270  48.480  22.340  1.00  0.00           O  
ATOM    216  H   TYR A  22      44.280  53.030  23.030  1.00  0.00           H  
ATOM    217  HD1 TYR A  22      40.360  52.920  22.830  1.00  0.00           H  
ATOM    218  HD2 TYR A  22      43.140  50.520  24.980  1.00  0.00           H  
ATOM    219  HE1 TYR A  22      39.010  50.890  22.280  1.00  0.00           H  
ATOM    220  HE2 TYR A  22      42.260  48.540  24.100  1.00  0.00           H  
ATOM    221  HH  TYR A  22      40.960  47.760  22.300  1.00  0.00           H  
ATOM    222  N   SER A  23      41.750  56.330  24.660  1.00  0.00           N  
ATOM    223  CA  SER A  23      41.740  57.760  25.070  1.00  0.00           C  
ATOM    224  C   SER A  23      41.910  57.950  26.600  1.00  0.00           C  
ATOM    225  O   SER A  23      41.270  57.240  27.350  1.00  0.00           O  
ATOM    226  CB  SER A  23      40.450  58.440  24.600  1.00  0.00           C  
ATOM    227  OG  SER A  23      40.480  59.850  25.060  1.00  0.00           O  
ATOM    228  H   SER A  23      40.820  55.970  24.700  1.00  0.00           H  
ATOM    229  HG  SER A  23      39.940  59.940  25.890  1.00  0.00           H  
ATOM    230  N   ARG A  24      42.680  58.960  26.970  1.00  0.00           N  
ATOM    231  CA  ARG A  24      42.830  59.320  28.390  1.00  0.00           C  
ATOM    232  C   ARG A  24      42.730  60.890  28.640  1.00  0.00           C  
ATOM    233  O   ARG A  24      43.230  61.440  29.630  1.00  0.00           O  
ATOM    234  CB  ARG A  24      44.330  59.090  28.720  1.00  0.00           C  
ATOM    235  CG  ARG A  24      44.640  57.600  28.540  1.00  0.00           C  
ATOM    236  CD  ARG A  24      45.970  57.150  29.080  1.00  0.00           C  
ATOM    237  NE  ARG A  24      47.020  57.740  28.280  1.00  0.00           N  
ATOM    238  CZ  ARG A  24      48.280  57.810  28.660  1.00  0.00           C  
ATOM    239  NH1 ARG A  24      48.790  57.040  29.580  1.00  0.00           N1+
ATOM    240  NH2 ARG A  24      49.100  58.750  28.110  1.00  0.00           N  
ATOM    241  H   ARG A  24      43.300  59.350  26.290  1.00  0.00           H  
ATOM    242  HE  ARG A  24      46.800  57.840  27.310  1.00  0.00           H  
ATOM    243 1HH1 ARG A  24      48.370  56.380  30.190  1.00  0.00           H  
ATOM    244 2HH1 ARG A  24      49.770  57.130  29.740  1.00  0.00           H  
ATOM    245 1HH2 ARG A  24      48.670  59.470  27.570  1.00  0.00           H  
ATOM    246 2HH2 ARG A  24      50.090  58.730  28.170  1.00  0.00           H  
ATOM    247  N   LYS A  25      41.740  61.500  28.000  1.00  0.00           N  
ATOM    248  CA  LYS A  25      41.590  62.970  27.800  1.00  0.00           C  
ATOM    249  C   LYS A  25      41.020  63.720  28.980  1.00  0.00           C  
ATOM    250  O   LYS A  25      41.500  64.810  29.200  1.00  0.00           O  
ATOM    251  CB  LYS A  25      40.890  63.430  26.500  1.00  0.00           C  
ATOM    252  CG  LYS A  25      41.860  63.120  25.330  1.00  0.00           C  
ATOM    253  CD  LYS A  25      41.280  63.590  24.010  1.00  0.00           C  
ATOM    254  CE  LYS A  25      40.020  63.000  23.370  1.00  0.00           C  
ATOM    255  NZ  LYS A  25      40.060  61.570  23.170  1.00  0.00           N1+
ATOM    256  H   LYS A  25      40.900  61.040  27.740  1.00  0.00           H  
ATOM    257  HZ1 LYS A  25      39.220  61.120  22.860  1.00  0.00           H  
ATOM    258  HZ2 LYS A  25      40.770  61.390  22.480  1.00  0.00           H  
ATOM    259  HZ3 LYS A  25      40.300  61.100  24.010  1.00  0.00           H  
ATOM    260  N   GLU A  26      40.030  63.200  29.680  1.00  0.00           N  
ATOM    261  CA  GLU A  26      39.740  63.730  30.980  1.00  0.00           C  
ATOM    262  C   GLU A  26      40.880  63.640  32.090  1.00  0.00           C  
ATOM    263  O   GLU A  26      41.190  64.600  32.820  1.00  0.00           O  
ATOM    264  CB  GLU A  26      38.400  63.550  31.580  1.00  0.00           C  
ATOM    265  CG  GLU A  26      37.330  64.230  30.770  1.00  0.00           C  
ATOM    266  CD  GLU A  26      37.320  65.770  30.920  1.00  0.00           C  
ATOM    267  OE1 GLU A  26      37.730  66.440  29.950  1.00  0.00           O  
ATOM    268  OE2 GLU A  26      36.780  66.330  31.840  1.00  0.00           O1-
ATOM    269  H   GLU A  26      39.400  62.580  29.220  1.00  0.00           H  
ATOM    270  N   GLY A  27      41.560  62.480  32.170  1.00  0.00           N  
ATOM    271  CA  GLY A  27      42.850  62.200  32.960  1.00  0.00           C  
ATOM    272  C   GLY A  27      43.950  63.190  32.520  1.00  0.00           C  
ATOM    273  O   GLY A  27      44.690  63.600  33.430  1.00  0.00           O  
ATOM    274  H   GLY A  27      41.110  61.650  31.870  1.00  0.00           H  
ATOM    275  N   GLN A  28      43.910  63.700  31.280  1.00  0.00           N  
ATOM    276  CA  GLN A  28      44.950  64.690  30.900  1.00  0.00           C  
ATOM    277  C   GLN A  28      44.710  66.150  31.400  1.00  0.00           C  
ATOM    278  O   GLN A  28      45.650  66.970  31.260  1.00  0.00           O  
ATOM    279  CB  GLN A  28      45.260  64.600  29.390  1.00  0.00           C  
ATOM    280  CG  GLN A  28      46.150  63.430  29.050  1.00  0.00           C  
ATOM    281  CD  GLN A  28      46.210  63.240  27.520  1.00  0.00           C  
ATOM    282  NE2 GLN A  28      46.870  64.120  26.830  1.00  0.00           N  
ATOM    283  OE1 GLN A  28      45.800  62.270  26.960  1.00  0.00           O  
ATOM    284  H   GLN A  28      43.460  63.120  30.600  1.00  0.00           H  
ATOM    285 1HE2 GLN A  28      47.170  64.980  27.240  1.00  0.00           H  
ATOM    286 2HE2 GLN A  28      47.070  63.940  25.870  1.00  0.00           H  
ATOM    287  N   ARG A  29      43.430  66.440  31.550  1.00  0.00           N  
ATOM    288  CA  ARG A  29      42.990  67.870  31.620  1.00  0.00           C  
ATOM    289  C   ARG A  29      43.800  68.580  32.800  1.00  0.00           C  
ATOM    290  O   ARG A  29      43.900  68.090  33.880  1.00  0.00           O  
ATOM    291  CB  ARG A  29      41.500  67.670  31.760  1.00  0.00           C  
ATOM    292  CG  ARG A  29      40.630  68.900  31.580  1.00  0.00           C  
ATOM    293  CD  ARG A  29      39.330  68.730  32.340  1.00  0.00           C  
ATOM    294  NE  ARG A  29      38.700  70.050  32.310  1.00  0.00           N  
ATOM    295  CZ  ARG A  29      37.430  70.280  31.770  1.00  0.00           C  
ATOM    296  NH1 ARG A  29      36.750  69.270  31.150  1.00  0.00           N1+
ATOM    297  NH2 ARG A  29      36.810  71.470  31.830  1.00  0.00           N  
ATOM    298  H   ARG A  29      42.710  65.760  31.450  1.00  0.00           H  
ATOM    299  HE  ARG A  29      39.340  70.790  32.500  1.00  0.00           H  
ATOM    300 1HH1 ARG A  29      37.040  68.320  31.280  1.00  0.00           H  
ATOM    301 2HH1 ARG A  29      35.950  69.470  30.600  1.00  0.00           H  
ATOM    302 1HH2 ARG A  29      37.360  72.260  32.110  1.00  0.00           H  
ATOM    303 2HH2 ARG A  29      35.830  71.630  31.770  1.00  0.00           H  
ATOM    304  N   GLN A  30      44.070  69.890  32.540  1.00  0.00           N  
ATOM    305  CA  GLN A  30      44.740  70.750  33.560  1.00  0.00           C  
ATOM    306  C   GLN A  30      44.150  70.750  34.990  1.00  0.00           C  
ATOM    307  O   GLN A  30      44.860  70.330  35.870  1.00  0.00           O  
ATOM    308  CB  GLN A  30      44.790  72.150  32.930  1.00  0.00           C  
ATOM    309  CG  GLN A  30      45.840  73.080  33.450  1.00  0.00           C  
ATOM    310  CD  GLN A  30      47.260  72.590  33.410  1.00  0.00           C  
ATOM    311  NE2 GLN A  30      47.850  72.850  32.270  1.00  0.00           N  
ATOM    312  OE1 GLN A  30      47.920  72.250  34.330  1.00  0.00           O  
ATOM    313  H   GLN A  30      43.990  70.320  31.640  1.00  0.00           H  
ATOM    314 1HE2 GLN A  30      47.250  73.140  31.520  1.00  0.00           H  
ATOM    315 2HE2 GLN A  30      48.840  72.770  32.140  1.00  0.00           H  
ATOM    316  N   GLU A  31      42.850  70.900  35.070  1.00  0.00           N  
ATOM    317  CA  GLU A  31      42.090  70.750  36.370  1.00  0.00           C  
ATOM    318  C   GLU A  31      42.310  69.500  37.180  1.00  0.00           C  
ATOM    319  O   GLU A  31      42.850  69.620  38.260  1.00  0.00           O  
ATOM    320  CB  GLU A  31      40.610  70.830  35.920  1.00  0.00           C  
ATOM    321  CG  GLU A  31      40.080  72.200  35.570  1.00  0.00           C  
ATOM    322  CD  GLU A  31      40.440  72.710  34.180  1.00  0.00           C  
ATOM    323  OE1 GLU A  31      40.890  71.840  33.330  1.00  0.00           O  
ATOM    324  OE2 GLU A  31      40.490  73.970  33.930  1.00  0.00           O1-
ATOM    325  H   GLU A  31      42.370  71.140  34.230  1.00  0.00           H  
ATOM    326  N   ASN A  32      42.490  68.450  36.390  1.00  0.00           N  
ATOM    327  CA  ASN A  32      42.390  67.070  37.030  1.00  0.00           C  
ATOM    328  C   ASN A  32      43.800  66.450  37.420  1.00  0.00           C  
ATOM    329  O   ASN A  32      43.810  65.600  38.320  1.00  0.00           O  
ATOM    330  CB  ASN A  32      41.760  66.060  36.060  1.00  0.00           C  
ATOM    331  CG  ASN A  32      40.240  66.100  35.930  1.00  0.00           C  
ATOM    332  ND2 ASN A  32      39.670  65.520  34.930  1.00  0.00           N  
ATOM    333  OD1 ASN A  32      39.560  66.360  36.930  1.00  0.00           O  
ATOM    334  H   ASN A  32      42.740  68.540  35.420  1.00  0.00           H  
ATOM    335 1HD2 ASN A  32      40.190  65.000  34.250  1.00  0.00           H  
ATOM    336 2HD2 ASN A  32      38.680  65.620  34.850  1.00  0.00           H  
ATOM    337  N   LYS A  33      44.840  67.230  37.090  1.00  0.00           N  
ATOM    338  CA  LYS A  33      46.250  66.820  37.300  1.00  0.00           C  
ATOM    339  C   LYS A  33      46.530  66.760  38.780  1.00  0.00           C  
ATOM    340  O   LYS A  33      47.390  65.940  39.190  1.00  0.00           O  
ATOM    341  CB  LYS A  33      47.290  67.560  36.350  1.00  0.00           C  
ATOM    342  CG  LYS A  33      46.890  67.550  34.880  1.00  0.00           C  
ATOM    343  CD  LYS A  33      48.130  68.200  34.130  1.00  0.00           C  
ATOM    344  CE  LYS A  33      47.870  68.510  32.690  1.00  0.00           C  
ATOM    345  NZ  LYS A  33      48.980  69.080  31.940  1.00  0.00           N1+
ATOM    346  H   LYS A  33      44.750  68.050  36.540  1.00  0.00           H  
ATOM    347  HZ1 LYS A  33      49.740  68.430  32.020  1.00  0.00           H  
ATOM    348  HZ2 LYS A  33      48.710  69.200  30.980  1.00  0.00           H  
ATOM    349  HZ3 LYS A  33      49.300  69.970  32.280  1.00  0.00           H  
ATOM    350  N   ASN A  34      45.770  67.510  39.530  1.00  0.00           N  
ATOM    351  CA  ASN A  34      45.920  67.250  40.990  1.00  0.00           C  
ATOM    352  C   ASN A  34      45.290  65.910  41.620  1.00  0.00           C  
ATOM    353  O   ASN A  34      45.810  65.330  42.570  1.00  0.00           O  
ATOM    354  CB  ASN A  34      45.540  68.530  41.740  1.00  0.00           C  
ATOM    355  CG  ASN A  34      46.670  69.080  42.680  1.00  0.00           C  
ATOM    356  ND2 ASN A  34      46.720  70.370  42.840  1.00  0.00           N  
ATOM    357  OD1 ASN A  34      47.270  68.420  43.430  1.00  0.00           O  
ATOM    358  H   ASN A  34      45.310  68.360  39.270  1.00  0.00           H  
ATOM    359 1HD2 ASN A  34      46.160  71.000  42.310  1.00  0.00           H  
ATOM    360 2HD2 ASN A  34      47.230  70.680  43.650  1.00  0.00           H  
ATOM    361  N   LYS A  35      44.200  65.450  41.000  1.00  0.00           N  
ATOM    362  CA  LYS A  35      43.260  64.420  41.520  1.00  0.00           C  
ATOM    363  C   LYS A  35      43.760  62.970  41.570  1.00  0.00           C  
ATOM    364  O   LYS A  35      42.990  62.110  42.020  1.00  0.00           O  
ATOM    365  CB  LYS A  35      41.950  64.510  40.710  1.00  0.00           C  
ATOM    366  CG  LYS A  35      41.050  65.760  40.870  1.00  0.00           C  
ATOM    367  CD  LYS A  35      39.800  65.690  39.970  1.00  0.00           C  
ATOM    368  CE  LYS A  35      39.080  67.060  40.000  1.00  0.00           C  
ATOM    369  NZ  LYS A  35      38.020  67.160  39.010  1.00  0.00           N1+
ATOM    370  H   LYS A  35      44.160  65.410  40.000  1.00  0.00           H  
ATOM    371  HZ1 LYS A  35      37.820  68.110  38.770  1.00  0.00           H  
ATOM    372  HZ2 LYS A  35      38.280  66.740  38.140  1.00  0.00           H  
ATOM    373  HZ3 LYS A  35      37.140  66.820  39.350  1.00  0.00           H  
ATOM    374  N   ASN A  36      45.010  62.780  41.060  1.00  0.00           N  
ATOM    375  CA  ASN A  36      45.590  61.430  41.000  1.00  0.00           C  
ATOM    376  C   ASN A  36      46.910  61.320  41.760  1.00  0.00           C  
ATOM    377  O   ASN A  36      47.820  62.040  41.390  1.00  0.00           O  
ATOM    378  CB  ASN A  36      45.900  61.030  39.540  1.00  0.00           C  
ATOM    379  CG  ASN A  36      44.730  61.420  38.640  1.00  0.00           C  
ATOM    380  ND2 ASN A  36      45.020  62.130  37.590  1.00  0.00           N  
ATOM    381  OD1 ASN A  36      43.650  60.980  38.740  1.00  0.00           O  
ATOM    382  H   ASN A  36      45.670  63.490  40.810  1.00  0.00           H  
ATOM    383 1HD2 ASN A  36      45.990  62.180  37.380  1.00  0.00           H  
ATOM    384 2HD2 ASN A  36      44.280  62.420  36.990  1.00  0.00           H  
ATOM    385  N   ARG A  37      47.120  60.100  42.290  1.00  0.00           N  
ATOM    386  CA  ARG A  37      48.270  59.740  43.240  1.00  0.00           C  
ATOM    387  C   ARG A  37      49.600  59.470  42.460  1.00  0.00           C  
ATOM    388  O   ARG A  37      50.670  59.940  42.930  1.00  0.00           O  
ATOM    389  CB  ARG A  37      47.800  58.540  44.100  1.00  0.00           C  
ATOM    390  CG  ARG A  37      48.760  58.180  45.220  1.00  0.00           C  
ATOM    391  CD  ARG A  37      48.290  56.870  45.880  1.00  0.00           C  
ATOM    392  NE  ARG A  37      47.620  57.180  47.190  1.00  0.00           N  
ATOM    393  CZ  ARG A  37      46.360  56.900  47.460  1.00  0.00           C  
ATOM    394  NH1 ARG A  37      45.550  56.370  46.500  1.00  0.00           N1+
ATOM    395  NH2 ARG A  37      45.730  57.350  48.550  1.00  0.00           N  
ATOM    396  H   ARG A  37      46.490  59.380  42.000  1.00  0.00           H  
ATOM    397  HE  ARG A  37      48.230  57.580  47.880  1.00  0.00           H  
ATOM    398 1HH1 ARG A  37      45.940  55.990  45.660  1.00  0.00           H  
ATOM    399 2HH1 ARG A  37      44.560  56.440  46.640  1.00  0.00           H  
ATOM    400 1HH2 ARG A  37      46.110  57.950  49.260  1.00  0.00           H  
ATOM    401 2HH2 ARG A  37      44.780  57.070  48.640  1.00  0.00           H  
ATOM    402  N   TYR A  38      49.660  58.860  41.260  1.00  0.00           N  
ATOM    403  CA  TYR A  38      50.870  58.600  40.390  1.00  0.00           C  
ATOM    404  C   TYR A  38      50.460  59.160  38.970  1.00  0.00           C  
ATOM    405  O   TYR A  38      49.440  58.870  38.340  1.00  0.00           O  
ATOM    406  CB  TYR A  38      51.120  57.110  40.250  1.00  0.00           C  
ATOM    407  CG  TYR A  38      50.910  56.340  41.560  1.00  0.00           C  
ATOM    408  CD1 TYR A  38      52.060  56.160  42.330  1.00  0.00           C  
ATOM    409  CD2 TYR A  38      49.710  55.800  42.020  1.00  0.00           C  
ATOM    410  CE1 TYR A  38      51.970  55.440  43.500  1.00  0.00           C  
ATOM    411  CE2 TYR A  38      49.690  55.000  43.210  1.00  0.00           C  
ATOM    412  CZ  TYR A  38      50.820  54.830  43.960  1.00  0.00           C  
ATOM    413  OH  TYR A  38      50.770  53.980  45.020  1.00  0.00           O  
ATOM    414  H   TYR A  38      48.810  58.580  40.810  1.00  0.00           H  
ATOM    415  HD1 TYR A  38      52.960  56.780  42.330  1.00  0.00           H  
ATOM    416  HD2 TYR A  38      48.800  56.040  41.460  1.00  0.00           H  
ATOM    417  HE1 TYR A  38      52.860  55.260  44.100  1.00  0.00           H  
ATOM    418  HE2 TYR A  38      48.780  54.520  43.570  1.00  0.00           H  
ATOM    419  HH  TYR A  38      49.940  53.440  44.950  1.00  0.00           H  
ATOM    420  N   LYS A  39      51.420  59.920  38.450  1.00  0.00           N  
ATOM    421  CA  LYS A  39      51.200  60.830  37.310  1.00  0.00           C  
ATOM    422  C   LYS A  39      50.770  60.140  35.970  1.00  0.00           C  
ATOM    423  O   LYS A  39      49.730  60.530  35.460  1.00  0.00           O  
ATOM    424  CB  LYS A  39      52.540  61.600  37.090  1.00  0.00           C  
ATOM    425  CG  LYS A  39      52.700  62.890  37.900  1.00  0.00           C  
ATOM    426  CD  LYS A  39      54.120  63.380  37.720  1.00  0.00           C  
ATOM    427  CE  LYS A  39      54.320  64.780  38.270  1.00  0.00           C  
ATOM    428  NZ  LYS A  39      55.640  65.210  38.060  1.00  0.00           N1+
ATOM    429  H   LYS A  39      52.400  59.760  38.590  1.00  0.00           H  
ATOM    430  HZ1 LYS A  39      55.970  65.970  38.610  1.00  0.00           H  
ATOM    431  HZ2 LYS A  39      56.250  64.420  38.120  1.00  0.00           H  
ATOM    432  HZ3 LYS A  39      55.720  65.410  37.090  1.00  0.00           H  
ATOM    433  N   ASN A  40      51.660  59.220  35.440  1.00  0.00           N  
ATOM    434  CA  ASN A  40      51.370  58.440  34.130  1.00  0.00           C  
ATOM    435  C   ASN A  40      50.210  57.390  34.210  1.00  0.00           C  
ATOM    436  O   ASN A  40      49.670  57.100  33.140  1.00  0.00           O  
ATOM    437  CB  ASN A  40      52.710  57.820  33.780  1.00  0.00           C  
ATOM    438  CG  ASN A  40      53.270  56.800  34.780  1.00  0.00           C  
ATOM    439  ND2 ASN A  40      54.140  57.150  35.640  1.00  0.00           N  
ATOM    440  OD1 ASN A  40      52.860  55.670  34.690  1.00  0.00           O  
ATOM    441  H   ASN A  40      52.620  59.250  35.720  1.00  0.00           H  
ATOM    442 1HD2 ASN A  40      54.600  58.030  35.650  1.00  0.00           H  
ATOM    443 2HD2 ASN A  40      54.530  56.560  36.350  1.00  0.00           H  
ATOM    444  N   ILE A  41      49.640  57.170  35.420  1.00  0.00           N  
ATOM    445  CA  ILE A  41      48.680  56.170  35.660  1.00  0.00           C  
ATOM    446  C   ILE A  41      47.260  56.830  35.520  1.00  0.00           C  
ATOM    447  O   ILE A  41      46.580  57.180  36.500  1.00  0.00           O  
ATOM    448  CB  ILE A  41      48.950  55.400  36.950  1.00  0.00           C  
ATOM    449  CG1 ILE A  41      50.250  54.580  36.850  1.00  0.00           C  
ATOM    450  CG2 ILE A  41      47.840  54.540  37.500  1.00  0.00           C  
ATOM    451  CD  ILE A  41      50.250  53.410  35.920  1.00  0.00           C  
ATOM    452  H   ILE A  41      49.650  57.920  36.070  1.00  0.00           H  
ATOM    453  N   LEU A  42      47.010  57.140  34.240  1.00  0.00           N  
ATOM    454  CA  LEU A  42      45.780  57.830  33.700  1.00  0.00           C  
ATOM    455  C   LEU A  42      44.620  56.980  33.170  1.00  0.00           C  
ATOM    456  O   LEU A  42      44.790  56.220  32.170  1.00  0.00           O  
ATOM    457  CB  LEU A  42      46.100  58.820  32.640  1.00  0.00           C  
ATOM    458  CG  LEU A  42      46.990  59.940  33.150  1.00  0.00           C  
ATOM    459  CD1 LEU A  42      47.390  60.910  32.070  1.00  0.00           C  
ATOM    460  CD2 LEU A  42      46.250  60.590  34.320  1.00  0.00           C  
ATOM    461  H   LEU A  42      47.750  57.040  33.570  1.00  0.00           H  
ATOM    462  N   PRO A  43      43.430  57.090  33.790  1.00  0.00           N  
ATOM    463  CA  PRO A  43      42.260  56.260  33.420  1.00  0.00           C  
ATOM    464  C   PRO A  43      41.780  56.470  32.000  1.00  0.00           C  
ATOM    465  O   PRO A  43      41.520  57.580  31.600  1.00  0.00           O  
ATOM    466  CB  PRO A  43      41.170  56.720  34.450  1.00  0.00           C  
ATOM    467  CG  PRO A  43      41.580  58.130  34.880  1.00  0.00           C  
ATOM    468  CD  PRO A  43      43.150  58.040  34.920  1.00  0.00           C  
ATOM    469  N   PHE A  44      41.630  55.370  31.310  1.00  0.00           N  
ATOM    470  CA  PHE A  44      40.860  55.260  30.030  1.00  0.00           C  
ATOM    471  C   PHE A  44      39.460  55.830  29.980  1.00  0.00           C  
ATOM    472  O   PHE A  44      38.710  55.550  30.940  1.00  0.00           O  
ATOM    473  CB  PHE A  44      40.880  53.760  29.630  1.00  0.00           C  
ATOM    474  CG  PHE A  44      42.130  53.230  28.940  1.00  0.00           C  
ATOM    475  CD1 PHE A  44      43.050  54.030  28.200  1.00  0.00           C  
ATOM    476  CD2 PHE A  44      42.330  51.840  29.010  1.00  0.00           C  
ATOM    477  CE1 PHE A  44      44.120  53.420  27.620  1.00  0.00           C  
ATOM    478  CE2 PHE A  44      43.480  51.280  28.520  1.00  0.00           C  
ATOM    479  CZ  PHE A  44      44.410  52.080  27.890  1.00  0.00           C  
ATOM    480  H   PHE A  44      41.910  54.480  31.670  1.00  0.00           H  
ATOM    481  HD1 PHE A  44      42.730  54.990  27.800  1.00  0.00           H  
ATOM    482  HD2 PHE A  44      41.580  51.160  29.420  1.00  0.00           H  
ATOM    483  HE1 PHE A  44      44.620  53.990  26.850  1.00  0.00           H  
ATOM    484  HE2 PHE A  44      43.670  50.220  28.620  1.00  0.00           H  
ATOM    485  HZ  PHE A  44      45.300  51.670  27.400  1.00  0.00           H  
ATOM    486  N   ASP A  45      39.210  56.650  28.980  1.00  0.00           N  
ATOM    487  CA  ASP A  45      37.920  57.400  28.860  1.00  0.00           C  
ATOM    488  C   ASP A  45      36.620  56.670  28.510  1.00  0.00           C  
ATOM    489  O   ASP A  45      35.670  57.020  29.170  1.00  0.00           O  
ATOM    490  CB  ASP A  45      38.040  58.370  27.690  1.00  0.00           C  
ATOM    491  CG  ASP A  45      38.620  59.710  28.130  1.00  0.00           C  
ATOM    492  OD1 ASP A  45      38.440  60.040  29.320  1.00  0.00           O  
ATOM    493  OD2 ASP A  45      39.160  60.470  27.280  1.00  0.00           O1-
ATOM    494  H   ASP A  45      39.900  56.850  28.290  1.00  0.00           H  
ATOM    495  N   HIS A  46      36.770  55.500  27.870  1.00  0.00           N  
ATOM    496  CA  HIS A  46      35.640  54.610  27.530  1.00  0.00           C  
ATOM    497  C   HIS A  46      35.090  53.930  28.790  1.00  0.00           C  
ATOM    498  O   HIS A  46      33.930  54.160  29.180  1.00  0.00           O  
ATOM    499  CB  HIS A  46      35.900  53.500  26.510  1.00  0.00           C  
ATOM    500  CG  HIS A  46      37.230  52.770  26.760  1.00  0.00           C  
ATOM    501  CD2 HIS A  46      37.390  51.520  26.290  1.00  0.00           C  
ATOM    502  ND1 HIS A  46      38.510  53.260  26.910  1.00  0.00           N  
ATOM    503  CE1 HIS A  46      39.390  52.350  26.470  1.00  0.00           C  
ATOM    504  NE2 HIS A  46      38.670  51.270  26.140  1.00  0.00           N  
ATOM    505  H   HIS A  46      37.590  55.350  27.310  1.00  0.00           H  
ATOM    506  HD2 HIS A  46      36.540  50.950  25.930  1.00  0.00           H  
ATOM    507  HE1 HIS A  46      40.450  52.370  26.720  1.00  0.00           H  
ATOM    508  HE2 HIS A  46      38.930  50.360  25.820  1.00  0.00           H  
ATOM    509  N   THR A  47      35.990  53.450  29.620  1.00  0.00           N  
ATOM    510  CA  THR A  47      35.540  52.700  30.840  1.00  0.00           C  
ATOM    511  C   THR A  47      35.430  53.430  32.190  1.00  0.00           C  
ATOM    512  O   THR A  47      35.080  52.700  33.210  1.00  0.00           O  
ATOM    513  CB  THR A  47      36.410  51.450  31.110  1.00  0.00           C  
ATOM    514  CG2 THR A  47      36.210  50.520  29.940  1.00  0.00           C  
ATOM    515  OG1 THR A  47      37.790  51.910  31.140  1.00  0.00           O  
ATOM    516  H   THR A  47      36.940  53.320  29.310  1.00  0.00           H  
ATOM    517  HG1 THR A  47      38.460  51.160  31.130  1.00  0.00           H  
ATOM    518  N   ARG A  48      36.070  54.610  32.260  1.00  0.00           N  
ATOM    519  CA  ARG A  48      35.970  55.380  33.470  1.00  0.00           C  
ATOM    520  C   ARG A  48      34.580  55.760  34.010  1.00  0.00           C  
ATOM    521  O   ARG A  48      33.690  56.030  33.230  1.00  0.00           O  
ATOM    522  CB  ARG A  48      36.990  56.530  33.480  1.00  0.00           C  
ATOM    523  CG  ARG A  48      36.680  57.670  32.480  1.00  0.00           C  
ATOM    524  CD  ARG A  48      36.700  58.990  33.240  1.00  0.00           C  
ATOM    525  NE  ARG A  48      36.470  60.080  32.290  1.00  0.00           N  
ATOM    526  CZ  ARG A  48      35.670  61.190  32.520  1.00  0.00           C  
ATOM    527  NH1 ARG A  48      35.210  61.490  33.710  1.00  0.00           N1+
ATOM    528  NH2 ARG A  48      35.180  61.880  31.520  1.00  0.00           N  
ATOM    529  H   ARG A  48      36.540  54.960  31.440  1.00  0.00           H  
ATOM    530  HE  ARG A  48      36.910  59.980  31.400  1.00  0.00           H  
ATOM    531 1HH1 ARG A  48      35.310  60.970  34.560  1.00  0.00           H  
ATOM    532 2HH1 ARG A  48      34.830  62.410  33.770  1.00  0.00           H  
ATOM    533 1HH2 ARG A  48      35.370  61.730  30.550  1.00  0.00           H  
ATOM    534 2HH2 ARG A  48      34.560  62.620  31.770  1.00  0.00           H  
ATOM    535  N   VAL A  49      34.430  55.800  35.330  1.00  0.00           N  
ATOM    536  CA  VAL A  49      33.200  56.150  36.120  1.00  0.00           C  
ATOM    537  C   VAL A  49      32.900  57.670  36.190  1.00  0.00           C  
ATOM    538  O   VAL A  49      33.750  58.530  36.590  1.00  0.00           O  
ATOM    539  CB  VAL A  49      33.190  55.660  37.630  1.00  0.00           C  
ATOM    540  CG1 VAL A  49      31.830  55.970  38.290  1.00  0.00           C  
ATOM    541  CG2 VAL A  49      33.370  54.200  37.540  1.00  0.00           C  
ATOM    542  H   VAL A  49      35.270  55.870  35.870  1.00  0.00           H  
ATOM    543  N   VAL A  50      31.650  57.940  35.750  1.00  0.00           N  
ATOM    544  CA  VAL A  50      31.140  59.330  35.620  1.00  0.00           C  
ATOM    545  C   VAL A  50      30.210  59.720  36.750  1.00  0.00           C  
ATOM    546  O   VAL A  50      29.130  59.200  36.940  1.00  0.00           O  
ATOM    547  CB  VAL A  50      30.510  59.490  34.220  1.00  0.00           C  
ATOM    548  CG1 VAL A  50      29.610  60.730  34.080  1.00  0.00           C  
ATOM    549  CG2 VAL A  50      31.590  59.490  33.150  1.00  0.00           C  
ATOM    550  H   VAL A  50      31.180  57.230  35.220  1.00  0.00           H  
ATOM    551  N   LEU A  51      30.720  60.570  37.650  1.00  0.00           N  
ATOM    552  CA  LEU A  51      29.970  61.160  38.780  1.00  0.00           C  
ATOM    553  C   LEU A  51      28.840  61.980  38.320  1.00  0.00           C  
ATOM    554  O   LEU A  51      29.060  63.110  37.920  1.00  0.00           O  
ATOM    555  CB  LEU A  51      30.800  61.910  39.830  1.00  0.00           C  
ATOM    556  CG  LEU A  51      31.870  61.140  40.580  1.00  0.00           C  
ATOM    557  CD1 LEU A  51      32.760  62.180  41.310  1.00  0.00           C  
ATOM    558  CD2 LEU A  51      31.230  60.000  41.440  1.00  0.00           C  
ATOM    559  H   LEU A  51      31.680  60.790  37.780  1.00  0.00           H  
ATOM    560  N   HIS A  52      27.640  61.430  38.250  1.00  0.00           N  
ATOM    561  CA  HIS A  52      26.420  62.190  37.950  1.00  0.00           C  
ATOM    562  C   HIS A  52      26.030  63.270  38.900  1.00  0.00           C  
ATOM    563  O   HIS A  52      26.430  63.220  40.070  1.00  0.00           O  
ATOM    564  CB  HIS A  52      25.230  61.140  37.870  1.00  0.00           C  
ATOM    565  CG  HIS A  52      25.410  60.350  36.580  1.00  0.00           C  
ATOM    566  CD2 HIS A  52      25.400  59.000  36.530  1.00  0.00           C  
ATOM    567  ND1 HIS A  52      25.930  60.760  35.390  1.00  0.00           N  
ATOM    568  CE1 HIS A  52      26.260  59.650  34.660  1.00  0.00           C  
ATOM    569  NE2 HIS A  52      25.980  58.590  35.360  1.00  0.00           N  
ATOM    570  H   HIS A  52      27.510  60.480  38.520  1.00  0.00           H  
ATOM    571  HD2 HIS A  52      24.860  58.390  37.250  1.00  0.00           H  
ATOM    572  HE1 HIS A  52      26.800  59.680  33.710  1.00  0.00           H  
ATOM    573  HE2 HIS A  52      26.110  57.660  35.000  1.00  0.00           H  
ATOM    574  N   ASP A  53      25.090  64.120  38.480  1.00  0.00           N  
ATOM    575  CA  ASP A  53      24.640  65.370  39.280  1.00  0.00           C  
ATOM    576  C   ASP A  53      25.670  66.400  39.600  1.00  0.00           C  
ATOM    577  O   ASP A  53      26.570  66.160  40.450  1.00  0.00           O  
ATOM    578  CB  ASP A  53      23.630  64.960  40.400  1.00  0.00           C  
ATOM    579  CG  ASP A  53      23.000  66.130  41.060  1.00  0.00           C  
ATOM    580  OD1 ASP A  53      22.220  66.880  40.400  1.00  0.00           O  
ATOM    581  OD2 ASP A  53      23.050  66.150  42.310  1.00  0.00           O1-
ATOM    582  H   ASP A  53      24.470  63.860  37.740  1.00  0.00           H  
ATOM    583  N   GLY A  54      25.580  67.560  38.980  1.00  0.00           N  
ATOM    584  CA  GLY A  54      26.580  68.660  39.170  1.00  0.00           C  
ATOM    585  C   GLY A  54      26.730  69.230  40.600  1.00  0.00           C  
ATOM    586  O   GLY A  54      25.720  69.240  41.340  1.00  0.00           O  
ATOM    587  H   GLY A  54      24.890  67.690  38.280  1.00  0.00           H  
ATOM    588  N   ASP A  55      27.800  69.960  40.710  1.00  0.00           N  
ATOM    589  CA  ASP A  55      28.280  70.520  41.990  1.00  0.00           C  
ATOM    590  C   ASP A  55      28.680  72.030  41.730  1.00  0.00           C  
ATOM    591  O   ASP A  55      29.500  72.370  40.830  1.00  0.00           O  
ATOM    592  CB  ASP A  55      29.350  69.730  42.720  1.00  0.00           C  
ATOM    593  CG  ASP A  55      29.630  70.490  44.030  1.00  0.00           C  
ATOM    594  OD1 ASP A  55      30.510  71.380  44.010  1.00  0.00           O  
ATOM    595  OD2 ASP A  55      29.100  70.020  45.030  1.00  0.00           O1-
ATOM    596  H   ASP A  55      28.380  70.170  39.910  1.00  0.00           H  
ATOM    597  N   PRO A  56      27.900  72.890  42.420  1.00  0.00           N  
ATOM    598  CA  PRO A  56      28.170  74.370  42.480  1.00  0.00           C  
ATOM    599  C   PRO A  56      29.580  74.850  42.690  1.00  0.00           C  
ATOM    600  O   PRO A  56      30.090  75.780  42.080  1.00  0.00           O  
ATOM    601  CB  PRO A  56      27.230  74.870  43.580  1.00  0.00           C  
ATOM    602  CG  PRO A  56      25.960  74.000  43.280  1.00  0.00           C  
ATOM    603  CD  PRO A  56      26.480  72.640  42.790  1.00  0.00           C  
ATOM    604  N   ASN A  57      30.220  74.230  43.700  1.00  0.00           N  
ATOM    605  CA  ASN A  57      31.630  74.480  44.030  1.00  0.00           C  
ATOM    606  C   ASN A  57      32.670  74.030  43.030  1.00  0.00           C  
ATOM    607  O   ASN A  57      33.740  74.640  42.920  1.00  0.00           O  
ATOM    608  CB  ASN A  57      31.890  73.920  45.450  1.00  0.00           C  
ATOM    609  CG  ASN A  57      31.330  74.650  46.670  1.00  0.00           C  
ATOM    610  ND2 ASN A  57      30.330  74.030  47.230  1.00  0.00           N  
ATOM    611  OD1 ASN A  57      31.980  75.500  47.290  1.00  0.00           O  
ATOM    612  H   ASN A  57      29.770  73.430  44.110  1.00  0.00           H  
ATOM    613 1HD2 ASN A  57      29.940  73.140  46.980  1.00  0.00           H  
ATOM    614 2HD2 ASN A  57      29.930  74.600  47.940  1.00  0.00           H  
ATOM    615  N   GLU A  58      32.500  72.840  42.460  1.00  0.00           N  
ATOM    616  CA  GLU A  58      33.450  72.420  41.420  1.00  0.00           C  
ATOM    617  C   GLU A  58      32.780  72.330  40.050  1.00  0.00           C  
ATOM    618  O   GLU A  58      31.970  71.450  39.820  1.00  0.00           O  
ATOM    619  CB  GLU A  58      34.080  71.050  41.760  1.00  0.00           C  
ATOM    620  CG  GLU A  58      35.080  70.470  40.750  1.00  0.00           C  
ATOM    621  CD  GLU A  58      36.170  71.520  40.350  1.00  0.00           C  
ATOM    622  OE1 GLU A  58      37.110  71.900  41.140  1.00  0.00           O  
ATOM    623  OE2 GLU A  58      36.220  71.660  39.100  1.00  0.00           O1-
ATOM    624  H   GLU A  58      31.690  72.280  42.680  1.00  0.00           H  
ATOM    625  N   PRO A  59      33.370  73.030  39.090  1.00  0.00           N  
ATOM    626  CA  PRO A  59      33.190  72.800  37.620  1.00  0.00           C  
ATOM    627  C   PRO A  59      33.320  71.380  37.020  1.00  0.00           C  
ATOM    628  O   PRO A  59      32.450  70.840  36.350  1.00  0.00           O  
ATOM    629  CB  PRO A  59      33.990  73.930  36.980  1.00  0.00           C  
ATOM    630  CG  PRO A  59      33.690  75.100  37.930  1.00  0.00           C  
ATOM    631  CD  PRO A  59      33.850  74.440  39.310  1.00  0.00           C  
ATOM    632  N   VAL A  60      34.480  70.730  37.210  1.00  0.00           N  
ATOM    633  CA  VAL A  60      34.850  69.470  36.580  1.00  0.00           C  
ATOM    634  C   VAL A  60      34.610  68.330  37.580  1.00  0.00           C  
ATOM    635  O   VAL A  60      35.530  67.830  38.230  1.00  0.00           O  
ATOM    636  CB  VAL A  60      36.320  69.680  36.070  1.00  0.00           C  
ATOM    637  CG1 VAL A  60      37.030  68.430  35.580  1.00  0.00           C  
ATOM    638  CG2 VAL A  60      36.300  70.900  35.070  1.00  0.00           C  
ATOM    639  H   VAL A  60      35.120  71.120  37.870  1.00  0.00           H  
ATOM    640  N   SER A  61      33.330  68.100  37.820  1.00  0.00           N  
ATOM    641  CA  SER A  61      32.770  67.290  38.940  1.00  0.00           C  
ATOM    642  C   SER A  61      32.790  65.800  38.770  1.00  0.00           C  
ATOM    643  O   SER A  61      32.600  65.060  39.750  1.00  0.00           O  
ATOM    644  CB  SER A  61      31.500  67.780  39.510  1.00  0.00           C  
ATOM    645  OG  SER A  61      30.450  67.900  38.550  1.00  0.00           O  
ATOM    646  H   SER A  61      32.620  68.510  37.240  1.00  0.00           H  
ATOM    647  HG  SER A  61      30.290  68.880  38.460  1.00  0.00           H  
ATOM    648  N   ASP A  62      32.690  65.410  37.480  1.00  0.00           N  
ATOM    649  CA  ASP A  62      32.460  64.050  36.960  1.00  0.00           C  
ATOM    650  C   ASP A  62      33.510  63.020  37.160  1.00  0.00           C  
ATOM    651  O   ASP A  62      33.380  61.810  37.130  1.00  0.00           O  
ATOM    652  CB  ASP A  62      32.210  64.180  35.440  1.00  0.00           C  
ATOM    653  CG  ASP A  62      33.370  64.980  34.660  1.00  0.00           C  
ATOM    654  OD1 ASP A  62      34.230  64.210  34.230  1.00  0.00           O  
ATOM    655  OD2 ASP A  62      33.310  66.170  34.530  1.00  0.00           O1-
ATOM    656  H   ASP A  62      32.980  66.080  36.790  1.00  0.00           H  
ATOM    657  N   TYR A  63      34.740  63.460  37.260  1.00  0.00           N  
ATOM    658  CA  TYR A  63      35.960  62.570  37.400  1.00  0.00           C  
ATOM    659  C   TYR A  63      36.220  62.040  38.840  1.00  0.00           C  
ATOM    660  O   TYR A  63      36.490  62.630  39.840  1.00  0.00           O  
ATOM    661  CB  TYR A  63      37.190  63.390  36.980  1.00  0.00           C  
ATOM    662  CG  TYR A  63      38.500  62.640  36.860  1.00  0.00           C  
ATOM    663  CD1 TYR A  63      38.940  61.940  35.690  1.00  0.00           C  
ATOM    664  CD2 TYR A  63      39.350  62.650  37.900  1.00  0.00           C  
ATOM    665  CE1 TYR A  63      40.210  61.370  35.580  1.00  0.00           C  
ATOM    666  CE2 TYR A  63      40.660  62.050  37.840  1.00  0.00           C  
ATOM    667  CZ  TYR A  63      41.030  61.440  36.690  1.00  0.00           C  
ATOM    668  OH  TYR A  63      42.310  61.000  36.530  1.00  0.00           O  
ATOM    669  H   TYR A  63      35.000  64.430  37.260  1.00  0.00           H  
ATOM    670  HD1 TYR A  63      38.340  62.030  34.790  1.00  0.00           H  
ATOM    671  HD2 TYR A  63      38.910  62.940  38.860  1.00  0.00           H  
ATOM    672  HE1 TYR A  63      40.510  60.670  34.800  1.00  0.00           H  
ATOM    673  HE2 TYR A  63      41.270  62.020  38.750  1.00  0.00           H  
ATOM    674  HH  TYR A  63      42.810  60.830  37.380  1.00  0.00           H  
ATOM    675  N   ILE A  64      36.110  60.680  38.890  1.00  0.00           N  
ATOM    676  CA  ILE A  64      36.890  59.880  39.910  1.00  0.00           C  
ATOM    677  C   ILE A  64      37.750  58.880  39.150  1.00  0.00           C  
ATOM    678  O   ILE A  64      37.410  58.400  38.100  1.00  0.00           O  
ATOM    679  CB  ILE A  64      35.890  59.120  40.820  1.00  0.00           C  
ATOM    680  CG1 ILE A  64      36.540  58.580  42.040  1.00  0.00           C  
ATOM    681  CG2 ILE A  64      34.940  58.210  40.010  1.00  0.00           C  
ATOM    682  CD  ILE A  64      36.980  59.570  43.080  1.00  0.00           C  
ATOM    683  H   ILE A  64      35.710  60.240  38.090  1.00  0.00           H  
ATOM    684  N   ASN A  65      39.020  58.770  39.600  1.00  0.00           N  
ATOM    685  CA  ASN A  65      40.040  57.830  39.010  1.00  0.00           C  
ATOM    686  C   ASN A  65      39.580  56.400  39.320  1.00  0.00           C  
ATOM    687  O   ASN A  65      40.200  55.510  39.910  1.00  0.00           O  
ATOM    688  CB  ASN A  65      41.470  58.110  39.590  1.00  0.00           C  
ATOM    689  CG  ASN A  65      42.600  57.570  38.760  1.00  0.00           C  
ATOM    690  ND2 ASN A  65      43.640  58.360  38.570  1.00  0.00           N  
ATOM    691  OD1 ASN A  65      42.570  56.500  38.080  1.00  0.00           O  
ATOM    692  H   ASN A  65      39.310  59.390  40.330  1.00  0.00           H  
ATOM    693 1HD2 ASN A  65      43.510  59.310  38.850  1.00  0.00           H  
ATOM    694 2HD2 ASN A  65      44.500  58.010  38.220  1.00  0.00           H  
ATOM    695  N   ALA A  66      38.510  56.040  38.640  1.00  0.00           N  
ATOM    696  CA  ALA A  66      37.870  54.770  38.610  1.00  0.00           C  
ATOM    697  C   ALA A  66      37.410  54.060  37.320  1.00  0.00           C  
ATOM    698  O   ALA A  66      36.710  54.750  36.520  1.00  0.00           O  
ATOM    699  CB  ALA A  66      36.750  54.760  39.680  1.00  0.00           C  
ATOM    700  H   ALA A  66      37.940  56.730  38.190  1.00  0.00           H  
ATOM    701  N   ASN A  67      37.530  52.760  37.310  1.00  0.00           N  
ATOM    702  CA  ASN A  67      37.360  52.040  36.010  1.00  0.00           C  
ATOM    703  C   ASN A  67      36.590  50.700  35.950  1.00  0.00           C  
ATOM    704  O   ASN A  67      37.140  49.710  36.470  1.00  0.00           O  
ATOM    705  CB  ASN A  67      38.680  51.880  35.220  1.00  0.00           C  
ATOM    706  CG  ASN A  67      39.360  53.110  34.630  1.00  0.00           C  
ATOM    707  ND2 ASN A  67      38.950  53.420  33.420  1.00  0.00           N  
ATOM    708  OD1 ASN A  67      40.220  53.650  35.320  1.00  0.00           O  
ATOM    709  H   ASN A  67      38.000  52.250  38.020  1.00  0.00           H  
ATOM    710 1HD2 ASN A  67      38.360  52.900  32.800  1.00  0.00           H  
ATOM    711 2HD2 ASN A  67      39.230  54.340  33.160  1.00  0.00           H  
ATOM    712  N   ILE A  68      35.570  50.650  35.150  1.00  0.00           N  
ATOM    713  CA  ILE A  68      34.720  49.460  34.850  1.00  0.00           C  
ATOM    714  C   ILE A  68      35.490  48.310  34.080  1.00  0.00           C  
ATOM    715  O   ILE A  68      35.820  48.550  32.900  1.00  0.00           O  
ATOM    716  CB  ILE A  68      33.510  49.920  34.070  1.00  0.00           C  
ATOM    717  CG1 ILE A  68      32.690  51.010  34.830  1.00  0.00           C  
ATOM    718  CG2 ILE A  68      32.640  48.770  33.560  1.00  0.00           C  
ATOM    719  CD  ILE A  68      32.080  50.450  36.100  1.00  0.00           C  
ATOM    720  H   ILE A  68      35.500  51.420  34.510  1.00  0.00           H  
ATOM    721  N   ILE A  69      35.890  47.350  34.830  1.00  0.00           N  
ATOM    722  CA  ILE A  69      36.370  46.080  34.290  1.00  0.00           C  
ATOM    723  C   ILE A  69      35.200  45.080  34.110  1.00  0.00           C  
ATOM    724  O   ILE A  69      34.300  45.000  35.000  1.00  0.00           O  
ATOM    725  CB  ILE A  69      37.250  45.340  35.340  1.00  0.00           C  
ATOM    726  CG1 ILE A  69      38.270  46.320  35.830  1.00  0.00           C  
ATOM    727  CG2 ILE A  69      37.900  44.100  34.820  1.00  0.00           C  
ATOM    728  CD  ILE A  69      39.520  46.580  34.950  1.00  0.00           C  
ATOM    729  H   ILE A  69      35.880  47.440  35.830  1.00  0.00           H  
ATOM    730  N   MET A  70      35.160  44.350  33.020  1.00  0.00           N  
ATOM    731  CA  MET A  70      34.070  43.360  32.750  1.00  0.00           C  
ATOM    732  C   MET A  70      34.800  42.100  32.250  1.00  0.00           C  
ATOM    733  O   MET A  70      35.420  42.180  31.180  1.00  0.00           O  
ATOM    734  CB  MET A  70      33.070  43.880  31.690  1.00  0.00           C  
ATOM    735  CG  MET A  70      32.250  45.110  32.100  1.00  0.00           C  
ATOM    736  SD  MET A  70      31.580  46.080  30.650  1.00  0.00           S  
ATOM    737  CE  MET A  70      30.410  44.860  30.120  1.00  0.00           C  
ATOM    738  H   MET A  70      35.710  44.600  32.220  1.00  0.00           H  
ATOM    739  N   PRO A  71      34.410  40.970  32.910  1.00  0.00           N  
ATOM    740  CA  PRO A  71      34.880  39.620  32.460  1.00  0.00           C  
ATOM    741  C   PRO A  71      34.940  39.320  30.950  1.00  0.00           C  
ATOM    742  O   PRO A  71      35.980  39.130  30.350  1.00  0.00           O  
ATOM    743  CB  PRO A  71      33.940  38.590  33.140  1.00  0.00           C  
ATOM    744  CG  PRO A  71      33.520  39.410  34.380  1.00  0.00           C  
ATOM    745  CD  PRO A  71      33.800  40.920  34.250  1.00  0.00           C  
ATOM    746  N   GLU A  72      33.790  39.530  30.360  1.00  0.00           N  
ATOM    747  CA  GLU A  72      33.690  39.650  28.870  1.00  0.00           C  
ATOM    748  C   GLU A  72      32.960  41.040  28.630  1.00  0.00           C  
ATOM    749  O   GLU A  72      32.090  41.420  29.430  1.00  0.00           O  
ATOM    750  CB  GLU A  72      32.770  38.490  28.450  1.00  0.00           C  
ATOM    751  CG  GLU A  72      32.650  38.280  26.890  1.00  0.00           C  
ATOM    752  CD  GLU A  72      31.580  39.190  26.260  1.00  0.00           C  
ATOM    753  OE1 GLU A  72      31.870  39.900  25.310  1.00  0.00           O  
ATOM    754  OE2 GLU A  72      30.420  39.170  26.800  1.00  0.00           O1-
ATOM    755  H   GLU A  72      32.900  39.220  30.700  1.00  0.00           H  
ATOM    756  N   PHE A  73      33.030  41.510  27.370  1.00  0.00           N  
ATOM    757  CA  PHE A  73      32.480  42.860  27.110  1.00  0.00           C  
ATOM    758  C   PHE A  73      30.970  43.010  27.190  1.00  0.00           C  
ATOM    759  O   PHE A  73      30.490  44.100  27.160  1.00  0.00           O  
ATOM    760  CB  PHE A  73      33.020  43.350  25.740  1.00  0.00           C  
ATOM    761  CG  PHE A  73      34.530  43.480  25.620  1.00  0.00           C  
ATOM    762  CD1 PHE A  73      35.140  44.630  26.100  1.00  0.00           C  
ATOM    763  CD2 PHE A  73      35.270  42.390  25.310  1.00  0.00           C  
ATOM    764  CE1 PHE A  73      36.530  44.660  26.180  1.00  0.00           C  
ATOM    765  CE2 PHE A  73      36.650  42.400  25.450  1.00  0.00           C  
ATOM    766  CZ  PHE A  73      37.280  43.530  25.870  1.00  0.00           C  
ATOM    767  H   PHE A  73      33.040  40.990  26.520  1.00  0.00           H  
ATOM    768  HD1 PHE A  73      34.670  45.240  26.870  1.00  0.00           H  
ATOM    769  HD2 PHE A  73      34.770  41.470  25.040  1.00  0.00           H  
ATOM    770  HE1 PHE A  73      36.970  45.550  26.620  1.00  0.00           H  
ATOM    771  HE2 PHE A  73      37.130  41.420  25.380  1.00  0.00           H  
ATOM    772  HZ  PHE A  73      38.310  43.310  26.160  1.00  0.00           H  
ATOM    773  N   GLY A  74      30.320  41.950  27.470  1.00  0.00           N  
ATOM    774  CA  GLY A  74      28.900  42.020  27.770  1.00  0.00           C  
ATOM    775  C   GLY A  74      28.390  41.470  29.090  1.00  0.00           C  
ATOM    776  O   GLY A  74      27.190  41.260  29.210  1.00  0.00           O  
ATOM    777  H   GLY A  74      30.660  41.020  27.340  1.00  0.00           H  
ATOM    778  N   SER A  75      29.340  41.410  30.010  1.00  0.00           N  
ATOM    779  CA  SER A  75      29.040  41.000  31.460  1.00  0.00           C  
ATOM    780  C   SER A  75      28.180  42.090  32.200  1.00  0.00           C  
ATOM    781  O   SER A  75      28.240  43.280  31.910  1.00  0.00           O  
ATOM    782  CB  SER A  75      30.300  40.870  32.330  1.00  0.00           C  
ATOM    783  OG  SER A  75      31.170  39.780  31.960  1.00  0.00           O  
ATOM    784  H   SER A  75      30.300  41.500  29.750  1.00  0.00           H  
ATOM    785  HG  SER A  75      30.540  39.000  31.920  1.00  0.00           H  
ATOM    786  N   SER A  76      27.330  41.640  33.090  1.00  0.00           N  
ATOM    787  CA  SER A  76      26.300  42.400  33.810  1.00  0.00           C  
ATOM    788  C   SER A  76      26.740  43.540  34.790  1.00  0.00           C  
ATOM    789  O   SER A  76      27.890  43.920  34.820  1.00  0.00           O  
ATOM    790  CB  SER A  76      25.440  41.510  34.630  1.00  0.00           C  
ATOM    791  OG  SER A  76      26.300  40.910  35.560  1.00  0.00           O  
ATOM    792  H   SER A  76      27.450  40.760  33.530  1.00  0.00           H  
ATOM    793  HG  SER A  76      25.930  40.040  35.870  1.00  0.00           H  
ATOM    794  N   GLY A  77      25.810  44.290  35.340  1.00  0.00           N  
ATOM    795  CA  GLY A  77      25.900  45.220  36.480  1.00  0.00           C  
ATOM    796  C   GLY A  77      26.500  44.580  37.720  1.00  0.00           C  
ATOM    797  O   GLY A  77      27.490  45.110  38.260  1.00  0.00           O  
ATOM    798  H   GLY A  77      24.870  44.140  35.040  1.00  0.00           H  
ATOM    799  N   LYS A  78      25.920  43.470  38.070  1.00  0.00           N  
ATOM    800  CA  LYS A  78      26.520  42.610  39.140  1.00  0.00           C  
ATOM    801  C   LYS A  78      27.880  41.990  39.000  1.00  0.00           C  
ATOM    802  O   LYS A  78      28.710  42.030  39.890  1.00  0.00           O  
ATOM    803  CB  LYS A  78      25.670  41.440  39.630  1.00  0.00           C  
ATOM    804  CG  LYS A  78      24.540  41.890  40.500  1.00  0.00           C  
ATOM    805  CD  LYS A  78      24.150  40.780  41.500  1.00  0.00           C  
ATOM    806  CE  LYS A  78      24.000  41.270  42.940  1.00  0.00           C  
ATOM    807  NZ  LYS A  78      23.520  40.150  43.730  1.00  0.00           N1+
ATOM    808  H   LYS A  78      25.130  43.130  37.570  1.00  0.00           H  
ATOM    809  HZ1 LYS A  78      24.310  39.600  43.990  1.00  0.00           H  
ATOM    810  HZ2 LYS A  78      23.070  40.530  44.530  1.00  0.00           H  
ATOM    811  HZ3 LYS A  78      22.830  39.520  43.370  1.00  0.00           H  
ATOM    812  N   LYS A  79      28.180  41.530  37.780  1.00  0.00           N  
ATOM    813  CA  LYS A  79      29.550  41.160  37.360  1.00  0.00           C  
ATOM    814  C   LYS A  79      30.550  42.360  37.130  1.00  0.00           C  
ATOM    815  O   LYS A  79      31.750  42.110  36.870  1.00  0.00           O  
ATOM    816  CB  LYS A  79      29.660  40.220  36.180  1.00  0.00           C  
ATOM    817  CG  LYS A  79      29.230  38.740  36.290  1.00  0.00           C  
ATOM    818  CD  LYS A  79      29.740  38.010  35.080  1.00  0.00           C  
ATOM    819  CE  LYS A  79      29.710  36.520  35.410  1.00  0.00           C  
ATOM    820  NZ  LYS A  79      30.390  36.040  36.650  1.00  0.00           N1+
ATOM    821  H   LYS A  79      27.470  41.430  37.080  1.00  0.00           H  
ATOM    822  HZ1 LYS A  79      31.390  36.100  36.580  1.00  0.00           H  
ATOM    823  HZ2 LYS A  79      30.070  36.610  37.410  1.00  0.00           H  
ATOM    824  HZ3 LYS A  79      30.220  35.070  36.830  1.00  0.00           H  
ATOM    825  N   SER A  80      30.010  43.590  37.050  1.00  0.00           N  
ATOM    826  CA  SER A  80      30.940  44.710  36.730  1.00  0.00           C  
ATOM    827  C   SER A  80      31.910  45.150  37.910  1.00  0.00           C  
ATOM    828  O   SER A  80      31.400  45.490  39.020  1.00  0.00           O  
ATOM    829  CB  SER A  80      30.120  45.930  36.230  1.00  0.00           C  
ATOM    830  OG  SER A  80      29.560  45.770  34.920  1.00  0.00           O  
ATOM    831  H   SER A  80      29.040  43.830  37.060  1.00  0.00           H  
ATOM    832  HG  SER A  80      28.860  45.050  34.900  1.00  0.00           H  
ATOM    833  N   TYR A  81      33.220  45.230  37.710  1.00  0.00           N  
ATOM    834  CA  TYR A  81      34.190  45.680  38.790  1.00  0.00           C  
ATOM    835  C   TYR A  81      34.710  47.060  38.640  1.00  0.00           C  
ATOM    836  O   TYR A  81      35.370  47.360  37.650  1.00  0.00           O  
ATOM    837  CB  TYR A  81      35.460  44.820  38.830  1.00  0.00           C  
ATOM    838  CG  TYR A  81      35.210  43.300  38.810  1.00  0.00           C  
ATOM    839  CD1 TYR A  81      35.300  42.570  37.610  1.00  0.00           C  
ATOM    840  CD2 TYR A  81      35.180  42.540  40.000  1.00  0.00           C  
ATOM    841  CE1 TYR A  81      35.480  41.160  37.600  1.00  0.00           C  
ATOM    842  CE2 TYR A  81      35.480  41.190  39.930  1.00  0.00           C  
ATOM    843  CZ  TYR A  81      35.520  40.470  38.770  1.00  0.00           C  
ATOM    844  OH  TYR A  81      35.250  39.150  38.670  1.00  0.00           O  
ATOM    845  H   TYR A  81      33.540  45.060  36.780  1.00  0.00           H  
ATOM    846  HD1 TYR A  81      35.390  43.150  36.680  1.00  0.00           H  
ATOM    847  HD2 TYR A  81      34.780  42.970  40.910  1.00  0.00           H  
ATOM    848  HE1 TYR A  81      35.680  40.690  36.630  1.00  0.00           H  
ATOM    849  HE2 TYR A  81      35.980  40.690  40.760  1.00  0.00           H  
ATOM    850  HH  TYR A  81      35.310  38.670  39.540  1.00  0.00           H  
ATOM    851  N   ILE A  82      34.460  47.980  39.610  1.00  0.00           N  
ATOM    852  CA  ILE A  82      35.020  49.340  39.650  1.00  0.00           C  
ATOM    853  C   ILE A  82      36.480  49.450  40.120  1.00  0.00           C  
ATOM    854  O   ILE A  82      36.640  49.440  41.330  1.00  0.00           O  
ATOM    855  CB  ILE A  82      34.090  50.360  40.410  1.00  0.00           C  
ATOM    856  CG1 ILE A  82      32.680  50.440  39.880  1.00  0.00           C  
ATOM    857  CG2 ILE A  82      34.700  51.800  40.370  1.00  0.00           C  
ATOM    858  CD  ILE A  82      31.790  51.000  40.980  1.00  0.00           C  
ATOM    859  H   ILE A  82      33.960  47.820  40.460  1.00  0.00           H  
ATOM    860  N   ALA A  83      37.470  49.360  39.290  1.00  0.00           N  
ATOM    861  CA  ALA A  83      38.940  49.500  39.680  1.00  0.00           C  
ATOM    862  C   ALA A  83      39.410  50.910  40.110  1.00  0.00           C  
ATOM    863  O   ALA A  83      39.390  51.840  39.300  1.00  0.00           O  
ATOM    864  CB  ALA A  83      39.760  48.860  38.490  1.00  0.00           C  
ATOM    865  H   ALA A  83      37.410  49.000  38.360  1.00  0.00           H  
ATOM    866  N   THR A  84      39.710  51.090  41.420  1.00  0.00           N  
ATOM    867  CA  THR A  84      39.840  52.430  42.000  1.00  0.00           C  
ATOM    868  C   THR A  84      40.780  52.690  43.170  1.00  0.00           C  
ATOM    869  O   THR A  84      41.340  51.740  43.730  1.00  0.00           O  
ATOM    870  CB  THR A  84      38.440  53.010  42.530  1.00  0.00           C  
ATOM    871  CG2 THR A  84      37.630  51.890  43.240  1.00  0.00           C  
ATOM    872  OG1 THR A  84      38.410  54.310  43.140  1.00  0.00           O  
ATOM    873  H   THR A  84      39.740  50.320  42.060  1.00  0.00           H  
ATOM    874  HG1 THR A  84      37.450  54.550  42.960  1.00  0.00           H  
ATOM    875  N   GLN A  85      41.300  53.900  43.030  1.00  0.00           N  
ATOM    876  CA  GLN A  85      42.300  54.570  43.940  1.00  0.00           C  
ATOM    877  C   GLN A  85      41.630  55.030  45.240  1.00  0.00           C  
ATOM    878  O   GLN A  85      40.830  56.010  45.330  1.00  0.00           O  
ATOM    879  CB  GLN A  85      42.740  55.750  43.100  1.00  0.00           C  
ATOM    880  CG  GLN A  85      43.560  56.780  43.840  1.00  0.00           C  
ATOM    881  CD  GLN A  85      43.980  58.030  43.080  1.00  0.00           C  
ATOM    882  NE2 GLN A  85      43.090  58.980  42.930  1.00  0.00           N  
ATOM    883  OE1 GLN A  85      44.990  58.000  42.390  1.00  0.00           O  
ATOM    884  H   GLN A  85      40.920  54.390  42.240  1.00  0.00           H  
ATOM    885 1HE2 GLN A  85      42.180  58.850  43.320  1.00  0.00           H  
ATOM    886 2HE2 GLN A  85      43.380  59.740  42.350  1.00  0.00           H  
ATOM    887  N   GLY A  86      42.000  54.330  46.300  1.00  0.00           N  
ATOM    888  CA  GLY A  86      41.640  54.660  47.670  1.00  0.00           C  
ATOM    889  C   GLY A  86      41.880  56.130  47.980  1.00  0.00           C  
ATOM    890  O   GLY A  86      42.950  56.640  47.610  1.00  0.00           O  
ATOM    891  H   GLY A  86      42.500  53.470  46.210  1.00  0.00           H  
ATOM    892  N   CYS A  87      40.910  56.740  48.610  1.00  0.00           N  
ATOM    893  CA  CYS A  87      40.810  58.240  48.720  1.00  0.00           C  
ATOM    894  C   CYS A  87      42.060  58.890  49.250  1.00  0.00           C  
ATOM    895  O   CYS A  87      42.640  58.440  50.240  1.00  0.00           O  
ATOM    896  CB  CYS A  87      39.690  58.760  49.450  1.00  0.00           C  
ATOM    897  SG  CYS A  87      39.360  57.840  50.990  1.00  0.00           S  
ATOM    898  H   CYS A  87      40.190  56.270  49.120  1.00  0.00           H  
ATOM    899  HG  CYS A  87      39.050  56.670  50.440  1.00  0.00           H  
ATOM    900  N   LEU A  88      42.340  60.110  48.730  1.00  0.00           N  
ATOM    901  CA  LEU A  88      43.140  61.210  49.210  1.00  0.00           C  
ATOM    902  C   LEU A  88      42.210  62.160  50.060  1.00  0.00           C  
ATOM    903  O   LEU A  88      41.020  62.300  49.910  1.00  0.00           O  
ATOM    904  CB  LEU A  88      43.860  61.800  47.980  1.00  0.00           C  
ATOM    905  CG  LEU A  88      44.860  60.870  47.290  1.00  0.00           C  
ATOM    906  CD1 LEU A  88      45.160  61.340  45.860  1.00  0.00           C  
ATOM    907  CD2 LEU A  88      46.230  60.740  48.040  1.00  0.00           C  
ATOM    908  H   LEU A  88      42.010  60.080  47.780  1.00  0.00           H  
ATOM    909  N   GLN A  89      42.890  63.090  50.660  1.00  0.00           N  
ATOM    910  CA  GLN A  89      42.250  64.100  51.570  1.00  0.00           C  
ATOM    911  C   GLN A  89      41.160  65.090  51.040  1.00  0.00           C  
ATOM    912  O   GLN A  89      40.190  65.380  51.730  1.00  0.00           O  
ATOM    913  CB  GLN A  89      43.260  64.930  52.320  1.00  0.00           C  
ATOM    914  CG  GLN A  89      44.360  65.640  51.500  1.00  0.00           C  
ATOM    915  CD  GLN A  89      45.670  64.810  51.410  1.00  0.00           C  
ATOM    916  NE2 GLN A  89      46.640  65.280  52.100  1.00  0.00           N  
ATOM    917  OE1 GLN A  89      45.730  63.660  51.010  1.00  0.00           O  
ATOM    918  H   GLN A  89      43.880  63.100  50.510  1.00  0.00           H  
ATOM    919 1HE2 GLN A  89      46.570  66.180  52.530  1.00  0.00           H  
ATOM    920 2HE2 GLN A  89      47.430  64.710  52.350  1.00  0.00           H  
ATOM    921  N   ASN A  90      41.280  65.410  49.740  1.00  0.00           N  
ATOM    922  CA  ASN A  90      40.310  66.140  48.890  1.00  0.00           C  
ATOM    923  C   ASN A  90      39.140  65.270  48.360  1.00  0.00           C  
ATOM    924  O   ASN A  90      38.000  65.660  48.450  1.00  0.00           O  
ATOM    925  CB  ASN A  90      41.060  66.810  47.670  1.00  0.00           C  
ATOM    926  CG  ASN A  90      42.250  66.080  47.020  1.00  0.00           C  
ATOM    927  ND2 ASN A  90      42.390  66.200  45.760  1.00  0.00           N  
ATOM    928  OD1 ASN A  90      43.090  65.480  47.660  1.00  0.00           O  
ATOM    929  H   ASN A  90      42.200  65.370  49.340  1.00  0.00           H  
ATOM    930 1HD2 ASN A  90      41.850  66.870  45.250  1.00  0.00           H  
ATOM    931 2HD2 ASN A  90      42.980  65.570  45.260  1.00  0.00           H  
ATOM    932  N   THR A  91      39.470  64.070  47.930  1.00  0.00           N  
ATOM    933  CA  THR A  91      38.510  63.180  47.140  1.00  0.00           C  
ATOM    934  C   THR A  91      37.630  62.230  47.910  1.00  0.00           C  
ATOM    935  O   THR A  91      36.680  61.670  47.310  1.00  0.00           O  
ATOM    936  CB  THR A  91      39.150  62.410  45.990  1.00  0.00           C  
ATOM    937  CG2 THR A  91      39.900  63.310  44.990  1.00  0.00           C  
ATOM    938  OG1 THR A  91      40.050  61.350  46.360  1.00  0.00           O  
ATOM    939  H   THR A  91      40.290  63.640  48.310  1.00  0.00           H  
ATOM    940  HG1 THR A  91      39.950  60.670  45.630  1.00  0.00           H  
ATOM    941  N   VAL A  92      37.530  62.450  49.210  1.00  0.00           N  
ATOM    942  CA  VAL A  92      36.740  61.510  50.100  1.00  0.00           C  
ATOM    943  C   VAL A  92      35.260  61.410  49.730  1.00  0.00           C  
ATOM    944  O   VAL A  92      34.740  60.390  49.300  1.00  0.00           O  
ATOM    945  CB  VAL A  92      36.900  61.890  51.540  1.00  0.00           C  
ATOM    946  CG1 VAL A  92      36.210  60.860  52.450  1.00  0.00           C  
ATOM    947  CG2 VAL A  92      38.340  61.910  52.010  1.00  0.00           C  
ATOM    948  H   VAL A  92      37.730  63.340  49.620  1.00  0.00           H  
ATOM    949  N   ASN A  93      34.690  62.590  49.570  1.00  0.00           N  
ATOM    950  CA  ASN A  93      33.250  62.770  49.190  1.00  0.00           C  
ATOM    951  C   ASN A  93      32.870  62.250  47.810  1.00  0.00           C  
ATOM    952  O   ASN A  93      31.780  61.680  47.670  1.00  0.00           O  
ATOM    953  CB  ASN A  93      32.840  64.300  49.320  1.00  0.00           C  
ATOM    954  CG  ASN A  93      33.570  65.260  48.390  1.00  0.00           C  
ATOM    955  ND2 ASN A  93      33.080  66.340  47.850  1.00  0.00           N  
ATOM    956  OD1 ASN A  93      34.740  65.030  48.090  1.00  0.00           O  
ATOM    957  H   ASN A  93      35.110  63.420  49.920  1.00  0.00           H  
ATOM    958 1HD2 ASN A  93      32.100  66.520  47.780  1.00  0.00           H  
ATOM    959 2HD2 ASN A  93      33.660  67.150  47.890  1.00  0.00           H  
ATOM    960  N   ASP A  94      33.740  62.500  46.780  1.00  0.00           N  
ATOM    961  CA  ASP A  94      33.630  61.990  45.380  1.00  0.00           C  
ATOM    962  C   ASP A  94      33.750  60.470  45.290  1.00  0.00           C  
ATOM    963  O   ASP A  94      32.980  59.760  44.640  1.00  0.00           O  
ATOM    964  CB  ASP A  94      34.710  62.730  44.500  1.00  0.00           C  
ATOM    965  CG  ASP A  94      34.440  64.260  44.400  1.00  0.00           C  
ATOM    966  OD1 ASP A  94      33.360  64.710  44.190  1.00  0.00           O  
ATOM    967  OD2 ASP A  94      35.390  65.040  44.500  1.00  0.00           O1-
ATOM    968  H   ASP A  94      34.300  63.320  46.950  1.00  0.00           H  
ATOM    969  N   PHE A  95      34.610  59.860  46.080  1.00  0.00           N  
ATOM    970  CA  PHE A  95      34.700  58.340  46.250  1.00  0.00           C  
ATOM    971  C   PHE A  95      33.350  57.790  46.820  1.00  0.00           C  
ATOM    972  O   PHE A  95      32.860  56.760  46.420  1.00  0.00           O  
ATOM    973  CB  PHE A  95      35.800  57.720  47.100  1.00  0.00           C  
ATOM    974  CG  PHE A  95      36.120  56.230  46.930  1.00  0.00           C  
ATOM    975  CD1 PHE A  95      37.230  55.930  46.150  1.00  0.00           C  
ATOM    976  CD2 PHE A  95      35.550  55.280  47.730  1.00  0.00           C  
ATOM    977  CE1 PHE A  95      37.850  54.670  46.210  1.00  0.00           C  
ATOM    978  CE2 PHE A  95      36.130  54.040  47.820  1.00  0.00           C  
ATOM    979  CZ  PHE A  95      37.250  53.710  47.050  1.00  0.00           C  
ATOM    980  H   PHE A  95      35.260  60.490  46.520  1.00  0.00           H  
ATOM    981  HD1 PHE A  95      37.570  56.720  45.470  1.00  0.00           H  
ATOM    982  HD2 PHE A  95      34.530  55.380  48.100  1.00  0.00           H  
ATOM    983  HE1 PHE A  95      38.520  54.520  45.370  1.00  0.00           H  
ATOM    984  HE2 PHE A  95      35.750  53.280  48.500  1.00  0.00           H  
ATOM    985  HZ  PHE A  95      37.630  52.690  47.080  1.00  0.00           H  
ATOM    986  N   TRP A  96      32.700  58.640  47.580  1.00  0.00           N  
ATOM    987  CA  TRP A  96      31.560  58.200  48.350  1.00  0.00           C  
ATOM    988  C   TRP A  96      30.270  58.310  47.530  1.00  0.00           C  
ATOM    989  O   TRP A  96      29.520  57.370  47.400  1.00  0.00           O  
ATOM    990  CB  TRP A  96      31.560  58.740  49.800  1.00  0.00           C  
ATOM    991  CG  TRP A  96      32.630  58.030  50.640  1.00  0.00           C  
ATOM    992  CD1 TRP A  96      33.680  58.600  51.280  1.00  0.00           C  
ATOM    993  CD2 TRP A  96      32.780  56.630  50.680  1.00  0.00           C  
ATOM    994  CE2 TRP A  96      34.010  56.450  51.220  1.00  0.00           C  
ATOM    995  CE3 TRP A  96      31.940  55.540  50.350  1.00  0.00           C  
ATOM    996  NE1 TRP A  96      34.560  57.620  51.500  1.00  0.00           N  
ATOM    997  CZ2 TRP A  96      34.430  55.170  51.400  1.00  0.00           C  
ATOM    998  CZ3 TRP A  96      32.370  54.250  50.620  1.00  0.00           C  
ATOM    999  CH2 TRP A  96      33.620  54.040  51.160  1.00  0.00           C  
ATOM   1000  H   TRP A  96      33.080  59.560  47.710  1.00  0.00           H  
ATOM   1001  HD1 TRP A  96      33.710  59.640  51.590  1.00  0.00           H  
ATOM   1002  HE1 TRP A  96      35.500  57.790  51.810  1.00  0.00           H  
ATOM   1003  HE3 TRP A  96      31.010  55.710  49.810  1.00  0.00           H  
ATOM   1004  HZ2 TRP A  96      35.470  55.050  51.710  1.00  0.00           H  
ATOM   1005  HZ3 TRP A  96      31.860  53.400  50.160  1.00  0.00           H  
ATOM   1006  HH2 TRP A  96      33.960  53.030  51.400  1.00  0.00           H  
ATOM   1007  N   ARG A  97      30.160  59.440  46.750  1.00  0.00           N  
ATOM   1008  CA  ARG A  97      29.390  59.530  45.490  1.00  0.00           C  
ATOM   1009  C   ARG A  97      29.630  58.320  44.570  1.00  0.00           C  
ATOM   1010  O   ARG A  97      28.620  57.760  44.160  1.00  0.00           O  
ATOM   1011  CB  ARG A  97      29.830  60.820  44.790  1.00  0.00           C  
ATOM   1012  CG  ARG A  97      29.270  62.090  45.390  1.00  0.00           C  
ATOM   1013  CD  ARG A  97      29.700  63.460  44.790  1.00  0.00           C  
ATOM   1014  NE  ARG A  97      29.090  63.760  43.480  1.00  0.00           N  
ATOM   1015  CZ  ARG A  97      29.600  64.340  42.420  1.00  0.00           C  
ATOM   1016  NH1 ARG A  97      30.870  64.720  42.300  1.00  0.00           N1+
ATOM   1017  NH2 ARG A  97      28.860  64.510  41.310  1.00  0.00           N  
ATOM   1018  H   ARG A  97      30.610  60.310  46.980  1.00  0.00           H  
ATOM   1019  HE  ARG A  97      28.120  63.520  43.470  1.00  0.00           H  
ATOM   1020 1HH1 ARG A  97      31.510  64.580  43.050  1.00  0.00           H  
ATOM   1021 2HH1 ARG A  97      31.300  65.220  41.540  1.00  0.00           H  
ATOM   1022 1HH2 ARG A  97      27.930  64.140  41.230  1.00  0.00           H  
ATOM   1023 2HH2 ARG A  97      29.150  65.060  40.520  1.00  0.00           H  
ATOM   1024  N   MET A  98      30.840  57.890  44.260  1.00  0.00           N  
ATOM   1025  CA  MET A  98      31.090  56.730  43.370  1.00  0.00           C  
ATOM   1026  C   MET A  98      30.480  55.350  43.790  1.00  0.00           C  
ATOM   1027  O   MET A  98      30.200  54.590  42.880  1.00  0.00           O  
ATOM   1028  CB  MET A  98      32.580  56.680  43.170  1.00  0.00           C  
ATOM   1029  CG  MET A  98      33.140  55.680  42.090  1.00  0.00           C  
ATOM   1030  SD  MET A  98      34.900  55.360  42.470  1.00  0.00           S  
ATOM   1031  CE  MET A  98      34.650  54.440  43.920  1.00  0.00           C  
ATOM   1032  H   MET A  98      31.690  58.260  44.630  1.00  0.00           H  
ATOM   1033  N   VAL A  99      30.530  55.150  45.140  1.00  0.00           N  
ATOM   1034  CA  VAL A  99      29.960  53.980  45.800  1.00  0.00           C  
ATOM   1035  C   VAL A  99      28.420  54.040  45.890  1.00  0.00           C  
ATOM   1036  O   VAL A  99      27.730  53.070  45.740  1.00  0.00           O  
ATOM   1037  CB  VAL A  99      30.720  53.970  47.140  1.00  0.00           C  
ATOM   1038  CG1 VAL A  99      30.170  52.770  47.950  1.00  0.00           C  
ATOM   1039  CG2 VAL A  99      32.240  53.830  47.070  1.00  0.00           C  
ATOM   1040  H   VAL A  99      31.140  55.670  45.730  1.00  0.00           H  
ATOM   1041  N   PHE A 100      27.990  55.300  46.140  1.00  0.00           N  
ATOM   1042  CA  PHE A 100      26.570  55.660  46.250  1.00  0.00           C  
ATOM   1043  C   PHE A 100      25.800  55.500  44.920  1.00  0.00           C  
ATOM   1044  O   PHE A 100      24.920  54.660  44.840  1.00  0.00           O  
ATOM   1045  CB  PHE A 100      26.460  57.020  46.870  1.00  0.00           C  
ATOM   1046  CG  PHE A 100      25.140  57.790  46.910  1.00  0.00           C  
ATOM   1047  CD1 PHE A 100      24.260  57.820  47.950  1.00  0.00           C  
ATOM   1048  CD2 PHE A 100      24.830  58.630  45.860  1.00  0.00           C  
ATOM   1049  CE1 PHE A 100      23.060  58.550  47.860  1.00  0.00           C  
ATOM   1050  CE2 PHE A 100      23.680  59.470  45.830  1.00  0.00           C  
ATOM   1051  CZ  PHE A 100      22.790  59.370  46.830  1.00  0.00           C  
ATOM   1052  H   PHE A 100      28.630  55.930  46.580  1.00  0.00           H  
ATOM   1053  HD1 PHE A 100      24.410  57.190  48.830  1.00  0.00           H  
ATOM   1054  HD2 PHE A 100      25.610  58.810  45.120  1.00  0.00           H  
ATOM   1055  HE1 PHE A 100      22.280  58.350  48.590  1.00  0.00           H  
ATOM   1056  HE2 PHE A 100      23.430  60.120  45.000  1.00  0.00           H  
ATOM   1057  HZ  PHE A 100      21.790  59.820  46.790  1.00  0.00           H  
ATOM   1058  N   GLN A 101      26.310  56.070  43.840  1.00  0.00           N  
ATOM   1059  CA  GLN A 101      25.580  56.340  42.570  1.00  0.00           C  
ATOM   1060  C   GLN A 101      24.780  55.100  42.030  1.00  0.00           C  
ATOM   1061  O   GLN A 101      23.530  55.140  42.050  1.00  0.00           O  
ATOM   1062  CB  GLN A 101      26.680  56.850  41.590  1.00  0.00           C  
ATOM   1063  CG  GLN A 101      26.190  57.040  40.120  1.00  0.00           C  
ATOM   1064  CD  GLN A 101      27.270  57.790  39.390  1.00  0.00           C  
ATOM   1065  NE2 GLN A 101      27.630  57.380  38.200  1.00  0.00           N  
ATOM   1066  OE1 GLN A 101      27.510  58.960  39.630  1.00  0.00           O  
ATOM   1067  H   GLN A 101      27.100  56.660  44.020  1.00  0.00           H  
ATOM   1068 1HE2 GLN A 101      27.190  56.580  37.780  1.00  0.00           H  
ATOM   1069 2HE2 GLN A 101      28.360  57.910  37.770  1.00  0.00           H  
ATOM   1070  N   GLU A 102      25.590  54.100  41.630  1.00  0.00           N  
ATOM   1071  CA  GLU A 102      25.130  52.830  41.100  1.00  0.00           C  
ATOM   1072  C   GLU A 102      24.650  51.760  42.060  1.00  0.00           C  
ATOM   1073  O   GLU A 102      24.550  50.610  41.540  1.00  0.00           O  
ATOM   1074  CB  GLU A 102      26.200  52.190  40.160  1.00  0.00           C  
ATOM   1075  CG  GLU A 102      26.510  52.910  38.860  1.00  0.00           C  
ATOM   1076  CD  GLU A 102      25.210  52.880  37.960  1.00  0.00           C  
ATOM   1077  OE1 GLU A 102      24.610  53.990  37.850  1.00  0.00           O  
ATOM   1078  OE2 GLU A 102      25.040  51.870  37.260  1.00  0.00           O1-
ATOM   1079  H   GLU A 102      26.590  54.160  41.690  1.00  0.00           H  
ATOM   1080  N   ASN A 103      24.450  52.060  43.330  1.00  0.00           N  
ATOM   1081  CA  ASN A 103      23.860  51.120  44.340  1.00  0.00           C  
ATOM   1082  C   ASN A 103      24.770  49.900  44.330  1.00  0.00           C  
ATOM   1083  O   ASN A 103      24.470  48.810  43.880  1.00  0.00           O  
ATOM   1084  CB  ASN A 103      22.400  50.900  44.030  1.00  0.00           C  
ATOM   1085  CG  ASN A 103      21.730  50.270  45.280  1.00  0.00           C  
ATOM   1086  ND2 ASN A 103      20.590  50.780  45.600  1.00  0.00           N  
ATOM   1087  OD1 ASN A 103      22.230  49.470  46.070  1.00  0.00           O  
ATOM   1088  H   ASN A 103      24.550  52.970  43.720  1.00  0.00           H  
ATOM   1089 1HD2 ASN A 103      20.300  51.640  45.190  1.00  0.00           H  
ATOM   1090 2HD2 ASN A 103      20.110  50.320  46.350  1.00  0.00           H  
ATOM   1091  N   SER A 104      26.030  50.270  44.630  1.00  0.00           N  
ATOM   1092  CA  SER A 104      27.070  49.260  45.030  1.00  0.00           C  
ATOM   1093  C   SER A 104      26.720  48.890  46.470  1.00  0.00           C  
ATOM   1094  O   SER A 104      26.330  49.770  47.230  1.00  0.00           O  
ATOM   1095  CB  SER A 104      28.500  49.840  45.050  1.00  0.00           C  
ATOM   1096  OG  SER A 104      28.830  50.290  43.690  1.00  0.00           O  
ATOM   1097  H   SER A 104      26.510  51.090  44.330  1.00  0.00           H  
ATOM   1098  HG  SER A 104      29.040  49.460  43.170  1.00  0.00           H  
ATOM   1099  N   ARG A 105      27.180  47.690  46.770  1.00  0.00           N  
ATOM   1100  CA  ARG A 105      26.960  47.100  48.130  1.00  0.00           C  
ATOM   1101  C   ARG A 105      28.210  46.480  48.790  1.00  0.00           C  
ATOM   1102  O   ARG A 105      28.190  46.260  49.990  1.00  0.00           O  
ATOM   1103  CB  ARG A 105      25.890  46.000  48.220  1.00  0.00           C  
ATOM   1104  CG  ARG A 105      24.510  46.400  47.650  1.00  0.00           C  
ATOM   1105  CD  ARG A 105      23.750  47.640  48.210  1.00  0.00           C  
ATOM   1106  NE  ARG A 105      22.300  47.490  47.850  1.00  0.00           N  
ATOM   1107  CZ  ARG A 105      21.350  47.120  48.770  1.00  0.00           C  
ATOM   1108  NH1 ARG A 105      21.620  46.840  50.070  1.00  0.00           N1+
ATOM   1109  NH2 ARG A 105      20.230  46.700  48.270  1.00  0.00           N  
ATOM   1110  H   ARG A 105      27.250  46.950  46.090  1.00  0.00           H  
ATOM   1111  HE  ARG A 105      22.060  47.780  46.930  1.00  0.00           H  
ATOM   1112 1HH1 ARG A 105      22.510  46.930  50.530  1.00  0.00           H  
ATOM   1113 2HH1 ARG A 105      20.860  46.580  50.650  1.00  0.00           H  
ATOM   1114 1HH2 ARG A 105      20.300  46.560  47.280  1.00  0.00           H  
ATOM   1115 2HH2 ARG A 105      19.360  46.830  48.750  1.00  0.00           H  
ATOM   1116  N   VAL A 106      29.150  46.050  47.940  1.00  0.00           N  
ATOM   1117  CA  VAL A 106      30.400  45.370  48.240  1.00  0.00           C  
ATOM   1118  C   VAL A 106      31.640  46.150  47.830  1.00  0.00           C  
ATOM   1119  O   VAL A 106      31.930  46.380  46.630  1.00  0.00           O  
ATOM   1120  CB  VAL A 106      30.510  43.910  47.680  1.00  0.00           C  
ATOM   1121  CG1 VAL A 106      31.840  43.190  48.150  1.00  0.00           C  
ATOM   1122  CG2 VAL A 106      29.230  43.160  48.140  1.00  0.00           C  
ATOM   1123  H   VAL A 106      28.970  45.880  46.970  1.00  0.00           H  
ATOM   1124  N   ILE A 107      32.560  46.410  48.790  1.00  0.00           N  
ATOM   1125  CA  ILE A 107      33.870  46.960  48.590  1.00  0.00           C  
ATOM   1126  C   ILE A 107      34.970  45.850  48.740  1.00  0.00           C  
ATOM   1127  O   ILE A 107      35.120  45.390  49.870  1.00  0.00           O  
ATOM   1128  CB  ILE A 107      34.160  48.220  49.490  1.00  0.00           C  
ATOM   1129  CG1 ILE A 107      33.180  49.400  49.260  1.00  0.00           C  
ATOM   1130  CG2 ILE A 107      35.650  48.620  49.220  1.00  0.00           C  
ATOM   1131  CD  ILE A 107      33.520  50.730  50.020  1.00  0.00           C  
ATOM   1132  H   ILE A 107      32.300  46.350  49.750  1.00  0.00           H  
ATOM   1133  N   VAL A 108      35.790  45.710  47.710  1.00  0.00           N  
ATOM   1134  CA  VAL A 108      36.890  44.690  47.710  1.00  0.00           C  
ATOM   1135  C   VAL A 108      38.260  45.440  47.870  1.00  0.00           C  
ATOM   1136  O   VAL A 108      38.980  45.810  46.890  1.00  0.00           O  
ATOM   1137  CB  VAL A 108      36.800  43.710  46.500  1.00  0.00           C  
ATOM   1138  CG1 VAL A 108      37.850  42.610  46.410  1.00  0.00           C  
ATOM   1139  CG2 VAL A 108      35.350  43.130  46.710  1.00  0.00           C  
ATOM   1140  H   VAL A 108      35.700  46.250  46.880  1.00  0.00           H  
ATOM   1141  N   MET A 109      38.620  45.550  49.140  1.00  0.00           N  
ATOM   1142  CA  MET A 109      39.870  46.230  49.580  1.00  0.00           C  
ATOM   1143  C   MET A 109      41.040  45.260  49.540  1.00  0.00           C  
ATOM   1144  O   MET A 109      41.240  44.400  50.440  1.00  0.00           O  
ATOM   1145  CB  MET A 109      39.620  47.040  50.850  1.00  0.00           C  
ATOM   1146  CG  MET A 109      40.870  47.680  51.320  1.00  0.00           C  
ATOM   1147  SD  MET A 109      40.720  48.460  52.970  1.00  0.00           S  
ATOM   1148  CE  MET A 109      41.960  49.720  52.690  1.00  0.00           C  
ATOM   1149  H   MET A 109      38.160  44.990  49.830  1.00  0.00           H  
ATOM   1150  N   THR A 110      41.880  45.490  48.540  1.00  0.00           N  
ATOM   1151  CA  THR A 110      43.060  44.620  48.270  1.00  0.00           C  
ATOM   1152  C   THR A 110      44.380  45.140  48.860  1.00  0.00           C  
ATOM   1153  O   THR A 110      45.460  44.600  48.660  1.00  0.00           O  
ATOM   1154  CB  THR A 110      43.380  44.360  46.790  1.00  0.00           C  
ATOM   1155  CG2 THR A 110      42.220  43.460  46.180  1.00  0.00           C  
ATOM   1156  OG1 THR A 110      43.540  45.650  46.150  1.00  0.00           O  
ATOM   1157  H   THR A 110      41.840  46.230  47.860  1.00  0.00           H  
ATOM   1158  HG1 THR A 110      42.630  46.010  45.920  1.00  0.00           H  
ATOM   1159  N   THR A 111      44.290  46.210  49.520  1.00  0.00           N  
ATOM   1160  CA  THR A 111      45.370  46.840  50.320  1.00  0.00           C  
ATOM   1161  C   THR A 111      45.120  47.190  51.790  1.00  0.00           C  
ATOM   1162  O   THR A 111      44.020  47.320  52.250  1.00  0.00           O  
ATOM   1163  CB  THR A 111      45.830  48.200  49.810  1.00  0.00           C  
ATOM   1164  CG2 THR A 111      46.770  47.890  48.660  1.00  0.00           C  
ATOM   1165  OG1 THR A 111      44.670  48.990  49.550  1.00  0.00           O  
ATOM   1166  H   THR A 111      43.580  46.870  49.280  1.00  0.00           H  
ATOM   1167  HG1 THR A 111      44.900  49.960  49.540  1.00  0.00           H  
ATOM   1168  N   LYS A 112      46.210  47.360  52.560  1.00  0.00           N  
ATOM   1169  CA  LYS A 112      46.230  48.060  53.870  1.00  0.00           C  
ATOM   1170  C   LYS A 112      46.350  49.590  53.570  1.00  0.00           C  
ATOM   1171  O   LYS A 112      47.260  49.980  52.840  1.00  0.00           O  
ATOM   1172  CB  LYS A 112      47.270  47.450  54.780  1.00  0.00           C  
ATOM   1173  CG  LYS A 112      46.780  46.080  55.140  1.00  0.00           C  
ATOM   1174  CD  LYS A 112      48.060  45.230  55.400  1.00  0.00           C  
ATOM   1175  CE  LYS A 112      48.670  44.700  54.030  1.00  0.00           C  
ATOM   1176  NZ  LYS A 112      50.000  44.150  54.320  1.00  0.00           N1+
ATOM   1177  H   LYS A 112      47.120  47.100  52.250  1.00  0.00           H  
ATOM   1178  HZ1 LYS A 112      49.870  43.260  54.760  1.00  0.00           H  
ATOM   1179  HZ2 LYS A 112      50.450  44.040  53.440  1.00  0.00           H  
ATOM   1180  HZ3 LYS A 112      50.490  44.700  55.000  1.00  0.00           H  
ATOM   1181  N   GLU A 113      45.620  50.410  54.290  1.00  0.00           N  
ATOM   1182  CA  GLU A 113      45.560  51.880  54.210  1.00  0.00           C  
ATOM   1183  C   GLU A 113      46.980  52.410  54.320  1.00  0.00           C  
ATOM   1184  O   GLU A 113      47.330  53.300  53.520  1.00  0.00           O  
ATOM   1185  CB  GLU A 113      44.640  52.620  55.230  1.00  0.00           C  
ATOM   1186  CG  GLU A 113      43.320  51.880  55.590  1.00  0.00           C  
ATOM   1187  CD  GLU A 113      43.500  50.720  56.620  1.00  0.00           C  
ATOM   1188  OE1 GLU A 113      43.620  49.580  56.140  1.00  0.00           O  
ATOM   1189  OE2 GLU A 113      43.730  51.010  57.860  1.00  0.00           O1-
ATOM   1190  H   GLU A 113      45.040  49.970  54.980  1.00  0.00           H  
ATOM   1191  N   VAL A 114      47.920  51.980  55.180  1.00  0.00           N  
ATOM   1192  CA  VAL A 114      49.330  52.170  55.020  1.00  0.00           C  
ATOM   1193  C   VAL A 114      50.100  50.900  54.620  1.00  0.00           C  
ATOM   1194  O   VAL A 114      50.100  50.000  55.480  1.00  0.00           O  
ATOM   1195  CB  VAL A 114      49.810  52.950  56.270  1.00  0.00           C  
ATOM   1196  CG1 VAL A 114      51.240  52.750  56.510  1.00  0.00           C  
ATOM   1197  CG2 VAL A 114      49.390  54.400  56.150  1.00  0.00           C  
ATOM   1198  H   VAL A 114      47.680  51.580  56.060  1.00  0.00           H  
ATOM   1199  N   GLU A 115      50.940  50.980  53.580  1.00  0.00           N  
ATOM   1200  CA  GLU A 115      51.870  49.860  53.240  1.00  0.00           C  
ATOM   1201  C   GLU A 115      53.300  50.410  53.170  1.00  0.00           C  
ATOM   1202  O   GLU A 115      53.540  51.480  52.640  1.00  0.00           O  
ATOM   1203  CB  GLU A 115      51.330  49.190  51.960  1.00  0.00           C  
ATOM   1204  CG  GLU A 115      50.350  48.070  52.410  1.00  0.00           C  
ATOM   1205  CD  GLU A 115      49.650  47.440  51.200  1.00  0.00           C  
ATOM   1206  OE1 GLU A 115      50.280  47.390  50.070  1.00  0.00           O  
ATOM   1207  OE2 GLU A 115      48.730  46.700  51.480  1.00  0.00           O1-
ATOM   1208  H   GLU A 115      51.090  51.870  53.160  1.00  0.00           H  
ATOM   1209  N   ARG A 116      54.140  49.750  53.940  1.00  0.00           N  
ATOM   1210  CA  ARG A 116      55.620  50.190  54.070  1.00  0.00           C  
ATOM   1211  C   ARG A 116      55.840  51.690  54.540  1.00  0.00           C  
ATOM   1212  O   ARG A 116      56.350  52.460  53.730  1.00  0.00           O  
ATOM   1213  CB  ARG A 116      56.400  49.870  52.800  1.00  0.00           C  
ATOM   1214  CG  ARG A 116      56.400  48.490  52.190  1.00  0.00           C  
ATOM   1215  CD  ARG A 116      57.060  48.430  50.810  1.00  0.00           C  
ATOM   1216  NE  ARG A 116      58.520  48.770  50.820  1.00  0.00           N  
ATOM   1217  CZ  ARG A 116      59.440  48.000  50.190  1.00  0.00           C  
ATOM   1218  NH1 ARG A 116      59.270  46.730  49.910  1.00  0.00           N1+
ATOM   1219  NH2 ARG A 116      60.680  48.490  49.930  1.00  0.00           N  
ATOM   1220  H   ARG A 116      54.060  48.830  54.310  1.00  0.00           H  
ATOM   1221  HE  ARG A 116      58.810  49.610  51.270  1.00  0.00           H  
ATOM   1222 1HH1 ARG A 116      58.440  46.190  50.060  1.00  0.00           H  
ATOM   1223 2HH1 ARG A 116      60.060  46.230  49.570  1.00  0.00           H  
ATOM   1224 1HH2 ARG A 116      60.880  49.440  50.180  1.00  0.00           H  
ATOM   1225 2HH2 ARG A 116      61.450  47.950  49.600  1.00  0.00           H  
ATOM   1226  N   GLY A 117      55.050  52.060  55.590  1.00  0.00           N  
ATOM   1227  CA  GLY A 117      54.870  53.340  56.240  1.00  0.00           C  
ATOM   1228  C   GLY A 117      54.450  54.530  55.270  1.00  0.00           C  
ATOM   1229  O   GLY A 117      54.300  55.650  55.770  1.00  0.00           O  
ATOM   1230  H   GLY A 117      54.540  51.290  55.980  1.00  0.00           H  
ATOM   1231  N   LYS A 118      54.230  54.300  54.030  1.00  0.00           N  
ATOM   1232  CA  LYS A 118      53.700  55.150  52.970  1.00  0.00           C  
ATOM   1233  C   LYS A 118      52.150  54.940  52.880  1.00  0.00           C  
ATOM   1234  O   LYS A 118      51.730  53.780  53.010  1.00  0.00           O  
ATOM   1235  CB  LYS A 118      54.290  54.960  51.540  1.00  0.00           C  
ATOM   1236  CG  LYS A 118      55.670  55.530  51.280  1.00  0.00           C  
ATOM   1237  CD  LYS A 118      55.490  57.040  51.230  1.00  0.00           C  
ATOM   1238  CE  LYS A 118      56.870  57.720  51.250  1.00  0.00           C  
ATOM   1239  NZ  LYS A 118      56.960  59.120  51.680  1.00  0.00           N1+
ATOM   1240  H   LYS A 118      54.340  53.360  53.700  1.00  0.00           H  
ATOM   1241  HZ1 LYS A 118      56.210  59.700  51.370  1.00  0.00           H  
ATOM   1242  HZ2 LYS A 118      57.140  59.100  52.670  1.00  0.00           H  
ATOM   1243  HZ3 LYS A 118      57.800  59.500  51.300  1.00  0.00           H  
ATOM   1244  N   SER A 119      51.430  55.990  52.440  1.00  0.00           N  
ATOM   1245  CA  SER A 119      49.980  55.880  52.410  1.00  0.00           C  
ATOM   1246  C   SER A 119      49.440  55.350  51.100  1.00  0.00           C  
ATOM   1247  O   SER A 119      50.050  55.670  50.090  1.00  0.00           O  
ATOM   1248  CB  SER A 119      49.410  57.240  52.610  1.00  0.00           C  
ATOM   1249  OG  SER A 119      47.980  57.290  52.730  1.00  0.00           O  
ATOM   1250  H   SER A 119      51.860  56.890  52.320  1.00  0.00           H  
ATOM   1251  HG  SER A 119      47.800  57.790  53.580  1.00  0.00           H  
ATOM   1252  N   LYS A 120      48.370  54.560  51.230  1.00  0.00           N  
ATOM   1253  CA  LYS A 120      47.600  53.980  50.050  1.00  0.00           C  
ATOM   1254  C   LYS A 120      46.060  54.230  50.130  1.00  0.00           C  
ATOM   1255  O   LYS A 120      45.360  54.020  49.130  1.00  0.00           O  
ATOM   1256  CB  LYS A 120      47.770  52.480  49.870  1.00  0.00           C  
ATOM   1257  CG  LYS A 120      49.100  52.120  49.290  1.00  0.00           C  
ATOM   1258  CD  LYS A 120      49.240  50.660  48.990  1.00  0.00           C  
ATOM   1259  CE  LYS A 120      50.420  50.460  48.040  1.00  0.00           C  
ATOM   1260  NZ  LYS A 120      50.710  49.100  47.650  1.00  0.00           N1+
ATOM   1261  H   LYS A 120      48.060  54.150  52.090  1.00  0.00           H  
ATOM   1262  HZ1 LYS A 120      51.640  49.010  47.290  1.00  0.00           H  
ATOM   1263  HZ2 LYS A 120      50.600  48.500  48.430  1.00  0.00           H  
ATOM   1264  HZ3 LYS A 120      50.030  48.860  46.950  1.00  0.00           H  
ATOM   1265  N   CYS A 121      45.680  54.960  51.180  1.00  0.00           N  
ATOM   1266  CA  CYS A 121      44.310  55.320  51.380  1.00  0.00           C  
ATOM   1267  C   CYS A 121      44.180  56.120  52.740  1.00  0.00           C  
ATOM   1268  O   CYS A 121      44.900  55.860  53.730  1.00  0.00           O  
ATOM   1269  CB  CYS A 121      43.260  54.230  51.490  1.00  0.00           C  
ATOM   1270  SG  CYS A 121      41.560  54.820  51.390  1.00  0.00           S  
ATOM   1271  H   CYS A 121      46.350  55.240  51.860  1.00  0.00           H  
ATOM   1272  HG  CYS A 121      41.410  55.100  52.680  1.00  0.00           H  
ATOM   1273  N   VAL A 122      43.490  57.330  52.730  1.00  0.00           N  
ATOM   1274  CA  VAL A 122      43.390  58.180  53.970  1.00  0.00           C  
ATOM   1275  C   VAL A 122      42.430  57.580  55.110  1.00  0.00           C  
ATOM   1276  O   VAL A 122      41.420  56.810  54.870  1.00  0.00           O  
ATOM   1277  CB  VAL A 122      42.830  59.630  53.690  1.00  0.00           C  
ATOM   1278  CG1 VAL A 122      41.400  59.780  53.180  1.00  0.00           C  
ATOM   1279  CG2 VAL A 122      43.220  60.610  54.830  1.00  0.00           C  
ATOM   1280  H   VAL A 122      42.860  57.570  51.990  1.00  0.00           H  
ATOM   1281  N   LYS A 123      42.880  57.710  56.370  1.00  0.00           N  
ATOM   1282  CA  LYS A 123      42.010  57.400  57.540  1.00  0.00           C  
ATOM   1283  C   LYS A 123      40.940  58.320  57.950  1.00  0.00           C  
ATOM   1284  O   LYS A 123      41.260  59.350  58.550  1.00  0.00           O  
ATOM   1285  CB  LYS A 123      42.670  56.860  58.830  1.00  0.00           C  
ATOM   1286  CG  LYS A 123      43.460  55.550  58.570  1.00  0.00           C  
ATOM   1287  CD  LYS A 123      43.460  54.680  59.830  1.00  0.00           C  
ATOM   1288  CE  LYS A 123      44.370  53.410  59.740  1.00  0.00           C  
ATOM   1289  NZ  LYS A 123      44.670  52.770  61.060  1.00  0.00           N1+
ATOM   1290  H   LYS A 123      43.740  58.100  56.690  1.00  0.00           H  
ATOM   1291  HZ1 LYS A 123      45.280  53.400  61.530  1.00  0.00           H  
ATOM   1292  HZ2 LYS A 123      43.910  52.570  61.680  1.00  0.00           H  
ATOM   1293  HZ3 LYS A 123      45.080  51.870  60.860  1.00  0.00           H  
ATOM   1294  N   TYR A 124      39.890  58.250  57.140  1.00  0.00           N  
ATOM   1295  CA  TYR A 124      38.780  59.220  57.200  1.00  0.00           C  
ATOM   1296  C   TYR A 124      37.590  59.030  58.230  1.00  0.00           C  
ATOM   1297  O   TYR A 124      36.900  59.990  58.450  1.00  0.00           O  
ATOM   1298  CB  TYR A 124      38.130  59.300  55.850  1.00  0.00           C  
ATOM   1299  CG  TYR A 124      37.650  58.040  55.150  1.00  0.00           C  
ATOM   1300  CD1 TYR A 124      38.480  57.490  54.180  1.00  0.00           C  
ATOM   1301  CD2 TYR A 124      36.620  57.270  55.620  1.00  0.00           C  
ATOM   1302  CE1 TYR A 124      38.370  56.160  53.820  1.00  0.00           C  
ATOM   1303  CE2 TYR A 124      36.450  55.970  55.200  1.00  0.00           C  
ATOM   1304  CZ  TYR A 124      37.320  55.420  54.280  1.00  0.00           C  
ATOM   1305  OH  TYR A 124      37.190  54.150  53.840  1.00  0.00           O  
ATOM   1306  H   TYR A 124      39.960  57.780  56.260  1.00  0.00           H  
ATOM   1307  HD1 TYR A 124      39.350  58.050  53.830  1.00  0.00           H  
ATOM   1308  HD2 TYR A 124      35.990  57.650  56.420  1.00  0.00           H  
ATOM   1309  HE1 TYR A 124      38.910  55.720  52.980  1.00  0.00           H  
ATOM   1310  HE2 TYR A 124      35.710  55.380  55.730  1.00  0.00           H  
ATOM   1311  HH  TYR A 124      36.470  53.820  54.450  1.00  0.00           H  
ATOM   1312  N   TRP A 125      37.760  58.050  59.040  1.00  0.00           N  
ATOM   1313  CA  TRP A 125      36.690  57.420  59.820  1.00  0.00           C  
ATOM   1314  C   TRP A 125      37.040  57.350  61.350  1.00  0.00           C  
ATOM   1315  O   TRP A 125      38.190  57.240  61.700  1.00  0.00           O  
ATOM   1316  CB  TRP A 125      36.410  55.950  59.180  1.00  0.00           C  
ATOM   1317  CG  TRP A 125      37.500  54.900  59.450  1.00  0.00           C  
ATOM   1318  CD1 TRP A 125      37.520  54.070  60.450  1.00  0.00           C  
ATOM   1319  CD2 TRP A 125      38.400  54.460  58.510  1.00  0.00           C  
ATOM   1320  CE2 TRP A 125      38.930  53.300  59.020  1.00  0.00           C  
ATOM   1321  CE3 TRP A 125      38.820  55.030  57.330  1.00  0.00           C  
ATOM   1322  NE1 TRP A 125      38.340  53.110  60.160  1.00  0.00           N  
ATOM   1323  CZ2 TRP A 125      39.910  52.690  58.250  1.00  0.00           C  
ATOM   1324  CZ3 TRP A 125      39.740  54.360  56.490  1.00  0.00           C  
ATOM   1325  CH2 TRP A 125      40.270  53.140  57.000  1.00  0.00           C  
ATOM   1326  H   TRP A 125      38.600  57.500  59.050  1.00  0.00           H  
ATOM   1327  HD1 TRP A 125      37.180  54.270  61.470  1.00  0.00           H  
ATOM   1328  HE1 TRP A 125      38.240  52.200  60.560  1.00  0.00           H  
ATOM   1329  HE3 TRP A 125      38.470  56.030  57.070  1.00  0.00           H  
ATOM   1330  HZ2 TRP A 125      40.470  51.930  58.790  1.00  0.00           H  
ATOM   1331  HZ3 TRP A 125      40.060  54.840  55.570  1.00  0.00           H  
ATOM   1332  HH2 TRP A 125      40.770  52.440  56.320  1.00  0.00           H  
ATOM   1333  N   PRO A 126      36.010  57.280  62.250  1.00  0.00           N  
ATOM   1334  CA  PRO A 126      36.280  57.340  63.700  1.00  0.00           C  
ATOM   1335  C   PRO A 126      36.380  55.960  64.320  1.00  0.00           C  
ATOM   1336  O   PRO A 126      36.370  54.990  63.570  1.00  0.00           O  
ATOM   1337  CB  PRO A 126      35.100  58.140  64.220  1.00  0.00           C  
ATOM   1338  CG  PRO A 126      34.010  57.790  63.260  1.00  0.00           C  
ATOM   1339  CD  PRO A 126      34.660  57.680  61.890  1.00  0.00           C  
ATOM   1340  N   ASP A 127      36.370  55.860  65.660  1.00  0.00           N  
ATOM   1341  CA  ASP A 127      36.160  54.590  66.260  1.00  0.00           C  
ATOM   1342  C   ASP A 127      34.810  53.900  65.920  1.00  0.00           C  
ATOM   1343  O   ASP A 127      33.880  54.510  65.380  1.00  0.00           O  
ATOM   1344  CB  ASP A 127      36.140  54.870  67.790  1.00  0.00           C  
ATOM   1345  CG  ASP A 127      37.490  54.960  68.500  1.00  0.00           C  
ATOM   1346  OD1 ASP A 127      37.960  56.060  68.810  1.00  0.00           O  
ATOM   1347  OD2 ASP A 127      38.010  53.930  68.930  1.00  0.00           O1-
ATOM   1348  H   ASP A 127      36.410  56.690  66.220  1.00  0.00           H  
ATOM   1349  N   GLU A 128      34.660  52.640  66.310  1.00  0.00           N  
ATOM   1350  CA  GLU A 128      33.400  51.860  66.140  1.00  0.00           C  
ATOM   1351  C   GLU A 128      32.210  52.500  66.880  1.00  0.00           C  
ATOM   1352  O   GLU A 128      32.320  52.860  68.070  1.00  0.00           O  
ATOM   1353  CB  GLU A 128      33.620  50.470  66.590  1.00  0.00           C  
ATOM   1354  CG  GLU A 128      34.350  49.520  65.650  1.00  0.00           C  
ATOM   1355  CD  GLU A 128      34.670  48.110  66.260  1.00  0.00           C  
ATOM   1356  OE1 GLU A 128      34.660  47.900  67.470  1.00  0.00           O  
ATOM   1357  OE2 GLU A 128      34.870  47.190  65.440  1.00  0.00           O1-
ATOM   1358  H   GLU A 128      35.350  52.040  66.720  1.00  0.00           H  
ATOM   1359  N   TYR A 129      31.090  52.440  66.190  1.00  0.00           N  
ATOM   1360  CA  TYR A 129      29.830  53.180  66.530  1.00  0.00           C  
ATOM   1361  C   TYR A 129      29.890  54.660  66.690  1.00  0.00           C  
ATOM   1362  O   TYR A 129      29.980  55.120  67.820  1.00  0.00           O  
ATOM   1363  CB  TYR A 129      29.110  52.580  67.760  1.00  0.00           C  
ATOM   1364  CG  TYR A 129      28.700  51.100  67.440  1.00  0.00           C  
ATOM   1365  CD1 TYR A 129      27.480  50.720  66.960  1.00  0.00           C  
ATOM   1366  CD2 TYR A 129      29.560  50.090  67.830  1.00  0.00           C  
ATOM   1367  CE1 TYR A 129      27.060  49.430  66.870  1.00  0.00           C  
ATOM   1368  CE2 TYR A 129      29.220  48.730  67.700  1.00  0.00           C  
ATOM   1369  CZ  TYR A 129      27.950  48.480  67.200  1.00  0.00           C  
ATOM   1370  OH  TYR A 129      27.660  47.180  67.080  1.00  0.00           O  
ATOM   1371  H   TYR A 129      30.980  51.750  65.480  1.00  0.00           H  
ATOM   1372  HD1 TYR A 129      26.860  51.450  66.440  1.00  0.00           H  
ATOM   1373  HD2 TYR A 129      30.620  50.280  67.980  1.00  0.00           H  
ATOM   1374  HE1 TYR A 129      26.060  49.100  66.590  1.00  0.00           H  
ATOM   1375  HE2 TYR A 129      29.930  47.940  67.950  1.00  0.00           H  
ATOM   1376  HH  TYR A 129      26.880  47.030  66.470  1.00  0.00           H  
ATOM   1377  N   ALA A 130      30.210  55.390  65.620  1.00  0.00           N  
ATOM   1378  CA  ALA A 130      30.320  56.910  65.660  1.00  0.00           C  
ATOM   1379  C   ALA A 130      29.950  57.520  64.320  1.00  0.00           C  
ATOM   1380  O   ALA A 130      30.240  56.940  63.290  1.00  0.00           O  
ATOM   1381  CB  ALA A 130      31.700  57.300  66.060  1.00  0.00           C  
ATOM   1382  H   ALA A 130      30.620  54.960  64.810  1.00  0.00           H  
ATOM   1383  N   LEU A 131      29.490  58.760  64.460  1.00  0.00           N  
ATOM   1384  CA  LEU A 131      28.970  59.510  63.240  1.00  0.00           C  
ATOM   1385  C   LEU A 131      30.140  60.400  62.760  1.00  0.00           C  
ATOM   1386  O   LEU A 131      31.100  60.650  63.480  1.00  0.00           O  
ATOM   1387  CB  LEU A 131      27.800  60.370  63.550  1.00  0.00           C  
ATOM   1388  CG  LEU A 131      26.830  60.800  62.490  1.00  0.00           C  
ATOM   1389  CD1 LEU A 131      25.910  59.670  62.130  1.00  0.00           C  
ATOM   1390  CD2 LEU A 131      26.090  62.060  62.930  1.00  0.00           C  
ATOM   1391  H   LEU A 131      29.840  59.360  65.180  1.00  0.00           H  
ATOM   1392  N   LYS A 132      30.050  60.680  61.450  1.00  0.00           N  
ATOM   1393  CA  LYS A 132      30.930  61.640  60.700  1.00  0.00           C  
ATOM   1394  C   LYS A 132      30.330  62.100  59.350  1.00  0.00           C  
ATOM   1395  O   LYS A 132      29.340  61.520  58.880  1.00  0.00           O  
ATOM   1396  CB  LYS A 132      32.390  61.140  60.600  1.00  0.00           C  
ATOM   1397  CG  LYS A 132      33.390  62.270  60.660  1.00  0.00           C  
ATOM   1398  CD  LYS A 132      34.770  61.730  60.850  1.00  0.00           C  
ATOM   1399  CE  LYS A 132      35.790  62.710  60.270  1.00  0.00           C  
ATOM   1400  NZ  LYS A 132      37.090  62.040  60.190  1.00  0.00           N1+
ATOM   1401  H   LYS A 132      29.520  60.090  60.840  1.00  0.00           H  
ATOM   1402  HZ1 LYS A 132      37.100  61.280  59.540  1.00  0.00           H  
ATOM   1403  HZ2 LYS A 132      37.720  62.670  59.730  1.00  0.00           H  
ATOM   1404  HZ3 LYS A 132      37.470  61.760  61.070  1.00  0.00           H  
ATOM   1405  N   GLU A 133      30.610  63.390  59.000  1.00  0.00           N  
ATOM   1406  CA  GLU A 133      30.240  64.010  57.710  1.00  0.00           C  
ATOM   1407  C   GLU A 133      31.230  64.780  56.810  1.00  0.00           C  
ATOM   1408  O   GLU A 133      31.910  65.700  57.270  1.00  0.00           O  
ATOM   1409  CB  GLU A 133      29.090  65.010  57.950  1.00  0.00           C  
ATOM   1410  CG  GLU A 133      27.700  64.460  58.220  1.00  0.00           C  
ATOM   1411  CD  GLU A 133      26.700  65.560  58.550  1.00  0.00           C  
ATOM   1412  OE1 GLU A 133      25.850  65.390  59.460  1.00  0.00           O  
ATOM   1413  OE2 GLU A 133      26.770  66.600  57.840  1.00  0.00           O1-
ATOM   1414  H   GLU A 133      30.710  64.050  59.740  1.00  0.00           H  
ATOM   1415  N   TYR A 134      31.160  64.500  55.540  1.00  0.00           N  
ATOM   1416  CA  TYR A 134      31.890  65.240  54.440  1.00  0.00           C  
ATOM   1417  C   TYR A 134      31.110  65.660  53.220  1.00  0.00           C  
ATOM   1418  O   TYR A 134      30.700  64.770  52.480  1.00  0.00           O  
ATOM   1419  CB  TYR A 134      33.080  64.470  53.940  1.00  0.00           C  
ATOM   1420  CG  TYR A 134      34.070  64.010  55.000  1.00  0.00           C  
ATOM   1421  CD1 TYR A 134      35.220  64.720  55.270  1.00  0.00           C  
ATOM   1422  CD2 TYR A 134      33.900  62.730  55.530  1.00  0.00           C  
ATOM   1423  CE1 TYR A 134      36.270  64.170  55.970  1.00  0.00           C  
ATOM   1424  CE2 TYR A 134      34.950  62.110  56.290  1.00  0.00           C  
ATOM   1425  CZ  TYR A 134      36.100  62.890  56.470  1.00  0.00           C  
ATOM   1426  OH  TYR A 134      37.130  62.320  57.100  1.00  0.00           O  
ATOM   1427  H   TYR A 134      30.430  63.900  55.230  1.00  0.00           H  
ATOM   1428  HD1 TYR A 134      35.290  65.670  54.730  1.00  0.00           H  
ATOM   1429  HD2 TYR A 134      32.940  62.280  55.280  1.00  0.00           H  
ATOM   1430  HE1 TYR A 134      37.250  64.580  55.730  1.00  0.00           H  
ATOM   1431  HE2 TYR A 134      34.990  61.050  56.550  1.00  0.00           H  
ATOM   1432  HH  TYR A 134      37.990  62.600  56.660  1.00  0.00           H  
ATOM   1433  N   GLY A 135      31.020  66.950  52.960  1.00  0.00           N  
ATOM   1434  CA  GLY A 135      30.370  67.500  51.700  1.00  0.00           C  
ATOM   1435  C   GLY A 135      28.890  67.090  51.660  1.00  0.00           C  
ATOM   1436  O   GLY A 135      28.050  67.470  52.490  1.00  0.00           O  
ATOM   1437  H   GLY A 135      31.100  67.610  53.700  1.00  0.00           H  
ATOM   1438  N   VAL A 136      28.600  66.560  50.490  1.00  0.00           N  
ATOM   1439  CA  VAL A 136      27.290  65.980  50.210  1.00  0.00           C  
ATOM   1440  C   VAL A 136      27.050  64.670  51.040  1.00  0.00           C  
ATOM   1441  O   VAL A 136      25.960  64.350  51.290  1.00  0.00           O  
ATOM   1442  CB  VAL A 136      26.960  65.710  48.750  1.00  0.00           C  
ATOM   1443  CG1 VAL A 136      26.760  67.080  48.100  1.00  0.00           C  
ATOM   1444  CG2 VAL A 136      28.050  64.920  48.060  1.00  0.00           C  
ATOM   1445  H   VAL A 136      29.250  66.760  49.750  1.00  0.00           H  
ATOM   1446  N   MET A 137      28.140  63.950  51.360  1.00  0.00           N  
ATOM   1447  CA  MET A 137      28.110  62.590  51.830  1.00  0.00           C  
ATOM   1448  C   MET A 137      28.260  62.360  53.380  1.00  0.00           C  
ATOM   1449  O   MET A 137      28.830  63.270  54.020  1.00  0.00           O  
ATOM   1450  CB  MET A 137      29.200  61.810  51.000  1.00  0.00           C  
ATOM   1451  CG  MET A 137      28.720  61.520  49.560  1.00  0.00           C  
ATOM   1452  SD  MET A 137      27.270  60.390  49.260  1.00  0.00           S  
ATOM   1453  CE  MET A 137      26.370  61.410  48.110  1.00  0.00           C  
ATOM   1454  H   MET A 137      29.040  64.330  51.600  1.00  0.00           H  
ATOM   1455  N   ARG A 138      27.610  61.350  53.920  1.00  0.00           N  
ATOM   1456  CA  ARG A 138      27.730  61.080  55.410  1.00  0.00           C  
ATOM   1457  C   ARG A 138      28.290  59.660  55.750  1.00  0.00           C  
ATOM   1458  O   ARG A 138      27.750  58.650  55.270  1.00  0.00           O  
ATOM   1459  CB  ARG A 138      26.360  61.430  55.980  1.00  0.00           C  
ATOM   1460  CG  ARG A 138      26.040  61.090  57.420  1.00  0.00           C  
ATOM   1461  CD  ARG A 138      24.780  61.890  57.840  1.00  0.00           C  
ATOM   1462  NE  ARG A 138      24.170  61.320  59.060  1.00  0.00           N  
ATOM   1463  CZ  ARG A 138      23.530  62.030  60.040  1.00  0.00           C  
ATOM   1464  NH1 ARG A 138      23.430  63.350  59.890  1.00  0.00           N1+
ATOM   1465  NH2 ARG A 138      22.690  61.420  60.890  1.00  0.00           N  
ATOM   1466  H   ARG A 138      26.910  60.820  53.450  1.00  0.00           H  
ATOM   1467  HE  ARG A 138      24.030  60.330  59.100  1.00  0.00           H  
ATOM   1468 1HH1 ARG A 138      24.040  63.770  59.220  1.00  0.00           H  
ATOM   1469 2HH1 ARG A 138      22.650  63.890  60.200  1.00  0.00           H  
ATOM   1470 1HH2 ARG A 138      22.460  60.450  60.840  1.00  0.00           H  
ATOM   1471 2HH2 ARG A 138      22.160  62.030  61.470  1.00  0.00           H  
ATOM   1472  N   VAL A 139      29.320  59.710  56.620  1.00  0.00           N  
ATOM   1473  CA  VAL A 139      30.100  58.520  56.910  1.00  0.00           C  
ATOM   1474  C   VAL A 139      29.760  57.970  58.350  1.00  0.00           C  
ATOM   1475  O   VAL A 139      29.700  58.710  59.320  1.00  0.00           O  
ATOM   1476  CB  VAL A 139      31.540  59.070  56.780  1.00  0.00           C  
ATOM   1477  CG1 VAL A 139      32.560  58.040  57.350  1.00  0.00           C  
ATOM   1478  CG2 VAL A 139      32.000  59.350  55.350  1.00  0.00           C  
ATOM   1479  H   VAL A 139      29.380  60.420  57.310  1.00  0.00           H  
ATOM   1480  N   ARG A 140      29.520  56.680  58.430  1.00  0.00           N  
ATOM   1481  CA  ARG A 140      29.270  56.010  59.700  1.00  0.00           C  
ATOM   1482  C   ARG A 140      29.870  54.600  59.940  1.00  0.00           C  
ATOM   1483  O   ARG A 140      29.430  53.590  59.500  1.00  0.00           O  
ATOM   1484  CB  ARG A 140      27.810  56.190  60.120  1.00  0.00           C  
ATOM   1485  CG  ARG A 140      27.370  55.300  61.280  1.00  0.00           C  
ATOM   1486  CD  ARG A 140      25.980  55.750  61.850  1.00  0.00           C  
ATOM   1487  NE  ARG A 140      25.520  54.830  62.850  1.00  0.00           N  
ATOM   1488  CZ  ARG A 140      24.320  54.270  62.780  1.00  0.00           C  
ATOM   1489  NH1 ARG A 140      23.450  54.490  61.780  1.00  0.00           N1+
ATOM   1490  NH2 ARG A 140      24.120  53.080  63.340  1.00  0.00           N  
ATOM   1491  H   ARG A 140      29.230  56.110  57.660  1.00  0.00           H  
ATOM   1492  HE  ARG A 140      26.220  54.850  63.570  1.00  0.00           H  
ATOM   1493 1HH1 ARG A 140      23.770  55.060  61.020  1.00  0.00           H  
ATOM   1494 2HH1 ARG A 140      22.470  54.320  61.860  1.00  0.00           H  
ATOM   1495 1HH2 ARG A 140      24.740  52.530  63.900  1.00  0.00           H  
ATOM   1496 2HH2 ARG A 140      23.290  52.610  63.060  1.00  0.00           H  
ATOM   1497  N   ASN A 141      30.980  54.660  60.690  1.00  0.00           N  
ATOM   1498  CA  ASN A 141      31.770  53.460  61.270  1.00  0.00           C  
ATOM   1499  C   ASN A 141      30.980  52.810  62.380  1.00  0.00           C  
ATOM   1500  O   ASN A 141      30.920  53.370  63.460  1.00  0.00           O  
ATOM   1501  CB  ASN A 141      33.220  53.810  61.570  1.00  0.00           C  
ATOM   1502  CG  ASN A 141      34.200  52.630  61.670  1.00  0.00           C  
ATOM   1503  ND2 ASN A 141      35.150  52.810  62.440  1.00  0.00           N  
ATOM   1504  OD1 ASN A 141      34.050  51.550  61.120  1.00  0.00           O  
ATOM   1505  H   ASN A 141      31.470  55.500  60.910  1.00  0.00           H  
ATOM   1506 1HD2 ASN A 141      35.320  53.660  62.950  1.00  0.00           H  
ATOM   1507 2HD2 ASN A 141      35.850  52.110  62.360  1.00  0.00           H  
ATOM   1508  N   VAL A 142      30.520  51.620  62.020  1.00  0.00           N  
ATOM   1509  CA  VAL A 142      29.710  50.760  62.850  1.00  0.00           C  
ATOM   1510  C   VAL A 142      30.480  49.660  63.510  1.00  0.00           C  
ATOM   1511  O   VAL A 142      30.580  49.630  64.750  1.00  0.00           O  
ATOM   1512  CB  VAL A 142      28.320  50.390  62.250  1.00  0.00           C  
ATOM   1513  CG1 VAL A 142      27.460  49.580  63.220  1.00  0.00           C  
ATOM   1514  CG2 VAL A 142      27.530  51.550  61.650  1.00  0.00           C  
ATOM   1515  H   VAL A 142      30.980  51.110  61.300  1.00  0.00           H  
ATOM   1516  N   LYS A 143      31.080  48.760  62.720  1.00  0.00           N  
ATOM   1517  CA  LYS A 143      32.040  47.700  63.150  1.00  0.00           C  
ATOM   1518  C   LYS A 143      33.180  47.500  62.150  1.00  0.00           C  
ATOM   1519  O   LYS A 143      33.060  47.670  60.920  1.00  0.00           O  
ATOM   1520  CB  LYS A 143      31.260  46.390  63.430  1.00  0.00           C  
ATOM   1521  CG  LYS A 143      31.790  45.460  64.510  1.00  0.00           C  
ATOM   1522  CD  LYS A 143      31.850  46.020  65.930  1.00  0.00           C  
ATOM   1523  CE  LYS A 143      32.410  44.960  66.920  1.00  0.00           C  
ATOM   1524  NZ  LYS A 143      33.800  44.730  66.830  1.00  0.00           N1+
ATOM   1525  H   LYS A 143      30.940  48.690  61.730  1.00  0.00           H  
ATOM   1526  HZ1 LYS A 143      34.130  44.180  67.600  1.00  0.00           H  
ATOM   1527  HZ2 LYS A 143      33.910  44.050  66.100  1.00  0.00           H  
ATOM   1528  HZ3 LYS A 143      34.390  45.530  66.680  1.00  0.00           H  
ATOM   1529  N   GLU A 144      34.290  46.960  62.650  1.00  0.00           N  
ATOM   1530  CA  GLU A 144      35.490  46.680  61.920  1.00  0.00           C  
ATOM   1531  C   GLU A 144      36.450  45.780  62.690  1.00  0.00           C  
ATOM   1532  O   GLU A 144      37.670  45.900  62.740  1.00  0.00           O  
ATOM   1533  CB  GLU A 144      36.150  48.030  61.560  1.00  0.00           C  
ATOM   1534  CG  GLU A 144      36.690  48.910  62.710  1.00  0.00           C  
ATOM   1535  CD  GLU A 144      37.390  50.190  62.270  1.00  0.00           C  
ATOM   1536  OE1 GLU A 144      37.250  51.230  62.910  1.00  0.00           O  
ATOM   1537  OE2 GLU A 144      38.050  50.210  61.210  1.00  0.00           O1-
ATOM   1538  H   GLU A 144      34.390  47.070  63.640  1.00  0.00           H  
ATOM   1539  N   SER A 145      35.760  44.760  63.160  1.00  0.00           N  
ATOM   1540  CA  SER A 145      36.360  43.580  63.920  1.00  0.00           C  
ATOM   1541  C   SER A 145      37.580  42.890  63.280  1.00  0.00           C  
ATOM   1542  O   SER A 145      37.550  42.460  62.120  1.00  0.00           O  
ATOM   1543  CB  SER A 145      35.310  42.490  64.010  1.00  0.00           C  
ATOM   1544  OG  SER A 145      34.210  43.000  64.870  1.00  0.00           O  
ATOM   1545  H   SER A 145      34.800  44.540  62.980  1.00  0.00           H  
ATOM   1546  HG  SER A 145      33.410  42.420  64.730  1.00  0.00           H  
ATOM   1547  N   ALA A 146      38.570  42.890  64.090  1.00  0.00           N  
ATOM   1548  CA  ALA A 146      39.880  42.350  63.770  1.00  0.00           C  
ATOM   1549  C   ALA A 146      40.080  40.820  63.590  1.00  0.00           C  
ATOM   1550  O   ALA A 146      40.240  40.140  64.620  1.00  0.00           O  
ATOM   1551  CB  ALA A 146      40.990  42.920  64.650  1.00  0.00           C  
ATOM   1552  H   ALA A 146      38.430  43.260  65.010  1.00  0.00           H  
ATOM   1553  N   ALA A 147      40.260  40.510  62.330  1.00  0.00           N  
ATOM   1554  CA  ALA A 147      40.600  39.080  61.890  1.00  0.00           C  
ATOM   1555  C   ALA A 147      41.980  38.950  61.210  1.00  0.00           C  
ATOM   1556  O   ALA A 147      42.110  39.710  60.290  1.00  0.00           O  
ATOM   1557  CB  ALA A 147      39.470  38.400  61.100  1.00  0.00           C  
ATOM   1558  H   ALA A 147      39.900  41.030  61.550  1.00  0.00           H  
ATOM   1559  N   HIS A 148      42.640  37.790  61.430  1.00  0.00           N  
ATOM   1560  CA  HIS A 148      44.070  37.780  61.040  1.00  0.00           C  
ATOM   1561  C   HIS A 148      44.460  37.890  59.550  1.00  0.00           C  
ATOM   1562  O   HIS A 148      45.500  38.420  59.200  1.00  0.00           O  
ATOM   1563  CB  HIS A 148      44.590  36.470  61.650  1.00  0.00           C  
ATOM   1564  CG  HIS A 148      46.090  36.370  61.690  1.00  0.00           C  
ATOM   1565  CD2 HIS A 148      46.900  35.910  60.700  1.00  0.00           C  
ATOM   1566  ND1 HIS A 148      46.800  36.960  62.590  1.00  0.00           N  
ATOM   1567  CE1 HIS A 148      48.100  36.760  62.270  1.00  0.00           C  
ATOM   1568  NE2 HIS A 148      48.140  36.010  61.160  1.00  0.00           N  
ATOM   1569  H   HIS A 148      42.090  36.980  61.670  1.00  0.00           H  
ATOM   1570  HD2 HIS A 148      46.620  35.530  59.720  1.00  0.00           H  
ATOM   1571  HE1 HIS A 148      48.980  37.150  62.790  1.00  0.00           H  
ATOM   1572  HE2 HIS A 148      49.020  35.740  60.760  1.00  0.00           H  
ATOM   1573  N   ASP A 149      43.680  37.210  58.740  1.00  0.00           N  
ATOM   1574  CA  ASP A 149      44.030  37.010  57.320  1.00  0.00           C  
ATOM   1575  C   ASP A 149      43.220  37.850  56.320  1.00  0.00           C  
ATOM   1576  O   ASP A 149      43.700  38.320  55.270  1.00  0.00           O  
ATOM   1577  CB  ASP A 149      43.970  35.560  56.850  1.00  0.00           C  
ATOM   1578  CG  ASP A 149      45.240  34.880  57.310  1.00  0.00           C  
ATOM   1579  OD1 ASP A 149      45.170  34.030  58.260  1.00  0.00           O  
ATOM   1580  OD2 ASP A 149      46.200  34.930  56.520  1.00  0.00           O1-
ATOM   1581  H   ASP A 149      42.810  36.790  59.010  1.00  0.00           H  
ATOM   1582  N   TYR A 150      42.000  38.150  56.780  1.00  0.00           N  
ATOM   1583  CA  TYR A 150      41.000  38.970  56.150  1.00  0.00           C  
ATOM   1584  C   TYR A 150      39.800  39.420  56.980  1.00  0.00           C  
ATOM   1585  O   TYR A 150      39.380  38.580  57.730  1.00  0.00           O  
ATOM   1586  CB  TYR A 150      40.530  38.300  54.860  1.00  0.00           C  
ATOM   1587  CG  TYR A 150      39.710  37.020  54.710  1.00  0.00           C  
ATOM   1588  CD1 TYR A 150      40.360  35.860  54.290  1.00  0.00           C  
ATOM   1589  CD2 TYR A 150      38.320  37.090  54.660  1.00  0.00           C  
ATOM   1590  CE1 TYR A 150      39.600  34.760  53.800  1.00  0.00           C  
ATOM   1591  CE2 TYR A 150      37.590  35.970  54.390  1.00  0.00           C  
ATOM   1592  CZ  TYR A 150      38.210  34.790  53.980  1.00  0.00           C  
ATOM   1593  OH  TYR A 150      37.470  33.720  53.690  1.00  0.00           O  
ATOM   1594  H   TYR A 150      41.690  37.590  57.540  1.00  0.00           H  
ATOM   1595  HD1 TYR A 150      41.430  35.820  54.070  1.00  0.00           H  
ATOM   1596  HD2 TYR A 150      37.750  37.970  54.970  1.00  0.00           H  
ATOM   1597  HE1 TYR A 150      40.090  33.850  53.470  1.00  0.00           H  
ATOM   1598  HE2 TYR A 150      36.560  35.930  54.740  1.00  0.00           H  
ATOM   1599  HH  TYR A 150      36.500  33.890  53.850  1.00  0.00           H  
ATOM   1600  N   THR A 151      39.500  40.730  57.000  1.00  0.00           N  
ATOM   1601  CA  THR A 151      38.380  41.260  57.830  1.00  0.00           C  
ATOM   1602  C   THR A 151      37.250  41.960  57.050  1.00  0.00           C  
ATOM   1603  O   THR A 151      37.440  42.720  56.140  1.00  0.00           O  
ATOM   1604  CB  THR A 151      39.030  42.240  58.810  1.00  0.00           C  
ATOM   1605  CG2 THR A 151      38.070  43.250  59.490  1.00  0.00           C  
ATOM   1606  OG1 THR A 151      39.790  41.510  59.730  1.00  0.00           O  
ATOM   1607  H   THR A 151      39.910  41.370  56.340  1.00  0.00           H  
ATOM   1608  HG1 THR A 151      40.510  41.040  59.220  1.00  0.00           H  
ATOM   1609  N   LEU A 152      36.080  41.560  57.390  1.00  0.00           N  
ATOM   1610  CA  LEU A 152      34.840  42.160  56.900  1.00  0.00           C  
ATOM   1611  C   LEU A 152      34.460  43.410  57.650  1.00  0.00           C  
ATOM   1612  O   LEU A 152      34.310  43.340  58.830  1.00  0.00           O  
ATOM   1613  CB  LEU A 152      33.710  41.090  56.820  1.00  0.00           C  
ATOM   1614  CG  LEU A 152      32.430  41.760  56.280  1.00  0.00           C  
ATOM   1615  CD1 LEU A 152      32.560  42.070  54.790  1.00  0.00           C  
ATOM   1616  CD2 LEU A 152      31.290  40.730  56.550  1.00  0.00           C  
ATOM   1617  H   LEU A 152      35.960  40.800  58.030  1.00  0.00           H  
ATOM   1618  N   ARG A 153      34.830  44.610  57.150  1.00  0.00           N  
ATOM   1619  CA  ARG A 153      34.360  45.880  57.740  1.00  0.00           C  
ATOM   1620  C   ARG A 153      32.880  46.190  57.420  1.00  0.00           C  
ATOM   1621  O   ARG A 153      32.470  46.410  56.240  1.00  0.00           O  
ATOM   1622  CB  ARG A 153      35.150  47.140  57.450  1.00  0.00           C  
ATOM   1623  CG  ARG A 153      36.650  47.060  57.730  1.00  0.00           C  
ATOM   1624  CD  ARG A 153      37.200  48.480  57.440  1.00  0.00           C  
ATOM   1625  NE  ARG A 153      38.610  48.620  57.830  1.00  0.00           N  
ATOM   1626  CZ  ARG A 153      39.620  48.540  57.060  1.00  0.00           C  
ATOM   1627  NH1 ARG A 153      39.610  48.300  55.730  1.00  0.00           N1+
ATOM   1628  NH2 ARG A 153      40.750  48.860  57.600  1.00  0.00           N  
ATOM   1629  H   ARG A 153      35.380  44.670  56.320  1.00  0.00           H  
ATOM   1630  HE  ARG A 153      38.800  48.790  58.800  1.00  0.00           H  
ATOM   1631 1HH1 ARG A 153      38.750  48.470  55.260  1.00  0.00           H  
ATOM   1632 2HH1 ARG A 153      40.390  48.030  55.160  1.00  0.00           H  
ATOM   1633 1HH2 ARG A 153      40.840  49.080  58.570  1.00  0.00           H  
ATOM   1634 2HH2 ARG A 153      41.530  48.830  56.970  1.00  0.00           H  
ATOM   1635  N   GLU A 154      32.180  46.560  58.540  1.00  0.00           N  
ATOM   1636  CA  GLU A 154      30.730  46.700  58.490  1.00  0.00           C  
ATOM   1637  C   GLU A 154      30.420  48.190  58.620  1.00  0.00           C  
ATOM   1638  O   GLU A 154      30.410  48.720  59.740  1.00  0.00           O  
ATOM   1639  CB  GLU A 154      30.080  45.860  59.630  1.00  0.00           C  
ATOM   1640  CG  GLU A 154      28.610  45.850  59.460  1.00  0.00           C  
ATOM   1641  CD  GLU A 154      27.880  45.080  60.550  1.00  0.00           C  
ATOM   1642  OE1 GLU A 154      26.850  45.640  60.980  1.00  0.00           O  
ATOM   1643  OE2 GLU A 154      28.330  44.050  61.080  1.00  0.00           O1-
ATOM   1644  H   GLU A 154      32.640  46.660  59.420  1.00  0.00           H  
ATOM   1645  N   LEU A 155      30.610  48.880  57.500  1.00  0.00           N  
ATOM   1646  CA  LEU A 155      30.350  50.370  57.390  1.00  0.00           C  
ATOM   1647  C   LEU A 155      29.030  50.800  56.720  1.00  0.00           C  
ATOM   1648  O   LEU A 155      28.890  50.600  55.520  1.00  0.00           O  
ATOM   1649  CB  LEU A 155      31.490  51.080  56.770  1.00  0.00           C  
ATOM   1650  CG  LEU A 155      32.530  51.450  57.830  1.00  0.00           C  
ATOM   1651  CD1 LEU A 155      33.740  50.480  57.750  1.00  0.00           C  
ATOM   1652  CD2 LEU A 155      32.990  52.870  57.600  1.00  0.00           C  
ATOM   1653  H   LEU A 155      30.840  48.510  56.600  1.00  0.00           H  
ATOM   1654  N   LYS A 156      28.460  51.790  57.380  1.00  0.00           N  
ATOM   1655  CA  LYS A 156      27.190  52.490  57.020  1.00  0.00           C  
ATOM   1656  C   LYS A 156      27.320  53.830  56.290  1.00  0.00           C  
ATOM   1657  O   LYS A 156      28.040  54.780  56.700  1.00  0.00           O  
ATOM   1658  CB  LYS A 156      26.290  52.690  58.260  1.00  0.00           C  
ATOM   1659  CG  LYS A 156      25.240  51.590  58.390  1.00  0.00           C  
ATOM   1660  CD  LYS A 156      24.110  52.150  59.340  1.00  0.00           C  
ATOM   1661  CE  LYS A 156      22.890  51.150  59.360  1.00  0.00           C  
ATOM   1662  NZ  LYS A 156      23.270  49.850  59.880  1.00  0.00           N1+
ATOM   1663  H   LYS A 156      28.800  52.100  58.270  1.00  0.00           H  
ATOM   1664  HZ1 LYS A 156      23.720  49.920  60.770  1.00  0.00           H  
ATOM   1665  HZ2 LYS A 156      22.470  49.250  59.890  1.00  0.00           H  
ATOM   1666  HZ3 LYS A 156      23.920  49.340  59.310  1.00  0.00           H  
ATOM   1667  N   LEU A 157      26.670  53.900  55.150  1.00  0.00           N  
ATOM   1668  CA  LEU A 157      26.770  55.060  54.220  1.00  0.00           C  
ATOM   1669  C   LEU A 157      25.410  55.820  54.150  1.00  0.00           C  
ATOM   1670  O   LEU A 157      24.320  55.240  54.360  1.00  0.00           O  
ATOM   1671  CB  LEU A 157      27.070  54.330  52.900  1.00  0.00           C  
ATOM   1672  CG  LEU A 157      27.280  55.190  51.630  1.00  0.00           C  
ATOM   1673  CD1 LEU A 157      28.410  54.690  50.670  1.00  0.00           C  
ATOM   1674  CD2 LEU A 157      25.940  55.160  50.890  1.00  0.00           C  
ATOM   1675  H   LEU A 157      26.230  53.110  54.720  1.00  0.00           H  
ATOM   1676  N   SER A 158      25.470  57.060  53.980  1.00  0.00           N  
ATOM   1677  CA  SER A 158      24.300  57.870  53.610  1.00  0.00           C  
ATOM   1678  C   SER A 158      24.650  59.270  53.140  1.00  0.00           C  
ATOM   1679  O   SER A 158      25.810  59.700  53.010  1.00  0.00           O  
ATOM   1680  CB  SER A 158      23.210  58.010  54.710  1.00  0.00           C  
ATOM   1681  OG  SER A 158      23.760  58.600  55.920  1.00  0.00           O  
ATOM   1682  H   SER A 158      26.280  57.520  54.330  1.00  0.00           H  
ATOM   1683  HG  SER A 158      22.950  58.530  56.500  1.00  0.00           H  
ATOM   1684  N   LYS A 159      23.590  59.930  52.650  1.00  0.00           N  
ATOM   1685  CA  LYS A 159      23.640  61.250  51.960  1.00  0.00           C  
ATOM   1686  C   LYS A 159      22.990  62.320  52.760  1.00  0.00           C  
ATOM   1687  O   LYS A 159      21.870  62.110  53.210  1.00  0.00           O  
ATOM   1688  CB  LYS A 159      23.190  61.180  50.460  1.00  0.00           C  
ATOM   1689  CG  LYS A 159      23.400  62.460  49.660  1.00  0.00           C  
ATOM   1690  CD  LYS A 159      22.510  62.320  48.540  1.00  0.00           C  
ATOM   1691  CE  LYS A 159      22.870  63.520  47.680  1.00  0.00           C  
ATOM   1692  NZ  LYS A 159      22.010  63.980  46.600  1.00  0.00           N1+
ATOM   1693  H   LYS A 159      22.670  59.590  52.830  1.00  0.00           H  
ATOM   1694  HZ1 LYS A 159      21.820  63.340  45.850  1.00  0.00           H  
ATOM   1695  HZ2 LYS A 159      21.120  64.210  46.990  1.00  0.00           H  
ATOM   1696  HZ3 LYS A 159      22.450  64.790  46.200  1.00  0.00           H  
ATOM   1697  N   VAL A 160      23.700  63.440  52.860  1.00  0.00           N  
ATOM   1698  CA  VAL A 160      23.220  64.590  53.660  1.00  0.00           C  
ATOM   1699  C   VAL A 160      21.980  65.170  53.050  1.00  0.00           C  
ATOM   1700  O   VAL A 160      21.890  65.440  51.850  1.00  0.00           O  
ATOM   1701  CB  VAL A 160      24.350  65.630  53.930  1.00  0.00           C  
ATOM   1702  CG1 VAL A 160      23.820  66.860  54.750  1.00  0.00           C  
ATOM   1703  CG2 VAL A 160      25.500  64.970  54.720  1.00  0.00           C  
ATOM   1704  H   VAL A 160      24.480  63.620  52.260  1.00  0.00           H  
ATOM   1705  N   GLY A 161      20.960  65.250  53.880  1.00  0.00           N  
ATOM   1706  CA  GLY A 161      19.630  65.850  53.590  1.00  0.00           C  
ATOM   1707  C   GLY A 161      18.730  64.740  52.980  1.00  0.00           C  
ATOM   1708  O   GLY A 161      17.610  64.620  53.400  1.00  0.00           O  
ATOM   1709  H   GLY A 161      21.100  64.810  54.760  1.00  0.00           H  
ATOM   1710  N   GLN A 162      19.250  64.050  51.910  1.00  0.00           N  
ATOM   1711  CA  GLN A 162      18.440  63.050  51.210  1.00  0.00           C  
ATOM   1712  C   GLN A 162      18.250  61.820  52.050  1.00  0.00           C  
ATOM   1713  O   GLN A 162      19.170  61.270  52.670  1.00  0.00           O  
ATOM   1714  CB  GLN A 162      19.230  62.680  49.980  1.00  0.00           C  
ATOM   1715  CG  GLN A 162      18.300  62.390  48.770  1.00  0.00           C  
ATOM   1716  CD  GLN A 162      17.470  63.540  48.200  1.00  0.00           C  
ATOM   1717  NE2 GLN A 162      16.170  63.420  48.220  1.00  0.00           N  
ATOM   1718  OE1 GLN A 162      17.920  64.510  47.540  1.00  0.00           O  
ATOM   1719  H   GLN A 162      20.180  64.170  51.570  1.00  0.00           H  
ATOM   1720 1HE2 GLN A 162      15.720  62.580  48.540  1.00  0.00           H  
ATOM   1721 2HE2 GLN A 162      15.600  64.130  47.810  1.00  0.00           H  
ATOM   1722  N   GLY A 163      16.960  61.560  52.300  1.00  0.00           N  
ATOM   1723  CA  GLY A 163      16.470  60.420  53.180  1.00  0.00           C  
ATOM   1724  C   GLY A 163      16.390  59.210  52.270  1.00  0.00           C  
ATOM   1725  O   GLY A 163      16.510  59.180  51.020  1.00  0.00           O  
ATOM   1726  H   GLY A 163      16.190  62.200  52.210  1.00  0.00           H  
ATOM   1727  N   ASN A 164      16.240  58.150  53.030  1.00  0.00           N  
ATOM   1728  CA  ASN A 164      16.130  56.750  52.570  1.00  0.00           C  
ATOM   1729  C   ASN A 164      17.370  56.170  51.820  1.00  0.00           C  
ATOM   1730  O   ASN A 164      17.250  55.080  51.280  1.00  0.00           O  
ATOM   1731  CB  ASN A 164      14.870  56.580  51.620  1.00  0.00           C  
ATOM   1732  CG  ASN A 164      13.520  56.760  52.270  1.00  0.00           C  
ATOM   1733  ND2 ASN A 164      12.640  57.610  51.770  1.00  0.00           N  
ATOM   1734  OD1 ASN A 164      13.170  55.950  53.090  1.00  0.00           O  
ATOM   1735  H   ASN A 164      16.300  58.310  54.020  1.00  0.00           H  
ATOM   1736 1HD2 ASN A 164      12.830  58.200  51.000  1.00  0.00           H  
ATOM   1737 2HD2 ASN A 164      11.690  57.520  52.060  1.00  0.00           H  
ATOM   1738  N   THR A 165      18.530  56.890  51.930  1.00  0.00           N  
ATOM   1739  CA  THR A 165      19.790  56.620  51.250  1.00  0.00           C  
ATOM   1740  C   THR A 165      20.700  55.660  52.090  1.00  0.00           C  
ATOM   1741  O   THR A 165      21.640  55.110  51.470  1.00  0.00           O  
ATOM   1742  CB  THR A 165      20.610  57.890  50.920  1.00  0.00           C  
ATOM   1743  CG2 THR A 165      19.760  58.690  49.900  1.00  0.00           C  
ATOM   1744  OG1 THR A 165      20.970  58.640  52.060  1.00  0.00           O  
ATOM   1745  H   THR A 165      18.560  57.540  52.690  1.00  0.00           H  
ATOM   1746  HG1 THR A 165      20.190  58.940  52.610  1.00  0.00           H  
ATOM   1747  N   GLU A 166      20.320  55.520  53.340  1.00  0.00           N  
ATOM   1748  CA  GLU A 166      21.020  54.630  54.310  1.00  0.00           C  
ATOM   1749  C   GLU A 166      21.110  53.140  53.790  1.00  0.00           C  
ATOM   1750  O   GLU A 166      20.030  52.520  53.690  1.00  0.00           O  
ATOM   1751  CB  GLU A 166      20.260  54.660  55.640  1.00  0.00           C  
ATOM   1752  CG  GLU A 166      21.070  54.120  56.830  1.00  0.00           C  
ATOM   1753  CD  GLU A 166      20.290  54.350  58.110  1.00  0.00           C  
ATOM   1754  OE1 GLU A 166      19.170  53.900  58.170  1.00  0.00           O  
ATOM   1755  OE2 GLU A 166      20.570  55.320  58.810  1.00  0.00           O1-
ATOM   1756  H   GLU A 166      19.950  56.320  53.810  1.00  0.00           H  
ATOM   1757  N   ARG A 167      22.360  52.700  53.740  1.00  0.00           N  
ATOM   1758  CA  ARG A 167      22.800  51.280  53.440  1.00  0.00           C  
ATOM   1759  C   ARG A 167      24.180  50.910  53.980  1.00  0.00           C  
ATOM   1760  O   ARG A 167      25.090  51.740  53.930  1.00  0.00           O  
ATOM   1761  CB  ARG A 167      22.760  50.860  51.930  1.00  0.00           C  
ATOM   1762  CG  ARG A 167      23.370  51.920  50.950  1.00  0.00           C  
ATOM   1763  CD  ARG A 167      22.790  51.490  49.590  1.00  0.00           C  
ATOM   1764  NE  ARG A 167      23.060  52.510  48.550  1.00  0.00           N  
ATOM   1765  CZ  ARG A 167      22.050  53.340  48.040  1.00  0.00           C  
ATOM   1766  NH1 ARG A 167      20.750  53.320  48.390  1.00  0.00           N1+
ATOM   1767  NH2 ARG A 167      22.520  54.440  47.460  1.00  0.00           N  
ATOM   1768  H   ARG A 167      23.070  53.360  54.000  1.00  0.00           H  
ATOM   1769  HE  ARG A 167      23.980  52.500  48.160  1.00  0.00           H  
ATOM   1770 1HH1 ARG A 167      20.300  52.780  49.100  1.00  0.00           H  
ATOM   1771 2HH1 ARG A 167      20.160  53.740  47.690  1.00  0.00           H  
ATOM   1772 1HH2 ARG A 167      23.510  54.610  47.430  1.00  0.00           H  
ATOM   1773 2HH2 ARG A 167      22.020  55.170  47.000  1.00  0.00           H  
ATOM   1774  N   THR A 168      24.300  49.710  54.550  1.00  0.00           N  
ATOM   1775  CA  THR A 168      25.600  49.120  54.980  1.00  0.00           C  
ATOM   1776  C   THR A 168      26.400  48.750  53.730  1.00  0.00           C  
ATOM   1777  O   THR A 168      25.970  47.770  53.090  1.00  0.00           O  
ATOM   1778  CB  THR A 168      25.590  47.880  55.880  1.00  0.00           C  
ATOM   1779  CG2 THR A 168      26.970  47.450  56.490  1.00  0.00           C  
ATOM   1780  OG1 THR A 168      24.760  48.280  56.990  1.00  0.00           O  
ATOM   1781  H   THR A 168      23.490  49.140  54.690  1.00  0.00           H  
ATOM   1782  HG1 THR A 168      23.890  48.360  56.500  1.00  0.00           H  
ATOM   1783  N   VAL A 169      27.420  49.510  53.360  1.00  0.00           N  
ATOM   1784  CA  VAL A 169      28.250  49.130  52.210  1.00  0.00           C  
ATOM   1785  C   VAL A 169      29.530  48.350  52.670  1.00  0.00           C  
ATOM   1786  O   VAL A 169      30.530  48.950  53.060  1.00  0.00           O  
ATOM   1787  CB  VAL A 169      28.470  50.370  51.380  1.00  0.00           C  
ATOM   1788  CG1 VAL A 169      29.360  50.040  50.150  1.00  0.00           C  
ATOM   1789  CG2 VAL A 169      27.210  50.980  50.900  1.00  0.00           C  
ATOM   1790  H   VAL A 169      27.730  50.340  53.830  1.00  0.00           H  
ATOM   1791  N   TRP A 170      29.440  47.010  52.530  1.00  0.00           N  
ATOM   1792  CA  TRP A 170      30.260  45.980  53.200  1.00  0.00           C  
ATOM   1793  C   TRP A 170      31.670  45.930  52.590  1.00  0.00           C  
ATOM   1794  O   TRP A 170      31.810  45.950  51.350  1.00  0.00           O  
ATOM   1795  CB  TRP A 170      29.620  44.630  53.190  1.00  0.00           C  
ATOM   1796  CG  TRP A 170      28.240  44.530  53.760  1.00  0.00           C  
ATOM   1797  CD1 TRP A 170      27.060  44.700  53.090  1.00  0.00           C  
ATOM   1798  CD2 TRP A 170      27.910  44.020  55.010  1.00  0.00           C  
ATOM   1799  CE2 TRP A 170      26.550  44.020  55.080  1.00  0.00           C  
ATOM   1800  CE3 TRP A 170      28.690  43.630  56.110  1.00  0.00           C  
ATOM   1801  NE1 TRP A 170      26.110  44.450  53.860  1.00  0.00           N  
ATOM   1802  CZ2 TRP A 170      25.950  43.670  56.280  1.00  0.00           C  
ATOM   1803  CZ3 TRP A 170      28.100  43.270  57.270  1.00  0.00           C  
ATOM   1804  CH2 TRP A 170      26.720  43.310  57.380  1.00  0.00           C  
ATOM   1805  H   TRP A 170      28.740  46.660  51.900  1.00  0.00           H  
ATOM   1806  HD1 TRP A 170      26.910  45.220  52.140  1.00  0.00           H  
ATOM   1807  HE1 TRP A 170      25.160  44.610  53.590  1.00  0.00           H  
ATOM   1808  HE3 TRP A 170      29.780  43.710  56.180  1.00  0.00           H  
ATOM   1809  HZ2 TRP A 170      24.890  43.860  56.430  1.00  0.00           H  
ATOM   1810  HZ3 TRP A 170      28.720  42.920  58.100  1.00  0.00           H  
ATOM   1811  HH2 TRP A 170      26.270  43.050  58.340  1.00  0.00           H  
ATOM   1812  N   GLN A 171      32.720  46.050  53.400  1.00  0.00           N  
ATOM   1813  CA  GLN A 171      34.120  46.220  52.970  1.00  0.00           C  
ATOM   1814  C   GLN A 171      34.990  45.060  53.330  1.00  0.00           C  
ATOM   1815  O   GLN A 171      35.290  44.870  54.490  1.00  0.00           O  
ATOM   1816  CB  GLN A 171      34.680  47.510  53.560  1.00  0.00           C  
ATOM   1817  CG  GLN A 171      36.020  47.990  53.040  1.00  0.00           C  
ATOM   1818  CD  GLN A 171      36.440  49.430  53.540  1.00  0.00           C  
ATOM   1819  NE2 GLN A 171      35.480  50.340  53.430  1.00  0.00           N  
ATOM   1820  OE1 GLN A 171      37.410  49.630  54.190  1.00  0.00           O  
ATOM   1821  H   GLN A 171      32.630  46.130  54.390  1.00  0.00           H  
ATOM   1822 1HE2 GLN A 171      34.530  50.190  53.170  1.00  0.00           H  
ATOM   1823 2HE2 GLN A 171      35.570  51.160  53.990  1.00  0.00           H  
ATOM   1824  N   TYR A 172      35.300  44.160  52.390  1.00  0.00           N  
ATOM   1825  CA  TYR A 172      36.260  43.040  52.640  1.00  0.00           C  
ATOM   1826  C   TYR A 172      37.710  43.430  52.390  1.00  0.00           C  
ATOM   1827  O   TYR A 172      38.150  43.720  51.270  1.00  0.00           O  
ATOM   1828  CB  TYR A 172      35.970  41.830  51.730  1.00  0.00           C  
ATOM   1829  CG  TYR A 172      34.990  40.810  52.270  1.00  0.00           C  
ATOM   1830  CD1 TYR A 172      33.690  40.670  51.760  1.00  0.00           C  
ATOM   1831  CD2 TYR A 172      35.510  39.990  53.270  1.00  0.00           C  
ATOM   1832  CE1 TYR A 172      32.920  39.660  52.330  1.00  0.00           C  
ATOM   1833  CE2 TYR A 172      34.760  38.940  53.780  1.00  0.00           C  
ATOM   1834  CZ  TYR A 172      33.470  38.860  53.290  1.00  0.00           C  
ATOM   1835  OH  TYR A 172      32.780  37.810  53.750  1.00  0.00           O  
ATOM   1836  H   TYR A 172      35.300  44.490  51.450  1.00  0.00           H  
ATOM   1837  HD1 TYR A 172      33.390  41.520  51.150  1.00  0.00           H  
ATOM   1838  HD2 TYR A 172      36.550  40.050  53.610  1.00  0.00           H  
ATOM   1839  HE1 TYR A 172      32.000  39.380  51.820  1.00  0.00           H  
ATOM   1840  HE2 TYR A 172      35.210  38.270  54.510  1.00  0.00           H  
ATOM   1841  HH  TYR A 172      33.340  37.350  54.430  1.00  0.00           H  
ATOM   1842  N   HIS A 173      38.390  43.550  53.520  1.00  0.00           N  
ATOM   1843  CA  HIS A 173      39.840  43.810  53.610  1.00  0.00           C  
ATOM   1844  C   HIS A 173      40.710  42.570  53.690  1.00  0.00           C  
ATOM   1845  O   HIS A 173      40.530  41.640  54.440  1.00  0.00           O  
ATOM   1846  CB  HIS A 173      40.010  44.560  54.980  1.00  0.00           C  
ATOM   1847  CG  HIS A 173      41.320  45.390  55.180  1.00  0.00           C  
ATOM   1848  CD2 HIS A 173      42.320  45.650  54.300  1.00  0.00           C  
ATOM   1849  ND1 HIS A 173      41.670  46.080  56.290  1.00  0.00           N  
ATOM   1850  CE1 HIS A 173      42.780  46.790  56.030  1.00  0.00           C  
ATOM   1851  NE2 HIS A 173      43.190  46.510  54.800  1.00  0.00           N  
ATOM   1852  H   HIS A 173      38.030  43.410  54.440  1.00  0.00           H  
ATOM   1853  HD2 HIS A 173      42.250  45.410  53.240  1.00  0.00           H  
ATOM   1854  HE1 HIS A 173      43.270  47.420  56.770  1.00  0.00           H  
ATOM   1855  HE2 HIS A 173      43.930  46.980  54.320  1.00  0.00           H  
ATOM   1856  N   PHE A 174      41.610  42.520  52.770  1.00  0.00           N  
ATOM   1857  CA  PHE A 174      42.670  41.530  52.740  1.00  0.00           C  
ATOM   1858  C   PHE A 174      43.920  42.000  53.540  1.00  0.00           C  
ATOM   1859  O   PHE A 174      44.530  43.030  53.210  1.00  0.00           O  
ATOM   1860  CB  PHE A 174      43.020  41.260  51.230  1.00  0.00           C  
ATOM   1861  CG  PHE A 174      43.790  39.910  51.130  1.00  0.00           C  
ATOM   1862  CD1 PHE A 174      43.010  38.790  50.890  1.00  0.00           C  
ATOM   1863  CD2 PHE A 174      45.170  39.820  51.290  1.00  0.00           C  
ATOM   1864  CE1 PHE A 174      43.670  37.570  50.690  1.00  0.00           C  
ATOM   1865  CE2 PHE A 174      45.720  38.580  51.250  1.00  0.00           C  
ATOM   1866  CZ  PHE A 174      44.990  37.480  50.860  1.00  0.00           C  
ATOM   1867  H   PHE A 174      41.570  43.150  51.990  1.00  0.00           H  
ATOM   1868  HD1 PHE A 174      41.940  39.000  50.850  1.00  0.00           H  
ATOM   1869  HD2 PHE A 174      45.770  40.700  51.060  1.00  0.00           H  
ATOM   1870  HE1 PHE A 174      43.070  36.760  50.280  1.00  0.00           H  
ATOM   1871  HE2 PHE A 174      46.800  38.480  51.260  1.00  0.00           H  
ATOM   1872  HZ  PHE A 174      45.540  36.580  50.570  1.00  0.00           H  
ATOM   1873  N   ARG A 175      44.350  41.090  54.420  1.00  0.00           N  
ATOM   1874  CA  ARG A 175      45.490  41.360  55.310  1.00  0.00           C  
ATOM   1875  C   ARG A 175      46.880  40.830  54.950  1.00  0.00           C  
ATOM   1876  O   ARG A 175      47.570  41.630  54.340  1.00  0.00           O  
ATOM   1877  CB  ARG A 175      45.220  40.970  56.780  1.00  0.00           C  
ATOM   1878  CG  ARG A 175      43.990  41.630  57.440  1.00  0.00           C  
ATOM   1879  CD  ARG A 175      44.030  43.140  57.480  1.00  0.00           C  
ATOM   1880  NE  ARG A 175      45.010  43.680  58.400  1.00  0.00           N  
ATOM   1881  CZ  ARG A 175      45.150  44.910  58.830  1.00  0.00           C  
ATOM   1882  NH1 ARG A 175      44.220  45.790  58.750  1.00  0.00           N1+
ATOM   1883  NH2 ARG A 175      46.330  45.380  59.100  1.00  0.00           N  
ATOM   1884  H   ARG A 175      43.970  40.170  54.460  1.00  0.00           H  
ATOM   1885  HE  ARG A 175      45.620  43.020  58.830  1.00  0.00           H  
ATOM   1886 1HH1 ARG A 175      43.320  45.580  58.400  1.00  0.00           H  
ATOM   1887 2HH1 ARG A 175      44.470  46.750  58.890  1.00  0.00           H  
ATOM   1888 1HH2 ARG A 175      47.100  44.750  59.070  1.00  0.00           H  
ATOM   1889 2HH2 ARG A 175      46.570  46.330  59.290  1.00  0.00           H  
ATOM   1890  N   THR A 176      46.990  39.520  54.840  1.00  0.00           N  
ATOM   1891  CA  THR A 176      48.300  38.820  54.760  1.00  0.00           C  
ATOM   1892  C   THR A 176      49.380  38.930  53.660  1.00  0.00           C  
ATOM   1893  O   THR A 176      50.180  38.030  53.490  1.00  0.00           O  
ATOM   1894  CB  THR A 176      48.170  37.430  55.370  1.00  0.00           C  
ATOM   1895  CG2 THR A 176      47.810  37.500  56.840  1.00  0.00           C  
ATOM   1896  OG1 THR A 176      47.100  36.760  54.720  1.00  0.00           O  
ATOM   1897  H   THR A 176      46.160  38.970  54.940  1.00  0.00           H  
ATOM   1898  HG1 THR A 176      46.790  36.030  55.330  1.00  0.00           H  
ATOM   1899  N   TRP A 177      49.500  40.030  52.970  1.00  0.00           N  
ATOM   1900  CA  TRP A 177      50.320  40.210  51.790  1.00  0.00           C  
ATOM   1901  C   TRP A 177      51.630  40.970  52.190  1.00  0.00           C  
ATOM   1902  O   TRP A 177      51.480  42.010  52.820  1.00  0.00           O  
ATOM   1903  CB  TRP A 177      49.460  40.950  50.790  1.00  0.00           C  
ATOM   1904  CG  TRP A 177      50.160  41.100  49.430  1.00  0.00           C  
ATOM   1905  CD1 TRP A 177      51.260  41.680  49.170  1.00  0.00           C  
ATOM   1906  CD2 TRP A 177      49.780  40.440  48.270  1.00  0.00           C  
ATOM   1907  CE2 TRP A 177      50.680  40.720  47.310  1.00  0.00           C  
ATOM   1908  CE3 TRP A 177      48.720  39.550  47.960  1.00  0.00           C  
ATOM   1909  NE1 TRP A 177      51.600  41.460  47.930  1.00  0.00           N  
ATOM   1910  CZ2 TRP A 177      50.580  40.100  46.060  1.00  0.00           C  
ATOM   1911  CZ3 TRP A 177      48.550  39.030  46.690  1.00  0.00           C  
ATOM   1912  CH2 TRP A 177      49.490  39.270  45.760  1.00  0.00           C  
ATOM   1913  H   TRP A 177      49.070  40.900  53.210  1.00  0.00           H  
ATOM   1914  HD1 TRP A 177      51.880  42.160  49.930  1.00  0.00           H  
ATOM   1915  HE1 TRP A 177      52.320  42.020  47.520  1.00  0.00           H  
ATOM   1916  HE3 TRP A 177      48.160  39.230  48.840  1.00  0.00           H  
ATOM   1917  HZ2 TRP A 177      51.370  40.140  45.310  1.00  0.00           H  
ATOM   1918  HZ3 TRP A 177      47.690  38.430  46.390  1.00  0.00           H  
ATOM   1919  HH2 TRP A 177      49.530  38.750  44.800  1.00  0.00           H  
ATOM   1920  N   PRO A 178      52.750  40.340  51.990  1.00  0.00           N  
ATOM   1921  CA  PRO A 178      54.030  40.840  52.550  1.00  0.00           C  
ATOM   1922  C   PRO A 178      54.420  42.190  51.950  1.00  0.00           C  
ATOM   1923  O   PRO A 178      54.280  42.470  50.740  1.00  0.00           O  
ATOM   1924  CB  PRO A 178      55.070  39.810  52.170  1.00  0.00           C  
ATOM   1925  CG  PRO A 178      54.360  38.500  51.910  1.00  0.00           C  
ATOM   1926  CD  PRO A 178      52.930  38.930  51.580  1.00  0.00           C  
ATOM   1927  N   ASP A 179      55.310  42.800  52.750  1.00  0.00           N  
ATOM   1928  CA  ASP A 179      56.080  44.020  52.520  1.00  0.00           C  
ATOM   1929  C   ASP A 179      57.110  43.980  51.370  1.00  0.00           C  
ATOM   1930  O   ASP A 179      57.150  44.970  50.680  1.00  0.00           O  
ATOM   1931  CB  ASP A 179      56.870  44.390  53.810  1.00  0.00           C  
ATOM   1932  CG  ASP A 179      56.050  44.980  55.000  1.00  0.00           C  
ATOM   1933  OD1 ASP A 179      55.760  44.240  55.900  1.00  0.00           O  
ATOM   1934  OD2 ASP A 179      55.840  46.280  55.020  1.00  0.00           O1-
ATOM   1935  H   ASP A 179      55.400  42.430  53.670  1.00  0.00           H  
ATOM   1936  N   HIS A 180      57.920  42.900  51.320  1.00  0.00           N  
ATOM   1937  CA  HIS A 180      58.600  42.580  50.040  1.00  0.00           C  
ATOM   1938  C   HIS A 180      58.000  41.350  49.430  1.00  0.00           C  
ATOM   1939  O   HIS A 180      57.600  40.440  50.170  1.00  0.00           O  
ATOM   1940  CB  HIS A 180      60.120  42.400  50.220  1.00  0.00           C  
ATOM   1941  CG  HIS A 180      60.950  42.220  48.940  1.00  0.00           C  
ATOM   1942  CD2 HIS A 180      61.550  41.120  48.470  1.00  0.00           C  
ATOM   1943  ND1 HIS A 180      61.260  43.170  48.110  1.00  0.00           N  
ATOM   1944  CE1 HIS A 180      62.000  42.600  47.180  1.00  0.00           C  
ATOM   1945  NE2 HIS A 180      62.250  41.370  47.400  1.00  0.00           N  
ATOM   1946  H   HIS A 180      58.200  42.260  52.030  1.00  0.00           H  
ATOM   1947  HD2 HIS A 180      61.580  40.160  48.990  1.00  0.00           H  
ATOM   1948  HE1 HIS A 180      62.320  43.090  46.250  1.00  0.00           H  
ATOM   1949  HE2 HIS A 180      62.550  40.630  46.800  1.00  0.00           H  
ATOM   1950  N   GLY A 181      58.010  41.180  48.100  1.00  0.00           N  
ATOM   1951  CA  GLY A 181      57.390  40.020  47.470  1.00  0.00           C  
ATOM   1952  C   GLY A 181      55.860  39.800  47.620  1.00  0.00           C  
ATOM   1953  O   GLY A 181      54.970  40.600  47.910  1.00  0.00           O  
ATOM   1954  H   GLY A 181      58.370  41.820  47.410  1.00  0.00           H  
ATOM   1955  N   VAL A 182      55.660  38.540  47.410  1.00  0.00           N  
ATOM   1956  CA  VAL A 182      54.320  37.900  47.280  1.00  0.00           C  
ATOM   1957  C   VAL A 182      54.130  36.760  48.310  1.00  0.00           C  
ATOM   1958  O   VAL A 182      55.070  36.160  48.800  1.00  0.00           O  
ATOM   1959  CB  VAL A 182      54.180  37.340  45.840  1.00  0.00           C  
ATOM   1960  CG1 VAL A 182      54.230  38.390  44.820  1.00  0.00           C  
ATOM   1961  CG2 VAL A 182      55.210  36.190  45.500  1.00  0.00           C  
ATOM   1962  H   VAL A 182      56.430  37.910  47.370  1.00  0.00           H  
ATOM   1963  N   PRO A 183      52.890  36.520  48.830  1.00  0.00           N  
ATOM   1964  CA  PRO A 183      52.510  35.370  49.630  1.00  0.00           C  
ATOM   1965  C   PRO A 183      53.100  34.070  49.220  1.00  0.00           C  
ATOM   1966  O   PRO A 183      52.940  33.650  48.070  1.00  0.00           O  
ATOM   1967  CB  PRO A 183      50.980  35.360  49.340  1.00  0.00           C  
ATOM   1968  CG  PRO A 183      50.550  36.770  49.240  1.00  0.00           C  
ATOM   1969  CD  PRO A 183      51.740  37.410  48.540  1.00  0.00           C  
ATOM   1970  N   SER A 184      53.670  33.400  50.210  1.00  0.00           N  
ATOM   1971  CA  SER A 184      54.220  31.980  49.980  1.00  0.00           C  
ATOM   1972  C   SER A 184      53.210  30.830  49.780  1.00  0.00           C  
ATOM   1973  O   SER A 184      53.620  29.750  49.330  1.00  0.00           O  
ATOM   1974  CB  SER A 184      55.150  31.610  51.170  1.00  0.00           C  
ATOM   1975  OG  SER A 184      56.080  32.640  51.450  1.00  0.00           O  
ATOM   1976  H   SER A 184      53.690  33.720  51.160  1.00  0.00           H  
ATOM   1977  HG  SER A 184      57.030  32.510  51.170  1.00  0.00           H  
ATOM   1978  N   ASP A 185      52.020  31.040  50.290  1.00  0.00           N  
ATOM   1979  CA  ASP A 185      50.830  30.220  49.890  1.00  0.00           C  
ATOM   1980  C   ASP A 185      49.650  31.040  49.250  1.00  0.00           C  
ATOM   1981  O   ASP A 185      48.980  31.830  50.000  1.00  0.00           O  
ATOM   1982  CB  ASP A 185      50.340  29.430  51.130  1.00  0.00           C  
ATOM   1983  CG  ASP A 185      49.320  28.340  50.850  1.00  0.00           C  
ATOM   1984  OD1 ASP A 185      48.390  28.640  50.070  1.00  0.00           O  
ATOM   1985  OD2 ASP A 185      49.380  27.180  51.370  1.00  0.00           O1-
ATOM   1986  H   ASP A 185      51.750  31.830  50.850  1.00  0.00           H  
ATOM   1987  N   PRO A 186      49.370  30.920  47.970  1.00  0.00           N  
ATOM   1988  CA  PRO A 186      48.210  31.620  47.380  1.00  0.00           C  
ATOM   1989  C   PRO A 186      46.770  31.230  47.750  1.00  0.00           C  
ATOM   1990  O   PRO A 186      45.800  31.830  47.320  1.00  0.00           O  
ATOM   1991  CB  PRO A 186      48.250  31.230  45.900  1.00  0.00           C  
ATOM   1992  CG  PRO A 186      48.820  29.820  45.940  1.00  0.00           C  
ATOM   1993  CD  PRO A 186      49.790  29.730  47.120  1.00  0.00           C  
ATOM   1994  N   GLY A 187      46.620  30.140  48.530  1.00  0.00           N  
ATOM   1995  CA  GLY A 187      45.300  29.680  48.900  1.00  0.00           C  
ATOM   1996  C   GLY A 187      44.270  30.650  49.470  1.00  0.00           C  
ATOM   1997  O   GLY A 187      43.170  30.630  48.930  1.00  0.00           O  
ATOM   1998  H   GLY A 187      47.400  29.690  48.960  1.00  0.00           H  
ATOM   1999  N   GLY A 188      44.750  31.470  50.430  1.00  0.00           N  
ATOM   2000  CA  GLY A 188      44.030  32.600  51.150  1.00  0.00           C  
ATOM   2001  C   GLY A 188      43.390  33.580  50.150  1.00  0.00           C  
ATOM   2002  O   GLY A 188      42.220  33.930  50.200  1.00  0.00           O  
ATOM   2003  H   GLY A 188      45.610  31.300  50.920  1.00  0.00           H  
ATOM   2004  N   VAL A 189      44.140  34.030  49.170  1.00  0.00           N  
ATOM   2005  CA  VAL A 189      43.700  34.840  48.030  1.00  0.00           C  
ATOM   2006  C   VAL A 189      42.420  34.250  47.400  1.00  0.00           C  
ATOM   2007  O   VAL A 189      41.430  35.000  47.400  1.00  0.00           O  
ATOM   2008  CB  VAL A 189      44.890  35.010  47.080  1.00  0.00           C  
ATOM   2009  CG1 VAL A 189      44.470  35.580  45.700  1.00  0.00           C  
ATOM   2010  CG2 VAL A 189      46.000  35.920  47.660  1.00  0.00           C  
ATOM   2011  H   VAL A 189      45.090  33.750  49.290  1.00  0.00           H  
ATOM   2012  N   LEU A 190      42.420  32.870  47.150  1.00  0.00           N  
ATOM   2013  CA  LEU A 190      41.290  32.150  46.520  1.00  0.00           C  
ATOM   2014  C   LEU A 190      40.090  32.110  47.490  1.00  0.00           C  
ATOM   2015  O   LEU A 190      39.020  32.650  47.220  1.00  0.00           O  
ATOM   2016  CB  LEU A 190      41.740  30.740  46.190  1.00  0.00           C  
ATOM   2017  CG  LEU A 190      42.990  30.600  45.350  1.00  0.00           C  
ATOM   2018  CD1 LEU A 190      43.570  29.220  45.500  1.00  0.00           C  
ATOM   2019  CD2 LEU A 190      42.520  30.600  43.920  1.00  0.00           C  
ATOM   2020  H   LEU A 190      43.300  32.430  46.990  1.00  0.00           H  
ATOM   2021  N   ASP A 191      40.430  31.900  48.760  1.00  0.00           N  
ATOM   2022  CA  ASP A 191      39.480  31.950  49.910  1.00  0.00           C  
ATOM   2023  C   ASP A 191      38.710  33.250  50.120  1.00  0.00           C  
ATOM   2024  O   ASP A 191      37.490  33.300  50.110  1.00  0.00           O  
ATOM   2025  CB  ASP A 191      40.220  31.670  51.200  1.00  0.00           C  
ATOM   2026  CG  ASP A 191      39.930  30.230  51.690  1.00  0.00           C  
ATOM   2027  OD1 ASP A 191      39.010  30.090  52.500  1.00  0.00           O  
ATOM   2028  OD2 ASP A 191      40.630  29.290  51.320  1.00  0.00           O1-
ATOM   2029  H   ASP A 191      41.380  31.700  49.000  1.00  0.00           H  
ATOM   2030  N   PHE A 192      39.410  34.360  49.870  1.00  0.00           N  
ATOM   2031  CA  PHE A 192      38.860  35.720  50.170  1.00  0.00           C  
ATOM   2032  C   PHE A 192      37.820  35.960  49.020  1.00  0.00           C  
ATOM   2033  O   PHE A 192      36.680  36.010  49.410  1.00  0.00           O  
ATOM   2034  CB  PHE A 192      39.900  36.790  50.000  1.00  0.00           C  
ATOM   2035  CG  PHE A 192      39.400  38.230  49.910  1.00  0.00           C  
ATOM   2036  CD1 PHE A 192      39.200  38.930  51.100  1.00  0.00           C  
ATOM   2037  CD2 PHE A 192      39.540  38.970  48.690  1.00  0.00           C  
ATOM   2038  CE1 PHE A 192      39.030  40.300  51.140  1.00  0.00           C  
ATOM   2039  CE2 PHE A 192      39.550  40.370  48.760  1.00  0.00           C  
ATOM   2040  CZ  PHE A 192      39.290  41.000  49.950  1.00  0.00           C  
ATOM   2041  H   PHE A 192      40.260  34.240  49.370  1.00  0.00           H  
ATOM   2042  HD1 PHE A 192      39.080  38.400  52.040  1.00  0.00           H  
ATOM   2043  HD2 PHE A 192      39.900  38.450  47.810  1.00  0.00           H  
ATOM   2044  HE1 PHE A 192      38.590  40.830  51.980  1.00  0.00           H  
ATOM   2045  HE2 PHE A 192      39.710  40.970  47.870  1.00  0.00           H  
ATOM   2046  HZ  PHE A 192      39.260  42.090  50.030  1.00  0.00           H  
ATOM   2047  N   LEU A 193      38.150  35.740  47.780  1.00  0.00           N  
ATOM   2048  CA  LEU A 193      37.280  35.820  46.600  1.00  0.00           C  
ATOM   2049  C   LEU A 193      36.160  34.780  46.760  1.00  0.00           C  
ATOM   2050  O   LEU A 193      35.040  35.300  46.680  1.00  0.00           O  
ATOM   2051  CB  LEU A 193      38.270  35.530  45.450  1.00  0.00           C  
ATOM   2052  CG  LEU A 193      39.220  36.660  45.060  1.00  0.00           C  
ATOM   2053  CD1 LEU A 193      40.130  36.290  43.890  1.00  0.00           C  
ATOM   2054  CD2 LEU A 193      38.540  38.030  44.780  1.00  0.00           C  
ATOM   2055  H   LEU A 193      39.120  35.660  47.550  1.00  0.00           H  
ATOM   2056  N   GLU A 194      36.350  33.550  47.260  1.00  0.00           N  
ATOM   2057  CA  GLU A 194      35.150  32.700  47.520  1.00  0.00           C  
ATOM   2058  C   GLU A 194      33.990  33.170  48.540  1.00  0.00           C  
ATOM   2059  O   GLU A 194      32.770  33.080  48.280  1.00  0.00           O  
ATOM   2060  CB  GLU A 194      35.550  31.260  47.790  1.00  0.00           C  
ATOM   2061  CG  GLU A 194      36.320  30.740  46.590  1.00  0.00           C  
ATOM   2062  CD  GLU A 194      36.670  29.230  46.690  1.00  0.00           C  
ATOM   2063  OE1 GLU A 194      37.470  28.950  47.590  1.00  0.00           O  
ATOM   2064  OE2 GLU A 194      36.140  28.310  46.030  1.00  0.00           O1-
ATOM   2065  H   GLU A 194      37.270  33.160  47.200  1.00  0.00           H  
ATOM   2066  N   GLU A 195      34.470  33.700  49.620  1.00  0.00           N  
ATOM   2067  CA  GLU A 195      33.640  34.400  50.570  1.00  0.00           C  
ATOM   2068  C   GLU A 195      33.040  35.730  50.030  1.00  0.00           C  
ATOM   2069  O   GLU A 195      31.810  35.910  50.160  1.00  0.00           O  
ATOM   2070  CB  GLU A 195      34.510  34.660  51.830  1.00  0.00           C  
ATOM   2071  CG  GLU A 195      33.610  34.990  53.010  1.00  0.00           C  
ATOM   2072  CD  GLU A 195      34.240  34.950  54.400  1.00  0.00           C  
ATOM   2073  OE1 GLU A 195      34.760  33.910  54.750  1.00  0.00           O  
ATOM   2074  OE2 GLU A 195      34.090  35.970  55.190  1.00  0.00           O1-
ATOM   2075  H   GLU A 195      35.460  33.810  49.760  1.00  0.00           H  
ATOM   2076  N   VAL A 196      33.840  36.570  49.300  1.00  0.00           N  
ATOM   2077  CA  VAL A 196      33.320  37.730  48.640  1.00  0.00           C  
ATOM   2078  C   VAL A 196      32.200  37.360  47.570  1.00  0.00           C  
ATOM   2079  O   VAL A 196      31.240  38.100  47.440  1.00  0.00           O  
ATOM   2080  CB  VAL A 196      34.520  38.480  48.050  1.00  0.00           C  
ATOM   2081  CG1 VAL A 196      34.100  39.670  47.190  1.00  0.00           C  
ATOM   2082  CG2 VAL A 196      35.420  39.110  49.100  1.00  0.00           C  
ATOM   2083  H   VAL A 196      34.810  36.400  49.130  1.00  0.00           H  
ATOM   2084  N   HIS A 197      32.450  36.280  46.740  1.00  0.00           N  
ATOM   2085  CA  HIS A 197      31.330  35.750  45.850  1.00  0.00           C  
ATOM   2086  C   HIS A 197      30.020  35.520  46.580  1.00  0.00           C  
ATOM   2087  O   HIS A 197      28.970  35.810  46.100  1.00  0.00           O  
ATOM   2088  CB  HIS A 197      31.930  34.480  45.260  1.00  0.00           C  
ATOM   2089  CG  HIS A 197      30.950  33.550  44.430  1.00  0.00           C  
ATOM   2090  CD2 HIS A 197      31.010  32.240  44.370  1.00  0.00           C  
ATOM   2091  ND1 HIS A 197      30.030  33.880  43.500  1.00  0.00           N  
ATOM   2092  CE1 HIS A 197      29.570  32.820  42.850  1.00  0.00           C  
ATOM   2093  NE2 HIS A 197      30.170  31.770  43.410  1.00  0.00           N  
ATOM   2094  H   HIS A 197      33.240  35.710  46.970  1.00  0.00           H  
ATOM   2095  HD2 HIS A 197      31.820  31.670  44.840  1.00  0.00           H  
ATOM   2096  HE1 HIS A 197      28.770  32.820  42.110  1.00  0.00           H  
ATOM   2097  HE2 HIS A 197      30.030  30.800  43.210  1.00  0.00           H  
ATOM   2098  N   HIS A 198      30.110  35.020  47.810  1.00  0.00           N  
ATOM   2099  CA  HIS A 198      28.890  34.670  48.530  1.00  0.00           C  
ATOM   2100  C   HIS A 198      28.130  35.950  49.000  1.00  0.00           C  
ATOM   2101  O   HIS A 198      26.930  36.160  48.810  1.00  0.00           O  
ATOM   2102  CB  HIS A 198      29.270  33.930  49.800  1.00  0.00           C  
ATOM   2103  CG  HIS A 198      28.180  33.050  50.400  1.00  0.00           C  
ATOM   2104  CD2 HIS A 198      28.480  32.010  51.220  1.00  0.00           C  
ATOM   2105  ND1 HIS A 198      26.870  33.180  50.360  1.00  0.00           N  
ATOM   2106  CE1 HIS A 198      26.290  32.210  51.150  1.00  0.00           C  
ATOM   2107  NE2 HIS A 198      27.290  31.560  51.710  1.00  0.00           N  
ATOM   2108  H   HIS A 198      30.910  34.870  48.390  1.00  0.00           H  
ATOM   2109  HD2 HIS A 198      29.410  31.750  51.720  1.00  0.00           H  
ATOM   2110  HE1 HIS A 198      25.260  32.180  51.520  1.00  0.00           H  
ATOM   2111  HE2 HIS A 198      27.240  31.010  52.550  1.00  0.00           H  
ATOM   2112  N   LYS A 199      28.890  36.900  49.480  1.00  0.00           N  
ATOM   2113  CA  LYS A 199      28.350  38.260  49.870  1.00  0.00           C  
ATOM   2114  C   LYS A 199      27.870  39.010  48.620  1.00  0.00           C  
ATOM   2115  O   LYS A 199      26.680  39.350  48.650  1.00  0.00           O  
ATOM   2116  CB  LYS A 199      29.460  39.030  50.580  1.00  0.00           C  
ATOM   2117  CG  LYS A 199      28.950  40.270  51.380  1.00  0.00           C  
ATOM   2118  CD  LYS A 199      28.130  39.730  52.570  1.00  0.00           C  
ATOM   2119  CE  LYS A 199      28.120  40.690  53.800  1.00  0.00           C  
ATOM   2120  NZ  LYS A 199      27.150  40.360  54.840  1.00  0.00           N1+
ATOM   2121  H   LYS A 199      29.860  36.770  49.680  1.00  0.00           H  
ATOM   2122  HZ1 LYS A 199      27.280  39.410  55.150  1.00  0.00           H  
ATOM   2123  HZ2 LYS A 199      27.310  40.970  55.620  1.00  0.00           H  
ATOM   2124  HZ3 LYS A 199      26.220  40.540  54.520  1.00  0.00           H  
ATOM   2125  N   GLN A 200      28.610  39.170  47.520  1.00  0.00           N  
ATOM   2126  CA  GLN A 200      28.200  39.850  46.280  1.00  0.00           C  
ATOM   2127  C   GLN A 200      27.070  39.110  45.520  1.00  0.00           C  
ATOM   2128  O   GLN A 200      26.160  39.860  45.160  1.00  0.00           O  
ATOM   2129  CB  GLN A 200      29.470  40.220  45.400  1.00  0.00           C  
ATOM   2130  CG  GLN A 200      30.160  39.000  44.800  1.00  0.00           C  
ATOM   2131  CD  GLN A 200      29.910  39.000  43.280  1.00  0.00           C  
ATOM   2132  NE2 GLN A 200      30.830  39.520  42.420  1.00  0.00           N  
ATOM   2133  OE1 GLN A 200      28.830  38.620  42.940  1.00  0.00           O  
ATOM   2134  H   GLN A 200      29.560  38.860  47.470  1.00  0.00           H  
ATOM   2135 1HE2 GLN A 200      31.630  40.000  42.770  1.00  0.00           H  
ATOM   2136 2HE2 GLN A 200      30.860  39.350  41.440  1.00  0.00           H  
ATOM   2137  N   GLU A 201      26.860  37.840  45.620  1.00  0.00           N  
ATOM   2138  CA  GLU A 201      25.650  37.170  45.110  1.00  0.00           C  
ATOM   2139  C   GLU A 201      24.390  37.350  46.040  1.00  0.00           C  
ATOM   2140  O   GLU A 201      23.380  37.920  45.630  1.00  0.00           O  
ATOM   2141  CB  GLU A 201      26.030  35.780  44.700  1.00  0.00           C  
ATOM   2142  CG  GLU A 201      24.970  34.770  44.290  1.00  0.00           C  
ATOM   2143  CD  GLU A 201      24.790  34.770  42.770  1.00  0.00           C  
ATOM   2144  OE1 GLU A 201      25.790  35.220  42.110  1.00  0.00           O  
ATOM   2145  OE2 GLU A 201      23.840  34.160  42.200  1.00  0.00           O1-
ATOM   2146  H   GLU A 201      27.600  37.210  45.880  1.00  0.00           H  
ATOM   2147  N   SER A 202      24.510  36.940  47.310  1.00  0.00           N  
ATOM   2148  CA  SER A 202      23.300  36.840  48.230  1.00  0.00           C  
ATOM   2149  C   SER A 202      22.610  38.150  48.570  1.00  0.00           C  
ATOM   2150  O   SER A 202      21.420  38.050  48.890  1.00  0.00           O  
ATOM   2151  CB  SER A 202      23.670  36.040  49.510  1.00  0.00           C  
ATOM   2152  OG  SER A 202      24.520  36.820  50.370  1.00  0.00           O  
ATOM   2153  H   SER A 202      25.350  36.560  47.690  1.00  0.00           H  
ATOM   2154  HG  SER A 202      25.320  36.290  50.640  1.00  0.00           H  
ATOM   2155  N   ILE A 203      23.290  39.280  48.570  1.00  0.00           N  
ATOM   2156  CA  ILE A 203      22.700  40.570  48.640  1.00  0.00           C  
ATOM   2157  C   ILE A 203      22.130  40.910  47.210  1.00  0.00           C  
ATOM   2158  O   ILE A 203      22.720  41.280  46.210  1.00  0.00           O  
ATOM   2159  CB  ILE A 203      23.670  41.650  49.050  1.00  0.00           C  
ATOM   2160  CG1 ILE A 203      24.340  41.280  50.420  1.00  0.00           C  
ATOM   2161  CG2 ILE A 203      22.950  42.990  49.230  1.00  0.00           C  
ATOM   2162  CD  ILE A 203      25.460  42.330  50.700  1.00  0.00           C  
ATOM   2163  H   ILE A 203      24.290  39.340  48.620  1.00  0.00           H  
ATOM   2164  N   MET A 204      20.850  41.130  47.410  1.00  0.00           N  
ATOM   2165  CA  MET A 204      19.780  41.410  46.370  1.00  0.00           C  
ATOM   2166  C   MET A 204      19.480  42.950  46.330  1.00  0.00           C  
ATOM   2167  O   MET A 204      19.800  43.680  47.270  1.00  0.00           O  
ATOM   2168  CB  MET A 204      18.510  40.680  46.900  1.00  0.00           C  
ATOM   2169  CG  MET A 204      18.710  39.170  46.830  1.00  0.00           C  
ATOM   2170  SD  MET A 204      19.550  38.610  45.320  1.00  0.00           S  
ATOM   2171  CE  MET A 204      19.500  36.860  45.760  1.00  0.00           C  
ATOM   2172  H   MET A 204      20.560  41.190  48.370  1.00  0.00           H  
ATOM   2173  N   ASP A 205      19.060  43.400  45.130  1.00  0.00           N  
ATOM   2174  CA  ASP A 205      19.020  44.830  44.780  1.00  0.00           C  
ATOM   2175  C   ASP A 205      20.300  45.650  44.730  1.00  0.00           C  
ATOM   2176  O   ASP A 205      20.620  46.350  45.650  1.00  0.00           O  
ATOM   2177  CB  ASP A 205      17.910  45.680  45.520  1.00  0.00           C  
ATOM   2178  CG  ASP A 205      16.540  45.580  44.840  1.00  0.00           C  
ATOM   2179  OD1 ASP A 205      16.430  46.310  43.850  1.00  0.00           O  
ATOM   2180  OD2 ASP A 205      15.740  44.690  45.160  1.00  0.00           O1-
ATOM   2181  H   ASP A 205      18.760  42.750  44.430  1.00  0.00           H  
ATOM   2182  N   ALA A 206      21.090  45.430  43.720  1.00  0.00           N  
ATOM   2183  CA  ALA A 206      22.450  46.030  43.530  1.00  0.00           C  
ATOM   2184  C   ALA A 206      23.060  46.090  42.110  1.00  0.00           C  
ATOM   2185  O   ALA A 206      22.430  45.560  41.180  1.00  0.00           O  
ATOM   2186  CB  ALA A 206      23.400  45.270  44.470  1.00  0.00           C  
ATOM   2187  H   ALA A 206      20.770  44.800  43.010  1.00  0.00           H  
ATOM   2188  N   GLY A 207      24.290  46.580  42.050  1.00  0.00           N  
ATOM   2189  CA  GLY A 207      25.080  46.670  40.760  1.00  0.00           C  
ATOM   2190  C   GLY A 207      26.580  46.640  41.120  1.00  0.00           C  
ATOM   2191  O   GLY A 207      26.920  46.130  42.240  1.00  0.00           O  
ATOM   2192  H   GLY A 207      24.570  47.280  42.700  1.00  0.00           H  
ATOM   2193  N   PRO A 208      27.360  47.450  40.320  1.00  0.00           N  
ATOM   2194  CA  PRO A 208      28.820  47.370  40.260  1.00  0.00           C  
ATOM   2195  C   PRO A 208      29.520  47.280  41.600  1.00  0.00           C  
ATOM   2196  O   PRO A 208      29.280  48.070  42.440  1.00  0.00           O  
ATOM   2197  CB  PRO A 208      29.080  48.780  39.600  1.00  0.00           C  
ATOM   2198  CG  PRO A 208      27.950  48.970  38.580  1.00  0.00           C  
ATOM   2199  CD  PRO A 208      26.720  48.340  39.290  1.00  0.00           C  
ATOM   2200  N   VAL A 209      30.530  46.430  41.620  1.00  0.00           N  
ATOM   2201  CA  VAL A 209      31.290  46.060  42.830  1.00  0.00           C  
ATOM   2202  C   VAL A 209      32.560  46.960  42.860  1.00  0.00           C  
ATOM   2203  O   VAL A 209      33.100  47.380  41.790  1.00  0.00           O  
ATOM   2204  CB  VAL A 209      31.560  44.590  42.690  1.00  0.00           C  
ATOM   2205  CG1 VAL A 209      32.150  44.090  44.020  1.00  0.00           C  
ATOM   2206  CG2 VAL A 209      30.390  43.640  42.250  1.00  0.00           C  
ATOM   2207  H   VAL A 209      30.770  45.800  40.880  1.00  0.00           H  
ATOM   2208  N   VAL A 210      33.050  47.240  44.090  1.00  0.00           N  
ATOM   2209  CA  VAL A 210      34.090  48.320  44.200  1.00  0.00           C  
ATOM   2210  C   VAL A 210      35.500  47.750  44.480  1.00  0.00           C  
ATOM   2211  O   VAL A 210      35.730  47.330  45.630  1.00  0.00           O  
ATOM   2212  CB  VAL A 210      33.670  49.330  45.260  1.00  0.00           C  
ATOM   2213  CG1 VAL A 210      34.690  50.470  45.440  1.00  0.00           C  
ATOM   2214  CG2 VAL A 210      32.340  49.990  45.050  1.00  0.00           C  
ATOM   2215  H   VAL A 210      32.720  46.880  44.960  1.00  0.00           H  
ATOM   2216  N   VAL A 211      36.430  47.910  43.550  1.00  0.00           N  
ATOM   2217  CA  VAL A 211      37.720  47.270  43.810  1.00  0.00           C  
ATOM   2218  C   VAL A 211      38.710  48.370  44.110  1.00  0.00           C  
ATOM   2219  O   VAL A 211      39.260  48.950  43.190  1.00  0.00           O  
ATOM   2220  CB  VAL A 211      38.180  46.410  42.610  1.00  0.00           C  
ATOM   2221  CG1 VAL A 211      39.110  45.300  43.150  1.00  0.00           C  
ATOM   2222  CG2 VAL A 211      36.980  45.820  41.940  1.00  0.00           C  
ATOM   2223  H   VAL A 211      36.440  48.390  42.670  1.00  0.00           H  
ATOM   2224  N   HIS A 212      39.090  48.360  45.360  1.00  0.00           N  
ATOM   2225  CA  HIS A 212      39.920  49.300  46.170  1.00  0.00           C  
ATOM   2226  C   HIS A 212      41.380  48.930  46.260  1.00  0.00           C  
ATOM   2227  O   HIS A 212      41.560  47.780  46.700  1.00  0.00           O  
ATOM   2228  CB  HIS A 212      39.240  49.430  47.550  1.00  0.00           C  
ATOM   2229  CG  HIS A 212      39.860  50.390  48.640  1.00  0.00           C  
ATOM   2230  CD2 HIS A 212      39.170  50.750  49.680  1.00  0.00           C  
ATOM   2231  ND1 HIS A 212      41.110  50.850  48.830  1.00  0.00           N  
ATOM   2232  CE1 HIS A 212      41.140  51.540  49.970  1.00  0.00           C  
ATOM   2233  NE2 HIS A 212      39.920  51.440  50.570  1.00  0.00           N  
ATOM   2234  H   HIS A 212      38.660  47.720  46.000  1.00  0.00           H  
ATOM   2235  HD2 HIS A 212      38.110  50.540  49.810  1.00  0.00           H  
ATOM   2236  HE1 HIS A 212      41.970  52.020  50.480  1.00  0.00           H  
ATOM   2237  HE2 HIS A 212      39.610  51.760  51.470  1.00  0.00           H  
ATOM   2238  N   SER A 213      42.230  49.730  45.640  1.00  0.00           N  
ATOM   2239  CA  SER A 213      43.680  49.740  46.010  1.00  0.00           C  
ATOM   2240  C   SER A 213      44.330  51.140  45.980  1.00  0.00           C  
ATOM   2241  O   SER A 213      43.640  52.140  46.170  1.00  0.00           O  
ATOM   2242  CB  SER A 213      44.550  48.780  45.170  1.00  0.00           C  
ATOM   2243  OG  SER A 213      44.570  49.140  43.790  1.00  0.00           O  
ATOM   2244  H   SER A 213      41.910  50.230  44.830  1.00  0.00           H  
ATOM   2245  HG  SER A 213      45.540  49.190  43.540  1.00  0.00           H  
ATOM   2246  N   SER A 214      45.570  51.350  45.620  1.00  0.00           N  
ATOM   2247  CA  SER A 214      46.220  52.680  45.700  1.00  0.00           C  
ATOM   2248  C   SER A 214      46.120  53.490  44.440  1.00  0.00           C  
ATOM   2249  O   SER A 214      46.250  54.720  44.480  1.00  0.00           O  
ATOM   2250  CB  SER A 214      47.690  52.650  46.120  1.00  0.00           C  
ATOM   2251  OG  SER A 214      48.620  52.530  45.010  1.00  0.00           O  
ATOM   2252  H   SER A 214      46.190  50.740  45.120  1.00  0.00           H  
ATOM   2253  HG  SER A 214      48.290  51.670  44.620  1.00  0.00           H  
ATOM   2254  N   ALA A 215      46.240  52.820  43.300  1.00  0.00           N  
ATOM   2255  CA  ALA A 215      46.020  53.500  41.960  1.00  0.00           C  
ATOM   2256  C   ALA A 215      44.920  52.780  41.130  1.00  0.00           C  
ATOM   2257  O   ALA A 215      44.370  53.400  40.200  1.00  0.00           O  
ATOM   2258  CB  ALA A 215      47.320  53.540  41.160  1.00  0.00           C  
ATOM   2259  H   ALA A 215      46.580  51.890  43.190  1.00  0.00           H  
ATOM   2260  N   GLY A 216      44.730  51.480  41.410  1.00  0.00           N  
ATOM   2261  CA  GLY A 216      43.690  50.620  40.910  1.00  0.00           C  
ATOM   2262  C   GLY A 216      44.100  49.700  39.730  1.00  0.00           C  
ATOM   2263  O   GLY A 216      43.350  49.460  38.790  1.00  0.00           O  
ATOM   2264  H   GLY A 216      45.330  51.060  42.080  1.00  0.00           H  
ATOM   2265  N   ILE A 217      45.400  49.400  39.810  1.00  0.00           N  
ATOM   2266  CA  ILE A 217      46.070  48.710  38.730  1.00  0.00           C  
ATOM   2267  C   ILE A 217      46.700  47.440  39.180  1.00  0.00           C  
ATOM   2268  O   ILE A 217      46.370  46.330  38.710  1.00  0.00           O  
ATOM   2269  CB  ILE A 217      47.070  49.560  37.970  1.00  0.00           C  
ATOM   2270  CG1 ILE A 217      47.970  50.430  38.870  1.00  0.00           C  
ATOM   2271  CG2 ILE A 217      46.310  50.400  36.910  1.00  0.00           C  
ATOM   2272  CD  ILE A 217      49.240  50.760  38.120  1.00  0.00           C  
ATOM   2273  H   ILE A 217      45.940  49.760  40.570  1.00  0.00           H  
ATOM   2274  N   GLY A 218      47.590  47.510  40.220  1.00  0.00           N  
ATOM   2275  CA  GLY A 218      48.510  46.470  40.640  1.00  0.00           C  
ATOM   2276  C   GLY A 218      47.900  45.220  41.320  1.00  0.00           C  
ATOM   2277  O   GLY A 218      47.480  44.290  40.590  1.00  0.00           O  
ATOM   2278  H   GLY A 218      47.560  48.250  40.890  1.00  0.00           H  
ATOM   2279  N   ARG A 219      47.610  45.220  42.620  1.00  0.00           N  
ATOM   2280  CA  ARG A 219      46.930  44.090  43.270  1.00  0.00           C  
ATOM   2281  C   ARG A 219      45.440  43.950  42.770  1.00  0.00           C  
ATOM   2282  O   ARG A 219      44.920  42.810  42.640  1.00  0.00           O  
ATOM   2283  CB  ARG A 219      47.110  44.110  44.780  1.00  0.00           C  
ATOM   2284  CG  ARG A 219      47.020  42.770  45.420  1.00  0.00           C  
ATOM   2285  CD  ARG A 219      47.430  42.940  46.890  1.00  0.00           C  
ATOM   2286  NE  ARG A 219      48.800  43.500  47.040  1.00  0.00           N  
ATOM   2287  CZ  ARG A 219      49.210  44.440  47.960  1.00  0.00           C  
ATOM   2288  NH1 ARG A 219      48.350  44.930  48.880  1.00  0.00           N1+
ATOM   2289  NH2 ARG A 219      50.430  44.920  48.070  1.00  0.00           N  
ATOM   2290  H   ARG A 219      47.670  46.110  43.070  1.00  0.00           H  
ATOM   2291  HE  ARG A 219      49.520  43.140  46.450  1.00  0.00           H  
ATOM   2292 1HH1 ARG A 219      47.390  44.670  48.830  1.00  0.00           H  
ATOM   2293 2HH1 ARG A 219      48.620  45.650  49.520  1.00  0.00           H  
ATOM   2294 1HH2 ARG A 219      51.180  44.550  47.520  1.00  0.00           H  
ATOM   2295 2HH2 ARG A 219      50.710  45.650  48.700  1.00  0.00           H  
ATOM   2296  N   THR A 220      44.800  45.080  42.680  1.00  0.00           N  
ATOM   2297  CA  THR A 220      43.440  45.130  42.060  1.00  0.00           C  
ATOM   2298  C   THR A 220      43.280  44.400  40.690  1.00  0.00           C  
ATOM   2299  O   THR A 220      42.420  43.540  40.500  1.00  0.00           O  
ATOM   2300  CB  THR A 220      43.020  46.610  41.860  1.00  0.00           C  
ATOM   2301  CG2 THR A 220      41.940  46.950  40.810  1.00  0.00           C  
ATOM   2302  OG1 THR A 220      42.640  47.130  43.180  1.00  0.00           O  
ATOM   2303  H   THR A 220      45.050  45.860  43.260  1.00  0.00           H  
ATOM   2304  HG1 THR A 220      43.270  47.860  43.460  1.00  0.00           H  
ATOM   2305  N   GLY A 221      44.410  44.470  39.910  1.00  0.00           N  
ATOM   2306  CA  GLY A 221      44.490  43.590  38.730  1.00  0.00           C  
ATOM   2307  C   GLY A 221      44.660  42.100  39.020  1.00  0.00           C  
ATOM   2308  O   GLY A 221      43.760  41.380  38.570  1.00  0.00           O  
ATOM   2309  H   GLY A 221      45.160  45.100  40.120  1.00  0.00           H  
ATOM   2310  N   THR A 222      45.580  41.730  39.870  1.00  0.00           N  
ATOM   2311  CA  THR A 222      45.820  40.360  40.310  1.00  0.00           C  
ATOM   2312  C   THR A 222      44.530  39.630  40.840  1.00  0.00           C  
ATOM   2313  O   THR A 222      44.130  38.670  40.220  1.00  0.00           O  
ATOM   2314  CB  THR A 222      46.850  40.190  41.420  1.00  0.00           C  
ATOM   2315  CG2 THR A 222      47.410  38.740  41.520  1.00  0.00           C  
ATOM   2316  OG1 THR A 222      47.980  41.110  41.330  1.00  0.00           O  
ATOM   2317  H   THR A 222      46.330  42.360  40.070  1.00  0.00           H  
ATOM   2318  HG1 THR A 222      48.210  41.270  40.370  1.00  0.00           H  
ATOM   2319  N   PHE A 223      43.850  40.300  41.750  1.00  0.00           N  
ATOM   2320  CA  PHE A 223      42.620  39.770  42.320  1.00  0.00           C  
ATOM   2321  C   PHE A 223      41.400  39.570  41.400  1.00  0.00           C  
ATOM   2322  O   PHE A 223      40.760  38.560  41.370  1.00  0.00           O  
ATOM   2323  CB  PHE A 223      42.300  40.460  43.630  1.00  0.00           C  
ATOM   2324  CG  PHE A 223      43.050  39.910  44.830  1.00  0.00           C  
ATOM   2325  CD1 PHE A 223      44.380  40.230  45.020  1.00  0.00           C  
ATOM   2326  CD2 PHE A 223      42.310  39.240  45.770  1.00  0.00           C  
ATOM   2327  CE1 PHE A 223      44.980  39.970  46.270  1.00  0.00           C  
ATOM   2328  CE2 PHE A 223      42.920  38.890  46.930  1.00  0.00           C  
ATOM   2329  CZ  PHE A 223      44.210  39.260  47.170  1.00  0.00           C  
ATOM   2330  H   PHE A 223      44.250  41.030  42.300  1.00  0.00           H  
ATOM   2331  HD1 PHE A 223      44.960  40.520  44.140  1.00  0.00           H  
ATOM   2332  HD2 PHE A 223      41.230  39.170  45.660  1.00  0.00           H  
ATOM   2333  HE1 PHE A 223      45.940  40.390  46.560  1.00  0.00           H  
ATOM   2334  HE2 PHE A 223      42.460  38.080  47.490  1.00  0.00           H  
ATOM   2335  HZ  PHE A 223      44.700  39.010  48.110  1.00  0.00           H  
ATOM   2336  N   ILE A 224      41.220  40.480  40.460  1.00  0.00           N  
ATOM   2337  CA  ILE A 224      40.220  40.430  39.390  1.00  0.00           C  
ATOM   2338  C   ILE A 224      40.420  39.310  38.360  1.00  0.00           C  
ATOM   2339  O   ILE A 224      39.550  38.420  38.180  1.00  0.00           O  
ATOM   2340  CB  ILE A 224      40.230  41.890  38.800  1.00  0.00           C  
ATOM   2341  CG1 ILE A 224      39.310  42.890  39.470  1.00  0.00           C  
ATOM   2342  CG2 ILE A 224      40.060  41.820  37.270  1.00  0.00           C  
ATOM   2343  CD  ILE A 224      39.380  44.330  38.950  1.00  0.00           C  
ATOM   2344  H   ILE A 224      41.630  41.380  40.610  1.00  0.00           H  
ATOM   2345  N   VAL A 225      41.720  39.080  38.050  1.00  0.00           N  
ATOM   2346  CA  VAL A 225      42.010  38.100  37.000  1.00  0.00           C  
ATOM   2347  C   VAL A 225      41.970  36.650  37.590  1.00  0.00           C  
ATOM   2348  O   VAL A 225      41.610  35.650  36.940  1.00  0.00           O  
ATOM   2349  CB  VAL A 225      43.310  38.350  36.100  1.00  0.00           C  
ATOM   2350  CG1 VAL A 225      44.590  38.230  36.940  1.00  0.00           C  
ATOM   2351  CG2 VAL A 225      43.350  37.390  34.930  1.00  0.00           C  
ATOM   2352  H   VAL A 225      42.490  39.660  38.310  1.00  0.00           H  
ATOM   2353  N   ILE A 226      42.280  36.460  38.860  1.00  0.00           N  
ATOM   2354  CA  ILE A 226      41.980  35.220  39.640  1.00  0.00           C  
ATOM   2355  C   ILE A 226      40.490  34.950  39.690  1.00  0.00           C  
ATOM   2356  O   ILE A 226      39.990  33.930  39.190  1.00  0.00           O  
ATOM   2357  CB  ILE A 226      42.570  35.300  41.090  1.00  0.00           C  
ATOM   2358  CG1 ILE A 226      44.080  35.650  40.990  1.00  0.00           C  
ATOM   2359  CG2 ILE A 226      42.340  34.060  41.870  1.00  0.00           C  
ATOM   2360  CD  ILE A 226      44.730  35.710  42.370  1.00  0.00           C  
ATOM   2361  H   ILE A 226      42.570  37.250  39.410  1.00  0.00           H  
ATOM   2362  N   ASP A 227      39.720  36.010  40.040  1.00  0.00           N  
ATOM   2363  CA  ASP A 227      38.210  35.960  40.190  1.00  0.00           C  
ATOM   2364  C   ASP A 227      37.500  35.460  38.910  1.00  0.00           C  
ATOM   2365  O   ASP A 227      37.080  34.310  38.870  1.00  0.00           O  
ATOM   2366  CB  ASP A 227      37.670  37.240  40.820  1.00  0.00           C  
ATOM   2367  CG  ASP A 227      36.130  37.280  41.040  1.00  0.00           C  
ATOM   2368  OD1 ASP A 227      35.360  36.270  40.910  1.00  0.00           O  
ATOM   2369  OD2 ASP A 227      35.690  38.280  41.470  1.00  0.00           O1-
ATOM   2370  H   ASP A 227      40.120  36.860  40.390  1.00  0.00           H  
ATOM   2371  N   ILE A 228      37.610  36.230  37.860  1.00  0.00           N  
ATOM   2372  CA  ILE A 228      37.090  35.880  36.520  1.00  0.00           C  
ATOM   2373  C   ILE A 228      37.360  34.370  36.210  1.00  0.00           C  
ATOM   2374  O   ILE A 228      36.370  33.620  36.060  1.00  0.00           O  
ATOM   2375  CB  ILE A 228      37.590  36.790  35.430  1.00  0.00           C  
ATOM   2376  CG1 ILE A 228      37.310  38.250  35.880  1.00  0.00           C  
ATOM   2377  CG2 ILE A 228      36.810  36.590  34.120  1.00  0.00           C  
ATOM   2378  CD  ILE A 228      38.280  39.210  35.090  1.00  0.00           C  
ATOM   2379  H   ILE A 228      37.950  37.140  38.060  1.00  0.00           H  
ATOM   2380  N   LEU A 229      38.560  33.910  36.510  1.00  0.00           N  
ATOM   2381  CA  LEU A 229      38.930  32.490  36.200  1.00  0.00           C  
ATOM   2382  C   LEU A 229      38.510  31.390  37.220  1.00  0.00           C  
ATOM   2383  O   LEU A 229      37.950  30.390  36.740  1.00  0.00           O  
ATOM   2384  CB  LEU A 229      40.410  32.440  35.860  1.00  0.00           C  
ATOM   2385  CG  LEU A 229      40.490  32.650  34.360  1.00  0.00           C  
ATOM   2386  CD1 LEU A 229      41.900  33.010  33.880  1.00  0.00           C  
ATOM   2387  CD2 LEU A 229      40.250  31.330  33.560  1.00  0.00           C  
ATOM   2388  H   LEU A 229      39.260  34.460  36.960  1.00  0.00           H  
ATOM   2389  N   ILE A 230      38.550  31.660  38.510  1.00  0.00           N  
ATOM   2390  CA  ILE A 230      37.890  30.850  39.550  1.00  0.00           C  
ATOM   2391  C   ILE A 230      36.390  30.750  39.380  1.00  0.00           C  
ATOM   2392  O   ILE A 230      35.960  29.590  39.410  1.00  0.00           O  
ATOM   2393  CB  ILE A 230      38.320  31.010  41.070  1.00  0.00           C  
ATOM   2394  CG1 ILE A 230      38.100  32.450  41.530  1.00  0.00           C  
ATOM   2395  CG2 ILE A 230      39.820  30.870  41.100  1.00  0.00           C  
ATOM   2396  CD  ILE A 230      38.150  32.540  43.040  1.00  0.00           C  
ATOM   2397  H   ILE A 230      38.950  32.510  38.860  1.00  0.00           H  
ATOM   2398  N   ASP A 231      35.730  31.870  39.010  1.00  0.00           N  
ATOM   2399  CA  ASP A 231      34.350  31.960  38.560  1.00  0.00           C  
ATOM   2400  C   ASP A 231      34.060  31.050  37.360  1.00  0.00           C  
ATOM   2401  O   ASP A 231      33.360  30.050  37.460  1.00  0.00           O  
ATOM   2402  CB  ASP A 231      33.780  33.360  38.240  1.00  0.00           C  
ATOM   2403  CG  ASP A 231      32.240  33.300  37.960  1.00  0.00           C  
ATOM   2404  OD1 ASP A 231      31.330  33.150  38.820  1.00  0.00           O  
ATOM   2405  OD2 ASP A 231      31.910  33.400  36.770  1.00  0.00           O1-
ATOM   2406  H   ASP A 231      36.230  32.740  38.970  1.00  0.00           H  
ATOM   2407  N   ILE A 232      34.870  31.170  36.330  1.00  0.00           N  
ATOM   2408  CA  ILE A 232      34.830  30.250  35.150  1.00  0.00           C  
ATOM   2409  C   ILE A 232      35.120  28.780  35.480  1.00  0.00           C  
ATOM   2410  O   ILE A 232      34.360  27.940  35.110  1.00  0.00           O  
ATOM   2411  CB  ILE A 232      35.630  30.830  34.020  1.00  0.00           C  
ATOM   2412  CG1 ILE A 232      35.100  32.240  33.570  1.00  0.00           C  
ATOM   2413  CG2 ILE A 232      35.740  29.930  32.800  1.00  0.00           C  
ATOM   2414  CD  ILE A 232      36.170  33.010  32.760  1.00  0.00           C  
ATOM   2415  H   ILE A 232      35.430  32.000  36.300  1.00  0.00           H  
ATOM   2416  N   ILE A 233      36.110  28.370  36.260  1.00  0.00           N  
ATOM   2417  CA  ILE A 233      36.240  26.990  36.730  1.00  0.00           C  
ATOM   2418  C   ILE A 233      35.010  26.460  37.540  1.00  0.00           C  
ATOM   2419  O   ILE A 233      34.500  25.470  37.100  1.00  0.00           O  
ATOM   2420  CB  ILE A 233      37.580  26.930  37.510  1.00  0.00           C  
ATOM   2421  CG1 ILE A 233      38.880  27.140  36.680  1.00  0.00           C  
ATOM   2422  CG2 ILE A 233      37.610  25.710  38.390  1.00  0.00           C  
ATOM   2423  CD  ILE A 233      40.140  27.630  37.480  1.00  0.00           C  
ATOM   2424  H   ILE A 233      36.880  28.990  36.320  1.00  0.00           H  
ATOM   2425  N   ARG A 234      34.360  27.320  38.390  1.00  0.00           N  
ATOM   2426  CA  ARG A 234      33.060  26.990  39.070  1.00  0.00           C  
ATOM   2427  C   ARG A 234      31.860  26.770  38.170  1.00  0.00           C  
ATOM   2428  O   ARG A 234      31.060  25.920  38.390  1.00  0.00           O  
ATOM   2429  CB  ARG A 234      32.740  28.070  40.120  1.00  0.00           C  
ATOM   2430  CG  ARG A 234      33.690  27.940  41.300  1.00  0.00           C  
ATOM   2431  CD  ARG A 234      33.220  28.750  42.500  1.00  0.00           C  
ATOM   2432  NE  ARG A 234      33.200  30.180  42.210  1.00  0.00           N  
ATOM   2433  CZ  ARG A 234      34.010  31.170  42.690  1.00  0.00           C  
ATOM   2434  NH1 ARG A 234      35.090  30.820  43.380  1.00  0.00           N1+
ATOM   2435  NH2 ARG A 234      33.780  32.490  42.800  1.00  0.00           N  
ATOM   2436  H   ARG A 234      34.740  28.150  38.790  1.00  0.00           H  
ATOM   2437  HE  ARG A 234      32.470  30.500  41.610  1.00  0.00           H  
ATOM   2438 1HH1 ARG A 234      35.460  29.890  43.310  1.00  0.00           H  
ATOM   2439 2HH1 ARG A 234      35.470  31.420  44.080  1.00  0.00           H  
ATOM   2440 1HH2 ARG A 234      32.920  32.980  42.670  1.00  0.00           H  
ATOM   2441 2HH2 ARG A 234      34.540  33.140  42.850  1.00  0.00           H  
ATOM   2442  N   GLU A 235      31.830  27.660  37.150  1.00  0.00           N  
ATOM   2443  CA  GLU A 235      30.940  27.530  36.060  1.00  0.00           C  
ATOM   2444  C   GLU A 235      31.240  26.370  35.110  1.00  0.00           C  
ATOM   2445  O   GLU A 235      30.340  25.590  34.780  1.00  0.00           O  
ATOM   2446  CB  GLU A 235      30.870  28.920  35.230  1.00  0.00           C  
ATOM   2447  CG  GLU A 235      29.780  29.090  34.240  1.00  0.00           C  
ATOM   2448  CD  GLU A 235      29.500  30.550  33.880  1.00  0.00           C  
ATOM   2449  OE1 GLU A 235      28.900  31.310  34.760  1.00  0.00           O  
ATOM   2450  OE2 GLU A 235      29.890  31.040  32.760  1.00  0.00           O1-
ATOM   2451  H   GLU A 235      32.420  28.470  37.190  1.00  0.00           H  
ATOM   2452  N   LYS A 236      32.460  26.180  34.620  1.00  0.00           N  
ATOM   2453  CA  LYS A 236      32.810  25.160  33.560  1.00  0.00           C  
ATOM   2454  C   LYS A 236      33.220  23.740  34.050  1.00  0.00           C  
ATOM   2455  O   LYS A 236      32.790  22.840  33.370  1.00  0.00           O  
ATOM   2456  CB  LYS A 236      33.840  25.720  32.650  1.00  0.00           C  
ATOM   2457  CG  LYS A 236      33.360  26.780  31.650  1.00  0.00           C  
ATOM   2458  CD  LYS A 236      34.440  26.950  30.580  1.00  0.00           C  
ATOM   2459  CE  LYS A 236      34.200  28.290  29.820  1.00  0.00           C  
ATOM   2460  NZ  LYS A 236      35.330  28.500  28.910  1.00  0.00           N1+
ATOM   2461  H   LYS A 236      33.130  26.860  34.920  1.00  0.00           H  
ATOM   2462  HZ1 LYS A 236      36.080  28.880  29.460  1.00  0.00           H  
ATOM   2463  HZ2 LYS A 236      35.710  27.700  28.440  1.00  0.00           H  
ATOM   2464  HZ3 LYS A 236      35.220  29.140  28.150  1.00  0.00           H  
ATOM   2465  N   GLY A 237      33.830  23.600  35.270  1.00  0.00           N  
ATOM   2466  CA  GLY A 237      34.570  22.410  35.710  1.00  0.00           C  
ATOM   2467  C   GLY A 237      36.080  22.480  35.360  1.00  0.00           C  
ATOM   2468  O   GLY A 237      36.530  23.180  34.470  1.00  0.00           O  
ATOM   2469  H   GLY A 237      33.970  24.400  35.840  1.00  0.00           H  
ATOM   2470  N   VAL A 238      36.780  21.440  35.820  1.00  0.00           N  
ATOM   2471  CA  VAL A 238      38.240  21.310  35.730  1.00  0.00           C  
ATOM   2472  C   VAL A 238      38.850  21.180  34.310  1.00  0.00           C  
ATOM   2473  O   VAL A 238      40.000  21.580  34.240  1.00  0.00           O  
ATOM   2474  CB  VAL A 238      38.710  20.100  36.570  1.00  0.00           C  
ATOM   2475  CG1 VAL A 238      38.470  20.360  38.030  1.00  0.00           C  
ATOM   2476  CG2 VAL A 238      38.140  18.770  36.110  1.00  0.00           C  
ATOM   2477  H   VAL A 238      36.230  20.630  36.020  1.00  0.00           H  
ATOM   2478  N   ASP A 239      38.180  20.700  33.250  1.00  0.00           N  
ATOM   2479  CA  ASP A 239      38.710  20.770  31.870  1.00  0.00           C  
ATOM   2480  C   ASP A 239      38.700  22.210  31.290  1.00  0.00           C  
ATOM   2481  O   ASP A 239      38.250  22.500  30.150  1.00  0.00           O  
ATOM   2482  CB  ASP A 239      37.890  19.860  30.990  1.00  0.00           C  
ATOM   2483  CG  ASP A 239      37.690  18.430  31.500  1.00  0.00           C  
ATOM   2484  OD1 ASP A 239      36.840  18.150  32.320  1.00  0.00           O  
ATOM   2485  OD2 ASP A 239      38.210  17.480  30.880  1.00  0.00           O1-
ATOM   2486  H   ASP A 239      37.210  20.460  33.290  1.00  0.00           H  
ATOM   2487  N   CYS A 240      39.280  23.120  32.110  1.00  0.00           N  
ATOM   2488  CA  CYS A 240      39.100  24.560  31.800  1.00  0.00           C  
ATOM   2489  C   CYS A 240      40.390  25.080  31.130  1.00  0.00           C  
ATOM   2490  O   CYS A 240      41.490  24.960  31.700  1.00  0.00           O  
ATOM   2491  CB  CYS A 240      39.060  25.400  33.100  1.00  0.00           C  
ATOM   2492  SG  CYS A 240      38.510  27.130  32.830  1.00  0.00           S  
ATOM   2493  H   CYS A 240      39.780  22.840  32.920  1.00  0.00           H  
ATOM   2494  HG  CYS A 240      38.960  27.640  33.980  1.00  0.00           H  
ATOM   2495  N   ASP A 241      40.140  25.820  30.030  1.00  0.00           N  
ATOM   2496  CA  ASP A 241      41.180  26.620  29.330  1.00  0.00           C  
ATOM   2497  C   ASP A 241      41.610  27.910  30.020  1.00  0.00           C  
ATOM   2498  O   ASP A 241      40.870  28.790  30.440  1.00  0.00           O  
ATOM   2499  CB  ASP A 241      40.820  27.130  27.910  1.00  0.00           C  
ATOM   2500  CG  ASP A 241      40.360  25.990  26.970  1.00  0.00           C  
ATOM   2501  OD1 ASP A 241      39.270  25.410  27.100  1.00  0.00           O  
ATOM   2502  OD2 ASP A 241      41.070  25.960  25.980  1.00  0.00           O1-
ATOM   2503  H   ASP A 241      39.190  25.860  29.740  1.00  0.00           H  
ATOM   2504  N   ILE A 242      42.850  27.920  30.500  1.00  0.00           N  
ATOM   2505  CA  ILE A 242      43.440  29.110  31.260  1.00  0.00           C  
ATOM   2506  C   ILE A 242      44.420  29.890  30.310  1.00  0.00           C  
ATOM   2507  O   ILE A 242      45.570  29.580  30.180  1.00  0.00           O  
ATOM   2508  CB  ILE A 242      44.190  28.850  32.660  1.00  0.00           C  
ATOM   2509  CG1 ILE A 242      43.660  27.760  33.560  1.00  0.00           C  
ATOM   2510  CG2 ILE A 242      44.140  30.240  33.280  1.00  0.00           C  
ATOM   2511  CD  ILE A 242      42.200  28.030  34.110  1.00  0.00           C  
ATOM   2512  H   ILE A 242      43.400  27.090  30.480  1.00  0.00           H  
ATOM   2513  N   ASP A 243      43.950  31.020  29.750  1.00  0.00           N  
ATOM   2514  CA  ASP A 243      44.780  31.860  28.860  1.00  0.00           C  
ATOM   2515  C   ASP A 243      45.200  33.190  29.590  1.00  0.00           C  
ATOM   2516  O   ASP A 243      44.380  34.130  29.860  1.00  0.00           O  
ATOM   2517  CB  ASP A 243      43.910  32.160  27.630  1.00  0.00           C  
ATOM   2518  CG  ASP A 243      44.840  32.310  26.350  1.00  0.00           C  
ATOM   2519  OD1 ASP A 243      45.660  33.270  26.340  1.00  0.00           O  
ATOM   2520  OD2 ASP A 243      45.110  31.300  25.730  1.00  0.00           O1-
ATOM   2521  H   ASP A 243      43.120  31.450  30.100  1.00  0.00           H  
ATOM   2522  N   VAL A 244      46.510  33.450  29.710  1.00  0.00           N  
ATOM   2523  CA  VAL A 244      47.010  34.670  30.390  1.00  0.00           C  
ATOM   2524  C   VAL A 244      47.240  35.850  29.460  1.00  0.00           C  
ATOM   2525  O   VAL A 244      46.810  36.950  29.800  1.00  0.00           O  
ATOM   2526  CB  VAL A 244      48.130  34.360  31.460  1.00  0.00           C  
ATOM   2527  CG1 VAL A 244      48.490  35.650  32.200  1.00  0.00           C  
ATOM   2528  CG2 VAL A 244      47.760  33.260  32.430  1.00  0.00           C  
ATOM   2529  H   VAL A 244      47.150  32.740  29.410  1.00  0.00           H  
ATOM   2530  N   PRO A 245      47.790  35.640  28.250  1.00  0.00           N  
ATOM   2531  CA  PRO A 245      47.720  36.670  27.190  1.00  0.00           C  
ATOM   2532  C   PRO A 245      46.330  37.220  26.900  1.00  0.00           C  
ATOM   2533  O   PRO A 245      46.040  38.300  27.350  1.00  0.00           O  
ATOM   2534  CB  PRO A 245      48.320  36.030  25.920  1.00  0.00           C  
ATOM   2535  CG  PRO A 245      49.390  35.190  26.600  1.00  0.00           C  
ATOM   2536  CD  PRO A 245      48.740  34.600  27.810  1.00  0.00           C  
ATOM   2537  N   LYS A 246      45.420  36.310  26.510  1.00  0.00           N  
ATOM   2538  CA  LYS A 246      43.980  36.750  26.270  1.00  0.00           C  
ATOM   2539  C   LYS A 246      43.340  37.370  27.550  1.00  0.00           C  
ATOM   2540  O   LYS A 246      42.570  38.310  27.340  1.00  0.00           O  
ATOM   2541  CB  LYS A 246      43.080  35.620  25.750  1.00  0.00           C  
ATOM   2542  CG  LYS A 246      43.360  35.090  24.270  1.00  0.00           C  
ATOM   2543  CD  LYS A 246      42.760  33.710  23.990  1.00  0.00           C  
ATOM   2544  CE  LYS A 246      43.190  33.160  22.650  1.00  0.00           C  
ATOM   2545  NZ  LYS A 246      42.610  31.780  22.520  1.00  0.00           N1+
ATOM   2546  H   LYS A 246      45.640  35.340  26.390  1.00  0.00           H  
ATOM   2547  HZ1 LYS A 246      42.910  31.100  23.200  1.00  0.00           H  
ATOM   2548  HZ2 LYS A 246      41.620  31.800  22.650  1.00  0.00           H  
ATOM   2549  HZ3 LYS A 246      42.730  31.340  21.640  1.00  0.00           H  
ATOM   2550  N   THR A 247      43.600  36.880  28.770  1.00  0.00           N  
ATOM   2551  CA  THR A 247      43.120  37.610  29.990  1.00  0.00           C  
ATOM   2552  C   THR A 247      43.740  38.960  30.310  1.00  0.00           C  
ATOM   2553  O   THR A 247      43.040  39.950  30.510  1.00  0.00           O  
ATOM   2554  CB  THR A 247      43.050  36.790  31.270  1.00  0.00           C  
ATOM   2555  CG2 THR A 247      42.070  35.610  31.140  1.00  0.00           C  
ATOM   2556  OG1 THR A 247      44.310  36.210  31.540  1.00  0.00           O  
ATOM   2557  H   THR A 247      43.920  35.940  28.870  1.00  0.00           H  
ATOM   2558  HG1 THR A 247      44.350  35.330  31.060  1.00  0.00           H  
ATOM   2559  N   ILE A 248      45.070  39.030  30.320  1.00  0.00           N  
ATOM   2560  CA  ILE A 248      45.730  40.360  30.220  1.00  0.00           C  
ATOM   2561  C   ILE A 248      45.220  41.310  29.100  1.00  0.00           C  
ATOM   2562  O   ILE A 248      44.520  42.250  29.490  1.00  0.00           O  
ATOM   2563  CB  ILE A 248      47.210  40.230  30.320  1.00  0.00           C  
ATOM   2564  CG1 ILE A 248      47.560  39.480  31.560  1.00  0.00           C  
ATOM   2565  CG2 ILE A 248      47.850  41.630  30.370  1.00  0.00           C  
ATOM   2566  CD  ILE A 248      49.050  39.200  31.650  1.00  0.00           C  
ATOM   2567  H   ILE A 248      45.680  38.260  30.490  1.00  0.00           H  
ATOM   2568  N   GLN A 249      45.080  40.770  27.900  1.00  0.00           N  
ATOM   2569  CA  GLN A 249      44.480  41.620  26.830  1.00  0.00           C  
ATOM   2570  C   GLN A 249      43.020  42.000  27.080  1.00  0.00           C  
ATOM   2571  O   GLN A 249      42.620  43.130  26.790  1.00  0.00           O  
ATOM   2572  CB  GLN A 249      44.660  40.910  25.520  1.00  0.00           C  
ATOM   2573  CG  GLN A 249      44.090  41.620  24.240  1.00  0.00           C  
ATOM   2574  CD  GLN A 249      44.160  40.560  23.150  1.00  0.00           C  
ATOM   2575  NE2 GLN A 249      43.360  40.760  22.140  1.00  0.00           N  
ATOM   2576  OE1 GLN A 249      44.740  39.500  23.170  1.00  0.00           O  
ATOM   2577  H   GLN A 249      45.470  39.880  27.690  1.00  0.00           H  
ATOM   2578 1HE2 GLN A 249      42.830  41.600  22.240  1.00  0.00           H  
ATOM   2579 2HE2 GLN A 249      43.010  40.100  21.480  1.00  0.00           H  
ATOM   2580  N   MET A 250      42.230  41.080  27.680  1.00  0.00           N  
ATOM   2581  CA  MET A 250      40.840  41.290  27.990  1.00  0.00           C  
ATOM   2582  C   MET A 250      40.660  42.430  29.020  1.00  0.00           C  
ATOM   2583  O   MET A 250      39.700  43.190  28.950  1.00  0.00           O  
ATOM   2584  CB  MET A 250      40.130  40.000  28.490  1.00  0.00           C  
ATOM   2585  CG  MET A 250      38.730  39.950  27.950  1.00  0.00           C  
ATOM   2586  SD  MET A 250      38.720  39.010  26.340  1.00  0.00           S  
ATOM   2587  CE  MET A 250      37.080  38.460  26.500  1.00  0.00           C  
ATOM   2588  H   MET A 250      42.480  40.110  27.740  1.00  0.00           H  
ATOM   2589  N   VAL A 251      41.550  42.410  30.090  1.00  0.00           N  
ATOM   2590  CA  VAL A 251      41.660  43.580  30.980  1.00  0.00           C  
ATOM   2591  C   VAL A 251      42.290  44.910  30.620  1.00  0.00           C  
ATOM   2592  O   VAL A 251      41.680  45.930  30.880  1.00  0.00           O  
ATOM   2593  CB  VAL A 251      42.190  43.140  32.340  1.00  0.00           C  
ATOM   2594  CG1 VAL A 251      41.270  42.050  32.860  1.00  0.00           C  
ATOM   2595  CG2 VAL A 251      43.620  42.670  32.300  1.00  0.00           C  
ATOM   2596  H   VAL A 251      42.160  41.630  30.220  1.00  0.00           H  
ATOM   2597  N   ARG A 252      43.320  44.880  29.740  1.00  0.00           N  
ATOM   2598  CA  ARG A 252      44.120  46.050  29.360  1.00  0.00           C  
ATOM   2599  C   ARG A 252      43.460  47.060  28.410  1.00  0.00           C  
ATOM   2600  O   ARG A 252      44.160  47.990  28.040  1.00  0.00           O  
ATOM   2601  CB  ARG A 252      45.410  45.560  28.700  1.00  0.00           C  
ATOM   2602  CG  ARG A 252      46.540  45.440  29.680  1.00  0.00           C  
ATOM   2603  CD  ARG A 252      47.800  45.310  28.780  1.00  0.00           C  
ATOM   2604  NE  ARG A 252      49.100  45.170  29.450  1.00  0.00           N  
ATOM   2605  CZ  ARG A 252      50.010  44.170  29.240  1.00  0.00           C  
ATOM   2606  NH1 ARG A 252      49.890  43.250  28.330  1.00  0.00           N1+
ATOM   2607  NH2 ARG A 252      51.030  44.130  30.140  1.00  0.00           N  
ATOM   2608  H   ARG A 252      43.640  44.120  29.170  1.00  0.00           H  
ATOM   2609  HE  ARG A 252      49.430  46.000  29.890  1.00  0.00           H  
ATOM   2610 1HH1 ARG A 252      49.120  43.460  27.730  1.00  0.00           H  
ATOM   2611 2HH1 ARG A 252      50.510  42.510  28.080  1.00  0.00           H  
ATOM   2612 1HH2 ARG A 252      51.020  44.630  31.000  1.00  0.00           H  
ATOM   2613 2HH2 ARG A 252      51.840  43.610  29.860  1.00  0.00           H  
ATOM   2614  N   SER A 253      42.380  46.660  27.790  1.00  0.00           N  
ATOM   2615  CA  SER A 253      41.550  47.540  26.990  1.00  0.00           C  
ATOM   2616  C   SER A 253      40.550  48.260  27.880  1.00  0.00           C  
ATOM   2617  O   SER A 253      40.110  49.370  27.630  1.00  0.00           O  
ATOM   2618  CB  SER A 253      40.810  46.760  25.860  1.00  0.00           C  
ATOM   2619  OG  SER A 253      40.340  45.510  26.400  1.00  0.00           O  
ATOM   2620  H   SER A 253      42.280  45.690  27.570  1.00  0.00           H  
ATOM   2621  HG  SER A 253      40.280  44.760  25.740  1.00  0.00           H  
ATOM   2622  N   GLN A 254      40.220  47.610  28.980  1.00  0.00           N  
ATOM   2623  CA  GLN A 254      39.280  48.080  30.040  1.00  0.00           C  
ATOM   2624  C   GLN A 254      40.040  49.030  31.000  1.00  0.00           C  
ATOM   2625  O   GLN A 254      39.730  50.230  30.980  1.00  0.00           O  
ATOM   2626  CB  GLN A 254      38.420  46.960  30.670  1.00  0.00           C  
ATOM   2627  CG  GLN A 254      37.740  46.260  29.520  1.00  0.00           C  
ATOM   2628  CD  GLN A 254      36.860  45.140  29.990  1.00  0.00           C  
ATOM   2629  NE2 GLN A 254      37.270  43.950  29.780  1.00  0.00           N  
ATOM   2630  OE1 GLN A 254      35.860  45.370  30.600  1.00  0.00           O  
ATOM   2631  H   GLN A 254      40.460  46.640  29.060  1.00  0.00           H  
ATOM   2632 1HE2 GLN A 254      38.130  43.710  29.350  1.00  0.00           H  
ATOM   2633 2HE2 GLN A 254      36.700  43.190  30.110  1.00  0.00           H  
ATOM   2634  N   ARG A 255      41.230  48.630  31.480  1.00  0.00           N  
ATOM   2635  CA  ARG A 255      42.260  49.560  32.040  1.00  0.00           C  
ATOM   2636  C   ARG A 255      43.650  48.880  31.890  1.00  0.00           C  
ATOM   2637  O   ARG A 255      43.750  47.760  32.280  1.00  0.00           O  
ATOM   2638  CB  ARG A 255      41.840  50.090  33.470  1.00  0.00           C  
ATOM   2639  CG  ARG A 255      42.930  50.860  34.290  1.00  0.00           C  
ATOM   2640  CD  ARG A 255      42.440  51.400  35.690  1.00  0.00           C  
ATOM   2641  NE  ARG A 255      43.560  52.150  36.270  1.00  0.00           N  
ATOM   2642  CZ  ARG A 255      43.500  53.370  36.750  1.00  0.00           C  
ATOM   2643  NH1 ARG A 255      42.380  53.990  36.800  1.00  0.00           N1+
ATOM   2644  NH2 ARG A 255      44.520  54.210  36.550  1.00  0.00           N  
ATOM   2645  H   ARG A 255      41.440  47.660  31.510  1.00  0.00           H  
ATOM   2646  HE  ARG A 255      44.300  51.560  36.600  1.00  0.00           H  
ATOM   2647 1HH1 ARG A 255      41.520  53.600  36.470  1.00  0.00           H  
ATOM   2648 2HH1 ARG A 255      42.350  54.870  37.290  1.00  0.00           H  
ATOM   2649 1HH2 ARG A 255      45.210  54.000  35.860  1.00  0.00           H  
ATOM   2650 2HH2 ARG A 255      44.820  54.950  37.170  1.00  0.00           H  
ATOM   2651  N   SER A 256      44.690  49.720  31.660  1.00  0.00           N  
ATOM   2652  CA  SER A 256      46.080  49.340  31.390  1.00  0.00           C  
ATOM   2653  C   SER A 256      46.900  49.430  32.710  1.00  0.00           C  
ATOM   2654  O   SER A 256      46.400  50.000  33.650  1.00  0.00           O  
ATOM   2655  CB  SER A 256      46.680  50.420  30.440  1.00  0.00           C  
ATOM   2656  OG  SER A 256      46.840  51.680  31.010  1.00  0.00           O  
ATOM   2657  H   SER A 256      44.490  50.680  31.470  1.00  0.00           H  
ATOM   2658  HG  SER A 256      47.810  51.880  30.850  1.00  0.00           H  
ATOM   2659  N   GLY A 257      48.140  48.980  32.670  1.00  0.00           N  
ATOM   2660  CA  GLY A 257      48.910  49.000  33.920  1.00  0.00           C  
ATOM   2661  C   GLY A 257      48.950  47.620  34.580  1.00  0.00           C  
ATOM   2662  O   GLY A 257      48.950  47.470  35.820  1.00  0.00           O  
ATOM   2663  H   GLY A 257      48.580  48.530  31.890  1.00  0.00           H  
ATOM   2664  N   MET A 258      49.160  46.630  33.720  1.00  0.00           N  
ATOM   2665  CA  MET A 258      49.100  45.210  34.140  1.00  0.00           C  
ATOM   2666  C   MET A 258      50.470  44.460  34.200  1.00  0.00           C  
ATOM   2667  O   MET A 258      51.030  44.210  33.160  1.00  0.00           O  
ATOM   2668  CB  MET A 258      48.010  44.530  33.330  1.00  0.00           C  
ATOM   2669  CG  MET A 258      46.630  45.230  33.550  1.00  0.00           C  
ATOM   2670  SD  MET A 258      46.130  45.290  35.320  1.00  0.00           S  
ATOM   2671  CE  MET A 258      45.400  46.920  35.290  1.00  0.00           C  
ATOM   2672  H   MET A 258      49.640  46.830  32.870  1.00  0.00           H  
ATOM   2673  N   VAL A 259      50.630  43.760  35.360  1.00  0.00           N  
ATOM   2674  CA  VAL A 259      51.760  42.820  35.800  1.00  0.00           C  
ATOM   2675  C   VAL A 259      53.080  43.620  35.760  1.00  0.00           C  
ATOM   2676  O   VAL A 259      53.500  44.160  34.780  1.00  0.00           O  
ATOM   2677  CB  VAL A 259      51.850  41.540  34.950  1.00  0.00           C  
ATOM   2678  CG1 VAL A 259      52.900  40.610  35.540  1.00  0.00           C  
ATOM   2679  CG2 VAL A 259      50.540  40.710  35.010  1.00  0.00           C  
ATOM   2680  H   VAL A 259      49.930  43.880  36.070  1.00  0.00           H  
ATOM   2681  N   GLN A 260      53.680  43.710  36.940  1.00  0.00           N  
ATOM   2682  CA  GLN A 260      54.960  44.490  37.090  1.00  0.00           C  
ATOM   2683  C   GLN A 260      56.320  43.780  37.330  1.00  0.00           C  
ATOM   2684  O   GLN A 260      57.380  44.350  37.160  1.00  0.00           O  
ATOM   2685  CB  GLN A 260      54.960  45.580  38.130  1.00  0.00           C  
ATOM   2686  CG  GLN A 260      53.930  46.690  37.850  1.00  0.00           C  
ATOM   2687  CD  GLN A 260      52.480  46.240  38.010  1.00  0.00           C  
ATOM   2688  NE2 GLN A 260      51.680  46.650  37.100  1.00  0.00           N  
ATOM   2689  OE1 GLN A 260      52.070  45.750  39.100  1.00  0.00           O  
ATOM   2690  H   GLN A 260      53.300  43.350  37.800  1.00  0.00           H  
ATOM   2691 1HE2 GLN A 260      51.910  47.350  36.420  1.00  0.00           H  
ATOM   2692 2HE2 GLN A 260      50.760  46.240  37.090  1.00  0.00           H  
ATOM   2693  N   THR A 261      56.130  42.510  37.830  1.00  0.00           N  
ATOM   2694  CA  THR A 261      57.200  41.560  38.160  1.00  0.00           C  
ATOM   2695  C   THR A 261      56.800  40.130  37.870  1.00  0.00           C  
ATOM   2696  O   THR A 261      55.660  39.730  38.050  1.00  0.00           O  
ATOM   2697  CB  THR A 261      57.600  41.680  39.670  1.00  0.00           C  
ATOM   2698  CG2 THR A 261      58.330  42.920  40.140  1.00  0.00           C  
ATOM   2699  OG1 THR A 261      56.400  41.390  40.340  1.00  0.00           O  
ATOM   2700  H   THR A 261      55.220  42.100  37.940  1.00  0.00           H  
ATOM   2701  HG1 THR A 261      55.710  42.110  40.280  1.00  0.00           H  
ATOM   2702  N   GLU A 262      57.900  39.370  37.730  1.00  0.00           N  
ATOM   2703  CA  GLU A 262      57.820  37.890  37.520  1.00  0.00           C  
ATOM   2704  C   GLU A 262      57.150  37.220  38.710  1.00  0.00           C  
ATOM   2705  O   GLU A 262      56.310  36.300  38.590  1.00  0.00           O  
ATOM   2706  CB  GLU A 262      59.130  37.250  37.130  1.00  0.00           C  
ATOM   2707  CG  GLU A 262      59.930  38.120  36.130  1.00  0.00           C  
ATOM   2708  CD  GLU A 262      61.110  38.810  36.930  1.00  0.00           C  
ATOM   2709  OE1 GLU A 262      62.290  38.600  36.520  1.00  0.00           O  
ATOM   2710  OE2 GLU A 262      60.870  39.690  37.760  1.00  0.00           O1-
ATOM   2711  H   GLU A 262      58.810  39.730  37.890  1.00  0.00           H  
ATOM   2712  N   ALA A 263      57.380  37.670  39.950  1.00  0.00           N  
ATOM   2713  CA  ALA A 263      56.580  37.320  41.170  1.00  0.00           C  
ATOM   2714  C   ALA A 263      55.050  37.300  41.000  1.00  0.00           C  
ATOM   2715  O   ALA A 263      54.440  36.240  41.060  1.00  0.00           O  
ATOM   2716  CB  ALA A 263      57.030  38.270  42.270  1.00  0.00           C  
ATOM   2717  H   ALA A 263      58.190  38.200  40.190  1.00  0.00           H  
ATOM   2718  N   GLN A 264      54.560  38.360  40.310  1.00  0.00           N  
ATOM   2719  CA  GLN A 264      53.120  38.530  40.080  1.00  0.00           C  
ATOM   2720  C   GLN A 264      52.650  37.680  38.980  1.00  0.00           C  
ATOM   2721  O   GLN A 264      51.530  37.130  38.950  1.00  0.00           O  
ATOM   2722  CB  GLN A 264      52.620  39.990  39.850  1.00  0.00           C  
ATOM   2723  CG  GLN A 264      52.930  40.810  41.070  1.00  0.00           C  
ATOM   2724  CD  GLN A 264      53.400  42.240  40.750  1.00  0.00           C  
ATOM   2725  NE2 GLN A 264      53.580  43.030  41.750  1.00  0.00           N  
ATOM   2726  OE1 GLN A 264      53.620  42.500  39.550  1.00  0.00           O  
ATOM   2727  H   GLN A 264      55.110  39.190  40.240  1.00  0.00           H  
ATOM   2728 1HE2 GLN A 264      53.580  42.720  42.700  1.00  0.00           H  
ATOM   2729 2HE2 GLN A 264      53.830  43.980  41.560  1.00  0.00           H  
ATOM   2730  N   TYR A 265      53.470  37.530  37.970  1.00  0.00           N  
ATOM   2731  CA  TYR A 265      53.100  36.770  36.740  1.00  0.00           C  
ATOM   2732  C   TYR A 265      52.980  35.230  37.200  1.00  0.00           C  
ATOM   2733  O   TYR A 265      51.970  34.460  37.010  1.00  0.00           O  
ATOM   2734  CB  TYR A 265      54.270  37.010  35.800  1.00  0.00           C  
ATOM   2735  CG  TYR A 265      53.820  36.710  34.350  1.00  0.00           C  
ATOM   2736  CD1 TYR A 265      52.650  37.270  33.920  1.00  0.00           C  
ATOM   2737  CD2 TYR A 265      54.510  35.740  33.640  1.00  0.00           C  
ATOM   2738  CE1 TYR A 265      52.120  36.780  32.710  1.00  0.00           C  
ATOM   2739  CE2 TYR A 265      54.030  35.250  32.470  1.00  0.00           C  
ATOM   2740  CZ  TYR A 265      52.790  35.790  32.040  1.00  0.00           C  
ATOM   2741  OH  TYR A 265      52.280  35.310  30.840  1.00  0.00           O  
ATOM   2742  H   TYR A 265      54.320  38.060  38.030  1.00  0.00           H  
ATOM   2743  HD1 TYR A 265      52.060  38.080  34.350  1.00  0.00           H  
ATOM   2744  HD2 TYR A 265      55.570  35.610  33.890  1.00  0.00           H  
ATOM   2745  HE1 TYR A 265      51.240  37.170  32.200  1.00  0.00           H  
ATOM   2746  HE2 TYR A 265      54.600  34.550  31.850  1.00  0.00           H  
ATOM   2747  HH  TYR A 265      52.840  34.520  30.580  1.00  0.00           H  
ATOM   2748  N   ARG A 266      53.920  34.770  38.060  1.00  0.00           N  
ATOM   2749  CA  ARG A 266      53.950  33.400  38.700  1.00  0.00           C  
ATOM   2750  C   ARG A 266      52.780  33.090  39.560  1.00  0.00           C  
ATOM   2751  O   ARG A 266      52.050  32.140  39.350  1.00  0.00           O  
ATOM   2752  CB  ARG A 266      55.190  33.280  39.550  1.00  0.00           C  
ATOM   2753  CG  ARG A 266      56.390  33.110  38.620  1.00  0.00           C  
ATOM   2754  CD  ARG A 266      57.650  32.810  39.370  1.00  0.00           C  
ATOM   2755  NE  ARG A 266      57.730  33.390  40.720  1.00  0.00           N  
ATOM   2756  CZ  ARG A 266      58.680  34.280  41.090  1.00  0.00           C  
ATOM   2757  NH1 ARG A 266      59.540  34.750  40.120  1.00  0.00           N1+
ATOM   2758  NH2 ARG A 266      58.970  34.460  42.410  1.00  0.00           N  
ATOM   2759  H   ARG A 266      54.690  35.380  38.270  1.00  0.00           H  
ATOM   2760  HE  ARG A 266      57.220  32.940  41.450  1.00  0.00           H  
ATOM   2761 1HH1 ARG A 266      59.700  34.370  39.220  1.00  0.00           H  
ATOM   2762 2HH1 ARG A 266      59.990  35.630  40.290  1.00  0.00           H  
ATOM   2763 1HH2 ARG A 266      58.380  34.090  43.130  1.00  0.00           H  
ATOM   2764 2HH2 ARG A 266      59.650  35.160  42.620  1.00  0.00           H  
ATOM   2765  N   PHE A 267      52.400  34.060  40.380  1.00  0.00           N  
ATOM   2766  CA  PHE A 267      51.120  34.100  41.220  1.00  0.00           C  
ATOM   2767  C   PHE A 267      49.890  33.890  40.290  1.00  0.00           C  
ATOM   2768  O   PHE A 267      49.240  32.830  40.450  1.00  0.00           O  
ATOM   2769  CB  PHE A 267      51.050  35.470  41.990  1.00  0.00           C  
ATOM   2770  CG  PHE A 267      50.610  35.280  43.420  1.00  0.00           C  
ATOM   2771  CD1 PHE A 267      51.470  34.840  44.410  1.00  0.00           C  
ATOM   2772  CD2 PHE A 267      49.290  35.580  43.680  1.00  0.00           C  
ATOM   2773  CE1 PHE A 267      50.970  34.700  45.710  1.00  0.00           C  
ATOM   2774  CE2 PHE A 267      48.800  35.370  44.930  1.00  0.00           C  
ATOM   2775  CZ  PHE A 267      49.650  34.950  45.970  1.00  0.00           C  
ATOM   2776  H   PHE A 267      53.000  34.850  40.520  1.00  0.00           H  
ATOM   2777  HD1 PHE A 267      52.360  34.290  44.090  1.00  0.00           H  
ATOM   2778  HD2 PHE A 267      48.750  36.030  42.840  1.00  0.00           H  
ATOM   2779  HE1 PHE A 267      51.570  34.150  46.430  1.00  0.00           H  
ATOM   2780  HE2 PHE A 267      47.820  35.780  45.160  1.00  0.00           H  
ATOM   2781  HZ  PHE A 267      49.340  34.840  47.010  1.00  0.00           H  
ATOM   2782  N   ILE A 268      49.770  34.620  39.210  1.00  0.00           N  
ATOM   2783  CA  ILE A 268      48.710  34.350  38.260  1.00  0.00           C  
ATOM   2784  C   ILE A 268      48.710  33.020  37.600  1.00  0.00           C  
ATOM   2785  O   ILE A 268      47.660  32.390  37.500  1.00  0.00           O  
ATOM   2786  CB  ILE A 268      48.630  35.550  37.230  1.00  0.00           C  
ATOM   2787  CG1 ILE A 268      48.190  36.760  37.980  1.00  0.00           C  
ATOM   2788  CG2 ILE A 268      47.820  35.220  36.000  1.00  0.00           C  
ATOM   2789  CD  ILE A 268      48.050  38.070  37.190  1.00  0.00           C  
ATOM   2790  H   ILE A 268      50.460  35.310  38.970  1.00  0.00           H  
ATOM   2791  N   TYR A 269      49.860  32.500  37.210  1.00  0.00           N  
ATOM   2792  CA  TYR A 269      49.880  31.070  36.690  1.00  0.00           C  
ATOM   2793  C   TYR A 269      49.480  29.950  37.690  1.00  0.00           C  
ATOM   2794  O   TYR A 269      48.510  29.230  37.540  1.00  0.00           O  
ATOM   2795  CB  TYR A 269      51.310  30.820  36.190  1.00  0.00           C  
ATOM   2796  CG  TYR A 269      51.430  30.950  34.730  1.00  0.00           C  
ATOM   2797  CD1 TYR A 269      51.230  29.830  33.940  1.00  0.00           C  
ATOM   2798  CD2 TYR A 269      51.930  32.060  34.080  1.00  0.00           C  
ATOM   2799  CE1 TYR A 269      51.460  29.870  32.540  1.00  0.00           C  
ATOM   2800  CE2 TYR A 269      52.180  32.130  32.730  1.00  0.00           C  
ATOM   2801  CZ  TYR A 269      51.960  31.040  31.950  1.00  0.00           C  
ATOM   2802  OH  TYR A 269      52.740  30.780  30.850  1.00  0.00           O  
ATOM   2803  H   TYR A 269      50.750  32.940  37.070  1.00  0.00           H  
ATOM   2804  HD1 TYR A 269      51.290  28.870  34.460  1.00  0.00           H  
ATOM   2805  HD2 TYR A 269      51.920  33.010  34.630  1.00  0.00           H  
ATOM   2806  HE1 TYR A 269      51.260  28.940  32.010  1.00  0.00           H  
ATOM   2807  HE2 TYR A 269      52.120  33.080  32.210  1.00  0.00           H  
ATOM   2808  HH  TYR A 269      53.080  31.670  30.570  1.00  0.00           H  
ATOM   2809  N   MET A 270      50.000  30.120  38.930  1.00  0.00           N  
ATOM   2810  CA  MET A 270      49.860  29.140  40.040  1.00  0.00           C  
ATOM   2811  C   MET A 270      48.480  29.160  40.720  1.00  0.00           C  
ATOM   2812  O   MET A 270      47.910  28.140  41.110  1.00  0.00           O  
ATOM   2813  CB  MET A 270      50.870  29.220  41.200  1.00  0.00           C  
ATOM   2814  CG  MET A 270      51.540  27.860  41.490  1.00  0.00           C  
ATOM   2815  SD  MET A 270      53.010  28.060  42.490  1.00  0.00           S  
ATOM   2816  CE  MET A 270      53.820  29.110  41.260  1.00  0.00           C  
ATOM   2817  H   MET A 270      50.670  30.850  39.060  1.00  0.00           H  
ATOM   2818  N   ALA A 271      47.870  30.330  40.880  1.00  0.00           N  
ATOM   2819  CA  ALA A 271      46.630  30.530  41.650  1.00  0.00           C  
ATOM   2820  C   ALA A 271      45.380  29.750  41.170  1.00  0.00           C  
ATOM   2821  O   ALA A 271      44.810  28.980  41.940  1.00  0.00           O  
ATOM   2822  CB  ALA A 271      46.440  31.960  41.860  1.00  0.00           C  
ATOM   2823  H   ALA A 271      48.330  31.160  40.560  1.00  0.00           H  
ATOM   2824  N   VAL A 272      44.980  30.000  39.910  1.00  0.00           N  
ATOM   2825  CA  VAL A 272      43.940  29.150  39.240  1.00  0.00           C  
ATOM   2826  C   VAL A 272      44.340  27.730  39.070  1.00  0.00           C  
ATOM   2827  O   VAL A 272      43.530  26.830  39.210  1.00  0.00           O  
ATOM   2828  CB  VAL A 272      43.240  29.690  38.040  1.00  0.00           C  
ATOM   2829  CG1 VAL A 272      42.600  31.120  38.340  1.00  0.00           C  
ATOM   2830  CG2 VAL A 272      44.230  29.890  36.940  1.00  0.00           C  
ATOM   2831  H   VAL A 272      45.000  30.950  39.600  1.00  0.00           H  
ATOM   2832  N   GLN A 273      45.650  27.490  38.950  1.00  0.00           N  
ATOM   2833  CA  GLN A 273      46.200  26.120  38.820  1.00  0.00           C  
ATOM   2834  C   GLN A 273      46.040  25.270  40.110  1.00  0.00           C  
ATOM   2835  O   GLN A 273      45.630  24.130  39.990  1.00  0.00           O  
ATOM   2836  CB  GLN A 273      47.750  26.080  38.550  1.00  0.00           C  
ATOM   2837  CG  GLN A 273      48.420  24.710  38.360  1.00  0.00           C  
ATOM   2838  CD  GLN A 273      47.750  23.920  37.170  1.00  0.00           C  
ATOM   2839  NE2 GLN A 273      47.660  22.650  37.490  1.00  0.00           N  
ATOM   2840  OE1 GLN A 273      47.700  24.220  36.000  1.00  0.00           O  
ATOM   2841  H   GLN A 273      46.350  28.190  38.830  1.00  0.00           H  
ATOM   2842 1HE2 GLN A 273      47.900  22.340  38.410  1.00  0.00           H  
ATOM   2843 2HE2 GLN A 273      47.440  21.960  36.800  1.00  0.00           H  
ATOM   2844  N   HIS A 274      46.250  25.900  41.310  1.00  0.00           N  
ATOM   2845  CA  HIS A 274      46.030  25.310  42.640  1.00  0.00           C  
ATOM   2846  C   HIS A 274      44.490  25.030  42.870  1.00  0.00           C  
ATOM   2847  O   HIS A 274      44.090  23.930  43.320  1.00  0.00           O  
ATOM   2848  CB  HIS A 274      46.580  26.300  43.670  1.00  0.00           C  
ATOM   2849  CG  HIS A 274      48.050  25.960  44.040  1.00  0.00           C  
ATOM   2850  CD2 HIS A 274      49.100  26.810  43.910  1.00  0.00           C  
ATOM   2851  ND1 HIS A 274      48.490  24.840  44.480  1.00  0.00           N  
ATOM   2852  CE1 HIS A 274      49.780  25.040  44.860  1.00  0.00           C  
ATOM   2853  NE2 HIS A 274      50.140  26.230  44.470  1.00  0.00           N  
ATOM   2854  H   HIS A 274      46.560  26.840  41.390  1.00  0.00           H  
ATOM   2855  HD2 HIS A 274      49.210  27.680  43.270  1.00  0.00           H  
ATOM   2856  HE1 HIS A 274      50.360  24.520  45.620  1.00  0.00           H  
ATOM   2857  HE2 HIS A 274      51.020  26.630  44.700  1.00  0.00           H  
ATOM   2858  N   TYR A 275      43.680  26.010  42.420  1.00  0.00           N  
ATOM   2859  CA  TYR A 275      42.240  25.830  42.320  1.00  0.00           C  
ATOM   2860  C   TYR A 275      41.840  24.600  41.530  1.00  0.00           C  
ATOM   2861  O   TYR A 275      41.050  23.820  41.980  1.00  0.00           O  
ATOM   2862  CB  TYR A 275      41.580  27.030  41.660  1.00  0.00           C  
ATOM   2863  CG  TYR A 275      40.180  27.370  42.270  1.00  0.00           C  
ATOM   2864  CD1 TYR A 275      39.960  27.870  43.600  1.00  0.00           C  
ATOM   2865  CD2 TYR A 275      39.090  27.120  41.440  1.00  0.00           C  
ATOM   2866  CE1 TYR A 275      38.690  28.030  44.040  1.00  0.00           C  
ATOM   2867  CE2 TYR A 275      37.790  27.260  41.930  1.00  0.00           C  
ATOM   2868  CZ  TYR A 275      37.640  27.760  43.210  1.00  0.00           C  
ATOM   2869  OH  TYR A 275      36.500  28.330  43.480  1.00  0.00           O  
ATOM   2870  H   TYR A 275      44.080  26.840  42.030  1.00  0.00           H  
ATOM   2871  HD1 TYR A 275      40.740  27.960  44.350  1.00  0.00           H  
ATOM   2872  HD2 TYR A 275      39.230  26.900  40.380  1.00  0.00           H  
ATOM   2873  HE1 TYR A 275      38.560  28.170  45.110  1.00  0.00           H  
ATOM   2874  HE2 TYR A 275      36.930  26.860  41.400  1.00  0.00           H  
ATOM   2875  HH  TYR A 275      36.450  28.350  44.480  1.00  0.00           H  
ATOM   2876  N   ILE A 276      42.270  24.460  40.250  1.00  0.00           N  
ATOM   2877  CA  ILE A 276      42.020  23.200  39.450  1.00  0.00           C  
ATOM   2878  C   ILE A 276      42.610  21.970  40.080  1.00  0.00           C  
ATOM   2879  O   ILE A 276      41.890  20.960  40.160  1.00  0.00           O  
ATOM   2880  CB  ILE A 276      42.420  23.330  37.980  1.00  0.00           C  
ATOM   2881  CG1 ILE A 276      41.790  24.590  37.360  1.00  0.00           C  
ATOM   2882  CG2 ILE A 276      42.000  22.070  37.210  1.00  0.00           C  
ATOM   2883  CD  ILE A 276      42.820  25.010  36.260  1.00  0.00           C  
ATOM   2884  H   ILE A 276      42.710  25.200  39.740  1.00  0.00           H  
ATOM   2885  N   GLU A 277      43.800  22.000  40.710  1.00  0.00           N  
ATOM   2886  CA  GLU A 277      44.270  20.830  41.470  1.00  0.00           C  
ATOM   2887  C   GLU A 277      43.520  20.490  42.740  1.00  0.00           C  
ATOM   2888  O   GLU A 277      43.620  19.410  43.220  1.00  0.00           O  
ATOM   2889  CB  GLU A 277      45.800  20.930  41.670  1.00  0.00           C  
ATOM   2890  CG  GLU A 277      46.440  20.680  40.310  1.00  0.00           C  
ATOM   2891  CD  GLU A 277      47.940  20.580  40.410  1.00  0.00           C  
ATOM   2892  OE1 GLU A 277      48.470  21.640  40.020  1.00  0.00           O  
ATOM   2893  OE2 GLU A 277      48.480  19.450  40.710  1.00  0.00           O1-
ATOM   2894  H   GLU A 277      44.530  22.670  40.570  1.00  0.00           H  
ATOM   2895  N   THR A 278      42.910  21.450  43.460  1.00  0.00           N  
ATOM   2896  CA  THR A 278      42.070  21.220  44.610  1.00  0.00           C  
ATOM   2897  C   THR A 278      40.670  20.640  44.170  1.00  0.00           C  
ATOM   2898  O   THR A 278      40.170  19.690  44.760  1.00  0.00           O  
ATOM   2899  CB  THR A 278      42.020  22.370  45.650  1.00  0.00           C  
ATOM   2900  CG2 THR A 278      41.190  23.590  45.210  1.00  0.00           C  
ATOM   2901  OG1 THR A 278      41.470  21.740  46.800  1.00  0.00           O  
ATOM   2902  H   THR A 278      42.990  22.420  43.210  1.00  0.00           H  
ATOM   2903  HG1 THR A 278      41.310  22.550  47.360  1.00  0.00           H  
ATOM   2904  N   LEU A 279      40.160  21.160  43.040  1.00  0.00           N  
ATOM   2905  CA  LEU A 279      38.910  20.550  42.470  1.00  0.00           C  
ATOM   2906  C   LEU A 279      39.010  19.220  41.670  1.00  0.00           C  
ATOM   2907  O   LEU A 279      37.980  18.520  41.690  1.00  0.00           O  
ATOM   2908  CB  LEU A 279      38.100  21.480  41.550  1.00  0.00           C  
ATOM   2909  CG  LEU A 279      37.630  22.710  42.320  1.00  0.00           C  
ATOM   2910  CD1 LEU A 279      36.860  23.590  41.310  1.00  0.00           C  
ATOM   2911  CD2 LEU A 279      36.800  22.440  43.540  1.00  0.00           C  
ATOM   2912  H   LEU A 279      40.500  21.980  42.590  1.00  0.00           H  
ATOM   2913  N   GLN A 280      40.160  18.990  41.100  1.00  0.00           N  
ATOM   2914  CA  GLN A 280      40.430  17.640  40.540  1.00  0.00           C  
ATOM   2915  C   GLN A 280      40.450  16.430  41.520  1.00  0.00           C  
ATOM   2916  O   GLN A 280      40.810  15.360  41.050  1.00  0.00           O  
ATOM   2917  CB  GLN A 280      41.790  17.680  39.800  1.00  0.00           C  
ATOM   2918  CG  GLN A 280      41.670  18.220  38.400  1.00  0.00           C  
ATOM   2919  CD  GLN A 280      43.060  18.570  37.870  1.00  0.00           C  
ATOM   2920  NE2 GLN A 280      43.250  18.710  36.570  1.00  0.00           N  
ATOM   2921  OE1 GLN A 280      44.090  18.460  38.530  1.00  0.00           O  
ATOM   2922  H   GLN A 280      40.730  19.760  40.830  1.00  0.00           H  
ATOM   2923 1HE2 GLN A 280      42.490  18.600  35.930  1.00  0.00           H  
ATOM   2924 2HE2 GLN A 280      44.140  18.980  36.190  1.00  0.00           H  
ATOM   2925  N   ARG A 281      40.420  16.640  42.860  1.00  0.00           N  
ATOM   2926  CA  ARG A 281      40.080  15.580  43.890  1.00  0.00           C  
ATOM   2927  C   ARG A 281      38.590  15.270  44.040  1.00  0.00           C  
ATOM   2928  O   ARG A 281      37.840  16.200  43.740  1.00  0.00           O  
ATOM   2929  CB  ARG A 281      40.770  15.930  45.180  1.00  0.00           C  
ATOM   2930  CG  ARG A 281      42.280  15.800  44.900  1.00  0.00           C  
ATOM   2931  CD  ARG A 281      43.050  16.310  46.120  1.00  0.00           C  
ATOM   2932  NE  ARG A 281      43.810  17.560  45.840  1.00  0.00           N  
ATOM   2933  CZ  ARG A 281      44.010  18.660  46.640  1.00  0.00           C  
ATOM   2934  NH1 ARG A 281      43.290  18.810  47.720  1.00  0.00           N1+
ATOM   2935  NH2 ARG A 281      44.970  19.520  46.460  1.00  0.00           N  
ATOM   2936  H   ARG A 281      40.850  17.440  43.290  1.00  0.00           H  
ATOM   2937  HE  ARG A 281      44.400  17.490  45.040  1.00  0.00           H  
ATOM   2938 1HH1 ARG A 281      42.640  18.170  48.140  1.00  0.00           H  
ATOM   2939 2HH1 ARG A 281      43.450  19.620  48.290  1.00  0.00           H  
ATOM   2940 1HH2 ARG A 281      45.670  19.240  45.800  1.00  0.00           H  
ATOM   2941 2HH2 ARG A 281      45.150  20.440  46.810  1.00  0.00           H  
ATOM   2942  N   ARG A 282      38.270  14.140  44.700  1.00  0.00           N  
ATOM   2943  CA  ARG A 282      36.870  13.670  44.860  1.00  0.00           C  
ATOM   2944  C   ARG A 282      36.170  13.430  43.540  1.00  0.00           C  
ATOM   2945  CB  ARG A 282      36.040  14.520  45.810  1.00  0.00           C  
ATOM   2946  CG  ARG A 282      36.290  14.050  47.200  1.00  0.00           C  
ATOM   2947  CD  ARG A 282      35.660  12.740  47.530  1.00  0.00           C  
ATOM   2948  NE  ARG A 282      35.810  12.320  48.920  1.00  0.00           N  
ATOM   2949  CZ  ARG A 282      36.510  11.290  49.290  1.00  0.00           C  
ATOM   2950  NH1 ARG A 282      37.060  10.440  48.450  1.00  0.00           N1+
ATOM   2951  NH2 ARG A 282      36.830  11.270  50.590  1.00  0.00           N  
ATOM   2952  O1  ARG A 282      35.220  14.040  43.140  1.00  0.00           O  
ATOM   2953  O2  ARG A 282      36.630  12.470  42.880  1.00  0.00           O  
ATOM   2954  H   ARG A 282      38.940  13.410  44.750  1.00  0.00           H  
ATOM   2955  HE  ARG A 282      35.510  12.930  49.650  1.00  0.00           H  
ATOM   2956 1HH1 ARG A 282      36.940  10.660  47.480  1.00  0.00           H  
ATOM   2957 2HH1 ARG A 282      37.530   9.600  48.710  1.00  0.00           H  
ATOM   2958 1HH2 ARG A 282      36.700  12.090  51.160  1.00  0.00           H  
ATOM   2959 2HH2 ARG A 282      37.060  10.410  51.050  1.00  0.00           H  
ATOM   2960  N   ARG B   0      52.650  73.360  45.690  1.00  0.00           N  
ATOM   2961  CA  ARG B   0      51.630  72.530  46.420  1.00  0.00           C  
ATOM   2962  C   ARG B   0      52.280  71.480  47.250  1.00  0.00           C  
ATOM   2963  O   ARG B   0      53.250  70.930  46.750  1.00  0.00           O  
ATOM   2964  CB  ARG B   0      50.470  71.950  45.620  1.00  0.00           C  
ATOM   2965  CG  ARG B   0      51.020  71.360  44.290  1.00  0.00           C  
ATOM   2966  CD  ARG B   0      49.840  70.840  43.400  1.00  0.00           C  
ATOM   2967  NE  ARG B   0      50.130  70.650  41.970  1.00  0.00           N  
ATOM   2968  CZ  ARG B   0      50.320  69.420  41.370  1.00  0.00           C  
ATOM   2969  NH1 ARG B   0      50.170  68.270  42.050  1.00  0.00           N1+
ATOM   2970  NH2 ARG B   0      51.050  69.260  40.270  1.00  0.00           N  
ATOM   2971  HE  ARG B   0      49.970  71.470  41.420  1.00  0.00           H  
ATOM   2972 1HH1 ARG B   0      49.660  68.230  42.910  1.00  0.00           H  
ATOM   2973 2HH1 ARG B   0      50.640  67.400  41.900  1.00  0.00           H  
ATOM   2974 1HH2 ARG B   0      51.450  70.000  39.720  1.00  0.00           H  
ATOM   2975 2HH2 ARG B   0      51.150  68.370  39.840  1.00  0.00           H  
ATOM   2976  H1  ARG B   0      52.990  74.050  46.330  1.00  0.00           H  
ATOM   2977  H2  ARG B   0      53.350  72.810  45.240  1.00  0.00           H  
ATOM   2978  H3  ARG B   0      52.320  73.900  44.910  1.00  0.00           H  
ATOM   2979  N   SER B   1      51.870  71.280  48.490  1.00  0.00           N  
ATOM   2980  CA  SER B   1      52.380  70.130  49.320  1.00  0.00           C  
ATOM   2981  C   SER B   1      52.180  68.770  48.720  1.00  0.00           C  
ATOM   2982  O   SER B   1      53.150  68.100  48.420  1.00  0.00           O  
ATOM   2983  CB  SER B   1      51.560  70.150  50.650  1.00  0.00           C  
ATOM   2984  OG  SER B   1      51.610  71.470  51.260  1.00  0.00           O  
ATOM   2985  H   SER B   1      51.690  72.020  49.140  1.00  0.00           H  
ATOM   2986  HG  SER B   1      51.000  71.510  52.050  1.00  0.00           H  
ATOM   2987  N   ARG B   2      51.000  68.580  48.210  1.00  0.00           N  
ATOM   2988  CA  ARG B   2      50.500  67.440  47.390  1.00  0.00           C  
ATOM   2989  C   ARG B   2      51.120  67.280  45.990  1.00  0.00           C  
ATOM   2990  O   ARG B   2      50.560  67.550  44.910  1.00  0.00           O  
ATOM   2991  CB  ARG B   2      49.000  67.430  47.340  1.00  0.00           C  
ATOM   2992  CG  ARG B   2      48.570  66.400  48.460  1.00  0.00           C  
ATOM   2993  CD  ARG B   2      47.070  66.240  48.540  1.00  0.00           C  
ATOM   2994  NE  ARG B   2      46.520  67.500  49.020  1.00  0.00           N  
ATOM   2995  CZ  ARG B   2      45.530  68.220  48.470  1.00  0.00           C  
ATOM   2996  NH1 ARG B   2      45.070  67.950  47.230  1.00  0.00           N1+
ATOM   2997  NH2 ARG B   2      44.810  69.160  49.190  1.00  0.00           N  
ATOM   2998  H   ARG B   2      50.260  69.230  48.400  1.00  0.00           H  
ATOM   2999  HE  ARG B   2      46.930  67.680  49.920  1.00  0.00           H  
ATOM   3000 1HH1 ARG B   2      45.460  67.200  46.690  1.00  0.00           H  
ATOM   3001 2HH1 ARG B   2      44.530  68.580  46.670  1.00  0.00           H  
ATOM   3002 1HH2 ARG B   2      45.020  69.450  50.120  1.00  0.00           H  
ATOM   3003 2HH2 ARG B   2      43.990  69.570  48.780  1.00  0.00           H  
ATOM   3004  N   LEU B   3      52.410  66.980  46.010  1.00  0.00           N  
ATOM   3005  CA  LEU B   3      53.240  66.490  44.890  1.00  0.00           C  
ATOM   3006  C   LEU B   3      53.260  64.980  44.500  1.00  0.00           C  
ATOM   3007  O   LEU B   3      53.550  64.700  43.300  1.00  0.00           O  
ATOM   3008  CB  LEU B   3      54.720  66.960  45.000  1.00  0.00           C  
ATOM   3009  CG  LEU B   3      54.780  68.450  44.620  1.00  0.00           C  
ATOM   3010  CD1 LEU B   3      56.300  68.880  44.680  1.00  0.00           C  
ATOM   3011  CD2 LEU B   3      54.240  68.740  43.230  1.00  0.00           C  
ATOM   3012  H   LEU B   3      52.910  67.030  46.870  1.00  0.00           H  
ATOM   3013  N   LEU B   4      52.600  64.170  45.340  1.00  0.00           N  
ATOM   3014  CA  LEU B   4      52.150  62.780  45.220  1.00  0.00           C  
ATOM   3015  C   LEU B   4      53.250  61.780  44.810  1.00  0.00           C  
ATOM   3016  O   LEU B   4      54.320  62.080  44.270  1.00  0.00           O  
ATOM   3017  CB  LEU B   4      50.920  62.770  44.320  1.00  0.00           C  
ATOM   3018  CG  LEU B   4      49.800  63.730  44.740  1.00  0.00           C  
ATOM   3019  CD1 LEU B   4      48.890  64.310  43.630  1.00  0.00           C  
ATOM   3020  CD2 LEU B   4      48.920  63.020  45.790  1.00  0.00           C  
ATOM   3021  H   LEU B   4      52.430  64.550  46.250  1.00  0.00           H  
ATOM   3022  N   HIS B   5      52.930  60.510  45.020  1.00  0.00           N  
ATOM   3023  CA  HIS B   5      53.810  59.350  44.910  1.00  0.00           C  
ATOM   3024  C   HIS B   5      54.620  59.080  43.580  1.00  0.00           C  
ATOM   3025  O   HIS B   5      55.170  57.980  43.410  1.00  0.00           O  
ATOM   3026  CB  HIS B   5      52.940  58.140  45.260  1.00  0.00           C  
ATOM   3027  CG  HIS B   5      53.000  57.720  46.730  1.00  0.00           C  
ATOM   3028  CD2 HIS B   5      53.680  56.630  47.140  1.00  0.00           C  
ATOM   3029  ND1 HIS B   5      52.390  58.370  47.710  1.00  0.00           N  
ATOM   3030  CE1 HIS B   5      52.790  57.680  48.800  1.00  0.00           C  
ATOM   3031  NE2 HIS B   5      53.550  56.610  48.460  1.00  0.00           N  
ATOM   3032  H   HIS B   5      52.010  60.230  45.330  1.00  0.00           H  
ATOM   3033  HD2 HIS B   5      54.560  56.200  46.670  1.00  0.00           H  
ATOM   3034  HE1 HIS B   5      52.400  57.740  49.820  1.00  0.00           H  
ATOM   3035  HE2 HIS B   5      53.960  56.010  49.150  1.00  0.00           H  
ATOM   3036  N   SER B   6      54.670  60.010  42.640  1.00  0.00           N  
ATOM   3037  CA  SER B   6      55.420  60.070  41.390  1.00  0.00           C  
ATOM   3038  C   SER B   6      55.160  58.960  40.410  1.00  0.00           C  
ATOM   3039  O   SER B   6      54.630  59.270  39.340  1.00  0.00           O  
ATOM   3040  CB  SER B   6      56.850  60.420  41.630  1.00  0.00           C  
ATOM   3041  OG  SER B   6      57.380  61.060  40.440  1.00  0.00           O  
ATOM   3042  H   SER B   6      54.160  60.860  42.810  1.00  0.00           H  
ATOM   3043  HG  SER B   6      58.370  60.930  40.430  1.00  0.00           H  
ATOM   3044  N   ASP B   7      55.400  57.700  40.800  1.00  0.00           N  
ATOM   3045  CA  ASP B   7      55.390  56.540  39.900  1.00  0.00           C  
ATOM   3046  C   ASP B   7      55.210  55.180  40.590  1.00  0.00           C  
ATOM   3047  O   ASP B   7      55.770  55.000  41.700  1.00  0.00           O  
ATOM   3048  CB  ASP B   7      56.600  56.490  39.020  1.00  0.00           C  
ATOM   3049  CG  ASP B   7      56.460  55.780  37.680  1.00  0.00           C  
ATOM   3050  OD1 ASP B   7      55.350  55.290  37.350  1.00  0.00           O  
ATOM   3051  OD2 ASP B   7      57.450  55.920  36.930  1.00  0.00           O1-
ATOM   3052  H   ASP B   7      55.410  57.470  41.770  1.00  0.00           H  
ATOM   3053  N   Y2P B   8      54.480  54.310  39.970  1.00  0.00           N  
ATOM   3054  CA  Y2P B   8      53.990  53.080  40.600  1.00  0.00           C  
ATOM   3055  C   Y2P B   8      55.000  51.970  40.500  1.00  0.00           C  
ATOM   3056  O   Y2P B   8      54.930  51.170  39.560  1.00  0.00           O  
ATOM   3057  CB  Y2P B   8      52.650  52.730  39.970  1.00  0.00           C  
ATOM   3058  CG  Y2P B   8      51.930  51.830  40.930  1.00  0.00           C  
ATOM   3059  CD1 Y2P B   8      51.890  50.440  40.680  1.00  0.00           C  
ATOM   3060  CD2 Y2P B   8      50.910  52.350  41.700  1.00  0.00           C  
ATOM   3061  CE1 Y2P B   8      50.890  49.580  41.130  1.00  0.00           C  
ATOM   3062  CE2 Y2P B   8      50.000  51.470  42.230  1.00  0.00           C  
ATOM   3063  CZ  Y2P B   8      49.940  50.120  42.000  1.00  0.00           C  
ATOM   3064  OH  Y2P B   8      49.330  49.250  42.850  1.00  0.00           O  
ATOM   3065  OI1 Y2P B   8      47.640  49.990  44.500  1.00  0.00           O  
ATOM   3066  OI2 Y2P B   8      46.870  50.100  42.460  1.00  0.00           O  
ATOM   3067  OI3 Y2P B   8      47.310  47.940  43.370  1.00  0.00           O  
ATOM   3068  PT  Y2P B   8      47.830  49.270  43.260  1.00  0.00           P  
ATOM   3069  H   Y2P B   8      54.400  54.390  38.980  1.00  0.00           H  
ATOM   3070  HD1 Y2P B   8      52.780  49.940  40.300  1.00  0.00           H  
ATOM   3071  HD2 Y2P B   8      50.680  53.400  41.550  1.00  0.00           H  
ATOM   3072  HE1 Y2P B   8      50.780  48.630  40.610  1.00  0.00           H  
ATOM   3073  HE2 Y2P B   8      49.120  51.920  42.700  1.00  0.00           H  
ATOM   3074  N   MET B   9      55.990  52.080  41.360  1.00  0.00           N  
ATOM   3075  CA  MET B   9      56.980  50.970  41.690  1.00  0.00           C  
ATOM   3076  C   MET B   9      56.560  49.940  42.750  1.00  0.00           C  
ATOM   3077  O   MET B   9      56.760  48.760  42.630  1.00  0.00           O  
ATOM   3078  CB  MET B   9      58.290  51.620  42.070  1.00  0.00           C  
ATOM   3079  CG  MET B   9      58.850  52.390  40.870  1.00  0.00           C  
ATOM   3080  SD  MET B   9      60.440  53.290  41.190  1.00  0.00           S  
ATOM   3081  CE  MET B   9      61.310  51.950  42.040  1.00  0.00           C  
ATOM   3082  H   MET B   9      56.050  52.900  41.920  1.00  0.00           H  
ATOM   3083  N   ASN B  10      56.130  50.530  43.900  1.00  0.00           N  
ATOM   3084  CA  ASN B  10      55.670  49.910  45.160  1.00  0.00           C  
ATOM   3085  C   ASN B  10      56.850  49.280  45.990  1.00  0.00           C  
ATOM   3086  O   ASN B  10      56.970  49.360  47.210  1.00  0.00           O  
ATOM   3087  CB  ASN B  10      54.500  48.940  44.990  1.00  0.00           C  
ATOM   3088  CG  ASN B  10      53.240  49.720  44.840  1.00  0.00           C  
ATOM   3089  ND2 ASN B  10      52.360  49.530  43.870  1.00  0.00           N  
ATOM   3090  OD1 ASN B  10      52.870  50.450  45.730  1.00  0.00           O  
ATOM   3091  H   ASN B  10      56.240  51.520  43.960  1.00  0.00           H  
ATOM   3092 1HD2 ASN B  10      52.420  48.910  43.090  1.00  0.00           H  
ATOM   3093 2HD2 ASN B  10      51.570  50.140  43.920  1.00  0.00           H  
ATOM   3094  N   MET B  11      57.640  48.550  45.190  1.00  0.00           N  
ATOM   3095  CA  MET B  11      58.790  47.770  45.680  1.00  0.00           C  
ATOM   3096  C   MET B  11      60.150  48.470  45.990  1.00  0.00           C  
ATOM   3097  O   MET B  11      61.050  47.740  46.360  1.00  0.00           O  
ATOM   3098  CB  MET B  11      59.110  46.570  44.740  1.00  0.00           C  
ATOM   3099  CG  MET B  11      59.230  46.920  43.230  1.00  0.00           C  
ATOM   3100  SD  MET B  11      60.220  48.370  42.790  1.00  0.00           S  
ATOM   3101  CE  MET B  11      60.330  48.260  40.990  1.00  0.00           C  
ATOM   3102  H   MET B  11      57.410  48.330  44.250  1.00  0.00           H  
ATOM   3103  N   THR B  12      60.110  49.730  46.370  1.00  0.00           N  
ATOM   3104  CA  THR B  12      61.300  50.550  46.420  1.00  0.00           C  
ATOM   3105  C   THR B  12      62.580  49.930  47.020  1.00  0.00           C  
ATOM   3106  O   THR B  12      62.720  49.780  48.230  1.00  0.00           O  
ATOM   3107  CB  THR B  12      61.130  51.940  47.170  1.00  0.00           C  
ATOM   3108  CG2 THR B  12      60.390  53.140  46.480  1.00  0.00           C  
ATOM   3109  OG1 THR B  12      60.360  51.770  48.350  1.00  0.00           O  
ATOM   3110  H   THR B  12      59.340  50.150  46.850  1.00  0.00           H  
ATOM   3111  HG1 THR B  12      60.910  51.960  49.160  1.00  0.00           H  
ATOM   3112  N   PRO B  13      63.570  49.730  46.110  1.00  0.00           N  
ATOM   3113  CA  PRO B  13      64.910  49.140  46.490  1.00  0.00           C  
ATOM   3114  C   PRO B  13      65.730  49.870  47.600  1.00  0.00           C  
ATOM   3115  O   PRO B  13      66.100  49.210  48.560  1.00  0.00           O  
ATOM   3116  CB  PRO B  13      65.720  49.280  45.210  1.00  0.00           C  
ATOM   3117  CG  PRO B  13      64.710  49.190  44.100  1.00  0.00           C  
ATOM   3118  CD  PRO B  13      63.460  49.840  44.620  1.00  0.00           C  
ATOM   3119  N   ARG B  14      65.870  51.210  47.590  1.00  0.00           N  
ATOM   3120  CA  ARG B  14      66.700  51.850  48.620  1.00  0.00           C  
ATOM   3121  C   ARG B  14      66.060  51.860  50.000  1.00  0.00           C  
ATOM   3122  O   ARG B  14      66.800  51.930  50.950  1.00  0.00           O  
ATOM   3123  CB  ARG B  14      67.040  53.340  48.330  1.00  0.00           C  
ATOM   3124  CG  ARG B  14      68.290  53.700  47.550  1.00  0.00           C  
ATOM   3125  CD  ARG B  14      69.500  52.920  48.000  1.00  0.00           C  
ATOM   3126  NE  ARG B  14      70.670  53.380  47.220  1.00  0.00           N  
ATOM   3127  CZ  ARG B  14      71.860  52.820  47.290  1.00  0.00           C  
ATOM   3128  NH1 ARG B  14      72.040  51.670  47.970  1.00  0.00           N1+
ATOM   3129  NH2 ARG B  14      72.830  53.480  46.830  1.00  0.00           N  
ATOM   3130  H   ARG B  14      65.580  51.820  46.850  1.00  0.00           H  
ATOM   3131  HE  ARG B  14      70.490  54.100  46.550  1.00  0.00           H  
ATOM   3132 1HH1 ARG B  14      71.300  51.140  48.370  1.00  0.00           H  
ATOM   3133 2HH1 ARG B  14      72.970  51.300  47.940  1.00  0.00           H  
ATOM   3134 1HH2 ARG B  14      72.680  54.410  46.490  1.00  0.00           H  
ATOM   3135 2HH2 ARG B  14      73.700  53.010  46.710  1.00  0.00           H  
ATOM   3136  N   ARG B  15      64.780  52.190  50.130  1.00  0.00           N  
ATOM   3137  CA  ARG B  15      64.140  52.370  51.400  1.00  0.00           C  
ATOM   3138  C   ARG B  15      62.700  51.860  51.160  1.00  0.00           C  
ATOM   3139  CB  ARG B  15      64.150  53.790  51.970  1.00  0.00           C  
ATOM   3140  CG  ARG B  15      65.360  53.910  52.860  1.00  0.00           C  
ATOM   3141  CD  ARG B  15      65.580  55.270  53.640  1.00  0.00           C  
ATOM   3142  NE  ARG B  15      64.680  55.290  54.830  1.00  0.00           N  
ATOM   3143  CZ  ARG B  15      64.470  56.430  55.540  1.00  0.00           C  
ATOM   3144  NH1 ARG B  15      65.190  57.520  55.260  1.00  0.00           N1+
ATOM   3145  NH2 ARG B  15      63.330  56.610  56.280  1.00  0.00           N  
ATOM   3146  O1  ARG B  15      62.230  50.990  51.840  1.00  0.00           O  
ATOM   3147  O2  ARG B  15      62.050  52.520  50.350  1.00  0.00           O  
ATOM   3148  H   ARG B  15      64.090  52.160  49.410  1.00  0.00           H  
ATOM   3149  HE  ARG B  15      64.140  54.500  55.110  1.00  0.00           H  
ATOM   3150 1HH1 ARG B  15      66.100  57.450  54.860  1.00  0.00           H  
ATOM   3151 2HH1 ARG B  15      65.010  58.480  55.460  1.00  0.00           H  
ATOM   3152 1HH2 ARG B  15      62.560  55.980  56.220  1.00  0.00           H  
ATOM   3153 2HH2 ARG B  15      63.220  57.320  56.970  1.00  0.00           H  
ENDMDL
MODEL        2
ATOM      1  N   SER A   4      63.185  27.878  32.214  1.00  0.00           N  
ATOM      2  CA  SER A   4      62.359  28.734  31.325  1.00  0.00           C  
ATOM      3  C   SER A   4      60.952  28.994  31.886  1.00  0.00           C  
ATOM      4  O   SER A   4      60.715  28.692  33.042  1.00  0.00           O  
ATOM      5  CB  SER A   4      62.249  28.082  29.925  1.00  0.00           C  
ATOM      6  OG  SER A   4      63.550  27.883  29.342  1.00  0.00           O  
ATOM      7  HG  SER A   4      63.682  28.611  28.665  1.00  0.00           H  
ATOM      8  H1  SER A   4      63.316  28.426  33.043  1.00  0.00           H  
ATOM      9  H2  SER A   4      62.782  26.983  32.375  1.00  0.00           H  
ATOM     10  H3  SER A   4      64.092  27.640  31.855  1.00  0.00           H  
ATOM     11  N   GLY A   5      60.263  29.979  31.241  1.00  0.00           N  
ATOM     12  CA  GLY A   5      58.786  30.064  31.455  1.00  0.00           C  
ATOM     13  C   GLY A   5      58.319  31.465  31.541  1.00  0.00           C  
ATOM     14  O   GLY A   5      58.079  32.171  30.567  1.00  0.00           O  
ATOM     15  H   GLY A   5      60.599  30.553  30.488  1.00  0.00           H  
ATOM     16  N   PHE A   6      57.974  31.788  32.775  1.00  0.00           N  
ATOM     17  CA  PHE A   6      57.184  33.012  33.122  1.00  0.00           C  
ATOM     18  C   PHE A   6      57.787  34.351  32.552  1.00  0.00           C  
ATOM     19  O   PHE A   6      57.050  35.080  31.870  1.00  0.00           O  
ATOM     20  CB  PHE A   6      56.938  33.217  34.612  1.00  0.00           C  
ATOM     21  CG  PHE A   6      56.151  32.016  35.152  1.00  0.00           C  
ATOM     22  CD1 PHE A   6      56.831  31.242  36.115  1.00  0.00           C  
ATOM     23  CD2 PHE A   6      54.853  31.781  34.765  1.00  0.00           C  
ATOM     24  CE1 PHE A   6      56.071  30.200  36.684  1.00  0.00           C  
ATOM     25  CE2 PHE A   6      54.131  30.773  35.400  1.00  0.00           C  
ATOM     26  CZ  PHE A   6      54.768  29.987  36.370  1.00  0.00           C  
ATOM     27  H   PHE A   6      58.191  31.247  33.582  1.00  0.00           H  
ATOM     28  HD1 PHE A   6      57.734  31.579  36.616  1.00  0.00           H  
ATOM     29  HD2 PHE A   6      54.247  32.289  34.019  1.00  0.00           H  
ATOM     30  HE1 PHE A   6      56.705  29.541  37.282  1.00  0.00           H  
ATOM     31  HE2 PHE A   6      53.049  30.814  35.237  1.00  0.00           H  
ATOM     32  HZ  PHE A   6      54.231  29.184  36.867  1.00  0.00           H  
ATOM     33  N   TRP A   7      59.140  34.428  32.644  1.00  0.00           N  
ATOM     34  CA  TRP A   7      59.857  35.676  32.257  1.00  0.00           C  
ATOM     35  C   TRP A   7      59.699  36.051  30.739  1.00  0.00           C  
ATOM     36  O   TRP A   7      59.130  37.078  30.399  1.00  0.00           O  
ATOM     37  CB  TRP A   7      61.287  35.559  32.688  1.00  0.00           C  
ATOM     38  CG  TRP A   7      62.179  36.773  32.394  1.00  0.00           C  
ATOM     39  CD1 TRP A   7      61.939  38.032  32.847  1.00  0.00           C  
ATOM     40  CD2 TRP A   7      63.126  36.905  31.437  1.00  0.00           C  
ATOM     41  CE2 TRP A   7      63.423  38.242  31.341  1.00  0.00           C  
ATOM     42  CE3 TRP A   7      63.767  35.950  30.723  1.00  0.00           C  
ATOM     43  NE1 TRP A   7      62.658  38.919  32.222  1.00  0.00           N  
ATOM     44  CZ2 TRP A   7      64.429  38.608  30.459  1.00  0.00           C  
ATOM     45  CZ3 TRP A   7      64.695  36.321  29.793  1.00  0.00           C  
ATOM     46  CH2 TRP A   7      65.014  37.642  29.663  1.00  0.00           C  
ATOM     47  H   TRP A   7      59.619  33.697  33.143  1.00  0.00           H  
ATOM     48  HD1 TRP A   7      61.093  38.313  33.461  1.00  0.00           H  
ATOM     49  HE1 TRP A   7      62.534  39.905  32.389  1.00  0.00           H  
ATOM     50  HE3 TRP A   7      63.614  34.903  30.963  1.00  0.00           H  
ATOM     51  HZ2 TRP A   7      65.063  39.404  30.828  1.00  0.00           H  
ATOM     52  HZ3 TRP A   7      64.954  35.664  28.962  1.00  0.00           H  
ATOM     53  HH2 TRP A   7      65.683  37.913  28.853  1.00  0.00           H  
ATOM     54  N   GLU A   8      59.870  35.055  29.845  1.00  0.00           N  
ATOM     55  CA  GLU A   8      59.602  35.178  28.411  1.00  0.00           C  
ATOM     56  C   GLU A   8      58.226  35.764  28.040  1.00  0.00           C  
ATOM     57  O   GLU A   8      58.086  36.594  27.154  1.00  0.00           O  
ATOM     58  CB  GLU A   8      59.717  33.780  27.874  1.00  0.00           C  
ATOM     59  CG  GLU A   8      61.130  33.265  28.058  1.00  0.00           C  
ATOM     60  CD  GLU A   8      61.362  32.225  29.139  1.00  0.00           C  
ATOM     61  OE1 GLU A   8      61.567  32.498  30.326  1.00  0.00           O  
ATOM     62  OE2 GLU A   8      61.238  31.021  28.795  1.00  0.00           O1-
ATOM     63  H   GLU A   8      60.083  34.161  30.243  1.00  0.00           H  
ATOM     64  N   GLU A   9      57.153  35.184  28.717  1.00  0.00           N  
ATOM     65  CA  GLU A   9      55.769  35.569  28.425  1.00  0.00           C  
ATOM     66  C   GLU A   9      55.290  36.840  29.240  1.00  0.00           C  
ATOM     67  O   GLU A   9      54.436  37.688  28.831  1.00  0.00           O  
ATOM     68  CB  GLU A   9      54.900  34.371  28.775  1.00  0.00           C  
ATOM     69  CG  GLU A   9      55.107  33.232  27.712  1.00  0.00           C  
ATOM     70  CD  GLU A   9      54.238  31.972  27.940  1.00  0.00           C  
ATOM     71  OE1 GLU A   9      54.610  31.104  28.779  1.00  0.00           O  
ATOM     72  OE2 GLU A   9      53.136  31.867  27.322  1.00  0.00           O1-
ATOM     73  H   GLU A   9      57.318  34.332  29.213  1.00  0.00           H  
ATOM     74  N   PHE A  10      56.027  37.117  30.323  1.00  0.00           N  
ATOM     75  CA  PHE A  10      55.909  38.409  31.172  1.00  0.00           C  
ATOM     76  C   PHE A  10      56.532  39.588  30.414  1.00  0.00           C  
ATOM     77  O   PHE A  10      55.836  40.517  30.053  1.00  0.00           O  
ATOM     78  CB  PHE A  10      56.605  38.373  32.590  1.00  0.00           C  
ATOM     79  CG  PHE A  10      56.547  39.711  33.299  1.00  0.00           C  
ATOM     80  CD1 PHE A  10      55.404  40.275  33.833  1.00  0.00           C  
ATOM     81  CD2 PHE A  10      57.710  40.477  33.270  1.00  0.00           C  
ATOM     82  CE1 PHE A  10      55.457  41.559  34.402  1.00  0.00           C  
ATOM     83  CE2 PHE A  10      57.734  41.776  33.773  1.00  0.00           C  
ATOM     84  CZ  PHE A  10      56.642  42.308  34.278  1.00  0.00           C  
ATOM     85  H   PHE A  10      56.488  36.348  30.754  1.00  0.00           H  
ATOM     86  HD1 PHE A  10      54.403  39.921  33.580  1.00  0.00           H  
ATOM     87  HD2 PHE A  10      58.620  39.974  32.946  1.00  0.00           H  
ATOM     88  HE1 PHE A  10      54.652  42.035  34.962  1.00  0.00           H  
ATOM     89  HE2 PHE A  10      58.558  42.454  33.543  1.00  0.00           H  
ATOM     90  HZ  PHE A  10      56.480  43.364  34.503  1.00  0.00           H  
ATOM     91  N   GLU A  11      57.619  39.297  29.641  1.00  0.00           N  
ATOM     92  CA  GLU A  11      58.345  40.209  28.761  1.00  0.00           C  
ATOM     93  C   GLU A  11      57.469  40.764  27.562  1.00  0.00           C  
ATOM     94  O   GLU A  11      57.305  41.964  27.212  1.00  0.00           O  
ATOM     95  CB  GLU A  11      59.536  39.501  28.137  1.00  0.00           C  
ATOM     96  CG  GLU A  11      60.714  39.547  29.167  1.00  0.00           C  
ATOM     97  CD  GLU A  11      61.345  40.903  29.454  1.00  0.00           C  
ATOM     98  OE1 GLU A  11      62.018  41.541  28.598  1.00  0.00           O  
ATOM     99  OE2 GLU A  11      61.062  41.486  30.490  1.00  0.00           O1-
ATOM    100  H   GLU A  11      58.154  38.479  29.887  1.00  0.00           H  
ATOM    101  N   THR A  12      56.576  39.884  27.040  1.00  0.00           N  
ATOM    102  CA  THR A  12      55.505  40.082  25.977  1.00  0.00           C  
ATOM    103  C   THR A  12      54.361  40.932  26.526  1.00  0.00           C  
ATOM    104  O   THR A  12      53.954  41.870  25.896  1.00  0.00           O  
ATOM    105  CB  THR A  12      54.971  38.772  25.403  1.00  0.00           C  
ATOM    106  CG2 THR A  12      54.108  38.896  24.184  1.00  0.00           C  
ATOM    107  OG1 THR A  12      56.030  37.832  25.140  1.00  0.00           O  
ATOM    108  H   THR A  12      56.813  38.909  27.109  1.00  0.00           H  
ATOM    109  HG1 THR A  12      55.657  36.953  24.830  1.00  0.00           H  
ATOM    110  N   LEU A  13      53.883  40.567  27.739  1.00  0.00           N  
ATOM    111  CA  LEU A  13      52.891  41.299  28.606  1.00  0.00           C  
ATOM    112  C   LEU A  13      53.344  42.741  28.771  1.00  0.00           C  
ATOM    113  O   LEU A  13      52.677  43.654  28.354  1.00  0.00           O  
ATOM    114  CB  LEU A  13      52.822  40.641  29.973  1.00  0.00           C  
ATOM    115  CG  LEU A  13      51.928  41.264  31.015  1.00  0.00           C  
ATOM    116  CD1 LEU A  13      51.213  40.145  31.768  1.00  0.00           C  
ATOM    117  CD2 LEU A  13      52.826  41.988  32.020  1.00  0.00           C  
ATOM    118  H   LEU A  13      54.114  39.712  28.196  1.00  0.00           H  
ATOM    119  N   GLN A  14      54.590  42.915  29.104  1.00  0.00           N  
ATOM    120  CA  GLN A  14      55.273  44.237  29.118  1.00  0.00           C  
ATOM    121  C   GLN A  14      55.484  44.959  27.780  1.00  0.00           C  
ATOM    122  O   GLN A  14      55.370  46.204  27.687  1.00  0.00           O  
ATOM    123  CB  GLN A  14      56.521  44.205  30.045  1.00  0.00           C  
ATOM    124  CG  GLN A  14      56.102  44.118  31.527  1.00  0.00           C  
ATOM    125  CD  GLN A  14      55.522  45.456  32.015  1.00  0.00           C  
ATOM    126  NE2 GLN A  14      54.506  45.407  32.822  1.00  0.00           N  
ATOM    127  OE1 GLN A  14      55.972  46.545  31.769  1.00  0.00           O  
ATOM    128  H   GLN A  14      55.158  42.099  29.234  1.00  0.00           H  
ATOM    129 1HE2 GLN A  14      53.939  44.648  33.142  1.00  0.00           H  
ATOM    130 2HE2 GLN A  14      54.338  46.264  33.328  1.00  0.00           H  
ATOM    131  N   GLN A  15      55.910  44.256  26.760  1.00  0.00           N  
ATOM    132  CA  GLN A  15      56.013  44.836  25.386  1.00  0.00           C  
ATOM    133  C   GLN A  15      54.705  45.397  24.893  1.00  0.00           C  
ATOM    134  O   GLN A  15      54.743  46.200  23.928  1.00  0.00           O  
ATOM    135  CB  GLN A  15      56.581  43.748  24.378  1.00  0.00           C  
ATOM    136  CG  GLN A  15      58.084  43.671  24.383  1.00  0.00           C  
ATOM    137  CD  GLN A  15      58.592  43.100  23.058  1.00  0.00           C  
ATOM    138  NE2 GLN A  15      59.628  42.253  23.246  1.00  0.00           N  
ATOM    139  OE1 GLN A  15      57.984  43.083  22.000  1.00  0.00           O  
ATOM    140  H   GLN A  15      56.465  43.455  26.984  1.00  0.00           H  
ATOM    141 1HE2 GLN A  15      59.888  42.165  24.206  1.00  0.00           H  
ATOM    142 2HE2 GLN A  15      60.251  41.893  22.565  1.00  0.00           H  
ATOM    143  N   GLN A  16      53.570  44.815  25.316  1.00  0.00           N  
ATOM    144  CA  GLN A  16      52.324  45.581  25.079  1.00  0.00           C  
ATOM    145  C   GLN A  16      51.979  46.646  26.153  1.00  0.00           C  
ATOM    146  O   GLN A  16      51.348  47.665  25.823  1.00  0.00           O  
ATOM    147  CB  GLN A  16      51.124  44.704  24.697  1.00  0.00           C  
ATOM    148  CG  GLN A  16      51.240  44.189  23.243  1.00  0.00           C  
ATOM    149  CD  GLN A  16      52.321  43.201  22.864  1.00  0.00           C  
ATOM    150  NE2 GLN A  16      51.884  41.996  23.015  1.00  0.00           N  
ATOM    151  OE1 GLN A  16      53.415  43.423  22.382  1.00  0.00           O  
ATOM    152  H   GLN A  16      53.491  43.920  25.759  1.00  0.00           H  
ATOM    153 1HE2 GLN A  16      50.946  41.821  23.312  1.00  0.00           H  
ATOM    154 2HE2 GLN A  16      52.484  41.229  22.767  1.00  0.00           H  
ATOM    155  N   GLU A  17      52.193  46.235  27.419  1.00  0.00           N  
ATOM    156  CA  GLU A  17      51.939  47.119  28.516  1.00  0.00           C  
ATOM    157  C   GLU A  17      52.598  48.527  28.526  1.00  0.00           C  
ATOM    158  O   GLU A  17      51.943  49.442  29.079  1.00  0.00           O  
ATOM    159  CB  GLU A  17      52.131  46.470  29.883  1.00  0.00           C  
ATOM    160  CG  GLU A  17      50.901  45.870  30.573  1.00  0.00           C  
ATOM    161  CD  GLU A  17      49.851  46.870  30.876  1.00  0.00           C  
ATOM    162  OE1 GLU A  17      48.624  46.644  30.661  1.00  0.00           O  
ATOM    163  OE2 GLU A  17      50.209  47.829  31.564  1.00  0.00           O1-
ATOM    164  H   GLU A  17      52.599  45.352  27.654  1.00  0.00           H  
ATOM    165  N   CYS A  18      53.807  48.676  28.084  1.00  0.00           N  
ATOM    166  CA  CYS A  18      54.469  49.935  27.717  1.00  0.00           C  
ATOM    167  C   CYS A  18      53.737  50.748  26.640  1.00  0.00           C  
ATOM    168  O   CYS A  18      53.437  51.954  26.849  1.00  0.00           O  
ATOM    169  CB  CYS A  18      55.875  49.594  27.196  1.00  0.00           C  
ATOM    170  SG  CYS A  18      55.842  48.619  25.717  1.00  0.00           S  
ATOM    171  H   CYS A  18      54.391  47.866  28.111  1.00  0.00           H  
ATOM    172  HG  CYS A  18      57.100  48.217  25.887  1.00  0.00           H  
ATOM    173  N   LYS A  19      53.345  50.056  25.588  1.00  0.00           N  
ATOM    174  CA  LYS A  19      52.672  50.713  24.429  1.00  0.00           C  
ATOM    175  C   LYS A  19      51.251  51.118  24.912  1.00  0.00           C  
ATOM    176  O   LYS A  19      50.585  50.334  25.612  1.00  0.00           O  
ATOM    177  CB  LYS A  19      52.423  49.715  23.247  1.00  0.00           C  
ATOM    178  CG  LYS A  19      53.750  49.227  22.736  1.00  0.00           C  
ATOM    179  CD  LYS A  19      53.571  48.994  21.211  1.00  0.00           C  
ATOM    180  CE  LYS A  19      54.659  47.974  20.781  1.00  0.00           C  
ATOM    181  NZ  LYS A  19      54.331  46.544  21.062  1.00  0.00           N1+
ATOM    182  H   LYS A  19      53.594  49.097  25.523  1.00  0.00           H  
ATOM    183  HZ1 LYS A  19      54.469  46.440  22.051  1.00  0.00           H  
ATOM    184  HZ2 LYS A  19      53.393  46.361  20.792  1.00  0.00           H  
ATOM    185  HZ3 LYS A  19      54.956  45.932  20.579  1.00  0.00           H  
ATOM    186  N   LEU A  20      50.739  52.326  24.506  1.00  0.00           N  
ATOM    187  CA  LEU A  20      49.285  52.600  24.689  1.00  0.00           C  
ATOM    188  C   LEU A  20      48.327  52.477  23.451  1.00  0.00           C  
ATOM    189  O   LEU A  20      48.518  53.280  22.472  1.00  0.00           O  
ATOM    190  CB  LEU A  20      49.130  53.938  25.444  1.00  0.00           C  
ATOM    191  CG  LEU A  20      49.560  53.865  26.924  1.00  0.00           C  
ATOM    192  CD1 LEU A  20      50.169  55.237  27.245  1.00  0.00           C  
ATOM    193  CD2 LEU A  20      48.529  53.321  27.878  1.00  0.00           C  
ATOM    194  H   LEU A  20      51.322  53.114  24.315  1.00  0.00           H  
ATOM    195  N   LEU A  21      47.139  51.882  23.690  1.00  0.00           N  
ATOM    196  CA  LEU A  21      46.073  51.845  22.632  1.00  0.00           C  
ATOM    197  C   LEU A  21      44.901  52.748  23.004  1.00  0.00           C  
ATOM    198  O   LEU A  21      44.161  53.107  22.063  1.00  0.00           O  
ATOM    199  CB  LEU A  21      45.562  50.425  22.467  1.00  0.00           C  
ATOM    200  CG  LEU A  21      46.334  49.421  21.661  1.00  0.00           C  
ATOM    201  CD1 LEU A  21      45.690  48.031  21.720  1.00  0.00           C  
ATOM    202  CD2 LEU A  21      46.292  49.784  20.175  1.00  0.00           C  
ATOM    203  H   LEU A  21      46.900  51.639  24.625  1.00  0.00           H  
ATOM    204  N   TYR A  22      44.598  53.043  24.281  1.00  0.00           N  
ATOM    205  CA  TYR A  22      43.533  53.946  24.676  1.00  0.00           C  
ATOM    206  C   TYR A  22      43.922  55.314  25.174  1.00  0.00           C  
ATOM    207  O   TYR A  22      45.058  55.481  25.605  1.00  0.00           O  
ATOM    208  CB  TYR A  22      42.513  53.175  25.534  1.00  0.00           C  
ATOM    209  CG  TYR A  22      41.951  51.989  24.692  1.00  0.00           C  
ATOM    210  CD1 TYR A  22      40.826  52.151  23.920  1.00  0.00           C  
ATOM    211  CD2 TYR A  22      42.597  50.789  24.702  1.00  0.00           C  
ATOM    212  CE1 TYR A  22      40.258  51.102  23.254  1.00  0.00           C  
ATOM    213  CE2 TYR A  22      42.107  49.712  23.912  1.00  0.00           C  
ATOM    214  CZ  TYR A  22      40.899  49.861  23.214  1.00  0.00           C  
ATOM    215  OH  TYR A  22      40.505  48.967  22.279  1.00  0.00           O  
ATOM    216  H   TYR A  22      45.134  52.723  25.062  1.00  0.00           H  
ATOM    217  HD1 TYR A  22      40.127  52.948  24.155  1.00  0.00           H  
ATOM    218  HD2 TYR A  22      43.229  50.522  25.560  1.00  0.00           H  
ATOM    219  HE1 TYR A  22      39.277  51.220  22.783  1.00  0.00           H  
ATOM    220  HE2 TYR A  22      42.718  48.822  23.761  1.00  0.00           H  
ATOM    221  HH  TYR A  22      39.763  49.321  21.714  1.00  0.00           H  
ATOM    222  N   SER A  23      43.160  56.349  24.845  1.00  0.00           N  
ATOM    223  CA  SER A  23      43.335  57.769  25.235  1.00  0.00           C  
ATOM    224  C   SER A  23      43.192  57.933  26.769  1.00  0.00           C  
ATOM    225  O   SER A  23      42.407  57.223  27.408  1.00  0.00           O  
ATOM    226  CB  SER A  23      42.317  58.552  24.467  1.00  0.00           C  
ATOM    227  OG  SER A  23      42.354  59.928  24.888  1.00  0.00           O  
ATOM    228  H   SER A  23      42.242  56.171  24.501  1.00  0.00           H  
ATOM    229  HG  SER A  23      41.422  60.079  25.199  1.00  0.00           H  
ATOM    230  N   ARG A  24      43.897  58.922  27.271  1.00  0.00           N  
ATOM    231  CA  ARG A  24      43.786  59.404  28.673  1.00  0.00           C  
ATOM    232  C   ARG A  24      43.475  60.888  28.908  1.00  0.00           C  
ATOM    233  O   ARG A  24      43.551  61.329  30.047  1.00  0.00           O  
ATOM    234  CB  ARG A  24      45.187  59.000  29.286  1.00  0.00           C  
ATOM    235  CG  ARG A  24      45.305  57.522  29.507  1.00  0.00           C  
ATOM    236  CD  ARG A  24      46.642  57.264  30.183  1.00  0.00           C  
ATOM    237  NE  ARG A  24      47.831  57.543  29.321  1.00  0.00           N  
ATOM    238  CZ  ARG A  24      49.160  57.404  29.666  1.00  0.00           C  
ATOM    239  NH1 ARG A  24      49.393  57.174  30.952  1.00  0.00           N1+
ATOM    240  NH2 ARG A  24      50.036  57.837  28.786  1.00  0.00           N  
ATOM    241  H   ARG A  24      44.490  59.436  26.649  1.00  0.00           H  
ATOM    242  HE  ARG A  24      47.617  57.755  28.366  1.00  0.00           H  
ATOM    243 1HH1 ARG A  24      48.650  57.211  31.617  1.00  0.00           H  
ATOM    244 2HH1 ARG A  24      50.191  56.609  31.172  1.00  0.00           H  
ATOM    245 1HH2 ARG A  24      49.794  58.394  27.993  1.00  0.00           H  
ATOM    246 2HH2 ARG A  24      51.028  57.783  28.922  1.00  0.00           H  
ATOM    247  N   LYS A  25      42.660  61.446  28.023  1.00  0.00           N  
ATOM    248  CA  LYS A  25      42.503  62.904  27.970  1.00  0.00           C  
ATOM    249  C   LYS A  25      41.786  63.667  29.098  1.00  0.00           C  
ATOM    250  O   LYS A  25      42.389  64.695  29.495  1.00  0.00           O  
ATOM    251  CB  LYS A  25      41.948  63.413  26.638  1.00  0.00           C  
ATOM    252  CG  LYS A  25      42.107  64.804  26.321  1.00  0.00           C  
ATOM    253  CD  LYS A  25      41.782  65.143  24.900  1.00  0.00           C  
ATOM    254  CE  LYS A  25      40.393  64.803  24.466  1.00  0.00           C  
ATOM    255  NZ  LYS A  25      40.111  65.235  23.069  1.00  0.00           N1+
ATOM    256  H   LYS A  25      41.959  60.936  27.518  1.00  0.00           H  
ATOM    257  HZ1 LYS A  25      40.781  65.151  22.334  1.00  0.00           H  
ATOM    258  HZ2 LYS A  25      39.196  65.016  22.734  1.00  0.00           H  
ATOM    259  HZ3 LYS A  25      40.061  66.235  23.103  1.00  0.00           H  
ATOM    260  N   GLU A  26      40.693  63.077  29.534  1.00  0.00           N  
ATOM    261  CA  GLU A  26      39.929  63.575  30.705  1.00  0.00           C  
ATOM    262  C   GLU A  26      40.728  63.405  32.034  1.00  0.00           C  
ATOM    263  O   GLU A  26      40.851  64.361  32.810  1.00  0.00           O  
ATOM    264  CB  GLU A  26      38.535  62.927  30.753  1.00  0.00           C  
ATOM    265  CG  GLU A  26      37.592  63.791  31.573  1.00  0.00           C  
ATOM    266  CD  GLU A  26      36.898  64.981  30.892  1.00  0.00           C  
ATOM    267  OE1 GLU A  26      35.906  65.586  31.413  1.00  0.00           O  
ATOM    268  OE2 GLU A  26      37.232  65.242  29.689  1.00  0.00           O1-
ATOM    269  H   GLU A  26      40.414  62.169  29.199  1.00  0.00           H  
ATOM    270  N   GLY A  27      41.483  62.337  32.101  1.00  0.00           N  
ATOM    271  CA  GLY A  27      42.423  62.043  33.244  1.00  0.00           C  
ATOM    272  C   GLY A  27      43.525  63.089  33.380  1.00  0.00           C  
ATOM    273  O   GLY A  27      43.914  63.538  34.460  1.00  0.00           O  
ATOM    274  H   GLY A  27      41.142  61.501  31.675  1.00  0.00           H  
ATOM    275  N   GLN A  28      44.098  63.426  32.212  1.00  0.00           N  
ATOM    276  CA  GLN A  28      45.278  64.278  32.050  1.00  0.00           C  
ATOM    277  C   GLN A  28      45.244  65.789  32.373  1.00  0.00           C  
ATOM    278  O   GLN A  28      46.205  66.513  32.233  1.00  0.00           O  
ATOM    279  CB  GLN A  28      45.721  64.218  30.582  1.00  0.00           C  
ATOM    280  CG  GLN A  28      46.902  63.293  30.289  1.00  0.00           C  
ATOM    281  CD  GLN A  28      47.551  63.529  28.895  1.00  0.00           C  
ATOM    282  NE2 GLN A  28      48.773  63.955  28.760  1.00  0.00           N  
ATOM    283  OE1 GLN A  28      46.902  63.297  27.910  1.00  0.00           O  
ATOM    284  H   GLN A  28      43.684  63.270  31.313  1.00  0.00           H  
ATOM    285 1HE2 GLN A  28      49.272  64.306  29.557  1.00  0.00           H  
ATOM    286 2HE2 GLN A  28      49.279  64.024  27.901  1.00  0.00           H  
ATOM    287  N   ARG A  29      44.041  66.298  32.541  1.00  0.00           N  
ATOM    288  CA  ARG A  29      43.661  67.741  32.533  1.00  0.00           C  
ATOM    289  C   ARG A  29      44.359  68.365  33.769  1.00  0.00           C  
ATOM    290  O   ARG A  29      44.384  67.672  34.797  1.00  0.00           O  
ATOM    291  CB  ARG A  29      42.129  67.794  32.573  1.00  0.00           C  
ATOM    292  CG  ARG A  29      41.507  67.225  31.285  1.00  0.00           C  
ATOM    293  CD  ARG A  29      39.985  67.232  31.130  1.00  0.00           C  
ATOM    294  NE  ARG A  29      39.685  68.600  30.622  1.00  0.00           N  
ATOM    295  CZ  ARG A  29      38.879  69.535  31.169  1.00  0.00           C  
ATOM    296  NH1 ARG A  29      38.162  69.349  32.282  1.00  0.00           N1+
ATOM    297  NH2 ARG A  29      39.069  70.796  30.765  1.00  0.00           N  
ATOM    298  H   ARG A  29      43.348  65.590  32.527  1.00  0.00           H  
ATOM    299  HE  ARG A  29      39.790  68.584  29.623  1.00  0.00           H  
ATOM    300 1HH1 ARG A  29      38.177  68.435  32.690  1.00  0.00           H  
ATOM    301 2HH1 ARG A  29      37.396  69.915  32.584  1.00  0.00           H  
ATOM    302 1HH2 ARG A  29      39.782  71.061  30.110  1.00  0.00           H  
ATOM    303 2HH2 ARG A  29      38.442  71.489  31.128  1.00  0.00           H  
ATOM    304  N   GLN A  30      44.446  69.694  33.787  1.00  0.00           N  
ATOM    305  CA  GLN A  30      45.106  70.446  34.890  1.00  0.00           C  
ATOM    306  C   GLN A  30      44.640  70.184  36.305  1.00  0.00           C  
ATOM    307  O   GLN A  30      45.492  69.678  37.034  1.00  0.00           O  
ATOM    308  CB  GLN A  30      45.053  71.991  34.538  1.00  0.00           C  
ATOM    309  CG  GLN A  30      45.468  72.966  35.632  1.00  0.00           C  
ATOM    310  CD  GLN A  30      45.110  74.441  35.399  1.00  0.00           C  
ATOM    311  NE2 GLN A  30      44.624  75.065  36.468  1.00  0.00           N  
ATOM    312  OE1 GLN A  30      45.280  74.982  34.297  1.00  0.00           O  
ATOM    313  H   GLN A  30      43.848  70.223  33.191  1.00  0.00           H  
ATOM    314 1HE2 GLN A  30      44.614  74.653  37.374  1.00  0.00           H  
ATOM    315 2HE2 GLN A  30      44.064  75.879  36.326  1.00  0.00           H  
ATOM    316  N   GLU A  31      43.365  70.394  36.652  1.00  0.00           N  
ATOM    317  CA  GLU A  31      42.966  70.046  38.015  1.00  0.00           C  
ATOM    318  C   GLU A  31      42.737  68.535  38.240  1.00  0.00           C  
ATOM    319  O   GLU A  31      42.876  68.056  39.384  1.00  0.00           O  
ATOM    320  CB  GLU A  31      41.749  70.867  38.402  1.00  0.00           C  
ATOM    321  CG  GLU A  31      42.005  72.376  38.346  1.00  0.00           C  
ATOM    322  CD  GLU A  31      43.007  72.936  39.371  1.00  0.00           C  
ATOM    323  OE1 GLU A  31      42.893  72.692  40.641  1.00  0.00           O  
ATOM    324  OE2 GLU A  31      43.921  73.602  38.884  1.00  0.00           O1-
ATOM    325  H   GLU A  31      42.747  70.598  35.892  1.00  0.00           H  
ATOM    326  N   ASN A  32      42.334  67.835  37.198  1.00  0.00           N  
ATOM    327  CA  ASN A  32      42.208  66.300  37.254  1.00  0.00           C  
ATOM    328  C   ASN A  32      43.447  65.518  37.664  1.00  0.00           C  
ATOM    329  O   ASN A  32      43.397  64.446  38.313  1.00  0.00           O  
ATOM    330  CB  ASN A  32      41.590  65.720  35.945  1.00  0.00           C  
ATOM    331  CG  ASN A  32      40.336  66.546  35.518  1.00  0.00           C  
ATOM    332  ND2 ASN A  32      39.363  65.906  34.902  1.00  0.00           N  
ATOM    333  OD1 ASN A  32      40.349  67.764  35.283  1.00  0.00           O  
ATOM    334  H   ASN A  32      41.770  68.191  36.453  1.00  0.00           H  
ATOM    335 1HD2 ASN A  32      39.342  64.947  34.637  1.00  0.00           H  
ATOM    336 2HD2 ASN A  32      38.643  66.525  34.590  1.00  0.00           H  
ATOM    337  N   LYS A  33      44.536  66.088  37.228  1.00  0.00           N  
ATOM    338  CA  LYS A  33      45.906  65.698  37.694  1.00  0.00           C  
ATOM    339  C   LYS A  33      46.101  65.652  39.222  1.00  0.00           C  
ATOM    340  O   LYS A  33      46.584  64.666  39.737  1.00  0.00           O  
ATOM    341  CB  LYS A  33      47.024  66.494  37.024  1.00  0.00           C  
ATOM    342  CG  LYS A  33      47.220  66.177  35.561  1.00  0.00           C  
ATOM    343  CD  LYS A  33      48.504  66.800  35.115  1.00  0.00           C  
ATOM    344  CE  LYS A  33      49.061  66.027  33.901  1.00  0.00           C  
ATOM    345  NZ  LYS A  33      50.205  66.644  33.174  1.00  0.00           N1+
ATOM    346  H   LYS A  33      44.624  66.485  36.309  1.00  0.00           H  
ATOM    347  HZ1 LYS A  33      49.746  67.496  32.905  1.00  0.00           H  
ATOM    348  HZ2 LYS A  33      50.996  66.821  33.761  1.00  0.00           H  
ATOM    349  HZ3 LYS A  33      50.411  66.211  32.304  1.00  0.00           H  
ATOM    350  N   ASN A  34      45.818  66.789  39.811  1.00  0.00           N  
ATOM    351  CA  ASN A  34      45.782  66.921  41.287  1.00  0.00           C  
ATOM    352  C   ASN A  34      44.938  65.900  42.143  1.00  0.00           C  
ATOM    353  O   ASN A  34      45.197  65.458  43.280  1.00  0.00           O  
ATOM    354  CB  ASN A  34      45.349  68.368  41.520  1.00  0.00           C  
ATOM    355  CG  ASN A  34      45.569  68.827  43.012  1.00  0.00           C  
ATOM    356  ND2 ASN A  34      46.015  70.035  43.174  1.00  0.00           N  
ATOM    357  OD1 ASN A  34      45.454  68.182  44.012  1.00  0.00           O  
ATOM    358  H   ASN A  34      45.195  67.428  39.373  1.00  0.00           H  
ATOM    359 1HD2 ASN A  34      46.060  70.667  42.397  1.00  0.00           H  
ATOM    360 2HD2 ASN A  34      46.385  70.281  44.071  1.00  0.00           H  
ATOM    361  N   LYS A  35      43.831  65.510  41.471  1.00  0.00           N  
ATOM    362  CA  LYS A  35      43.102  64.295  41.870  1.00  0.00           C  
ATOM    363  C   LYS A  35      43.639  62.906  41.439  1.00  0.00           C  
ATOM    364  O   LYS A  35      42.906  61.881  41.518  1.00  0.00           O  
ATOM    365  CB  LYS A  35      41.767  64.480  41.112  1.00  0.00           C  
ATOM    366  CG  LYS A  35      40.988  65.666  41.770  1.00  0.00           C  
ATOM    367  CD  LYS A  35      39.838  65.983  40.772  1.00  0.00           C  
ATOM    368  CE  LYS A  35      39.081  67.241  41.094  1.00  0.00           C  
ATOM    369  NZ  LYS A  35      38.049  67.015  42.093  1.00  0.00           N1+
ATOM    370  H   LYS A  35      43.505  66.084  40.711  1.00  0.00           H  
ATOM    371  HZ1 LYS A  35      37.358  66.513  41.576  1.00  0.00           H  
ATOM    372  HZ2 LYS A  35      38.331  66.523  42.922  1.00  0.00           H  
ATOM    373  HZ3 LYS A  35      37.635  67.897  42.324  1.00  0.00           H  
ATOM    374  N   ASN A  36      44.960  62.720  41.218  1.00  0.00           N  
ATOM    375  CA  ASN A  36      45.561  61.410  40.828  1.00  0.00           C  
ATOM    376  C   ASN A  36      46.937  61.133  41.447  1.00  0.00           C  
ATOM    377  O   ASN A  36      47.781  62.004  41.419  1.00  0.00           O  
ATOM    378  CB  ASN A  36      45.620  61.140  39.286  1.00  0.00           C  
ATOM    379  CG  ASN A  36      44.216  60.718  38.670  1.00  0.00           C  
ATOM    380  ND2 ASN A  36      43.946  61.356  37.538  1.00  0.00           N  
ATOM    381  OD1 ASN A  36      43.588  59.747  39.007  1.00  0.00           O  
ATOM    382  H   ASN A  36      45.603  63.489  41.291  1.00  0.00           H  
ATOM    383 1HD2 ASN A  36      44.506  62.148  37.321  1.00  0.00           H  
ATOM    384 2HD2 ASN A  36      43.037  61.216  37.133  1.00  0.00           H  
ATOM    385  N   ARG A  37      47.159  59.967  42.112  1.00  0.00           N  
ATOM    386  CA  ARG A  37      48.281  59.726  43.035  1.00  0.00           C  
ATOM    387  C   ARG A  37      49.639  59.617  42.364  1.00  0.00           C  
ATOM    388  O   ARG A  37      50.579  60.362  42.713  1.00  0.00           O  
ATOM    389  CB  ARG A  37      48.022  58.444  43.875  1.00  0.00           C  
ATOM    390  CG  ARG A  37      49.109  58.212  44.885  1.00  0.00           C  
ATOM    391  CD  ARG A  37      48.701  57.302  46.069  1.00  0.00           C  
ATOM    392  NE  ARG A  37      47.783  57.971  47.095  1.00  0.00           N  
ATOM    393  CZ  ARG A  37      46.477  57.726  47.307  1.00  0.00           C  
ATOM    394  NH1 ARG A  37      45.788  56.873  46.541  1.00  0.00           N1+
ATOM    395  NH2 ARG A  37      45.868  58.121  48.422  1.00  0.00           N  
ATOM    396  H   ARG A  37      46.725  59.082  41.944  1.00  0.00           H  
ATOM    397  HE  ARG A  37      48.162  58.809  47.494  1.00  0.00           H  
ATOM    398 1HH1 ARG A  37      46.304  56.432  45.815  1.00  0.00           H  
ATOM    399 2HH1 ARG A  37      44.838  56.565  46.615  1.00  0.00           H  
ATOM    400 1HH2 ARG A  37      46.244  58.558  49.240  1.00  0.00           H  
ATOM    401 2HH2 ARG A  37      44.896  57.930  48.592  1.00  0.00           H  
ATOM    402  N   TYR A  38      49.709  58.952  41.198  1.00  0.00           N  
ATOM    403  CA  TYR A  38      50.995  58.897  40.468  1.00  0.00           C  
ATOM    404  C   TYR A  38      51.052  59.878  39.330  1.00  0.00           C  
ATOM    405  O   TYR A  38      49.982  60.259  38.877  1.00  0.00           O  
ATOM    406  CB  TYR A  38      51.487  57.467  40.063  1.00  0.00           C  
ATOM    407  CG  TYR A  38      51.626  56.622  41.354  1.00  0.00           C  
ATOM    408  CD1 TYR A  38      52.889  56.459  41.891  1.00  0.00           C  
ATOM    409  CD2 TYR A  38      50.515  55.935  41.862  1.00  0.00           C  
ATOM    410  CE1 TYR A  38      53.096  55.526  42.947  1.00  0.00           C  
ATOM    411  CE2 TYR A  38      50.735  55.112  42.918  1.00  0.00           C  
ATOM    412  CZ  TYR A  38      51.994  54.930  43.527  1.00  0.00           C  
ATOM    413  OH  TYR A  38      52.055  54.108  44.618  1.00  0.00           O  
ATOM    414  H   TYR A  38      49.040  58.375  40.727  1.00  0.00           H  
ATOM    415  HD1 TYR A  38      53.683  57.142  41.605  1.00  0.00           H  
ATOM    416  HD2 TYR A  38      49.468  56.110  41.615  1.00  0.00           H  
ATOM    417  HE1 TYR A  38      54.136  55.250  43.143  1.00  0.00           H  
ATOM    418  HE2 TYR A  38      49.853  54.704  43.405  1.00  0.00           H  
ATOM    419  HH  TYR A  38      51.252  53.515  44.674  1.00  0.00           H  
ATOM    420  N   LYS A  39      52.290  60.286  38.868  1.00  0.00           N  
ATOM    421  CA  LYS A  39      52.353  61.296  37.730  1.00  0.00           C  
ATOM    422  C   LYS A  39      51.663  60.731  36.463  1.00  0.00           C  
ATOM    423  O   LYS A  39      50.782  61.368  35.904  1.00  0.00           O  
ATOM    424  CB  LYS A  39      53.812  61.776  37.528  1.00  0.00           C  
ATOM    425  CG  LYS A  39      54.382  62.547  38.747  1.00  0.00           C  
ATOM    426  CD  LYS A  39      55.801  62.984  38.540  1.00  0.00           C  
ATOM    427  CE  LYS A  39      55.852  64.141  37.528  1.00  0.00           C  
ATOM    428  NZ  LYS A  39      57.275  64.462  37.106  1.00  0.00           N1+
ATOM    429  H   LYS A  39      53.121  59.818  39.165  1.00  0.00           H  
ATOM    430  HZ1 LYS A  39      57.191  65.380  36.709  1.00  0.00           H  
ATOM    431  HZ2 LYS A  39      57.883  64.546  37.893  1.00  0.00           H  
ATOM    432  HZ3 LYS A  39      57.623  63.760  36.493  1.00  0.00           H  
ATOM    433  N   ASN A  40      52.069  59.551  35.985  1.00  0.00           N  
ATOM    434  CA  ASN A  40      51.665  58.818  34.782  1.00  0.00           C  
ATOM    435  C   ASN A  40      50.365  57.925  34.760  1.00  0.00           C  
ATOM    436  O   ASN A  40      49.658  58.031  33.769  1.00  0.00           O  
ATOM    437  CB  ASN A  40      52.808  57.827  34.343  1.00  0.00           C  
ATOM    438  CG  ASN A  40      53.100  56.838  35.475  1.00  0.00           C  
ATOM    439  ND2 ASN A  40      53.380  55.673  35.028  1.00  0.00           N  
ATOM    440  OD1 ASN A  40      53.242  57.072  36.641  1.00  0.00           O  
ATOM    441  H   ASN A  40      52.790  59.026  36.440  1.00  0.00           H  
ATOM    442 1HD2 ASN A  40      53.409  55.407  34.067  1.00  0.00           H  
ATOM    443 2HD2 ASN A  40      53.939  55.132  35.650  1.00  0.00           H  
ATOM    444  N   ILE A  41      50.045  57.241  35.822  1.00  0.00           N  
ATOM    445  CA  ILE A  41      48.888  56.321  35.888  1.00  0.00           C  
ATOM    446  C   ILE A  41      47.636  57.269  36.091  1.00  0.00           C  
ATOM    447  O   ILE A  41      47.266  57.777  37.129  1.00  0.00           O  
ATOM    448  CB  ILE A  41      49.009  55.398  37.100  1.00  0.00           C  
ATOM    449  CG1 ILE A  41      50.346  54.579  37.129  1.00  0.00           C  
ATOM    450  CG2 ILE A  41      47.774  54.463  37.148  1.00  0.00           C  
ATOM    451  CD  ILE A  41      50.715  53.893  35.794  1.00  0.00           C  
ATOM    452  H   ILE A  41      50.479  57.402  36.708  1.00  0.00           H  
ATOM    453  N   LEU A  42      46.977  57.434  34.932  1.00  0.00           N  
ATOM    454  CA  LEU A  42      45.723  58.183  34.798  1.00  0.00           C  
ATOM    455  C   LEU A  42      44.674  57.192  34.279  1.00  0.00           C  
ATOM    456  O   LEU A  42      45.036  56.143  33.810  1.00  0.00           O  
ATOM    457  CB  LEU A  42      45.804  59.251  33.698  1.00  0.00           C  
ATOM    458  CG  LEU A  42      46.898  60.281  33.998  1.00  0.00           C  
ATOM    459  CD1 LEU A  42      47.188  60.927  32.677  1.00  0.00           C  
ATOM    460  CD2 LEU A  42      46.483  61.440  34.963  1.00  0.00           C  
ATOM    461  H   LEU A  42      47.438  57.297  34.057  1.00  0.00           H  
ATOM    462  N   PRO A  43      43.344  57.452  34.543  1.00  0.00           N  
ATOM    463  CA  PRO A  43      42.226  56.627  33.967  1.00  0.00           C  
ATOM    464  C   PRO A  43      41.913  56.851  32.512  1.00  0.00           C  
ATOM    465  O   PRO A  43      42.370  57.779  31.867  1.00  0.00           O  
ATOM    466  CB  PRO A  43      41.098  56.899  34.959  1.00  0.00           C  
ATOM    467  CG  PRO A  43      41.396  58.384  35.260  1.00  0.00           C  
ATOM    468  CD  PRO A  43      42.877  58.437  35.473  1.00  0.00           C  
ATOM    469  N   PHE A  44      41.487  55.733  31.913  1.00  0.00           N  
ATOM    470  CA  PHE A  44      41.245  55.637  30.471  1.00  0.00           C  
ATOM    471  C   PHE A  44      39.820  56.222  30.057  1.00  0.00           C  
ATOM    472  O   PHE A  44      38.787  56.082  30.684  1.00  0.00           O  
ATOM    473  CB  PHE A  44      41.428  54.176  30.044  1.00  0.00           C  
ATOM    474  CG  PHE A  44      42.849  53.617  30.145  1.00  0.00           C  
ATOM    475  CD1 PHE A  44      43.780  53.998  29.225  1.00  0.00           C  
ATOM    476  CD2 PHE A  44      43.219  53.216  31.407  1.00  0.00           C  
ATOM    477  CE1 PHE A  44      45.164  53.827  29.500  1.00  0.00           C  
ATOM    478  CE2 PHE A  44      44.578  53.091  31.727  1.00  0.00           C  
ATOM    479  CZ  PHE A  44      45.552  53.350  30.717  1.00  0.00           C  
ATOM    480  H   PHE A  44      41.350  54.871  32.407  1.00  0.00           H  
ATOM    481  HD1 PHE A  44      43.339  54.460  28.340  1.00  0.00           H  
ATOM    482  HD2 PHE A  44      42.508  53.137  32.226  1.00  0.00           H  
ATOM    483  HE1 PHE A  44      45.897  54.261  28.824  1.00  0.00           H  
ATOM    484  HE2 PHE A  44      44.895  52.563  32.630  1.00  0.00           H  
ATOM    485  HZ  PHE A  44      46.589  53.052  30.862  1.00  0.00           H  
ATOM    486  N   ASP A  45      39.864  57.126  29.063  1.00  0.00           N  
ATOM    487  CA  ASP A  45      38.689  57.822  28.520  1.00  0.00           C  
ATOM    488  C   ASP A  45      37.308  57.228  28.262  1.00  0.00           C  
ATOM    489  O   ASP A  45      36.319  57.771  28.751  1.00  0.00           O  
ATOM    490  CB  ASP A  45      39.164  58.565  27.262  1.00  0.00           C  
ATOM    491  CG  ASP A  45      39.796  59.931  27.539  1.00  0.00           C  
ATOM    492  OD1 ASP A  45      39.403  60.646  28.433  1.00  0.00           O  
ATOM    493  OD2 ASP A  45      40.437  60.350  26.635  1.00  0.00           O1-
ATOM    494  H   ASP A  45      40.704  57.369  28.580  1.00  0.00           H  
ATOM    495  N   HIS A  46      37.200  56.086  27.552  1.00  0.00           N  
ATOM    496  CA  HIS A  46      36.005  55.261  27.333  1.00  0.00           C  
ATOM    497  C   HIS A  46      35.196  54.616  28.513  1.00  0.00           C  
ATOM    498  O   HIS A  46      34.123  55.133  28.893  1.00  0.00           O  
ATOM    499  CB  HIS A  46      36.369  54.183  26.266  1.00  0.00           C  
ATOM    500  CG  HIS A  46      37.529  53.148  26.501  1.00  0.00           C  
ATOM    501  CD2 HIS A  46      37.572  51.937  25.918  1.00  0.00           C  
ATOM    502  ND1 HIS A  46      38.532  53.246  27.347  1.00  0.00           N  
ATOM    503  CE1 HIS A  46      39.233  52.095  27.309  1.00  0.00           C  
ATOM    504  NE2 HIS A  46      38.728  51.355  26.324  1.00  0.00           N  
ATOM    505  H   HIS A  46      37.993  55.675  27.097  1.00  0.00           H  
ATOM    506  HD2 HIS A  46      37.084  51.572  25.017  1.00  0.00           H  
ATOM    507  HE1 HIS A  46      39.870  51.601  28.041  1.00  0.00           H  
ATOM    508  HE2 HIS A  46      39.081  50.454  26.062  1.00  0.00           H  
ATOM    509  N   THR A  47      35.791  53.722  29.225  1.00  0.00           N  
ATOM    510  CA  THR A  47      35.145  52.868  30.265  1.00  0.00           C  
ATOM    511  C   THR A  47      34.895  53.389  31.649  1.00  0.00           C  
ATOM    512  O   THR A  47      34.859  52.636  32.635  1.00  0.00           O  
ATOM    513  CB  THR A  47      35.932  51.529  30.362  1.00  0.00           C  
ATOM    514  CG2 THR A  47      35.880  50.663  29.141  1.00  0.00           C  
ATOM    515  OG1 THR A  47      37.303  51.891  30.658  1.00  0.00           O  
ATOM    516  H   THR A  47      36.684  53.385  28.907  1.00  0.00           H  
ATOM    517  HG1 THR A  47      37.863  51.066  30.749  1.00  0.00           H  
ATOM    518  N   ARG A  48      34.726  54.689  31.788  1.00  0.00           N  
ATOM    519  CA  ARG A  48      34.768  55.365  33.118  1.00  0.00           C  
ATOM    520  C   ARG A  48      33.391  55.518  33.743  1.00  0.00           C  
ATOM    521  O   ARG A  48      32.448  55.829  33.077  1.00  0.00           O  
ATOM    522  CB  ARG A  48      35.483  56.791  33.069  1.00  0.00           C  
ATOM    523  CG  ARG A  48      35.021  57.889  32.086  1.00  0.00           C  
ATOM    524  CD  ARG A  48      35.920  59.096  32.106  1.00  0.00           C  
ATOM    525  NE  ARG A  48      35.293  60.201  31.443  1.00  0.00           N  
ATOM    526  CZ  ARG A  48      34.646  61.247  32.007  1.00  0.00           C  
ATOM    527  NH1 ARG A  48      34.371  61.414  33.299  1.00  0.00           N1+
ATOM    528  NH2 ARG A  48      34.319  62.219  31.254  1.00  0.00           N  
ATOM    529  H   ARG A  48      34.632  55.308  31.003  1.00  0.00           H  
ATOM    530  HE  ARG A  48      35.560  60.286  30.491  1.00  0.00           H  
ATOM    531 1HH1 ARG A  48      34.684  60.719  33.937  1.00  0.00           H  
ATOM    532 2HH1 ARG A  48      33.938  62.241  33.674  1.00  0.00           H  
ATOM    533 1HH2 ARG A  48      34.170  62.162  30.274  1.00  0.00           H  
ATOM    534 2HH2 ARG A  48      34.249  63.117  31.675  1.00  0.00           H  
ATOM    535  N   VAL A  49      33.388  55.569  35.071  1.00  0.00           N  
ATOM    536  CA  VAL A  49      32.227  56.019  35.889  1.00  0.00           C  
ATOM    537  C   VAL A  49      32.190  57.578  35.940  1.00  0.00           C  
ATOM    538  O   VAL A  49      33.225  58.192  36.333  1.00  0.00           O  
ATOM    539  CB  VAL A  49      32.432  55.562  37.358  1.00  0.00           C  
ATOM    540  CG1 VAL A  49      31.219  55.920  38.223  1.00  0.00           C  
ATOM    541  CG2 VAL A  49      32.562  54.067  37.354  1.00  0.00           C  
ATOM    542  H   VAL A  49      34.265  55.483  35.559  1.00  0.00           H  
ATOM    543  N   VAL A  50      31.033  58.173  35.707  1.00  0.00           N  
ATOM    544  CA  VAL A  50      30.959  59.680  35.915  1.00  0.00           C  
ATOM    545  C   VAL A  50      30.037  60.027  37.129  1.00  0.00           C  
ATOM    546  O   VAL A  50      29.004  59.493  37.415  1.00  0.00           O  
ATOM    547  CB  VAL A  50      30.486  60.357  34.623  1.00  0.00           C  
ATOM    548  CG1 VAL A  50      31.358  60.050  33.367  1.00  0.00           C  
ATOM    549  CG2 VAL A  50      29.100  59.833  34.246  1.00  0.00           C  
ATOM    550  H   VAL A  50      30.163  57.762  35.442  1.00  0.00           H  
ATOM    551  N   LEU A  51      30.430  61.021  37.933  1.00  0.00           N  
ATOM    552  CA  LEU A  51      29.628  61.617  39.001  1.00  0.00           C  
ATOM    553  C   LEU A  51      28.617  62.607  38.468  1.00  0.00           C  
ATOM    554  O   LEU A  51      28.969  63.768  38.289  1.00  0.00           O  
ATOM    555  CB  LEU A  51      30.456  62.233  40.095  1.00  0.00           C  
ATOM    556  CG  LEU A  51      31.648  61.389  40.542  1.00  0.00           C  
ATOM    557  CD1 LEU A  51      32.757  62.126  41.239  1.00  0.00           C  
ATOM    558  CD2 LEU A  51      31.255  60.216  41.375  1.00  0.00           C  
ATOM    559  H   LEU A  51      31.281  61.489  37.685  1.00  0.00           H  
ATOM    560  N   HIS A  52      27.372  62.211  38.293  1.00  0.00           N  
ATOM    561  CA  HIS A  52      26.359  62.994  37.554  1.00  0.00           C  
ATOM    562  C   HIS A  52      25.996  64.363  38.261  1.00  0.00           C  
ATOM    563  O   HIS A  52      25.344  64.418  39.337  1.00  0.00           O  
ATOM    564  CB  HIS A  52      25.136  62.223  37.157  1.00  0.00           C  
ATOM    565  CG  HIS A  52      25.585  61.059  36.278  1.00  0.00           C  
ATOM    566  CD2 HIS A  52      25.517  59.794  36.744  1.00  0.00           C  
ATOM    567  ND1 HIS A  52      25.588  61.048  34.961  1.00  0.00           N  
ATOM    568  CE1 HIS A  52      25.488  59.787  34.582  1.00  0.00           C  
ATOM    569  NE2 HIS A  52      25.473  58.991  35.686  1.00  0.00           N  
ATOM    570  H   HIS A  52      27.136  61.238  38.305  1.00  0.00           H  
ATOM    571  HD2 HIS A  52      25.317  59.391  37.742  1.00  0.00           H  
ATOM    572  HE1 HIS A  52      25.163  59.551  33.567  1.00  0.00           H  
ATOM    573  HE2 HIS A  52      25.378  57.991  35.715  1.00  0.00           H  
ATOM    574  N   ASP A  53      26.667  65.373  37.756  1.00  0.00           N  
ATOM    575  CA  ASP A  53      26.828  66.727  38.330  1.00  0.00           C  
ATOM    576  C   ASP A  53      27.600  66.766  39.677  1.00  0.00           C  
ATOM    577  O   ASP A  53      28.261  65.813  40.043  1.00  0.00           O  
ATOM    578  CB  ASP A  53      25.483  67.456  38.362  1.00  0.00           C  
ATOM    579  CG  ASP A  53      25.614  68.891  37.878  1.00  0.00           C  
ATOM    580  OD1 ASP A  53      24.573  69.408  37.372  1.00  0.00           O  
ATOM    581  OD2 ASP A  53      26.486  69.641  38.309  1.00  0.00           O1-
ATOM    582  H   ASP A  53      27.363  65.182  37.056  1.00  0.00           H  
ATOM    583  N   GLY A  54      27.628  67.932  40.238  1.00  0.00           N  
ATOM    584  CA  GLY A  54      28.477  68.290  41.406  1.00  0.00           C  
ATOM    585  C   GLY A  54      28.470  69.758  41.886  1.00  0.00           C  
ATOM    586  O   GLY A  54      27.745  70.681  41.418  1.00  0.00           O  
ATOM    587  H   GLY A  54      27.032  68.627  39.837  1.00  0.00           H  
ATOM    588  N   ASP A  55      29.205  69.902  42.937  1.00  0.00           N  
ATOM    589  CA  ASP A  55      29.519  71.224  43.476  1.00  0.00           C  
ATOM    590  C   ASP A  55      29.955  72.357  42.575  1.00  0.00           C  
ATOM    591  O   ASP A  55      31.157  72.305  42.212  1.00  0.00           O  
ATOM    592  CB  ASP A  55      30.560  71.063  44.564  1.00  0.00           C  
ATOM    593  CG  ASP A  55      30.734  72.236  45.447  1.00  0.00           C  
ATOM    594  OD1 ASP A  55      31.408  73.205  44.951  1.00  0.00           O  
ATOM    595  OD2 ASP A  55      30.714  72.054  46.642  1.00  0.00           O1-
ATOM    596  H   ASP A  55      29.783  69.159  43.290  1.00  0.00           H  
ATOM    597  N   PRO A  56      29.057  73.288  42.306  1.00  0.00           N  
ATOM    598  CA  PRO A  56      29.316  74.395  41.423  1.00  0.00           C  
ATOM    599  C   PRO A  56      30.546  75.263  41.556  1.00  0.00           C  
ATOM    600  O   PRO A  56      30.981  75.834  40.586  1.00  0.00           O  
ATOM    601  CB  PRO A  56      28.111  75.249  41.464  1.00  0.00           C  
ATOM    602  CG  PRO A  56      27.000  74.243  41.795  1.00  0.00           C  
ATOM    603  CD  PRO A  56      27.724  73.370  42.842  1.00  0.00           C  
ATOM    604  N   ASN A  57      31.051  75.314  42.834  1.00  0.00           N  
ATOM    605  CA  ASN A  57      32.301  76.046  43.064  1.00  0.00           C  
ATOM    606  C   ASN A  57      33.565  75.288  42.761  1.00  0.00           C  
ATOM    607  O   ASN A  57      34.568  75.866  42.359  1.00  0.00           O  
ATOM    608  CB  ASN A  57      32.243  76.671  44.480  1.00  0.00           C  
ATOM    609  CG  ASN A  57      31.273  77.837  44.622  1.00  0.00           C  
ATOM    610  ND2 ASN A  57      30.483  77.705  45.656  1.00  0.00           N  
ATOM    611  OD1 ASN A  57      31.248  78.810  43.882  1.00  0.00           O  
ATOM    612  H   ASN A  57      30.874  74.667  43.571  1.00  0.00           H  
ATOM    613 1HD2 ASN A  57      30.451  76.884  46.235  1.00  0.00           H  
ATOM    614 2HD2 ASN A  57      29.860  78.465  45.837  1.00  0.00           H  
ATOM    615  N   GLU A  58      33.609  73.977  42.956  1.00  0.00           N  
ATOM    616  CA  GLU A  58      34.750  73.060  42.660  1.00  0.00           C  
ATOM    617  C   GLU A  58      34.971  73.157  41.219  1.00  0.00           C  
ATOM    618  O   GLU A  58      33.992  73.229  40.433  1.00  0.00           O  
ATOM    619  CB  GLU A  58      34.452  71.606  43.028  1.00  0.00           C  
ATOM    620  CG  GLU A  58      34.122  71.542  44.527  1.00  0.00           C  
ATOM    621  CD  GLU A  58      34.583  70.286  45.122  1.00  0.00           C  
ATOM    622  OE1 GLU A  58      35.777  70.289  45.602  1.00  0.00           O  
ATOM    623  OE2 GLU A  58      33.935  69.203  45.157  1.00  0.00           O1-
ATOM    624  H   GLU A  58      32.906  73.504  43.484  1.00  0.00           H  
ATOM    625  N   PRO A  59      36.200  73.310  40.704  1.00  0.00           N  
ATOM    626  CA  PRO A  59      36.556  73.432  39.293  1.00  0.00           C  
ATOM    627  C   PRO A  59      36.067  72.213  38.561  1.00  0.00           C  
ATOM    628  O   PRO A  59      35.286  72.273  37.612  1.00  0.00           O  
ATOM    629  CB  PRO A  59      38.076  73.637  39.300  1.00  0.00           C  
ATOM    630  CG  PRO A  59      38.242  74.359  40.642  1.00  0.00           C  
ATOM    631  CD  PRO A  59      37.317  73.642  41.637  1.00  0.00           C  
ATOM    632  N   VAL A  60      36.487  71.045  39.053  1.00  0.00           N  
ATOM    633  CA  VAL A  60      36.120  69.772  38.442  1.00  0.00           C  
ATOM    634  C   VAL A  60      35.423  68.909  39.500  1.00  0.00           C  
ATOM    635  O   VAL A  60      36.041  68.464  40.499  1.00  0.00           O  
ATOM    636  CB  VAL A  60      37.349  69.088  37.823  1.00  0.00           C  
ATOM    637  CG1 VAL A  60      36.858  67.908  36.970  1.00  0.00           C  
ATOM    638  CG2 VAL A  60      38.124  70.019  36.844  1.00  0.00           C  
ATOM    639  H   VAL A  60      37.052  70.985  39.874  1.00  0.00           H  
ATOM    640  N   SER A  61      34.113  68.575  39.226  1.00  0.00           N  
ATOM    641  CA  SER A  61      33.226  67.808  40.133  1.00  0.00           C  
ATOM    642  C   SER A  61      32.504  66.547  39.548  1.00  0.00           C  
ATOM    643  O   SER A  61      32.084  65.662  40.238  1.00  0.00           O  
ATOM    644  CB  SER A  61      32.127  68.710  40.645  1.00  0.00           C  
ATOM    645  OG  SER A  61      31.414  69.182  39.530  1.00  0.00           O  
ATOM    646  H   SER A  61      33.764  68.876  38.344  1.00  0.00           H  
ATOM    647  HG  SER A  61      31.879  70.012  39.196  1.00  0.00           H  
ATOM    648  N   ASP A  62      32.404  66.535  38.176  1.00  0.00           N  
ATOM    649  CA  ASP A  62      32.024  65.285  37.518  1.00  0.00           C  
ATOM    650  C   ASP A  62      32.951  64.007  37.442  1.00  0.00           C  
ATOM    651  O   ASP A  62      32.466  62.868  37.338  1.00  0.00           O  
ATOM    652  CB  ASP A  62      31.667  65.589  36.070  1.00  0.00           C  
ATOM    653  CG  ASP A  62      32.657  66.388  35.249  1.00  0.00           C  
ATOM    654  OD1 ASP A  62      32.239  67.422  34.683  1.00  0.00           O  
ATOM    655  OD2 ASP A  62      33.866  66.249  35.360  1.00  0.00           O1-
ATOM    656  H   ASP A  62      32.491  67.335  37.578  1.00  0.00           H  
ATOM    657  N   TYR A  63      34.239  64.211  37.678  1.00  0.00           N  
ATOM    658  CA  TYR A  63      35.282  63.183  37.436  1.00  0.00           C  
ATOM    659  C   TYR A  63      35.794  62.364  38.628  1.00  0.00           C  
ATOM    660  O   TYR A  63      36.022  62.876  39.724  1.00  0.00           O  
ATOM    661  CB  TYR A  63      36.415  64.047  36.775  1.00  0.00           C  
ATOM    662  CG  TYR A  63      37.861  63.472  36.791  1.00  0.00           C  
ATOM    663  CD1 TYR A  63      38.086  62.464  35.868  1.00  0.00           C  
ATOM    664  CD2 TYR A  63      38.653  63.707  37.885  1.00  0.00           C  
ATOM    665  CE1 TYR A  63      39.186  61.653  35.955  1.00  0.00           C  
ATOM    666  CE2 TYR A  63      39.742  62.869  38.003  1.00  0.00           C  
ATOM    667  CZ  TYR A  63      40.029  61.869  37.071  1.00  0.00           C  
ATOM    668  OH  TYR A  63      41.171  61.083  37.324  1.00  0.00           O  
ATOM    669  H   TYR A  63      34.578  65.135  37.852  1.00  0.00           H  
ATOM    670  HD1 TYR A  63      37.298  62.112  35.197  1.00  0.00           H  
ATOM    671  HD2 TYR A  63      38.454  64.453  38.657  1.00  0.00           H  
ATOM    672  HE1 TYR A  63      39.266  60.760  35.331  1.00  0.00           H  
ATOM    673  HE2 TYR A  63      40.455  63.115  38.786  1.00  0.00           H  
ATOM    674  HH  TYR A  63      41.274  61.108  38.320  1.00  0.00           H  
ATOM    675  N   ILE A  64      35.807  61.073  38.413  1.00  0.00           N  
ATOM    676  CA  ILE A  64      36.382  60.075  39.389  1.00  0.00           C  
ATOM    677  C   ILE A  64      37.341  59.107  38.676  1.00  0.00           C  
ATOM    678  O   ILE A  64      36.992  58.558  37.588  1.00  0.00           O  
ATOM    679  CB  ILE A  64      35.291  59.357  40.127  1.00  0.00           C  
ATOM    680  CG1 ILE A  64      35.728  58.472  41.330  1.00  0.00           C  
ATOM    681  CG2 ILE A  64      34.254  58.745  39.207  1.00  0.00           C  
ATOM    682  CD  ILE A  64      36.526  59.357  42.281  1.00  0.00           C  
ATOM    683  H   ILE A  64      35.502  60.733  37.524  1.00  0.00           H  
ATOM    684  N   ASN A  65      38.597  58.965  39.154  1.00  0.00           N  
ATOM    685  CA  ASN A  65      39.533  57.793  38.805  1.00  0.00           C  
ATOM    686  C   ASN A  65      38.824  56.471  39.149  1.00  0.00           C  
ATOM    687  O   ASN A  65      38.654  56.013  40.272  1.00  0.00           O  
ATOM    688  CB  ASN A  65      40.943  57.876  39.374  1.00  0.00           C  
ATOM    689  CG  ASN A  65      41.856  56.754  38.695  1.00  0.00           C  
ATOM    690  ND2 ASN A  65      43.094  57.166  38.486  1.00  0.00           N  
ATOM    691  OD1 ASN A  65      41.511  55.606  38.448  1.00  0.00           O  
ATOM    692  H   ASN A  65      39.019  59.744  39.636  1.00  0.00           H  
ATOM    693 1HD2 ASN A  65      43.445  58.010  38.900  1.00  0.00           H  
ATOM    694 2HD2 ASN A  65      43.719  56.584  37.973  1.00  0.00           H  
ATOM    695  N   ALA A  66      38.039  56.082  38.102  1.00  0.00           N  
ATOM    696  CA  ALA A  66      37.262  54.830  38.123  1.00  0.00           C  
ATOM    697  C   ALA A  66      36.827  54.386  36.747  1.00  0.00           C  
ATOM    698  O   ALA A  66      36.066  55.129  36.028  1.00  0.00           O  
ATOM    699  CB  ALA A  66      35.947  55.226  38.762  1.00  0.00           C  
ATOM    700  H   ALA A  66      38.049  56.566  37.227  1.00  0.00           H  
ATOM    701  N   ASN A  67      37.397  53.225  36.365  1.00  0.00           N  
ATOM    702  CA  ASN A  67      37.029  52.586  35.076  1.00  0.00           C  
ATOM    703  C   ASN A  67      36.477  51.170  35.292  1.00  0.00           C  
ATOM    704  O   ASN A  67      37.013  50.516  36.240  1.00  0.00           O  
ATOM    705  CB  ASN A  67      38.273  52.466  34.230  1.00  0.00           C  
ATOM    706  CG  ASN A  67      38.835  53.648  33.533  1.00  0.00           C  
ATOM    707  ND2 ASN A  67      38.450  53.900  32.302  1.00  0.00           N  
ATOM    708  OD1 ASN A  67      39.880  54.219  33.853  1.00  0.00           O  
ATOM    709  H   ASN A  67      37.866  52.570  36.959  1.00  0.00           H  
ATOM    710 1HD2 ASN A  67      37.868  53.304  31.746  1.00  0.00           H  
ATOM    711 2HD2 ASN A  67      38.627  54.817  31.924  1.00  0.00           H  
ATOM    712  N   ILE A  68      35.480  50.796  34.512  1.00  0.00           N  
ATOM    713  CA  ILE A  68      34.673  49.594  34.671  1.00  0.00           C  
ATOM    714  C   ILE A  68      35.155  48.503  33.716  1.00  0.00           C  
ATOM    715  O   ILE A  68      35.362  48.688  32.522  1.00  0.00           O  
ATOM    716  CB  ILE A  68      33.202  49.933  34.280  1.00  0.00           C  
ATOM    717  CG1 ILE A  68      32.624  51.033  35.209  1.00  0.00           C  
ATOM    718  CG2 ILE A  68      32.498  48.579  34.501  1.00  0.00           C  
ATOM    719  CD  ILE A  68      31.121  51.310  34.955  1.00  0.00           C  
ATOM    720  H   ILE A  68      35.147  51.341  33.743  1.00  0.00           H  
ATOM    721  N   ILE A  69      35.534  47.377  34.408  1.00  0.00           N  
ATOM    722  CA  ILE A  69      36.089  46.133  33.713  1.00  0.00           C  
ATOM    723  C   ILE A  69      34.960  45.127  33.804  1.00  0.00           C  
ATOM    724  O   ILE A  69      34.650  44.665  34.899  1.00  0.00           O  
ATOM    725  CB  ILE A  69      37.341  45.618  34.439  1.00  0.00           C  
ATOM    726  CG1 ILE A  69      38.444  46.639  34.292  1.00  0.00           C  
ATOM    727  CG2 ILE A  69      37.734  44.207  34.040  1.00  0.00           C  
ATOM    728  CD  ILE A  69      39.784  46.350  34.957  1.00  0.00           C  
ATOM    729  H   ILE A  69      35.667  47.406  35.390  1.00  0.00           H  
ATOM    730  N   MET A  70      34.590  44.571  32.659  1.00  0.00           N  
ATOM    731  CA  MET A  70      33.556  43.544  32.664  1.00  0.00           C  
ATOM    732  C   MET A  70      34.018  42.328  31.933  1.00  0.00           C  
ATOM    733  O   MET A  70      34.907  42.494  31.087  1.00  0.00           O  
ATOM    734  CB  MET A  70      32.292  44.143  31.951  1.00  0.00           C  
ATOM    735  CG  MET A  70      32.527  44.707  30.577  1.00  0.00           C  
ATOM    736  SD  MET A  70      31.105  45.560  29.721  1.00  0.00           S  
ATOM    737  CE  MET A  70      30.434  46.471  31.077  1.00  0.00           C  
ATOM    738  H   MET A  70      35.271  44.423  31.942  1.00  0.00           H  
ATOM    739  N   PRO A  71      33.570  41.130  32.390  1.00  0.00           N  
ATOM    740  CA  PRO A  71      33.934  39.893  31.654  1.00  0.00           C  
ATOM    741  C   PRO A  71      33.382  39.930  30.233  1.00  0.00           C  
ATOM    742  O   PRO A  71      34.074  40.236  29.269  1.00  0.00           O  
ATOM    743  CB  PRO A  71      33.577  38.703  32.542  1.00  0.00           C  
ATOM    744  CG  PRO A  71      33.347  39.341  33.905  1.00  0.00           C  
ATOM    745  CD  PRO A  71      32.795  40.763  33.559  1.00  0.00           C  
ATOM    746  N   GLU A  72      32.140  39.483  30.078  1.00  0.00           N  
ATOM    747  CA  GLU A  72      31.347  39.521  28.827  1.00  0.00           C  
ATOM    748  C   GLU A  72      31.029  40.913  28.302  1.00  0.00           C  
ATOM    749  O   GLU A  72      30.718  41.853  29.034  1.00  0.00           O  
ATOM    750  CB  GLU A  72      30.129  38.643  28.843  1.00  0.00           C  
ATOM    751  CG  GLU A  72      30.336  37.394  27.919  1.00  0.00           C  
ATOM    752  CD  GLU A  72      30.083  37.769  26.456  1.00  0.00           C  
ATOM    753  OE1 GLU A  72      30.953  38.380  25.823  1.00  0.00           O  
ATOM    754  OE2 GLU A  72      29.052  37.417  25.945  1.00  0.00           O1-
ATOM    755  H   GLU A  72      31.630  39.036  30.809  1.00  0.00           H  
ATOM    756  N   PHE A  73      30.992  41.043  27.014  1.00  0.00           N  
ATOM    757  CA  PHE A  73      30.795  42.306  26.316  1.00  0.00           C  
ATOM    758  C   PHE A  73      29.488  42.997  26.371  1.00  0.00           C  
ATOM    759  O   PHE A  73      28.752  43.180  25.356  1.00  0.00           O  
ATOM    760  CB  PHE A  73      31.408  42.222  24.902  1.00  0.00           C  
ATOM    761  CG  PHE A  73      32.920  42.286  24.907  1.00  0.00           C  
ATOM    762  CD1 PHE A  73      33.715  41.817  25.949  1.00  0.00           C  
ATOM    763  CD2 PHE A  73      33.500  42.908  23.813  1.00  0.00           C  
ATOM    764  CE1 PHE A  73      35.062  41.975  25.962  1.00  0.00           C  
ATOM    765  CE2 PHE A  73      34.899  43.087  23.869  1.00  0.00           C  
ATOM    766  CZ  PHE A  73      35.738  42.598  24.883  1.00  0.00           C  
ATOM    767  H   PHE A  73      31.001  40.296  26.342  1.00  0.00           H  
ATOM    768  HD1 PHE A  73      33.253  41.382  26.835  1.00  0.00           H  
ATOM    769  HD2 PHE A  73      32.910  43.063  22.906  1.00  0.00           H  
ATOM    770  HE1 PHE A  73      35.562  41.675  26.880  1.00  0.00           H  
ATOM    771  HE2 PHE A  73      35.379  43.642  23.073  1.00  0.00           H  
ATOM    772  HZ  PHE A  73      36.824  42.563  24.812  1.00  0.00           H  
ATOM    773  N   GLY A  74      29.228  43.526  27.555  1.00  0.00           N  
ATOM    774  CA  GLY A  74      27.971  44.252  27.876  1.00  0.00           C  
ATOM    775  C   GLY A  74      27.437  43.891  29.250  1.00  0.00           C  
ATOM    776  O   GLY A  74      26.224  43.883  29.492  1.00  0.00           O  
ATOM    777  H   GLY A  74      29.970  43.500  28.217  1.00  0.00           H  
ATOM    778  N   SER A  75      28.328  43.235  30.031  1.00  0.00           N  
ATOM    779  CA  SER A  75      27.934  42.682  31.360  1.00  0.00           C  
ATOM    780  C   SER A  75      27.726  43.831  32.403  1.00  0.00           C  
ATOM    781  O   SER A  75      28.634  44.504  32.959  1.00  0.00           O  
ATOM    782  CB  SER A  75      29.069  41.810  31.875  1.00  0.00           C  
ATOM    783  OG  SER A  75      29.135  40.472  31.337  1.00  0.00           O  
ATOM    784  H   SER A  75      29.076  42.762  29.561  1.00  0.00           H  
ATOM    785  HG  SER A  75      29.486  39.800  31.990  1.00  0.00           H  
ATOM    786  N   SER A  76      26.474  44.055  32.625  1.00  0.00           N  
ATOM    787  CA  SER A  76      25.994  44.953  33.707  1.00  0.00           C  
ATOM    788  C   SER A  76      26.172  44.492  35.200  1.00  0.00           C  
ATOM    789  O   SER A  76      26.421  43.315  35.537  1.00  0.00           O  
ATOM    790  CB  SER A  76      24.530  45.530  33.573  1.00  0.00           C  
ATOM    791  OG  SER A  76      23.554  44.476  33.912  1.00  0.00           O  
ATOM    792  H   SER A  76      25.764  43.457  32.241  1.00  0.00           H  
ATOM    793  HG  SER A  76      23.778  43.718  33.308  1.00  0.00           H  
ATOM    794  N   GLY A  77      25.992  45.451  36.145  1.00  0.00           N  
ATOM    795  CA  GLY A  77      25.875  45.191  37.607  1.00  0.00           C  
ATOM    796  C   GLY A  77      27.091  44.550  38.337  1.00  0.00           C  
ATOM    797  O   GLY A  77      28.194  45.073  38.303  1.00  0.00           O  
ATOM    798  H   GLY A  77      25.839  46.395  35.871  1.00  0.00           H  
ATOM    799  N   LYS A  78      26.762  43.537  39.111  1.00  0.00           N  
ATOM    800  CA  LYS A  78      27.642  42.709  39.840  1.00  0.00           C  
ATOM    801  C   LYS A  78      28.807  42.136  39.009  1.00  0.00           C  
ATOM    802  O   LYS A  78      29.956  42.390  39.349  1.00  0.00           O  
ATOM    803  CB  LYS A  78      26.826  41.524  40.375  1.00  0.00           C  
ATOM    804  CG  LYS A  78      25.679  42.073  41.223  1.00  0.00           C  
ATOM    805  CD  LYS A  78      24.919  40.775  41.727  1.00  0.00           C  
ATOM    806  CE  LYS A  78      24.222  41.048  43.087  1.00  0.00           C  
ATOM    807  NZ  LYS A  78      23.286  40.028  43.501  1.00  0.00           N1+
ATOM    808  H   LYS A  78      25.818  43.215  39.042  1.00  0.00           H  
ATOM    809  HZ1 LYS A  78      23.864  39.274  43.803  1.00  0.00           H  
ATOM    810  HZ2 LYS A  78      22.689  40.474  44.170  1.00  0.00           H  
ATOM    811  HZ3 LYS A  78      22.648  39.747  42.777  1.00  0.00           H  
ATOM    812  N   LYS A  79      28.563  41.727  37.755  1.00  0.00           N  
ATOM    813  CA  LYS A  79      29.610  41.268  36.814  1.00  0.00           C  
ATOM    814  C   LYS A  79      30.354  42.310  36.014  1.00  0.00           C  
ATOM    815  O   LYS A  79      30.266  42.390  34.794  1.00  0.00           O  
ATOM    816  CB  LYS A  79      28.954  40.143  36.018  1.00  0.00           C  
ATOM    817  CG  LYS A  79      29.110  38.747  36.821  1.00  0.00           C  
ATOM    818  CD  LYS A  79      30.533  38.449  37.311  1.00  0.00           C  
ATOM    819  CE  LYS A  79      30.615  37.346  38.313  1.00  0.00           C  
ATOM    820  NZ  LYS A  79      31.938  37.234  38.973  1.00  0.00           N1+
ATOM    821  H   LYS A  79      27.641  41.580  37.412  1.00  0.00           H  
ATOM    822  HZ1 LYS A  79      32.495  38.048  38.777  1.00  0.00           H  
ATOM    823  HZ2 LYS A  79      31.973  36.997  39.936  1.00  0.00           H  
ATOM    824  HZ3 LYS A  79      32.345  36.462  38.492  1.00  0.00           H  
ATOM    825  N   SER A  80      30.802  43.242  36.789  1.00  0.00           N  
ATOM    826  CA  SER A  80      31.573  44.427  36.362  1.00  0.00           C  
ATOM    827  C   SER A  80      32.355  45.013  37.534  1.00  0.00           C  
ATOM    828  O   SER A  80      31.827  45.043  38.580  1.00  0.00           O  
ATOM    829  CB  SER A  80      30.688  45.575  35.771  1.00  0.00           C  
ATOM    830  OG  SER A  80      29.672  46.279  36.469  1.00  0.00           O  
ATOM    831  H   SER A  80      30.714  43.050  37.772  1.00  0.00           H  
ATOM    832  HG  SER A  80      29.302  45.649  37.145  1.00  0.00           H  
ATOM    833  N   TYR A  81      33.653  45.178  37.302  1.00  0.00           N  
ATOM    834  CA  TYR A  81      34.624  45.347  38.437  1.00  0.00           C  
ATOM    835  C   TYR A  81      35.253  46.789  38.219  1.00  0.00           C  
ATOM    836  O   TYR A  81      35.861  47.089  37.187  1.00  0.00           O  
ATOM    837  CB  TYR A  81      35.816  44.353  38.365  1.00  0.00           C  
ATOM    838  CG  TYR A  81      35.462  42.896  38.519  1.00  0.00           C  
ATOM    839  CD1 TYR A  81      35.019  42.192  37.423  1.00  0.00           C  
ATOM    840  CD2 TYR A  81      35.443  42.317  39.768  1.00  0.00           C  
ATOM    841  CE1 TYR A  81      34.430  40.914  37.495  1.00  0.00           C  
ATOM    842  CE2 TYR A  81      34.949  41.042  39.916  1.00  0.00           C  
ATOM    843  CZ  TYR A  81      34.383  40.383  38.831  1.00  0.00           C  
ATOM    844  OH  TYR A  81      33.666  39.236  39.098  1.00  0.00           O  
ATOM    845  H   TYR A  81      34.099  45.023  36.419  1.00  0.00           H  
ATOM    846  HD1 TYR A  81      34.943  42.723  36.472  1.00  0.00           H  
ATOM    847  HD2 TYR A  81      35.791  42.923  40.594  1.00  0.00           H  
ATOM    848  HE1 TYR A  81      33.714  40.486  36.792  1.00  0.00           H  
ATOM    849  HE2 TYR A  81      34.884  40.632  40.923  1.00  0.00           H  
ATOM    850  HH  TYR A  81      34.286  38.692  39.659  1.00  0.00           H  
ATOM    851  N   ILE A  82      34.800  47.608  39.185  1.00  0.00           N  
ATOM    852  CA  ILE A  82      35.281  49.010  39.122  1.00  0.00           C  
ATOM    853  C   ILE A  82      36.689  49.268  39.714  1.00  0.00           C  
ATOM    854  O   ILE A  82      36.844  49.307  40.945  1.00  0.00           O  
ATOM    855  CB  ILE A  82      34.234  50.012  39.505  1.00  0.00           C  
ATOM    856  CG1 ILE A  82      32.929  49.965  38.708  1.00  0.00           C  
ATOM    857  CG2 ILE A  82      34.799  51.478  39.430  1.00  0.00           C  
ATOM    858  CD  ILE A  82      31.936  51.075  38.903  1.00  0.00           C  
ATOM    859  H   ILE A  82      34.468  47.342  40.084  1.00  0.00           H  
ATOM    860  N   ALA A  83      37.604  49.284  38.770  1.00  0.00           N  
ATOM    861  CA  ALA A  83      39.034  49.622  38.945  1.00  0.00           C  
ATOM    862  C   ALA A  83      39.173  51.089  39.311  1.00  0.00           C  
ATOM    863  O   ALA A  83      39.137  52.012  38.501  1.00  0.00           O  
ATOM    864  CB  ALA A  83      39.678  49.198  37.641  1.00  0.00           C  
ATOM    865  H   ALA A  83      37.327  49.131  37.819  1.00  0.00           H  
ATOM    866  N   THR A  84      39.624  51.273  40.528  1.00  0.00           N  
ATOM    867  CA  THR A  84      39.607  52.632  41.150  1.00  0.00           C  
ATOM    868  C   THR A  84      40.764  52.926  42.127  1.00  0.00           C  
ATOM    869  O   THR A  84      41.239  51.931  42.674  1.00  0.00           O  
ATOM    870  CB  THR A  84      38.278  52.972  41.902  1.00  0.00           C  
ATOM    871  CG2 THR A  84      37.888  52.079  43.103  1.00  0.00           C  
ATOM    872  OG1 THR A  84      38.221  54.336  42.328  1.00  0.00           O  
ATOM    873  H   THR A  84      39.800  50.471  41.095  1.00  0.00           H  
ATOM    874  HG1 THR A  84      38.292  54.921  41.516  1.00  0.00           H  
ATOM    875  N   GLN A  85      41.240  54.128  42.284  1.00  0.00           N  
ATOM    876  CA  GLN A  85      42.289  54.544  43.208  1.00  0.00           C  
ATOM    877  C   GLN A  85      41.582  54.839  44.540  1.00  0.00           C  
ATOM    878  O   GLN A  85      40.722  55.717  44.639  1.00  0.00           O  
ATOM    879  CB  GLN A  85      43.004  55.820  42.640  1.00  0.00           C  
ATOM    880  CG  GLN A  85      43.832  56.820  43.508  1.00  0.00           C  
ATOM    881  CD  GLN A  85      44.267  58.015  42.648  1.00  0.00           C  
ATOM    882  NE2 GLN A  85      43.467  58.989  42.486  1.00  0.00           N  
ATOM    883  OE1 GLN A  85      45.282  57.872  41.949  1.00  0.00           O  
ATOM    884  H   GLN A  85      40.859  54.900  41.769  1.00  0.00           H  
ATOM    885 1HE2 GLN A  85      42.622  59.034  43.015  1.00  0.00           H  
ATOM    886 2HE2 GLN A  85      43.451  59.592  41.689  1.00  0.00           H  
ATOM    887  N   GLY A  86      42.105  54.251  45.582  1.00  0.00           N  
ATOM    888  CA  GLY A  86      41.729  54.553  47.033  1.00  0.00           C  
ATOM    889  C   GLY A  86      42.089  55.948  47.576  1.00  0.00           C  
ATOM    890  O   GLY A  86      43.097  56.534  47.132  1.00  0.00           O  
ATOM    891  H   GLY A  86      42.976  53.768  45.436  1.00  0.00           H  
ATOM    892  N   CYS A  87      41.166  56.511  48.318  1.00  0.00           N  
ATOM    893  CA  CYS A  87      41.119  57.964  48.632  1.00  0.00           C  
ATOM    894  C   CYS A  87      42.392  58.727  49.162  1.00  0.00           C  
ATOM    895  O   CYS A  87      43.257  58.197  49.878  1.00  0.00           O  
ATOM    896  CB  CYS A  87      39.776  58.173  49.394  1.00  0.00           C  
ATOM    897  SG  CYS A  87      39.575  57.145  50.857  1.00  0.00           S  
ATOM    898  H   CYS A  87      40.334  56.040  48.623  1.00  0.00           H  
ATOM    899  HG  CYS A  87      39.581  55.942  50.290  1.00  0.00           H  
ATOM    900  N   LEU A  88      42.630  59.810  48.443  1.00  0.00           N  
ATOM    901  CA  LEU A  88      43.448  60.948  48.819  1.00  0.00           C  
ATOM    902  C   LEU A  88      42.630  61.861  49.772  1.00  0.00           C  
ATOM    903  O   LEU A  88      41.397  61.892  49.643  1.00  0.00           O  
ATOM    904  CB  LEU A  88      43.741  61.767  47.550  1.00  0.00           C  
ATOM    905  CG  LEU A  88      44.606  61.421  46.305  1.00  0.00           C  
ATOM    906  CD1 LEU A  88      43.707  61.582  45.072  1.00  0.00           C  
ATOM    907  CD2 LEU A  88      45.821  62.440  46.150  1.00  0.00           C  
ATOM    908  H   LEU A  88      42.221  59.837  47.536  1.00  0.00           H  
ATOM    909  N   GLN A  89      43.383  62.770  50.417  1.00  0.00           N  
ATOM    910  CA  GLN A  89      42.770  63.894  51.160  1.00  0.00           C  
ATOM    911  C   GLN A  89      41.723  64.705  50.437  1.00  0.00           C  
ATOM    912  O   GLN A  89      40.594  64.898  50.942  1.00  0.00           O  
ATOM    913  CB  GLN A  89      43.795  64.872  51.804  1.00  0.00           C  
ATOM    914  CG  GLN A  89      44.534  64.499  53.078  1.00  0.00           C  
ATOM    915  CD  GLN A  89      45.501  65.668  53.502  1.00  0.00           C  
ATOM    916  NE2 GLN A  89      45.300  66.904  53.007  1.00  0.00           N  
ATOM    917  OE1 GLN A  89      46.175  65.569  54.477  1.00  0.00           O  
ATOM    918  H   GLN A  89      44.350  62.610  50.596  1.00  0.00           H  
ATOM    919 1HE2 GLN A  89      44.429  67.092  52.560  1.00  0.00           H  
ATOM    920 2HE2 GLN A  89      46.076  67.490  52.792  1.00  0.00           H  
ATOM    921  N   ASN A  90      41.984  64.969  49.155  1.00  0.00           N  
ATOM    922  CA  ASN A  90      41.129  65.688  48.268  1.00  0.00           C  
ATOM    923  C   ASN A  90      39.976  64.999  47.488  1.00  0.00           C  
ATOM    924  O   ASN A  90      39.268  65.660  46.749  1.00  0.00           O  
ATOM    925  CB  ASN A  90      41.845  66.631  47.290  1.00  0.00           C  
ATOM    926  CG  ASN A  90      43.045  65.910  46.603  1.00  0.00           C  
ATOM    927  ND2 ASN A  90      43.445  66.394  45.464  1.00  0.00           N  
ATOM    928  OD1 ASN A  90      43.844  65.146  47.143  1.00  0.00           O  
ATOM    929  H   ASN A  90      42.918  65.031  48.786  1.00  0.00           H  
ATOM    930 1HD2 ASN A  90      42.916  67.126  45.043  1.00  0.00           H  
ATOM    931 2HD2 ASN A  90      44.210  65.988  44.952  1.00  0.00           H  
ATOM    932  N   THR A  91      39.933  63.640  47.462  1.00  0.00           N  
ATOM    933  CA  THR A  91      38.946  62.837  46.704  1.00  0.00           C  
ATOM    934  C   THR A  91      37.918  62.025  47.501  1.00  0.00           C  
ATOM    935  O   THR A  91      37.001  61.487  46.979  1.00  0.00           O  
ATOM    936  CB  THR A  91      39.664  61.883  45.755  1.00  0.00           C  
ATOM    937  CG2 THR A  91      39.881  62.697  44.479  1.00  0.00           C  
ATOM    938  OG1 THR A  91      40.684  61.075  46.310  1.00  0.00           O  
ATOM    939  H   THR A  91      40.666  63.185  47.967  1.00  0.00           H  
ATOM    940  HG1 THR A  91      40.921  60.405  45.614  1.00  0.00           H  
ATOM    941  N   VAL A  92      37.961  62.332  48.795  1.00  0.00           N  
ATOM    942  CA  VAL A  92      37.226  61.577  49.800  1.00  0.00           C  
ATOM    943  C   VAL A  92      35.707  61.592  49.523  1.00  0.00           C  
ATOM    944  O   VAL A  92      35.136  60.519  49.252  1.00  0.00           O  
ATOM    945  CB  VAL A  92      37.605  62.186  51.198  1.00  0.00           C  
ATOM    946  CG1 VAL A  92      36.684  61.643  52.317  1.00  0.00           C  
ATOM    947  CG2 VAL A  92      39.067  62.032  51.613  1.00  0.00           C  
ATOM    948  H   VAL A  92      38.713  62.950  49.031  1.00  0.00           H  
ATOM    949  N   ASN A  93      35.072  62.757  49.369  1.00  0.00           N  
ATOM    950  CA  ASN A  93      33.606  62.749  49.003  1.00  0.00           C  
ATOM    951  C   ASN A  93      33.308  62.176  47.613  1.00  0.00           C  
ATOM    952  O   ASN A  93      32.375  61.371  47.453  1.00  0.00           O  
ATOM    953  CB  ASN A  93      33.120  64.213  48.951  1.00  0.00           C  
ATOM    954  CG  ASN A  93      31.661  64.623  48.671  1.00  0.00           C  
ATOM    955  ND2 ASN A  93      31.465  65.659  47.818  1.00  0.00           N  
ATOM    956  OD1 ASN A  93      30.703  64.058  49.147  1.00  0.00           O  
ATOM    957  H   ASN A  93      35.477  63.639  49.623  1.00  0.00           H  
ATOM    958 1HD2 ASN A  93      32.264  66.105  47.405  1.00  0.00           H  
ATOM    959 2HD2 ASN A  93      30.570  65.955  47.468  1.00  0.00           H  
ATOM    960  N   ASP A  94      34.103  62.572  46.603  1.00  0.00           N  
ATOM    961  CA  ASP A  94      33.953  62.121  45.212  1.00  0.00           C  
ATOM    962  C   ASP A  94      33.991  60.591  44.999  1.00  0.00           C  
ATOM    963  O   ASP A  94      33.244  60.013  44.166  1.00  0.00           O  
ATOM    964  CB  ASP A  94      35.071  62.781  44.327  1.00  0.00           C  
ATOM    965  CG  ASP A  94      35.017  64.283  44.471  1.00  0.00           C  
ATOM    966  OD1 ASP A  94      35.674  64.728  45.428  1.00  0.00           O  
ATOM    967  OD2 ASP A  94      34.484  65.020  43.636  1.00  0.00           O1-
ATOM    968  H   ASP A  94      34.675  63.387  46.688  1.00  0.00           H  
ATOM    969  N   PHE A  95      34.738  59.975  45.863  1.00  0.00           N  
ATOM    970  CA  PHE A  95      34.825  58.509  45.877  1.00  0.00           C  
ATOM    971  C   PHE A  95      33.477  57.888  46.302  1.00  0.00           C  
ATOM    972  O   PHE A  95      33.006  56.903  45.713  1.00  0.00           O  
ATOM    973  CB  PHE A  95      35.936  57.995  46.817  1.00  0.00           C  
ATOM    974  CG  PHE A  95      36.319  56.497  46.591  1.00  0.00           C  
ATOM    975  CD1 PHE A  95      37.383  56.087  45.759  1.00  0.00           C  
ATOM    976  CD2 PHE A  95      35.596  55.520  47.246  1.00  0.00           C  
ATOM    977  CE1 PHE A  95      37.725  54.742  45.663  1.00  0.00           C  
ATOM    978  CE2 PHE A  95      35.933  54.186  47.172  1.00  0.00           C  
ATOM    979  CZ  PHE A  95      37.009  53.795  46.388  1.00  0.00           C  
ATOM    980  H   PHE A  95      35.340  60.455  46.495  1.00  0.00           H  
ATOM    981  HD1 PHE A  95      37.932  56.867  45.239  1.00  0.00           H  
ATOM    982  HD2 PHE A  95      34.873  55.911  47.974  1.00  0.00           H  
ATOM    983  HE1 PHE A  95      38.570  54.491  45.009  1.00  0.00           H  
ATOM    984  HE2 PHE A  95      35.317  53.399  47.610  1.00  0.00           H  
ATOM    985  HZ  PHE A  95      37.307  52.747  46.415  1.00  0.00           H  
ATOM    986  N   TRP A  96      32.984  58.392  47.421  1.00  0.00           N  
ATOM    987  CA  TRP A  96      31.748  57.772  48.031  1.00  0.00           C  
ATOM    988  C   TRP A  96      30.513  58.304  47.323  1.00  0.00           C  
ATOM    989  O   TRP A  96      29.478  57.699  47.497  1.00  0.00           O  
ATOM    990  CB  TRP A  96      31.710  58.109  49.551  1.00  0.00           C  
ATOM    991  CG  TRP A  96      32.866  57.678  50.476  1.00  0.00           C  
ATOM    992  CD1 TRP A  96      33.609  58.598  51.041  1.00  0.00           C  
ATOM    993  CD2 TRP A  96      33.642  56.521  50.335  1.00  0.00           C  
ATOM    994  CE2 TRP A  96      34.859  56.845  50.816  1.00  0.00           C  
ATOM    995  CE3 TRP A  96      33.281  55.241  49.966  1.00  0.00           C  
ATOM    996  NE1 TRP A  96      34.830  58.102  51.236  1.00  0.00           N  
ATOM    997  CZ2 TRP A  96      35.859  55.899  50.775  1.00  0.00           C  
ATOM    998  CZ3 TRP A  96      34.246  54.214  50.192  1.00  0.00           C  
ATOM    999  CH2 TRP A  96      35.532  54.563  50.491  1.00  0.00           C  
ATOM   1000  H   TRP A  96      33.465  58.939  48.113  1.00  0.00           H  
ATOM   1001  HD1 TRP A  96      33.167  59.509  51.450  1.00  0.00           H  
ATOM   1002  HE1 TRP A  96      35.633  58.639  51.502  1.00  0.00           H  
ATOM   1003  HE3 TRP A  96      32.284  54.856  49.773  1.00  0.00           H  
ATOM   1004  HZ2 TRP A  96      36.881  56.117  51.073  1.00  0.00           H  
ATOM   1005  HZ3 TRP A  96      33.915  53.187  50.076  1.00  0.00           H  
ATOM   1006  HH2 TRP A  96      36.256  53.779  50.718  1.00  0.00           H  
ATOM   1007  N   ARG A  97      30.699  59.325  46.490  1.00  0.00           N  
ATOM   1008  CA  ARG A  97      29.727  59.615  45.413  1.00  0.00           C  
ATOM   1009  C   ARG A  97      29.584  58.496  44.395  1.00  0.00           C  
ATOM   1010  O   ARG A  97      28.494  57.978  44.244  1.00  0.00           O  
ATOM   1011  CB  ARG A  97      30.109  60.958  44.807  1.00  0.00           C  
ATOM   1012  CG  ARG A  97      29.755  62.172  45.571  1.00  0.00           C  
ATOM   1013  CD  ARG A  97      29.687  63.367  44.730  1.00  0.00           C  
ATOM   1014  NE  ARG A  97      28.335  63.465  44.105  1.00  0.00           N  
ATOM   1015  CZ  ARG A  97      28.193  64.179  42.964  1.00  0.00           C  
ATOM   1016  NH1 ARG A  97      29.121  64.892  42.374  1.00  0.00           N1+
ATOM   1017  NH2 ARG A  97      26.999  64.042  42.391  1.00  0.00           N  
ATOM   1018  H   ARG A  97      31.420  59.999  46.651  1.00  0.00           H  
ATOM   1019  HE  ARG A  97      27.486  63.357  44.611  1.00  0.00           H  
ATOM   1020 1HH1 ARG A  97      30.014  65.107  42.773  1.00  0.00           H  
ATOM   1021 2HH1 ARG A  97      28.916  65.143  41.428  1.00  0.00           H  
ATOM   1022 1HH2 ARG A  97      26.334  63.510  42.912  1.00  0.00           H  
ATOM   1023 2HH2 ARG A  97      26.751  64.322  41.462  1.00  0.00           H  
ATOM   1024  N   MET A  98      30.752  57.980  43.959  1.00  0.00           N  
ATOM   1025  CA  MET A  98      30.789  56.806  43.033  1.00  0.00           C  
ATOM   1026  C   MET A  98      30.140  55.588  43.622  1.00  0.00           C  
ATOM   1027  O   MET A  98      29.145  55.145  43.003  1.00  0.00           O  
ATOM   1028  CB  MET A  98      32.211  56.493  42.571  1.00  0.00           C  
ATOM   1029  CG  MET A  98      32.218  55.174  41.779  1.00  0.00           C  
ATOM   1030  SD  MET A  98      33.040  53.672  42.425  1.00  0.00           S  
ATOM   1031  CE  MET A  98      34.542  54.352  43.131  1.00  0.00           C  
ATOM   1032  H   MET A  98      31.618  58.470  44.033  1.00  0.00           H  
ATOM   1033  N   VAL A  99      30.476  55.275  44.881  1.00  0.00           N  
ATOM   1034  CA  VAL A  99      29.900  54.054  45.539  1.00  0.00           C  
ATOM   1035  C   VAL A  99      28.347  54.186  45.796  1.00  0.00           C  
ATOM   1036  O   VAL A  99      27.576  53.414  45.257  1.00  0.00           O  
ATOM   1037  CB  VAL A  99      30.610  53.749  46.870  1.00  0.00           C  
ATOM   1038  CG1 VAL A  99      30.163  52.356  47.323  1.00  0.00           C  
ATOM   1039  CG2 VAL A  99      32.161  53.752  46.747  1.00  0.00           C  
ATOM   1040  H   VAL A  99      31.240  55.711  45.354  1.00  0.00           H  
ATOM   1041  N   PHE A 100      27.904  55.403  46.200  1.00  0.00           N  
ATOM   1042  CA  PHE A 100      26.485  55.712  46.489  1.00  0.00           C  
ATOM   1043  C   PHE A 100      25.606  55.787  45.232  1.00  0.00           C  
ATOM   1044  O   PHE A 100      24.457  55.252  45.192  1.00  0.00           O  
ATOM   1045  CB  PHE A 100      26.372  57.112  47.167  1.00  0.00           C  
ATOM   1046  CG  PHE A 100      24.975  57.249  47.815  1.00  0.00           C  
ATOM   1047  CD1 PHE A 100      23.960  57.809  47.093  1.00  0.00           C  
ATOM   1048  CD2 PHE A 100      24.788  56.868  49.124  1.00  0.00           C  
ATOM   1049  CE1 PHE A 100      22.687  58.112  47.592  1.00  0.00           C  
ATOM   1050  CE2 PHE A 100      23.466  57.018  49.578  1.00  0.00           C  
ATOM   1051  CZ  PHE A 100      22.393  57.578  48.815  1.00  0.00           C  
ATOM   1052  H   PHE A 100      28.499  56.194  46.331  1.00  0.00           H  
ATOM   1053  HD1 PHE A 100      24.219  58.262  46.138  1.00  0.00           H  
ATOM   1054  HD2 PHE A 100      25.543  56.821  49.895  1.00  0.00           H  
ATOM   1055  HE1 PHE A 100      22.111  58.935  47.150  1.00  0.00           H  
ATOM   1056  HE2 PHE A 100      23.249  56.484  50.505  1.00  0.00           H  
ATOM   1057  HZ  PHE A 100      21.398  57.773  49.188  1.00  0.00           H  
ATOM   1058  N   GLN A 101      26.122  56.505  44.261  1.00  0.00           N  
ATOM   1059  CA  GLN A 101      25.616  56.595  42.864  1.00  0.00           C  
ATOM   1060  C   GLN A 101      25.292  55.292  42.114  1.00  0.00           C  
ATOM   1061  O   GLN A 101      24.152  54.880  42.287  1.00  0.00           O  
ATOM   1062  CB  GLN A 101      26.452  57.496  42.048  1.00  0.00           C  
ATOM   1063  CG  GLN A 101      25.792  57.852  40.710  1.00  0.00           C  
ATOM   1064  CD  GLN A 101      26.807  58.606  39.904  1.00  0.00           C  
ATOM   1065  NE2 GLN A 101      27.493  57.833  39.105  1.00  0.00           N  
ATOM   1066  OE1 GLN A 101      26.794  59.852  39.855  1.00  0.00           O  
ATOM   1067  H   GLN A 101      27.057  56.850  44.372  1.00  0.00           H  
ATOM   1068 1HE2 GLN A 101      27.294  56.862  39.029  1.00  0.00           H  
ATOM   1069 2HE2 GLN A 101      28.144  58.399  38.586  1.00  0.00           H  
ATOM   1070  N   GLU A 102      26.373  54.471  41.971  1.00  0.00           N  
ATOM   1071  CA  GLU A 102      26.438  53.272  41.121  1.00  0.00           C  
ATOM   1072  C   GLU A 102      25.893  52.067  41.887  1.00  0.00           C  
ATOM   1073  O   GLU A 102      26.185  50.902  41.579  1.00  0.00           O  
ATOM   1074  CB  GLU A 102      27.810  52.987  40.445  1.00  0.00           C  
ATOM   1075  CG  GLU A 102      28.283  54.111  39.467  1.00  0.00           C  
ATOM   1076  CD  GLU A 102      27.402  54.463  38.295  1.00  0.00           C  
ATOM   1077  OE1 GLU A 102      27.741  54.163  37.123  1.00  0.00           O  
ATOM   1078  OE2 GLU A 102      26.435  55.220  38.460  1.00  0.00           O1-
ATOM   1079  H   GLU A 102      27.148  54.642  42.591  1.00  0.00           H  
ATOM   1080  N   ASN A 103      25.250  52.276  43.085  1.00  0.00           N  
ATOM   1081  CA  ASN A 103      24.687  51.240  43.977  1.00  0.00           C  
ATOM   1082  C   ASN A 103      25.423  50.028  44.429  1.00  0.00           C  
ATOM   1083  O   ASN A 103      25.018  48.872  44.201  1.00  0.00           O  
ATOM   1084  CB  ASN A 103      23.339  50.816  43.322  1.00  0.00           C  
ATOM   1085  CG  ASN A 103      22.306  51.965  43.544  1.00  0.00           C  
ATOM   1086  ND2 ASN A 103      21.391  52.134  42.588  1.00  0.00           N  
ATOM   1087  OD1 ASN A 103      22.004  52.329  44.671  1.00  0.00           O  
ATOM   1088  H   ASN A 103      24.988  53.228  43.212  1.00  0.00           H  
ATOM   1089 1HD2 ASN A 103      21.357  51.536  41.783  1.00  0.00           H  
ATOM   1090 2HD2 ASN A 103      20.607  52.751  42.650  1.00  0.00           H  
ATOM   1091  N   SER A 104      26.706  50.275  44.706  1.00  0.00           N  
ATOM   1092  CA  SER A 104      27.544  49.217  45.215  1.00  0.00           C  
ATOM   1093  C   SER A 104      27.231  48.721  46.654  1.00  0.00           C  
ATOM   1094  O   SER A 104      26.884  49.498  47.561  1.00  0.00           O  
ATOM   1095  CB  SER A 104      29.047  49.477  45.175  1.00  0.00           C  
ATOM   1096  OG  SER A 104      29.489  49.817  43.896  1.00  0.00           O  
ATOM   1097  H   SER A 104      27.054  51.214  44.656  1.00  0.00           H  
ATOM   1098  HG  SER A 104      29.739  48.954  43.457  1.00  0.00           H  
ATOM   1099  N   ARG A 105      27.363  47.454  46.886  1.00  0.00           N  
ATOM   1100  CA  ARG A 105      27.180  46.787  48.200  1.00  0.00           C  
ATOM   1101  C   ARG A 105      28.599  46.224  48.676  1.00  0.00           C  
ATOM   1102  O   ARG A 105      29.039  46.419  49.815  1.00  0.00           O  
ATOM   1103  CB  ARG A 105      26.141  45.636  48.072  1.00  0.00           C  
ATOM   1104  CG  ARG A 105      24.659  46.012  47.887  1.00  0.00           C  
ATOM   1105  CD  ARG A 105      24.379  46.741  49.208  1.00  0.00           C  
ATOM   1106  NE  ARG A 105      22.955  47.088  49.226  1.00  0.00           N  
ATOM   1107  CZ  ARG A 105      21.945  46.609  49.975  1.00  0.00           C  
ATOM   1108  NH1 ARG A 105      22.162  45.579  50.825  1.00  0.00           N1+
ATOM   1109  NH2 ARG A 105      20.740  47.238  49.972  1.00  0.00           N  
ATOM   1110  H   ARG A 105      27.549  46.854  46.108  1.00  0.00           H  
ATOM   1111  HE  ARG A 105      22.656  47.656  48.452  1.00  0.00           H  
ATOM   1112 1HH1 ARG A 105      23.060  45.156  50.970  1.00  0.00           H  
ATOM   1113 2HH1 ARG A 105      21.531  45.309  51.548  1.00  0.00           H  
ATOM   1114 1HH2 ARG A 105      20.611  48.145  49.572  1.00  0.00           H  
ATOM   1115 2HH2 ARG A 105      19.902  46.892  50.403  1.00  0.00           H  
ATOM   1116  N   VAL A 106      29.443  45.907  47.708  1.00  0.00           N  
ATOM   1117  CA  VAL A 106      30.657  45.098  48.050  1.00  0.00           C  
ATOM   1118  C   VAL A 106      31.920  45.879  47.661  1.00  0.00           C  
ATOM   1119  O   VAL A 106      32.096  46.429  46.589  1.00  0.00           O  
ATOM   1120  CB  VAL A 106      30.748  43.763  47.285  1.00  0.00           C  
ATOM   1121  CG1 VAL A 106      32.024  42.992  47.648  1.00  0.00           C  
ATOM   1122  CG2 VAL A 106      29.496  42.927  47.621  1.00  0.00           C  
ATOM   1123  H   VAL A 106      29.247  46.023  46.728  1.00  0.00           H  
ATOM   1124  N   ILE A 107      32.728  46.142  48.692  1.00  0.00           N  
ATOM   1125  CA  ILE A 107      34.056  46.821  48.513  1.00  0.00           C  
ATOM   1126  C   ILE A 107      35.159  45.829  48.789  1.00  0.00           C  
ATOM   1127  O   ILE A 107      34.991  44.969  49.663  1.00  0.00           O  
ATOM   1128  CB  ILE A 107      34.124  48.115  49.293  1.00  0.00           C  
ATOM   1129  CG1 ILE A 107      33.151  49.138  48.764  1.00  0.00           C  
ATOM   1130  CG2 ILE A 107      35.474  48.799  48.990  1.00  0.00           C  
ATOM   1131  CD  ILE A 107      32.798  50.183  49.748  1.00  0.00           C  
ATOM   1132  H   ILE A 107      32.448  45.906  49.623  1.00  0.00           H  
ATOM   1133  N   VAL A 108      36.131  45.896  47.878  1.00  0.00           N  
ATOM   1134  CA  VAL A 108      37.407  45.184  48.100  1.00  0.00           C  
ATOM   1135  C   VAL A 108      38.552  46.222  48.260  1.00  0.00           C  
ATOM   1136  O   VAL A 108      38.801  47.056  47.344  1.00  0.00           O  
ATOM   1137  CB  VAL A 108      37.669  44.276  46.829  1.00  0.00           C  
ATOM   1138  CG1 VAL A 108      38.788  43.219  47.092  1.00  0.00           C  
ATOM   1139  CG2 VAL A 108      36.435  43.406  46.484  1.00  0.00           C  
ATOM   1140  H   VAL A 108      35.961  46.201  46.948  1.00  0.00           H  
ATOM   1141  N   MET A 109      39.086  46.236  49.442  1.00  0.00           N  
ATOM   1142  CA  MET A 109      40.107  47.161  49.934  1.00  0.00           C  
ATOM   1143  C   MET A 109      41.457  46.453  50.034  1.00  0.00           C  
ATOM   1144  O   MET A 109      41.912  45.794  50.933  1.00  0.00           O  
ATOM   1145  CB  MET A 109      39.486  47.764  51.216  1.00  0.00           C  
ATOM   1146  CG  MET A 109      40.546  48.613  51.923  1.00  0.00           C  
ATOM   1147  SD  MET A 109      39.835  49.915  53.048  1.00  0.00           S  
ATOM   1148  CE  MET A 109      41.374  50.172  53.944  1.00  0.00           C  
ATOM   1149  H   MET A 109      38.657  45.690  50.159  1.00  0.00           H  
ATOM   1150  N   THR A 110      42.116  46.559  48.929  1.00  0.00           N  
ATOM   1151  CA  THR A 110      43.351  45.739  48.842  1.00  0.00           C  
ATOM   1152  C   THR A 110      44.568  46.362  49.521  1.00  0.00           C  
ATOM   1153  O   THR A 110      45.511  45.659  49.908  1.00  0.00           O  
ATOM   1154  CB  THR A 110      43.779  45.285  47.451  1.00  0.00           C  
ATOM   1155  CG2 THR A 110      42.918  44.203  46.800  1.00  0.00           C  
ATOM   1156  OG1 THR A 110      43.967  46.375  46.538  1.00  0.00           O  
ATOM   1157  H   THR A 110      41.985  47.216  48.181  1.00  0.00           H  
ATOM   1158  HG1 THR A 110      43.273  47.087  46.659  1.00  0.00           H  
ATOM   1159  N   THR A 111      44.487  47.649  49.899  1.00  0.00           N  
ATOM   1160  CA  THR A 111      45.635  48.377  50.529  1.00  0.00           C  
ATOM   1161  C   THR A 111      45.249  49.027  51.927  1.00  0.00           C  
ATOM   1162  O   THR A 111      44.080  48.951  52.272  1.00  0.00           O  
ATOM   1163  CB  THR A 111      46.220  49.469  49.574  1.00  0.00           C  
ATOM   1164  CG2 THR A 111      46.909  48.864  48.392  1.00  0.00           C  
ATOM   1165  OG1 THR A 111      45.214  50.472  49.252  1.00  0.00           O  
ATOM   1166  H   THR A 111      43.624  48.136  49.759  1.00  0.00           H  
ATOM   1167  HG1 THR A 111      45.656  51.317  48.943  1.00  0.00           H  
ATOM   1168  N   LYS A 112      46.353  49.489  52.560  1.00  0.00           N  
ATOM   1169  CA  LYS A 112      46.316  50.068  53.912  1.00  0.00           C  
ATOM   1170  C   LYS A 112      46.412  51.600  53.921  1.00  0.00           C  
ATOM   1171  O   LYS A 112      46.618  52.112  52.824  1.00  0.00           O  
ATOM   1172  CB  LYS A 112      47.527  49.531  54.664  1.00  0.00           C  
ATOM   1173  CG  LYS A 112      47.250  48.254  55.517  1.00  0.00           C  
ATOM   1174  CD  LYS A 112      48.425  47.827  56.358  1.00  0.00           C  
ATOM   1175  CE  LYS A 112      48.917  48.806  57.410  1.00  0.00           C  
ATOM   1176  NZ  LYS A 112      49.833  48.168  58.389  1.00  0.00           N1+
ATOM   1177  H   LYS A 112      47.162  49.552  51.988  1.00  0.00           H  
ATOM   1178  HZ1 LYS A 112      50.697  47.856  57.985  1.00  0.00           H  
ATOM   1179  HZ2 LYS A 112      50.068  48.765  59.161  1.00  0.00           H  
ATOM   1180  HZ3 LYS A 112      49.400  47.416  58.891  1.00  0.00           H  
ATOM   1181  N   GLU A 113      46.344  52.131  55.075  1.00  0.00           N  
ATOM   1182  CA  GLU A 113      46.418  53.567  55.268  1.00  0.00           C  
ATOM   1183  C   GLU A 113      47.770  54.189  54.923  1.00  0.00           C  
ATOM   1184  O   GLU A 113      47.876  55.082  54.071  1.00  0.00           O  
ATOM   1185  CB  GLU A 113      46.095  53.951  56.753  1.00  0.00           C  
ATOM   1186  CG  GLU A 113      44.977  53.208  57.545  1.00  0.00           C  
ATOM   1187  CD  GLU A 113      45.675  51.986  58.165  1.00  0.00           C  
ATOM   1188  OE1 GLU A 113      46.442  52.164  59.110  1.00  0.00           O  
ATOM   1189  OE2 GLU A 113      45.525  50.796  57.703  1.00  0.00           O1-
ATOM   1190  H   GLU A 113      45.918  51.595  55.801  1.00  0.00           H  
ATOM   1191  N   VAL A 114      48.744  53.770  55.664  1.00  0.00           N  
ATOM   1192  CA  VAL A 114      50.181  54.019  55.421  1.00  0.00           C  
ATOM   1193  C   VAL A 114      50.878  52.699  54.936  1.00  0.00           C  
ATOM   1194  O   VAL A 114      50.896  51.707  55.656  1.00  0.00           O  
ATOM   1195  CB  VAL A 114      50.759  54.445  56.805  1.00  0.00           C  
ATOM   1196  CG1 VAL A 114      52.297  54.342  56.865  1.00  0.00           C  
ATOM   1197  CG2 VAL A 114      50.434  55.931  57.022  1.00  0.00           C  
ATOM   1198  H   VAL A 114      48.592  53.335  56.552  1.00  0.00           H  
ATOM   1199  N   GLU A 115      51.526  52.817  53.803  1.00  0.00           N  
ATOM   1200  CA  GLU A 115      52.393  51.728  53.314  1.00  0.00           C  
ATOM   1201  C   GLU A 115      53.698  52.367  52.845  1.00  0.00           C  
ATOM   1202  O   GLU A 115      53.649  53.502  52.396  1.00  0.00           O  
ATOM   1203  CB  GLU A 115      51.731  50.884  52.190  1.00  0.00           C  
ATOM   1204  CG  GLU A 115      50.596  50.008  52.720  1.00  0.00           C  
ATOM   1205  CD  GLU A 115      50.263  48.826  51.761  1.00  0.00           C  
ATOM   1206  OE1 GLU A 115      51.151  48.020  51.426  1.00  0.00           O  
ATOM   1207  OE2 GLU A 115      49.100  48.727  51.396  1.00  0.00           O1-
ATOM   1208  H   GLU A 115      51.556  53.691  53.336  1.00  0.00           H  
ATOM   1209  N   ARG A 116      54.834  51.670  52.888  1.00  0.00           N  
ATOM   1210  CA  ARG A 116      56.197  52.315  52.845  1.00  0.00           C  
ATOM   1211  C   ARG A 116      56.399  53.662  53.554  1.00  0.00           C  
ATOM   1212  O   ARG A 116      56.963  54.622  53.025  1.00  0.00           O  
ATOM   1213  CB  ARG A 116      56.649  52.375  51.408  1.00  0.00           C  
ATOM   1214  CG  ARG A 116      56.968  51.058  50.810  1.00  0.00           C  
ATOM   1215  CD  ARG A 116      57.494  51.236  49.363  1.00  0.00           C  
ATOM   1216  NE  ARG A 116      58.008  49.973  48.887  1.00  0.00           N  
ATOM   1217  CZ  ARG A 116      57.597  49.142  47.896  1.00  0.00           C  
ATOM   1218  NH1 ARG A 116      56.447  49.363  47.271  1.00  0.00           N1+
ATOM   1219  NH2 ARG A 116      58.191  47.987  47.520  1.00  0.00           N  
ATOM   1220  H   ARG A 116      54.916  50.686  52.971  1.00  0.00           H  
ATOM   1221  HE  ARG A 116      58.813  49.676  49.383  1.00  0.00           H  
ATOM   1222 1HH1 ARG A 116      55.899  50.071  47.723  1.00  0.00           H  
ATOM   1223 2HH1 ARG A 116      55.987  48.822  46.575  1.00  0.00           H  
ATOM   1224 1HH2 ARG A 116      59.065  47.696  47.925  1.00  0.00           H  
ATOM   1225 2HH2 ARG A 116      58.070  47.609  46.602  1.00  0.00           H  
ATOM   1226  N   GLY A 117      55.752  53.737  54.639  1.00  0.00           N  
ATOM   1227  CA  GLY A 117      55.713  54.922  55.535  1.00  0.00           C  
ATOM   1228  C   GLY A 117      55.016  56.235  54.937  1.00  0.00           C  
ATOM   1229  O   GLY A 117      55.223  57.293  55.408  1.00  0.00           O  
ATOM   1230  H   GLY A 117      55.160  53.025  55.005  1.00  0.00           H  
ATOM   1231  N   LYS A 118      54.209  56.105  53.878  1.00  0.00           N  
ATOM   1232  CA  LYS A 118      53.433  57.064  53.044  1.00  0.00           C  
ATOM   1233  C   LYS A 118      51.922  56.785  52.994  1.00  0.00           C  
ATOM   1234  O   LYS A 118      51.621  55.573  53.164  1.00  0.00           O  
ATOM   1235  CB  LYS A 118      53.929  57.034  51.608  1.00  0.00           C  
ATOM   1236  CG  LYS A 118      55.201  57.867  51.401  1.00  0.00           C  
ATOM   1237  CD  LYS A 118      55.860  57.358  50.104  1.00  0.00           C  
ATOM   1238  CE  LYS A 118      57.248  57.911  49.752  1.00  0.00           C  
ATOM   1239  NZ  LYS A 118      57.737  57.335  48.512  1.00  0.00           N1+
ATOM   1240  H   LYS A 118      54.049  55.183  53.534  1.00  0.00           H  
ATOM   1241  HZ1 LYS A 118      57.021  57.549  47.838  1.00  0.00           H  
ATOM   1242  HZ2 LYS A 118      58.562  57.817  48.217  1.00  0.00           H  
ATOM   1243  HZ3 LYS A 118      57.923  56.361  48.649  1.00  0.00           H  
ATOM   1244  N   SER A 119      51.043  57.793  52.744  1.00  0.00           N  
ATOM   1245  CA  SER A 119      49.590  57.624  52.657  1.00  0.00           C  
ATOM   1246  C   SER A 119      49.036  57.021  51.327  1.00  0.00           C  
ATOM   1247  O   SER A 119      49.355  57.563  50.313  1.00  0.00           O  
ATOM   1248  CB  SER A 119      48.822  58.955  52.951  1.00  0.00           C  
ATOM   1249  OG  SER A 119      47.388  58.721  52.870  1.00  0.00           O  
ATOM   1250  H   SER A 119      51.386  58.689  52.461  1.00  0.00           H  
ATOM   1251  HG  SER A 119      47.020  58.360  53.732  1.00  0.00           H  
ATOM   1252  N   LYS A 120      48.648  55.774  51.449  1.00  0.00           N  
ATOM   1253  CA  LYS A 120      48.173  55.025  50.277  1.00  0.00           C  
ATOM   1254  C   LYS A 120      46.685  54.924  50.145  1.00  0.00           C  
ATOM   1255  O   LYS A 120      46.224  54.581  49.058  1.00  0.00           O  
ATOM   1256  CB  LYS A 120      48.896  53.699  50.405  1.00  0.00           C  
ATOM   1257  CG  LYS A 120      50.410  53.844  50.391  1.00  0.00           C  
ATOM   1258  CD  LYS A 120      51.059  54.122  49.068  1.00  0.00           C  
ATOM   1259  CE  LYS A 120      52.550  54.070  49.217  1.00  0.00           C  
ATOM   1260  NZ  LYS A 120      53.198  53.941  47.948  1.00  0.00           N1+
ATOM   1261  H   LYS A 120      48.540  55.351  52.340  1.00  0.00           H  
ATOM   1262  HZ1 LYS A 120      52.572  53.365  47.420  1.00  0.00           H  
ATOM   1263  HZ2 LYS A 120      53.291  54.823  47.482  1.00  0.00           H  
ATOM   1264  HZ3 LYS A 120      54.046  53.437  48.079  1.00  0.00           H  
ATOM   1265  N   CYS A 121      46.002  55.179  51.229  1.00  0.00           N  
ATOM   1266  CA  CYS A 121      44.563  55.419  51.358  1.00  0.00           C  
ATOM   1267  C   CYS A 121      44.266  56.142  52.703  1.00  0.00           C  
ATOM   1268  O   CYS A 121      45.056  56.008  53.609  1.00  0.00           O  
ATOM   1269  CB  CYS A 121      43.729  54.165  51.156  1.00  0.00           C  
ATOM   1270  SG  CYS A 121      41.991  54.463  51.212  1.00  0.00           S  
ATOM   1271  H   CYS A 121      46.440  55.309  52.114  1.00  0.00           H  
ATOM   1272  HG  CYS A 121      42.053  54.827  52.484  1.00  0.00           H  
ATOM   1273  N   VAL A 122      43.259  57.017  52.724  1.00  0.00           N  
ATOM   1274  CA  VAL A 122      42.847  57.670  53.964  1.00  0.00           C  
ATOM   1275  C   VAL A 122      42.142  56.756  54.971  1.00  0.00           C  
ATOM   1276  O   VAL A 122      41.500  55.725  54.530  1.00  0.00           O  
ATOM   1277  CB  VAL A 122      41.877  58.837  53.589  1.00  0.00           C  
ATOM   1278  CG1 VAL A 122      41.370  59.682  54.766  1.00  0.00           C  
ATOM   1279  CG2 VAL A 122      42.548  59.822  52.729  1.00  0.00           C  
ATOM   1280  H   VAL A 122      42.591  57.160  51.991  1.00  0.00           H  
ATOM   1281  N   LYS A 123      42.388  56.951  56.252  1.00  0.00           N  
ATOM   1282  CA  LYS A 123      41.611  56.287  57.336  1.00  0.00           C  
ATOM   1283  C   LYS A 123      40.170  56.802  57.490  1.00  0.00           C  
ATOM   1284  O   LYS A 123      39.799  57.483  58.431  1.00  0.00           O  
ATOM   1285  CB  LYS A 123      42.451  56.301  58.621  1.00  0.00           C  
ATOM   1286  CG  LYS A 123      42.092  55.091  59.458  1.00  0.00           C  
ATOM   1287  CD  LYS A 123      42.977  54.779  60.660  1.00  0.00           C  
ATOM   1288  CE  LYS A 123      42.321  53.773  61.638  1.00  0.00           C  
ATOM   1289  NZ  LYS A 123      43.430  53.176  62.416  1.00  0.00           N1+
ATOM   1290  H   LYS A 123      43.084  57.571  56.588  1.00  0.00           H  
ATOM   1291  HZ1 LYS A 123      44.044  53.864  62.796  1.00  0.00           H  
ATOM   1292  HZ2 LYS A 123      43.109  52.681  63.228  1.00  0.00           H  
ATOM   1293  HZ3 LYS A 123      43.942  52.454  61.949  1.00  0.00           H  
ATOM   1294  N   TYR A 124      39.336  56.536  56.494  1.00  0.00           N  
ATOM   1295  CA  TYR A 124      38.130  57.334  56.211  1.00  0.00           C  
ATOM   1296  C   TYR A 124      36.918  57.051  57.187  1.00  0.00           C  
ATOM   1297  O   TYR A 124      36.010  57.830  57.495  1.00  0.00           O  
ATOM   1298  CB  TYR A 124      37.724  57.097  54.752  1.00  0.00           C  
ATOM   1299  CG  TYR A 124      37.098  55.758  54.354  1.00  0.00           C  
ATOM   1300  CD1 TYR A 124      37.841  54.784  53.775  1.00  0.00           C  
ATOM   1301  CD2 TYR A 124      35.697  55.541  54.520  1.00  0.00           C  
ATOM   1302  CE1 TYR A 124      37.236  53.624  53.407  1.00  0.00           C  
ATOM   1303  CE2 TYR A 124      35.061  54.398  54.127  1.00  0.00           C  
ATOM   1304  CZ  TYR A 124      35.864  53.402  53.569  1.00  0.00           C  
ATOM   1305  OH  TYR A 124      35.396  52.432  52.716  1.00  0.00           O  
ATOM   1306  H   TYR A 124      39.564  56.109  55.621  1.00  0.00           H  
ATOM   1307  HD1 TYR A 124      38.916  54.862  53.617  1.00  0.00           H  
ATOM   1308  HD2 TYR A 124      35.061  56.425  54.655  1.00  0.00           H  
ATOM   1309  HE1 TYR A 124      37.858  52.733  53.324  1.00  0.00           H  
ATOM   1310  HE2 TYR A 124      33.986  54.289  54.264  1.00  0.00           H  
ATOM   1311  HH  TYR A 124      34.405  52.549  52.702  1.00  0.00           H  
ATOM   1312  N   TRP A 125      36.900  55.870  57.728  1.00  0.00           N  
ATOM   1313  CA  TRP A 125      35.872  55.304  58.600  1.00  0.00           C  
ATOM   1314  C   TRP A 125      35.973  55.766  60.059  1.00  0.00           C  
ATOM   1315  O   TRP A 125      37.129  55.968  60.437  1.00  0.00           O  
ATOM   1316  CB  TRP A 125      35.881  53.791  58.513  1.00  0.00           C  
ATOM   1317  CG  TRP A 125      37.212  53.287  58.943  1.00  0.00           C  
ATOM   1318  CD1 TRP A 125      37.537  52.863  60.151  1.00  0.00           C  
ATOM   1319  CD2 TRP A 125      38.239  52.935  58.067  1.00  0.00           C  
ATOM   1320  CE2 TRP A 125      39.218  52.374  58.886  1.00  0.00           C  
ATOM   1321  CE3 TRP A 125      38.426  53.069  56.683  1.00  0.00           C  
ATOM   1322  NE1 TRP A 125      38.756  52.261  60.141  1.00  0.00           N  
ATOM   1323  CZ2 TRP A 125      40.459  52.024  58.310  1.00  0.00           C  
ATOM   1324  CZ3 TRP A 125      39.652  52.774  56.140  1.00  0.00           C  
ATOM   1325  CH2 TRP A 125      40.657  52.341  56.957  1.00  0.00           C  
ATOM   1326  H   TRP A 125      37.712  55.287  57.601  1.00  0.00           H  
ATOM   1327  HD1 TRP A 125      37.105  53.057  61.133  1.00  0.00           H  
ATOM   1328  HE1 TRP A 125      39.219  51.772  60.870  1.00  0.00           H  
ATOM   1329  HE3 TRP A 125      37.521  53.293  56.110  1.00  0.00           H  
ATOM   1330  HZ2 TRP A 125      41.195  51.447  58.863  1.00  0.00           H  
ATOM   1331  HZ3 TRP A 125      39.706  52.624  55.056  1.00  0.00           H  
ATOM   1332  HH2 TRP A 125      41.647  52.136  56.565  1.00  0.00           H  
ATOM   1333  N   PRO A 126      34.886  56.046  60.782  1.00  0.00           N  
ATOM   1334  CA  PRO A 126      34.883  56.303  62.235  1.00  0.00           C  
ATOM   1335  C   PRO A 126      34.843  54.904  62.917  1.00  0.00           C  
ATOM   1336  O   PRO A 126      35.160  53.924  62.335  1.00  0.00           O  
ATOM   1337  CB  PRO A 126      33.597  57.106  62.541  1.00  0.00           C  
ATOM   1338  CG  PRO A 126      32.642  56.527  61.508  1.00  0.00           C  
ATOM   1339  CD  PRO A 126      33.484  56.197  60.287  1.00  0.00           C  
ATOM   1340  N   ASP A 127      34.610  54.971  64.210  1.00  0.00           N  
ATOM   1341  CA  ASP A 127      34.400  54.010  65.271  1.00  0.00           C  
ATOM   1342  C   ASP A 127      32.917  53.459  65.222  1.00  0.00           C  
ATOM   1343  O   ASP A 127      32.051  53.988  64.436  1.00  0.00           O  
ATOM   1344  CB  ASP A 127      34.651  54.684  66.619  1.00  0.00           C  
ATOM   1345  CG  ASP A 127      35.985  55.488  66.644  1.00  0.00           C  
ATOM   1346  OD1 ASP A 127      37.025  54.840  66.602  1.00  0.00           O  
ATOM   1347  OD2 ASP A 127      35.877  56.732  66.519  1.00  0.00           O1-
ATOM   1348  H   ASP A 127      34.819  55.893  64.536  1.00  0.00           H  
ATOM   1349  N   GLU A 128      32.632  52.449  66.071  1.00  0.00           N  
ATOM   1350  CA  GLU A 128      31.331  51.697  65.930  1.00  0.00           C  
ATOM   1351  C   GLU A 128      30.174  52.748  66.150  1.00  0.00           C  
ATOM   1352  O   GLU A 128      30.320  53.641  67.022  1.00  0.00           O  
ATOM   1353  CB  GLU A 128      31.426  50.675  67.043  1.00  0.00           C  
ATOM   1354  CG  GLU A 128      30.434  49.492  66.735  1.00  0.00           C  
ATOM   1355  CD  GLU A 128      30.508  48.703  68.057  1.00  0.00           C  
ATOM   1356  OE1 GLU A 128      29.909  49.154  69.030  1.00  0.00           O  
ATOM   1357  OE2 GLU A 128      31.031  47.578  68.108  1.00  0.00           O1-
ATOM   1358  H   GLU A 128      33.076  52.404  66.962  1.00  0.00           H  
ATOM   1359  N   TYR A 129      29.208  52.622  65.247  1.00  0.00           N  
ATOM   1360  CA  TYR A 129      27.999  53.467  65.269  1.00  0.00           C  
ATOM   1361  C   TYR A 129      28.154  55.042  64.956  1.00  0.00           C  
ATOM   1362  O   TYR A 129      27.186  55.858  64.909  1.00  0.00           O  
ATOM   1363  CB  TYR A 129      27.129  53.262  66.476  1.00  0.00           C  
ATOM   1364  CG  TYR A 129      26.539  51.850  66.456  1.00  0.00           C  
ATOM   1365  CD1 TYR A 129      25.365  51.696  65.707  1.00  0.00           C  
ATOM   1366  CD2 TYR A 129      27.299  50.755  66.845  1.00  0.00           C  
ATOM   1367  CE1 TYR A 129      24.896  50.469  65.366  1.00  0.00           C  
ATOM   1368  CE2 TYR A 129      26.752  49.494  66.637  1.00  0.00           C  
ATOM   1369  CZ  TYR A 129      25.559  49.386  65.912  1.00  0.00           C  
ATOM   1370  OH  TYR A 129      24.994  48.188  65.577  1.00  0.00           O  
ATOM   1371  H   TYR A 129      29.250  52.060  64.421  1.00  0.00           H  
ATOM   1372  HD1 TYR A 129      24.709  52.538  65.510  1.00  0.00           H  
ATOM   1373  HD2 TYR A 129      28.232  50.832  67.407  1.00  0.00           H  
ATOM   1374  HE1 TYR A 129      23.900  50.325  64.944  1.00  0.00           H  
ATOM   1375  HE2 TYR A 129      27.216  48.581  67.015  1.00  0.00           H  
ATOM   1376  HH  TYR A 129      25.663  47.500  65.339  1.00  0.00           H  
ATOM   1377  N   ALA A 130      29.409  55.534  64.878  1.00  0.00           N  
ATOM   1378  CA  ALA A 130      29.808  56.910  64.725  1.00  0.00           C  
ATOM   1379  C   ALA A 130      29.638  57.412  63.292  1.00  0.00           C  
ATOM   1380  O   ALA A 130      29.678  56.624  62.352  1.00  0.00           O  
ATOM   1381  CB  ALA A 130      31.320  56.950  65.146  1.00  0.00           C  
ATOM   1382  H   ALA A 130      30.197  54.936  64.754  1.00  0.00           H  
ATOM   1383  N   LEU A 131      29.624  58.718  63.164  1.00  0.00           N  
ATOM   1384  CA  LEU A 131      29.450  59.416  61.845  1.00  0.00           C  
ATOM   1385  C   LEU A 131      30.634  60.253  61.409  1.00  0.00           C  
ATOM   1386  O   LEU A 131      31.422  60.740  62.224  1.00  0.00           O  
ATOM   1387  CB  LEU A 131      28.310  60.391  61.940  1.00  0.00           C  
ATOM   1388  CG  LEU A 131      26.995  59.619  62.317  1.00  0.00           C  
ATOM   1389  CD1 LEU A 131      25.977  60.539  63.049  1.00  0.00           C  
ATOM   1390  CD2 LEU A 131      26.430  59.100  61.000  1.00  0.00           C  
ATOM   1391  H   LEU A 131      29.875  59.302  63.923  1.00  0.00           H  
ATOM   1392  N   LYS A 132      30.964  60.086  60.139  1.00  0.00           N  
ATOM   1393  CA  LYS A 132      31.986  60.932  59.516  1.00  0.00           C  
ATOM   1394  C   LYS A 132      31.545  61.601  58.179  1.00  0.00           C  
ATOM   1395  O   LYS A 132      31.502  60.981  57.092  1.00  0.00           O  
ATOM   1396  CB  LYS A 132      33.372  60.294  59.307  1.00  0.00           C  
ATOM   1397  CG  LYS A 132      34.173  60.765  60.545  1.00  0.00           C  
ATOM   1398  CD  LYS A 132      35.599  60.258  60.798  1.00  0.00           C  
ATOM   1399  CE  LYS A 132      36.231  60.937  62.076  1.00  0.00           C  
ATOM   1400  NZ  LYS A 132      37.596  60.568  62.483  1.00  0.00           N1+
ATOM   1401  H   LYS A 132      30.570  59.380  59.542  1.00  0.00           H  
ATOM   1402  HZ1 LYS A 132      37.800  59.598  62.405  1.00  0.00           H  
ATOM   1403  HZ2 LYS A 132      38.193  61.060  61.850  1.00  0.00           H  
ATOM   1404  HZ3 LYS A 132      37.811  60.835  63.415  1.00  0.00           H  
ATOM   1405  N   GLU A 133      30.827  62.727  58.330  1.00  0.00           N  
ATOM   1406  CA  GLU A 133      30.192  63.532  57.289  1.00  0.00           C  
ATOM   1407  C   GLU A 133      31.122  64.310  56.375  1.00  0.00           C  
ATOM   1408  O   GLU A 133      31.843  65.211  56.701  1.00  0.00           O  
ATOM   1409  CB  GLU A 133      29.079  64.496  57.754  1.00  0.00           C  
ATOM   1410  CG  GLU A 133      27.878  63.671  58.071  1.00  0.00           C  
ATOM   1411  CD  GLU A 133      26.997  64.605  58.934  1.00  0.00           C  
ATOM   1412  OE1 GLU A 133      26.891  64.308  60.060  1.00  0.00           O  
ATOM   1413  OE2 GLU A 133      26.418  65.603  58.566  1.00  0.00           O1-
ATOM   1414  H   GLU A 133      30.762  63.172  59.229  1.00  0.00           H  
ATOM   1415  N   TYR A 134      31.368  63.702  55.203  1.00  0.00           N  
ATOM   1416  CA  TYR A 134      32.260  64.232  54.170  1.00  0.00           C  
ATOM   1417  C   TYR A 134      31.510  64.781  52.930  1.00  0.00           C  
ATOM   1418  O   TYR A 134      31.172  64.080  52.030  1.00  0.00           O  
ATOM   1419  CB  TYR A 134      33.270  63.236  53.680  1.00  0.00           C  
ATOM   1420  CG  TYR A 134      34.222  62.592  54.694  1.00  0.00           C  
ATOM   1421  CD1 TYR A 134      35.277  63.247  55.288  1.00  0.00           C  
ATOM   1422  CD2 TYR A 134      33.989  61.307  54.994  1.00  0.00           C  
ATOM   1423  CE1 TYR A 134      35.991  62.577  56.207  1.00  0.00           C  
ATOM   1424  CE2 TYR A 134      34.722  60.655  55.941  1.00  0.00           C  
ATOM   1425  CZ  TYR A 134      35.793  61.266  56.562  1.00  0.00           C  
ATOM   1426  OH  TYR A 134      36.625  60.560  57.361  1.00  0.00           O  
ATOM   1427  H   TYR A 134      30.799  62.954  54.855  1.00  0.00           H  
ATOM   1428  HD1 TYR A 134      35.509  64.300  55.207  1.00  0.00           H  
ATOM   1429  HD2 TYR A 134      33.154  60.793  54.500  1.00  0.00           H  
ATOM   1430  HE1 TYR A 134      36.765  63.084  56.782  1.00  0.00           H  
ATOM   1431  HE2 TYR A 134      34.470  59.607  56.146  1.00  0.00           H  
ATOM   1432  HH  TYR A 134      36.339  59.598  57.370  1.00  0.00           H  
ATOM   1433  N   GLY A 135      31.396  66.109  52.919  1.00  0.00           N  
ATOM   1434  CA  GLY A 135      30.681  66.775  51.746  1.00  0.00           C  
ATOM   1435  C   GLY A 135      29.138  66.423  51.842  1.00  0.00           C  
ATOM   1436  O   GLY A 135      28.397  66.718  52.774  1.00  0.00           O  
ATOM   1437  H   GLY A 135      31.822  66.727  53.570  1.00  0.00           H  
ATOM   1438  N   VAL A 136      28.788  65.661  50.822  1.00  0.00           N  
ATOM   1439  CA  VAL A 136      27.435  65.115  50.743  1.00  0.00           C  
ATOM   1440  C   VAL A 136      27.283  63.758  51.383  1.00  0.00           C  
ATOM   1441  O   VAL A 136      26.200  63.202  51.514  1.00  0.00           O  
ATOM   1442  CB  VAL A 136      26.744  65.262  49.346  1.00  0.00           C  
ATOM   1443  CG1 VAL A 136      25.204  65.390  49.500  1.00  0.00           C  
ATOM   1444  CG2 VAL A 136      27.246  66.549  48.720  1.00  0.00           C  
ATOM   1445  H   VAL A 136      29.366  65.482  50.019  1.00  0.00           H  
ATOM   1446  N   MET A 137      28.413  63.085  51.548  1.00  0.00           N  
ATOM   1447  CA  MET A 137      28.430  61.669  51.897  1.00  0.00           C  
ATOM   1448  C   MET A 137      28.672  61.379  53.383  1.00  0.00           C  
ATOM   1449  O   MET A 137      29.612  61.955  54.004  1.00  0.00           O  
ATOM   1450  CB  MET A 137      29.419  60.784  51.008  1.00  0.00           C  
ATOM   1451  CG  MET A 137      28.898  60.856  49.603  1.00  0.00           C  
ATOM   1452  SD  MET A 137      27.114  60.364  49.411  1.00  0.00           S  
ATOM   1453  CE  MET A 137      26.839  60.985  47.753  1.00  0.00           C  
ATOM   1454  H   MET A 137      29.272  63.562  51.340  1.00  0.00           H  
ATOM   1455  N   ARG A 138      27.804  60.614  54.024  1.00  0.00           N  
ATOM   1456  CA  ARG A 138      27.798  60.321  55.448  1.00  0.00           C  
ATOM   1457  C   ARG A 138      28.309  58.888  55.810  1.00  0.00           C  
ATOM   1458  O   ARG A 138      27.837  57.853  55.332  1.00  0.00           O  
ATOM   1459  CB  ARG A 138      26.348  60.557  55.893  1.00  0.00           C  
ATOM   1460  CG  ARG A 138      26.048  59.884  57.256  1.00  0.00           C  
ATOM   1461  CD  ARG A 138      24.832  60.605  57.774  1.00  0.00           C  
ATOM   1462  NE  ARG A 138      23.485  60.254  57.231  1.00  0.00           N  
ATOM   1463  CZ  ARG A 138      22.309  60.702  57.768  1.00  0.00           C  
ATOM   1464  NH1 ARG A 138      22.349  61.264  58.976  1.00  0.00           N1+
ATOM   1465  NH2 ARG A 138      21.226  60.785  57.029  1.00  0.00           N  
ATOM   1466  H   ARG A 138      26.974  60.324  53.533  1.00  0.00           H  
ATOM   1467  HE  ARG A 138      23.422  59.462  56.621  1.00  0.00           H  
ATOM   1468 1HH1 ARG A 138      23.201  61.468  59.452  1.00  0.00           H  
ATOM   1469 2HH1 ARG A 138      21.553  61.290  59.577  1.00  0.00           H  
ATOM   1470 1HH2 ARG A 138      21.316  60.691  56.041  1.00  0.00           H  
ATOM   1471 2HH2 ARG A 138      20.302  60.813  57.418  1.00  0.00           H  
ATOM   1472  N   VAL A 139      29.503  58.891  56.290  1.00  0.00           N  
ATOM   1473  CA  VAL A 139      30.318  57.660  56.486  1.00  0.00           C  
ATOM   1474  C   VAL A 139      30.061  57.049  57.843  1.00  0.00           C  
ATOM   1475  O   VAL A 139      30.005  57.809  58.786  1.00  0.00           O  
ATOM   1476  CB  VAL A 139      31.812  57.836  56.243  1.00  0.00           C  
ATOM   1477  CG1 VAL A 139      32.775  56.627  56.497  1.00  0.00           C  
ATOM   1478  CG2 VAL A 139      32.006  58.356  54.804  1.00  0.00           C  
ATOM   1479  H   VAL A 139      30.078  59.686  56.486  1.00  0.00           H  
ATOM   1480  N   ARG A 140      30.005  55.734  57.871  1.00  0.00           N  
ATOM   1481  CA  ARG A 140      29.629  55.125  59.126  1.00  0.00           C  
ATOM   1482  C   ARG A 140      30.132  53.658  59.155  1.00  0.00           C  
ATOM   1483  O   ARG A 140      29.986  52.908  58.234  1.00  0.00           O  
ATOM   1484  CB  ARG A 140      28.128  55.194  59.273  1.00  0.00           C  
ATOM   1485  CG  ARG A 140      27.657  54.789  60.646  1.00  0.00           C  
ATOM   1486  CD  ARG A 140      26.209  55.226  60.852  1.00  0.00           C  
ATOM   1487  NE  ARG A 140      25.715  54.978  62.201  1.00  0.00           N  
ATOM   1488  CZ  ARG A 140      24.890  55.786  62.861  1.00  0.00           C  
ATOM   1489  NH1 ARG A 140      24.331  56.900  62.349  1.00  0.00           N1+
ATOM   1490  NH2 ARG A 140      24.413  55.503  64.106  1.00  0.00           N  
ATOM   1491  H   ARG A 140      30.024  55.147  57.059  1.00  0.00           H  
ATOM   1492  HE  ARG A 140      25.959  54.110  62.635  1.00  0.00           H  
ATOM   1493 1HH1 ARG A 140      24.355  57.084  61.366  1.00  0.00           H  
ATOM   1494 2HH1 ARG A 140      23.879  57.521  62.997  1.00  0.00           H  
ATOM   1495 1HH2 ARG A 140      24.860  54.769  64.601  1.00  0.00           H  
ATOM   1496 2HH2 ARG A 140      23.604  55.897  64.554  1.00  0.00           H  
ATOM   1497  N   ASN A 141      30.736  53.361  60.269  1.00  0.00           N  
ATOM   1498  CA  ASN A 141      31.158  51.935  60.646  1.00  0.00           C  
ATOM   1499  C   ASN A 141      30.094  51.232  61.400  1.00  0.00           C  
ATOM   1500  O   ASN A 141      29.548  51.885  62.256  1.00  0.00           O  
ATOM   1501  CB  ASN A 141      32.386  52.071  61.558  1.00  0.00           C  
ATOM   1502  CG  ASN A 141      33.180  50.847  62.000  1.00  0.00           C  
ATOM   1503  ND2 ASN A 141      34.428  51.009  62.231  1.00  0.00           N  
ATOM   1504  OD1 ASN A 141      32.704  49.766  62.392  1.00  0.00           O  
ATOM   1505  H   ASN A 141      30.927  54.147  60.849  1.00  0.00           H  
ATOM   1506 1HD2 ASN A 141      34.828  51.928  62.213  1.00  0.00           H  
ATOM   1507 2HD2 ASN A 141      35.035  50.213  62.194  1.00  0.00           H  
ATOM   1508  N   VAL A 142      29.785  49.924  61.194  1.00  0.00           N  
ATOM   1509  CA  VAL A 142      28.821  49.202  62.023  1.00  0.00           C  
ATOM   1510  C   VAL A 142      29.489  47.926  62.708  1.00  0.00           C  
ATOM   1511  O   VAL A 142      29.286  47.771  63.891  1.00  0.00           O  
ATOM   1512  CB  VAL A 142      27.573  48.657  61.371  1.00  0.00           C  
ATOM   1513  CG1 VAL A 142      26.590  48.248  62.451  1.00  0.00           C  
ATOM   1514  CG2 VAL A 142      26.847  49.655  60.479  1.00  0.00           C  
ATOM   1515  H   VAL A 142      30.347  49.323  60.630  1.00  0.00           H  
ATOM   1516  N   LYS A 143      30.279  47.064  62.032  1.00  0.00           N  
ATOM   1517  CA  LYS A 143      31.026  45.945  62.686  1.00  0.00           C  
ATOM   1518  C   LYS A 143      32.325  45.693  61.900  1.00  0.00           C  
ATOM   1519  O   LYS A 143      32.280  45.775  60.684  1.00  0.00           O  
ATOM   1520  CB  LYS A 143      30.194  44.650  62.493  1.00  0.00           C  
ATOM   1521  CG  LYS A 143      28.978  44.418  63.380  1.00  0.00           C  
ATOM   1522  CD  LYS A 143      27.852  43.865  62.536  1.00  0.00           C  
ATOM   1523  CE  LYS A 143      27.841  42.363  62.179  1.00  0.00           C  
ATOM   1524  NZ  LYS A 143      26.582  41.992  61.501  1.00  0.00           N1+
ATOM   1525  H   LYS A 143      30.416  47.286  61.063  1.00  0.00           H  
ATOM   1526  HZ1 LYS A 143      26.540  42.477  60.625  1.00  0.00           H  
ATOM   1527  HZ2 LYS A 143      26.529  41.003  61.453  1.00  0.00           H  
ATOM   1528  HZ3 LYS A 143      25.718  42.193  61.975  1.00  0.00           H  
ATOM   1529  N   GLU A 144      33.351  45.202  62.601  1.00  0.00           N  
ATOM   1530  CA  GLU A 144      34.746  44.875  62.184  1.00  0.00           C  
ATOM   1531  C   GLU A 144      35.341  43.698  63.002  1.00  0.00           C  
ATOM   1532  O   GLU A 144      35.545  43.768  64.247  1.00  0.00           O  
ATOM   1533  CB  GLU A 144      35.598  46.107  62.525  1.00  0.00           C  
ATOM   1534  CG  GLU A 144      35.333  47.279  61.644  1.00  0.00           C  
ATOM   1535  CD  GLU A 144      36.246  48.478  61.954  1.00  0.00           C  
ATOM   1536  OE1 GLU A 144      37.051  48.997  61.107  1.00  0.00           O  
ATOM   1537  OE2 GLU A 144      36.119  48.807  63.124  1.00  0.00           O1-
ATOM   1538  H   GLU A 144      33.258  45.470  63.552  1.00  0.00           H  
ATOM   1539  N   SER A 145      35.821  42.732  62.192  1.00  0.00           N  
ATOM   1540  CA  SER A 145      36.406  41.503  62.819  1.00  0.00           C  
ATOM   1541  C   SER A 145      37.460  40.889  61.864  1.00  0.00           C  
ATOM   1542  O   SER A 145      37.444  41.067  60.644  1.00  0.00           O  
ATOM   1543  CB  SER A 145      35.541  40.286  63.280  1.00  0.00           C  
ATOM   1544  OG  SER A 145      34.396  40.003  62.495  1.00  0.00           O  
ATOM   1545  H   SER A 145      35.765  42.738  61.199  1.00  0.00           H  
ATOM   1546  HG  SER A 145      34.408  39.009  62.345  1.00  0.00           H  
ATOM   1547  N   ALA A 146      38.510  40.351  62.459  1.00  0.00           N  
ATOM   1548  CA  ALA A 146      39.558  39.710  61.625  1.00  0.00           C  
ATOM   1549  C   ALA A 146      39.396  38.147  61.372  1.00  0.00           C  
ATOM   1550  O   ALA A 146      38.666  37.520  62.115  1.00  0.00           O  
ATOM   1551  CB  ALA A 146      40.860  40.112  62.277  1.00  0.00           C  
ATOM   1552  H   ALA A 146      38.793  40.605  63.380  1.00  0.00           H  
ATOM   1553  N   ALA A 147      39.838  37.725  60.223  1.00  0.00           N  
ATOM   1554  CA  ALA A 147      40.022  36.306  59.877  1.00  0.00           C  
ATOM   1555  C   ALA A 147      41.254  35.945  59.130  1.00  0.00           C  
ATOM   1556  O   ALA A 147      41.478  36.464  58.010  1.00  0.00           O  
ATOM   1557  CB  ALA A 147      38.819  35.709  59.126  1.00  0.00           C  
ATOM   1558  H   ALA A 147      40.426  38.343  59.694  1.00  0.00           H  
ATOM   1559  N   HIS A 148      41.990  34.991  59.708  1.00  0.00           N  
ATOM   1560  CA  HIS A 148      43.361  34.618  59.324  1.00  0.00           C  
ATOM   1561  C   HIS A 148      44.152  35.797  58.711  1.00  0.00           C  
ATOM   1562  O   HIS A 148      44.789  36.678  59.314  1.00  0.00           O  
ATOM   1563  CB  HIS A 148      43.467  33.249  58.566  1.00  0.00           C  
ATOM   1564  CG  HIS A 148      42.802  32.172  59.453  1.00  0.00           C  
ATOM   1565  CD2 HIS A 148      41.877  31.260  59.088  1.00  0.00           C  
ATOM   1566  ND1 HIS A 148      43.185  31.808  60.683  1.00  0.00           N  
ATOM   1567  CE1 HIS A 148      42.540  30.750  61.092  1.00  0.00           C  
ATOM   1568  NE2 HIS A 148      41.762  30.360  60.084  1.00  0.00           N  
ATOM   1569  H   HIS A 148      41.559  34.321  60.312  1.00  0.00           H  
ATOM   1570  HD2 HIS A 148      41.376  31.336  58.126  1.00  0.00           H  
ATOM   1571  HE1 HIS A 148      42.472  30.372  62.109  1.00  0.00           H  
ATOM   1572  HE2 HIS A 148      41.090  29.627  60.047  1.00  0.00           H  
ATOM   1573  N   ASP A 149      44.326  35.772  57.388  1.00  0.00           N  
ATOM   1574  CA  ASP A 149      45.043  36.706  56.490  1.00  0.00           C  
ATOM   1575  C   ASP A 149      44.313  38.060  56.151  1.00  0.00           C  
ATOM   1576  O   ASP A 149      44.940  39.070  55.694  1.00  0.00           O  
ATOM   1577  CB  ASP A 149      45.327  36.138  55.120  1.00  0.00           C  
ATOM   1578  CG  ASP A 149      46.382  35.041  55.229  1.00  0.00           C  
ATOM   1579  OD1 ASP A 149      45.995  33.843  55.230  1.00  0.00           O  
ATOM   1580  OD2 ASP A 149      47.599  35.340  55.417  1.00  0.00           O1-
ATOM   1581  H   ASP A 149      44.056  34.951  56.870  1.00  0.00           H  
ATOM   1582  N   TYR A 150      43.001  38.144  56.430  1.00  0.00           N  
ATOM   1583  CA  TYR A 150      42.142  39.279  56.017  1.00  0.00           C  
ATOM   1584  C   TYR A 150      41.292  39.824  57.172  1.00  0.00           C  
ATOM   1585  O   TYR A 150      41.222  39.223  58.267  1.00  0.00           O  
ATOM   1586  CB  TYR A 150      41.338  38.778  54.799  1.00  0.00           C  
ATOM   1587  CG  TYR A 150      40.458  37.499  54.988  1.00  0.00           C  
ATOM   1588  CD1 TYR A 150      40.996  36.263  54.559  1.00  0.00           C  
ATOM   1589  CD2 TYR A 150      39.134  37.730  55.393  1.00  0.00           C  
ATOM   1590  CE1 TYR A 150      40.167  35.175  54.632  1.00  0.00           C  
ATOM   1591  CE2 TYR A 150      38.373  36.566  55.342  1.00  0.00           C  
ATOM   1592  CZ  TYR A 150      38.771  35.287  54.996  1.00  0.00           C  
ATOM   1593  OH  TYR A 150      38.028  34.259  55.400  1.00  0.00           O  
ATOM   1594  H   TYR A 150      42.538  37.429  56.957  1.00  0.00           H  
ATOM   1595  HD1 TYR A 150      42.016  36.266  54.155  1.00  0.00           H  
ATOM   1596  HD2 TYR A 150      38.654  38.696  55.555  1.00  0.00           H  
ATOM   1597  HE1 TYR A 150      40.578  34.182  54.460  1.00  0.00           H  
ATOM   1598  HE2 TYR A 150      37.303  36.770  55.363  1.00  0.00           H  
ATOM   1599  HH  TYR A 150      37.074  34.524  55.555  1.00  0.00           H  
ATOM   1600  N   THR A 151      40.690  40.961  56.941  1.00  0.00           N  
ATOM   1601  CA  THR A 151      39.769  41.640  57.937  1.00  0.00           C  
ATOM   1602  C   THR A 151      38.387  41.825  57.267  1.00  0.00           C  
ATOM   1603  O   THR A 151      38.269  42.558  56.255  1.00  0.00           O  
ATOM   1604  CB  THR A 151      40.336  42.954  58.517  1.00  0.00           C  
ATOM   1605  CG2 THR A 151      39.578  43.502  59.729  1.00  0.00           C  
ATOM   1606  OG1 THR A 151      41.734  42.802  58.922  1.00  0.00           O  
ATOM   1607  H   THR A 151      41.056  41.612  56.276  1.00  0.00           H  
ATOM   1608  HG1 THR A 151      42.068  43.668  58.559  1.00  0.00           H  
ATOM   1609  N   LEU A 152      37.350  41.484  57.993  1.00  0.00           N  
ATOM   1610  CA  LEU A 152      35.979  41.596  57.421  1.00  0.00           C  
ATOM   1611  C   LEU A 152      35.402  42.795  58.169  1.00  0.00           C  
ATOM   1612  O   LEU A 152      35.464  42.873  59.416  1.00  0.00           O  
ATOM   1613  CB  LEU A 152      35.035  40.435  57.834  1.00  0.00           C  
ATOM   1614  CG  LEU A 152      35.382  39.033  57.393  1.00  0.00           C  
ATOM   1615  CD1 LEU A 152      36.423  38.411  58.353  1.00  0.00           C  
ATOM   1616  CD2 LEU A 152      34.109  38.147  57.468  1.00  0.00           C  
ATOM   1617  H   LEU A 152      37.370  41.270  58.968  1.00  0.00           H  
ATOM   1618  N   ARG A 153      34.748  43.627  57.354  1.00  0.00           N  
ATOM   1619  CA  ARG A 153      34.066  44.812  57.845  1.00  0.00           C  
ATOM   1620  C   ARG A 153      32.636  44.916  57.242  1.00  0.00           C  
ATOM   1621  O   ARG A 153      32.338  44.947  56.054  1.00  0.00           O  
ATOM   1622  CB  ARG A 153      34.894  45.964  57.368  1.00  0.00           C  
ATOM   1623  CG  ARG A 153      36.277  46.087  58.165  1.00  0.00           C  
ATOM   1624  CD  ARG A 153      36.960  47.446  57.937  1.00  0.00           C  
ATOM   1625  NE  ARG A 153      38.228  47.632  58.652  1.00  0.00           N  
ATOM   1626  CZ  ARG A 153      39.398  47.815  57.984  1.00  0.00           C  
ATOM   1627  NH1 ARG A 153      39.477  47.820  56.676  1.00  0.00           N1+
ATOM   1628  NH2 ARG A 153      40.589  47.871  58.577  1.00  0.00           N  
ATOM   1629  H   ARG A 153      35.015  43.671  56.391  1.00  0.00           H  
ATOM   1630  HE  ARG A 153      38.068  47.994  59.574  1.00  0.00           H  
ATOM   1631 1HH1 ARG A 153      38.683  47.898  56.073  1.00  0.00           H  
ATOM   1632 2HH1 ARG A 153      40.404  47.680  56.325  1.00  0.00           H  
ATOM   1633 1HH2 ARG A 153      40.718  47.595  59.534  1.00  0.00           H  
ATOM   1634 2HH2 ARG A 153      41.258  48.570  58.320  1.00  0.00           H  
ATOM   1635  N   GLU A 154      31.790  45.385  58.132  1.00  0.00           N  
ATOM   1636  CA  GLU A 154      30.410  45.779  57.850  1.00  0.00           C  
ATOM   1637  C   GLU A 154      30.263  47.273  58.201  1.00  0.00           C  
ATOM   1638  O   GLU A 154      30.630  47.645  59.303  1.00  0.00           O  
ATOM   1639  CB  GLU A 154      29.417  44.960  58.621  1.00  0.00           C  
ATOM   1640  CG  GLU A 154      28.015  45.134  58.288  1.00  0.00           C  
ATOM   1641  CD  GLU A 154      27.099  43.987  58.667  1.00  0.00           C  
ATOM   1642  OE1 GLU A 154      27.313  42.916  58.140  1.00  0.00           O  
ATOM   1643  OE2 GLU A 154      26.331  44.064  59.640  1.00  0.00           O1-
ATOM   1644  H   GLU A 154      32.012  45.294  59.108  1.00  0.00           H  
ATOM   1645  N   LEU A 155      30.119  48.142  57.175  1.00  0.00           N  
ATOM   1646  CA  LEU A 155      29.976  49.631  57.231  1.00  0.00           C  
ATOM   1647  C   LEU A 155      28.513  50.011  56.972  1.00  0.00           C  
ATOM   1648  O   LEU A 155      27.775  49.103  56.608  1.00  0.00           O  
ATOM   1649  CB  LEU A 155      30.957  50.317  56.298  1.00  0.00           C  
ATOM   1650  CG  LEU A 155      32.303  50.437  57.069  1.00  0.00           C  
ATOM   1651  CD1 LEU A 155      33.250  49.254  56.871  1.00  0.00           C  
ATOM   1652  CD2 LEU A 155      32.819  51.773  56.534  1.00  0.00           C  
ATOM   1653  H   LEU A 155      29.938  47.767  56.266  1.00  0.00           H  
ATOM   1654  N   LYS A 156      28.189  51.287  56.750  1.00  0.00           N  
ATOM   1655  CA  LYS A 156      26.840  51.774  56.292  1.00  0.00           C  
ATOM   1656  C   LYS A 156      26.996  53.014  55.376  1.00  0.00           C  
ATOM   1657  O   LYS A 156      27.768  53.936  55.735  1.00  0.00           O  
ATOM   1658  CB  LYS A 156      25.886  52.218  57.442  1.00  0.00           C  
ATOM   1659  CG  LYS A 156      24.598  51.447  57.531  1.00  0.00           C  
ATOM   1660  CD  LYS A 156      23.945  51.538  58.881  1.00  0.00           C  
ATOM   1661  CE  LYS A 156      22.644  50.765  58.639  1.00  0.00           C  
ATOM   1662  NZ  LYS A 156      21.691  51.033  59.694  1.00  0.00           N1+
ATOM   1663  H   LYS A 156      28.823  52.011  57.016  1.00  0.00           H  
ATOM   1664  HZ1 LYS A 156      21.828  50.755  60.640  1.00  0.00           H  
ATOM   1665  HZ2 LYS A 156      21.558  52.028  59.610  1.00  0.00           H  
ATOM   1666  HZ3 LYS A 156      20.840  50.597  59.386  1.00  0.00           H  
ATOM   1667  N   LEU A 157      26.525  52.805  54.192  1.00  0.00           N  
ATOM   1668  CA  LEU A 157      26.340  53.721  53.041  1.00  0.00           C  
ATOM   1669  C   LEU A 157      25.201  54.607  53.316  1.00  0.00           C  
ATOM   1670  O   LEU A 157      24.139  54.060  53.636  1.00  0.00           O  
ATOM   1671  CB  LEU A 157      26.062  52.841  51.845  1.00  0.00           C  
ATOM   1672  CG  LEU A 157      26.603  53.221  50.490  1.00  0.00           C  
ATOM   1673  CD1 LEU A 157      28.010  53.763  50.338  1.00  0.00           C  
ATOM   1674  CD2 LEU A 157      26.562  52.032  49.556  1.00  0.00           C  
ATOM   1675  H   LEU A 157      26.283  51.860  53.941  1.00  0.00           H  
ATOM   1676  N   SER A 158      25.440  55.889  53.572  1.00  0.00           N  
ATOM   1677  CA  SER A 158      24.369  56.973  53.768  1.00  0.00           C  
ATOM   1678  C   SER A 158      24.837  58.371  53.241  1.00  0.00           C  
ATOM   1679  O   SER A 158      26.046  58.615  53.004  1.00  0.00           O  
ATOM   1680  CB  SER A 158      24.081  57.127  55.315  1.00  0.00           C  
ATOM   1681  OG  SER A 158      23.213  58.242  55.510  1.00  0.00           O  
ATOM   1682  H   SER A 158      26.377  56.133  53.823  1.00  0.00           H  
ATOM   1683  HG  SER A 158      22.392  57.842  55.917  1.00  0.00           H  
ATOM   1684  N   LYS A 159      23.785  59.107  52.903  1.00  0.00           N  
ATOM   1685  CA  LYS A 159      23.938  60.487  52.435  1.00  0.00           C  
ATOM   1686  C   LYS A 159      23.320  61.393  53.549  1.00  0.00           C  
ATOM   1687  O   LYS A 159      22.237  61.057  54.049  1.00  0.00           O  
ATOM   1688  CB  LYS A 159      23.224  60.589  51.142  1.00  0.00           C  
ATOM   1689  CG  LYS A 159      23.038  62.038  50.729  1.00  0.00           C  
ATOM   1690  CD  LYS A 159      22.115  62.266  49.521  1.00  0.00           C  
ATOM   1691  CE  LYS A 159      22.932  62.164  48.247  1.00  0.00           C  
ATOM   1692  NZ  LYS A 159      22.246  62.660  47.077  1.00  0.00           N1+
ATOM   1693  H   LYS A 159      22.914  58.819  53.309  1.00  0.00           H  
ATOM   1694  HZ1 LYS A 159      21.356  62.225  46.977  1.00  0.00           H  
ATOM   1695  HZ2 LYS A 159      22.104  63.649  47.196  1.00  0.00           H  
ATOM   1696  HZ3 LYS A 159      22.790  62.477  46.259  1.00  0.00           H  
ATOM   1697  N   VAL A 160      23.944  62.605  53.592  1.00  0.00           N  
ATOM   1698  CA  VAL A 160      23.745  63.629  54.592  1.00  0.00           C  
ATOM   1699  C   VAL A 160      22.299  64.183  54.535  1.00  0.00           C  
ATOM   1700  O   VAL A 160      21.834  64.690  53.574  1.00  0.00           O  
ATOM   1701  CB  VAL A 160      24.852  64.733  54.556  1.00  0.00           C  
ATOM   1702  CG1 VAL A 160      24.597  65.758  55.534  1.00  0.00           C  
ATOM   1703  CG2 VAL A 160      26.267  64.198  54.780  1.00  0.00           C  
ATOM   1704  H   VAL A 160      24.667  62.776  52.924  1.00  0.00           H  
ATOM   1705  N   GLY A 161      21.797  64.344  55.771  1.00  0.00           N  
ATOM   1706  CA  GLY A 161      20.484  64.888  56.108  1.00  0.00           C  
ATOM   1707  C   GLY A 161      19.265  64.084  55.640  1.00  0.00           C  
ATOM   1708  O   GLY A 161      18.361  63.838  56.366  1.00  0.00           O  
ATOM   1709  H   GLY A 161      22.329  64.087  56.574  1.00  0.00           H  
ATOM   1710  N   GLN A 162      19.387  63.350  54.566  1.00  0.00           N  
ATOM   1711  CA  GLN A 162      18.444  62.518  53.861  1.00  0.00           C  
ATOM   1712  C   GLN A 162      18.312  61.148  54.578  1.00  0.00           C  
ATOM   1713  O   GLN A 162      19.350  60.515  54.830  1.00  0.00           O  
ATOM   1714  CB  GLN A 162      18.999  62.201  52.452  1.00  0.00           C  
ATOM   1715  CG  GLN A 162      17.984  61.595  51.529  1.00  0.00           C  
ATOM   1716  CD  GLN A 162      18.771  61.356  50.237  1.00  0.00           C  
ATOM   1717  NE2 GLN A 162      18.740  62.224  49.273  1.00  0.00           N  
ATOM   1718  OE1 GLN A 162      19.360  60.347  50.036  1.00  0.00           O  
ATOM   1719  H   GLN A 162      20.225  63.275  54.027  1.00  0.00           H  
ATOM   1720 1HE2 GLN A 162      18.181  63.033  49.466  1.00  0.00           H  
ATOM   1721 2HE2 GLN A 162      19.176  62.133  48.373  1.00  0.00           H  
ATOM   1722  N   GLY A 163      17.125  60.906  55.207  1.00  0.00           N  
ATOM   1723  CA  GLY A 163      16.785  59.584  55.665  1.00  0.00           C  
ATOM   1724  C   GLY A 163      16.743  58.434  54.671  1.00  0.00           C  
ATOM   1725  O   GLY A 163      17.195  58.612  53.529  1.00  0.00           O  
ATOM   1726  H   GLY A 163      16.442  61.634  55.185  1.00  0.00           H  
ATOM   1727  N   ASN A 164      16.213  57.324  55.152  1.00  0.00           N  
ATOM   1728  CA  ASN A 164      15.710  56.188  54.352  1.00  0.00           C  
ATOM   1729  C   ASN A 164      16.644  55.425  53.352  1.00  0.00           C  
ATOM   1730  O   ASN A 164      16.652  54.189  53.361  1.00  0.00           O  
ATOM   1731  CB  ASN A 164      14.389  56.504  53.705  1.00  0.00           C  
ATOM   1732  CG  ASN A 164      13.649  55.228  53.285  1.00  0.00           C  
ATOM   1733  ND2 ASN A 164      12.380  55.142  53.726  1.00  0.00           N  
ATOM   1734  OD1 ASN A 164      14.071  54.306  52.576  1.00  0.00           O  
ATOM   1735  H   ASN A 164      15.800  57.421  56.059  1.00  0.00           H  
ATOM   1736 1HD2 ASN A 164      11.952  55.789  54.361  1.00  0.00           H  
ATOM   1737 2HD2 ASN A 164      11.762  54.514  53.247  1.00  0.00           H  
ATOM   1738  N   THR A 165      17.593  56.153  52.748  1.00  0.00           N  
ATOM   1739  CA  THR A 165      18.427  55.684  51.658  1.00  0.00           C  
ATOM   1740  C   THR A 165      19.693  54.927  52.134  1.00  0.00           C  
ATOM   1741  O   THR A 165      20.298  54.333  51.250  1.00  0.00           O  
ATOM   1742  CB  THR A 165      18.860  56.795  50.635  1.00  0.00           C  
ATOM   1743  CG2 THR A 165      17.699  57.301  49.844  1.00  0.00           C  
ATOM   1744  OG1 THR A 165      19.483  57.885  51.395  1.00  0.00           O  
ATOM   1745  H   THR A 165      17.666  57.131  52.935  1.00  0.00           H  
ATOM   1746  HG1 THR A 165      19.073  58.769  51.140  1.00  0.00           H  
ATOM   1747  N   GLU A 166      19.964  54.852  53.396  1.00  0.00           N  
ATOM   1748  CA  GLU A 166      20.996  54.178  54.175  1.00  0.00           C  
ATOM   1749  C   GLU A 166      20.936  52.669  54.099  1.00  0.00           C  
ATOM   1750  O   GLU A 166      19.822  52.153  54.439  1.00  0.00           O  
ATOM   1751  CB  GLU A 166      20.924  54.480  55.659  1.00  0.00           C  
ATOM   1752  CG  GLU A 166      22.118  54.143  56.569  1.00  0.00           C  
ATOM   1753  CD  GLU A 166      21.744  54.333  58.048  1.00  0.00           C  
ATOM   1754  OE1 GLU A 166      20.713  53.780  58.435  1.00  0.00           O  
ATOM   1755  OE2 GLU A 166      22.570  54.761  58.856  1.00  0.00           O1-
ATOM   1756  H   GLU A 166      19.403  55.432  53.990  1.00  0.00           H  
ATOM   1757  N   ARG A 167      22.066  52.100  53.750  1.00  0.00           N  
ATOM   1758  CA  ARG A 167      22.161  50.569  53.578  1.00  0.00           C  
ATOM   1759  C   ARG A 167      23.515  50.050  54.045  1.00  0.00           C  
ATOM   1760  O   ARG A 167      24.550  50.697  53.882  1.00  0.00           O  
ATOM   1761  CB  ARG A 167      21.783  50.194  52.154  1.00  0.00           C  
ATOM   1762  CG  ARG A 167      22.620  50.558  50.924  1.00  0.00           C  
ATOM   1763  CD  ARG A 167      22.252  52.003  50.539  1.00  0.00           C  
ATOM   1764  NE  ARG A 167      22.756  52.258  49.178  1.00  0.00           N  
ATOM   1765  CZ  ARG A 167      22.253  53.192  48.341  1.00  0.00           C  
ATOM   1766  NH1 ARG A 167      21.126  53.871  48.570  1.00  0.00           N1+
ATOM   1767  NH2 ARG A 167      22.931  53.447  47.226  1.00  0.00           N  
ATOM   1768  H   ARG A 167      22.832  52.719  53.558  1.00  0.00           H  
ATOM   1769  HE  ARG A 167      23.232  51.523  48.696  1.00  0.00           H  
ATOM   1770 1HH1 ARG A 167      20.568  53.730  49.385  1.00  0.00           H  
ATOM   1771 2HH1 ARG A 167      20.739  54.221  47.715  1.00  0.00           H  
ATOM   1772 1HH2 ARG A 167      23.706  52.860  47.003  1.00  0.00           H  
ATOM   1773 2HH2 ARG A 167      23.073  54.372  46.874  1.00  0.00           H  
ATOM   1774  N   THR A 168      23.453  48.816  54.571  1.00  0.00           N  
ATOM   1775  CA  THR A 168      24.660  48.091  55.028  1.00  0.00           C  
ATOM   1776  C   THR A 168      25.525  47.767  53.813  1.00  0.00           C  
ATOM   1777  O   THR A 168      25.170  46.948  53.025  1.00  0.00           O  
ATOM   1778  CB  THR A 168      24.296  46.788  55.753  1.00  0.00           C  
ATOM   1779  CG2 THR A 168      24.118  46.929  57.231  1.00  0.00           C  
ATOM   1780  OG1 THR A 168      23.221  46.116  55.061  1.00  0.00           O  
ATOM   1781  H   THR A 168      22.675  48.262  54.867  1.00  0.00           H  
ATOM   1782  HG1 THR A 168      22.894  45.343  55.606  1.00  0.00           H  
ATOM   1783  N   VAL A 169      26.793  48.259  53.945  1.00  0.00           N  
ATOM   1784  CA  VAL A 169      27.775  48.138  52.887  1.00  0.00           C
[truncated: 2,154,221 more chars]
