# Supplementary material for: Structural insights into the pSer/pThr dependent regulation of the SHP2 tyrosine phosphatase in insulin and CD28 signaling
Source: Nat Commun. 2022 Sep 16;13:5439. doi: 10.1038/s41467-022-32918-5 (PMC9481563; doi:10.1038/s41467-022-32918-5)
Supplement: Supplementary file 4 — Supplementary dataset 2 [file 41467_2022_32918_MOESM4_ESM.zip › p0CD28-05-dynamics.pdb]

MODEL        1
ATOM      1  N   SER A   4      59.260  22.420  32.160  1.00  0.00           N  
ATOM      2  CA  SER A   4      59.070  23.210  30.930  1.00  0.00           C  
ATOM      3  C   SER A   4      57.660  23.640  30.610  1.00  0.00           C  
ATOM      4  O   SER A   4      56.800  22.840  30.890  1.00  0.00           O  
ATOM      5  CB  SER A   4      59.720  22.510  29.700  1.00  0.00           C  
ATOM      6  OG  SER A   4      59.290  21.100  29.730  1.00  0.00           O  
ATOM      7  HG  SER A   4      59.820  20.630  29.030  1.00  0.00           H  
ATOM      8  H1  SER A   4      59.650  21.530  31.900  1.00  0.00           H  
ATOM      9  H2  SER A   4      59.730  22.920  32.880  1.00  0.00           H  
ATOM     10  H3  SER A   4      58.440  22.070  32.600  1.00  0.00           H  
ATOM     11  N   GLY A   5      57.470  24.820  29.960  1.00  0.00           N  
ATOM     12  CA  GLY A   5      56.080  25.270  29.700  1.00  0.00           C  
ATOM     13  C   GLY A   5      55.870  26.710  30.150  1.00  0.00           C  
ATOM     14  O   GLY A   5      56.060  27.590  29.340  1.00  0.00           O  
ATOM     15  H   GLY A   5      58.080  25.420  29.440  1.00  0.00           H  
ATOM     16  N   PHE A   6      55.580  26.900  31.460  1.00  0.00           N  
ATOM     17  CA  PHE A   6      55.180  28.200  32.060  1.00  0.00           C  
ATOM     18  C   PHE A   6      56.090  29.340  31.670  1.00  0.00           C  
ATOM     19  O   PHE A   6      55.650  30.330  31.040  1.00  0.00           O  
ATOM     20  CB  PHE A   6      55.310  27.950  33.610  1.00  0.00           C  
ATOM     21  CG  PHE A   6      54.500  26.820  34.280  1.00  0.00           C  
ATOM     22  CD1 PHE A   6      53.170  26.750  33.990  1.00  0.00           C  
ATOM     23  CD2 PHE A   6      55.140  26.020  35.230  1.00  0.00           C  
ATOM     24  CE1 PHE A   6      52.430  25.740  34.630  1.00  0.00           C  
ATOM     25  CE2 PHE A   6      54.330  25.130  35.960  1.00  0.00           C  
ATOM     26  CZ  PHE A   6      53.020  24.960  35.600  1.00  0.00           C  
ATOM     27  H   PHE A   6      55.670  26.190  32.150  1.00  0.00           H  
ATOM     28  HD1 PHE A   6      52.680  27.470  33.340  1.00  0.00           H  
ATOM     29  HD2 PHE A   6      56.170  26.190  35.540  1.00  0.00           H  
ATOM     30  HE1 PHE A   6      51.380  25.650  34.340  1.00  0.00           H  
ATOM     31  HE2 PHE A   6      54.760  24.570  36.790  1.00  0.00           H  
ATOM     32  HZ  PHE A   6      52.380  24.270  36.150  1.00  0.00           H  
ATOM     33  N   TRP A   7      57.410  29.060  31.750  1.00  0.00           N  
ATOM     34  CA  TRP A   7      58.420  30.160  31.420  1.00  0.00           C  
ATOM     35  C   TRP A   7      58.520  30.590  29.970  1.00  0.00           C  
ATOM     36  O   TRP A   7      58.140  31.730  29.730  1.00  0.00           O  
ATOM     37  CB  TRP A   7      59.740  29.670  31.970  1.00  0.00           C  
ATOM     38  CG  TRP A   7      60.820  30.600  31.550  1.00  0.00           C  
ATOM     39  CD1 TRP A   7      60.960  31.850  31.920  1.00  0.00           C  
ATOM     40  CD2 TRP A   7      61.540  30.380  30.400  1.00  0.00           C  
ATOM     41  CE2 TRP A   7      62.210  31.580  30.150  1.00  0.00           C  
ATOM     42  CE3 TRP A   7      61.610  29.290  29.590  1.00  0.00           C  
ATOM     43  NE1 TRP A   7      61.810  32.390  31.100  1.00  0.00           N  
ATOM     44  CZ2 TRP A   7      62.920  31.740  28.980  1.00  0.00           C  
ATOM     45  CZ3 TRP A   7      62.300  29.420  28.340  1.00  0.00           C  
ATOM     46  CH2 TRP A   7      62.950  30.660  28.080  1.00  0.00           C  
ATOM     47  H   TRP A   7      57.780  28.240  32.190  1.00  0.00           H  
ATOM     48  HD1 TRP A   7      60.570  32.220  32.870  1.00  0.00           H  
ATOM     49  HE1 TRP A   7      62.000  33.370  31.230  1.00  0.00           H  
ATOM     50  HE3 TRP A   7      61.000  28.410  29.750  1.00  0.00           H  
ATOM     51  HZ2 TRP A   7      63.370  32.620  28.530  1.00  0.00           H  
ATOM     52  HZ3 TRP A   7      61.990  28.800  27.490  1.00  0.00           H  
ATOM     53  HH2 TRP A   7      63.610  30.740  27.210  1.00  0.00           H  
ATOM     54  N   GLU A   8      58.500  29.640  29.050  1.00  0.00           N  
ATOM     55  CA  GLU A   8      58.340  29.850  27.590  1.00  0.00           C  
ATOM     56  C   GLU A   8      57.020  30.420  27.250  1.00  0.00           C  
ATOM     57  O   GLU A   8      56.780  31.180  26.330  1.00  0.00           O  
ATOM     58  CB  GLU A   8      59.020  28.740  26.720  1.00  0.00           C  
ATOM     59  CG  GLU A   8      58.390  27.310  26.940  1.00  0.00           C  
ATOM     60  CD  GLU A   8      59.060  26.460  28.000  1.00  0.00           C  
ATOM     61  OE1 GLU A   8      59.260  26.870  29.140  1.00  0.00           O  
ATOM     62  OE2 GLU A   8      59.580  25.400  27.560  1.00  0.00           O1-
ATOM     63  H   GLU A   8      58.590  28.700  29.360  1.00  0.00           H  
ATOM     64  N   GLU A   9      55.900  29.980  27.830  1.00  0.00           N  
ATOM     65  CA  GLU A   9      54.530  30.560  27.710  1.00  0.00           C  
ATOM     66  C   GLU A   9      54.450  32.060  28.120  1.00  0.00           C  
ATOM     67  O   GLU A   9      53.970  32.920  27.360  1.00  0.00           O  
ATOM     68  CB  GLU A   9      53.530  29.800  28.480  1.00  0.00           C  
ATOM     69  CG  GLU A   9      52.190  29.870  27.890  1.00  0.00           C  
ATOM     70  CD  GLU A   9      51.110  28.970  28.550  1.00  0.00           C  
ATOM     71  OE1 GLU A   9      51.160  28.490  29.620  1.00  0.00           O  
ATOM     72  OE2 GLU A   9      50.100  28.700  27.840  1.00  0.00           O1-
ATOM     73  H   GLU A   9      55.860  29.160  28.400  1.00  0.00           H  
ATOM     74  N   PHE A  10      55.030  32.310  29.290  1.00  0.00           N  
ATOM     75  CA  PHE A  10      55.230  33.660  29.870  1.00  0.00           C  
ATOM     76  C   PHE A  10      56.100  34.590  29.020  1.00  0.00           C  
ATOM     77  O   PHE A  10      55.650  35.700  28.670  1.00  0.00           O  
ATOM     78  CB  PHE A  10      55.930  33.340  31.210  1.00  0.00           C  
ATOM     79  CG  PHE A  10      56.850  34.290  32.010  1.00  0.00           C  
ATOM     80  CD1 PHE A  10      56.250  35.410  32.620  1.00  0.00           C  
ATOM     81  CD2 PHE A  10      58.190  34.230  31.870  1.00  0.00           C  
ATOM     82  CE1 PHE A  10      57.050  36.530  32.780  1.00  0.00           C  
ATOM     83  CE2 PHE A  10      59.030  35.300  32.140  1.00  0.00           C  
ATOM     84  CZ  PHE A  10      58.450  36.510  32.510  1.00  0.00           C  
ATOM     85  H   PHE A  10      55.250  31.570  29.920  1.00  0.00           H  
ATOM     86  HD1 PHE A  10      55.290  35.370  33.130  1.00  0.00           H  
ATOM     87  HD2 PHE A  10      58.660  33.320  31.500  1.00  0.00           H  
ATOM     88  HE1 PHE A  10      56.570  37.430  33.190  1.00  0.00           H  
ATOM     89  HE2 PHE A  10      60.120  35.180  32.070  1.00  0.00           H  
ATOM     90  HZ  PHE A  10      58.980  37.440  32.350  1.00  0.00           H  
ATOM     91  N   GLU A  11      57.190  34.120  28.460  1.00  0.00           N  
ATOM     92  CA  GLU A  11      58.030  34.980  27.550  1.00  0.00           C  
ATOM     93  C   GLU A  11      57.220  35.310  26.280  1.00  0.00           C  
ATOM     94  O   GLU A  11      57.060  36.530  25.980  1.00  0.00           O  
ATOM     95  CB  GLU A  11      59.400  34.360  27.260  1.00  0.00           C  
ATOM     96  CG  GLU A  11      60.250  34.670  28.440  1.00  0.00           C  
ATOM     97  CD  GLU A  11      61.120  35.910  28.180  1.00  0.00           C  
ATOM     98  OE1 GLU A  11      62.370  35.720  27.990  1.00  0.00           O  
ATOM     99  OE2 GLU A  11      60.710  37.030  27.870  1.00  0.00           O1-
ATOM    100  H   GLU A  11      57.560  33.200  28.600  1.00  0.00           H  
ATOM    101  N   THR A  12      56.590  34.350  25.610  1.00  0.00           N  
ATOM    102  CA  THR A  12      55.710  34.700  24.480  1.00  0.00           C  
ATOM    103  C   THR A  12      54.580  35.630  24.820  1.00  0.00           C  
ATOM    104  O   THR A  12      54.450  36.700  24.190  1.00  0.00           O  
ATOM    105  CB  THR A  12      55.080  33.430  23.880  1.00  0.00           C  
ATOM    106  CG2 THR A  12      54.670  33.760  22.470  1.00  0.00           C  
ATOM    107  OG1 THR A  12      56.010  32.390  23.660  1.00  0.00           O  
ATOM    108  H   THR A  12      56.690  33.360  25.710  1.00  0.00           H  
ATOM    109  HG1 THR A  12      55.440  31.600  23.470  1.00  0.00           H  
ATOM    110  N   LEU A  13      53.910  35.350  25.960  1.00  0.00           N  
ATOM    111  CA  LEU A  13      52.780  36.200  26.360  1.00  0.00           C  
ATOM    112  C   LEU A  13      53.240  37.590  26.840  1.00  0.00           C  
ATOM    113  O   LEU A  13      52.490  38.570  26.680  1.00  0.00           O  
ATOM    114  CB  LEU A  13      52.090  35.480  27.510  1.00  0.00           C  
ATOM    115  CG  LEU A  13      50.920  34.560  27.110  1.00  0.00           C  
ATOM    116  CD1 LEU A  13      50.170  33.980  28.320  1.00  0.00           C  
ATOM    117  CD2 LEU A  13      49.850  35.320  26.320  1.00  0.00           C  
ATOM    118  H   LEU A  13      54.000  34.450  26.380  1.00  0.00           H  
ATOM    119  N   GLN A  14      54.340  37.640  27.590  1.00  0.00           N  
ATOM    120  CA  GLN A  14      54.950  38.950  27.870  1.00  0.00           C  
ATOM    121  C   GLN A  14      55.640  39.750  26.770  1.00  0.00           C  
ATOM    122  O   GLN A  14      55.270  40.940  26.630  1.00  0.00           O  
ATOM    123  CB  GLN A  14      55.510  39.000  29.240  1.00  0.00           C  
ATOM    124  CG  GLN A  14      54.450  38.980  30.350  1.00  0.00           C  
ATOM    125  CD  GLN A  14      53.230  39.920  30.190  1.00  0.00           C  
ATOM    126  NE2 GLN A  14      53.390  41.230  30.520  1.00  0.00           N  
ATOM    127  OE1 GLN A  14      52.120  39.350  30.070  1.00  0.00           O  
ATOM    128  H   GLN A  14      54.760  36.800  27.950  1.00  0.00           H  
ATOM    129 1HE2 GLN A  14      54.220  41.640  30.910  1.00  0.00           H  
ATOM    130 2HE2 GLN A  14      52.720  41.880  30.170  1.00  0.00           H  
ATOM    131  N   GLN A  15      56.220  39.030  25.790  1.00  0.00           N  
ATOM    132  CA  GLN A  15      56.560  39.720  24.550  1.00  0.00           C  
ATOM    133  C   GLN A  15      55.350  40.280  23.770  1.00  0.00           C  
ATOM    134  O   GLN A  15      55.380  41.390  23.310  1.00  0.00           O  
ATOM    135  CB  GLN A  15      57.250  38.710  23.600  1.00  0.00           C  
ATOM    136  CG  GLN A  15      58.620  38.250  24.110  1.00  0.00           C  
ATOM    137  CD  GLN A  15      59.560  39.410  24.210  1.00  0.00           C  
ATOM    138  NE2 GLN A  15      60.270  39.610  23.160  1.00  0.00           N  
ATOM    139  OE1 GLN A  15      59.810  39.950  25.330  1.00  0.00           O  
ATOM    140  H   GLN A  15      56.520  38.080  25.800  1.00  0.00           H  
ATOM    141 1HE2 GLN A  15      60.290  38.960  22.400  1.00  0.00           H  
ATOM    142 2HE2 GLN A  15      60.980  40.310  23.090  1.00  0.00           H  
ATOM    143  N   GLN A  16      54.220  39.560  23.670  1.00  0.00           N  
ATOM    144  CA  GLN A  16      53.030  40.110  22.950  1.00  0.00           C  
ATOM    145  C   GLN A  16      52.580  41.560  23.430  1.00  0.00           C  
ATOM    146  O   GLN A  16      52.100  42.250  22.520  1.00  0.00           O  
ATOM    147  CB  GLN A  16      51.850  39.090  22.840  1.00  0.00           C  
ATOM    148  CG  GLN A  16      52.310  37.900  21.960  1.00  0.00           C  
ATOM    149  CD  GLN A  16      51.220  36.880  21.900  1.00  0.00           C  
ATOM    150  NE2 GLN A  16      51.400  35.960  20.990  1.00  0.00           N  
ATOM    151  OE1 GLN A  16      50.240  36.950  22.700  1.00  0.00           O  
ATOM    152  H   GLN A  16      54.290  38.570  23.810  1.00  0.00           H  
ATOM    153 1HE2 GLN A  16      52.220  35.790  20.450  1.00  0.00           H  
ATOM    154 2HE2 GLN A  16      50.850  35.130  21.030  1.00  0.00           H  
ATOM    155  N   GLU A  17      52.890  42.030  24.660  1.00  0.00           N  
ATOM    156  CA  GLU A  17      52.620  43.410  25.100  1.00  0.00           C  
ATOM    157  C   GLU A  17      53.490  44.550  24.560  1.00  0.00           C  
ATOM    158  O   GLU A  17      53.390  45.710  24.890  1.00  0.00           O  
ATOM    159  CB  GLU A  17      52.690  43.360  26.650  1.00  0.00           C  
ATOM    160  CG  GLU A  17      51.350  43.240  27.310  1.00  0.00           C  
ATOM    161  CD  GLU A  17      51.360  43.850  28.760  1.00  0.00           C  
ATOM    162  OE1 GLU A  17      51.610  45.050  28.890  1.00  0.00           O  
ATOM    163  OE2 GLU A  17      51.400  43.130  29.790  1.00  0.00           O1-
ATOM    164  H   GLU A  17      53.290  41.420  25.330  1.00  0.00           H  
ATOM    165  N   CYS A  18      54.640  44.240  23.930  1.00  0.00           N  
ATOM    166  CA  CYS A  18      55.590  45.200  23.240  1.00  0.00           C  
ATOM    167  C   CYS A  18      55.150  46.010  22.000  1.00  0.00           C  
ATOM    168  O   CYS A  18      56.060  46.570  21.360  1.00  0.00           O  
ATOM    169  CB  CYS A  18      57.050  44.640  23.140  1.00  0.00           C  
ATOM    170  SG  CYS A  18      57.820  43.990  24.710  1.00  0.00           S  
ATOM    171  H   CYS A  18      54.910  43.280  23.800  1.00  0.00           H  
ATOM    172  HG  CYS A  18      58.570  45.050  24.980  1.00  0.00           H  
ATOM    173  N   LYS A  19      54.070  45.550  21.390  1.00  0.00           N  
ATOM    174  CA  LYS A  19      53.350  46.320  20.370  1.00  0.00           C  
ATOM    175  C   LYS A  19      52.140  47.100  20.980  1.00  0.00           C  
ATOM    176  O   LYS A  19      51.520  46.400  21.770  1.00  0.00           O  
ATOM    177  CB  LYS A  19      52.870  45.460  19.220  1.00  0.00           C  
ATOM    178  CG  LYS A  19      54.000  44.830  18.390  1.00  0.00           C  
ATOM    179  CD  LYS A  19      53.700  44.190  17.030  1.00  0.00           C  
ATOM    180  CE  LYS A  19      52.490  43.270  17.130  1.00  0.00           C  
ATOM    181  NZ  LYS A  19      52.160  42.520  15.920  1.00  0.00           N1+
ATOM    182  H   LYS A  19      53.760  44.610  21.520  1.00  0.00           H  
ATOM    183  HZ1 LYS A  19      52.940  42.610  15.310  1.00  0.00           H  
ATOM    184  HZ2 LYS A  19      52.090  41.530  16.090  1.00  0.00           H  
ATOM    185  HZ3 LYS A  19      51.300  42.900  15.560  1.00  0.00           H  
ATOM    186  N   LEU A  20      51.880  48.370  20.660  1.00  0.00           N  
ATOM    187  CA  LEU A  20      50.800  49.110  21.410  1.00  0.00           C  
ATOM    188  C   LEU A  20      49.430  48.350  21.290  1.00  0.00           C  
ATOM    189  O   LEU A  20      49.060  47.880  20.200  1.00  0.00           O  
ATOM    190  CB  LEU A  20      50.630  50.500  20.780  1.00  0.00           C  
ATOM    191  CG  LEU A  20      51.730  51.460  21.100  1.00  0.00           C  
ATOM    192  CD1 LEU A  20      51.480  52.630  20.110  1.00  0.00           C  
ATOM    193  CD2 LEU A  20      51.700  52.000  22.490  1.00  0.00           C  
ATOM    194  H   LEU A  20      52.270  48.910  19.910  1.00  0.00           H  
ATOM    195  N   LEU A  21      48.630  48.510  22.380  1.00  0.00           N  
ATOM    196  CA  LEU A  21      47.290  47.840  22.440  1.00  0.00           C  
ATOM    197  C   LEU A  21      46.140  48.700  21.850  1.00  0.00           C  
ATOM    198  O   LEU A  21      45.540  48.230  20.840  1.00  0.00           O  
ATOM    199  CB  LEU A  21      47.030  47.170  23.780  1.00  0.00           C  
ATOM    200  CG  LEU A  21      48.000  46.010  24.090  1.00  0.00           C  
ATOM    201  CD1 LEU A  21      48.180  45.770  25.590  1.00  0.00           C  
ATOM    202  CD2 LEU A  21      47.560  44.740  23.370  1.00  0.00           C  
ATOM    203  H   LEU A  21      48.990  48.890  23.230  1.00  0.00           H  
ATOM    204  N   TYR A  22      45.880  49.930  22.380  1.00  0.00           N  
ATOM    205  CA  TYR A  22      44.660  50.700  21.970  1.00  0.00           C  
ATOM    206  C   TYR A  22      44.700  52.190  22.070  1.00  0.00           C  
ATOM    207  O   TYR A  22      45.540  52.540  22.830  1.00  0.00           O  
ATOM    208  CB  TYR A  22      43.460  50.140  22.780  1.00  0.00           C  
ATOM    209  CG  TYR A  22      42.700  48.920  22.430  1.00  0.00           C  
ATOM    210  CD1 TYR A  22      41.820  48.900  21.400  1.00  0.00           C  
ATOM    211  CD2 TYR A  22      42.970  47.690  23.070  1.00  0.00           C  
ATOM    212  CE1 TYR A  22      41.120  47.690  21.090  1.00  0.00           C  
ATOM    213  CE2 TYR A  22      42.410  46.490  22.720  1.00  0.00           C  
ATOM    214  CZ  TYR A  22      41.510  46.490  21.680  1.00  0.00           C  
ATOM    215  OH  TYR A  22      41.290  45.270  21.090  1.00  0.00           O  
ATOM    216  H   TYR A  22      46.500  50.390  23.030  1.00  0.00           H  
ATOM    217  HD1 TYR A  22      41.590  49.790  20.830  1.00  0.00           H  
ATOM    218  HD2 TYR A  22      43.670  47.680  23.910  1.00  0.00           H  
ATOM    219  HE1 TYR A  22      40.260  47.840  20.430  1.00  0.00           H  
ATOM    220  HE2 TYR A  22      42.340  45.680  23.450  1.00  0.00           H  
ATOM    221  HH  TYR A  22      41.960  44.590  21.400  1.00  0.00           H  
ATOM    222  N   SER A  23      43.600  52.890  21.770  1.00  0.00           N  
ATOM    223  CA  SER A  23      43.710  54.410  21.810  1.00  0.00           C  
ATOM    224  C   SER A  23      43.840  54.970  23.240  1.00  0.00           C  
ATOM    225  O   SER A  23      43.180  54.310  24.100  1.00  0.00           O  
ATOM    226  CB  SER A  23      42.420  55.050  21.330  1.00  0.00           C  
ATOM    227  OG  SER A  23      42.690  56.410  21.260  1.00  0.00           O  
ATOM    228  H   SER A  23      42.700  52.500  21.950  1.00  0.00           H  
ATOM    229  HG  SER A  23      42.180  56.760  22.040  1.00  0.00           H  
ATOM    230  N   ARG A  24      44.750  55.880  23.460  1.00  0.00           N  
ATOM    231  CA  ARG A  24      44.970  56.510  24.810  1.00  0.00           C  
ATOM    232  C   ARG A  24      44.760  58.000  24.990  1.00  0.00           C  
ATOM    233  O   ARG A  24      45.360  58.640  25.820  1.00  0.00           O  
ATOM    234  CB  ARG A  24      46.370  56.170  25.420  1.00  0.00           C  
ATOM    235  CG  ARG A  24      46.470  54.660  25.730  1.00  0.00           C  
ATOM    236  CD  ARG A  24      47.920  54.220  25.950  1.00  0.00           C  
ATOM    237  NE  ARG A  24      48.730  54.430  24.720  1.00  0.00           N  
ATOM    238  CZ  ARG A  24      49.970  54.830  24.670  1.00  0.00           C  
ATOM    239  NH1 ARG A  24      50.810  54.860  25.720  1.00  0.00           N1+
ATOM    240  NH2 ARG A  24      50.460  55.340  23.550  1.00  0.00           N  
ATOM    241  H   ARG A  24      45.540  55.870  22.850  1.00  0.00           H  
ATOM    242  HE  ARG A  24      48.260  54.040  23.920  1.00  0.00           H  
ATOM    243 1HH1 ARG A  24      50.550  54.630  26.660  1.00  0.00           H  
ATOM    244 2HH1 ARG A  24      51.710  55.230  25.520  1.00  0.00           H  
ATOM    245 1HH2 ARG A  24      49.880  55.450  22.740  1.00  0.00           H  
ATOM    246 2HH2 ARG A  24      51.380  55.710  23.480  1.00  0.00           H  
ATOM    247  N   LYS A  25      43.740  58.520  24.280  1.00  0.00           N  
ATOM    248  CA  LYS A  25      43.600  59.980  24.190  1.00  0.00           C  
ATOM    249  C   LYS A  25      43.340  60.750  25.480  1.00  0.00           C  
ATOM    250  O   LYS A  25      44.160  61.630  25.830  1.00  0.00           O  
ATOM    251  CB  LYS A  25      42.550  60.340  23.080  1.00  0.00           C  
ATOM    252  CG  LYS A  25      42.750  59.750  21.680  1.00  0.00           C  
ATOM    253  CD  LYS A  25      41.890  60.420  20.660  1.00  0.00           C  
ATOM    254  CE  LYS A  25      41.900  59.750  19.290  1.00  0.00           C  
ATOM    255  NZ  LYS A  25      41.720  58.310  19.260  1.00  0.00           N1+
ATOM    256  H   LYS A  25      43.030  58.020  23.790  1.00  0.00           H  
ATOM    257  HZ1 LYS A  25      41.610  57.940  18.330  1.00  0.00           H  
ATOM    258  HZ2 LYS A  25      42.520  57.860  19.640  1.00  0.00           H  
ATOM    259  HZ3 LYS A  25      40.920  58.020  19.780  1.00  0.00           H  
ATOM    260  N   GLU A  26      42.240  60.500  26.160  1.00  0.00           N  
ATOM    261  CA  GLU A  26      41.990  61.290  27.380  1.00  0.00           C  
ATOM    262  C   GLU A  26      43.010  60.920  28.520  1.00  0.00           C  
ATOM    263  O   GLU A  26      43.250  61.670  29.420  1.00  0.00           O  
ATOM    264  CB  GLU A  26      40.560  61.050  27.780  1.00  0.00           C  
ATOM    265  CG  GLU A  26      39.570  61.530  26.670  1.00  0.00           C  
ATOM    266  CD  GLU A  26      39.440  63.030  26.650  1.00  0.00           C  
ATOM    267  OE1 GLU A  26      39.180  63.690  27.680  1.00  0.00           O  
ATOM    268  OE2 GLU A  26      39.490  63.580  25.520  1.00  0.00           O1-
ATOM    269  H   GLU A  26      41.530  59.820  25.970  1.00  0.00           H  
ATOM    270  N   GLY A  27      43.710  59.790  28.380  1.00  0.00           N  
ATOM    271  CA  GLY A  27      44.880  59.400  29.130  1.00  0.00           C  
ATOM    272  C   GLY A  27      46.120  60.300  28.770  1.00  0.00           C  
ATOM    273  O   GLY A  27      46.690  61.020  29.630  1.00  0.00           O  
ATOM    274  H   GLY A  27      43.360  59.010  27.860  1.00  0.00           H  
ATOM    275  N   GLN A  28      46.290  60.400  27.430  1.00  0.00           N  
ATOM    276  CA  GLN A  28      47.380  61.210  26.800  1.00  0.00           C  
ATOM    277  C   GLN A  28      47.340  62.710  26.990  1.00  0.00           C  
ATOM    278  O   GLN A  28      48.360  63.380  26.730  1.00  0.00           O  
ATOM    279  CB  GLN A  28      47.450  60.950  25.320  1.00  0.00           C  
ATOM    280  CG  GLN A  28      48.180  59.700  24.950  1.00  0.00           C  
ATOM    281  CD  GLN A  28      48.390  59.870  23.410  1.00  0.00           C  
ATOM    282  NE2 GLN A  28      49.540  60.200  22.830  1.00  0.00           N  
ATOM    283  OE1 GLN A  28      47.420  59.770  22.630  1.00  0.00           O  
ATOM    284  H   GLN A  28      45.840  59.790  26.770  1.00  0.00           H  
ATOM    285 1HE2 GLN A  28      50.350  60.370  23.380  1.00  0.00           H  
ATOM    286 2HE2 GLN A  28      49.520  60.270  21.830  1.00  0.00           H  
ATOM    287  N   ARG A  29      46.110  63.170  27.160  1.00  0.00           N  
ATOM    288  CA  ARG A  29      45.900  64.560  27.530  1.00  0.00           C  
ATOM    289  C   ARG A  29      46.750  65.160  28.630  1.00  0.00           C  
ATOM    290  O   ARG A  29      46.650  64.810  29.820  1.00  0.00           O  
ATOM    291  CB  ARG A  29      44.440  64.880  28.000  1.00  0.00           C  
ATOM    292  CG  ARG A  29      43.410  65.050  26.880  1.00  0.00           C  
ATOM    293  CD  ARG A  29      41.970  65.390  27.220  1.00  0.00           C  
ATOM    294  NE  ARG A  29      41.790  66.690  27.820  1.00  0.00           N  
ATOM    295  CZ  ARG A  29      40.670  67.260  28.210  1.00  0.00           C  
ATOM    296  NH1 ARG A  29      39.620  66.540  28.270  1.00  0.00           N1+
ATOM    297  NH2 ARG A  29      40.630  68.600  28.370  1.00  0.00           N  
ATOM    298  H   ARG A  29      45.270  62.660  26.980  1.00  0.00           H  
ATOM    299  HE  ARG A  29      42.640  67.220  27.870  1.00  0.00           H  
ATOM    300 1HH1 ARG A  29      39.620  65.620  27.890  1.00  0.00           H  
ATOM    301 2HH1 ARG A  29      38.850  66.840  28.830  1.00  0.00           H  
ATOM    302 1HH2 ARG A  29      41.300  69.300  28.130  1.00  0.00           H  
ATOM    303 2HH2 ARG A  29      39.890  68.860  29.000  1.00  0.00           H  
ATOM    304  N   GLN A  30      47.490  66.220  28.260  1.00  0.00           N  
ATOM    305  CA  GLN A  30      48.330  67.010  29.190  1.00  0.00           C  
ATOM    306  C   GLN A  30      47.560  67.490  30.490  1.00  0.00           C  
ATOM    307  O   GLN A  30      48.110  67.500  31.610  1.00  0.00           O  
ATOM    308  CB  GLN A  30      48.990  68.110  28.460  1.00  0.00           C  
ATOM    309  CG  GLN A  30      50.200  68.720  29.220  1.00  0.00           C  
ATOM    310  CD  GLN A  30      50.830  69.690  28.250  1.00  0.00           C  
ATOM    311  NE2 GLN A  30      51.740  69.070  27.530  1.00  0.00           N  
ATOM    312  OE1 GLN A  30      50.690  70.860  28.240  1.00  0.00           O  
ATOM    313  H   GLN A  30      47.500  66.400  27.280  1.00  0.00           H  
ATOM    314 1HE2 GLN A  30      52.020  68.110  27.570  1.00  0.00           H  
ATOM    315 2HE2 GLN A  30      52.070  69.670  26.800  1.00  0.00           H  
ATOM    316  N   GLU A  31      46.330  67.860  30.280  1.00  0.00           N  
ATOM    317  CA  GLU A  31      45.390  68.400  31.330  1.00  0.00           C  
ATOM    318  C   GLU A  31      45.010  67.410  32.480  1.00  0.00           C  
ATOM    319  O   GLU A  31      44.480  67.800  33.510  1.00  0.00           O  
ATOM    320  CB  GLU A  31      44.110  68.880  30.650  1.00  0.00           C  
ATOM    321  CG  GLU A  31      44.100  69.910  29.550  1.00  0.00           C  
ATOM    322  CD  GLU A  31      44.090  69.280  28.130  1.00  0.00           C  
ATOM    323  OE1 GLU A  31      44.700  68.180  27.940  1.00  0.00           O  
ATOM    324  OE2 GLU A  31      43.430  69.830  27.270  1.00  0.00           O1-
ATOM    325  H   GLU A  31      45.950  67.770  29.360  1.00  0.00           H  
ATOM    326  N   ASN A  32      45.140  66.110  32.220  1.00  0.00           N  
ATOM    327  CA  ASN A  32      44.760  64.970  33.060  1.00  0.00           C  
ATOM    328  C   ASN A  32      45.760  64.340  34.060  1.00  0.00           C  
ATOM    329  O   ASN A  32      45.470  63.780  35.120  1.00  0.00           O  
ATOM    330  CB  ASN A  32      44.070  63.900  32.240  1.00  0.00           C  
ATOM    331  CG  ASN A  32      42.610  64.300  31.880  1.00  0.00           C  
ATOM    332  ND2 ASN A  32      42.060  63.600  30.870  1.00  0.00           N  
ATOM    333  OD1 ASN A  32      41.830  64.860  32.640  1.00  0.00           O  
ATOM    334  H   ASN A  32      45.730  65.980  31.420  1.00  0.00           H  
ATOM    335 1HD2 ASN A  32      42.500  62.970  30.230  1.00  0.00           H  
ATOM    336 2HD2 ASN A  32      41.070  63.490  30.950  1.00  0.00           H  
ATOM    337  N   LYS A  33      46.950  64.100  33.520  1.00  0.00           N  
ATOM    338  CA  LYS A  33      48.050  63.330  34.180  1.00  0.00           C  
ATOM    339  C   LYS A  33      48.530  63.780  35.550  1.00  0.00           C  
ATOM    340  O   LYS A  33      49.320  63.210  36.220  1.00  0.00           O  
ATOM    341  CB  LYS A  33      49.360  63.330  33.360  1.00  0.00           C  
ATOM    342  CG  LYS A  33      49.250  62.530  31.980  1.00  0.00           C  
ATOM    343  CD  LYS A  33      50.420  62.970  31.050  1.00  0.00           C  
ATOM    344  CE  LYS A  33      50.060  62.840  29.570  1.00  0.00           C  
ATOM    345  NZ  LYS A  33      51.110  63.290  28.610  1.00  0.00           N1+
ATOM    346  H   LYS A  33      47.170  64.530  32.650  1.00  0.00           H  
ATOM    347  HZ1 LYS A  33      51.930  62.760  28.820  1.00  0.00           H  
ATOM    348  HZ2 LYS A  33      50.840  63.160  27.660  1.00  0.00           H  
ATOM    349  HZ3 LYS A  33      51.310  64.260  28.730  1.00  0.00           H  
ATOM    350  N   ASN A  34      48.180  64.980  36.030  1.00  0.00           N  
ATOM    351  CA  ASN A  34      48.150  65.350  37.460  1.00  0.00           C  
ATOM    352  C   ASN A  34      47.370  64.430  38.400  1.00  0.00           C  
ATOM    353  O   ASN A  34      47.210  64.700  39.590  1.00  0.00           O  
ATOM    354  CB  ASN A  34      47.770  66.810  37.530  1.00  0.00           C  
ATOM    355  CG  ASN A  34      48.080  67.460  38.920  1.00  0.00           C  
ATOM    356  ND2 ASN A  34      46.980  67.850  39.490  1.00  0.00           N  
ATOM    357  OD1 ASN A  34      49.140  67.450  39.550  1.00  0.00           O  
ATOM    358  H   ASN A  34      48.300  65.760  35.410  1.00  0.00           H  
ATOM    359 1HD2 ASN A  34      46.120  67.610  39.060  1.00  0.00           H  
ATOM    360 2HD2 ASN A  34      47.030  68.480  40.270  1.00  0.00           H  
ATOM    361  N   LYS A  35      46.550  63.510  37.840  1.00  0.00           N  
ATOM    362  CA  LYS A  35      45.850  62.480  38.610  1.00  0.00           C  
ATOM    363  C   LYS A  35      46.350  61.080  38.430  1.00  0.00           C  
ATOM    364  O   LYS A  35      45.670  60.100  38.650  1.00  0.00           O  
ATOM    365  CB  LYS A  35      44.430  62.620  38.330  1.00  0.00           C  
ATOM    366  CG  LYS A  35      43.930  63.980  38.870  1.00  0.00           C  
ATOM    367  CD  LYS A  35      42.400  63.960  38.880  1.00  0.00           C  
ATOM    368  CE  LYS A  35      41.800  65.340  38.750  1.00  0.00           C  
ATOM    369  NZ  LYS A  35      40.330  65.320  38.720  1.00  0.00           N1+
ATOM    370  H   LYS A  35      46.300  63.540  36.870  1.00  0.00           H  
ATOM    371  HZ1 LYS A  35      40.020  66.250  38.520  1.00  0.00           H  
ATOM    372  HZ2 LYS A  35      39.950  64.800  37.960  1.00  0.00           H  
ATOM    373  HZ3 LYS A  35      39.870  65.170  39.600  1.00  0.00           H  
ATOM    374  N   ASN A  36      47.630  60.960  37.990  1.00  0.00           N  
ATOM    375  CA  ASN A  36      48.240  59.640  37.910  1.00  0.00           C  
ATOM    376  C   ASN A  36      49.480  59.470  38.820  1.00  0.00           C  
ATOM    377  O   ASN A  36      50.140  60.500  38.900  1.00  0.00           O  
ATOM    378  CB  ASN A  36      48.650  59.270  36.490  1.00  0.00           C  
ATOM    379  CG  ASN A  36      47.530  59.190  35.430  1.00  0.00           C  
ATOM    380  ND2 ASN A  36      47.860  58.880  34.190  1.00  0.00           N  
ATOM    381  OD1 ASN A  36      46.410  58.990  35.760  1.00  0.00           O  
ATOM    382  H   ASN A  36      48.190  61.790  37.930  1.00  0.00           H  
ATOM    383 1HD2 ASN A  36      48.790  58.630  33.930  1.00  0.00           H  
ATOM    384 2HD2 ASN A  36      47.170  58.780  33.470  1.00  0.00           H  
ATOM    385  N   ARG A  37      49.870  58.270  39.270  1.00  0.00           N  
ATOM    386  CA  ARG A  37      51.120  57.980  40.010  1.00  0.00           C  
ATOM    387  C   ARG A  37      52.250  57.600  39.070  1.00  0.00           C  
ATOM    388  O   ARG A  37      53.080  58.560  38.950  1.00  0.00           O  
ATOM    389  CB  ARG A  37      50.900  56.910  41.130  1.00  0.00           C  
ATOM    390  CG  ARG A  37      52.050  56.600  42.130  1.00  0.00           C  
ATOM    391  CD  ARG A  37      51.550  55.680  43.230  1.00  0.00           C  
ATOM    392  NE  ARG A  37      50.610  56.380  44.140  1.00  0.00           N  
ATOM    393  CZ  ARG A  37      49.310  56.140  44.330  1.00  0.00           C  
ATOM    394  NH1 ARG A  37      48.600  55.330  43.590  1.00  0.00           N1+
ATOM    395  NH2 ARG A  37      48.810  56.490  45.480  1.00  0.00           N  
ATOM    396  H   ARG A  37      49.350  57.520  38.880  1.00  0.00           H  
ATOM    397  HE  ARG A  37      51.050  57.160  44.570  1.00  0.00           H  
ATOM    398 1HH1 ARG A  37      48.980  54.630  42.990  1.00  0.00           H  
ATOM    399 2HH1 ARG A  37      47.610  55.440  43.490  1.00  0.00           H  
ATOM    400 1HH2 ARG A  37      49.330  56.870  46.240  1.00  0.00           H  
ATOM    401 2HH2 ARG A  37      47.880  56.180  45.670  1.00  0.00           H  
ATOM    402  N   TYR A  38      52.230  56.600  38.180  1.00  0.00           N  
ATOM    403  CA  TYR A  38      53.340  56.360  37.220  1.00  0.00           C  
ATOM    404  C   TYR A  38      53.070  56.620  35.710  1.00  0.00           C  
ATOM    405  O   TYR A  38      52.070  56.170  35.140  1.00  0.00           O  
ATOM    406  CB  TYR A  38      53.910  54.900  37.410  1.00  0.00           C  
ATOM    407  CG  TYR A  38      54.120  54.620  38.870  1.00  0.00           C  
ATOM    408  CD1 TYR A  38      55.200  55.060  39.510  1.00  0.00           C  
ATOM    409  CD2 TYR A  38      53.230  53.800  39.520  1.00  0.00           C  
ATOM    410  CE1 TYR A  38      55.550  54.550  40.740  1.00  0.00           C  
ATOM    411  CE2 TYR A  38      53.490  53.240  40.730  1.00  0.00           C  
ATOM    412  CZ  TYR A  38      54.650  53.660  41.320  1.00  0.00           C  
ATOM    413  OH  TYR A  38      55.080  52.990  42.430  1.00  0.00           O  
ATOM    414  H   TYR A  38      51.450  55.980  38.230  1.00  0.00           H  
ATOM    415  HD1 TYR A  38      56.000  55.660  39.060  1.00  0.00           H  
ATOM    416  HD2 TYR A  38      52.320  53.570  38.980  1.00  0.00           H  
ATOM    417  HE1 TYR A  38      56.570  54.730  41.080  1.00  0.00           H  
ATOM    418  HE2 TYR A  38      53.000  52.290  40.920  1.00  0.00           H  
ATOM    419  HH  TYR A  38      55.850  53.490  42.830  1.00  0.00           H  
ATOM    420  N   LYS A  39      54.150  56.960  34.990  1.00  0.00           N  
ATOM    421  CA  LYS A  39      54.270  57.330  33.540  1.00  0.00           C  
ATOM    422  C   LYS A  39      53.600  56.410  32.520  1.00  0.00           C  
ATOM    423  O   LYS A  39      52.620  56.920  31.900  1.00  0.00           O  
ATOM    424  CB  LYS A  39      55.720  57.310  33.050  1.00  0.00           C  
ATOM    425  CG  LYS A  39      56.390  58.510  33.650  1.00  0.00           C  
ATOM    426  CD  LYS A  39      57.880  58.270  33.320  1.00  0.00           C  
ATOM    427  CE  LYS A  39      58.730  59.560  33.390  1.00  0.00           C  
ATOM    428  NZ  LYS A  39      60.190  59.290  33.300  1.00  0.00           N1+
ATOM    429  H   LYS A  39      54.960  57.250  35.510  1.00  0.00           H  
ATOM    430  HZ1 LYS A  39      60.570  59.010  32.420  1.00  0.00           H  
ATOM    431  HZ2 LYS A  39      60.690  60.100  33.610  1.00  0.00           H  
ATOM    432  HZ3 LYS A  39      60.420  58.560  33.950  1.00  0.00           H  
ATOM    433  N   ASN A  40      53.920  55.110  32.590  1.00  0.00           N  
ATOM    434  CA  ASN A  40      53.390  54.180  31.600  1.00  0.00           C  
ATOM    435  C   ASN A  40      51.890  53.900  31.800  1.00  0.00           C  
ATOM    436  O   ASN A  40      51.190  53.560  30.850  1.00  0.00           O  
ATOM    437  CB  ASN A  40      54.330  52.960  31.610  1.00  0.00           C  
ATOM    438  CG  ASN A  40      54.580  52.240  32.900  1.00  0.00           C  
ATOM    439  ND2 ASN A  40      54.700  50.960  32.930  1.00  0.00           N  
ATOM    440  OD1 ASN A  40      54.730  52.920  33.960  1.00  0.00           O  
ATOM    441  H   ASN A  40      54.320  54.660  33.390  1.00  0.00           H  
ATOM    442 1HD2 ASN A  40      54.630  50.460  32.070  1.00  0.00           H  
ATOM    443 2HD2 ASN A  40      54.820  50.460  33.790  1.00  0.00           H  
ATOM    444  N   ILE A  41      51.310  54.130  32.930  1.00  0.00           N  
ATOM    445  CA  ILE A  41      49.950  53.670  33.310  1.00  0.00           C  
ATOM    446  C   ILE A  41      48.890  54.650  32.780  1.00  0.00           C  
ATOM    447  O   ILE A  41      48.250  55.400  33.580  1.00  0.00           O  
ATOM    448  CB  ILE A  41      49.780  53.450  34.820  1.00  0.00           C  
ATOM    449  CG1 ILE A  41      51.050  53.050  35.520  1.00  0.00           C  
ATOM    450  CG2 ILE A  41      48.680  52.440  35.150  1.00  0.00           C  
ATOM    451  CD  ILE A  41      51.620  51.730  35.040  1.00  0.00           C  
ATOM    452  H   ILE A  41      51.690  54.710  33.650  1.00  0.00           H  
ATOM    453  N   LEU A  42      48.760  54.800  31.420  1.00  0.00           N  
ATOM    454  CA  LEU A  42      47.640  55.500  30.760  1.00  0.00           C  
ATOM    455  C   LEU A  42      46.370  54.610  30.540  1.00  0.00           C  
ATOM    456  O   LEU A  42      46.670  53.470  30.470  1.00  0.00           O  
ATOM    457  CB  LEU A  42      48.150  56.190  29.450  1.00  0.00           C  
ATOM    458  CG  LEU A  42      49.390  57.060  29.710  1.00  0.00           C  
ATOM    459  CD1 LEU A  42      50.000  57.440  28.330  1.00  0.00           C  
ATOM    460  CD2 LEU A  42      49.080  58.350  30.440  1.00  0.00           C  
ATOM    461  H   LEU A  42      49.520  54.480  30.860  1.00  0.00           H  
ATOM    462  N   PRO A  43      45.130  55.030  30.560  1.00  0.00           N  
ATOM    463  CA  PRO A  43      44.010  54.180  30.160  1.00  0.00           C  
ATOM    464  C   PRO A  43      43.590  54.190  28.690  1.00  0.00           C  
ATOM    465  O   PRO A  43      43.940  55.200  28.030  1.00  0.00           O  
ATOM    466  CB  PRO A  43      42.860  54.720  31.030  1.00  0.00           C  
ATOM    467  CG  PRO A  43      43.140  56.190  31.390  1.00  0.00           C  
ATOM    468  CD  PRO A  43      44.730  56.220  31.350  1.00  0.00           C  
ATOM    469  N   PHE A  44      43.160  53.040  28.190  1.00  0.00           N  
ATOM    470  CA  PHE A  44      42.520  52.850  26.890  1.00  0.00           C  
ATOM    471  C   PHE A  44      41.150  53.550  26.780  1.00  0.00           C  
ATOM    472  O   PHE A  44      40.250  53.490  27.600  1.00  0.00           O  
ATOM    473  CB  PHE A  44      42.370  51.420  26.480  1.00  0.00           C  
ATOM    474  CG  PHE A  44      43.600  50.590  26.310  1.00  0.00           C  
ATOM    475  CD1 PHE A  44      44.850  51.100  25.990  1.00  0.00           C  
ATOM    476  CD2 PHE A  44      43.510  49.240  26.600  1.00  0.00           C  
ATOM    477  CE1 PHE A  44      46.010  50.360  26.040  1.00  0.00           C  
ATOM    478  CE2 PHE A  44      44.650  48.460  26.620  1.00  0.00           C  
ATOM    479  CZ  PHE A  44      45.950  49.000  26.370  1.00  0.00           C  
ATOM    480  H   PHE A  44      43.140  52.190  28.700  1.00  0.00           H  
ATOM    481  HD1 PHE A  44      45.030  52.170  25.860  1.00  0.00           H  
ATOM    482  HD2 PHE A  44      42.560  48.870  26.990  1.00  0.00           H  
ATOM    483  HE1 PHE A  44      46.880  50.860  25.630  1.00  0.00           H  
ATOM    484  HE2 PHE A  44      44.420  47.400  26.760  1.00  0.00           H  
ATOM    485  HZ  PHE A  44      46.840  48.370  26.400  1.00  0.00           H  
ATOM    486  N   ASP A  45      40.980  54.160  25.570  1.00  0.00           N  
ATOM    487  CA  ASP A  45      39.850  55.040  25.330  1.00  0.00           C  
ATOM    488  C   ASP A  45      38.450  54.300  25.390  1.00  0.00           C  
ATOM    489  O   ASP A  45      37.460  54.930  25.770  1.00  0.00           O  
ATOM    490  CB  ASP A  45      39.990  55.710  24.030  1.00  0.00           C  
ATOM    491  CG  ASP A  45      40.740  57.020  24.070  1.00  0.00           C  
ATOM    492  OD1 ASP A  45      40.800  57.690  25.130  1.00  0.00           O  
ATOM    493  OD2 ASP A  45      41.000  57.620  23.020  1.00  0.00           O1-
ATOM    494  H   ASP A  45      41.700  54.080  24.890  1.00  0.00           H  
ATOM    495  N   HIS A  46      38.350  53.110  24.790  1.00  0.00           N  
ATOM    496  CA  HIS A  46      37.240  52.150  24.970  1.00  0.00           C  
ATOM    497  C   HIS A  46      36.960  51.490  26.340  1.00  0.00           C  
ATOM    498  O   HIS A  46      35.750  51.280  26.580  1.00  0.00           O  
ATOM    499  CB  HIS A  46      37.380  51.010  23.890  1.00  0.00           C  
ATOM    500  CG  HIS A  46      38.350  49.910  24.260  1.00  0.00           C  
ATOM    501  CD2 HIS A  46      37.980  48.600  24.360  1.00  0.00           C  
ATOM    502  ND1 HIS A  46      39.650  50.140  24.500  1.00  0.00           N  
ATOM    503  CE1 HIS A  46      40.080  48.910  24.820  1.00  0.00           C  
ATOM    504  NE2 HIS A  46      39.100  48.010  24.750  1.00  0.00           N  
ATOM    505  H   HIS A  46      39.070  52.900  24.130  1.00  0.00           H  
ATOM    506  HD2 HIS A  46      36.960  48.210  24.340  1.00  0.00           H  
ATOM    507  HE1 HIS A  46      41.120  48.650  25.040  1.00  0.00           H  
ATOM    508  HE2 HIS A  46      39.220  47.020  24.680  1.00  0.00           H  
ATOM    509  N   THR A  47      38.000  51.280  27.120  1.00  0.00           N  
ATOM    510  CA  THR A  47      37.770  50.720  28.460  1.00  0.00           C  
ATOM    511  C   THR A  47      37.830  51.610  29.670  1.00  0.00           C  
ATOM    512  O   THR A  47      37.540  51.210  30.780  1.00  0.00           O  
ATOM    513  CB  THR A  47      38.680  49.460  28.810  1.00  0.00           C  
ATOM    514  CG2 THR A  47      38.000  48.120  28.490  1.00  0.00           C  
ATOM    515  OG1 THR A  47      40.040  49.600  28.310  1.00  0.00           O  
ATOM    516  H   THR A  47      38.930  51.180  26.770  1.00  0.00           H  
ATOM    517  HG1 THR A  47      40.410  48.690  28.510  1.00  0.00           H  
ATOM    518  N   ARG A  48      38.440  52.800  29.530  1.00  0.00           N  
ATOM    519  CA  ARG A  48      38.400  53.810  30.650  1.00  0.00           C  
ATOM    520  C   ARG A  48      36.960  54.110  31.190  1.00  0.00           C  
ATOM    521  O   ARG A  48      35.920  54.110  30.550  1.00  0.00           O  
ATOM    522  CB  ARG A  48      39.150  55.090  30.230  1.00  0.00           C  
ATOM    523  CG  ARG A  48      38.450  55.990  29.220  1.00  0.00           C  
ATOM    524  CD  ARG A  48      39.170  57.380  29.130  1.00  0.00           C  
ATOM    525  NE  ARG A  48      38.250  58.420  28.620  1.00  0.00           N  
ATOM    526  CZ  ARG A  48      37.700  59.540  29.220  1.00  0.00           C  
ATOM    527  NH1 ARG A  48      37.900  59.800  30.480  1.00  0.00           N1+
ATOM    528  NH2 ARG A  48      36.790  60.420  28.660  1.00  0.00           N  
ATOM    529  H   ARG A  48      39.130  53.010  28.830  1.00  0.00           H  
ATOM    530  HE  ARG A  48      38.050  58.280  27.650  1.00  0.00           H  
ATOM    531 1HH1 ARG A  48      38.430  59.230  31.110  1.00  0.00           H  
ATOM    532 2HH1 ARG A  48      37.590  60.690  30.820  1.00  0.00           H  
ATOM    533 1HH2 ARG A  48      36.460  60.300  27.730  1.00  0.00           H  
ATOM    534 2HH2 ARG A  48      36.530  61.170  29.270  1.00  0.00           H  
ATOM    535  N   VAL A  49      36.910  54.170  32.570  1.00  0.00           N  
ATOM    536  CA  VAL A  49      35.730  54.670  33.320  1.00  0.00           C  
ATOM    537  C   VAL A  49      35.640  56.180  33.170  1.00  0.00           C  
ATOM    538  O   VAL A  49      36.560  56.900  33.460  1.00  0.00           O  
ATOM    539  CB  VAL A  49      35.650  54.200  34.770  1.00  0.00           C  
ATOM    540  CG1 VAL A  49      34.480  54.830  35.560  1.00  0.00           C  
ATOM    541  CG2 VAL A  49      35.500  52.710  34.860  1.00  0.00           C  
ATOM    542  H   VAL A  49      37.570  53.730  33.180  1.00  0.00           H  
ATOM    543  N   VAL A  50      34.480  56.640  32.770  1.00  0.00           N  
ATOM    544  CA  VAL A  50      34.210  58.070  32.520  1.00  0.00           C  
ATOM    545  C   VAL A  50      33.220  58.640  33.550  1.00  0.00           C  
ATOM    546  O   VAL A  50      32.150  58.110  33.590  1.00  0.00           O  
ATOM    547  CB  VAL A  50      33.770  58.180  31.010  1.00  0.00           C  
ATOM    548  CG1 VAL A  50      33.450  59.620  30.620  1.00  0.00           C  
ATOM    549  CG2 VAL A  50      34.870  57.740  30.020  1.00  0.00           C  
ATOM    550  H   VAL A  50      33.840  55.960  32.420  1.00  0.00           H  
ATOM    551  N   LEU A  51      33.730  59.320  34.560  1.00  0.00           N  
ATOM    552  CA  LEU A  51      32.910  59.840  35.720  1.00  0.00           C  
ATOM    553  C   LEU A  51      31.940  60.930  35.260  1.00  0.00           C  
ATOM    554  O   LEU A  51      32.330  62.020  34.920  1.00  0.00           O  
ATOM    555  CB  LEU A  51      33.670  60.290  36.920  1.00  0.00           C  
ATOM    556  CG  LEU A  51      34.480  59.190  37.610  1.00  0.00           C  
ATOM    557  CD1 LEU A  51      35.470  59.970  38.470  1.00  0.00           C  
ATOM    558  CD2 LEU A  51      33.490  58.430  38.490  1.00  0.00           C  
ATOM    559  H   LEU A  51      34.700  59.360  34.780  1.00  0.00           H  
ATOM    560  N   HIS A  52      30.650  60.630  35.420  1.00  0.00           N  
ATOM    561  CA  HIS A  52      29.510  61.570  35.060  1.00  0.00           C  
ATOM    562  C   HIS A  52      29.400  62.730  36.060  1.00  0.00           C  
ATOM    563  O   HIS A  52      29.940  62.510  37.160  1.00  0.00           O  
ATOM    564  CB  HIS A  52      28.250  60.640  35.020  1.00  0.00           C  
ATOM    565  CG  HIS A  52      27.980  59.630  33.890  1.00  0.00           C  
ATOM    566  CD2 HIS A  52      28.800  58.660  33.450  1.00  0.00           C  
ATOM    567  ND1 HIS A  52      26.740  59.330  33.430  1.00  0.00           N  
ATOM    568  CE1 HIS A  52      26.830  58.190  32.770  1.00  0.00           C  
ATOM    569  NE2 HIS A  52      28.090  57.750  32.800  1.00  0.00           N  
ATOM    570  H   HIS A  52      30.320  59.740  35.730  1.00  0.00           H  
ATOM    571  HD2 HIS A  52      29.850  58.660  33.710  1.00  0.00           H  
ATOM    572  HE1 HIS A  52      26.070  57.620  32.240  1.00  0.00           H  
ATOM    573  HE2 HIS A  52      28.400  56.920  32.330  1.00  0.00           H  
ATOM    574  N   ASP A  53      28.340  63.440  35.900  1.00  0.00           N  
ATOM    575  CA  ASP A  53      28.050  64.760  36.550  1.00  0.00           C  
ATOM    576  C   ASP A  53      29.190  65.810  36.410  1.00  0.00           C  
ATOM    577  O   ASP A  53      30.370  65.540  36.770  1.00  0.00           O  
ATOM    578  CB  ASP A  53      27.580  64.520  37.960  1.00  0.00           C  
ATOM    579  CG  ASP A  53      27.320  65.780  38.840  1.00  0.00           C  
ATOM    580  OD1 ASP A  53      28.330  66.280  39.360  1.00  0.00           O  
ATOM    581  OD2 ASP A  53      26.130  66.120  39.010  1.00  0.00           O1-
ATOM    582  H   ASP A  53      27.680  63.190  35.190  1.00  0.00           H  
ATOM    583  N   GLY A  54      28.840  66.860  35.630  1.00  0.00           N  
ATOM    584  CA  GLY A  54      29.800  67.930  35.360  1.00  0.00           C  
ATOM    585  C   GLY A  54      29.870  69.110  36.320  1.00  0.00           C  
ATOM    586  O   GLY A  54      28.840  69.430  36.900  1.00  0.00           O  
ATOM    587  H   GLY A  54      28.030  66.890  35.050  1.00  0.00           H  
ATOM    588  N   ASP A  55      30.950  69.940  36.130  1.00  0.00           N  
ATOM    589  CA  ASP A  55      31.280  71.060  36.940  1.00  0.00           C  
ATOM    590  C   ASP A  55      31.990  72.100  36.110  1.00  0.00           C  
ATOM    591  O   ASP A  55      32.890  71.640  35.390  1.00  0.00           O  
ATOM    592  CB  ASP A  55      32.150  70.520  38.040  1.00  0.00           C  
ATOM    593  CG  ASP A  55      32.640  71.540  39.080  1.00  0.00           C  
ATOM    594  OD1 ASP A  55      31.960  72.570  39.350  1.00  0.00           O  
ATOM    595  OD2 ASP A  55      33.730  71.460  39.550  1.00  0.00           O1-
ATOM    596  H   ASP A  55      31.710  69.660  35.540  1.00  0.00           H  
ATOM    597  N   PRO A  56      31.740  73.400  36.300  1.00  0.00           N  
ATOM    598  CA  PRO A  56      32.710  74.500  35.930  1.00  0.00           C  
ATOM    599  C   PRO A  56      33.940  74.820  36.820  1.00  0.00           C  
ATOM    600  O   PRO A  56      34.800  75.570  36.410  1.00  0.00           O  
ATOM    601  CB  PRO A  56      31.840  75.740  35.870  1.00  0.00           C  
ATOM    602  CG  PRO A  56      30.740  75.440  36.900  1.00  0.00           C  
ATOM    603  CD  PRO A  56      30.470  73.960  36.640  1.00  0.00           C  
ATOM    604  N   ASN A  57      33.920  74.400  38.090  1.00  0.00           N  
ATOM    605  CA  ASN A  57      35.040  74.600  39.040  1.00  0.00           C  
ATOM    606  C   ASN A  57      36.290  73.730  38.790  1.00  0.00           C  
ATOM    607  O   ASN A  57      37.340  74.260  38.490  1.00  0.00           O  
ATOM    608  CB  ASN A  57      34.590  74.540  40.510  1.00  0.00           C  
ATOM    609  CG  ASN A  57      33.420  75.390  40.910  1.00  0.00           C  
ATOM    610  ND2 ASN A  57      32.190  74.910  40.770  1.00  0.00           N  
ATOM    611  OD1 ASN A  57      33.540  76.370  41.580  1.00  0.00           O  
ATOM    612  H   ASN A  57      33.100  74.030  38.520  1.00  0.00           H  
ATOM    613 1HD2 ASN A  57      32.050  74.090  40.210  1.00  0.00           H  
ATOM    614 2HD2 ASN A  57      31.440  75.400  41.220  1.00  0.00           H  
ATOM    615  N   GLU A  58      35.970  72.490  38.540  1.00  0.00           N  
ATOM    616  CA  GLU A  58      37.020  71.500  38.180  1.00  0.00           C  
ATOM    617  C   GLU A  58      37.260  71.650  36.670  1.00  0.00           C  
ATOM    618  O   GLU A  58      36.320  71.740  35.900  1.00  0.00           O  
ATOM    619  CB  GLU A  58      36.600  70.120  38.700  1.00  0.00           C  
ATOM    620  CG  GLU A  58      37.460  68.870  38.510  1.00  0.00           C  
ATOM    621  CD  GLU A  58      38.810  68.870  39.200  1.00  0.00           C  
ATOM    622  OE1 GLU A  58      38.870  69.550  40.230  1.00  0.00           O  
ATOM    623  OE2 GLU A  58      39.790  68.330  38.690  1.00  0.00           O1-
ATOM    624  H   GLU A  58      35.110  72.100  38.880  1.00  0.00           H  
ATOM    625  N   PRO A  59      38.500  71.840  36.180  1.00  0.00           N  
ATOM    626  CA  PRO A  59      38.750  71.830  34.750  1.00  0.00           C  
ATOM    627  C   PRO A  59      38.330  70.590  33.920  1.00  0.00           C  
ATOM    628  O   PRO A  59      37.610  70.750  32.950  1.00  0.00           O  
ATOM    629  CB  PRO A  59      40.280  72.020  34.640  1.00  0.00           C  
ATOM    630  CG  PRO A  59      40.670  72.720  35.920  1.00  0.00           C  
ATOM    631  CD  PRO A  59      39.700  72.270  37.000  1.00  0.00           C  
ATOM    632  N   VAL A  60      38.740  69.380  34.350  1.00  0.00           N  
ATOM    633  CA  VAL A  60      38.300  68.140  33.700  1.00  0.00           C  
ATOM    634  C   VAL A  60      37.500  67.270  34.740  1.00  0.00           C  
ATOM    635  O   VAL A  60      38.160  66.610  35.590  1.00  0.00           O  
ATOM    636  CB  VAL A  60      39.320  67.300  32.920  1.00  0.00           C  
ATOM    637  CG1 VAL A  60      38.870  65.890  32.560  1.00  0.00           C  
ATOM    638  CG2 VAL A  60      39.910  68.010  31.690  1.00  0.00           C  
ATOM    639  H   VAL A  60      39.550  69.360  34.930  1.00  0.00           H  
ATOM    640  N   SER A  61      36.190  67.220  34.600  1.00  0.00           N  
ATOM    641  CA  SER A  61      35.270  66.470  35.530  1.00  0.00           C  
ATOM    642  C   SER A  61      35.400  64.870  35.600  1.00  0.00           C  
ATOM    643  O   SER A  61      35.030  64.300  36.580  1.00  0.00           O  
ATOM    644  CB  SER A  61      33.820  66.830  35.270  1.00  0.00           C  
ATOM    645  OG  SER A  61      33.470  66.550  33.930  1.00  0.00           O  
ATOM    646  H   SER A  61      35.750  67.680  33.820  1.00  0.00           H  
ATOM    647  HG  SER A  61      33.070  67.400  33.590  1.00  0.00           H  
ATOM    648  N   ASP A  62      35.890  64.250  34.500  1.00  0.00           N  
ATOM    649  CA  ASP A  62      35.890  62.740  34.220  1.00  0.00           C  
ATOM    650  C   ASP A  62      37.090  61.830  34.410  1.00  0.00           C  
ATOM    651  O   ASP A  62      36.840  60.660  34.750  1.00  0.00           O  
ATOM    652  CB  ASP A  62      35.260  62.500  32.770  1.00  0.00           C  
ATOM    653  CG  ASP A  62      36.160  63.200  31.750  1.00  0.00           C  
ATOM    654  OD1 ASP A  62      36.120  64.440  31.600  1.00  0.00           O  
ATOM    655  OD2 ASP A  62      36.820  62.410  31.060  1.00  0.00           O1-
ATOM    656  H   ASP A  62      36.240  64.810  33.750  1.00  0.00           H  
ATOM    657  N   TYR A  63      38.300  62.320  34.260  1.00  0.00           N  
ATOM    658  CA  TYR A  63      39.500  61.450  34.240  1.00  0.00           C  
ATOM    659  C   TYR A  63      39.740  60.590  35.470  1.00  0.00           C  
ATOM    660  O   TYR A  63      39.920  61.170  36.540  1.00  0.00           O  
ATOM    661  CB  TYR A  63      40.690  62.300  33.960  1.00  0.00           C  
ATOM    662  CG  TYR A  63      41.900  61.420  33.660  1.00  0.00           C  
ATOM    663  CD1 TYR A  63      42.080  60.580  32.570  1.00  0.00           C  
ATOM    664  CD2 TYR A  63      42.890  61.440  34.550  1.00  0.00           C  
ATOM    665  CE1 TYR A  63      43.210  59.790  32.470  1.00  0.00           C  
ATOM    666  CE2 TYR A  63      44.020  60.720  34.500  1.00  0.00           C  
ATOM    667  CZ  TYR A  63      44.230  59.880  33.450  1.00  0.00           C  
ATOM    668  OH  TYR A  63      44.960  58.760  33.650  1.00  0.00           O  
ATOM    669  H   TYR A  63      38.520  63.300  34.230  1.00  0.00           H  
ATOM    670  HD1 TYR A  63      41.390  60.490  31.730  1.00  0.00           H  
ATOM    671  HD2 TYR A  63      42.680  61.930  35.500  1.00  0.00           H  
ATOM    672  HE1 TYR A  63      43.330  59.210  31.550  1.00  0.00           H  
ATOM    673  HE2 TYR A  63      44.560  60.680  35.440  1.00  0.00           H  
ATOM    674  HH  TYR A  63      45.280  58.810  34.590  1.00  0.00           H  
ATOM    675  N   ILE A  64      39.960  59.270  35.300  1.00  0.00           N  
ATOM    676  CA  ILE A  64      40.450  58.420  36.420  1.00  0.00           C  
ATOM    677  C   ILE A  64      41.190  57.170  35.860  1.00  0.00           C  
ATOM    678  O   ILE A  64      40.880  56.550  34.830  1.00  0.00           O  
ATOM    679  CB  ILE A  64      39.280  57.980  37.360  1.00  0.00           C  
ATOM    680  CG1 ILE A  64      39.730  57.210  38.550  1.00  0.00           C  
ATOM    681  CG2 ILE A  64      38.160  57.360  36.500  1.00  0.00           C  
ATOM    682  CD  ILE A  64      38.620  56.980  39.610  1.00  0.00           C  
ATOM    683  H   ILE A  64      39.560  58.860  34.480  1.00  0.00           H  
ATOM    684  N   ASN A  65      42.200  56.750  36.620  1.00  0.00           N  
ATOM    685  CA  ASN A  65      43.020  55.640  36.180  1.00  0.00           C  
ATOM    686  C   ASN A  65      42.420  54.220  36.610  1.00  0.00           C  
ATOM    687  O   ASN A  65      43.000  53.270  37.110  1.00  0.00           O  
ATOM    688  CB  ASN A  65      44.410  55.860  36.700  1.00  0.00           C  
ATOM    689  CG  ASN A  65      45.530  55.250  35.800  1.00  0.00           C  
ATOM    690  ND2 ASN A  65      46.380  56.100  35.290  1.00  0.00           N  
ATOM    691  OD1 ASN A  65      45.740  54.030  35.720  1.00  0.00           O  
ATOM    692  H   ASN A  65      42.650  57.370  37.270  1.00  0.00           H  
ATOM    693 1HD2 ASN A  65      46.310  57.080  35.480  1.00  0.00           H  
ATOM    694 2HD2 ASN A  65      47.020  55.820  34.580  1.00  0.00           H  
ATOM    695  N   ALA A  66      41.240  54.100  36.080  1.00  0.00           N  
ATOM    696  CA  ALA A  66      40.350  52.910  36.200  1.00  0.00           C  
ATOM    697  C   ALA A  66      39.940  52.350  34.800  1.00  0.00           C  
ATOM    698  O   ALA A  66      39.340  53.080  34.010  1.00  0.00           O  
ATOM    699  CB  ALA A  66      39.080  53.340  36.970  1.00  0.00           C  
ATOM    700  H   ALA A  66      40.890  54.780  35.420  1.00  0.00           H  
ATOM    701  N   ASN A  67      39.940  51.040  34.670  1.00  0.00           N  
ATOM    702  CA  ASN A  67      39.410  50.380  33.430  1.00  0.00           C  
ATOM    703  C   ASN A  67      38.330  49.320  33.710  1.00  0.00           C  
ATOM    704  O   ASN A  67      38.510  48.530  34.670  1.00  0.00           O  
ATOM    705  CB  ASN A  67      40.490  49.750  32.510  1.00  0.00           C  
ATOM    706  CG  ASN A  67      41.460  50.730  31.880  1.00  0.00           C  
ATOM    707  ND2 ASN A  67      41.610  50.610  30.580  1.00  0.00           N  
ATOM    708  OD1 ASN A  67      42.110  51.560  32.470  1.00  0.00           O  
ATOM    709  H   ASN A  67      40.330  50.500  35.420  1.00  0.00           H  
ATOM    710 1HD2 ASN A  67      41.090  50.060  29.920  1.00  0.00           H  
ATOM    711 2HD2 ASN A  67      42.500  50.910  30.240  1.00  0.00           H  
ATOM    712  N   ILE A  68      37.300  49.300  32.860  1.00  0.00           N  
ATOM    713  CA  ILE A  68      36.100  48.440  32.860  1.00  0.00           C  
ATOM    714  C   ILE A  68      36.240  47.070  32.250  1.00  0.00           C  
ATOM    715  O   ILE A  68      36.220  46.840  31.020  1.00  0.00           O  
ATOM    716  CB  ILE A  68      34.810  49.260  32.620  1.00  0.00           C  
ATOM    717  CG1 ILE A  68      33.540  48.380  32.750  1.00  0.00           C  
ATOM    718  CG2 ILE A  68      34.720  50.090  31.320  1.00  0.00           C  
ATOM    719  CD  ILE A  68      33.440  47.980  34.200  1.00  0.00           C  
ATOM    720  H   ILE A  68      37.240  50.060  32.210  1.00  0.00           H  
ATOM    721  N   ILE A  69      36.770  46.150  33.040  1.00  0.00           N  
ATOM    722  CA  ILE A  69      37.000  44.710  32.720  1.00  0.00           C  
ATOM    723  C   ILE A  69      35.710  43.870  32.730  1.00  0.00           C  
ATOM    724  O   ILE A  69      34.990  43.870  33.730  1.00  0.00           O  
ATOM    725  CB  ILE A  69      38.160  44.190  33.600  1.00  0.00           C  
ATOM    726  CG1 ILE A  69      39.370  45.170  33.750  1.00  0.00           C  
ATOM    727  CG2 ILE A  69      38.640  42.830  33.120  1.00  0.00           C  
ATOM    728  CD  ILE A  69      40.040  45.450  32.410  1.00  0.00           C  
ATOM    729  H   ILE A  69      36.860  46.410  34.000  1.00  0.00           H  
ATOM    730  N   MET A  70      35.410  43.450  31.540  1.00  0.00           N  
ATOM    731  CA  MET A  70      34.500  42.310  31.470  1.00  0.00           C  
ATOM    732  C   MET A  70      35.060  40.990  31.800  1.00  0.00           C  
ATOM    733  O   MET A  70      36.200  40.780  31.460  1.00  0.00           O  
ATOM    734  CB  MET A  70      33.720  42.270  30.100  1.00  0.00           C  
ATOM    735  CG  MET A  70      32.740  43.410  29.920  1.00  0.00           C  
ATOM    736  SD  MET A  70      31.350  43.290  31.110  1.00  0.00           S  
ATOM    737  CE  MET A  70      30.540  41.850  30.450  1.00  0.00           C  
ATOM    738  H   MET A  70      35.460  43.960  30.690  1.00  0.00           H  
ATOM    739  N   PRO A  71      34.330  40.230  32.650  1.00  0.00           N  
ATOM    740  CA  PRO A  71      34.490  38.760  32.780  1.00  0.00           C  
ATOM    741  C   PRO A  71      34.110  38.090  31.490  1.00  0.00           C  
ATOM    742  O   PRO A  71      34.730  38.430  30.450  1.00  0.00           O  
ATOM    743  CB  PRO A  71      33.700  38.430  34.010  1.00  0.00           C  
ATOM    744  CG  PRO A  71      32.500  39.450  33.990  1.00  0.00           C  
ATOM    745  CD  PRO A  71      33.200  40.720  33.450  1.00  0.00           C  
ATOM    746  N   GLU A  72      33.220  37.070  31.460  1.00  0.00           N  
ATOM    747  CA  GLU A  72      32.450  36.720  30.220  1.00  0.00           C  
ATOM    748  C   GLU A  72      31.750  37.940  29.580  1.00  0.00           C  
ATOM    749  O   GLU A  72      31.030  38.640  30.290  1.00  0.00           O  
ATOM    750  CB  GLU A  72      31.430  35.660  30.640  1.00  0.00           C  
ATOM    751  CG  GLU A  72      31.100  34.570  29.690  1.00  0.00           C  
ATOM    752  CD  GLU A  72      30.670  35.090  28.310  1.00  0.00           C  
ATOM    753  OE1 GLU A  72      29.540  35.420  28.050  1.00  0.00           O  
ATOM    754  OE2 GLU A  72      31.550  35.280  27.440  1.00  0.00           O1-
ATOM    755  H   GLU A  72      33.070  36.530  32.280  1.00  0.00           H  
ATOM    756  N   PHE A  73      31.860  38.050  28.290  1.00  0.00           N  
ATOM    757  CA  PHE A  73      31.090  39.110  27.550  1.00  0.00           C  
ATOM    758  C   PHE A  73      29.600  39.140  27.540  1.00  0.00           C  
ATOM    759  O   PHE A  73      29.090  40.240  27.340  1.00  0.00           O  
ATOM    760  CB  PHE A  73      31.740  39.170  26.150  1.00  0.00           C  
ATOM    761  CG  PHE A  73      33.210  39.380  26.130  1.00  0.00           C  
ATOM    762  CD1 PHE A  73      33.740  40.630  26.330  1.00  0.00           C  
ATOM    763  CD2 PHE A  73      34.090  38.340  26.050  1.00  0.00           C  
ATOM    764  CE1 PHE A  73      35.150  40.750  26.510  1.00  0.00           C  
ATOM    765  CE2 PHE A  73      35.500  38.470  26.090  1.00  0.00           C  
ATOM    766  CZ  PHE A  73      36.030  39.700  26.360  1.00  0.00           C  
ATOM    767  H   PHE A  73      32.080  37.210  27.780  1.00  0.00           H  
ATOM    768  HD1 PHE A  73      33.130  41.510  26.510  1.00  0.00           H  
ATOM    769  HD2 PHE A  73      33.710  37.320  25.950  1.00  0.00           H  
ATOM    770  HE1 PHE A  73      35.440  41.660  27.030  1.00  0.00           H  
ATOM    771  HE2 PHE A  73      36.090  37.610  25.770  1.00  0.00           H  
ATOM    772  HZ  PHE A  73      37.040  39.940  26.030  1.00  0.00           H  
ATOM    773  N   GLY A  74      28.910  38.080  27.900  1.00  0.00           N  
ATOM    774  CA  GLY A  74      27.460  38.170  28.080  1.00  0.00           C  
ATOM    775  C   GLY A  74      26.910  38.710  29.400  1.00  0.00           C  
ATOM    776  O   GLY A  74      25.910  39.460  29.400  1.00  0.00           O  
ATOM    777  H   GLY A  74      29.250  37.140  27.970  1.00  0.00           H  
ATOM    778  N   SER A  75      27.520  38.160  30.450  1.00  0.00           N  
ATOM    779  CA  SER A  75      27.250  38.530  31.860  1.00  0.00           C  
ATOM    780  C   SER A  75      27.180  40.000  32.250  1.00  0.00           C  
ATOM    781  O   SER A  75      27.630  40.830  31.460  1.00  0.00           O  
ATOM    782  CB  SER A  75      28.270  37.800  32.780  1.00  0.00           C  
ATOM    783  OG  SER A  75      28.440  36.440  32.270  1.00  0.00           O  
ATOM    784  H   SER A  75      28.210  37.460  30.250  1.00  0.00           H  
ATOM    785  HG  SER A  75      28.860  35.960  33.040  1.00  0.00           H  
ATOM    786  N   SER A  76      26.680  40.300  33.440  1.00  0.00           N  
ATOM    787  CA  SER A  76      26.110  41.610  33.730  1.00  0.00           C  
ATOM    788  C   SER A  76      26.950  42.840  34.100  1.00  0.00           C  
ATOM    789  O   SER A  76      28.140  42.730  34.500  1.00  0.00           O  
ATOM    790  CB  SER A  76      25.130  41.410  34.910  1.00  0.00           C  
ATOM    791  OG  SER A  76      25.660  40.950  36.190  1.00  0.00           O  
ATOM    792  H   SER A  76      26.900  39.670  34.180  1.00  0.00           H  
ATOM    793  HG  SER A  76      25.040  40.270  36.580  1.00  0.00           H  
ATOM    794  N   GLY A  77      26.370  44.030  34.160  1.00  0.00           N  
ATOM    795  CA  GLY A  77      27.030  45.230  34.750  1.00  0.00           C  
ATOM    796  C   GLY A  77      27.440  45.160  36.210  1.00  0.00           C  
ATOM    797  O   GLY A  77      28.320  45.890  36.730  1.00  0.00           O  
ATOM    798  H   GLY A  77      25.500  44.230  33.720  1.00  0.00           H  
ATOM    799  N   LYS A  78      26.660  44.410  37.040  1.00  0.00           N  
ATOM    800  CA  LYS A  78      27.040  44.100  38.450  1.00  0.00           C  
ATOM    801  C   LYS A  78      28.380  43.320  38.560  1.00  0.00           C  
ATOM    802  O   LYS A  78      29.130  43.490  39.530  1.00  0.00           O  
ATOM    803  CB  LYS A  78      26.030  43.160  39.060  1.00  0.00           C  
ATOM    804  CG  LYS A  78      25.860  43.320  40.570  1.00  0.00           C  
ATOM    805  CD  LYS A  78      25.000  42.140  40.990  1.00  0.00           C  
ATOM    806  CE  LYS A  78      24.590  42.220  42.470  1.00  0.00           C  
ATOM    807  NZ  LYS A  78      23.550  41.320  43.020  1.00  0.00           N1+
ATOM    808  H   LYS A  78      25.750  44.150  36.730  1.00  0.00           H  
ATOM    809  HZ1 LYS A  78      22.550  41.380  42.920  1.00  0.00           H  
ATOM    810  HZ2 LYS A  78      23.770  40.480  42.530  1.00  0.00           H  
ATOM    811  HZ3 LYS A  78      23.720  41.100  43.990  1.00  0.00           H  
ATOM    812  N   LYS A  79      28.520  42.270  37.670  1.00  0.00           N  
ATOM    813  CA  LYS A  79      29.670  41.350  37.530  1.00  0.00           C  
ATOM    814  C   LYS A  79      30.910  42.000  36.930  1.00  0.00           C  
ATOM    815  O   LYS A  79      32.010  41.540  37.290  1.00  0.00           O  
ATOM    816  CB  LYS A  79      29.300  40.260  36.530  1.00  0.00           C  
ATOM    817  CG  LYS A  79      29.970  38.870  36.560  1.00  0.00           C  
ATOM    818  CD  LYS A  79      29.940  38.110  37.880  1.00  0.00           C  
ATOM    819  CE  LYS A  79      30.700  36.790  37.740  1.00  0.00           C  
ATOM    820  NZ  LYS A  79      31.380  36.520  39.010  1.00  0.00           N1+
ATOM    821  H   LYS A  79      27.660  41.960  37.250  1.00  0.00           H  
ATOM    822  HZ1 LYS A  79      31.980  35.720  38.980  1.00  0.00           H  
ATOM    823  HZ2 LYS A  79      31.950  37.280  39.320  1.00  0.00           H  
ATOM    824  HZ3 LYS A  79      30.790  36.260  39.780  1.00  0.00           H  
ATOM    825  N   SER A  80      30.700  43.100  36.180  1.00  0.00           N  
ATOM    826  CA  SER A  80      31.870  43.860  35.700  1.00  0.00           C  
ATOM    827  C   SER A  80      32.810  44.500  36.720  1.00  0.00           C  
ATOM    828  O   SER A  80      32.310  44.860  37.790  1.00  0.00           O  
ATOM    829  CB  SER A  80      31.310  45.110  34.980  1.00  0.00           C  
ATOM    830  OG  SER A  80      30.660  44.790  33.760  1.00  0.00           O  
ATOM    831  H   SER A  80      29.760  43.360  35.960  1.00  0.00           H  
ATOM    832  HG  SER A  80      30.990  43.970  33.300  1.00  0.00           H  
ATOM    833  N   TYR A  81      34.080  44.470  36.300  1.00  0.00           N  
ATOM    834  CA  TYR A  81      35.270  44.870  37.120  1.00  0.00           C  
ATOM    835  C   TYR A  81      35.800  46.290  36.860  1.00  0.00           C  
ATOM    836  O   TYR A  81      36.470  46.540  35.860  1.00  0.00           O  
ATOM    837  CB  TYR A  81      36.380  43.830  37.170  1.00  0.00           C  
ATOM    838  CG  TYR A  81      36.150  42.390  37.400  1.00  0.00           C  
ATOM    839  CD1 TYR A  81      35.900  41.430  36.460  1.00  0.00           C  
ATOM    840  CD2 TYR A  81      36.230  41.980  38.720  1.00  0.00           C  
ATOM    841  CE1 TYR A  81      35.710  40.080  36.750  1.00  0.00           C  
ATOM    842  CE2 TYR A  81      36.110  40.640  39.010  1.00  0.00           C  
ATOM    843  CZ  TYR A  81      35.840  39.710  38.070  1.00  0.00           C  
ATOM    844  OH  TYR A  81      35.680  38.410  38.370  1.00  0.00           O  
ATOM    845  H   TYR A  81      34.340  44.230  35.370  1.00  0.00           H  
ATOM    846  HD1 TYR A  81      35.900  41.660  35.400  1.00  0.00           H  
ATOM    847  HD2 TYR A  81      36.540  42.790  39.370  1.00  0.00           H  
ATOM    848  HE1 TYR A  81      35.510  39.390  35.920  1.00  0.00           H  
ATOM    849  HE2 TYR A  81      36.220  40.310  40.040  1.00  0.00           H  
ATOM    850  HH  TYR A  81      35.870  38.390  39.350  1.00  0.00           H  
ATOM    851  N   ILE A  82      36.020  47.010  37.950  1.00  0.00           N  
ATOM    852  CA  ILE A  82      36.770  48.250  37.950  1.00  0.00           C  
ATOM    853  C   ILE A  82      38.140  48.010  38.670  1.00  0.00           C  
ATOM    854  O   ILE A  82      38.200  47.730  39.860  1.00  0.00           O  
ATOM    855  CB  ILE A  82      35.930  49.320  38.560  1.00  0.00           C  
ATOM    856  CG1 ILE A  82      34.670  49.670  37.630  1.00  0.00           C  
ATOM    857  CG2 ILE A  82      36.710  50.630  38.860  1.00  0.00           C  
ATOM    858  CD  ILE A  82      33.550  50.340  38.460  1.00  0.00           C  
ATOM    859  H   ILE A  82      35.620  46.790  38.840  1.00  0.00           H  
ATOM    860  N   ALA A  83      39.010  47.760  37.740  1.00  0.00           N  
ATOM    861  CA  ALA A  83      40.430  47.750  38.030  1.00  0.00           C  
ATOM    862  C   ALA A  83      40.990  49.150  38.030  1.00  0.00           C  
ATOM    863  O   ALA A  83      41.100  49.770  36.940  1.00  0.00           O  
ATOM    864  CB  ALA A  83      41.120  46.910  36.910  1.00  0.00           C  
ATOM    865  H   ALA A  83      38.820  47.800  36.760  1.00  0.00           H  
ATOM    866  N   THR A  84      41.320  49.630  39.230  1.00  0.00           N  
ATOM    867  CA  THR A  84      41.630  51.070  39.490  1.00  0.00           C  
ATOM    868  C   THR A  84      43.020  51.330  40.140  1.00  0.00           C  
ATOM    869  O   THR A  84      43.680  50.470  40.820  1.00  0.00           O  
ATOM    870  CB  THR A  84      40.530  51.740  40.340  1.00  0.00           C  
ATOM    871  CG2 THR A  84      40.420  51.380  41.790  1.00  0.00           C  
ATOM    872  OG1 THR A  84      40.620  53.130  40.000  1.00  0.00           O  
ATOM    873  H   THR A  84      41.380  49.130  40.090  1.00  0.00           H  
ATOM    874  HG1 THR A  84      39.680  53.420  40.200  1.00  0.00           H  
ATOM    875  N   GLN A  85      43.570  52.550  39.810  1.00  0.00           N  
ATOM    876  CA  GLN A  85      44.840  53.040  40.380  1.00  0.00           C  
ATOM    877  C   GLN A  85      44.600  53.510  41.830  1.00  0.00           C  
ATOM    878  O   GLN A  85      43.790  54.370  42.070  1.00  0.00           O  
ATOM    879  CB  GLN A  85      45.490  54.160  39.490  1.00  0.00           C  
ATOM    880  CG  GLN A  85      46.550  55.020  40.180  1.00  0.00           C  
ATOM    881  CD  GLN A  85      46.850  56.360  39.530  1.00  0.00           C  
ATOM    882  NE2 GLN A  85      45.990  57.370  39.730  1.00  0.00           N  
ATOM    883  OE1 GLN A  85      47.760  56.530  38.720  1.00  0.00           O  
ATOM    884  H   GLN A  85      43.290  52.940  38.930  1.00  0.00           H  
ATOM    885 1HE2 GLN A  85      45.200  57.250  40.330  1.00  0.00           H  
ATOM    886 2HE2 GLN A  85      46.100  58.240  39.240  1.00  0.00           H  
ATOM    887  N   GLY A  86      45.320  52.910  42.780  1.00  0.00           N  
ATOM    888  CA  GLY A  86      45.220  53.190  44.230  1.00  0.00           C  
ATOM    889  C   GLY A  86      45.240  54.610  44.610  1.00  0.00           C  
ATOM    890  O   GLY A  86      45.900  55.380  43.910  1.00  0.00           O  
ATOM    891  H   GLY A  86      45.870  52.110  42.530  1.00  0.00           H  
ATOM    892  N   CYS A  87      44.470  55.090  45.590  1.00  0.00           N  
ATOM    893  CA  CYS A  87      44.180  56.510  45.690  1.00  0.00           C  
ATOM    894  C   CYS A  87      45.370  57.350  46.070  1.00  0.00           C  
ATOM    895  O   CYS A  87      46.310  56.910  46.810  1.00  0.00           O  
ATOM    896  CB  CYS A  87      43.120  56.830  46.730  1.00  0.00           C  
ATOM    897  SG  CYS A  87      42.080  58.300  46.340  1.00  0.00           S  
ATOM    898  H   CYS A  87      44.070  54.490  46.290  1.00  0.00           H  
ATOM    899  HG  CYS A  87      43.070  59.180  46.430  1.00  0.00           H  
ATOM    900  N   LEU A  88      45.500  58.450  45.360  1.00  0.00           N  
ATOM    901  CA  LEU A  88      46.500  59.520  45.590  1.00  0.00           C  
ATOM    902  C   LEU A  88      45.760  60.520  46.450  1.00  0.00           C  
ATOM    903  O   LEU A  88      44.530  60.440  46.560  1.00  0.00           O  
ATOM    904  CB  LEU A  88      46.810  60.300  44.300  1.00  0.00           C  
ATOM    905  CG  LEU A  88      47.600  59.470  43.310  1.00  0.00           C  
ATOM    906  CD1 LEU A  88      46.780  58.300  42.700  1.00  0.00           C  
ATOM    907  CD2 LEU A  88      48.180  60.470  42.310  1.00  0.00           C  
ATOM    908  H   LEU A  88      44.770  58.680  44.720  1.00  0.00           H  
ATOM    909  N   GLN A  89      46.510  61.440  47.110  1.00  0.00           N  
ATOM    910  CA  GLN A  89      45.960  62.480  47.980  1.00  0.00           C  
ATOM    911  C   GLN A  89      45.110  63.510  47.320  1.00  0.00           C  
ATOM    912  O   GLN A  89      44.320  64.250  47.990  1.00  0.00           O  
ATOM    913  CB  GLN A  89      47.150  63.050  48.780  1.00  0.00           C  
ATOM    914  CG  GLN A  89      48.070  64.130  48.270  1.00  0.00           C  
ATOM    915  CD  GLN A  89      48.850  63.800  47.000  1.00  0.00           C  
ATOM    916  NE2 GLN A  89      50.140  64.040  46.950  1.00  0.00           N  
ATOM    917  OE1 GLN A  89      48.290  63.690  45.920  1.00  0.00           O  
ATOM    918  H   GLN A  89      47.510  61.460  47.050  1.00  0.00           H  
ATOM    919 1HE2 GLN A  89      50.620  64.530  47.690  1.00  0.00           H  
ATOM    920 2HE2 GLN A  89      50.620  63.830  46.100  1.00  0.00           H  
ATOM    921  N   ASN A  90      45.340  63.750  46.040  1.00  0.00           N  
ATOM    922  CA  ASN A  90      44.370  64.490  45.250  1.00  0.00           C  
ATOM    923  C   ASN A  90      43.120  63.780  44.660  1.00  0.00           C  
ATOM    924  O   ASN A  90      42.080  64.410  44.820  1.00  0.00           O  
ATOM    925  CB  ASN A  90      45.030  65.370  44.230  1.00  0.00           C  
ATOM    926  CG  ASN A  90      45.670  64.720  43.010  1.00  0.00           C  
ATOM    927  ND2 ASN A  90      45.840  65.520  41.980  1.00  0.00           N  
ATOM    928  OD1 ASN A  90      45.910  63.510  42.990  1.00  0.00           O  
ATOM    929  H   ASN A  90      46.260  63.720  45.640  1.00  0.00           H  
ATOM    930 1HD2 ASN A  90      45.460  66.440  41.920  1.00  0.00           H  
ATOM    931 2HD2 ASN A  90      46.460  65.240  41.250  1.00  0.00           H  
ATOM    932  N   THR A  91      43.180  62.470  44.270  1.00  0.00           N  
ATOM    933  CA  THR A  91      42.080  61.750  43.670  1.00  0.00           C  
ATOM    934  C   THR A  91      40.870  61.320  44.520  1.00  0.00           C  
ATOM    935  O   THR A  91      40.050  60.570  44.020  1.00  0.00           O  
ATOM    936  CB  THR A  91      42.670  60.570  42.910  1.00  0.00           C  
ATOM    937  CG2 THR A  91      43.620  61.050  41.720  1.00  0.00           C  
ATOM    938  OG1 THR A  91      43.140  59.540  43.770  1.00  0.00           O  
ATOM    939  H   THR A  91      44.040  61.980  44.380  1.00  0.00           H  
ATOM    940  HG1 THR A  91      42.350  59.010  44.070  1.00  0.00           H  
ATOM    941  N   VAL A  92      40.660  61.940  45.660  1.00  0.00           N  
ATOM    942  CA  VAL A  92      39.720  61.550  46.760  1.00  0.00           C  
ATOM    943  C   VAL A  92      38.200  61.690  46.390  1.00  0.00           C  
ATOM    944  O   VAL A  92      37.490  60.750  46.020  1.00  0.00           O  
ATOM    945  CB  VAL A  92      40.110  62.150  48.100  1.00  0.00           C  
ATOM    946  CG1 VAL A  92      41.270  61.400  48.700  1.00  0.00           C  
ATOM    947  CG2 VAL A  92      40.340  63.650  47.910  1.00  0.00           C  
ATOM    948  H   VAL A  92      41.300  62.660  45.920  1.00  0.00           H  
ATOM    949  N   ASN A  93      38.050  62.840  45.710  1.00  0.00           N  
ATOM    950  CA  ASN A  93      36.830  63.310  45.100  1.00  0.00           C  
ATOM    951  C   ASN A  93      36.330  62.430  43.870  1.00  0.00           C  
ATOM    952  O   ASN A  93      35.270  61.840  44.000  1.00  0.00           O  
ATOM    953  CB  ASN A  93      37.090  64.740  44.720  1.00  0.00           C  
ATOM    954  CG  ASN A  93      37.220  65.750  45.820  1.00  0.00           C  
ATOM    955  ND2 ASN A  93      36.020  66.260  46.210  1.00  0.00           N  
ATOM    956  OD1 ASN A  93      38.310  65.980  46.380  1.00  0.00           O  
ATOM    957  H   ASN A  93      38.870  63.350  45.440  1.00  0.00           H  
ATOM    958 1HD2 ASN A  93      35.210  66.120  45.640  1.00  0.00           H  
ATOM    959 2HD2 ASN A  93      36.040  67.090  46.780  1.00  0.00           H  
ATOM    960  N   ASP A  94      37.350  61.980  43.040  1.00  0.00           N  
ATOM    961  CA  ASP A  94      37.070  60.950  42.030  1.00  0.00           C  
ATOM    962  C   ASP A  94      36.830  59.530  42.550  1.00  0.00           C  
ATOM    963  O   ASP A  94      35.830  58.920  42.190  1.00  0.00           O  
ATOM    964  CB  ASP A  94      38.090  60.900  40.950  1.00  0.00           C  
ATOM    965  CG  ASP A  94      38.560  62.200  40.360  1.00  0.00           C  
ATOM    966  OD1 ASP A  94      37.710  62.860  39.720  1.00  0.00           O  
ATOM    967  OD2 ASP A  94      39.490  62.780  40.960  1.00  0.00           O1-
ATOM    968  H   ASP A  94      37.960  62.680  42.660  1.00  0.00           H  
ATOM    969  N   PHE A  95      37.720  59.200  43.480  1.00  0.00           N  
ATOM    970  CA  PHE A  95      37.610  57.820  44.080  1.00  0.00           C  
ATOM    971  C   PHE A  95      36.320  57.540  44.880  1.00  0.00           C  
ATOM    972  O   PHE A  95      35.860  56.420  45.030  1.00  0.00           O  
ATOM    973  CB  PHE A  95      38.840  57.570  44.940  1.00  0.00           C  
ATOM    974  CG  PHE A  95      39.520  56.210  44.750  1.00  0.00           C  
ATOM    975  CD1 PHE A  95      40.220  56.040  43.610  1.00  0.00           C  
ATOM    976  CD2 PHE A  95      39.650  55.290  45.840  1.00  0.00           C  
ATOM    977  CE1 PHE A  95      41.030  54.940  43.530  1.00  0.00           C  
ATOM    978  CE2 PHE A  95      40.380  54.120  45.740  1.00  0.00           C  
ATOM    979  CZ  PHE A  95      41.060  54.000  44.580  1.00  0.00           C  
ATOM    980  H   PHE A  95      38.590  59.690  43.580  1.00  0.00           H  
ATOM    981  HD1 PHE A  95      40.200  56.820  42.850  1.00  0.00           H  
ATOM    982  HD2 PHE A  95      39.160  55.480  46.790  1.00  0.00           H  
ATOM    983  HE1 PHE A  95      41.410  54.700  42.530  1.00  0.00           H  
ATOM    984  HE2 PHE A  95      40.520  53.410  46.560  1.00  0.00           H  
ATOM    985  HZ  PHE A  95      41.640  53.080  44.460  1.00  0.00           H  
ATOM    986  N   TRP A  96      35.730  58.600  45.460  1.00  0.00           N  
ATOM    987  CA  TRP A  96      34.330  58.530  45.990  1.00  0.00           C  
ATOM    988  C   TRP A  96      33.200  58.650  44.900  1.00  0.00           C  
ATOM    989  O   TRP A  96      32.340  57.730  45.010  1.00  0.00           O  
ATOM    990  CB  TRP A  96      34.140  59.590  47.080  1.00  0.00           C  
ATOM    991  CG  TRP A  96      34.790  59.060  48.340  1.00  0.00           C  
ATOM    992  CD1 TRP A  96      35.920  59.520  48.850  1.00  0.00           C  
ATOM    993  CD2 TRP A  96      34.200  58.110  49.100  1.00  0.00           C  
ATOM    994  CE2 TRP A  96      35.070  58.030  50.190  1.00  0.00           C  
ATOM    995  CE3 TRP A  96      33.150  57.210  49.040  1.00  0.00           C  
ATOM    996  NE1 TRP A  96      36.130  58.780  49.970  1.00  0.00           N  
ATOM    997  CZ2 TRP A  96      34.880  57.040  51.120  1.00  0.00           C  
ATOM    998  CZ3 TRP A  96      32.930  56.310  50.090  1.00  0.00           C  
ATOM    999  CH2 TRP A  96      33.800  56.180  51.130  1.00  0.00           C  
ATOM   1000  H   TRP A  96      36.250  59.360  45.850  1.00  0.00           H  
ATOM   1001  HD1 TRP A  96      36.470  60.400  48.500  1.00  0.00           H  
ATOM   1002  HE1 TRP A  96      36.870  58.980  50.610  1.00  0.00           H  
ATOM   1003  HE3 TRP A  96      32.540  57.240  48.140  1.00  0.00           H  
ATOM   1004  HZ2 TRP A  96      35.670  56.970  51.870  1.00  0.00           H  
ATOM   1005  HZ3 TRP A  96      32.270  55.470  49.850  1.00  0.00           H  
ATOM   1006  HH2 TRP A  96      33.620  55.550  52.000  1.00  0.00           H  
ATOM   1007  N   ARG A  97      33.360  59.510  43.900  1.00  0.00           N  
ATOM   1008  CA  ARG A  97      32.450  59.510  42.760  1.00  0.00           C  
ATOM   1009  C   ARG A  97      32.420  58.180  42.100  1.00  0.00           C  
ATOM   1010  O   ARG A  97      31.350  57.780  41.700  1.00  0.00           O  
ATOM   1011  CB  ARG A  97      32.660  60.700  41.730  1.00  0.00           C  
ATOM   1012  CG  ARG A  97      32.520  62.040  42.500  1.00  0.00           C  
ATOM   1013  CD  ARG A  97      33.150  63.200  41.740  1.00  0.00           C  
ATOM   1014  NE  ARG A  97      32.630  63.450  40.390  1.00  0.00           N  
ATOM   1015  CZ  ARG A  97      33.230  63.350  39.240  1.00  0.00           C  
ATOM   1016  NH1 ARG A  97      34.590  63.070  39.140  1.00  0.00           N1+
ATOM   1017  NH2 ARG A  97      32.460  63.330  38.150  1.00  0.00           N  
ATOM   1018  H   ARG A  97      34.100  60.190  43.890  1.00  0.00           H  
ATOM   1019  HE  ARG A  97      31.700  63.820  40.470  1.00  0.00           H  
ATOM   1020 1HH1 ARG A  97      35.260  62.940  39.880  1.00  0.00           H  
ATOM   1021 2HH1 ARG A  97      34.930  62.970  38.210  1.00  0.00           H  
ATOM   1022 1HH2 ARG A  97      31.460  63.330  38.190  1.00  0.00           H  
ATOM   1023 2HH2 ARG A  97      32.830  63.430  37.220  1.00  0.00           H  
ATOM   1024  N   MET A  98      33.560  57.560  41.980  1.00  0.00           N  
ATOM   1025  CA  MET A  98      33.700  56.170  41.580  1.00  0.00           C  
ATOM   1026  C   MET A  98      32.710  55.200  42.310  1.00  0.00           C  
ATOM   1027  O   MET A  98      31.900  54.600  41.610  1.00  0.00           O  
ATOM   1028  CB  MET A  98      35.190  55.750  41.730  1.00  0.00           C  
ATOM   1029  CG  MET A  98      35.480  54.360  41.230  1.00  0.00           C  
ATOM   1030  SD  MET A  98      37.250  53.850  41.310  1.00  0.00           S  
ATOM   1031  CE  MET A  98      37.240  53.480  43.060  1.00  0.00           C  
ATOM   1032  H   MET A  98      34.470  57.960  42.070  1.00  0.00           H  
ATOM   1033  N   VAL A  99      32.720  55.260  43.730  1.00  0.00           N  
ATOM   1034  CA  VAL A  99      31.790  54.440  44.600  1.00  0.00           C  
ATOM   1035  C   VAL A  99      30.280  54.760  44.390  1.00  0.00           C  
ATOM   1036  O   VAL A  99      29.450  53.900  44.570  1.00  0.00           O  
ATOM   1037  CB  VAL A  99      32.160  54.600  46.060  1.00  0.00           C  
ATOM   1038  CG1 VAL A  99      31.530  53.410  46.820  1.00  0.00           C  
ATOM   1039  CG2 VAL A  99      33.660  54.460  46.410  1.00  0.00           C  
ATOM   1040  H   VAL A  99      33.110  56.060  44.180  1.00  0.00           H  
ATOM   1041  N   PHE A 100      29.930  56.010  44.000  1.00  0.00           N  
ATOM   1042  CA  PHE A 100      28.530  56.600  43.730  1.00  0.00           C  
ATOM   1043  C   PHE A 100      27.890  56.320  42.350  1.00  0.00           C  
ATOM   1044  O   PHE A 100      26.870  55.720  42.360  1.00  0.00           O  
ATOM   1045  CB  PHE A 100      28.390  58.060  44.080  1.00  0.00           C  
ATOM   1046  CG  PHE A 100      28.150  58.280  45.590  1.00  0.00           C  
ATOM   1047  CD1 PHE A 100      29.240  58.390  46.380  1.00  0.00           C  
ATOM   1048  CD2 PHE A 100      26.900  58.520  46.150  1.00  0.00           C  
ATOM   1049  CE1 PHE A 100      29.150  58.830  47.710  1.00  0.00           C  
ATOM   1050  CE2 PHE A 100      26.720  58.910  47.440  1.00  0.00           C  
ATOM   1051  CZ  PHE A 100      27.890  59.100  48.240  1.00  0.00           C  
ATOM   1052  H   PHE A 100      30.690  56.560  43.640  1.00  0.00           H  
ATOM   1053  HD1 PHE A 100      30.150  57.960  45.960  1.00  0.00           H  
ATOM   1054  HD2 PHE A 100      26.040  58.170  45.570  1.00  0.00           H  
ATOM   1055  HE1 PHE A 100      30.010  59.350  48.160  1.00  0.00           H  
ATOM   1056  HE2 PHE A 100      25.760  59.200  47.870  1.00  0.00           H  
ATOM   1057  HZ  PHE A 100      27.800  59.340  49.300  1.00  0.00           H  
ATOM   1058  N   GLN A 101      28.720  56.330  41.320  1.00  0.00           N  
ATOM   1059  CA  GLN A 101      28.210  56.420  39.900  1.00  0.00           C  
ATOM   1060  C   GLN A 101      27.100  55.400  39.500  1.00  0.00           C  
ATOM   1061  O   GLN A 101      25.950  55.750  39.260  1.00  0.00           O  
ATOM   1062  CB  GLN A 101      29.380  56.360  38.920  1.00  0.00           C  
ATOM   1063  CG  GLN A 101      28.910  56.550  37.470  1.00  0.00           C  
ATOM   1064  CD  GLN A 101      30.040  57.010  36.580  1.00  0.00           C  
ATOM   1065  NE2 GLN A 101      30.250  56.380  35.470  1.00  0.00           N  
ATOM   1066  OE1 GLN A 101      30.570  58.110  36.790  1.00  0.00           O  
ATOM   1067  H   GLN A 101      29.680  56.560  41.480  1.00  0.00           H  
ATOM   1068 1HE2 GLN A 101      29.670  55.630  35.160  1.00  0.00           H  
ATOM   1069 2HE2 GLN A 101      30.990  56.800  34.940  1.00  0.00           H  
ATOM   1070  N   GLU A 102      27.380  54.140  39.840  1.00  0.00           N  
ATOM   1071  CA  GLU A 102      26.510  53.050  39.590  1.00  0.00           C  
ATOM   1072  C   GLU A 102      26.110  52.220  40.820  1.00  0.00           C  
ATOM   1073  O   GLU A 102      25.790  51.020  40.750  1.00  0.00           O  
ATOM   1074  CB  GLU A 102      27.270  52.130  38.600  1.00  0.00           C  
ATOM   1075  CG  GLU A 102      27.630  52.720  37.260  1.00  0.00           C  
ATOM   1076  CD  GLU A 102      26.450  52.980  36.330  1.00  0.00           C  
ATOM   1077  OE1 GLU A 102      26.230  54.000  35.790  1.00  0.00           O  
ATOM   1078  OE2 GLU A 102      25.550  52.140  36.220  1.00  0.00           O1-
ATOM   1079  H   GLU A 102      28.250  53.930  40.270  1.00  0.00           H  
ATOM   1080  N   ASN A 103      26.360  52.800  41.970  1.00  0.00           N  
ATOM   1081  CA  ASN A 103      26.060  52.210  43.300  1.00  0.00           C  
ATOM   1082  C   ASN A 103      26.850  50.900  43.480  1.00  0.00           C  
ATOM   1083  O   ASN A 103      26.280  49.820  43.550  1.00  0.00           O  
ATOM   1084  CB  ASN A 103      24.570  51.980  43.590  1.00  0.00           C  
ATOM   1085  CG  ASN A 103      24.130  51.850  45.090  1.00  0.00           C  
ATOM   1086  ND2 ASN A 103      22.820  52.010  45.260  1.00  0.00           N  
ATOM   1087  OD1 ASN A 103      24.850  51.530  46.010  1.00  0.00           O  
ATOM   1088  H   ASN A 103      26.630  53.760  42.080  1.00  0.00           H  
ATOM   1089 1HD2 ASN A 103      22.110  52.090  44.560  1.00  0.00           H  
ATOM   1090 2HD2 ASN A 103      22.430  51.830  46.160  1.00  0.00           H  
ATOM   1091  N   SER A 104      28.060  51.190  43.970  1.00  0.00           N  
ATOM   1092  CA  SER A 104      29.090  50.150  44.330  1.00  0.00           C  
ATOM   1093  C   SER A 104      29.260  49.850  45.820  1.00  0.00           C  
ATOM   1094  O   SER A 104      29.640  50.750  46.610  1.00  0.00           O  
ATOM   1095  CB  SER A 104      30.490  50.360  43.650  1.00  0.00           C  
ATOM   1096  OG  SER A 104      30.430  50.410  42.240  1.00  0.00           O  
ATOM   1097  H   SER A 104      28.210  52.120  44.300  1.00  0.00           H  
ATOM   1098  HG  SER A 104      30.570  49.520  41.800  1.00  0.00           H  
ATOM   1099  N   ARG A 105      29.230  48.580  46.160  1.00  0.00           N  
ATOM   1100  CA  ARG A 105      29.170  48.250  47.610  1.00  0.00           C  
ATOM   1101  C   ARG A 105      30.370  47.560  48.260  1.00  0.00           C  
ATOM   1102  O   ARG A 105      30.530  47.390  49.460  1.00  0.00           O  
ATOM   1103  CB  ARG A 105      27.920  47.390  47.740  1.00  0.00           C  
ATOM   1104  CG  ARG A 105      26.580  48.080  47.730  1.00  0.00           C  
ATOM   1105  CD  ARG A 105      26.210  48.780  49.050  1.00  0.00           C  
ATOM   1106  NE  ARG A 105      24.740  49.010  49.270  1.00  0.00           N  
ATOM   1107  CZ  ARG A 105      24.020  48.920  50.350  1.00  0.00           C  
ATOM   1108  NH1 ARG A 105      24.550  48.730  51.540  1.00  0.00           N1+
ATOM   1109  NH2 ARG A 105      22.780  48.360  50.220  1.00  0.00           N  
ATOM   1110  H   ARG A 105      29.040  47.850  45.510  1.00  0.00           H  
ATOM   1111  HE  ARG A 105      24.270  49.200  48.410  1.00  0.00           H  
ATOM   1112 1HH1 ARG A 105      25.530  48.840  51.710  1.00  0.00           H  
ATOM   1113 2HH1 ARG A 105      23.990  48.220  52.190  1.00  0.00           H  
ATOM   1114 1HH2 ARG A 105      22.400  47.980  49.380  1.00  0.00           H  
ATOM   1115 2HH2 ARG A 105      22.120  48.440  50.970  1.00  0.00           H  
ATOM   1116  N   VAL A 106      31.150  46.820  47.430  1.00  0.00           N  
ATOM   1117  CA  VAL A 106      32.410  46.180  47.940  1.00  0.00           C  
ATOM   1118  C   VAL A 106      33.560  46.790  47.200  1.00  0.00           C  
ATOM   1119  O   VAL A 106      33.450  47.240  46.040  1.00  0.00           O  
ATOM   1120  CB  VAL A 106      32.330  44.640  47.630  1.00  0.00           C  
ATOM   1121  CG1 VAL A 106      33.490  43.830  48.160  1.00  0.00           C  
ATOM   1122  CG2 VAL A 106      31.010  44.080  48.240  1.00  0.00           C  
ATOM   1123  H   VAL A 106      30.970  46.560  46.480  1.00  0.00           H  
ATOM   1124  N   ILE A 107      34.700  46.950  47.920  1.00  0.00           N  
ATOM   1125  CA  ILE A 107      35.990  47.440  47.450  1.00  0.00           C  
ATOM   1126  C   ILE A 107      37.130  46.460  47.820  1.00  0.00           C  
ATOM   1127  O   ILE A 107      37.270  46.230  49.050  1.00  0.00           O  
ATOM   1128  CB  ILE A 107      36.260  48.770  48.090  1.00  0.00           C  
ATOM   1129  CG1 ILE A 107      35.370  49.940  47.580  1.00  0.00           C  
ATOM   1130  CG2 ILE A 107      37.690  49.250  47.740  1.00  0.00           C  
ATOM   1131  CD  ILE A 107      34.050  50.140  48.410  1.00  0.00           C  
ATOM   1132  H   ILE A 107      34.610  47.090  48.910  1.00  0.00           H  
ATOM   1133  N   VAL A 108      37.880  46.030  46.860  1.00  0.00           N  
ATOM   1134  CA  VAL A 108      39.110  45.270  47.220  1.00  0.00           C  
ATOM   1135  C   VAL A 108      40.370  46.120  47.300  1.00  0.00           C  
ATOM   1136  O   VAL A 108      40.730  46.770  46.300  1.00  0.00           O  
ATOM   1137  CB  VAL A 108      39.230  44.180  46.110  1.00  0.00           C  
ATOM   1138  CG1 VAL A 108      40.500  43.340  46.190  1.00  0.00           C  
ATOM   1139  CG2 VAL A 108      38.070  43.180  46.000  1.00  0.00           C  
ATOM   1140  H   VAL A 108      37.740  46.050  45.870  1.00  0.00           H  
ATOM   1141  N   MET A 109      41.040  46.080  48.410  1.00  0.00           N  
ATOM   1142  CA  MET A 109      42.320  46.810  48.610  1.00  0.00           C  
ATOM   1143  C   MET A 109      43.350  45.750  48.790  1.00  0.00           C  
ATOM   1144  O   MET A 109      43.310  44.890  49.650  1.00  0.00           O  
ATOM   1145  CB  MET A 109      42.040  47.570  49.910  1.00  0.00           C  
ATOM   1146  CG  MET A 109      43.180  48.520  50.300  1.00  0.00           C  
ATOM   1147  SD  MET A 109      43.160  49.310  51.880  1.00  0.00           S  
ATOM   1148  CE  MET A 109      44.660  50.210  52.050  1.00  0.00           C  
ATOM   1149  H   MET A 109      40.650  45.470  49.100  1.00  0.00           H  
ATOM   1150  N   THR A 110      44.410  45.900  48.010  1.00  0.00           N  
ATOM   1151  CA  THR A 110      45.410  44.800  47.680  1.00  0.00           C  
ATOM   1152  C   THR A 110      46.830  45.240  48.130  1.00  0.00           C  
ATOM   1153  O   THR A 110      47.840  44.560  48.040  1.00  0.00           O  
ATOM   1154  CB  THR A 110      45.320  44.350  46.240  1.00  0.00           C  
ATOM   1155  CG2 THR A 110      43.840  44.030  45.780  1.00  0.00           C  
ATOM   1156  OG1 THR A 110      46.040  45.220  45.420  1.00  0.00           O  
ATOM   1157  H   THR A 110      44.570  46.750  47.520  1.00  0.00           H  
ATOM   1158  HG1 THR A 110      45.440  45.990  45.230  1.00  0.00           H  
ATOM   1159  N   THR A 111      46.930  46.410  48.790  1.00  0.00           N  
ATOM   1160  CA  THR A 111      48.120  46.860  49.470  1.00  0.00           C  
ATOM   1161  C   THR A 111      47.870  47.570  50.830  1.00  0.00           C  
ATOM   1162  O   THR A 111      46.770  47.980  51.130  1.00  0.00           O  
ATOM   1163  CB  THR A 111      48.790  47.960  48.640  1.00  0.00           C  
ATOM   1164  CG2 THR A 111      49.410  47.430  47.370  1.00  0.00           C  
ATOM   1165  OG1 THR A 111      47.810  48.940  48.300  1.00  0.00           O  
ATOM   1166  H   THR A 111      46.180  47.080  48.830  1.00  0.00           H  
ATOM   1167  HG1 THR A 111      48.400  49.610  47.860  1.00  0.00           H  
ATOM   1168  N   LYS A 112      48.920  47.870  51.530  1.00  0.00           N  
ATOM   1169  CA  LYS A 112      48.990  48.780  52.640  1.00  0.00           C  
ATOM   1170  C   LYS A 112      49.430  50.150  52.210  1.00  0.00           C  
ATOM   1171  O   LYS A 112      50.350  50.390  51.400  1.00  0.00           O  
ATOM   1172  CB  LYS A 112      49.780  48.270  53.770  1.00  0.00           C  
ATOM   1173  CG  LYS A 112      49.200  47.000  54.300  1.00  0.00           C  
ATOM   1174  CD  LYS A 112      49.960  46.380  55.450  1.00  0.00           C  
ATOM   1175  CE  LYS A 112      51.280  45.690  55.080  1.00  0.00           C  
ATOM   1176  NZ  LYS A 112      51.840  45.000  56.220  1.00  0.00           N1+
ATOM   1177  H   LYS A 112      49.780  47.380  51.350  1.00  0.00           H  
ATOM   1178  HZ1 LYS A 112      51.210  44.300  56.540  1.00  0.00           H  
ATOM   1179  HZ2 LYS A 112      52.760  44.670  56.000  1.00  0.00           H  
ATOM   1180  HZ3 LYS A 112      51.960  45.730  56.900  1.00  0.00           H  
ATOM   1181  N   GLU A 113      48.860  51.110  52.940  1.00  0.00           N  
ATOM   1182  CA  GLU A 113      48.950  52.540  52.660  1.00  0.00           C  
ATOM   1183  C   GLU A 113      50.300  53.200  52.220  1.00  0.00           C  
ATOM   1184  O   GLU A 113      50.370  53.710  51.110  1.00  0.00           O  
ATOM   1185  CB  GLU A 113      48.310  53.400  53.830  1.00  0.00           C  
ATOM   1186  CG  GLU A 113      46.800  52.890  54.020  1.00  0.00           C  
ATOM   1187  CD  GLU A 113      46.670  52.120  55.350  1.00  0.00           C  
ATOM   1188  OE1 GLU A 113      46.370  52.720  56.380  1.00  0.00           O  
ATOM   1189  OE2 GLU A 113      47.020  50.920  55.390  1.00  0.00           O1-
ATOM   1190  H   GLU A 113      48.680  50.930  53.910  1.00  0.00           H  
ATOM   1191  N   VAL A 114      51.310  52.830  53.000  1.00  0.00           N  
ATOM   1192  CA  VAL A 114      52.750  53.190  52.900  1.00  0.00           C  
ATOM   1193  C   VAL A 114      53.780  52.100  53.220  1.00  0.00           C  
ATOM   1194  O   VAL A 114      54.190  51.890  54.340  1.00  0.00           O  
ATOM   1195  CB  VAL A 114      52.980  54.520  53.700  1.00  0.00           C  
ATOM   1196  CG1 VAL A 114      52.710  54.470  55.250  1.00  0.00           C  
ATOM   1197  CG2 VAL A 114      54.330  55.220  53.350  1.00  0.00           C  
ATOM   1198  H   VAL A 114      51.060  52.300  53.810  1.00  0.00           H  
ATOM   1199  N   GLU A 115      53.800  51.270  52.150  1.00  0.00           N  
ATOM   1200  CA  GLU A 115      54.690  50.110  52.170  1.00  0.00           C  
ATOM   1201  C   GLU A 115      56.190  50.420  51.930  1.00  0.00           C  
ATOM   1202  O   GLU A 115      56.490  50.840  50.840  1.00  0.00           O  
ATOM   1203  CB  GLU A 115      54.150  48.970  51.340  1.00  0.00           C  
ATOM   1204  CG  GLU A 115      52.930  48.320  52.020  1.00  0.00           C  
ATOM   1205  CD  GLU A 115      52.850  46.830  51.700  1.00  0.00           C  
ATOM   1206  OE1 GLU A 115      53.770  46.130  52.170  1.00  0.00           O  
ATOM   1207  OE2 GLU A 115      51.750  46.400  51.260  1.00  0.00           O1-
ATOM   1208  H   GLU A 115      53.410  51.560  51.270  1.00  0.00           H  
ATOM   1209  N   ARG A 116      57.000  50.010  52.890  1.00  0.00           N  
ATOM   1210  CA  ARG A 116      58.470  50.130  52.930  1.00  0.00           C  
ATOM   1211  C   ARG A 116      59.090  51.400  52.300  1.00  0.00           C  
ATOM   1212  O   ARG A 116      59.690  51.400  51.210  1.00  0.00           O  
ATOM   1213  CB  ARG A 116      59.220  48.810  52.450  1.00  0.00           C  
ATOM   1214  CG  ARG A 116      58.900  47.540  53.260  1.00  0.00           C  
ATOM   1215  CD  ARG A 116      59.330  47.610  54.730  1.00  0.00           C  
ATOM   1216  NE  ARG A 116      58.910  46.290  55.270  1.00  0.00           N  
ATOM   1217  CZ  ARG A 116      58.240  46.080  56.420  1.00  0.00           C  
ATOM   1218  NH1 ARG A 116      57.570  47.020  57.130  1.00  0.00           N1+
ATOM   1219  NH2 ARG A 116      58.080  44.760  56.750  1.00  0.00           N  
ATOM   1220  H   ARG A 116      56.530  49.690  53.710  1.00  0.00           H  
ATOM   1221  HE  ARG A 116      59.440  45.490  54.970  1.00  0.00           H  
ATOM   1222 1HH1 ARG A 116      57.480  47.960  56.800  1.00  0.00           H  
ATOM   1223 2HH1 ARG A 116      57.200  46.780  58.020  1.00  0.00           H  
ATOM   1224 1HH2 ARG A 116      58.190  44.060  56.040  1.00  0.00           H  
ATOM   1225 2HH2 ARG A 116      57.400  44.500  57.440  1.00  0.00           H  
ATOM   1226  N   GLY A 117      58.800  52.520  52.950  1.00  0.00           N  
ATOM   1227  CA  GLY A 117      59.150  53.850  52.430  1.00  0.00           C  
ATOM   1228  C   GLY A 117      58.050  54.470  51.530  1.00  0.00           C  
ATOM   1229  O   GLY A 117      57.530  55.530  51.790  1.00  0.00           O  
ATOM   1230  H   GLY A 117      58.360  52.600  53.840  1.00  0.00           H  
ATOM   1231  N   LYS A 118      57.970  53.830  50.420  1.00  0.00           N  
ATOM   1232  CA  LYS A 118      57.100  54.210  49.330  1.00  0.00           C  
ATOM   1233  C   LYS A 118      55.650  54.320  49.780  1.00  0.00           C  
ATOM   1234  O   LYS A 118      55.030  53.400  50.350  1.00  0.00           O  
ATOM   1235  CB  LYS A 118      57.230  53.120  48.350  1.00  0.00           C  
ATOM   1236  CG  LYS A 118      58.670  52.940  47.870  1.00  0.00           C  
ATOM   1237  CD  LYS A 118      58.910  51.600  47.140  1.00  0.00           C  
ATOM   1238  CE  LYS A 118      58.910  50.370  48.080  1.00  0.00           C  
ATOM   1239  NZ  LYS A 118      60.230  50.210  48.780  1.00  0.00           N1+
ATOM   1240  H   LYS A 118      58.530  53.030  50.190  1.00  0.00           H  
ATOM   1241  HZ1 LYS A 118      60.910  50.580  48.140  1.00  0.00           H  
ATOM   1242  HZ2 LYS A 118      60.270  50.580  49.710  1.00  0.00           H  
ATOM   1243  HZ3 LYS A 118      60.360  49.220  48.800  1.00  0.00           H  
ATOM   1244  N   SER A 119      55.070  55.310  49.110  1.00  0.00           N  
ATOM   1245  CA  SER A 119      53.590  55.660  49.250  1.00  0.00           C  
ATOM   1246  C   SER A 119      52.800  54.840  48.180  1.00  0.00           C  
ATOM   1247  O   SER A 119      52.950  55.100  46.970  1.00  0.00           O  
ATOM   1248  CB  SER A 119      53.310  57.110  48.880  1.00  0.00           C  
ATOM   1249  OG  SER A 119      51.920  57.360  49.170  1.00  0.00           O  
ATOM   1250  H   SER A 119      55.540  55.830  48.390  1.00  0.00           H  
ATOM   1251  HG  SER A 119      51.830  57.610  50.130  1.00  0.00           H  
ATOM   1252  N   LYS A 120      51.760  54.190  48.610  1.00  0.00           N  
ATOM   1253  CA  LYS A 120      51.010  53.260  47.760  1.00  0.00           C  
ATOM   1254  C   LYS A 120      49.490  53.480  47.490  1.00  0.00           C  
ATOM   1255  O   LYS A 120      49.040  53.020  46.460  1.00  0.00           O  
ATOM   1256  CB  LYS A 120      51.140  51.900  48.420  1.00  0.00           C  
ATOM   1257  CG  LYS A 120      52.630  51.390  48.540  1.00  0.00           C  
ATOM   1258  CD  LYS A 120      53.060  50.690  47.230  1.00  0.00           C  
ATOM   1259  CE  LYS A 120      54.520  50.220  47.320  1.00  0.00           C  
ATOM   1260  NZ  LYS A 120      54.900  49.490  46.080  1.00  0.00           N1+
ATOM   1261  H   LYS A 120      51.510  54.020  49.560  1.00  0.00           H  
ATOM   1262  HZ1 LYS A 120      54.800  50.130  45.320  1.00  0.00           H  
ATOM   1263  HZ2 LYS A 120      55.850  49.200  46.130  1.00  0.00           H  
ATOM   1264  HZ3 LYS A 120      54.320  48.670  46.050  1.00  0.00           H  
ATOM   1265  N   CYS A 121      48.890  54.130  48.530  1.00  0.00           N  
ATOM   1266  CA  CYS A 121      47.420  54.520  48.600  1.00  0.00           C  
ATOM   1267  C   CYS A 121      47.280  55.530  49.730  1.00  0.00           C  
ATOM   1268  O   CYS A 121      48.060  55.360  50.670  1.00  0.00           O  
ATOM   1269  CB  CYS A 121      46.370  53.420  48.810  1.00  0.00           C  
ATOM   1270  SG  CYS A 121      44.650  53.930  48.640  1.00  0.00           S  
ATOM   1271  H   CYS A 121      49.370  54.410  49.360  1.00  0.00           H  
ATOM   1272  HG  CYS A 121      44.370  54.150  49.920  1.00  0.00           H  
ATOM   1273  N   VAL A 122      46.350  56.480  49.750  1.00  0.00           N  
ATOM   1274  CA  VAL A 122      46.190  57.360  50.930  1.00  0.00           C  
ATOM   1275  C   VAL A 122      44.850  57.040  51.640  1.00  0.00           C  
ATOM   1276  O   VAL A 122      44.000  56.670  50.880  1.00  0.00           O  
ATOM   1277  CB  VAL A 122      46.300  58.840  50.460  1.00  0.00           C  
ATOM   1278  CG1 VAL A 122      45.020  59.520  50.140  1.00  0.00           C  
ATOM   1279  CG2 VAL A 122      46.950  59.680  51.590  1.00  0.00           C  
ATOM   1280  H   VAL A 122      45.940  56.890  48.930  1.00  0.00           H  
ATOM   1281  N   LYS A 123      44.720  57.380  52.880  1.00  0.00           N  
ATOM   1282  CA  LYS A 123      43.560  56.900  53.690  1.00  0.00           C  
ATOM   1283  C   LYS A 123      42.410  57.850  53.490  1.00  0.00           C  
ATOM   1284  O   LYS A 123      42.370  58.940  54.120  1.00  0.00           O  
ATOM   1285  CB  LYS A 123      43.900  56.840  55.220  1.00  0.00           C  
ATOM   1286  CG  LYS A 123      42.710  56.190  55.910  1.00  0.00           C  
ATOM   1287  CD  LYS A 123      42.970  56.180  57.440  1.00  0.00           C  
ATOM   1288  CE  LYS A 123      41.910  55.340  58.180  1.00  0.00           C  
ATOM   1289  NZ  LYS A 123      42.420  54.720  59.330  1.00  0.00           N1+
ATOM   1290  H   LYS A 123      45.270  57.950  53.490  1.00  0.00           H  
ATOM   1291  HZ1 LYS A 123      42.960  53.910  59.140  1.00  0.00           H  
ATOM   1292  HZ2 LYS A 123      43.010  55.330  59.870  1.00  0.00           H  
ATOM   1293  HZ3 LYS A 123      41.580  54.510  59.830  1.00  0.00           H  
ATOM   1294  N   TYR A 124      41.680  57.630  52.400  1.00  0.00           N  
ATOM   1295  CA  TYR A 124      40.410  58.310  52.080  1.00  0.00           C  
ATOM   1296  C   TYR A 124      39.150  58.030  52.840  1.00  0.00           C  
ATOM   1297  O   TYR A 124      38.020  58.150  52.300  1.00  0.00           O  
ATOM   1298  CB  TYR A 124      40.230  58.080  50.570  1.00  0.00           C  
ATOM   1299  CG  TYR A 124      40.070  56.660  50.060  1.00  0.00           C  
ATOM   1300  CD1 TYR A 124      41.110  55.840  49.600  1.00  0.00           C  
ATOM   1301  CD2 TYR A 124      38.820  56.230  50.070  1.00  0.00           C  
ATOM   1302  CE1 TYR A 124      40.910  54.530  49.250  1.00  0.00           C  
ATOM   1303  CE2 TYR A 124      38.560  54.950  49.800  1.00  0.00           C  
ATOM   1304  CZ  TYR A 124      39.550  54.110  49.300  1.00  0.00           C  
ATOM   1305  OH  TYR A 124      39.220  52.930  48.740  1.00  0.00           O  
ATOM   1306  H   TYR A 124      42.110  57.070  51.690  1.00  0.00           H  
ATOM   1307  HD1 TYR A 124      42.110  56.260  49.520  1.00  0.00           H  
ATOM   1308  HD2 TYR A 124      38.060  57.000  50.220  1.00  0.00           H  
ATOM   1309  HE1 TYR A 124      41.720  53.840  48.980  1.00  0.00           H  
ATOM   1310  HE2 TYR A 124      37.640  54.510  50.180  1.00  0.00           H  
ATOM   1311  HH  TYR A 124      38.230  52.940  48.660  1.00  0.00           H  
ATOM   1312  N   TRP A 125      39.260  57.860  54.150  1.00  0.00           N  
ATOM   1313  CA  TRP A 125      38.300  57.430  55.150  1.00  0.00           C  
ATOM   1314  C   TRP A 125      38.870  57.730  56.640  1.00  0.00           C  
ATOM   1315  O   TRP A 125      40.050  57.960  56.790  1.00  0.00           O  
ATOM   1316  CB  TRP A 125      37.830  55.970  55.000  1.00  0.00           C  
ATOM   1317  CG  TRP A 125      38.850  54.850  55.270  1.00  0.00           C  
ATOM   1318  CD1 TRP A 125      38.740  54.140  56.460  1.00  0.00           C  
ATOM   1319  CD2 TRP A 125      39.830  54.200  54.520  1.00  0.00           C  
ATOM   1320  CE2 TRP A 125      40.340  53.220  55.320  1.00  0.00           C  
ATOM   1321  CE3 TRP A 125      40.290  54.500  53.290  1.00  0.00           C  
ATOM   1322  NE1 TRP A 125      39.640  53.140  56.440  1.00  0.00           N  
ATOM   1323  CZ2 TRP A 125      41.340  52.400  54.850  1.00  0.00           C  
ATOM   1324  CZ3 TRP A 125      41.400  53.760  52.880  1.00  0.00           C  
ATOM   1325  CH2 TRP A 125      41.900  52.670  53.630  1.00  0.00           C  
ATOM   1326  H   TRP A 125      40.140  58.080  54.560  1.00  0.00           H  
ATOM   1327  HD1 TRP A 125      38.030  54.320  57.270  1.00  0.00           H  
ATOM   1328  HE1 TRP A 125      39.800  52.500  57.200  1.00  0.00           H  
ATOM   1329  HE3 TRP A 125      39.920  55.380  52.760  1.00  0.00           H  
ATOM   1330  HZ2 TRP A 125      41.750  51.560  55.410  1.00  0.00           H  
ATOM   1331  HZ3 TRP A 125      41.820  54.090  51.930  1.00  0.00           H  
ATOM   1332  HH2 TRP A 125      42.450  51.840  53.200  1.00  0.00           H  
ATOM   1333  N   PRO A 126      37.980  57.850  57.670  1.00  0.00           N  
ATOM   1334  CA  PRO A 126      38.340  58.130  59.060  1.00  0.00           C  
ATOM   1335  C   PRO A 126      38.690  56.890  59.940  1.00  0.00           C  
ATOM   1336  O   PRO A 126      38.680  55.730  59.560  1.00  0.00           O  
ATOM   1337  CB  PRO A 126      37.110  58.830  59.600  1.00  0.00           C  
ATOM   1338  CG  PRO A 126      35.930  58.430  58.780  1.00  0.00           C  
ATOM   1339  CD  PRO A 126      36.560  58.130  57.450  1.00  0.00           C  
ATOM   1340  N   ASP A 127      39.290  57.150  61.150  1.00  0.00           N  
ATOM   1341  CA  ASP A 127      39.370  56.170  62.270  1.00  0.00           C  
ATOM   1342  C   ASP A 127      38.030  55.560  62.690  1.00  0.00           C  
ATOM   1343  O   ASP A 127      37.030  55.990  62.180  1.00  0.00           O  
ATOM   1344  CB  ASP A 127      39.900  56.800  63.540  1.00  0.00           C  
ATOM   1345  CG  ASP A 127      41.360  57.180  63.780  1.00  0.00           C  
ATOM   1346  OD1 ASP A 127      41.810  58.250  63.410  1.00  0.00           O  
ATOM   1347  OD2 ASP A 127      42.170  56.300  64.070  1.00  0.00           O1-
ATOM   1348  H   ASP A 127      39.890  57.960  61.140  1.00  0.00           H  
ATOM   1349  N   GLU A 128      38.100  54.430  63.470  1.00  0.00           N  
ATOM   1350  CA  GLU A 128      36.910  53.840  64.080  1.00  0.00           C  
ATOM   1351  C   GLU A 128      35.980  54.810  64.850  1.00  0.00           C  
ATOM   1352  O   GLU A 128      36.460  55.570  65.750  1.00  0.00           O  
ATOM   1353  CB  GLU A 128      37.220  52.780  65.060  1.00  0.00           C  
ATOM   1354  CG  GLU A 128      37.990  51.580  64.450  1.00  0.00           C  
ATOM   1355  CD  GLU A 128      38.320  50.450  65.470  1.00  0.00           C  
ATOM   1356  OE1 GLU A 128      38.840  50.830  66.550  1.00  0.00           O  
ATOM   1357  OE2 GLU A 128      38.110  49.250  65.250  1.00  0.00           O1-
ATOM   1358  H   GLU A 128      38.940  53.960  63.740  1.00  0.00           H  
ATOM   1359  N   TYR A 129      34.720  54.470  64.750  1.00  0.00           N  
ATOM   1360  CA  TYR A 129      33.590  55.360  65.050  1.00  0.00           C  
ATOM   1361  C   TYR A 129      33.350  56.740  64.330  1.00  0.00           C  
ATOM   1362  O   TYR A 129      32.230  57.280  64.190  1.00  0.00           O  
ATOM   1363  CB  TYR A 129      33.390  55.660  66.560  1.00  0.00           C  
ATOM   1364  CG  TYR A 129      33.250  54.360  67.310  1.00  0.00           C  
ATOM   1365  CD1 TYR A 129      32.710  53.270  66.740  1.00  0.00           C  
ATOM   1366  CD2 TYR A 129      33.860  54.240  68.540  1.00  0.00           C  
ATOM   1367  CE1 TYR A 129      32.840  51.990  67.280  1.00  0.00           C  
ATOM   1368  CE2 TYR A 129      34.130  52.980  69.060  1.00  0.00           C  
ATOM   1369  CZ  TYR A 129      33.580  51.860  68.430  1.00  0.00           C  
ATOM   1370  OH  TYR A 129      33.280  50.800  69.160  1.00  0.00           O  
ATOM   1371  H   TYR A 129      34.420  53.530  64.570  1.00  0.00           H  
ATOM   1372  HD1 TYR A 129      31.850  53.300  66.080  1.00  0.00           H  
ATOM   1373  HD2 TYR A 129      34.030  55.160  69.090  1.00  0.00           H  
ATOM   1374  HE1 TYR A 129      32.500  51.150  66.690  1.00  0.00           H  
ATOM   1375  HE2 TYR A 129      34.800  52.890  69.910  1.00  0.00           H  
ATOM   1376  HH  TYR A 129      33.870  50.760  69.970  1.00  0.00           H  
ATOM   1377  N   ALA A 130      34.500  57.240  63.930  1.00  0.00           N  
ATOM   1378  CA  ALA A 130      34.560  58.610  63.570  1.00  0.00           C  
ATOM   1379  C   ALA A 130      33.940  58.990  62.190  1.00  0.00           C  
ATOM   1380  O   ALA A 130      33.780  58.240  61.210  1.00  0.00           O  
ATOM   1381  CB  ALA A 130      36.050  59.030  63.700  1.00  0.00           C  
ATOM   1382  H   ALA A 130      35.250  56.610  63.700  1.00  0.00           H  
ATOM   1383  N   LEU A 131      33.590  60.270  62.080  1.00  0.00           N  
ATOM   1384  CA  LEU A 131      33.060  60.890  60.810  1.00  0.00           C  
ATOM   1385  C   LEU A 131      34.000  61.890  60.110  1.00  0.00           C  
ATOM   1386  O   LEU A 131      34.670  62.720  60.740  1.00  0.00           O  
ATOM   1387  CB  LEU A 131      31.690  61.530  61.250  1.00  0.00           C  
ATOM   1388  CG  LEU A 131      31.000  62.380  60.090  1.00  0.00           C  
ATOM   1389  CD1 LEU A 131      30.630  61.480  58.970  1.00  0.00           C  
ATOM   1390  CD2 LEU A 131      29.790  63.280  60.530  1.00  0.00           C  
ATOM   1391  H   LEU A 131      33.580  60.860  62.880  1.00  0.00           H  
ATOM   1392  N   LYS A 132      34.200  61.670  58.820  1.00  0.00           N  
ATOM   1393  CA  LYS A 132      34.970  62.740  58.040  1.00  0.00           C  
ATOM   1394  C   LYS A 132      34.200  63.190  56.820  1.00  0.00           C  
ATOM   1395  O   LYS A 132      33.450  62.430  56.150  1.00  0.00           O  
ATOM   1396  CB  LYS A 132      36.340  62.140  57.750  1.00  0.00           C  
ATOM   1397  CG  LYS A 132      37.430  63.020  57.150  1.00  0.00           C  
ATOM   1398  CD  LYS A 132      38.830  62.370  57.360  1.00  0.00           C  
ATOM   1399  CE  LYS A 132      40.020  63.140  56.790  1.00  0.00           C  
ATOM   1400  NZ  LYS A 132      41.200  62.460  57.290  1.00  0.00           N1+
ATOM   1401  H   LYS A 132      33.870  60.860  58.360  1.00  0.00           H  
ATOM   1402  HZ1 LYS A 132      41.950  63.110  57.340  1.00  0.00           H  
ATOM   1403  HZ2 LYS A 132      41.000  62.140  58.220  1.00  0.00           H  
ATOM   1404  HZ3 LYS A 132      41.410  61.720  56.650  1.00  0.00           H  
ATOM   1405  N   GLU A 133      34.350  64.450  56.500  1.00  0.00           N  
ATOM   1406  CA  GLU A 133      33.940  65.060  55.240  1.00  0.00           C  
ATOM   1407  C   GLU A 133      34.840  64.830  54.030  1.00  0.00           C  
ATOM   1408  O   GLU A 133      36.100  64.830  54.170  1.00  0.00           O  
ATOM   1409  CB  GLU A 133      33.730  66.530  55.450  1.00  0.00           C  
ATOM   1410  CG  GLU A 133      32.310  66.710  56.080  1.00  0.00           C  
ATOM   1411  CD  GLU A 133      32.250  68.240  56.440  1.00  0.00           C  
ATOM   1412  OE1 GLU A 133      31.780  69.080  55.600  1.00  0.00           O  
ATOM   1413  OE2 GLU A 133      32.880  68.620  57.470  1.00  0.00           O1-
ATOM   1414  H   GLU A 133      34.660  65.150  57.150  1.00  0.00           H  
ATOM   1415  N   TYR A 134      34.210  64.540  52.880  1.00  0.00           N  
ATOM   1416  CA  TYR A 134      34.950  64.540  51.650  1.00  0.00           C  
ATOM   1417  C   TYR A 134      34.230  65.370  50.520  1.00  0.00           C  
ATOM   1418  O   TYR A 134      33.340  64.870  49.810  1.00  0.00           O  
ATOM   1419  CB  TYR A 134      35.290  63.080  51.130  1.00  0.00           C  
ATOM   1420  CG  TYR A 134      36.470  62.480  51.880  1.00  0.00           C  
ATOM   1421  CD1 TYR A 134      37.820  62.660  51.460  1.00  0.00           C  
ATOM   1422  CD2 TYR A 134      36.220  61.700  53.040  1.00  0.00           C  
ATOM   1423  CE1 TYR A 134      38.840  62.010  52.150  1.00  0.00           C  
ATOM   1424  CE2 TYR A 134      37.320  61.110  53.710  1.00  0.00           C  
ATOM   1425  CZ  TYR A 134      38.570  61.360  53.300  1.00  0.00           C  
ATOM   1426  OH  TYR A 134      39.680  61.210  54.170  1.00  0.00           O  
ATOM   1427  H   TYR A 134      33.350  64.040  52.980  1.00  0.00           H  
ATOM   1428  HD1 TYR A 134      38.030  63.150  50.510  1.00  0.00           H  
ATOM   1429  HD2 TYR A 134      35.240  61.270  53.240  1.00  0.00           H  
ATOM   1430  HE1 TYR A 134      39.840  62.010  51.700  1.00  0.00           H  
ATOM   1431  HE2 TYR A 134      37.130  60.360  54.480  1.00  0.00           H  
ATOM   1432  HH  TYR A 134      40.320  61.860  53.760  1.00  0.00           H  
ATOM   1433  N   GLY A 135      34.430  66.700  50.550  1.00  0.00           N  
ATOM   1434  CA  GLY A 135      33.500  67.680  50.060  1.00  0.00           C  
ATOM   1435  C   GLY A 135      32.130  67.590  50.630  1.00  0.00           C  
ATOM   1436  O   GLY A 135      31.840  68.350  51.590  1.00  0.00           O  
ATOM   1437  H   GLY A 135      35.360  67.020  50.750  1.00  0.00           H  
ATOM   1438  N   VAL A 136      31.230  67.140  49.740  1.00  0.00           N  
ATOM   1439  CA  VAL A 136      29.770  66.850  50.080  1.00  0.00           C  
ATOM   1440  C   VAL A 136      29.570  65.510  50.800  1.00  0.00           C  
ATOM   1441  O   VAL A 136      28.670  65.370  51.640  1.00  0.00           O  
ATOM   1442  CB  VAL A 136      28.970  67.120  48.820  1.00  0.00           C  
ATOM   1443  CG1 VAL A 136      29.270  66.120  47.750  1.00  0.00           C  
ATOM   1444  CG2 VAL A 136      27.510  67.250  49.120  1.00  0.00           C  
ATOM   1445  H   VAL A 136      31.440  66.930  48.780  1.00  0.00           H  
ATOM   1446  N   MET A 137      30.510  64.600  50.650  1.00  0.00           N  
ATOM   1447  CA  MET A 137      30.380  63.220  51.190  1.00  0.00           C  
ATOM   1448  C   MET A 137      30.700  63.200  52.720  1.00  0.00           C  
ATOM   1449  O   MET A 137      31.860  63.350  53.060  1.00  0.00           O  
ATOM   1450  CB  MET A 137      31.460  62.300  50.560  1.00  0.00           C  
ATOM   1451  CG  MET A 137      31.100  61.820  49.160  1.00  0.00           C  
ATOM   1452  SD  MET A 137      30.870  63.070  47.870  1.00  0.00           S  
ATOM   1453  CE  MET A 137      32.560  63.500  47.310  1.00  0.00           C  
ATOM   1454  H   MET A 137      31.300  64.800  50.070  1.00  0.00           H  
ATOM   1455  N   ARG A 138      29.780  62.590  53.360  1.00  0.00           N  
ATOM   1456  CA  ARG A 138      30.010  62.280  54.760  1.00  0.00           C  
ATOM   1457  C   ARG A 138      30.100  60.740  55.080  1.00  0.00           C  
ATOM   1458  O   ARG A 138      29.180  60.040  55.470  1.00  0.00           O  
ATOM   1459  CB  ARG A 138      29.040  63.020  55.760  1.00  0.00           C  
ATOM   1460  CG  ARG A 138      27.580  62.840  55.360  1.00  0.00           C  
ATOM   1461  CD  ARG A 138      26.670  63.260  56.550  1.00  0.00           C  
ATOM   1462  NE  ARG A 138      25.230  63.140  56.240  1.00  0.00           N  
ATOM   1463  CZ  ARG A 138      24.440  64.190  56.290  1.00  0.00           C  
ATOM   1464  NH1 ARG A 138      24.770  65.390  56.720  1.00  0.00           N1+
ATOM   1465  NH2 ARG A 138      23.110  64.070  55.970  1.00  0.00           N  
ATOM   1466  H   ARG A 138      28.930  62.230  52.990  1.00  0.00           H  
ATOM   1467  HE  ARG A 138      24.890  62.230  56.010  1.00  0.00           H  
ATOM   1468 1HH1 ARG A 138      25.680  65.620  57.070  1.00  0.00           H  
ATOM   1469 2HH1 ARG A 138      24.090  66.120  56.810  1.00  0.00           H  
ATOM   1470 1HH2 ARG A 138      22.700  63.160  55.920  1.00  0.00           H  
ATOM   1471 2HH2 ARG A 138      22.580  64.880  55.760  1.00  0.00           H  
ATOM   1472  N   VAL A 139      31.380  60.320  55.050  1.00  0.00           N  
ATOM   1473  CA  VAL A 139      31.740  58.970  55.330  1.00  0.00           C  
ATOM   1474  C   VAL A 139      32.110  58.830  56.810  1.00  0.00           C  
ATOM   1475  O   VAL A 139      33.020  59.520  57.350  1.00  0.00           O  
ATOM   1476  CB  VAL A 139      32.900  58.490  54.450  1.00  0.00           C  
ATOM   1477  CG1 VAL A 139      33.150  56.990  54.530  1.00  0.00           C  
ATOM   1478  CG2 VAL A 139      32.890  58.860  52.980  1.00  0.00           C  
ATOM   1479  H   VAL A 139      32.120  61.000  54.980  1.00  0.00           H  
ATOM   1480  N   ARG A 140      31.420  57.900  57.490  1.00  0.00           N  
ATOM   1481  CA  ARG A 140      31.590  57.510  58.870  1.00  0.00           C  
ATOM   1482  C   ARG A 140      32.040  56.070  59.030  1.00  0.00           C  
ATOM   1483  O   ARG A 140      31.940  55.230  58.140  1.00  0.00           O  
ATOM   1484  CB  ARG A 140      30.240  57.660  59.530  1.00  0.00           C  
ATOM   1485  CG  ARG A 140      30.150  57.390  61.030  1.00  0.00           C  
ATOM   1486  CD  ARG A 140      28.690  57.310  61.460  1.00  0.00           C  
ATOM   1487  NE  ARG A 140      28.130  55.970  61.500  1.00  0.00           N  
ATOM   1488  CZ  ARG A 140      27.140  55.530  60.720  1.00  0.00           C  
ATOM   1489  NH1 ARG A 140      26.800  56.100  59.590  1.00  0.00           N1+
ATOM   1490  NH2 ARG A 140      26.240  54.700  61.310  1.00  0.00           N  
ATOM   1491  H   ARG A 140      30.720  57.410  56.970  1.00  0.00           H  
ATOM   1492  HE  ARG A 140      28.430  55.430  62.290  1.00  0.00           H  
ATOM   1493 1HH1 ARG A 140      27.250  56.950  59.300  1.00  0.00           H  
ATOM   1494 2HH1 ARG A 140      25.930  55.910  59.140  1.00  0.00           H  
ATOM   1495 1HH2 ARG A 140      26.390  54.480  62.270  1.00  0.00           H  
ATOM   1496 2HH2 ARG A 140      25.410  54.390  60.840  1.00  0.00           H  
ATOM   1497  N   ASN A 141      32.860  55.830  60.010  1.00  0.00           N  
ATOM   1498  CA  ASN A 141      33.230  54.460  60.320  1.00  0.00           C  
ATOM   1499  C   ASN A 141      32.300  53.890  61.410  1.00  0.00           C  
ATOM   1500  O   ASN A 141      31.700  54.620  62.180  1.00  0.00           O  
ATOM   1501  CB  ASN A 141      34.650  54.330  60.920  1.00  0.00           C  
ATOM   1502  CG  ASN A 141      35.490  53.220  60.460  1.00  0.00           C  
ATOM   1503  ND2 ASN A 141      36.720  53.590  60.190  1.00  0.00           N  
ATOM   1504  OD1 ASN A 141      34.970  52.200  60.000  1.00  0.00           O  
ATOM   1505  H   ASN A 141      32.960  56.410  60.820  1.00  0.00           H  
ATOM   1506 1HD2 ASN A 141      36.890  54.570  60.300  1.00  0.00           H  
ATOM   1507 2HD2 ASN A 141      37.430  53.010  59.800  1.00  0.00           H  
ATOM   1508  N   VAL A 142      32.310  52.540  61.540  1.00  0.00           N  
ATOM   1509  CA  VAL A 142      31.850  51.750  62.720  1.00  0.00           C  
ATOM   1510  C   VAL A 142      33.090  51.190  63.350  1.00  0.00           C  
ATOM   1511  O   VAL A 142      33.720  51.890  64.070  1.00  0.00           O  
ATOM   1512  CB  VAL A 142      30.750  50.650  62.490  1.00  0.00           C  
ATOM   1513  CG1 VAL A 142      30.570  49.930  63.850  1.00  0.00           C  
ATOM   1514  CG2 VAL A 142      29.540  51.200  61.840  1.00  0.00           C  
ATOM   1515  H   VAL A 142      32.520  51.950  60.760  1.00  0.00           H  
ATOM   1516  N   LYS A 143      33.510  49.960  62.960  1.00  0.00           N  
ATOM   1517  CA  LYS A 143      34.430  49.150  63.760  1.00  0.00           C  
ATOM   1518  C   LYS A 143      35.180  48.210  62.780  1.00  0.00           C  
ATOM   1519  O   LYS A 143      34.680  47.770  61.740  1.00  0.00           O  
ATOM   1520  CB  LYS A 143      33.560  48.500  64.870  1.00  0.00           C  
ATOM   1521  CG  LYS A 143      34.360  47.820  65.990  1.00  0.00           C  
ATOM   1522  CD  LYS A 143      35.100  48.890  66.800  1.00  0.00           C  
ATOM   1523  CE  LYS A 143      35.960  48.460  68.010  1.00  0.00           C  
ATOM   1524  NZ  LYS A 143      37.260  47.820  67.590  1.00  0.00           N1+
ATOM   1525  H   LYS A 143      33.170  49.460  62.170  1.00  0.00           H  
ATOM   1526  HZ1 LYS A 143      37.090  46.880  67.290  1.00  0.00           H  
ATOM   1527  HZ2 LYS A 143      37.600  48.410  66.860  1.00  0.00           H  
ATOM   1528  HZ3 LYS A 143      37.890  47.730  68.350  1.00  0.00           H  
ATOM   1529  N   GLU A 144      36.520  48.130  62.930  1.00  0.00           N  
ATOM   1530  CA  GLU A 144      37.270  47.460  61.820  1.00  0.00           C  
ATOM   1531  C   GLU A 144      37.470  45.960  62.210  1.00  0.00           C  
ATOM   1532  O   GLU A 144      38.070  45.690  63.180  1.00  0.00           O  
ATOM   1533  CB  GLU A 144      38.680  48.090  61.680  1.00  0.00           C  
ATOM   1534  CG  GLU A 144      39.300  48.100  60.260  1.00  0.00           C  
ATOM   1535  CD  GLU A 144      40.440  49.060  60.290  1.00  0.00           C  
ATOM   1536  OE1 GLU A 144      41.380  48.830  61.070  1.00  0.00           O  
ATOM   1537  OE2 GLU A 144      40.360  50.150  59.660  1.00  0.00           O1-
ATOM   1538  H   GLU A 144      37.120  48.530  63.630  1.00  0.00           H  
ATOM   1539  N   SER A 145      36.830  45.020  61.510  1.00  0.00           N  
ATOM   1540  CA  SER A 145      37.030  43.560  61.760  1.00  0.00           C  
ATOM   1541  C   SER A 145      38.300  43.020  61.040  1.00  0.00           C  
ATOM   1542  O   SER A 145      38.510  43.370  59.860  1.00  0.00           O  
ATOM   1543  CB  SER A 145      35.740  42.870  61.350  1.00  0.00           C  
ATOM   1544  OG  SER A 145      34.610  43.430  62.080  1.00  0.00           O  
ATOM   1545  H   SER A 145      36.040  45.100  60.900  1.00  0.00           H  
ATOM   1546  HG  SER A 145      33.820  42.950  61.700  1.00  0.00           H  
ATOM   1547  N   ALA A 146      39.150  42.410  61.880  1.00  0.00           N  
ATOM   1548  CA  ALA A 146      40.440  41.950  61.310  1.00  0.00           C  
ATOM   1549  C   ALA A 146      40.950  40.550  61.680  1.00  0.00           C  
ATOM   1550  O   ALA A 146      41.230  40.170  62.810  1.00  0.00           O  
ATOM   1551  CB  ALA A 146      41.490  42.990  61.770  1.00  0.00           C  
ATOM   1552  H   ALA A 146      38.970  42.180  62.840  1.00  0.00           H  
ATOM   1553  N   ALA A 147      40.800  39.670  60.700  1.00  0.00           N  
ATOM   1554  CA  ALA A 147      41.320  38.290  60.740  1.00  0.00           C  
ATOM   1555  C   ALA A 147      42.640  38.200  59.990  1.00  0.00           C  
ATOM   1556  O   ALA A 147      42.820  38.940  59.040  1.00  0.00           O  
ATOM   1557  CB  ALA A 147      40.280  37.360  60.050  1.00  0.00           C  
ATOM   1558  H   ALA A 147      39.950  39.810  60.180  1.00  0.00           H  
ATOM   1559  N   HIS A 148      43.390  37.160  60.340  1.00  0.00           N  
ATOM   1560  CA  HIS A 148      44.770  36.890  59.980  1.00  0.00           C  
ATOM   1561  C   HIS A 148      44.990  36.990  58.440  1.00  0.00           C  
ATOM   1562  O   HIS A 148      46.020  37.580  58.040  1.00  0.00           O  
ATOM   1563  CB  HIS A 148      45.100  35.500  60.360  1.00  0.00           C  
ATOM   1564  CG  HIS A 148      45.900  35.230  61.640  1.00  0.00           C  
ATOM   1565  CD2 HIS A 148      45.960  34.020  62.190  1.00  0.00           C  
ATOM   1566  ND1 HIS A 148      46.700  36.060  62.190  1.00  0.00           N  
ATOM   1567  CE1 HIS A 148      47.300  35.340  63.180  1.00  0.00           C  
ATOM   1568  NE2 HIS A 148      46.760  34.080  63.250  1.00  0.00           N  
ATOM   1569  H   HIS A 148      43.020  36.500  60.990  1.00  0.00           H  
ATOM   1570  HD2 HIS A 148      45.460  33.110  61.860  1.00  0.00           H  
ATOM   1571  HE1 HIS A 148      48.060  35.710  63.870  1.00  0.00           H  
ATOM   1572  HE2 HIS A 148      46.890  33.320  63.880  1.00  0.00           H  
ATOM   1573  N   ASP A 149      44.150  36.500  57.610  1.00  0.00           N  
ATOM   1574  CA  ASP A 149      44.220  36.570  56.150  1.00  0.00           C  
ATOM   1575  C   ASP A 149      43.860  37.920  55.570  1.00  0.00           C  
ATOM   1576  O   ASP A 149      44.550  38.350  54.620  1.00  0.00           O  
ATOM   1577  CB  ASP A 149      43.320  35.600  55.500  1.00  0.00           C  
ATOM   1578  CG  ASP A 149      43.690  34.090  55.700  1.00  0.00           C  
ATOM   1579  OD1 ASP A 149      44.690  33.670  55.170  1.00  0.00           O  
ATOM   1580  OD2 ASP A 149      42.890  33.350  56.310  1.00  0.00           O1-
ATOM   1581  H   ASP A 149      43.500  35.770  57.850  1.00  0.00           H  
ATOM   1582  N   TYR A 150      42.870  38.590  56.190  1.00  0.00           N  
ATOM   1583  CA  TYR A 150      42.240  39.790  55.610  1.00  0.00           C  
ATOM   1584  C   TYR A 150      41.350  40.620  56.570  1.00  0.00           C  
ATOM   1585  O   TYR A 150      40.600  40.110  57.370  1.00  0.00           O  
ATOM   1586  CB  TYR A 150      41.480  39.470  54.290  1.00  0.00           C  
ATOM   1587  CG  TYR A 150      40.180  38.710  54.380  1.00  0.00           C  
ATOM   1588  CD1 TYR A 150      39.050  39.420  54.680  1.00  0.00           C  
ATOM   1589  CD2 TYR A 150      40.040  37.360  54.140  1.00  0.00           C  
ATOM   1590  CE1 TYR A 150      37.890  38.700  54.970  1.00  0.00           C  
ATOM   1591  CE2 TYR A 150      38.810  36.720  54.230  1.00  0.00           C  
ATOM   1592  CZ  TYR A 150      37.730  37.360  54.740  1.00  0.00           C  
ATOM   1593  OH  TYR A 150      36.720  36.700  55.350  1.00  0.00           O  
ATOM   1594  H   TYR A 150      42.370  38.320  57.000  1.00  0.00           H  
ATOM   1595  HD1 TYR A 150      38.910  40.430  54.310  1.00  0.00           H  
ATOM   1596  HD2 TYR A 150      40.940  36.810  53.860  1.00  0.00           H  
ATOM   1597  HE1 TYR A 150      37.000  39.150  55.430  1.00  0.00           H  
ATOM   1598  HE2 TYR A 150      38.630  35.730  53.790  1.00  0.00           H  
ATOM   1599  HH  TYR A 150      36.730  35.720  55.130  1.00  0.00           H  
ATOM   1600  N   THR A 151      41.480  41.930  56.380  1.00  0.00           N  
ATOM   1601  CA  THR A 151      40.720  42.950  57.140  1.00  0.00           C  
ATOM   1602  C   THR A 151      39.440  43.390  56.350  1.00  0.00           C  
ATOM   1603  O   THR A 151      39.450  43.720  55.180  1.00  0.00           O  
ATOM   1604  CB  THR A 151      41.460  44.290  57.450  1.00  0.00           C  
ATOM   1605  CG2 THR A 151      41.060  44.930  58.830  1.00  0.00           C  
ATOM   1606  OG1 THR A 151      42.890  44.140  57.490  1.00  0.00           O  
ATOM   1607  H   THR A 151      41.950  42.400  55.630  1.00  0.00           H  
ATOM   1608  HG1 THR A 151      43.120  43.430  58.150  1.00  0.00           H  
ATOM   1609  N   LEU A 152      38.340  43.460  57.160  1.00  0.00           N  
ATOM   1610  CA  LEU A 152      36.970  43.790  56.800  1.00  0.00           C  
ATOM   1611  C   LEU A 152      36.500  45.150  57.320  1.00  0.00           C  
ATOM   1612  O   LEU A 152      36.210  45.300  58.530  1.00  0.00           O  
ATOM   1613  CB  LEU A 152      36.070  42.610  57.270  1.00  0.00           C  
ATOM   1614  CG  LEU A 152      34.760  42.530  56.530  1.00  0.00           C  
ATOM   1615  CD1 LEU A 152      34.930  42.110  55.070  1.00  0.00           C  
ATOM   1616  CD2 LEU A 152      33.940  41.510  57.320  1.00  0.00           C  
ATOM   1617  H   LEU A 152      38.320  43.400  58.160  1.00  0.00           H  
ATOM   1618  N   ARG A 153      36.630  46.160  56.490  1.00  0.00           N  
ATOM   1619  CA  ARG A 153      36.120  47.480  56.900  1.00  0.00           C  
ATOM   1620  C   ARG A 153      34.620  47.810  56.730  1.00  0.00           C  
ATOM   1621  O   ARG A 153      34.060  47.600  55.680  1.00  0.00           O  
ATOM   1622  CB  ARG A 153      36.930  48.530  56.190  1.00  0.00           C  
ATOM   1623  CG  ARG A 153      38.390  48.310  56.480  1.00  0.00           C  
ATOM   1624  CD  ARG A 153      39.410  49.360  56.090  1.00  0.00           C  
ATOM   1625  NE  ARG A 153      40.620  48.820  56.680  1.00  0.00           N  
ATOM   1626  CZ  ARG A 153      41.720  48.390  55.960  1.00  0.00           C  
ATOM   1627  NH1 ARG A 153      41.760  48.720  54.680  1.00  0.00           N1+
ATOM   1628  NH2 ARG A 153      42.760  47.870  56.620  1.00  0.00           N  
ATOM   1629  H   ARG A 153      37.100  46.230  55.620  1.00  0.00           H  
ATOM   1630  HE  ARG A 153      40.680  48.940  57.670  1.00  0.00           H  
ATOM   1631 1HH1 ARG A 153      41.090  49.290  54.210  1.00  0.00           H  
ATOM   1632 2HH1 ARG A 153      42.450  48.380  54.040  1.00  0.00           H  
ATOM   1633 1HH2 ARG A 153      42.990  48.070  57.570  1.00  0.00           H  
ATOM   1634 2HH2 ARG A 153      43.290  47.120  56.230  1.00  0.00           H  
ATOM   1635  N   GLU A 154      33.940  47.850  57.890  1.00  0.00           N  
ATOM   1636  CA  GLU A 154      32.470  48.230  57.960  1.00  0.00           C  
ATOM   1637  C   GLU A 154      32.370  49.690  57.870  1.00  0.00           C  
ATOM   1638  O   GLU A 154      32.270  50.330  58.930  1.00  0.00           O  
ATOM   1639  CB  GLU A 154      31.760  47.750  59.230  1.00  0.00           C  
ATOM   1640  CG  GLU A 154      30.220  47.800  59.200  1.00  0.00           C  
ATOM   1641  CD  GLU A 154      29.660  47.280  60.530  1.00  0.00           C  
ATOM   1642  OE1 GLU A 154      28.530  47.600  60.880  1.00  0.00           O  
ATOM   1643  OE2 GLU A 154      30.370  46.470  61.150  1.00  0.00           O1-
ATOM   1644  H   GLU A 154      34.410  47.520  58.710  1.00  0.00           H  
ATOM   1645  N   LEU A 155      32.710  50.200  56.720  1.00  0.00           N  
ATOM   1646  CA  LEU A 155      32.550  51.600  56.330  1.00  0.00           C  
ATOM   1647  C   LEU A 155      31.130  52.030  55.860  1.00  0.00           C  
ATOM   1648  O   LEU A 155      30.330  51.290  55.290  1.00  0.00           O  
ATOM   1649  CB  LEU A 155      33.640  51.950  55.370  1.00  0.00           C  
ATOM   1650  CG  LEU A 155      34.990  52.300  56.070  1.00  0.00           C  
ATOM   1651  CD1 LEU A 155      36.140  52.140  55.070  1.00  0.00           C  
ATOM   1652  CD2 LEU A 155      34.920  53.730  56.670  1.00  0.00           C  
ATOM   1653  H   LEU A 155      32.940  49.520  56.020  1.00  0.00           H  
ATOM   1654  N   LYS A 156      30.770  53.270  56.320  1.00  0.00           N  
ATOM   1655  CA  LYS A 156      29.320  53.720  56.230  1.00  0.00           C  
ATOM   1656  C   LYS A 156      29.250  54.910  55.360  1.00  0.00           C  
ATOM   1657  O   LYS A 156      29.830  55.970  55.640  1.00  0.00           O  
ATOM   1658  CB  LYS A 156      28.820  54.180  57.640  1.00  0.00           C  
ATOM   1659  CG  LYS A 156      28.410  52.950  58.380  1.00  0.00           C  
ATOM   1660  CD  LYS A 156      27.050  52.370  58.080  1.00  0.00           C  
ATOM   1661  CE  LYS A 156      26.830  51.260  59.030  1.00  0.00           C  
ATOM   1662  NZ  LYS A 156      25.500  50.560  58.800  1.00  0.00           N1+
ATOM   1663  H   LYS A 156      31.360  53.820  56.900  1.00  0.00           H  
ATOM   1664  HZ1 LYS A 156      25.660  49.580  58.720  1.00  0.00           H  
ATOM   1665  HZ2 LYS A 156      24.860  50.600  59.560  1.00  0.00           H  
ATOM   1666  HZ3 LYS A 156      25.000  50.900  58.000  1.00  0.00           H  
ATOM   1667  N   LEU A 157      28.390  54.790  54.350  1.00  0.00           N  
ATOM   1668  CA  LEU A 157      28.180  55.950  53.410  1.00  0.00           C  
ATOM   1669  C   LEU A 157      26.940  56.800  53.700  1.00  0.00           C  
ATOM   1670  O   LEU A 157      25.890  56.280  54.170  1.00  0.00           O  
ATOM   1671  CB  LEU A 157      28.110  55.260  52.050  1.00  0.00           C  
ATOM   1672  CG  LEU A 157      28.350  56.140  50.820  1.00  0.00           C  
ATOM   1673  CD1 LEU A 157      29.710  56.740  50.770  1.00  0.00           C  
ATOM   1674  CD2 LEU A 157      27.950  55.340  49.540  1.00  0.00           C  
ATOM   1675  H   LEU A 157      27.900  53.920  54.250  1.00  0.00           H  
ATOM   1676  N   SER A 158      27.100  58.100  53.450  1.00  0.00           N  
ATOM   1677  CA  SER A 158      26.090  59.240  53.620  1.00  0.00           C  
ATOM   1678  C   SER A 158      26.530  60.440  52.760  1.00  0.00           C  
ATOM   1679  O   SER A 158      27.700  60.670  52.410  1.00  0.00           O  
ATOM   1680  CB  SER A 158      25.750  59.610  55.020  1.00  0.00           C  
ATOM   1681  OG  SER A 158      24.690  60.590  55.180  1.00  0.00           O  
ATOM   1682  H   SER A 158      27.970  58.460  53.110  1.00  0.00           H  
ATOM   1683  HG  SER A 158      24.150  60.250  55.950  1.00  0.00           H  
ATOM   1684  N   LYS A 159      25.470  61.230  52.580  1.00  0.00           N  
ATOM   1685  CA  LYS A 159      25.670  62.650  52.120  1.00  0.00           C  
ATOM   1686  C   LYS A 159      24.770  63.680  52.780  1.00  0.00           C  
ATOM   1687  O   LYS A 159      23.660  63.380  53.150  1.00  0.00           O  
ATOM   1688  CB  LYS A 159      25.310  62.760  50.620  1.00  0.00           C  
ATOM   1689  CG  LYS A 159      26.550  62.780  49.760  1.00  0.00           C  
ATOM   1690  CD  LYS A 159      26.060  62.620  48.370  1.00  0.00           C  
ATOM   1691  CE  LYS A 159      27.120  62.800  47.280  1.00  0.00           C  
ATOM   1692  NZ  LYS A 159      26.470  62.850  45.960  1.00  0.00           N1+
ATOM   1693  H   LYS A 159      24.530  61.050  52.840  1.00  0.00           H  
ATOM   1694  HZ1 LYS A 159      27.220  62.780  45.310  1.00  0.00           H  
ATOM   1695  HZ2 LYS A 159      25.730  62.190  45.940  1.00  0.00           H  
ATOM   1696  HZ3 LYS A 159      26.020  63.730  45.820  1.00  0.00           H  
ATOM   1697  N   VAL A 160      25.260  64.970  52.770  1.00  0.00           N  
ATOM   1698  CA  VAL A 160      24.600  66.200  53.330  1.00  0.00           C  
ATOM   1699  C   VAL A 160      23.460  66.800  52.440  1.00  0.00           C  
ATOM   1700  O   VAL A 160      23.550  66.960  51.230  1.00  0.00           O  
ATOM   1701  CB  VAL A 160      25.720  67.270  53.660  1.00  0.00           C  
ATOM   1702  CG1 VAL A 160      26.370  67.980  52.490  1.00  0.00           C  
ATOM   1703  CG2 VAL A 160      25.290  68.320  54.680  1.00  0.00           C  
ATOM   1704  H   VAL A 160      26.100  65.200  52.290  1.00  0.00           H  
ATOM   1705  N   GLY A 161      22.290  66.910  53.060  1.00  0.00           N  
ATOM   1706  CA  GLY A 161      20.950  67.290  52.460  1.00  0.00           C  
ATOM   1707  C   GLY A 161      20.320  66.470  51.340  1.00  0.00           C  
ATOM   1708  O   GLY A 161      19.090  66.380  51.230  1.00  0.00           O  
ATOM   1709  H   GLY A 161      22.160  66.770  54.040  1.00  0.00           H  
ATOM   1710  N   GLN A 162      21.210  65.860  50.560  1.00  0.00           N  
ATOM   1711  CA  GLN A 162      20.920  64.820  49.570  1.00  0.00           C  
ATOM   1712  C   GLN A 162      20.530  63.480  50.230  1.00  0.00           C  
ATOM   1713  O   GLN A 162      21.340  62.800  50.860  1.00  0.00           O  
ATOM   1714  CB  GLN A 162      22.120  64.590  48.630  1.00  0.00           C  
ATOM   1715  CG  GLN A 162      22.600  65.790  47.810  1.00  0.00           C  
ATOM   1716  CD  GLN A 162      23.930  65.650  47.120  1.00  0.00           C  
ATOM   1717  NE2 GLN A 162      24.660  66.670  46.970  1.00  0.00           N  
ATOM   1718  OE1 GLN A 162      24.260  64.650  46.470  1.00  0.00           O  
ATOM   1719  H   GLN A 162      22.100  66.320  50.460  1.00  0.00           H  
ATOM   1720 1HE2 GLN A 162      24.420  67.590  47.310  1.00  0.00           H  
ATOM   1721 2HE2 GLN A 162      25.500  66.590  46.440  1.00  0.00           H  
ATOM   1722  N   GLY A 163      19.220  63.350  50.390  1.00  0.00           N  
ATOM   1723  CA  GLY A 163      18.530  62.140  50.950  1.00  0.00           C  
ATOM   1724  C   GLY A 163      18.520  60.830  50.130  1.00  0.00           C  
ATOM   1725  O   GLY A 163      19.230  60.720  49.160  1.00  0.00           O  
ATOM   1726  H   GLY A 163      18.600  64.080  50.080  1.00  0.00           H  
ATOM   1727  N   ASN A 164      17.960  59.800  50.780  1.00  0.00           N  
ATOM   1728  CA  ASN A 164      17.950  58.430  50.280  1.00  0.00           C  
ATOM   1729  C   ASN A 164      19.330  57.810  49.860  1.00  0.00           C  
ATOM   1730  O   ASN A 164      19.500  57.100  48.880  1.00  0.00           O  
ATOM   1731  CB  ASN A 164      16.880  58.230  49.180  1.00  0.00           C  
ATOM   1732  CG  ASN A 164      15.920  57.070  49.450  1.00  0.00           C  
ATOM   1733  ND2 ASN A 164      14.660  57.190  49.190  1.00  0.00           N  
ATOM   1734  OD1 ASN A 164      16.250  56.110  50.120  1.00  0.00           O  
ATOM   1735  H   ASN A 164      17.390  60.020  51.570  1.00  0.00           H  
ATOM   1736 1HD2 ASN A 164      14.300  58.030  48.790  1.00  0.00           H  
ATOM   1737 2HD2 ASN A 164      14.050  56.420  49.360  1.00  0.00           H  
ATOM   1738  N   THR A 165      20.320  58.320  50.600  1.00  0.00           N  
ATOM   1739  CA  THR A 165      21.770  57.980  50.410  1.00  0.00           C  
ATOM   1740  C   THR A 165      22.510  57.110  51.490  1.00  0.00           C  
ATOM   1741  O   THR A 165      23.600  56.560  51.200  1.00  0.00           O  
ATOM   1742  CB  THR A 165      22.620  59.210  50.210  1.00  0.00           C  
ATOM   1743  CG2 THR A 165      22.450  59.920  48.900  1.00  0.00           C  
ATOM   1744  OG1 THR A 165      22.520  60.150  51.340  1.00  0.00           O  
ATOM   1745  H   THR A 165      20.160  59.040  51.280  1.00  0.00           H  
ATOM   1746  HG1 THR A 165      22.310  61.050  50.970  1.00  0.00           H  
ATOM   1747  N   GLU A 166      21.870  56.850  52.660  1.00  0.00           N  
ATOM   1748  CA  GLU A 166      22.620  56.200  53.750  1.00  0.00           C  
ATOM   1749  C   GLU A 166      22.700  54.720  53.760  1.00  0.00           C  
ATOM   1750  O   GLU A 166      21.780  54.010  54.100  1.00  0.00           O  
ATOM   1751  CB  GLU A 166      22.340  56.660  55.240  1.00  0.00           C  
ATOM   1752  CG  GLU A 166      22.250  58.240  55.390  1.00  0.00           C  
ATOM   1753  CD  GLU A 166      22.360  58.750  56.870  1.00  0.00           C  
ATOM   1754  OE1 GLU A 166      21.580  58.330  57.740  1.00  0.00           O  
ATOM   1755  OE2 GLU A 166      23.150  59.710  57.100  1.00  0.00           O1-
ATOM   1756  H   GLU A 166      20.980  57.230  52.900  1.00  0.00           H  
ATOM   1757  N   ARG A 167      23.890  54.220  53.460  1.00  0.00           N  
ATOM   1758  CA  ARG A 167      24.250  52.760  53.500  1.00  0.00           C  
ATOM   1759  C   ARG A 167      25.610  52.290  54.020  1.00  0.00           C  
ATOM   1760  O   ARG A 167      26.310  53.050  54.670  1.00  0.00           O  
ATOM   1761  CB  ARG A 167      24.020  52.330  52.070  1.00  0.00           C  
ATOM   1762  CG  ARG A 167      24.540  53.220  50.890  1.00  0.00           C  
ATOM   1763  CD  ARG A 167      23.800  52.930  49.590  1.00  0.00           C  
ATOM   1764  NE  ARG A 167      24.490  53.500  48.440  1.00  0.00           N  
ATOM   1765  CZ  ARG A 167      23.860  54.360  47.630  1.00  0.00           C  
ATOM   1766  NH1 ARG A 167      22.540  54.670  47.690  1.00  0.00           N1+
ATOM   1767  NH2 ARG A 167      24.640  54.940  46.670  1.00  0.00           N  
ATOM   1768  H   ARG A 167      24.620  54.860  53.210  1.00  0.00           H  
ATOM   1769  HE  ARG A 167      25.390  53.090  48.290  1.00  0.00           H  
ATOM   1770 1HH1 ARG A 167      21.750  54.290  48.190  1.00  0.00           H  
ATOM   1771 2HH1 ARG A 167      22.300  55.480  47.150  1.00  0.00           H  
ATOM   1772 1HH2 ARG A 167      25.620  54.770  46.700  1.00  0.00           H  
ATOM   1773 2HH2 ARG A 167      24.200  55.380  45.890  1.00  0.00           H  
ATOM   1774  N   THR A 168      25.690  50.970  54.220  1.00  0.00           N  
ATOM   1775  CA  THR A 168      27.040  50.230  54.310  1.00  0.00           C  
ATOM   1776  C   THR A 168      27.720  50.050  52.910  1.00  0.00           C  
ATOM   1777  O   THR A 168      27.160  49.530  52.000  1.00  0.00           O  
ATOM   1778  CB  THR A 168      26.970  48.820  55.040  1.00  0.00           C  
ATOM   1779  CG2 THR A 168      28.300  48.160  55.260  1.00  0.00           C  
ATOM   1780  OG1 THR A 168      26.320  49.090  56.290  1.00  0.00           O  
ATOM   1781  H   THR A 168      24.870  50.430  54.380  1.00  0.00           H  
ATOM   1782  HG1 THR A 168      26.610  48.480  57.020  1.00  0.00           H  
ATOM   1783  N   VAL A 169      29.020  50.180  53.010  1.00  0.00           N  
ATOM   1784  CA  VAL A 169      30.040  49.980  51.930  1.00  0.00           C  
ATOM   1785  C   VAL A 169      31.250  49.150  52.430  1.00  0.00           C  
ATOM   1786  O   VAL A 169      32.140  49.630  53.150  1.00  0.00           O  
ATOM   1787  CB  VAL A 169      30.540  51.290  51.220  1.00  0.00           C  
ATOM   1788  CG1 VAL A 169      29.430  51.910  50.330  1.00  0.00           C  
ATOM   1789  CG2 VAL A 169      31.140  52.390  52.050  1.00  0.00           C  
ATOM   1790  H   VAL A 169      29.330  50.620  53.860  1.00  0.00           H  
ATOM   1791  N   TRP A 170      31.470  47.920  51.910  1.00  0.00           N  
ATOM   1792  CA  TRP A 170      32.480  47.000  52.450  1.00  0.00           C  
ATOM   1793  C   TRP A 170      33.840  47.250  51.870  1.00  0.00           C  
ATOM   1794  O   TRP A 170      33.940  47.360  50.650  1.00  0.00           O  
ATOM   1795  CB  TRP A 170      31.980  45.540  52.350  1.00  0.00           C  
ATOM   1796  CG  TRP A 170      30.640  45.290  52.960  1.00  0.00           C  
ATOM   1797  CD1 TRP A 170      29.480  45.360  52.310  1.00  0.00           C  
ATOM   1798  CD2 TRP A 170      30.350  45.000  54.290  1.00  0.00           C  
ATOM   1799  CE2 TRP A 170      29.000  44.750  54.340  1.00  0.00           C  
ATOM   1800  CE3 TRP A 170      31.170  44.790  55.370  1.00  0.00           C  
ATOM   1801  NE1 TRP A 170      28.510  45.030  53.170  1.00  0.00           N  
ATOM   1802  CZ2 TRP A 170      28.420  44.330  55.560  1.00  0.00           C  
ATOM   1803  CZ3 TRP A 170      30.580  44.460  56.620  1.00  0.00           C  
ATOM   1804  CH2 TRP A 170      29.210  44.150  56.670  1.00  0.00           C  
ATOM   1805  H   TRP A 170      30.980  47.640  51.080  1.00  0.00           H  
ATOM   1806  HD1 TRP A 170      29.280  45.980  51.430  1.00  0.00           H  
ATOM   1807  HE1 TRP A 170      27.520  44.960  53.030  1.00  0.00           H  
ATOM   1808  HE3 TRP A 170      32.220  45.070  55.270  1.00  0.00           H  
ATOM   1809  HZ2 TRP A 170      27.380  44.030  55.630  1.00  0.00           H  
ATOM   1810  HZ3 TRP A 170      31.290  44.630  57.430  1.00  0.00           H  
ATOM   1811  HH2 TRP A 170      28.760  43.910  57.630  1.00  0.00           H  
ATOM   1812  N   GLN A 171      34.880  47.230  52.710  1.00  0.00           N  
ATOM   1813  CA  GLN A 171      36.210  47.360  52.160  1.00  0.00           C  
ATOM   1814  C   GLN A 171      36.980  46.170  52.690  1.00  0.00           C  
ATOM   1815  O   GLN A 171      37.150  46.070  53.910  1.00  0.00           O  
ATOM   1816  CB  GLN A 171      36.710  48.710  52.580  1.00  0.00           C  
ATOM   1817  CG  GLN A 171      38.050  49.030  51.870  1.00  0.00           C  
ATOM   1818  CD  GLN A 171      38.930  50.150  52.430  1.00  0.00           C  
ATOM   1819  NE2 GLN A 171      38.580  51.400  52.380  1.00  0.00           N  
ATOM   1820  OE1 GLN A 171      40.070  49.840  52.650  1.00  0.00           O  
ATOM   1821  H   GLN A 171      34.910  47.360  53.700  1.00  0.00           H  
ATOM   1822 1HE2 GLN A 171      37.730  51.590  51.890  1.00  0.00           H  
ATOM   1823 2HE2 GLN A 171      39.150  52.190  52.590  1.00  0.00           H  
ATOM   1824  N   TYR A 172      37.440  45.500  51.690  1.00  0.00           N  
ATOM   1825  CA  TYR A 172      38.080  44.180  51.800  1.00  0.00           C  
ATOM   1826  C   TYR A 172      39.590  44.420  51.570  1.00  0.00           C  
ATOM   1827  O   TYR A 172      39.960  44.810  50.440  1.00  0.00           O  
ATOM   1828  CB  TYR A 172      37.540  43.300  50.680  1.00  0.00           C  
ATOM   1829  CG  TYR A 172      36.270  42.530  51.100  1.00  0.00           C  
ATOM   1830  CD1 TYR A 172      36.530  41.280  51.560  1.00  0.00           C  
ATOM   1831  CD2 TYR A 172      34.950  42.990  50.950  1.00  0.00           C  
ATOM   1832  CE1 TYR A 172      35.480  40.520  51.980  1.00  0.00           C  
ATOM   1833  CE2 TYR A 172      33.930  42.150  51.320  1.00  0.00           C  
ATOM   1834  CZ  TYR A 172      34.140  40.940  51.830  1.00  0.00           C  
ATOM   1835  OH  TYR A 172      33.110  40.210  52.330  1.00  0.00           O  
ATOM   1836  H   TYR A 172      37.460  45.810  50.740  1.00  0.00           H  
ATOM   1837  HD1 TYR A 172      37.580  40.990  51.630  1.00  0.00           H  
ATOM   1838  HD2 TYR A 172      34.670  44.010  50.700  1.00  0.00           H  
ATOM   1839  HE1 TYR A 172      35.750  39.570  52.440  1.00  0.00           H  
ATOM   1840  HE2 TYR A 172      32.880  42.440  51.360  1.00  0.00           H  
ATOM   1841  HH  TYR A 172      33.560  39.470  52.830  1.00  0.00           H  
ATOM   1842  N   HIS A 173      40.390  44.250  52.660  1.00  0.00           N  
ATOM   1843  CA  HIS A 173      41.870  44.380  52.570  1.00  0.00           C  
ATOM   1844  C   HIS A 173      42.560  43.050  52.810  1.00  0.00           C  
ATOM   1845  O   HIS A 173      42.330  42.420  53.800  1.00  0.00           O  
ATOM   1846  CB  HIS A 173      42.240  45.500  53.530  1.00  0.00           C  
ATOM   1847  CG  HIS A 173      43.720  45.810  53.750  1.00  0.00           C  
ATOM   1848  CD2 HIS A 173      44.700  45.910  52.840  1.00  0.00           C  
ATOM   1849  ND1 HIS A 173      44.220  46.050  54.920  1.00  0.00           N  
ATOM   1850  CE1 HIS A 173      45.610  46.130  54.790  1.00  0.00           C  
ATOM   1851  NE2 HIS A 173      45.850  45.890  53.490  1.00  0.00           N  
ATOM   1852  H   HIS A 173      40.030  43.950  53.540  1.00  0.00           H  
ATOM   1853  HD2 HIS A 173      44.590  45.700  51.780  1.00  0.00           H  
ATOM   1854  HE1 HIS A 173      46.400  46.270  55.530  1.00  0.00           H  
ATOM   1855  HE2 HIS A 173      46.690  45.460  53.140  1.00  0.00           H  
ATOM   1856  N   PHE A 174      43.400  42.620  51.880  1.00  0.00           N  
ATOM   1857  CA  PHE A 174      44.220  41.370  51.900  1.00  0.00           C  
ATOM   1858  C   PHE A 174      45.610  41.590  52.590  1.00  0.00           C  
ATOM   1859  O   PHE A 174      46.580  42.030  52.010  1.00  0.00           O  
ATOM   1860  CB  PHE A 174      44.170  40.720  50.520  1.00  0.00           C  
ATOM   1861  CG  PHE A 174      44.600  39.300  50.780  1.00  0.00           C  
ATOM   1862  CD1 PHE A 174      43.750  38.380  51.390  1.00  0.00           C  
ATOM   1863  CD2 PHE A 174      45.720  38.780  50.150  1.00  0.00           C  
ATOM   1864  CE1 PHE A 174      43.970  36.980  51.450  1.00  0.00           C  
ATOM   1865  CE2 PHE A 174      45.950  37.370  50.180  1.00  0.00           C  
ATOM   1866  CZ  PHE A 174      45.110  36.480  50.840  1.00  0.00           C  
ATOM   1867  H   PHE A 174      43.390  43.200  51.060  1.00  0.00           H  
ATOM   1868  HD1 PHE A 174      42.750  38.680  51.700  1.00  0.00           H  
ATOM   1869  HD2 PHE A 174      46.350  39.300  49.430  1.00  0.00           H  
ATOM   1870  HE1 PHE A 174      43.350  36.410  52.150  1.00  0.00           H  
ATOM   1871  HE2 PHE A 174      46.670  37.000  49.450  1.00  0.00           H  
ATOM   1872  HZ  PHE A 174      45.470  35.470  51.010  1.00  0.00           H  
ATOM   1873  N   ARG A 175      45.670  41.070  53.770  1.00  0.00           N  
ATOM   1874  CA  ARG A 175      46.750  41.130  54.720  1.00  0.00           C  
ATOM   1875  C   ARG A 175      47.910  40.150  54.460  1.00  0.00           C  
ATOM   1876  O   ARG A 175      49.050  40.570  54.590  1.00  0.00           O  
ATOM   1877  CB  ARG A 175      46.340  41.110  56.200  1.00  0.00           C  
ATOM   1878  CG  ARG A 175      45.550  42.350  56.500  1.00  0.00           C  
ATOM   1879  CD  ARG A 175      46.470  43.450  57.100  1.00  0.00           C  
ATOM   1880  NE  ARG A 175      45.750  44.680  57.490  1.00  0.00           N  
ATOM   1881  CZ  ARG A 175      45.560  45.080  58.740  1.00  0.00           C  
ATOM   1882  NH1 ARG A 175      45.670  44.290  59.760  1.00  0.00           N1+
ATOM   1883  NH2 ARG A 175      45.200  46.360  58.950  1.00  0.00           N  
ATOM   1884  H   ARG A 175      44.940  40.450  54.060  1.00  0.00           H  
ATOM   1885  HE  ARG A 175      45.120  45.090  56.830  1.00  0.00           H  
ATOM   1886 1HH1 ARG A 175      45.830  43.310  59.650  1.00  0.00           H  
ATOM   1887 2HH1 ARG A 175      45.920  44.700  60.640  1.00  0.00           H  
ATOM   1888 1HH2 ARG A 175      45.120  47.130  58.320  1.00  0.00           H  
ATOM   1889 2HH2 ARG A 175      44.800  46.540  59.850  1.00  0.00           H  
ATOM   1890  N   THR A 176      47.670  38.870  54.480  1.00  0.00           N  
ATOM   1891  CA  THR A 176      48.550  37.690  54.260  1.00  0.00           C  
ATOM   1892  C   THR A 176      49.650  37.770  53.140  1.00  0.00           C  
ATOM   1893  O   THR A 176      50.650  37.060  53.280  1.00  0.00           O  
ATOM   1894  CB  THR A 176      47.910  36.280  54.400  1.00  0.00           C  
ATOM   1895  CG2 THR A 176      47.740  35.510  53.060  1.00  0.00           C  
ATOM   1896  OG1 THR A 176      48.660  35.570  55.370  1.00  0.00           O  
ATOM   1897  H   THR A 176      46.750  38.550  54.730  1.00  0.00           H  
ATOM   1898  HG1 THR A 176      48.810  34.600  55.150  1.00  0.00           H  
ATOM   1899  N   TRP A 177      49.230  38.280  51.960  1.00  0.00           N  
ATOM   1900  CA  TRP A 177      50.060  38.340  50.770  1.00  0.00           C  
ATOM   1901  C   TRP A 177      51.470  38.800  51.020  1.00  0.00           C  
ATOM   1902  O   TRP A 177      51.660  39.890  51.570  1.00  0.00           O  
ATOM   1903  CB  TRP A 177      49.330  39.200  49.730  1.00  0.00           C  
ATOM   1904  CG  TRP A 177      49.980  39.120  48.330  1.00  0.00           C  
ATOM   1905  CD1 TRP A 177      50.970  39.850  47.860  1.00  0.00           C  
ATOM   1906  CD2 TRP A 177      49.700  38.170  47.340  1.00  0.00           C  
ATOM   1907  CE2 TRP A 177      50.540  38.360  46.270  1.00  0.00           C  
ATOM   1908  CE3 TRP A 177      48.670  37.210  47.200  1.00  0.00           C  
ATOM   1909  NE1 TRP A 177      51.260  39.430  46.590  1.00  0.00           N  
ATOM   1910  CZ2 TRP A 177      50.370  37.660  45.040  1.00  0.00           C  
ATOM   1911  CZ3 TRP A 177      48.560  36.450  46.030  1.00  0.00           C  
ATOM   1912  CH2 TRP A 177      49.420  36.640  44.970  1.00  0.00           C  
ATOM   1913  H   TRP A 177      48.300  38.650  51.880  1.00  0.00           H  
ATOM   1914  HD1 TRP A 177      51.490  40.650  48.390  1.00  0.00           H  
ATOM   1915  HE1 TRP A 177      51.970  39.880  46.040  1.00  0.00           H  
ATOM   1916  HE3 TRP A 177      48.020  36.900  48.020  1.00  0.00           H  
ATOM   1917  HZ2 TRP A 177      50.910  37.930  44.140  1.00  0.00           H  
ATOM   1918  HZ3 TRP A 177      47.820  35.650  45.990  1.00  0.00           H  
ATOM   1919  HH2 TRP A 177      49.480  35.960  44.120  1.00  0.00           H  
ATOM   1920  N   PRO A 178      52.400  37.900  50.700  1.00  0.00           N  
ATOM   1921  CA  PRO A 178      53.800  38.250  50.940  1.00  0.00           C  
ATOM   1922  C   PRO A 178      54.270  39.090  49.680  1.00  0.00           C  
ATOM   1923  O   PRO A 178      53.740  38.850  48.590  1.00  0.00           O  
ATOM   1924  CB  PRO A 178      54.550  36.880  51.080  1.00  0.00           C  
ATOM   1925  CG  PRO A 178      53.770  36.000  50.160  1.00  0.00           C  
ATOM   1926  CD  PRO A 178      52.330  36.470  50.390  1.00  0.00           C  
ATOM   1927  N   ASP A 179      55.340  39.830  49.880  1.00  0.00           N  
ATOM   1928  CA  ASP A 179      55.780  40.870  48.930  1.00  0.00           C  
ATOM   1929  C   ASP A 179      56.330  40.260  47.620  1.00  0.00           C  
ATOM   1930  O   ASP A 179      56.160  40.840  46.560  1.00  0.00           O  
ATOM   1931  CB  ASP A 179      56.910  41.730  49.480  1.00  0.00           C  
ATOM   1932  CG  ASP A 179      56.680  42.440  50.850  1.00  0.00           C  
ATOM   1933  OD1 ASP A 179      56.760  41.740  51.890  1.00  0.00           O  
ATOM   1934  OD2 ASP A 179      56.570  43.700  51.060  1.00  0.00           O1-
ATOM   1935  H   ASP A 179      55.980  39.660  50.640  1.00  0.00           H  
ATOM   1936  N   HIS A 180      56.720  39.000  47.650  1.00  0.00           N  
ATOM   1937  CA  HIS A 180      57.370  38.310  46.490  1.00  0.00           C  
ATOM   1938  C   HIS A 180      57.280  36.760  46.520  1.00  0.00           C  
ATOM   1939  O   HIS A 180      57.060  36.110  47.550  1.00  0.00           O  
ATOM   1940  CB  HIS A 180      58.830  38.810  46.480  1.00  0.00           C  
ATOM   1941  CG  HIS A 180      59.640  38.610  45.180  1.00  0.00           C  
ATOM   1942  CD2 HIS A 180      59.450  39.120  43.970  1.00  0.00           C  
ATOM   1943  ND1 HIS A 180      60.810  37.950  45.240  1.00  0.00           N  
ATOM   1944  CE1 HIS A 180      61.390  38.090  44.050  1.00  0.00           C  
ATOM   1945  NE2 HIS A 180      60.580  38.840  43.280  1.00  0.00           N  
ATOM   1946  H   HIS A 180      56.690  38.460  48.490  1.00  0.00           H  
ATOM   1947  HD2 HIS A 180      58.630  39.760  43.630  1.00  0.00           H  
ATOM   1948  HE1 HIS A 180      62.300  37.600  43.700  1.00  0.00           H  
ATOM   1949  HE2 HIS A 180      60.850  39.200  42.390  1.00  0.00           H  
ATOM   1950  N   GLY A 181      57.620  36.170  45.350  1.00  0.00           N  
ATOM   1951  CA  GLY A 181      57.630  34.760  45.070  1.00  0.00           C  
ATOM   1952  C   GLY A 181      56.170  34.190  45.080  1.00  0.00           C  
ATOM   1953  O   GLY A 181      55.200  34.950  45.100  1.00  0.00           O  
ATOM   1954  H   GLY A 181      57.970  36.710  44.590  1.00  0.00           H  
ATOM   1955  N   VAL A 182      56.010  32.860  45.020  1.00  0.00           N  
ATOM   1956  CA  VAL A 182      54.660  32.200  45.240  1.00  0.00           C  
ATOM   1957  C   VAL A 182      54.320  32.030  46.730  1.00  0.00           C  
ATOM   1958  O   VAL A 182      55.240  31.660  47.470  1.00  0.00           O  
ATOM   1959  CB  VAL A 182      54.390  30.900  44.440  1.00  0.00           C  
ATOM   1960  CG1 VAL A 182      54.110  31.260  42.980  1.00  0.00           C  
ATOM   1961  CG2 VAL A 182      55.550  29.930  44.660  1.00  0.00           C  
ATOM   1962  H   VAL A 182      56.730  32.170  44.980  1.00  0.00           H  
ATOM   1963  N   PRO A 183      53.180  32.450  47.230  1.00  0.00           N  
ATOM   1964  CA  PRO A 183      52.630  32.270  48.610  1.00  0.00           C  
ATOM   1965  C   PRO A 183      52.450  30.770  48.900  1.00  0.00           C  
ATOM   1966  O   PRO A 183      52.280  30.000  48.000  1.00  0.00           O  
ATOM   1967  CB  PRO A 183      51.310  32.990  48.560  1.00  0.00           C  
ATOM   1968  CG  PRO A 183      51.340  34.160  47.550  1.00  0.00           C  
ATOM   1969  CD  PRO A 183      52.270  33.450  46.510  1.00  0.00           C  
ATOM   1970  N   SER A 184      52.590  30.460  50.160  1.00  0.00           N  
ATOM   1971  CA  SER A 184      52.660  29.050  50.690  1.00  0.00           C  
ATOM   1972  C   SER A 184      51.420  28.240  50.320  1.00  0.00           C  
ATOM   1973  O   SER A 184      51.560  27.080  49.910  1.00  0.00           O  
ATOM   1974  CB  SER A 184      53.020  28.910  52.150  1.00  0.00           C  
ATOM   1975  OG  SER A 184      53.590  27.500  52.330  1.00  0.00           O  
ATOM   1976  H   SER A 184      52.610  31.170  50.860  1.00  0.00           H  
ATOM   1977  HG  SER A 184      53.970  27.420  53.260  1.00  0.00           H  
ATOM   1978  N   ASP A 185      50.260  28.670  50.750  1.00  0.00           N  
ATOM   1979  CA  ASP A 185      49.020  27.940  50.410  1.00  0.00           C  
ATOM   1980  C   ASP A 185      48.000  28.930  49.840  1.00  0.00           C  
ATOM   1981  O   ASP A 185      47.450  29.800  50.510  1.00  0.00           O  
ATOM   1982  CB  ASP A 185      48.550  27.350  51.740  1.00  0.00           C  
ATOM   1983  CG  ASP A 185      47.230  26.550  51.500  1.00  0.00           C  
ATOM   1984  OD1 ASP A 185      46.160  27.240  51.610  1.00  0.00           O  
ATOM   1985  OD2 ASP A 185      47.310  25.390  50.980  1.00  0.00           O1-
ATOM   1986  H   ASP A 185      50.120  29.570  51.150  1.00  0.00           H  
ATOM   1987  N   PRO A 186      47.490  28.620  48.610  1.00  0.00           N  
ATOM   1988  CA  PRO A 186      46.470  29.440  47.930  1.00  0.00           C  
ATOM   1989  C   PRO A 186      45.140  29.740  48.700  1.00  0.00           C  
ATOM   1990  O   PRO A 186      44.400  30.700  48.300  1.00  0.00           O  
ATOM   1991  CB  PRO A 186      46.100  28.550  46.750  1.00  0.00           C  
ATOM   1992  CG  PRO A 186      47.430  28.020  46.210  1.00  0.00           C  
ATOM   1993  CD  PRO A 186      48.000  27.630  47.620  1.00  0.00           C  
ATOM   1994  N   GLY A 187      44.790  29.030  49.800  1.00  0.00           N  
ATOM   1995  CA  GLY A 187      43.500  29.130  50.500  1.00  0.00           C  
ATOM   1996  C   GLY A 187      43.080  30.580  50.960  1.00  0.00           C  
ATOM   1997  O   GLY A 187      41.870  30.860  50.750  1.00  0.00           O  
ATOM   1998  H   GLY A 187      45.490  28.570  50.350  1.00  0.00           H  
ATOM   1999  N   GLY A 188      44.080  31.330  51.420  1.00  0.00           N  
ATOM   2000  CA  GLY A 188      43.840  32.770  51.700  1.00  0.00           C  
ATOM   2001  C   GLY A 188      43.230  33.600  50.520  1.00  0.00           C  
ATOM   2002  O   GLY A 188      42.140  34.160  50.610  1.00  0.00           O  
ATOM   2003  H   GLY A 188      44.790  30.920  51.980  1.00  0.00           H  
ATOM   2004  N   VAL A 189      43.810  33.310  49.360  1.00  0.00           N  
ATOM   2005  CA  VAL A 189      43.350  33.870  48.090  1.00  0.00           C  
ATOM   2006  C   VAL A 189      41.950  33.470  47.570  1.00  0.00           C  
ATOM   2007  O   VAL A 189      41.090  34.310  47.560  1.00  0.00           O  
ATOM   2008  CB  VAL A 189      44.440  33.640  46.980  1.00  0.00           C  
ATOM   2009  CG1 VAL A 189      44.040  34.080  45.600  1.00  0.00           C  
ATOM   2010  CG2 VAL A 189      45.720  34.350  47.360  1.00  0.00           C  
ATOM   2011  H   VAL A 189      44.420  32.520  49.300  1.00  0.00           H  
ATOM   2012  N   LEU A 190      41.690  32.160  47.590  1.00  0.00           N  
ATOM   2013  CA  LEU A 190      40.360  31.560  47.200  1.00  0.00           C  
ATOM   2014  C   LEU A 190      39.230  32.160  48.060  1.00  0.00           C  
ATOM   2015  O   LEU A 190      38.230  32.720  47.570  1.00  0.00           O  
ATOM   2016  CB  LEU A 190      40.370  30.030  47.330  1.00  0.00           C  
ATOM   2017  CG  LEU A 190      41.480  29.240  46.510  1.00  0.00           C  
ATOM   2018  CD1 LEU A 190      41.490  27.820  46.900  1.00  0.00           C  
ATOM   2019  CD2 LEU A 190      41.380  29.530  45.050  1.00  0.00           C  
ATOM   2020  H   LEU A 190      42.480  31.560  47.670  1.00  0.00           H  
ATOM   2021  N   ASP A 191      39.540  32.180  49.340  1.00  0.00           N  
ATOM   2022  CA  ASP A 191      38.660  32.690  50.460  1.00  0.00           C  
ATOM   2023  C   ASP A 191      38.430  34.190  50.510  1.00  0.00           C  
ATOM   2024  O   ASP A 191      37.270  34.590  50.350  1.00  0.00           O  
ATOM   2025  CB  ASP A 191      39.130  32.080  51.810  1.00  0.00           C  
ATOM   2026  CG  ASP A 191      38.230  32.190  53.060  1.00  0.00           C  
ATOM   2027  OD1 ASP A 191      38.700  31.840  54.150  1.00  0.00           O  
ATOM   2028  OD2 ASP A 191      37.040  32.360  53.050  1.00  0.00           O1-
ATOM   2029  H   ASP A 191      40.410  31.830  49.660  1.00  0.00           H  
ATOM   2030  N   PHE A 192      39.520  34.980  50.300  1.00  0.00           N  
ATOM   2031  CA  PHE A 192      39.390  36.440  49.970  1.00  0.00           C  
ATOM   2032  C   PHE A 192      38.560  36.690  48.730  1.00  0.00           C  
ATOM   2033  O   PHE A 192      37.670  37.510  48.820  1.00  0.00           O  
ATOM   2034  CB  PHE A 192      40.730  37.130  49.840  1.00  0.00           C  
ATOM   2035  CG  PHE A 192      40.890  38.560  49.330  1.00  0.00           C  
ATOM   2036  CD1 PHE A 192      40.390  39.630  49.990  1.00  0.00           C  
ATOM   2037  CD2 PHE A 192      41.650  38.710  48.220  1.00  0.00           C  
ATOM   2038  CE1 PHE A 192      40.570  40.880  49.570  1.00  0.00           C  
ATOM   2039  CE2 PHE A 192      41.830  39.960  47.700  1.00  0.00           C  
ATOM   2040  CZ  PHE A 192      41.320  41.030  48.400  1.00  0.00           C  
ATOM   2041  H   PHE A 192      40.470  34.680  50.250  1.00  0.00           H  
ATOM   2042  HD1 PHE A 192      39.830  39.480  50.920  1.00  0.00           H  
ATOM   2043  HD2 PHE A 192      42.340  37.960  47.820  1.00  0.00           H  
ATOM   2044  HE1 PHE A 192      40.120  41.700  50.130  1.00  0.00           H  
ATOM   2045  HE2 PHE A 192      42.110  40.130  46.660  1.00  0.00           H  
ATOM   2046  HZ  PHE A 192      41.690  42.050  48.280  1.00  0.00           H  
ATOM   2047  N   LEU A 193      38.820  35.960  47.610  1.00  0.00           N  
ATOM   2048  CA  LEU A 193      38.050  36.070  46.330  1.00  0.00           C  
ATOM   2049  C   LEU A 193      36.690  35.450  46.250  1.00  0.00           C  
ATOM   2050  O   LEU A 193      35.790  36.170  45.740  1.00  0.00           O  
ATOM   2051  CB  LEU A 193      38.880  35.760  45.120  1.00  0.00           C  
ATOM   2052  CG  LEU A 193      40.020  36.800  45.030  1.00  0.00           C  
ATOM   2053  CD1 LEU A 193      40.850  36.400  43.810  1.00  0.00           C  
ATOM   2054  CD2 LEU A 193      39.410  38.250  44.880  1.00  0.00           C  
ATOM   2055  H   LEU A 193      39.540  35.260  47.630  1.00  0.00           H  
ATOM   2056  N   GLU A 194      36.460  34.450  47.040  1.00  0.00           N  
ATOM   2057  CA  GLU A 194      35.100  34.050  47.250  1.00  0.00           C  
ATOM   2058  C   GLU A 194      34.220  34.830  48.210  1.00  0.00           C  
ATOM   2059  O   GLU A 194      33.090  35.120  47.880  1.00  0.00           O  
ATOM   2060  CB  GLU A 194      35.030  32.540  47.280  1.00  0.00           C  
ATOM   2061  CG  GLU A 194      33.590  32.030  46.980  1.00  0.00           C  
ATOM   2062  CD  GLU A 194      33.440  30.530  46.540  1.00  0.00           C  
ATOM   2063  OE1 GLU A 194      34.470  29.840  46.170  1.00  0.00           O  
ATOM   2064  OE2 GLU A 194      32.340  30.050  46.470  1.00  0.00           O1-
ATOM   2065  H   GLU A 194      37.070  33.670  47.120  1.00  0.00           H  
ATOM   2066  N   GLU A 195      34.900  35.480  49.160  1.00  0.00           N  
ATOM   2067  CA  GLU A 195      34.260  36.540  50.020  1.00  0.00           C  
ATOM   2068  C   GLU A 195      33.790  37.790  49.230  1.00  0.00           C  
ATOM   2069  O   GLU A 195      32.650  38.130  49.320  1.00  0.00           O  
ATOM   2070  CB  GLU A 195      35.240  37.020  51.040  1.00  0.00           C  
ATOM   2071  CG  GLU A 195      35.010  36.400  52.360  1.00  0.00           C  
ATOM   2072  CD  GLU A 195      33.660  36.820  52.940  1.00  0.00           C  
ATOM   2073  OE1 GLU A 195      32.790  35.980  52.860  1.00  0.00           O  
ATOM   2074  OE2 GLU A 195      33.470  37.950  53.430  1.00  0.00           O1-
ATOM   2075  H   GLU A 195      35.790  35.150  49.470  1.00  0.00           H  
ATOM   2076  N   VAL A 196      34.690  38.260  48.360  1.00  0.00           N  
ATOM   2077  CA  VAL A 196      34.300  39.440  47.570  1.00  0.00           C  
ATOM   2078  C   VAL A 196      33.190  39.110  46.590  1.00  0.00           C  
ATOM   2079  O   VAL A 196      32.210  39.880  46.510  1.00  0.00           O  
ATOM   2080  CB  VAL A 196      35.550  39.930  46.870  1.00  0.00           C  
ATOM   2081  CG1 VAL A 196      35.270  41.050  45.870  1.00  0.00           C  
ATOM   2082  CG2 VAL A 196      36.470  40.590  47.910  1.00  0.00           C  
ATOM   2083  H   VAL A 196      35.620  37.900  48.340  1.00  0.00           H  
ATOM   2084  N   HIS A 197      33.300  37.880  46.060  1.00  0.00           N  
ATOM   2085  CA  HIS A 197      32.190  37.380  45.200  1.00  0.00           C  
ATOM   2086  C   HIS A 197      30.820  37.230  45.920  1.00  0.00           C  
ATOM   2087  O   HIS A 197      29.870  37.840  45.520  1.00  0.00           O  
ATOM   2088  CB  HIS A 197      32.660  36.150  44.470  1.00  0.00           C  
ATOM   2089  CG  HIS A 197      31.550  35.390  43.750  1.00  0.00           C  
ATOM   2090  CD2 HIS A 197      30.830  34.370  44.230  1.00  0.00           C  
ATOM   2091  ND1 HIS A 197      31.240  35.610  42.520  1.00  0.00           N  
ATOM   2092  CE1 HIS A 197      30.290  34.720  42.220  1.00  0.00           C  
ATOM   2093  NE2 HIS A 197      30.020  33.930  43.260  1.00  0.00           N  
ATOM   2094  H   HIS A 197      34.150  37.350  46.030  1.00  0.00           H  
ATOM   2095  HD2 HIS A 197      30.960  34.080  45.270  1.00  0.00           H  
ATOM   2096  HE1 HIS A 197      29.780  34.640  41.260  1.00  0.00           H  
ATOM   2097  HE2 HIS A 197      29.330  33.210  43.280  1.00  0.00           H  
ATOM   2098  N   HIS A 198      30.890  36.560  47.120  1.00  0.00           N  
ATOM   2099  CA  HIS A 198      29.710  36.340  47.960  1.00  0.00           C  
ATOM   2100  C   HIS A 198      29.010  37.640  48.440  1.00  0.00           C  
ATOM   2101  O   HIS A 198      27.890  37.910  47.960  1.00  0.00           O  
ATOM   2102  CB  HIS A 198      30.020  35.430  49.140  1.00  0.00           C  
ATOM   2103  CG  HIS A 198      28.850  35.000  49.980  1.00  0.00           C  
ATOM   2104  CD2 HIS A 198      28.030  34.060  49.600  1.00  0.00           C  
ATOM   2105  ND1 HIS A 198      28.340  35.760  50.910  1.00  0.00           N  
ATOM   2106  CE1 HIS A 198      27.030  35.390  50.980  1.00  0.00           C  
ATOM   2107  NE2 HIS A 198      26.830  34.330  50.210  1.00  0.00           N  
ATOM   2108  H   HIS A 198      31.710  36.100  47.470  1.00  0.00           H  
ATOM   2109  HD2 HIS A 198      28.160  33.390  48.750  1.00  0.00           H  
ATOM   2110  HE1 HIS A 198      26.310  35.860  51.650  1.00  0.00           H  
ATOM   2111  HE2 HIS A 198      25.970  33.840  50.070  1.00  0.00           H  
ATOM   2112  N   LYS A 199      29.820  38.590  48.960  1.00  0.00           N  
ATOM   2113  CA  LYS A 199      29.320  39.880  49.480  1.00  0.00           C  
ATOM   2114  C   LYS A 199      28.690  40.660  48.280  1.00  0.00           C  
ATOM   2115  O   LYS A 199      27.550  41.040  48.380  1.00  0.00           O  
ATOM   2116  CB  LYS A 199      30.420  40.620  50.160  1.00  0.00           C  
ATOM   2117  CG  LYS A 199      29.850  41.800  51.000  1.00  0.00           C  
ATOM   2118  CD  LYS A 199      29.230  41.340  52.320  1.00  0.00           C  
ATOM   2119  CE  LYS A 199      29.950  41.220  53.570  1.00  0.00           C  
ATOM   2120  NZ  LYS A 199      30.780  39.940  53.540  1.00  0.00           N1+
ATOM   2121  H   LYS A 199      30.720  38.310  49.300  1.00  0.00           H  
ATOM   2122  HZ1 LYS A 199      30.930  39.530  54.440  1.00  0.00           H  
ATOM   2123  HZ2 LYS A 199      30.330  39.230  52.990  1.00  0.00           H  
ATOM   2124  HZ3 LYS A 199      31.590  40.100  52.970  1.00  0.00           H  
ATOM   2125  N   GLN A 200      29.320  40.650  47.100  1.00  0.00           N  
ATOM   2126  CA  GLN A 200      28.740  41.240  45.890  1.00  0.00           C  
ATOM   2127  C   GLN A 200      27.530  40.610  45.340  1.00  0.00           C  
ATOM   2128  O   GLN A 200      26.620  41.380  45.050  1.00  0.00           O  
ATOM   2129  CB  GLN A 200      29.760  41.220  44.770  1.00  0.00           C  
ATOM   2130  CG  GLN A 200      29.310  41.950  43.510  1.00  0.00           C  
ATOM   2131  CD  GLN A 200      29.150  43.470  43.540  1.00  0.00           C  
ATOM   2132  NE2 GLN A 200      28.990  44.050  42.390  1.00  0.00           N  
ATOM   2133  OE1 GLN A 200      29.340  44.120  44.480  1.00  0.00           O  
ATOM   2134  H   GLN A 200      30.230  40.230  47.110  1.00  0.00           H  
ATOM   2135 1HE2 GLN A 200      28.930  43.470  41.580  1.00  0.00           H  
ATOM   2136 2HE2 GLN A 200      28.850  45.040  42.370  1.00  0.00           H  
ATOM   2137  N   GLU A 201      27.490  39.310  45.240  1.00  0.00           N  
ATOM   2138  CA  GLU A 201      26.300  38.590  44.790  1.00  0.00           C  
ATOM   2139  C   GLU A 201      25.130  38.770  45.830  1.00  0.00           C  
ATOM   2140  O   GLU A 201      24.110  39.280  45.380  1.00  0.00           O  
ATOM   2141  CB  GLU A 201      26.550  37.000  44.750  1.00  0.00           C  
ATOM   2142  CG  GLU A 201      25.270  36.120  44.690  1.00  0.00           C  
ATOM   2143  CD  GLU A 201      24.390  36.300  43.430  1.00  0.00           C  
ATOM   2144  OE1 GLU A 201      23.180  36.550  43.610  1.00  0.00           O  
ATOM   2145  OE2 GLU A 201      24.890  36.350  42.290  1.00  0.00           O1-
ATOM   2146  H   GLU A 201      28.290  38.730  45.400  1.00  0.00           H  
ATOM   2147  N   SER A 202      25.420  38.750  47.130  1.00  0.00           N  
ATOM   2148  CA  SER A 202      24.320  38.880  48.110  1.00  0.00           C  
ATOM   2149  C   SER A 202      23.780  40.320  48.210  1.00  0.00           C  
ATOM   2150  O   SER A 202      22.640  40.520  48.510  1.00  0.00           O  
ATOM   2151  CB  SER A 202      24.840  38.330  49.460  1.00  0.00           C  
ATOM   2152  OG  SER A 202      23.880  38.250  50.550  1.00  0.00           O  
ATOM   2153  H   SER A 202      26.170  38.210  47.520  1.00  0.00           H  
ATOM   2154  HG  SER A 202      23.290  37.460  50.360  1.00  0.00           H  
ATOM   2155  N   ILE A 203      24.510  41.340  47.740  1.00  0.00           N  
ATOM   2156  CA  ILE A 203      24.050  42.750  47.850  1.00  0.00           C  
ATOM   2157  C   ILE A 203      23.230  43.260  46.630  1.00  0.00           C  
ATOM   2158  O   ILE A 203      23.620  43.200  45.470  1.00  0.00           O  
ATOM   2159  CB  ILE A 203      25.060  43.750  48.350  1.00  0.00           C  
ATOM   2160  CG1 ILE A 203      25.490  43.420  49.820  1.00  0.00           C  
ATOM   2161  CG2 ILE A 203      24.440  45.180  48.300  1.00  0.00           C  
ATOM   2162  CD  ILE A 203      26.620  44.420  50.270  1.00  0.00           C  
ATOM   2163  H   ILE A 203      25.470  41.190  47.530  1.00  0.00           H  
ATOM   2164  N   MET A 204      21.900  43.200  46.930  1.00  0.00           N  
ATOM   2165  CA  MET A 204      20.910  43.410  45.870  1.00  0.00           C  
ATOM   2166  C   MET A 204      20.630  44.850  45.580  1.00  0.00           C  
ATOM   2167  O   MET A 204      21.180  45.710  46.210  1.00  0.00           O  
ATOM   2168  CB  MET A 204      19.690  42.510  46.160  1.00  0.00           C  
ATOM   2169  CG  MET A 204      19.900  41.030  45.830  1.00  0.00           C  
ATOM   2170  SD  MET A 204      20.560  40.750  44.190  1.00  0.00           S  
ATOM   2171  CE  MET A 204      20.580  38.960  44.130  1.00  0.00           C  
ATOM   2172  H   MET A 204      21.480  43.320  47.830  1.00  0.00           H  
ATOM   2173  N   ASP A 205      20.110  45.040  44.350  1.00  0.00           N  
ATOM   2174  CA  ASP A 205      19.980  46.390  43.770  1.00  0.00           C  
ATOM   2175  C   ASP A 205      21.230  47.260  43.860  1.00  0.00           C  
ATOM   2176  O   ASP A 205      21.170  48.400  44.330  1.00  0.00           O  
ATOM   2177  CB  ASP A 205      18.720  47.150  44.370  1.00  0.00           C  
ATOM   2178  CG  ASP A 205      17.450  46.340  44.130  1.00  0.00           C  
ATOM   2179  OD1 ASP A 205      17.030  46.420  42.970  1.00  0.00           O  
ATOM   2180  OD2 ASP A 205      16.850  45.700  44.990  1.00  0.00           O1-
ATOM   2181  H   ASP A 205      19.950  44.230  43.790  1.00  0.00           H  
ATOM   2182  N   ALA A 206      22.260  46.870  43.050  1.00  0.00           N  
ATOM   2183  CA  ALA A 206      23.580  47.470  43.020  1.00  0.00           C  
ATOM   2184  C   ALA A 206      24.300  47.250  41.660  1.00  0.00           C  
ATOM   2185  O   ALA A 206      23.930  46.440  40.830  1.00  0.00           O  
ATOM   2186  CB  ALA A 206      24.360  46.840  44.160  1.00  0.00           C  
ATOM   2187  H   ALA A 206      22.190  46.080  42.440  1.00  0.00           H  
ATOM   2188  N   GLY A 207      25.460  47.890  41.610  1.00  0.00           N  
ATOM   2189  CA  GLY A 207      26.460  47.850  40.490  1.00  0.00           C  
ATOM   2190  C   GLY A 207      27.860  47.230  40.670  1.00  0.00           C  
ATOM   2191  O   GLY A 207      28.080  46.430  41.610  1.00  0.00           O  
ATOM   2192  H   GLY A 207      25.720  48.470  42.390  1.00  0.00           H  
ATOM   2193  N   PRO A 208      28.720  47.580  39.730  1.00  0.00           N  
ATOM   2194  CA  PRO A 208      30.000  46.960  39.500  1.00  0.00           C  
ATOM   2195  C   PRO A 208      30.940  46.810  40.690  1.00  0.00           C  
ATOM   2196  O   PRO A 208      30.840  47.550  41.700  1.00  0.00           O  
ATOM   2197  CB  PRO A 208      30.640  47.700  38.300  1.00  0.00           C  
ATOM   2198  CG  PRO A 208      30.100  49.090  38.450  1.00  0.00           C  
ATOM   2199  CD  PRO A 208      28.650  48.720  38.850  1.00  0.00           C  
ATOM   2200  N   VAL A 209      31.900  45.920  40.450  1.00  0.00           N  
ATOM   2201  CA  VAL A 209      33.010  45.670  41.370  1.00  0.00           C  
ATOM   2202  C   VAL A 209      34.200  46.710  41.340  1.00  0.00           C  
ATOM   2203  O   VAL A 209      34.440  47.140  40.200  1.00  0.00           O  
ATOM   2204  CB  VAL A 209      33.540  44.270  40.980  1.00  0.00           C  
ATOM   2205  CG1 VAL A 209      34.860  43.800  41.530  1.00  0.00           C  
ATOM   2206  CG2 VAL A 209      32.490  43.220  41.390  1.00  0.00           C  
ATOM   2207  H   VAL A 209      31.910  45.310  39.660  1.00  0.00           H  
ATOM   2208  N   VAL A 210      34.940  46.820  42.380  1.00  0.00           N  
ATOM   2209  CA  VAL A 210      36.140  47.720  42.500  1.00  0.00           C  
ATOM   2210  C   VAL A 210      37.300  46.850  43.100  1.00  0.00           C  
ATOM   2211  O   VAL A 210      37.240  46.240  44.180  1.00  0.00           O  
ATOM   2212  CB  VAL A 210      35.900  48.980  43.400  1.00  0.00           C  
ATOM   2213  CG1 VAL A 210      37.220  49.790  43.670  1.00  0.00           C  
ATOM   2214  CG2 VAL A 210      34.740  49.810  42.710  1.00  0.00           C  
ATOM   2215  H   VAL A 210      34.800  46.290  43.210  1.00  0.00           H  
ATOM   2216  N   VAL A 211      38.450  46.930  42.450  1.00  0.00           N  
ATOM   2217  CA  VAL A 211      39.790  46.330  42.900  1.00  0.00           C  
ATOM   2218  C   VAL A 211      40.900  47.390  42.690  1.00  0.00           C  
ATOM   2219  O   VAL A 211      41.060  47.840  41.580  1.00  0.00           O  
ATOM   2220  CB  VAL A 211      40.060  45.100  41.960  1.00  0.00           C  
ATOM   2221  CG1 VAL A 211      41.300  44.350  42.560  1.00  0.00           C  
ATOM   2222  CG2 VAL A 211      38.920  44.030  41.790  1.00  0.00           C  
ATOM   2223  H   VAL A 211      38.450  47.250  41.500  1.00  0.00           H  
ATOM   2224  N   HIS A 212      41.790  47.440  43.670  1.00  0.00           N  
ATOM   2225  CA  HIS A 212      42.910  48.470  43.650  1.00  0.00           C  
ATOM   2226  C   HIS A 212      44.270  48.030  44.250  1.00  0.00           C  
ATOM   2227  O   HIS A 212      44.310  47.200  45.170  1.00  0.00           O  
ATOM   2228  CB  HIS A 212      42.590  49.970  43.960  1.00  0.00           C  
ATOM   2229  CG  HIS A 212      42.580  50.430  45.390  1.00  0.00           C  
ATOM   2230  CD2 HIS A 212      41.610  50.150  46.260  1.00  0.00           C  
ATOM   2231  ND1 HIS A 212      43.650  50.820  46.040  1.00  0.00           N  
ATOM   2232  CE1 HIS A 212      43.290  50.980  47.320  1.00  0.00           C  
ATOM   2233  NE2 HIS A 212      42.040  50.520  47.450  1.00  0.00           N  
ATOM   2234  H   HIS A 212      41.620  47.050  44.580  1.00  0.00           H  
ATOM   2235  HD2 HIS A 212      40.600  49.860  45.960  1.00  0.00           H  
ATOM   2236  HE1 HIS A 212      43.980  51.300  48.090  1.00  0.00           H  
ATOM   2237  HE2 HIS A 212      41.630  50.470  48.370  1.00  0.00           H  
ATOM   2238  N   SER A 213      45.330  48.580  43.620  1.00  0.00           N  
ATOM   2239  CA  SER A 213      46.750  48.320  43.780  1.00  0.00           C  
ATOM   2240  C   SER A 213      47.510  49.660  43.460  1.00  0.00           C  
ATOM   2241  O   SER A 213      46.880  50.530  42.890  1.00  0.00           O  
ATOM   2242  CB  SER A 213      47.320  47.180  42.900  1.00  0.00           C  
ATOM   2243  OG  SER A 213      47.400  47.460  41.530  1.00  0.00           O  
ATOM   2244  H   SER A 213      45.170  49.360  43.030  1.00  0.00           H  
ATOM   2245  HG  SER A 213      48.360  47.390  41.280  1.00  0.00           H  
ATOM   2246  N   SER A 214      48.870  49.630  43.460  1.00  0.00           N  
ATOM   2247  CA  SER A 214      49.510  51.000  43.510  1.00  0.00           C  
ATOM   2248  C   SER A 214      49.540  51.800  42.120  1.00  0.00           C  
ATOM   2249  O   SER A 214      49.210  52.990  42.180  1.00  0.00           O  
ATOM   2250  CB  SER A 214      50.940  50.920  44.030  1.00  0.00           C  
ATOM   2251  OG  SER A 214      51.880  50.410  43.060  1.00  0.00           O  
ATOM   2252  H   SER A 214      49.430  48.870  43.150  1.00  0.00           H  
ATOM   2253  HG  SER A 214      51.580  49.580  42.590  1.00  0.00           H  
ATOM   2254  N   ALA A 215      49.640  51.030  41.030  1.00  0.00           N  
ATOM   2255  CA  ALA A 215      49.390  51.460  39.610  1.00  0.00           C  
ATOM   2256  C   ALA A 215      48.060  50.910  38.980  1.00  0.00           C  
ATOM   2257  O   ALA A 215      47.430  51.620  38.150  1.00  0.00           O  
ATOM   2258  CB  ALA A 215      50.610  51.060  38.790  1.00  0.00           C  
ATOM   2259  H   ALA A 215      49.860  50.070  41.150  1.00  0.00           H  
ATOM   2260  N   GLY A 216      47.520  49.990  39.730  1.00  0.00           N  
ATOM   2261  CA  GLY A 216      46.320  49.210  39.270  1.00  0.00           C  
ATOM   2262  C   GLY A 216      46.560  48.180  38.140  1.00  0.00           C  
ATOM   2263  O   GLY A 216      45.730  48.260  37.270  1.00  0.00           O  
ATOM   2264  H   GLY A 216      48.070  49.610  40.480  1.00  0.00           H  
ATOM   2265  N   ILE A 217      47.830  47.740  38.030  1.00  0.00           N  
ATOM   2266  CA  ILE A 217      48.300  46.750  36.990  1.00  0.00           C  
ATOM   2267  C   ILE A 217      48.870  45.440  37.500  1.00  0.00           C  
ATOM   2268  O   ILE A 217      48.530  44.390  36.880  1.00  0.00           O  
ATOM   2269  CB  ILE A 217      49.040  47.440  35.800  1.00  0.00           C  
ATOM   2270  CG1 ILE A 217      50.170  48.420  36.080  1.00  0.00           C  
ATOM   2271  CG2 ILE A 217      47.980  48.170  35.050  1.00  0.00           C  
ATOM   2272  CD  ILE A 217      51.280  48.290  35.020  1.00  0.00           C  
ATOM   2273  H   ILE A 217      48.570  47.950  38.680  1.00  0.00           H  
ATOM   2274  N   GLY A 218      49.770  45.430  38.420  1.00  0.00           N  
ATOM   2275  CA  GLY A 218      50.310  44.210  39.000  1.00  0.00           C  
ATOM   2276  C   GLY A 218      49.300  43.330  39.770  1.00  0.00           C  
ATOM   2277  O   GLY A 218      48.710  42.410  39.150  1.00  0.00           O  
ATOM   2278  H   GLY A 218      50.020  46.300  38.850  1.00  0.00           H  
ATOM   2279  N   ARG A 219      49.040  43.670  41.060  1.00  0.00           N  
ATOM   2280  CA  ARG A 219      48.160  42.770  41.880  1.00  0.00           C  
ATOM   2281  C   ARG A 219      46.720  42.660  41.420  1.00  0.00           C  
ATOM   2282  O   ARG A 219      46.270  41.560  41.330  1.00  0.00           O  
ATOM   2283  CB  ARG A 219      48.200  43.040  43.440  1.00  0.00           C  
ATOM   2284  CG  ARG A 219      49.620  43.090  44.130  1.00  0.00           C  
ATOM   2285  CD  ARG A 219      49.500  43.350  45.590  1.00  0.00           C  
ATOM   2286  NE  ARG A 219      50.880  43.290  46.110  1.00  0.00           N  
ATOM   2287  CZ  ARG A 219      51.190  43.440  47.350  1.00  0.00           C  
ATOM   2288  NH1 ARG A 219      50.380  43.690  48.370  1.00  0.00           N1+
ATOM   2289  NH2 ARG A 219      52.430  43.580  47.700  1.00  0.00           N  
ATOM   2290  H   ARG A 219      49.130  44.610  41.380  1.00  0.00           H  
ATOM   2291  HE  ARG A 219      51.550  43.550  45.420  1.00  0.00           H  
ATOM   2292 1HH1 ARG A 219      49.410  43.710  48.130  1.00  0.00           H  
ATOM   2293 2HH1 ARG A 219      50.540  43.890  49.340  1.00  0.00           H  
ATOM   2294 1HH2 ARG A 219      53.040  43.500  46.910  1.00  0.00           H  
ATOM   2295 2HH2 ARG A 219      52.840  43.630  48.610  1.00  0.00           H  
ATOM   2296  N   THR A 220      46.100  43.710  40.870  1.00  0.00           N  
ATOM   2297  CA  THR A 220      44.730  43.710  40.320  1.00  0.00           C  
ATOM   2298  C   THR A 220      44.330  42.650  39.300  1.00  0.00           C  
ATOM   2299  O   THR A 220      43.510  41.750  39.460  1.00  0.00           O  
ATOM   2300  CB  THR A 220      44.390  45.050  39.630  1.00  0.00           C  
ATOM   2301  CG2 THR A 220      44.120  46.150  40.660  1.00  0.00           C  
ATOM   2302  OG1 THR A 220      45.440  45.460  38.720  1.00  0.00           O  
ATOM   2303  H   THR A 220      46.590  44.560  40.690  1.00  0.00           H  
ATOM   2304  HG1 THR A 220      45.200  45.550  37.750  1.00  0.00           H  
ATOM   2305  N   GLY A 221      45.080  42.700  38.210  1.00  0.00           N  
ATOM   2306  CA  GLY A 221      45.000  41.790  37.100  1.00  0.00           C  
ATOM   2307  C   GLY A 221      45.200  40.350  37.470  1.00  0.00           C  
ATOM   2308  O   GLY A 221      44.400  39.520  36.980  1.00  0.00           O  
ATOM   2309  H   GLY A 221      45.600  43.520  37.980  1.00  0.00           H  
ATOM   2310  N   THR A 222      46.150  40.100  38.370  1.00  0.00           N  
ATOM   2311  CA  THR A 222      46.370  38.760  38.940  1.00  0.00           C  
ATOM   2312  C   THR A 222      45.170  38.170  39.720  1.00  0.00           C  
ATOM   2313  O   THR A 222      44.570  37.210  39.310  1.00  0.00           O  
ATOM   2314  CB  THR A 222      47.680  38.760  39.690  1.00  0.00           C  
ATOM   2315  CG2 THR A 222      48.240  37.380  39.850  1.00  0.00           C  
ATOM   2316  OG1 THR A 222      48.650  39.500  38.950  1.00  0.00           O  
ATOM   2317  H   THR A 222      46.880  40.740  38.590  1.00  0.00           H  
ATOM   2318  HG1 THR A 222      49.490  39.600  39.490  1.00  0.00           H  
ATOM   2319  N   PHE A 223      44.690  39.030  40.630  1.00  0.00           N  
ATOM   2320  CA  PHE A 223      43.470  38.790  41.410  1.00  0.00           C  
ATOM   2321  C   PHE A 223      42.250  38.560  40.440  1.00  0.00           C  
ATOM   2322  O   PHE A 223      41.650  37.480  40.480  1.00  0.00           O  
ATOM   2323  CB  PHE A 223      43.300  39.780  42.610  1.00  0.00           C  
ATOM   2324  CG  PHE A 223      44.270  39.490  43.730  1.00  0.00           C  
ATOM   2325  CD1 PHE A 223      45.030  40.520  44.190  1.00  0.00           C  
ATOM   2326  CD2 PHE A 223      44.290  38.230  44.330  1.00  0.00           C  
ATOM   2327  CE1 PHE A 223      45.860  40.350  45.310  1.00  0.00           C  
ATOM   2328  CE2 PHE A 223      45.130  38.050  45.380  1.00  0.00           C  
ATOM   2329  CZ  PHE A 223      45.880  39.070  45.940  1.00  0.00           C  
ATOM   2330  H   PHE A 223      45.180  39.850  40.900  1.00  0.00           H  
ATOM   2331  HD1 PHE A 223      45.040  41.490  43.700  1.00  0.00           H  
ATOM   2332  HD2 PHE A 223      43.710  37.370  44.000  1.00  0.00           H  
ATOM   2333  HE1 PHE A 223      46.540  41.120  45.680  1.00  0.00           H  
ATOM   2334  HE2 PHE A 223      45.110  37.110  45.920  1.00  0.00           H  
ATOM   2335  HZ  PHE A 223      46.450  38.950  46.850  1.00  0.00           H  
ATOM   2336  N   ILE A 224      42.050  39.390  39.410  1.00  0.00           N  
ATOM   2337  CA  ILE A 224      41.010  39.230  38.340  1.00  0.00           C  
ATOM   2338  C   ILE A 224      41.180  37.970  37.490  1.00  0.00           C  
ATOM   2339  O   ILE A 224      40.260  37.190  37.590  1.00  0.00           O  
ATOM   2340  CB  ILE A 224      40.940  40.480  37.470  1.00  0.00           C  
ATOM   2341  CG1 ILE A 224      40.330  41.550  38.360  1.00  0.00           C  
ATOM   2342  CG2 ILE A 224      39.950  40.410  36.340  1.00  0.00           C  
ATOM   2343  CD  ILE A 224      40.660  42.990  37.970  1.00  0.00           C  
ATOM   2344  H   ILE A 224      42.470  40.300  39.410  1.00  0.00           H  
ATOM   2345  N   VAL A 225      42.400  37.540  37.030  1.00  0.00           N  
ATOM   2346  CA  VAL A 225      42.610  36.190  36.430  1.00  0.00           C  
ATOM   2347  C   VAL A 225      42.110  35.020  37.310  1.00  0.00           C  
ATOM   2348  O   VAL A 225      41.100  34.370  37.040  1.00  0.00           O  
ATOM   2349  CB  VAL A 225      44.000  35.930  35.950  1.00  0.00           C  
ATOM   2350  CG1 VAL A 225      44.100  34.600  35.150  1.00  0.00           C  
ATOM   2351  CG2 VAL A 225      44.480  37.090  35.110  1.00  0.00           C  
ATOM   2352  H   VAL A 225      43.250  38.050  37.100  1.00  0.00           H  
ATOM   2353  N   ILE A 226      42.430  35.180  38.580  1.00  0.00           N  
ATOM   2354  CA  ILE A 226      42.120  34.090  39.550  1.00  0.00           C  
ATOM   2355  C   ILE A 226      40.620  34.020  39.910  1.00  0.00           C  
ATOM   2356  O   ILE A 226      40.060  32.880  39.780  1.00  0.00           O  
ATOM   2357  CB  ILE A 226      43.010  34.140  40.780  1.00  0.00           C  
ATOM   2358  CG1 ILE A 226      44.430  33.970  40.250  1.00  0.00           C  
ATOM   2359  CG2 ILE A 226      42.720  33.020  41.750  1.00  0.00           C  
ATOM   2360  CD  ILE A 226      45.490  34.650  41.170  1.00  0.00           C  
ATOM   2361  H   ILE A 226      42.830  36.020  38.940  1.00  0.00           H  
ATOM   2362  N   ASP A 227      39.930  35.190  40.080  1.00  0.00           N  
ATOM   2363  CA  ASP A 227      38.500  35.440  40.220  1.00  0.00           C  
ATOM   2364  C   ASP A 227      37.680  34.990  39.020  1.00  0.00           C  
ATOM   2365  O   ASP A 227      36.750  34.210  39.160  1.00  0.00           O  
ATOM   2366  CB  ASP A 227      38.170  36.890  40.500  1.00  0.00           C  
ATOM   2367  CG  ASP A 227      36.760  37.080  41.080  1.00  0.00           C  
ATOM   2368  OD1 ASP A 227      36.180  38.190  40.960  1.00  0.00           O  
ATOM   2369  OD2 ASP A 227      36.250  36.060  41.560  1.00  0.00           O1-
ATOM   2370  H   ASP A 227      40.520  36.000  40.100  1.00  0.00           H  
ATOM   2371  N   ILE A 228      38.250  35.100  37.790  1.00  0.00           N  
ATOM   2372  CA  ILE A 228      37.720  34.500  36.530  1.00  0.00           C  
ATOM   2373  C   ILE A 228      37.740  33.010  36.670  1.00  0.00           C  
ATOM   2374  O   ILE A 228      36.680  32.370  36.450  1.00  0.00           O  
ATOM   2375  CB  ILE A 228      38.190  35.000  35.190  1.00  0.00           C  
ATOM   2376  CG1 ILE A 228      38.140  36.530  35.070  1.00  0.00           C  
ATOM   2377  CG2 ILE A 228      37.200  34.530  34.190  1.00  0.00           C  
ATOM   2378  CD  ILE A 228      38.920  37.290  34.020  1.00  0.00           C  
ATOM   2379  H   ILE A 228      39.020  35.720  37.670  1.00  0.00           H  
ATOM   2380  N   LEU A 229      38.950  32.430  36.780  1.00  0.00           N  
ATOM   2381  CA  LEU A 229      39.320  31.000  36.800  1.00  0.00           C  
ATOM   2382  C   LEU A 229      38.520  30.150  37.730  1.00  0.00           C  
ATOM   2383  O   LEU A 229      37.940  29.160  37.350  1.00  0.00           O  
ATOM   2384  CB  LEU A 229      40.840  30.830  37.000  1.00  0.00           C  
ATOM   2385  CG  LEU A 229      41.640  31.240  35.770  1.00  0.00           C  
ATOM   2386  CD1 LEU A 229      43.120  31.180  36.070  1.00  0.00           C  
ATOM   2387  CD2 LEU A 229      41.300  30.390  34.580  1.00  0.00           C  
ATOM   2388  H   LEU A 229      39.750  33.030  36.770  1.00  0.00           H  
ATOM   2389  N   ILE A 230      38.410  30.640  38.970  1.00  0.00           N  
ATOM   2390  CA  ILE A 230      37.530  30.120  40.050  1.00  0.00           C  
ATOM   2391  C   ILE A 230      35.970  30.340  39.850  1.00  0.00           C  
ATOM   2392  O   ILE A 230      35.180  29.440  40.020  1.00  0.00           O  
ATOM   2393  CB  ILE A 230      37.970  30.350  41.480  1.00  0.00           C  
ATOM   2394  CG1 ILE A 230      38.080  31.830  41.830  1.00  0.00           C  
ATOM   2395  CG2 ILE A 230      39.400  29.760  41.690  1.00  0.00           C  
ATOM   2396  CD  ILE A 230      38.090  32.000  43.390  1.00  0.00           C  
ATOM   2397  H   ILE A 230      39.050  31.350  39.270  1.00  0.00           H  
ATOM   2398  N   ASP A 231      35.560  31.470  39.250  1.00  0.00           N  
ATOM   2399  CA  ASP A 231      34.200  31.700  38.830  1.00  0.00           C  
ATOM   2400  C   ASP A 231      33.720  30.570  37.820  1.00  0.00           C  
ATOM   2401  O   ASP A 231      32.920  29.740  38.220  1.00  0.00           O  
ATOM   2402  CB  ASP A 231      33.790  33.090  38.320  1.00  0.00           C  
ATOM   2403  CG  ASP A 231      32.290  33.240  38.330  1.00  0.00           C  
ATOM   2404  OD1 ASP A 231      31.640  33.550  39.380  1.00  0.00           O  
ATOM   2405  OD2 ASP A 231      31.720  33.150  37.190  1.00  0.00           O1-
ATOM   2406  H   ASP A 231      36.180  32.250  39.120  1.00  0.00           H  
ATOM   2407  N   ILE A 232      34.440  30.400  36.720  1.00  0.00           N  
ATOM   2408  CA  ILE A 232      34.270  29.310  35.600  1.00  0.00           C  
ATOM   2409  C   ILE A 232      34.220  27.870  36.220  1.00  0.00           C  
ATOM   2410  O   ILE A 232      33.260  27.180  35.890  1.00  0.00           O  
ATOM   2411  CB  ILE A 232      35.400  29.350  34.540  1.00  0.00           C  
ATOM   2412  CG1 ILE A 232      35.570  30.800  34.040  1.00  0.00           C  
ATOM   2413  CG2 ILE A 232      35.150  28.450  33.340  1.00  0.00           C  
ATOM   2414  CD  ILE A 232      37.010  31.000  33.510  1.00  0.00           C  
ATOM   2415  H   ILE A 232      35.190  31.020  36.500  1.00  0.00           H  
ATOM   2416  N   ILE A 233      35.090  27.580  37.140  1.00  0.00           N  
ATOM   2417  CA  ILE A 233      35.060  26.290  37.880  1.00  0.00           C  
ATOM   2418  C   ILE A 233      33.750  26.110  38.620  1.00  0.00           C  
ATOM   2419  O   ILE A 233      32.980  25.190  38.310  1.00  0.00           O  
ATOM   2420  CB  ILE A 233      36.190  25.960  38.840  1.00  0.00           C  
ATOM   2421  CG1 ILE A 233      37.510  26.000  38.120  1.00  0.00           C  
ATOM   2422  CG2 ILE A 233      35.950  24.580  39.470  1.00  0.00           C  
ATOM   2423  CD  ILE A 233      38.600  26.110  39.120  1.00  0.00           C  
ATOM   2424  H   ILE A 233      35.930  28.130  37.160  1.00  0.00           H  
ATOM   2425  N   ARG A 234      33.400  27.090  39.460  1.00  0.00           N  
ATOM   2426  CA  ARG A 234      32.100  27.110  40.140  1.00  0.00           C  
ATOM   2427  C   ARG A 234      30.850  26.970  39.210  1.00  0.00           C  
ATOM   2428  O   ARG A 234      29.920  26.310  39.680  1.00  0.00           O  
ATOM   2429  CB  ARG A 234      31.900  28.410  40.940  1.00  0.00           C  
ATOM   2430  CG  ARG A 234      32.850  28.470  42.110  1.00  0.00           C  
ATOM   2431  CD  ARG A 234      32.700  29.590  43.090  1.00  0.00           C  
ATOM   2432  NE  ARG A 234      32.780  30.950  42.540  1.00  0.00           N  
ATOM   2433  CZ  ARG A 234      33.650  31.900  42.880  1.00  0.00           C  
ATOM   2434  NH1 ARG A 234      34.640  31.810  43.780  1.00  0.00           N1+
ATOM   2435  NH2 ARG A 234      33.610  33.070  42.200  1.00  0.00           N  
ATOM   2436  H   ARG A 234      33.900  27.940  39.610  1.00  0.00           H  
ATOM   2437  HE  ARG A 234      31.980  31.230  42.000  1.00  0.00           H  
ATOM   2438 1HH1 ARG A 234      34.930  30.960  44.230  1.00  0.00           H  
ATOM   2439 2HH1 ARG A 234      35.120  32.670  43.970  1.00  0.00           H  
ATOM   2440 1HH2 ARG A 234      32.990  33.280  41.450  1.00  0.00           H  
ATOM   2441 2HH2 ARG A 234      34.270  33.760  42.490  1.00  0.00           H  
ATOM   2442  N   GLU A 235      30.740  27.770  38.170  1.00  0.00           N  
ATOM   2443  CA  GLU A 235      29.790  27.600  37.050  1.00  0.00           C  
ATOM   2444  C   GLU A 235      29.650  26.230  36.380  1.00  0.00           C  
ATOM   2445  O   GLU A 235      28.650  25.540  36.560  1.00  0.00           O  
ATOM   2446  CB  GLU A 235      29.920  28.760  36.080  1.00  0.00           C  
ATOM   2447  CG  GLU A 235      28.870  28.680  34.930  1.00  0.00           C  
ATOM   2448  CD  GLU A 235      28.730  29.800  33.930  1.00  0.00           C  
ATOM   2449  OE1 GLU A 235      28.530  29.520  32.740  1.00  0.00           O  
ATOM   2450  OE2 GLU A 235      29.000  30.960  34.260  1.00  0.00           O1-
ATOM   2451  H   GLU A 235      31.300  28.600  38.160  1.00  0.00           H  
ATOM   2452  N   LYS A 236      30.750  25.870  35.660  1.00  0.00           N  
ATOM   2453  CA  LYS A 236      30.670  24.630  34.910  1.00  0.00           C  
ATOM   2454  C   LYS A 236      31.460  23.400  35.300  1.00  0.00           C  
ATOM   2455  O   LYS A 236      31.690  22.490  34.490  1.00  0.00           O  
ATOM   2456  CB  LYS A 236      31.150  24.970  33.470  1.00  0.00           C  
ATOM   2457  CG  LYS A 236      30.320  25.960  32.700  1.00  0.00           C  
ATOM   2458  CD  LYS A 236      30.920  26.340  31.360  1.00  0.00           C  
ATOM   2459  CE  LYS A 236      31.960  27.400  31.450  1.00  0.00           C  
ATOM   2460  NZ  LYS A 236      32.550  27.670  30.170  1.00  0.00           N1+
ATOM   2461  H   LYS A 236      31.680  26.170  35.860  1.00  0.00           H  
ATOM   2462  HZ1 LYS A 236      33.000  26.850  29.820  1.00  0.00           H  
ATOM   2463  HZ2 LYS A 236      31.900  28.120  29.560  1.00  0.00           H  
ATOM   2464  HZ3 LYS A 236      33.300  28.320  30.340  1.00  0.00           H  
ATOM   2465  N   GLY A 237      31.860  23.340  36.600  1.00  0.00           N  
ATOM   2466  CA  GLY A 237      32.270  22.170  37.360  1.00  0.00           C  
ATOM   2467  C   GLY A 237      33.660  21.730  36.980  1.00  0.00           C  
ATOM   2468  O   GLY A 237      34.470  22.370  36.260  1.00  0.00           O  
ATOM   2469  H   GLY A 237      32.060  24.180  37.090  1.00  0.00           H  
ATOM   2470  N   VAL A 238      34.010  20.620  37.600  1.00  0.00           N  
ATOM   2471  CA  VAL A 238      35.390  20.130  37.610  1.00  0.00           C  
ATOM   2472  C   VAL A 238      35.930  19.820  36.210  1.00  0.00           C  
ATOM   2473  O   VAL A 238      37.120  19.850  35.980  1.00  0.00           O  
ATOM   2474  CB  VAL A 238      35.740  18.960  38.550  1.00  0.00           C  
ATOM   2475  CG1 VAL A 238      35.810  19.380  40.060  1.00  0.00           C  
ATOM   2476  CG2 VAL A 238      34.940  17.650  38.360  1.00  0.00           C  
ATOM   2477  H   VAL A 238      33.390  20.180  38.250  1.00  0.00           H  
ATOM   2478  N   ASP A 239      35.060  19.360  35.340  1.00  0.00           N  
ATOM   2479  CA  ASP A 239      35.450  19.020  33.970  1.00  0.00           C  
ATOM   2480  C   ASP A 239      35.580  20.250  33.000  1.00  0.00           C  
ATOM   2481  O   ASP A 239      35.780  19.950  31.810  1.00  0.00           O  
ATOM   2482  CB  ASP A 239      34.550  17.960  33.420  1.00  0.00           C  
ATOM   2483  CG  ASP A 239      34.860  16.580  34.110  1.00  0.00           C  
ATOM   2484  OD1 ASP A 239      33.900  16.110  34.780  1.00  0.00           O  
ATOM   2485  OD2 ASP A 239      35.940  16.080  34.050  1.00  0.00           O1-
ATOM   2486  H   ASP A 239      34.340  18.750  35.670  1.00  0.00           H  
ATOM   2487  N   CYS A 240      35.420  21.470  33.400  1.00  0.00           N  
ATOM   2488  CA  CYS A 240      35.700  22.700  32.600  1.00  0.00           C  
ATOM   2489  C   CYS A 240      37.200  22.930  32.210  1.00  0.00           C  
ATOM   2490  O   CYS A 240      38.140  22.930  33.000  1.00  0.00           O  
ATOM   2491  CB  CYS A 240      35.090  23.940  33.280  1.00  0.00           C  
ATOM   2492  SG  CYS A 240      35.890  24.600  34.820  1.00  0.00           S  
ATOM   2493  H   CYS A 240      35.050  21.720  34.290  1.00  0.00           H  
ATOM   2494  HG  CYS A 240      35.810  23.450  35.480  1.00  0.00           H  
ATOM   2495  N   ASP A 241      37.290  23.250  30.960  1.00  0.00           N  
ATOM   2496  CA  ASP A 241      38.470  23.620  30.200  1.00  0.00           C  
ATOM   2497  C   ASP A 241      39.340  24.850  30.500  1.00  0.00           C  
ATOM   2498  O   ASP A 241      39.340  25.830  29.750  1.00  0.00           O  
ATOM   2499  CB  ASP A 241      38.230  23.540  28.690  1.00  0.00           C  
ATOM   2500  CG  ASP A 241      37.030  24.310  28.170  1.00  0.00           C  
ATOM   2501  OD1 ASP A 241      37.210  25.390  27.610  1.00  0.00           O  
ATOM   2502  OD2 ASP A 241      35.960  23.720  28.220  1.00  0.00           O1-
ATOM   2503  H   ASP A 241      36.510  23.150  30.340  1.00  0.00           H  
ATOM   2504  N   ILE A 242      40.170  24.740  31.500  1.00  0.00           N  
ATOM   2505  CA  ILE A 242      40.930  25.870  32.010  1.00  0.00           C  
ATOM   2506  C   ILE A 242      42.000  26.400  31.010  1.00  0.00           C  
ATOM   2507  O   ILE A 242      43.120  25.830  31.080  1.00  0.00           O  
ATOM   2508  CB  ILE A 242      41.420  25.770  33.520  1.00  0.00           C  
ATOM   2509  CG1 ILE A 242      40.230  25.770  34.480  1.00  0.00           C  
ATOM   2510  CG2 ILE A 242      42.450  26.800  33.890  1.00  0.00           C  
ATOM   2511  CD  ILE A 242      39.210  26.870  34.190  1.00  0.00           C  
ATOM   2512  H   ILE A 242      40.390  23.880  31.960  1.00  0.00           H  
ATOM   2513  N   ASP A 243      41.680  27.580  30.450  1.00  0.00           N  
ATOM   2514  CA  ASP A 243      42.570  28.180  29.460  1.00  0.00           C  
ATOM   2515  C   ASP A 243      43.240  29.480  29.960  1.00  0.00           C  
ATOM   2516  O   ASP A 243      42.680  30.560  29.880  1.00  0.00           O  
ATOM   2517  CB  ASP A 243      41.840  28.460  28.100  1.00  0.00           C  
ATOM   2518  CG  ASP A 243      42.710  28.810  26.920  1.00  0.00           C  
ATOM   2519  OD1 ASP A 243      43.610  29.700  27.070  1.00  0.00           O  
ATOM   2520  OD2 ASP A 243      42.610  28.220  25.800  1.00  0.00           O1-
ATOM   2521  H   ASP A 243      40.830  28.040  30.700  1.00  0.00           H  
ATOM   2522  N   VAL A 244      44.450  29.410  30.530  1.00  0.00           N  
ATOM   2523  CA  VAL A 244      45.060  30.610  31.150  1.00  0.00           C  
ATOM   2524  C   VAL A 244      45.500  31.700  30.140  1.00  0.00           C  
ATOM   2525  O   VAL A 244      44.940  32.800  30.260  1.00  0.00           O  
ATOM   2526  CB  VAL A 244      45.970  30.140  32.260  1.00  0.00           C  
ATOM   2527  CG1 VAL A 244      47.040  31.160  32.650  1.00  0.00           C  
ATOM   2528  CG2 VAL A 244      45.160  29.680  33.520  1.00  0.00           C  
ATOM   2529  H   VAL A 244      44.970  28.560  30.630  1.00  0.00           H  
ATOM   2530  N   PRO A 245      46.090  31.350  28.960  1.00  0.00           N  
ATOM   2531  CA  PRO A 245      46.170  32.220  27.820  1.00  0.00           C  
ATOM   2532  C   PRO A 245      44.990  33.040  27.280  1.00  0.00           C  
ATOM   2533  O   PRO A 245      45.120  34.250  27.250  1.00  0.00           O  
ATOM   2534  CB  PRO A 245      46.680  31.370  26.680  1.00  0.00           C  
ATOM   2535  CG  PRO A 245      47.570  30.300  27.330  1.00  0.00           C  
ATOM   2536  CD  PRO A 245      47.030  30.200  28.750  1.00  0.00           C  
ATOM   2537  N   LYS A 246      43.810  32.450  27.210  1.00  0.00           N  
ATOM   2538  CA  LYS A 246      42.590  33.040  26.710  1.00  0.00           C  
ATOM   2539  C   LYS A 246      42.410  34.280  27.580  1.00  0.00           C  
ATOM   2540  O   LYS A 246      42.580  35.400  27.200  1.00  0.00           O  
ATOM   2541  CB  LYS A 246      41.310  32.140  26.820  1.00  0.00           C  
ATOM   2542  CG  LYS A 246      40.380  32.440  25.640  1.00  0.00           C  
ATOM   2543  CD  LYS A 246      38.980  32.070  26.000  1.00  0.00           C  
ATOM   2544  CE  LYS A 246      38.770  30.640  26.470  1.00  0.00           C  
ATOM   2545  NZ  LYS A 246      37.330  30.350  26.530  1.00  0.00           N1+
ATOM   2546  H   LYS A 246      43.800  31.450  27.270  1.00  0.00           H  
ATOM   2547  HZ1 LYS A 246      37.020  29.420  26.730  1.00  0.00           H  
ATOM   2548  HZ2 LYS A 246      37.020  31.030  27.200  1.00  0.00           H  
ATOM   2549  HZ3 LYS A 246      36.960  30.540  25.620  1.00  0.00           H  
ATOM   2550  N   THR A 247      42.180  34.060  28.900  1.00  0.00           N  
ATOM   2551  CA  THR A 247      41.910  34.940  30.090  1.00  0.00           C  
ATOM   2552  C   THR A 247      43.000  36.000  30.180  1.00  0.00           C  
ATOM   2553  O   THR A 247      42.730  37.190  30.090  1.00  0.00           O  
ATOM   2554  CB  THR A 247      41.770  34.050  31.350  1.00  0.00           C  
ATOM   2555  CG2 THR A 247      40.920  34.760  32.430  1.00  0.00           C  
ATOM   2556  OG1 THR A 247      41.110  32.790  31.010  1.00  0.00           O  
ATOM   2557  H   THR A 247      42.150  33.110  29.220  1.00  0.00           H  
ATOM   2558  HG1 THR A 247      41.860  32.130  31.020  1.00  0.00           H  
ATOM   2559  N   ILE A 248      44.310  35.680  29.930  1.00  0.00           N  
ATOM   2560  CA  ILE A 248      45.450  36.640  29.940  1.00  0.00           C  
ATOM   2561  C   ILE A 248      45.390  37.670  28.820  1.00  0.00           C  
ATOM   2562  O   ILE A 248      45.330  38.840  29.090  1.00  0.00           O  
ATOM   2563  CB  ILE A 248      46.830  35.880  29.880  1.00  0.00           C  
ATOM   2564  CG1 ILE A 248      47.090  34.860  31.010  1.00  0.00           C  
ATOM   2565  CG2 ILE A 248      48.090  36.700  29.660  1.00  0.00           C  
ATOM   2566  CD  ILE A 248      47.350  35.400  32.410  1.00  0.00           C  
ATOM   2567  H   ILE A 248      44.440  34.700  29.820  1.00  0.00           H  
ATOM   2568  N   GLN A 249      45.070  37.130  27.690  1.00  0.00           N  
ATOM   2569  CA  GLN A 249      45.000  37.970  26.420  1.00  0.00           C  
ATOM   2570  C   GLN A 249      43.820  38.910  26.420  1.00  0.00           C  
ATOM   2571  O   GLN A 249      44.040  40.140  26.360  1.00  0.00           O  
ATOM   2572  CB  GLN A 249      44.990  37.110  25.160  1.00  0.00           C  
ATOM   2573  CG  GLN A 249      46.170  36.200  25.120  1.00  0.00           C  
ATOM   2574  CD  GLN A 249      46.140  35.160  23.990  1.00  0.00           C  
ATOM   2575  NE2 GLN A 249      45.500  35.440  22.880  1.00  0.00           N  
ATOM   2576  OE1 GLN A 249      46.760  34.120  23.990  1.00  0.00           O  
ATOM   2577  H   GLN A 249      45.030  36.140  27.590  1.00  0.00           H  
ATOM   2578 1HE2 GLN A 249      45.050  36.330  22.840  1.00  0.00           H  
ATOM   2579 2HE2 GLN A 249      45.510  34.790  22.120  1.00  0.00           H  
ATOM   2580  N   MET A 250      42.730  38.370  27.060  1.00  0.00           N  
ATOM   2581  CA  MET A 250      41.500  39.090  27.310  1.00  0.00           C  
ATOM   2582  C   MET A 250      41.530  40.280  28.240  1.00  0.00           C  
ATOM   2583  O   MET A 250      41.260  41.410  27.880  1.00  0.00           O  
ATOM   2584  CB  MET A 250      40.300  38.090  27.680  1.00  0.00           C  
ATOM   2585  CG  MET A 250      38.900  38.720  27.800  1.00  0.00           C  
ATOM   2586  SD  MET A 250      38.460  39.500  29.410  1.00  0.00           S  
ATOM   2587  CE  MET A 250      38.190  38.200  30.560  1.00  0.00           C  
ATOM   2588  H   MET A 250      42.710  37.440  27.430  1.00  0.00           H  
ATOM   2589  N   VAL A 251      42.330  40.000  29.310  1.00  0.00           N  
ATOM   2590  CA  VAL A 251      42.610  41.140  30.270  1.00  0.00           C  
ATOM   2591  C   VAL A 251      43.590  42.220  29.870  1.00  0.00           C  
ATOM   2592  O   VAL A 251      43.560  43.350  30.310  1.00  0.00           O  
ATOM   2593  CB  VAL A 251      42.890  40.840  31.760  1.00  0.00           C  
ATOM   2594  CG1 VAL A 251      41.560  40.510  32.530  1.00  0.00           C  
ATOM   2595  CG2 VAL A 251      43.870  39.680  31.960  1.00  0.00           C  
ATOM   2596  H   VAL A 251      42.490  39.090  29.680  1.00  0.00           H  
ATOM   2597  N   ARG A 252      44.670  41.820  29.190  1.00  0.00           N  
ATOM   2598  CA  ARG A 252      45.840  42.550  28.610  1.00  0.00           C  
ATOM   2599  C   ARG A 252      45.290  43.370  27.400  1.00  0.00           C  
ATOM   2600  O   ARG A 252      45.720  44.480  27.260  1.00  0.00           O  
ATOM   2601  CB  ARG A 252      46.780  41.570  28.050  1.00  0.00           C  
ATOM   2602  CG  ARG A 252      47.940  42.340  27.450  1.00  0.00           C  
ATOM   2603  CD  ARG A 252      48.120  41.740  26.020  1.00  0.00           C  
ATOM   2604  NE  ARG A 252      48.840  40.470  26.160  1.00  0.00           N  
ATOM   2605  CZ  ARG A 252      48.730  39.480  25.340  1.00  0.00           C  
ATOM   2606  NH1 ARG A 252      48.040  39.380  24.190  1.00  0.00           N1+
ATOM   2607  NH2 ARG A 252      49.720  38.590  25.460  1.00  0.00           N  
ATOM   2608  H   ARG A 252      44.910  40.850  29.170  1.00  0.00           H  
ATOM   2609  HE  ARG A 252      49.380  40.440  27.010  1.00  0.00           H  
ATOM   2610 1HH1 ARG A 252      47.560  40.150  23.770  1.00  0.00           H  
ATOM   2611 2HH1 ARG A 252      48.040  38.530  23.650  1.00  0.00           H  
ATOM   2612 1HH2 ARG A 252      50.270  38.610  26.290  1.00  0.00           H  
ATOM   2613 2HH2 ARG A 252      49.790  37.870  24.760  1.00  0.00           H  
ATOM   2614  N   SER A 253      44.270  42.980  26.680  1.00  0.00           N  
ATOM   2615  CA  SER A 253      43.470  43.870  25.840  1.00  0.00           C  
ATOM   2616  C   SER A 253      42.730  45.010  26.450  1.00  0.00           C  
ATOM   2617  O   SER A 253      42.380  46.000  25.770  1.00  0.00           O  
ATOM   2618  CB  SER A 253      42.480  43.160  24.970  1.00  0.00           C  
ATOM   2619  OG  SER A 253      43.040  42.070  24.220  1.00  0.00           O  
ATOM   2620  H   SER A 253      44.330  42.020  26.410  1.00  0.00           H  
ATOM   2621  HG  SER A 253      42.240  41.490  24.140  1.00  0.00           H  
ATOM   2622  N   GLN A 254      42.250  44.740  27.650  1.00  0.00           N  
ATOM   2623  CA  GLN A 254      41.350  45.660  28.320  1.00  0.00           C  
ATOM   2624  C   GLN A 254      42.160  46.640  29.180  1.00  0.00           C  
ATOM   2625  O   GLN A 254      41.780  47.790  29.210  1.00  0.00           O  
ATOM   2626  CB  GLN A 254      40.260  44.790  29.060  1.00  0.00           C  
ATOM   2627  CG  GLN A 254      39.310  44.230  27.980  1.00  0.00           C  
ATOM   2628  CD  GLN A 254      38.130  43.670  28.720  1.00  0.00           C  
ATOM   2629  NE2 GLN A 254      38.140  42.440  28.910  1.00  0.00           N  
ATOM   2630  OE1 GLN A 254      37.120  44.290  28.820  1.00  0.00           O  
ATOM   2631  H   GLN A 254      42.400  43.800  27.970  1.00  0.00           H  
ATOM   2632 1HE2 GLN A 254      38.870  41.850  28.560  1.00  0.00           H  
ATOM   2633 2HE2 GLN A 254      37.370  42.010  29.380  1.00  0.00           H  
ATOM   2634  N   ARG A 255      43.350  46.170  29.680  1.00  0.00           N  
ATOM   2635  CA  ARG A 255      44.350  47.110  30.280  1.00  0.00           C  
ATOM   2636  C   ARG A 255      45.720  46.460  30.440  1.00  0.00           C  
ATOM   2637  O   ARG A 255      45.980  45.440  31.080  1.00  0.00           O  
ATOM   2638  CB  ARG A 255      43.830  47.380  31.720  1.00  0.00           C  
ATOM   2639  CG  ARG A 255      44.800  48.220  32.610  1.00  0.00           C  
ATOM   2640  CD  ARG A 255      44.000  48.800  33.780  1.00  0.00           C  
ATOM   2641  NE  ARG A 255      44.870  49.480  34.710  1.00  0.00           N  
ATOM   2642  CZ  ARG A 255      45.020  50.840  34.890  1.00  0.00           C  
ATOM   2643  NH1 ARG A 255      44.400  51.700  34.080  1.00  0.00           N1+
ATOM   2644  NH2 ARG A 255      45.820  51.370  35.780  1.00  0.00           N  
ATOM   2645  H   ARG A 255      43.540  45.200  29.850  1.00  0.00           H  
ATOM   2646  HE  ARG A 255      45.290  48.920  35.430  1.00  0.00           H  
ATOM   2647 1HH1 ARG A 255      43.740  51.290  33.450  1.00  0.00           H  
ATOM   2648 2HH1 ARG A 255      44.420  52.690  34.200  1.00  0.00           H  
ATOM   2649 1HH2 ARG A 255      46.300  50.860  36.500  1.00  0.00           H  
ATOM   2650 2HH2 ARG A 255      45.910  52.360  35.790  1.00  0.00           H  
ATOM   2651  N   SER A 256      46.780  47.140  29.970  1.00  0.00           N  
ATOM   2652  CA  SER A 256      48.180  46.680  29.700  1.00  0.00           C  
ATOM   2653  C   SER A 256      48.950  46.600  31.070  1.00  0.00           C  
ATOM   2654  O   SER A 256      48.540  47.130  32.130  1.00  0.00           O  
ATOM   2655  CB  SER A 256      49.010  47.540  28.740  1.00  0.00           C  
ATOM   2656  OG  SER A 256      48.780  48.870  29.180  1.00  0.00           O  
ATOM   2657  H   SER A 256      46.710  48.110  29.750  1.00  0.00           H  
ATOM   2658  HG  SER A 256      49.550  49.250  29.690  1.00  0.00           H  
ATOM   2659  N   GLY A 257      50.090  45.950  31.020  1.00  0.00           N  
ATOM   2660  CA  GLY A 257      51.040  45.780  32.190  1.00  0.00           C  
ATOM   2661  C   GLY A 257      51.040  44.520  33.080  1.00  0.00           C  
ATOM   2662  O   GLY A 257      51.320  44.640  34.240  1.00  0.00           O  
ATOM   2663  H   GLY A 257      50.420  45.510  30.190  1.00  0.00           H  
ATOM   2664  N   MET A 258      50.870  43.350  32.430  1.00  0.00           N  
ATOM   2665  CA  MET A 258      50.840  42.010  33.010  1.00  0.00           C  
ATOM   2666  C   MET A 258      52.190  41.550  33.600  1.00  0.00           C  
ATOM   2667  O   MET A 258      53.190  42.270  33.750  1.00  0.00           O  
ATOM   2668  CB  MET A 258      50.120  40.970  32.090  1.00  0.00           C  
ATOM   2669  CG  MET A 258      48.650  41.350  31.750  1.00  0.00           C  
ATOM   2670  SD  MET A 258      47.740  39.800  31.200  1.00  0.00           S  
ATOM   2671  CE  MET A 258      47.410  39.260  32.910  1.00  0.00           C  
ATOM   2672  H   MET A 258      50.970  43.380  31.430  1.00  0.00           H  
ATOM   2673  N   VAL A 259      52.240  40.250  33.770  1.00  0.00           N  
ATOM   2674  CA  VAL A 259      53.220  39.630  34.730  1.00  0.00           C  
ATOM   2675  C   VAL A 259      54.770  39.770  34.580  1.00  0.00           C  
ATOM   2676  O   VAL A 259      55.280  39.380  33.560  1.00  0.00           O  
ATOM   2677  CB  VAL A 259      52.910  38.080  34.740  1.00  0.00           C  
ATOM   2678  CG1 VAL A 259      51.680  37.770  35.630  1.00  0.00           C  
ATOM   2679  CG2 VAL A 259      52.700  37.440  33.370  1.00  0.00           C  
ATOM   2680  H   VAL A 259      51.680  39.640  33.210  1.00  0.00           H  
ATOM   2681  N   GLN A 260      55.430  40.340  35.540  1.00  0.00           N  
ATOM   2682  CA  GLN A 260      56.940  40.510  35.450  1.00  0.00           C  
ATOM   2683  C   GLN A 260      57.850  39.300  35.670  1.00  0.00           C  
ATOM   2684  O   GLN A 260      58.940  39.130  35.110  1.00  0.00           O  
ATOM   2685  CB  GLN A 260      57.330  41.590  36.420  1.00  0.00           C  
ATOM   2686  CG  GLN A 260      56.910  42.950  35.970  1.00  0.00           C  
ATOM   2687  CD  GLN A 260      57.660  44.120  36.530  1.00  0.00           C  
ATOM   2688  NE2 GLN A 260      57.140  45.330  36.500  1.00  0.00           N  
ATOM   2689  OE1 GLN A 260      58.810  44.020  36.690  1.00  0.00           O  
ATOM   2690  H   GLN A 260      54.970  40.830  36.280  1.00  0.00           H  
ATOM   2691 1HE2 GLN A 260      56.190  45.430  36.220  1.00  0.00           H  
ATOM   2692 2HE2 GLN A 260      57.480  46.100  37.030  1.00  0.00           H  
ATOM   2693  N   THR A 261      57.270  38.290  36.340  1.00  0.00           N  
ATOM   2694  CA  THR A 261      58.040  37.040  36.720  1.00  0.00           C  
ATOM   2695  C   THR A 261      57.330  35.730  36.380  1.00  0.00           C  
ATOM   2696  O   THR A 261      56.080  35.770  36.380  1.00  0.00           O  
ATOM   2697  CB  THR A 261      58.450  37.070  38.190  1.00  0.00           C  
ATOM   2698  CG2 THR A 261      59.320  38.240  38.550  1.00  0.00           C  
ATOM   2699  OG1 THR A 261      57.330  37.140  39.080  1.00  0.00           O  
ATOM   2700  H   THR A 261      56.440  38.520  36.850  1.00  0.00           H  
ATOM   2701  HG1 THR A 261      56.960  38.060  39.000  1.00  0.00           H  
ATOM   2702  N   GLU A 262      58.110  34.600  36.230  1.00  0.00           N  
ATOM   2703  CA  GLU A 262      57.560  33.270  36.120  1.00  0.00           C  
ATOM   2704  C   GLU A 262      56.780  32.840  37.370  1.00  0.00           C  
ATOM   2705  O   GLU A 262      55.810  32.120  37.320  1.00  0.00           O  
ATOM   2706  CB  GLU A 262      58.680  32.290  35.770  1.00  0.00           C  
ATOM   2707  CG  GLU A 262      58.260  30.850  35.400  1.00  0.00           C  
ATOM   2708  CD  GLU A 262      59.410  29.840  35.530  1.00  0.00           C  
ATOM   2709  OE1 GLU A 262      60.520  30.250  35.850  1.00  0.00           O  
ATOM   2710  OE2 GLU A 262      59.020  28.670  35.610  1.00  0.00           O1-
ATOM   2711  H   GLU A 262      59.090  34.680  36.040  1.00  0.00           H  
ATOM   2712  N   ALA A 263      57.130  33.260  38.550  1.00  0.00           N  
ATOM   2713  CA  ALA A 263      56.340  33.080  39.840  1.00  0.00           C  
ATOM   2714  C   ALA A 263      54.880  33.570  39.730  1.00  0.00           C  
ATOM   2715  O   ALA A 263      53.970  32.840  40.030  1.00  0.00           O  
ATOM   2716  CB  ALA A 263      57.050  33.650  41.000  1.00  0.00           C  
ATOM   2717  H   ALA A 263      58.110  33.420  38.650  1.00  0.00           H  
ATOM   2718  N   GLN A 264      54.680  34.850  39.320  1.00  0.00           N  
ATOM   2719  CA  GLN A 264      53.310  35.430  39.120  1.00  0.00           C  
ATOM   2720  C   GLN A 264      52.320  34.770  38.110  1.00  0.00           C  
ATOM   2721  O   GLN A 264      51.150  34.570  38.400  1.00  0.00           O  
ATOM   2722  CB  GLN A 264      53.620  36.910  38.580  1.00  0.00           C  
ATOM   2723  CG  GLN A 264      53.860  37.970  39.680  1.00  0.00           C  
ATOM   2724  CD  GLN A 264      54.510  39.180  39.060  1.00  0.00           C  
ATOM   2725  NE2 GLN A 264      53.680  40.190  38.880  1.00  0.00           N  
ATOM   2726  OE1 GLN A 264      55.700  39.210  38.710  1.00  0.00           O  
ATOM   2727  H   GLN A 264      55.470  35.480  39.330  1.00  0.00           H  
ATOM   2728 1HE2 GLN A 264      52.740  40.290  39.200  1.00  0.00           H  
ATOM   2729 2HE2 GLN A 264      54.050  40.810  38.190  1.00  0.00           H  
ATOM   2730  N   TYR A 265      52.950  34.140  37.100  1.00  0.00           N  
ATOM   2731  CA  TYR A 265      52.220  33.280  36.140  1.00  0.00           C  
ATOM   2732  C   TYR A 265      52.060  31.830  36.670  1.00  0.00           C  
ATOM   2733  O   TYR A 265      50.920  31.370  36.750  1.00  0.00           O  
ATOM   2734  CB  TYR A 265      53.050  33.300  34.830  1.00  0.00           C  
ATOM   2735  CG  TYR A 265      52.170  32.750  33.650  1.00  0.00           C  
ATOM   2736  CD1 TYR A 265      51.200  33.560  33.080  1.00  0.00           C  
ATOM   2737  CD2 TYR A 265      52.440  31.520  33.060  1.00  0.00           C  
ATOM   2738  CE1 TYR A 265      50.570  33.160  31.880  1.00  0.00           C  
ATOM   2739  CE2 TYR A 265      51.890  31.110  31.880  1.00  0.00           C  
ATOM   2740  CZ  TYR A 265      50.890  31.890  31.300  1.00  0.00           C  
ATOM   2741  OH  TYR A 265      49.850  31.240  30.750  1.00  0.00           O  
ATOM   2742  H   TYR A 265      53.890  34.410  36.930  1.00  0.00           H  
ATOM   2743  HD1 TYR A 265      50.710  34.360  33.630  1.00  0.00           H  
ATOM   2744  HD2 TYR A 265      53.260  30.910  33.430  1.00  0.00           H  
ATOM   2745  HE1 TYR A 265      49.760  33.800  31.530  1.00  0.00           H  
ATOM   2746  HE2 TYR A 265      52.380  30.300  31.330  1.00  0.00           H  
ATOM   2747  HH  TYR A 265      50.140  30.310  30.550  1.00  0.00           H  
ATOM   2748  N   ARG A 266      53.070  31.290  37.380  1.00  0.00           N  
ATOM   2749  CA  ARG A 266      52.940  30.070  38.230  1.00  0.00           C  
ATOM   2750  C   ARG A 266      51.850  30.070  39.310  1.00  0.00           C  
ATOM   2751  O   ARG A 266      51.200  29.010  39.420  1.00  0.00           O  
ATOM   2752  CB  ARG A 266      54.310  29.720  38.780  1.00  0.00           C  
ATOM   2753  CG  ARG A 266      55.270  29.070  37.720  1.00  0.00           C  
ATOM   2754  CD  ARG A 266      56.480  28.740  38.530  1.00  0.00           C  
ATOM   2755  NE  ARG A 266      57.340  27.720  37.970  1.00  0.00           N  
ATOM   2756  CZ  ARG A 266      57.450  26.490  38.430  1.00  0.00           C  
ATOM   2757  NH1 ARG A 266      56.660  25.980  39.360  1.00  0.00           N1+
ATOM   2758  NH2 ARG A 266      58.550  25.770  38.170  1.00  0.00           N  
ATOM   2759  H   ARG A 266      53.950  31.750  37.340  1.00  0.00           H  
ATOM   2760  HE  ARG A 266      57.980  27.950  37.230  1.00  0.00           H  
ATOM   2761 1HH1 ARG A 266      55.950  26.590  39.710  1.00  0.00           H  
ATOM   2762 2HH1 ARG A 266      56.500  25.010  39.560  1.00  0.00           H  
ATOM   2763 1HH2 ARG A 266      59.310  26.190  37.670  1.00  0.00           H  
ATOM   2764 2HH2 ARG A 266      58.530  24.780  38.240  1.00  0.00           H  
ATOM   2765  N   PHE A 267      51.630  31.250  39.920  1.00  0.00           N  
ATOM   2766  CA  PHE A 267      50.530  31.200  40.920  1.00  0.00           C  
ATOM   2767  C   PHE A 267      49.180  31.220  40.250  1.00  0.00           C  
ATOM   2768  O   PHE A 267      48.180  30.610  40.720  1.00  0.00           O  
ATOM   2769  CB  PHE A 267      50.790  32.330  41.970  1.00  0.00           C  
ATOM   2770  CG  PHE A 267      50.110  32.120  43.380  1.00  0.00           C  
ATOM   2771  CD1 PHE A 267      50.520  31.030  44.100  1.00  0.00           C  
ATOM   2772  CD2 PHE A 267      49.120  32.930  43.890  1.00  0.00           C  
ATOM   2773  CE1 PHE A 267      50.030  30.860  45.350  1.00  0.00           C  
ATOM   2774  CE2 PHE A 267      48.590  32.660  45.180  1.00  0.00           C  
ATOM   2775  CZ  PHE A 267      49.040  31.600  45.950  1.00  0.00           C  
ATOM   2776  H   PHE A 267      52.350  31.940  40.010  1.00  0.00           H  
ATOM   2777  HD1 PHE A 267      51.400  30.490  43.750  1.00  0.00           H  
ATOM   2778  HD2 PHE A 267      48.710  33.730  43.260  1.00  0.00           H  
ATOM   2779  HE1 PHE A 267      50.510  30.120  45.990  1.00  0.00           H  
ATOM   2780  HE2 PHE A 267      48.180  33.510  45.730  1.00  0.00           H  
ATOM   2781  HZ  PHE A 267      48.570  31.270  46.870  1.00  0.00           H  
ATOM   2782  N   ILE A 268      49.050  31.770  39.040  1.00  0.00           N  
ATOM   2783  CA  ILE A 268      47.780  31.660  38.210  1.00  0.00           C  
ATOM   2784  C   ILE A 268      47.370  30.200  37.970  1.00  0.00           C  
ATOM   2785  O   ILE A 268      46.170  29.870  37.930  1.00  0.00           O  
ATOM   2786  CB  ILE A 268      47.960  32.480  36.890  1.00  0.00           C  
ATOM   2787  CG1 ILE A 268      48.280  33.930  37.380  1.00  0.00           C  
ATOM   2788  CG2 ILE A 268      46.730  32.540  36.080  1.00  0.00           C  
ATOM   2789  CD  ILE A 268      48.680  35.020  36.370  1.00  0.00           C  
ATOM   2790  H   ILE A 268      49.730  32.430  38.730  1.00  0.00           H  
ATOM   2791  N   TYR A 269      48.380  29.360  37.770  1.00  0.00           N  
ATOM   2792  CA  TYR A 269      48.210  27.890  37.720  1.00  0.00           C  
ATOM   2793  C   TYR A 269      47.880  27.210  39.060  1.00  0.00           C  
ATOM   2794  O   TYR A 269      46.870  26.520  39.230  1.00  0.00           O  
ATOM   2795  CB  TYR A 269      49.470  27.270  37.130  1.00  0.00           C  
ATOM   2796  CG  TYR A 269      49.380  27.270  35.590  1.00  0.00           C  
ATOM   2797  CD1 TYR A 269      48.660  26.220  35.010  1.00  0.00           C  
ATOM   2798  CD2 TYR A 269      50.060  28.160  34.840  1.00  0.00           C  
ATOM   2799  CE1 TYR A 269      48.570  26.130  33.600  1.00  0.00           C  
ATOM   2800  CE2 TYR A 269      50.060  28.030  33.440  1.00  0.00           C  
ATOM   2801  CZ  TYR A 269      49.360  26.970  32.830  1.00  0.00           C  
ATOM   2802  OH  TYR A 269      49.590  26.780  31.500  1.00  0.00           O  
ATOM   2803  H   TYR A 269      49.160  29.730  37.270  1.00  0.00           H  
ATOM   2804  HD1 TYR A 269      48.110  25.520  35.640  1.00  0.00           H  
ATOM   2805  HD2 TYR A 269      50.500  29.050  35.290  1.00  0.00           H  
ATOM   2806  HE1 TYR A 269      48.070  25.250  33.180  1.00  0.00           H  
ATOM   2807  HE2 TYR A 269      50.390  28.920  32.900  1.00  0.00           H  
ATOM   2808  HH  TYR A 269      50.090  27.570  31.150  1.00  0.00           H  
ATOM   2809  N   MET A 270      48.740  27.440  40.040  1.00  0.00           N  
ATOM   2810  CA  MET A 270      48.550  26.940  41.480  1.00  0.00           C  
ATOM   2811  C   MET A 270      47.150  27.060  42.020  1.00  0.00           C  
ATOM   2812  O   MET A 270      46.580  26.170  42.670  1.00  0.00           O  
ATOM   2813  CB  MET A 270      49.550  27.630  42.330  1.00  0.00           C  
ATOM   2814  CG  MET A 270      50.960  27.080  41.950  1.00  0.00           C  
ATOM   2815  SD  MET A 270      52.380  27.840  42.810  1.00  0.00           S  
ATOM   2816  CE  MET A 270      52.090  27.100  44.400  1.00  0.00           C  
ATOM   2817  H   MET A 270      49.460  28.100  39.810  1.00  0.00           H  
ATOM   2818  N   ALA A 271      46.540  28.250  41.790  1.00  0.00           N  
ATOM   2819  CA  ALA A 271      45.320  28.630  42.440  1.00  0.00           C  
ATOM   2820  C   ALA A 271      44.080  27.780  42.100  1.00  0.00           C  
ATOM   2821  O   ALA A 271      43.560  27.050  42.930  1.00  0.00           O  
ATOM   2822  CB  ALA A 271      45.000  30.170  42.230  1.00  0.00           C  
ATOM   2823  H   ALA A 271      47.020  28.990  41.330  1.00  0.00           H  
ATOM   2824  N   VAL A 272      43.750  27.660  40.840  1.00  0.00           N  
ATOM   2825  CA  VAL A 272      42.850  26.640  40.390  1.00  0.00           C  
ATOM   2826  C   VAL A 272      43.180  25.170  40.740  1.00  0.00           C  
ATOM   2827  O   VAL A 272      42.200  24.470  41.060  1.00  0.00           O  
ATOM   2828  CB  VAL A 272      42.350  26.640  38.980  1.00  0.00           C  
ATOM   2829  CG1 VAL A 272      41.550  27.900  38.820  1.00  0.00           C  
ATOM   2830  CG2 VAL A 272      43.430  26.360  37.940  1.00  0.00           C  
ATOM   2831  H   VAL A 272      43.930  28.360  40.140  1.00  0.00           H  
ATOM   2832  N   GLN A 273      44.480  24.820  40.800  1.00  0.00           N  
ATOM   2833  CA  GLN A 273      44.910  23.460  41.150  1.00  0.00           C  
ATOM   2834  C   GLN A 273      44.440  23.130  42.570  1.00  0.00           C  
ATOM   2835  O   GLN A 273      43.550  22.290  42.690  1.00  0.00           O  
ATOM   2836  CB  GLN A 273      46.410  23.230  40.780  1.00  0.00           C  
ATOM   2837  CG  GLN A 273      46.780  21.790  41.050  1.00  0.00           C  
ATOM   2838  CD  GLN A 273      46.160  20.780  40.060  1.00  0.00           C  
ATOM   2839  NE2 GLN A 273      45.550  19.780  40.670  1.00  0.00           N  
ATOM   2840  OE1 GLN A 273      46.120  20.940  38.900  1.00  0.00           O  
ATOM   2841  H   GLN A 273      45.270  25.390  40.560  1.00  0.00           H  
ATOM   2842 1HE2 GLN A 273      45.560  19.750  41.670  1.00  0.00           H  
ATOM   2843 2HE2 GLN A 273      44.960  19.130  40.190  1.00  0.00           H  
ATOM   2844  N   HIS A 274      44.610  24.050  43.430  1.00  0.00           N  
ATOM   2845  CA  HIS A 274      44.130  24.050  44.810  1.00  0.00           C  
ATOM   2846  C   HIS A 274      42.560  24.130  44.970  1.00  0.00           C  
ATOM   2847  O   HIS A 274      41.970  23.230  45.540  1.00  0.00           O  
ATOM   2848  CB  HIS A 274      44.910  25.000  45.680  1.00  0.00           C  
ATOM   2849  CG  HIS A 274      44.740  24.920  47.180  1.00  0.00           C  
ATOM   2850  CD2 HIS A 274      45.760  25.050  48.020  1.00  0.00           C  
ATOM   2851  ND1 HIS A 274      43.610  24.970  47.860  1.00  0.00           N  
ATOM   2852  CE1 HIS A 274      43.900  25.290  49.140  1.00  0.00           C  
ATOM   2853  NE2 HIS A 274      45.240  25.260  49.190  1.00  0.00           N  
ATOM   2854  H   HIS A 274      45.070  24.890  43.120  1.00  0.00           H  
ATOM   2855  HD2 HIS A 274      46.820  24.950  47.790  1.00  0.00           H  
ATOM   2856  HE1 HIS A 274      43.230  25.140  49.990  1.00  0.00           H  
ATOM   2857  HE2 HIS A 274      45.740  25.550  50.000  1.00  0.00           H  
ATOM   2858  N   TYR A 275      41.860  24.950  44.250  1.00  0.00           N  
ATOM   2859  CA  TYR A 275      40.350  25.050  44.270  1.00  0.00           C  
ATOM   2860  C   TYR A 275      39.660  23.800  43.710  1.00  0.00           C  
ATOM   2861  O   TYR A 275      38.600  23.360  44.230  1.00  0.00           O  
ATOM   2862  CB  TYR A 275      39.900  26.320  43.530  1.00  0.00           C  
ATOM   2863  CG  TYR A 275      38.520  26.880  43.740  1.00  0.00           C  
ATOM   2864  CD1 TYR A 275      38.160  27.430  45.000  1.00  0.00           C  
ATOM   2865  CD2 TYR A 275      37.450  26.520  42.970  1.00  0.00           C  
ATOM   2866  CE1 TYR A 275      36.800  27.760  45.410  1.00  0.00           C  
ATOM   2867  CE2 TYR A 275      36.110  26.730  43.380  1.00  0.00           C  
ATOM   2868  CZ  TYR A 275      35.780  27.350  44.570  1.00  0.00           C  
ATOM   2869  OH  TYR A 275      34.530  27.620  44.820  1.00  0.00           O  
ATOM   2870  H   TYR A 275      42.320  25.730  43.810  1.00  0.00           H  
ATOM   2871  HD1 TYR A 275      38.970  27.690  45.680  1.00  0.00           H  
ATOM   2872  HD2 TYR A 275      37.740  26.300  41.940  1.00  0.00           H  
ATOM   2873  HE1 TYR A 275      36.660  28.360  46.310  1.00  0.00           H  
ATOM   2874  HE2 TYR A 275      35.360  26.450  42.650  1.00  0.00           H  
ATOM   2875  HH  TYR A 275      34.460  28.480  45.330  1.00  0.00           H  
ATOM   2876  N   ILE A 276      40.250  23.160  42.680  1.00  0.00           N  
ATOM   2877  CA  ILE A 276      39.660  21.890  42.150  1.00  0.00           C  
ATOM   2878  C   ILE A 276      40.090  20.600  42.970  1.00  0.00           C  
ATOM   2879  O   ILE A 276      39.170  19.900  43.380  1.00  0.00           O  
ATOM   2880  CB  ILE A 276      40.290  21.650  40.780  1.00  0.00           C  
ATOM   2881  CG1 ILE A 276      39.960  22.720  39.720  1.00  0.00           C  
ATOM   2882  CG2 ILE A 276      39.710  20.370  40.230  1.00  0.00           C  
ATOM   2883  CD  ILE A 276      40.720  22.760  38.360  1.00  0.00           C  
ATOM   2884  H   ILE A 276      40.760  23.650  41.980  1.00  0.00           H  
ATOM   2885  N   GLU A 277      41.310  20.580  43.600  1.00  0.00           N  
ATOM   2886  CA  GLU A 277      41.650  19.460  44.530  1.00  0.00           C  
ATOM   2887  C   GLU A 277      40.670  19.330  45.690  1.00  0.00           C  
ATOM   2888  O   GLU A 277      40.030  18.280  45.870  1.00  0.00           O  
ATOM   2889  CB  GLU A 277      43.130  19.550  44.920  1.00  0.00           C  
ATOM   2890  CG  GLU A 277      44.050  19.250  43.750  1.00  0.00           C  
ATOM   2891  CD  GLU A 277      45.560  19.420  44.110  1.00  0.00           C  
ATOM   2892  OE1 GLU A 277      46.300  19.010  43.260  1.00  0.00           O  
ATOM   2893  OE2 GLU A 277      45.910  20.080  45.150  1.00  0.00           O1-
ATOM   2894  H   GLU A 277      41.920  21.380  43.600  1.00  0.00           H  
ATOM   2895  N   THR A 278      40.200  20.390  46.370  1.00  0.00           N  
ATOM   2896  CA  THR A 278      39.230  20.440  47.460  1.00  0.00           C  
ATOM   2897  C   THR A 278      37.860  19.940  46.960  1.00  0.00           C  
ATOM   2898  O   THR A 278      37.440  18.900  47.450  1.00  0.00           O  
ATOM   2899  CB  THR A 278      39.130  21.770  48.250  1.00  0.00           C  
ATOM   2900  CG2 THR A 278      40.220  21.780  49.290  1.00  0.00           C  
ATOM   2901  OG1 THR A 278      39.220  22.930  47.420  1.00  0.00           O  
ATOM   2902  H   THR A 278      40.610  21.300  46.290  1.00  0.00           H  
ATOM   2903  HG1 THR A 278      38.310  23.330  47.380  1.00  0.00           H  
ATOM   2904  N   LEU A 279      37.510  20.260  45.730  1.00  0.00           N  
ATOM   2905  CA  LEU A 279      36.280  19.780  45.070  1.00  0.00           C  
ATOM   2906  C   LEU A 279      36.210  18.260  44.730  1.00  0.00           C  
ATOM   2907  O   LEU A 279      35.150  17.660  44.530  1.00  0.00           O  
ATOM   2908  CB  LEU A 279      36.120  20.700  43.840  1.00  0.00           C  
ATOM   2909  CG  LEU A 279      35.450  21.960  44.210  1.00  0.00           C  
ATOM   2910  CD1 LEU A 279      35.290  22.790  42.980  1.00  0.00           C  
ATOM   2911  CD2 LEU A 279      33.970  21.670  44.580  1.00  0.00           C  
ATOM   2912  H   LEU A 279      38.070  20.750  45.050  1.00  0.00           H  
ATOM   2913  N   GLN A 280      37.380  17.710  44.620  1.00  0.00           N  
ATOM   2914  CA  GLN A 280      37.560  16.280  44.400  1.00  0.00           C  
ATOM   2915  C   GLN A 280      37.650  15.430  45.660  1.00  0.00           C  
ATOM   2916  O   GLN A 280      37.420  14.220  45.440  1.00  0.00           O  
ATOM   2917  CB  GLN A 280      38.610  16.020  43.300  1.00  0.00           C  
ATOM   2918  CG  GLN A 280      38.150  16.510  41.910  1.00  0.00           C  
ATOM   2919  CD  GLN A 280      39.230  16.380  40.840  1.00  0.00           C  
ATOM   2920  NE2 GLN A 280      38.820  15.860  39.670  1.00  0.00           N  
ATOM   2921  OE1 GLN A 280      40.390  16.670  41.030  1.00  0.00           O  
ATOM   2922  H   GLN A 280      38.210  18.250  44.710  1.00  0.00           H  
ATOM   2923 1HE2 GLN A 280      37.880  15.540  39.590  1.00  0.00           H  
ATOM   2924 2HE2 GLN A 280      39.540  15.650  39.010  1.00  0.00           H  
ATOM   2925  N   ARG A 281      37.990  16.030  46.830  1.00  0.00           N  
ATOM   2926  CA  ARG A 281      37.800  15.460  48.170  1.00  0.00           C  
ATOM   2927  C   ARG A 281      36.370  15.370  48.640  1.00  0.00           C  
ATOM   2928  O   ARG A 281      35.520  16.200  48.450  1.00  0.00           O  
ATOM   2929  CB  ARG A 281      38.560  16.350  49.110  1.00  0.00           C  
ATOM   2930  CG  ARG A 281      40.000  16.670  48.740  1.00  0.00           C  
ATOM   2931  CD  ARG A 281      40.920  15.440  48.900  1.00  0.00           C  
ATOM   2932  NE  ARG A 281      42.260  15.840  48.420  1.00  0.00           N  
ATOM   2933  CZ  ARG A 281      42.660  15.690  47.150  1.00  0.00           C  
ATOM   2934  NH1 ARG A 281      42.050  14.870  46.240  1.00  0.00           N1+
ATOM   2935  NH2 ARG A 281      43.840  16.210  46.770  1.00  0.00           N  
ATOM   2936  H   ARG A 281      38.420  16.940  46.840  1.00  0.00           H  
ATOM   2937  HE  ARG A 281      42.890  16.190  49.110  1.00  0.00           H  
ATOM   2938 1HH1 ARG A 281      41.180  14.420  46.440  1.00  0.00           H  
ATOM   2939 2HH1 ARG A 281      42.540  14.690  45.390  1.00  0.00           H  
ATOM   2940 1HH2 ARG A 281      44.490  16.680  47.370  1.00  0.00           H  
ATOM   2941 2HH2 ARG A 281      44.060  16.110  45.800  1.00  0.00           H  
ATOM   2942  N   ARG A 282      36.110  14.240  49.340  1.00  0.00           N  
ATOM   2943  CA  ARG A 282      34.860  14.020  50.070  1.00  0.00           C  
ATOM   2944  C   ARG A 282      35.080  13.290  51.430  1.00  0.00           C  
ATOM   2945  CB  ARG A 282      33.870  13.250  49.190  1.00  0.00           C  
ATOM   2946  CG  ARG A 282      33.070  14.100  48.230  1.00  0.00           C  
ATOM   2947  CD  ARG A 282      31.950  13.240  47.600  1.00  0.00           C  
ATOM   2948  NE  ARG A 282      32.480  12.100  46.840  1.00  0.00           N  
ATOM   2949  CZ  ARG A 282      32.250  10.780  47.040  1.00  0.00           C  
ATOM   2950  NH1 ARG A 282      31.760  10.280  48.150  1.00  0.00           N1+
ATOM   2951  NH2 ARG A 282      32.620   9.830  46.150  1.00  0.00           N  
ATOM   2952  O1  ARG A 282      36.200  13.140  51.920  1.00  0.00           O  
ATOM   2953  O2  ARG A 282      34.160  12.970  52.120  1.00  0.00           O  
ATOM   2954  H   ARG A 282      36.820  13.540  49.430  1.00  0.00           H  
ATOM   2955  HE  ARG A 282      32.860  12.410  45.960  1.00  0.00           H  
ATOM   2956 1HH1 ARG A 282      31.690  10.750  49.030  1.00  0.00           H  
ATOM   2957 2HH1 ARG A 282      31.660   9.320  48.390  1.00  0.00           H  
ATOM   2958 1HH2 ARG A 282      33.150  10.060  45.330  1.00  0.00           H  
ATOM   2959 2HH2 ARG A 282      32.320   8.910  46.390  1.00  0.00           H  
ATOM   2960  N   ARG B   0      50.480  68.460  48.460  1.00  0.00           N  
ATOM   2961  CA  ARG B   0      49.680  68.450  47.260  1.00  0.00           C  
ATOM   2962  C   ARG B   0      50.510  67.760  46.160  1.00  0.00           C  
ATOM   2963  O   ARG B   0      51.680  67.580  46.250  1.00  0.00           O  
ATOM   2964  CB  ARG B   0      49.100  69.870  46.900  1.00  0.00           C  
ATOM   2965  CG  ARG B   0      47.900  70.350  47.800  1.00  0.00           C  
ATOM   2966  CD  ARG B   0      47.340  71.640  47.280  1.00  0.00           C  
ATOM   2967  NE  ARG B   0      46.580  71.400  46.100  1.00  0.00           N  
ATOM   2968  CZ  ARG B   0      45.370  71.900  45.760  1.00  0.00           C  
ATOM   2969  NH1 ARG B   0      44.700  72.630  46.660  1.00  0.00           N1+
ATOM   2970  NH2 ARG B   0      44.590  71.310  44.840  1.00  0.00           N  
ATOM   2971  HE  ARG B   0      47.030  70.970  45.320  1.00  0.00           H  
ATOM   2972 1HH1 ARG B   0      45.040  72.920  47.550  1.00  0.00           H  
ATOM   2973 2HH1 ARG B   0      43.910  73.130  46.320  1.00  0.00           H  
ATOM   2974 1HH2 ARG B   0      44.850  70.430  44.440  1.00  0.00           H  
ATOM   2975 2HH2 ARG B   0      43.690  71.640  44.550  1.00  0.00           H  
ATOM   2976  H1  ARG B   0      51.350  68.910  48.240  1.00  0.00           H  
ATOM   2977  H2  ARG B   0      49.880  68.950  49.090  1.00  0.00           H  
ATOM   2978  H3  ARG B   0      50.750  67.570  48.810  1.00  0.00           H  
ATOM   2979  N   SER B   1      49.870  67.370  45.090  1.00  0.00           N  
ATOM   2980  CA  SER B   1      50.420  66.540  43.960  1.00  0.00           C  
ATOM   2981  C   SER B   1      51.640  66.920  43.180  1.00  0.00           C  
ATOM   2982  O   SER B   1      51.710  68.030  42.620  1.00  0.00           O  
ATOM   2983  CB  SER B   1      49.300  66.200  42.990  1.00  0.00           C  
ATOM   2984  OG  SER B   1      48.690  67.340  42.400  1.00  0.00           O  
ATOM   2985  H   SER B   1      48.950  67.730  44.980  1.00  0.00           H  
ATOM   2986  HG  SER B   1      48.830  67.430  41.410  1.00  0.00           H  
ATOM   2987  N   ARG B   2      52.490  65.920  43.140  1.00  0.00           N  
ATOM   2988  CA  ARG B   2      53.790  66.120  42.370  1.00  0.00           C  
ATOM   2989  C   ARG B   2      53.570  65.320  41.040  1.00  0.00           C  
ATOM   2990  O   ARG B   2      52.700  64.450  41.000  1.00  0.00           O  
ATOM   2991  CB  ARG B   2      54.880  65.340  43.160  1.00  0.00           C  
ATOM   2992  CG  ARG B   2      56.280  65.260  42.600  1.00  0.00           C  
ATOM   2993  CD  ARG B   2      57.250  64.310  43.370  1.00  0.00           C  
ATOM   2994  NE  ARG B   2      58.470  65.010  43.730  1.00  0.00           N  
ATOM   2995  CZ  ARG B   2      59.700  64.580  43.610  1.00  0.00           C  
ATOM   2996  NH1 ARG B   2      60.030  63.340  43.230  1.00  0.00           N1+
ATOM   2997  NH2 ARG B   2      60.640  65.450  43.380  1.00  0.00           N  
ATOM   2998  H   ARG B   2      52.360  64.990  43.480  1.00  0.00           H  
ATOM   2999  HE  ARG B   2      58.310  65.880  44.200  1.00  0.00           H  
ATOM   3000 1HH1 ARG B   2      59.280  62.700  43.080  1.00  0.00           H  
ATOM   3001 2HH1 ARG B   2      60.940  62.990  43.030  1.00  0.00           H  
ATOM   3002 1HH2 ARG B   2      60.500  66.420  43.210  1.00  0.00           H  
ATOM   3003 2HH2 ARG B   2      61.570  65.240  43.680  1.00  0.00           H  
ATOM   3004  N   LEU B   3      54.190  65.710  39.940  1.00  0.00           N  
ATOM   3005  CA  LEU B   3      53.830  65.030  38.650  1.00  0.00           C  
ATOM   3006  C   LEU B   3      54.650  63.790  38.170  1.00  0.00           C  
ATOM   3007  O   LEU B   3      55.850  63.680  38.320  1.00  0.00           O  
ATOM   3008  CB  LEU B   3      53.910  66.210  37.680  1.00  0.00           C  
ATOM   3009  CG  LEU B   3      53.320  66.070  36.270  1.00  0.00           C  
ATOM   3010  CD1 LEU B   3      51.830  65.950  36.240  1.00  0.00           C  
ATOM   3011  CD2 LEU B   3      53.730  67.340  35.610  1.00  0.00           C  
ATOM   3012  H   LEU B   3      54.760  66.530  39.860  1.00  0.00           H  
ATOM   3013  N   LEU B   4      53.860  62.810  37.650  1.00  0.00           N  
ATOM   3014  CA  LEU B   4      54.270  61.550  36.980  1.00  0.00           C  
ATOM   3015  C   LEU B   4      55.250  60.590  37.680  1.00  0.00           C  
ATOM   3016  O   LEU B   4      55.530  59.490  37.130  1.00  0.00           O  
ATOM   3017  CB  LEU B   4      54.720  61.750  35.510  1.00  0.00           C  
ATOM   3018  CG  LEU B   4      53.710  62.230  34.490  1.00  0.00           C  
ATOM   3019  CD1 LEU B   4      54.390  62.050  33.140  1.00  0.00           C  
ATOM   3020  CD2 LEU B   4      52.410  61.360  34.570  1.00  0.00           C  
ATOM   3021  H   LEU B   4      52.880  62.870  37.830  1.00  0.00           H  
ATOM   3022  N   HIS B   5      55.800  61.060  38.790  1.00  0.00           N  
ATOM   3023  CA  HIS B   5      56.740  60.260  39.630  1.00  0.00           C  
ATOM   3024  C   HIS B   5      57.980  59.540  39.050  1.00  0.00           C  
ATOM   3025  O   HIS B   5      59.160  59.870  39.210  1.00  0.00           O  
ATOM   3026  CB  HIS B   5      55.860  59.350  40.500  1.00  0.00           C  
ATOM   3027  CG  HIS B   5      54.970  59.860  41.610  1.00  0.00           C  
ATOM   3028  CD2 HIS B   5      53.830  60.450  41.370  1.00  0.00           C  
ATOM   3029  ND1 HIS B   5      55.360  60.170  42.840  1.00  0.00           N  
ATOM   3030  CE1 HIS B   5      54.440  60.940  43.370  1.00  0.00           C  
ATOM   3031  NE2 HIS B   5      53.460  61.140  42.430  1.00  0.00           N  
ATOM   3032  H   HIS B   5      55.590  61.990  39.090  1.00  0.00           H  
ATOM   3033  HD2 HIS B   5      53.270  60.500  40.440  1.00  0.00           H  
ATOM   3034  HE1 HIS B   5      54.450  61.300  44.400  1.00  0.00           H  
ATOM   3035  HE2 HIS B   5      52.760  61.850  42.530  1.00  0.00           H  
ATOM   3036  N   SER B   6      57.690  58.440  38.450  1.00  0.00           N  
ATOM   3037  CA  SER B   6      58.580  57.500  37.720  1.00  0.00           C  
ATOM   3038  C   SER B   6      57.760  56.670  36.740  1.00  0.00           C  
ATOM   3039  O   SER B   6      56.640  56.990  36.330  1.00  0.00           O  
ATOM   3040  CB  SER B   6      59.440  56.680  38.680  1.00  0.00           C  
ATOM   3041  OG  SER B   6      58.610  55.830  39.570  1.00  0.00           O  
ATOM   3042  H   SER B   6      56.770  58.240  38.120  1.00  0.00           H  
ATOM   3043  HG  SER B   6      58.420  56.470  40.310  1.00  0.00           H  
ATOM   3044  N   ASP B   7      58.240  55.470  36.370  1.00  0.00           N  
ATOM   3045  CA  ASP B   7      57.420  54.490  35.650  1.00  0.00           C  
ATOM   3046  C   ASP B   7      57.200  53.230  36.470  1.00  0.00           C  
ATOM   3047  O   ASP B   7      58.030  53.000  37.360  1.00  0.00           O  
ATOM   3048  CB  ASP B   7      58.020  54.160  34.310  1.00  0.00           C  
ATOM   3049  CG  ASP B   7      59.420  53.510  34.280  1.00  0.00           C  
ATOM   3050  OD1 ASP B   7      59.630  52.440  34.960  1.00  0.00           O  
ATOM   3051  OD2 ASP B   7      60.190  54.000  33.440  1.00  0.00           O1-
ATOM   3052  H   ASP B   7      58.910  54.990  36.930  1.00  0.00           H  
ATOM   3053  N   Y2P B   8      56.150  52.410  36.160  1.00  0.00           N  
ATOM   3054  CA  Y2P B   8      55.910  51.200  36.980  1.00  0.00           C  
ATOM   3055  C   Y2P B   8      56.940  50.070  37.070  1.00  0.00           C  
ATOM   3056  O   Y2P B   8      56.910  49.150  36.330  1.00  0.00           O  
ATOM   3057  CB  Y2P B   8      54.500  50.660  36.640  1.00  0.00           C  
ATOM   3058  CG  Y2P B   8      54.140  49.550  37.660  1.00  0.00           C  
ATOM   3059  CD1 Y2P B   8      53.940  48.250  37.240  1.00  0.00           C  
ATOM   3060  CD2 Y2P B   8      53.730  50.030  38.880  1.00  0.00           C  
ATOM   3061  CE1 Y2P B   8      53.290  47.410  38.130  1.00  0.00           C  
ATOM   3062  CE2 Y2P B   8      52.970  49.180  39.740  1.00  0.00           C  
ATOM   3063  CZ  Y2P B   8      52.740  47.830  39.340  1.00  0.00           C  
ATOM   3064  OH  Y2P B   8      52.180  46.930  40.210  1.00  0.00           O  
ATOM   3065  OI1 Y2P B   8      50.230  46.100  41.460  1.00  0.00           O  
ATOM   3066  OI2 Y2P B   8      50.820  48.190  42.110  1.00  0.00           O  
ATOM   3067  OI3 Y2P B   8      49.810  47.910  39.940  1.00  0.00           O  
ATOM   3068  PT  Y2P B   8      50.770  47.320  40.890  1.00  0.00           P  
ATOM   3069  H   Y2P B   8      55.600  52.420  35.330  1.00  0.00           H  
ATOM   3070  HD1 Y2P B   8      54.320  47.920  36.280  1.00  0.00           H  
ATOM   3071  HD2 Y2P B   8      53.720  51.110  38.970  1.00  0.00           H  
ATOM   3072  HE1 Y2P B   8      53.020  46.440  37.720  1.00  0.00           H  
ATOM   3073  HE2 Y2P B   8      52.570  49.630  40.650  1.00  0.00           H  
ATOM   3074  N   MET B   9      57.820  50.210  38.050  1.00  0.00           N  
ATOM   3075  CA  MET B   9      58.890  49.240  38.290  1.00  0.00           C  
ATOM   3076  C   MET B   9      58.390  48.130  39.230  1.00  0.00           C  
ATOM   3077  O   MET B   9      58.080  47.060  38.700  1.00  0.00           O  
ATOM   3078  CB  MET B   9      60.100  50.000  38.870  1.00  0.00           C  
ATOM   3079  CG  MET B   9      61.450  49.260  38.900  1.00  0.00           C  
ATOM   3080  SD  MET B   9      61.530  47.960  40.160  1.00  0.00           S  
ATOM   3081  CE  MET B   9      63.140  47.350  39.690  1.00  0.00           C  
ATOM   3082  H   MET B   9      57.750  50.990  38.670  1.00  0.00           H  
ATOM   3083  N   ASN B  10      57.960  48.530  40.420  1.00  0.00           N  
ATOM   3084  CA  ASN B  10      57.320  47.690  41.460  1.00  0.00           C  
ATOM   3085  C   ASN B  10      58.100  46.440  41.940  1.00  0.00           C  
ATOM   3086  O   ASN B  10      58.640  46.500  43.000  1.00  0.00           O  
ATOM   3087  CB  ASN B  10      55.890  47.300  41.170  1.00  0.00           C  
ATOM   3088  CG  ASN B  10      55.090  47.360  42.460  1.00  0.00           C  
ATOM   3089  ND2 ASN B  10      53.790  47.270  42.390  1.00  0.00           N  
ATOM   3090  OD1 ASN B  10      55.610  47.530  43.620  1.00  0.00           O  
ATOM   3091  H   ASN B  10      58.080  49.460  40.750  1.00  0.00           H  
ATOM   3092 1HD2 ASN B  10      53.360  47.240  41.490  1.00  0.00           H  
ATOM   3093 2HD2 ASN B  10      53.270  47.370  43.240  1.00  0.00           H  
ATOM   3094  N   MET B  11      58.430  45.540  41.030  1.00  0.00           N  
ATOM   3095  CA  MET B  11      59.230  44.380  41.200  1.00  0.00           C  
ATOM   3096  C   MET B  11      60.830  44.460  41.270  1.00  0.00           C  
ATOM   3097  O   MET B  11      61.420  44.840  40.230  1.00  0.00           O  
ATOM   3098  CB  MET B  11      58.790  43.410  40.160  1.00  0.00           C  
ATOM   3099  CG  MET B  11      58.920  41.980  40.650  1.00  0.00           C  
ATOM   3100  SD  MET B  11      60.590  41.150  40.650  1.00  0.00           S  
ATOM   3101  CE  MET B  11      60.850  41.130  38.870  1.00  0.00           C  
ATOM   3102  H   MET B  11      58.260  45.770  40.070  1.00  0.00           H  
ATOM   3103  N   THR B  12      61.350  43.730  42.260  1.00  0.00           N  
ATOM   3104  CA  THR B  12      62.830  43.560  42.560  1.00  0.00           C  
ATOM   3105  C   THR B  12      63.160  42.040  42.770  1.00  0.00           C  
ATOM   3106  O   THR B  12      62.910  41.540  43.900  1.00  0.00           O  
ATOM   3107  CB  THR B  12      63.400  44.460  43.680  1.00  0.00           C  
ATOM   3108  CG2 THR B  12      63.130  45.880  43.190  1.00  0.00           C  
ATOM   3109  OG1 THR B  12      62.740  44.250  44.950  1.00  0.00           O  
ATOM   3110  H   THR B  12      60.710  43.210  42.820  1.00  0.00           H  
ATOM   3111  HG1 THR B  12      61.840  44.680  44.910  1.00  0.00           H  
ATOM   3112  N   PRO B  13      63.960  41.420  41.880  1.00  0.00           N  
ATOM   3113  CA  PRO B  13      64.480  40.060  42.090  1.00  0.00           C  
ATOM   3114  C   PRO B  13      65.320  39.930  43.380  1.00  0.00           C  
ATOM   3115  O   PRO B  13      64.980  39.150  44.240  1.00  0.00           O  
ATOM   3116  CB  PRO B  13      65.330  39.810  40.830  1.00  0.00           C  
ATOM   3117  CG  PRO B  13      64.570  40.620  39.760  1.00  0.00           C  
ATOM   3118  CD  PRO B  13      64.240  41.900  40.530  1.00  0.00           C  
ATOM   3119  N   ARG B  14      66.170  40.900  43.690  1.00  0.00           N  
ATOM   3120  CA  ARG B  14      67.110  40.970  44.820  1.00  0.00           C  
ATOM   3121  C   ARG B  14      68.130  39.820  44.880  1.00  0.00           C  
ATOM   3122  O   ARG B  14      68.760  39.650  45.940  1.00  0.00           O  
ATOM   3123  CB  ARG B  14      66.300  41.180  46.170  1.00  0.00           C  
ATOM   3124  CG  ARG B  14      65.820  42.620  46.390  1.00  0.00           C  
ATOM   3125  CD  ARG B  14      64.680  42.650  47.330  1.00  0.00           C  
ATOM   3126  NE  ARG B  14      63.420  42.050  46.770  1.00  0.00           N  
ATOM   3127  CZ  ARG B  14      62.720  41.020  47.150  1.00  0.00           C  
ATOM   3128  NH1 ARG B  14      63.170  40.120  48.030  1.00  0.00           N1+
ATOM   3129  NH2 ARG B  14      61.510  40.780  46.680  1.00  0.00           N  
ATOM   3130  H   ARG B  14      66.340  41.620  43.010  1.00  0.00           H  
ATOM   3131  HE  ARG B  14      63.160  42.380  45.860  1.00  0.00           H  
ATOM   3132 1HH1 ARG B  14      64.030  40.140  48.540  1.00  0.00           H  
ATOM   3133 2HH1 ARG B  14      62.520  39.430  48.340  1.00  0.00           H  
ATOM   3134 1HH2 ARG B  14      61.100  41.440  46.050  1.00  0.00           H  
ATOM   3135 2HH2 ARG B  14      61.020  39.940  46.910  1.00  0.00           H  
ATOM   3136  N   ARG B  15      68.180  39.080  43.810  1.00  0.00           N  
ATOM   3137  CA  ARG B  15      69.230  38.210  43.360  1.00  0.00           C  
ATOM   3138  C   ARG B  15      69.880  38.630  42.020  1.00  0.00           C  
ATOM   3139  CB  ARG B  15      68.950  36.710  43.420  1.00  0.00           C  
ATOM   3140  CG  ARG B  15      67.690  36.150  42.880  1.00  0.00           C  
ATOM   3141  CD  ARG B  15      67.550  34.690  43.200  1.00  0.00           C  
ATOM   3142  NE  ARG B  15      68.500  33.810  42.520  1.00  0.00           N  
ATOM   3143  CZ  ARG B  15      69.540  33.110  43.000  1.00  0.00           C  
ATOM   3144  NH1 ARG B  15      69.740  33.090  44.310  1.00  0.00           N1+
ATOM   3145  NH2 ARG B  15      70.680  32.950  42.290  1.00  0.00           N  
ATOM   3146  O1  ARG B  15      69.150  38.760  41.050  1.00  0.00           O  
ATOM   3147  O2  ARG B  15      71.030  38.950  41.950  1.00  0.00           O  
ATOM   3148  H   ARG B  15      67.510  39.250  43.080  1.00  0.00           H  
ATOM   3149  HE  ARG B  15      68.410  33.870  41.530  1.00  0.00           H  
ATOM   3150 1HH1 ARG B  15      69.190  33.600  44.960  1.00  0.00           H  
ATOM   3151 2HH1 ARG B  15      70.310  32.400  44.740  1.00  0.00           H  
ATOM   3152 1HH2 ARG B  15      70.910  33.350  41.400  1.00  0.00           H  
ATOM   3153 2HH2 ARG B  15      71.230  32.170  42.580  1.00  0.00           H  
ENDMDL
MODEL        2
ATOM      1  N   SER A   4      52.945  23.625  26.143  1.00  0.00           N  
ATOM      2  CA  SER A   4      52.671  24.557  27.254  1.00  0.00           C  
ATOM      3  C   SER A   4      53.841  24.525  28.258  1.00  0.00           C  
ATOM      4  O   SER A   4      54.394  23.469  28.510  1.00  0.00           O  
ATOM      5  CB  SER A   4      51.385  24.138  27.924  1.00  0.00           C  
ATOM      6  OG  SER A   4      51.287  22.695  27.987  1.00  0.00           O  
ATOM      7  HG  SER A   4      50.643  22.419  28.701  1.00  0.00           H  
ATOM      8  H1  SER A   4      52.402  23.810  25.323  1.00  0.00           H  
ATOM      9  H2  SER A   4      53.913  23.747  25.900  1.00  0.00           H  
ATOM     10  H3  SER A   4      52.744  22.754  26.589  1.00  0.00           H  
ATOM     11  N   GLY A   5      53.912  25.655  28.956  1.00  0.00           N  
ATOM     12  CA  GLY A   5      55.065  25.952  29.817  1.00  0.00           C  
ATOM     13  C   GLY A   5      55.121  27.381  30.277  1.00  0.00           C  
ATOM     14  O   GLY A   5      54.942  28.309  29.477  1.00  0.00           O  
ATOM     15  H   GLY A   5      53.118  26.264  28.965  1.00  0.00           H  
ATOM     16  N   PHE A   6      55.435  27.450  31.542  1.00  0.00           N  
ATOM     17  CA  PHE A   6      55.346  28.699  32.341  1.00  0.00           C  
ATOM     18  C   PHE A   6      56.170  29.871  31.708  1.00  0.00           C  
ATOM     19  O   PHE A   6      55.689  30.986  31.709  1.00  0.00           O  
ATOM     20  CB  PHE A   6      55.722  28.520  33.808  1.00  0.00           C  
ATOM     21  CG  PHE A   6      54.696  27.601  34.489  1.00  0.00           C  
ATOM     22  CD1 PHE A   6      53.434  27.874  34.904  1.00  0.00           C  
ATOM     23  CD2 PHE A   6      55.142  26.304  34.840  1.00  0.00           C  
ATOM     24  CE1 PHE A   6      52.645  27.005  35.632  1.00  0.00           C  
ATOM     25  CE2 PHE A   6      54.433  25.450  35.657  1.00  0.00           C  
ATOM     26  CZ  PHE A   6      53.128  25.796  36.021  1.00  0.00           C  
ATOM     27  H   PHE A   6      56.134  26.840  31.913  1.00  0.00           H  
ATOM     28  HD1 PHE A   6      53.013  28.810  34.538  1.00  0.00           H  
ATOM     29  HD2 PHE A   6      56.166  26.050  34.568  1.00  0.00           H  
ATOM     30  HE1 PHE A   6      51.765  27.375  36.153  1.00  0.00           H  
ATOM     31  HE2 PHE A   6      54.846  24.501  36.004  1.00  0.00           H  
ATOM     32  HZ  PHE A   6      52.601  25.027  36.594  1.00  0.00           H  
ATOM     33  N   TRP A   7      57.455  29.653  31.366  1.00  0.00           N  
ATOM     34  CA  TRP A   7      58.315  30.575  30.563  1.00  0.00           C  
ATOM     35  C   TRP A   7      57.793  30.853  29.150  1.00  0.00           C  
ATOM     36  O   TRP A   7      57.414  32.001  28.888  1.00  0.00           O  
ATOM     37  CB  TRP A   7      59.816  30.053  30.637  1.00  0.00           C  
ATOM     38  CG  TRP A   7      60.741  30.833  29.851  1.00  0.00           C  
ATOM     39  CD1 TRP A   7      60.831  32.139  29.661  1.00  0.00           C  
ATOM     40  CD2 TRP A   7      61.558  30.265  28.891  1.00  0.00           C  
ATOM     41  CE2 TRP A   7      62.274  31.318  28.301  1.00  0.00           C  
ATOM     42  CE3 TRP A   7      61.532  28.970  28.294  1.00  0.00           C  
ATOM     43  NE1 TRP A   7      61.743  32.514  28.742  1.00  0.00           N  
ATOM     44  CZ2 TRP A   7      62.927  31.031  27.079  1.00  0.00           C  
ATOM     45  CZ3 TRP A   7      62.188  28.761  27.056  1.00  0.00           C  
ATOM     46  CH2 TRP A   7      62.881  29.824  26.410  1.00  0.00           C  
ATOM     47  H   TRP A   7      57.917  28.852  31.749  1.00  0.00           H  
ATOM     48  HD1 TRP A   7      60.319  32.936  30.208  1.00  0.00           H  
ATOM     49  HE1 TRP A   7      61.738  33.385  28.252  1.00  0.00           H  
ATOM     50  HE3 TRP A   7      61.210  28.140  28.913  1.00  0.00           H  
ATOM     51  HZ2 TRP A   7      63.220  31.931  26.545  1.00  0.00           H  
ATOM     52  HZ3 TRP A   7      62.240  27.736  26.700  1.00  0.00           H  
ATOM     53  HH2 TRP A   7      62.950  29.887  25.326  1.00  0.00           H  
ATOM     54  N   GLU A   8      57.524  29.813  28.349  1.00  0.00           N  
ATOM     55  CA  GLU A   8      57.066  29.825  26.948  1.00  0.00           C  
ATOM     56  C   GLU A   8      55.739  30.611  26.807  1.00  0.00           C  
ATOM     57  O   GLU A   8      55.547  31.508  25.951  1.00  0.00           O  
ATOM     58  CB  GLU A   8      56.976  28.430  26.447  1.00  0.00           C  
ATOM     59  CG  GLU A   8      58.320  27.781  26.211  1.00  0.00           C  
ATOM     60  CD  GLU A   8      58.291  26.290  26.457  1.00  0.00           C  
ATOM     61  OE1 GLU A   8      58.315  25.735  27.603  1.00  0.00           O  
ATOM     62  OE2 GLU A   8      58.394  25.530  25.455  1.00  0.00           O1-
ATOM     63  H   GLU A   8      57.762  28.894  28.650  1.00  0.00           H  
ATOM     64  N   GLU A   9      54.889  30.516  27.758  1.00  0.00           N  
ATOM     65  CA  GLU A   9      53.656  31.240  27.836  1.00  0.00           C  
ATOM     66  C   GLU A   9      53.791  32.724  28.231  1.00  0.00           C  
ATOM     67  O   GLU A   9      53.516  33.656  27.482  1.00  0.00           O  
ATOM     68  CB  GLU A   9      52.572  30.588  28.711  1.00  0.00           C  
ATOM     69  CG  GLU A   9      51.971  29.299  28.119  1.00  0.00           C  
ATOM     70  CD  GLU A   9      51.343  28.318  29.084  1.00  0.00           C  
ATOM     71  OE1 GLU A   9      50.822  28.700  30.148  1.00  0.00           O  
ATOM     72  OE2 GLU A   9      51.398  27.143  28.842  1.00  0.00           O1-
ATOM     73  H   GLU A   9      55.046  29.799  28.439  1.00  0.00           H  
ATOM     74  N   PHE A  10      54.517  32.976  29.280  1.00  0.00           N  
ATOM     75  CA  PHE A  10      54.778  34.262  29.936  1.00  0.00           C  
ATOM     76  C   PHE A  10      55.664  35.118  29.067  1.00  0.00           C  
ATOM     77  O   PHE A  10      55.409  36.278  28.787  1.00  0.00           O  
ATOM     78  CB  PHE A  10      55.167  34.182  31.487  1.00  0.00           C  
ATOM     79  CG  PHE A  10      56.376  35.015  31.884  1.00  0.00           C  
ATOM     80  CD1 PHE A  10      56.269  36.403  32.004  1.00  0.00           C  
ATOM     81  CD2 PHE A  10      57.611  34.465  32.160  1.00  0.00           C  
ATOM     82  CE1 PHE A  10      57.366  37.187  32.233  1.00  0.00           C  
ATOM     83  CE2 PHE A  10      58.712  35.284  32.362  1.00  0.00           C  
ATOM     84  CZ  PHE A  10      58.612  36.679  32.420  1.00  0.00           C  
ATOM     85  H   PHE A  10      54.693  32.280  29.969  1.00  0.00           H  
ATOM     86  HD1 PHE A  10      55.345  36.919  31.729  1.00  0.00           H  
ATOM     87  HD2 PHE A  10      57.756  33.383  32.196  1.00  0.00           H  
ATOM     88  HE1 PHE A  10      57.110  38.236  32.366  1.00  0.00           H  
ATOM     89  HE2 PHE A  10      59.598  34.832  32.794  1.00  0.00           H  
ATOM     90  HZ  PHE A  10      59.266  37.297  33.044  1.00  0.00           H  
ATOM     91  N   GLU A  11      56.648  34.530  28.398  1.00  0.00           N  
ATOM     92  CA  GLU A  11      57.446  35.178  27.388  1.00  0.00           C  
ATOM     93  C   GLU A  11      56.668  35.503  26.101  1.00  0.00           C  
ATOM     94  O   GLU A  11      56.710  36.666  25.699  1.00  0.00           O  
ATOM     95  CB  GLU A  11      58.618  34.246  27.027  1.00  0.00           C  
ATOM     96  CG  GLU A  11      59.714  35.049  26.245  1.00  0.00           C  
ATOM     97  CD  GLU A  11      61.101  34.837  26.911  1.00  0.00           C  
ATOM     98  OE1 GLU A  11      61.906  34.220  26.216  1.00  0.00           O  
ATOM     99  OE2 GLU A  11      61.292  35.329  28.022  1.00  0.00           O1-
ATOM    100  H   GLU A  11      56.918  33.606  28.683  1.00  0.00           H  
ATOM    101  N   THR A  12      55.864  34.566  25.587  1.00  0.00           N  
ATOM    102  CA  THR A  12      55.025  34.936  24.407  1.00  0.00           C  
ATOM    103  C   THR A  12      54.017  36.018  24.683  1.00  0.00           C  
ATOM    104  O   THR A  12      53.951  36.987  23.960  1.00  0.00           O  
ATOM    105  CB  THR A  12      54.244  33.773  23.738  1.00  0.00           C  
ATOM    106  CG2 THR A  12      55.359  32.889  23.103  1.00  0.00           C  
ATOM    107  OG1 THR A  12      53.360  33.005  24.691  1.00  0.00           O  
ATOM    108  H   THR A  12      55.863  33.598  25.850  1.00  0.00           H  
ATOM    109  HG1 THR A  12      53.917  32.686  25.458  1.00  0.00           H  
ATOM    110  N   LEU A  13      53.399  36.059  25.910  1.00  0.00           N  
ATOM    111  CA  LEU A  13      52.439  37.105  26.373  1.00  0.00           C  
ATOM    112  C   LEU A  13      53.069  38.534  26.405  1.00  0.00           C  
ATOM    113  O   LEU A  13      52.673  39.510  25.745  1.00  0.00           O  
ATOM    114  CB  LEU A  13      51.731  36.847  27.713  1.00  0.00           C  
ATOM    115  CG  LEU A  13      50.686  35.724  27.838  1.00  0.00           C  
ATOM    116  CD1 LEU A  13      49.867  35.836  29.067  1.00  0.00           C  
ATOM    117  CD2 LEU A  13      49.900  35.619  26.547  1.00  0.00           C  
ATOM    118  H   LEU A  13      53.502  35.269  26.517  1.00  0.00           H  
ATOM    119  N   GLN A  14      54.288  38.526  26.988  1.00  0.00           N  
ATOM    120  CA  GLN A  14      55.133  39.729  26.958  1.00  0.00           C  
ATOM    121  C   GLN A  14      55.607  40.205  25.587  1.00  0.00           C  
ATOM    122  O   GLN A  14      55.330  41.369  25.323  1.00  0.00           O  
ATOM    123  CB  GLN A  14      56.438  39.477  27.714  1.00  0.00           C  
ATOM    124  CG  GLN A  14      56.279  39.653  29.252  1.00  0.00           C  
ATOM    125  CD  GLN A  14      55.974  41.070  29.776  1.00  0.00           C  
ATOM    126  NE2 GLN A  14      55.279  41.144  30.894  1.00  0.00           N  
ATOM    127  OE1 GLN A  14      56.276  42.072  29.191  1.00  0.00           O  
ATOM    128  H   GLN A  14      54.700  37.816  27.553  1.00  0.00           H  
ATOM    129 1HE2 GLN A  14      55.011  40.318  31.395  1.00  0.00           H  
ATOM    130 2HE2 GLN A  14      54.778  41.995  31.101  1.00  0.00           H  
ATOM    131  N   GLN A  15      56.024  39.263  24.710  1.00  0.00           N  
ATOM    132  CA  GLN A  15      56.279  39.556  23.291  1.00  0.00           C  
ATOM    133  C   GLN A  15      55.164  40.147  22.434  1.00  0.00           C  
ATOM    134  O   GLN A  15      55.347  40.711  21.330  1.00  0.00           O  
ATOM    135  CB  GLN A  15      56.804  38.265  22.633  1.00  0.00           C  
ATOM    136  CG  GLN A  15      58.305  38.017  22.846  1.00  0.00           C  
ATOM    137  CD  GLN A  15      58.727  36.849  21.965  1.00  0.00           C  
ATOM    138  NE2 GLN A  15      59.832  36.245  22.402  1.00  0.00           N  
ATOM    139  OE1 GLN A  15      58.071  36.333  21.042  1.00  0.00           O  
ATOM    140  H   GLN A  15      56.377  38.372  24.977  1.00  0.00           H  
ATOM    141 1HE2 GLN A  15      60.284  36.796  23.100  1.00  0.00           H  
ATOM    142 2HE2 GLN A  15      60.191  35.387  22.026  1.00  0.00           H  
ATOM    143  N   GLN A  16      53.960  39.679  22.733  1.00  0.00           N  
ATOM    144  CA  GLN A  16      52.723  40.329  22.240  1.00  0.00           C  
ATOM    145  C   GLN A  16      52.465  41.735  22.874  1.00  0.00           C  
ATOM    146  O   GLN A  16      52.008  42.686  22.223  1.00  0.00           O  
ATOM    147  CB  GLN A  16      51.589  39.288  22.451  1.00  0.00           C  
ATOM    148  CG  GLN A  16      51.691  37.988  21.705  1.00  0.00           C  
ATOM    149  CD  GLN A  16      51.092  36.810  22.560  1.00  0.00           C  
ATOM    150  NE2 GLN A  16      51.396  35.582  22.162  1.00  0.00           N  
ATOM    151  OE1 GLN A  16      50.283  36.999  23.467  1.00  0.00           O  
ATOM    152  H   GLN A  16      53.872  38.778  23.157  1.00  0.00           H  
ATOM    153 1HE2 GLN A  16      51.960  35.394  21.361  1.00  0.00           H  
ATOM    154 2HE2 GLN A  16      50.830  34.861  22.566  1.00  0.00           H  
ATOM    155  N   GLU A  17      52.680  41.825  24.216  1.00  0.00           N  
ATOM    156  CA  GLU A  17      52.474  43.138  24.906  1.00  0.00           C  
ATOM    157  C   GLU A  17      53.324  44.443  24.680  1.00  0.00           C  
ATOM    158  O   GLU A  17      52.754  45.508  24.568  1.00  0.00           O  
ATOM    159  CB  GLU A  17      52.275  42.787  26.354  1.00  0.00           C  
ATOM    160  CG  GLU A  17      51.399  43.758  27.121  1.00  0.00           C  
ATOM    161  CD  GLU A  17      51.375  43.526  28.636  1.00  0.00           C  
ATOM    162  OE1 GLU A  17      52.312  44.078  29.245  1.00  0.00           O  
ATOM    163  OE2 GLU A  17      50.369  43.057  29.225  1.00  0.00           O1-
ATOM    164  H   GLU A  17      52.660  40.984  24.749  1.00  0.00           H  
ATOM    165  N   CYS A  18      54.550  44.259  24.242  1.00  0.00           N  
ATOM    166  CA  CYS A  18      55.339  45.398  23.735  1.00  0.00           C  
ATOM    167  C   CYS A  18      54.888  46.342  22.603  1.00  0.00           C  
ATOM    168  O   CYS A  18      55.600  47.277  22.284  1.00  0.00           O  
ATOM    169  CB  CYS A  18      56.693  44.748  23.501  1.00  0.00           C  
ATOM    170  SG  CYS A  18      56.840  43.721  21.995  1.00  0.00           S  
ATOM    171  H   CYS A  18      55.113  43.460  24.452  1.00  0.00           H  
ATOM    172  HG  CYS A  18      58.038  43.171  22.164  1.00  0.00           H  
ATOM    173  N   LYS A  19      53.987  45.775  21.776  1.00  0.00           N  
ATOM    174  CA  LYS A  19      53.380  46.556  20.660  1.00  0.00           C  
ATOM    175  C   LYS A  19      52.703  47.837  20.984  1.00  0.00           C  
ATOM    176  O   LYS A  19      52.623  48.189  22.145  1.00  0.00           O  
ATOM    177  CB  LYS A  19      52.356  45.633  19.964  1.00  0.00           C  
ATOM    178  CG  LYS A  19      53.019  44.356  19.504  1.00  0.00           C  
ATOM    179  CD  LYS A  19      53.829  44.646  18.241  1.00  0.00           C  
ATOM    180  CE  LYS A  19      54.452  43.293  17.854  1.00  0.00           C  
ATOM    181  NZ  LYS A  19      55.386  43.471  16.721  1.00  0.00           N1+
ATOM    182  H   LYS A  19      53.787  44.799  21.853  1.00  0.00           H  
ATOM    183  HZ1 LYS A  19      56.067  44.187  16.876  1.00  0.00           H  
ATOM    184  HZ2 LYS A  19      55.690  42.519  16.625  1.00  0.00           H  
ATOM    185  HZ3 LYS A  19      54.914  43.829  15.914  1.00  0.00           H  
ATOM    186  N   LEU A  20      52.216  48.590  19.959  1.00  0.00           N  
ATOM    187  CA  LEU A  20      51.408  49.838  20.193  1.00  0.00           C  
ATOM    188  C   LEU A  20      49.911  49.630  20.548  1.00  0.00           C  
ATOM    189  O   LEU A  20      48.981  49.701  19.739  1.00  0.00           O  
ATOM    190  CB  LEU A  20      51.680  50.860  19.097  1.00  0.00           C  
ATOM    191  CG  LEU A  20      51.497  52.315  19.534  1.00  0.00           C  
ATOM    192  CD1 LEU A  20      52.544  53.291  18.936  1.00  0.00           C  
ATOM    193  CD2 LEU A  20      50.046  52.673  19.170  1.00  0.00           C  
ATOM    194  H   LEU A  20      52.365  48.357  18.997  1.00  0.00           H  
ATOM    195  N   LEU A  21      49.776  49.118  21.770  1.00  0.00           N  
ATOM    196  CA  LEU A  21      48.571  48.559  22.324  1.00  0.00           C  
ATOM    197  C   LEU A  21      47.421  49.610  22.519  1.00  0.00           C  
ATOM    198  O   LEU A  21      47.671  50.674  23.138  1.00  0.00           O  
ATOM    199  CB  LEU A  21      48.871  47.889  23.670  1.00  0.00           C  
ATOM    200  CG  LEU A  21      48.867  46.316  23.770  1.00  0.00           C  
ATOM    201  CD1 LEU A  21      49.184  45.843  25.180  1.00  0.00           C  
ATOM    202  CD2 LEU A  21      47.681  45.634  23.119  1.00  0.00           C  
ATOM    203  H   LEU A  21      50.597  49.195  22.331  1.00  0.00           H  
ATOM    204  N   TYR A  22      46.417  49.485  21.536  1.00  0.00           N  
ATOM    205  CA  TYR A  22      45.187  50.327  21.436  1.00  0.00           C  
ATOM    206  C   TYR A  22      45.450  51.850  21.601  1.00  0.00           C  
ATOM    207  O   TYR A  22      46.320  52.465  20.997  1.00  0.00           O  
ATOM    208  CB  TYR A  22      44.273  49.758  22.508  1.00  0.00           C  
ATOM    209  CG  TYR A  22      43.449  48.515  22.190  1.00  0.00           C  
ATOM    210  CD1 TYR A  22      43.959  47.210  22.417  1.00  0.00           C  
ATOM    211  CD2 TYR A  22      42.274  48.646  21.422  1.00  0.00           C  
ATOM    212  CE1 TYR A  22      43.305  46.057  22.130  1.00  0.00           C  
ATOM    213  CE2 TYR A  22      41.698  47.476  21.065  1.00  0.00           C  
ATOM    214  CZ  TYR A  22      42.155  46.206  21.402  1.00  0.00           C  
ATOM    215  OH  TYR A  22      41.648  45.120  20.820  1.00  0.00           O  
ATOM    216  H   TYR A  22      46.429  48.673  20.956  1.00  0.00           H  
ATOM    217  HD1 TYR A  22      44.984  47.080  22.757  1.00  0.00           H  
ATOM    218  HD2 TYR A  22      41.705  49.576  21.451  1.00  0.00           H  
ATOM    219  HE1 TYR A  22      43.660  45.102  22.534  1.00  0.00           H  
ATOM    220  HE2 TYR A  22      40.793  47.494  20.454  1.00  0.00           H  
ATOM    221  HH  TYR A  22      41.104  45.326  20.006  1.00  0.00           H  
ATOM    222  N   SER A  23      44.584  52.524  22.318  1.00  0.00           N  
ATOM    223  CA  SER A  23      44.577  54.014  22.459  1.00  0.00           C  
ATOM    224  C   SER A  23      44.712  54.572  23.879  1.00  0.00           C  
ATOM    225  O   SER A  23      44.059  54.042  24.799  1.00  0.00           O  
ATOM    226  CB  SER A  23      43.500  54.671  21.634  1.00  0.00           C  
ATOM    227  OG  SER A  23      43.622  56.133  21.621  1.00  0.00           O  
ATOM    228  H   SER A  23      43.856  52.104  22.856  1.00  0.00           H  
ATOM    229  HG  SER A  23      43.116  56.516  22.388  1.00  0.00           H  
ATOM    230  N   ARG A  24      45.450  55.624  24.043  1.00  0.00           N  
ATOM    231  CA  ARG A  24      45.714  56.331  25.416  1.00  0.00           C  
ATOM    232  C   ARG A  24      45.402  57.820  25.338  1.00  0.00           C  
ATOM    233  O   ARG A  24      45.851  58.616  26.190  1.00  0.00           O  
ATOM    234  CB  ARG A  24      47.138  56.116  25.778  1.00  0.00           C  
ATOM    235  CG  ARG A  24      47.570  54.751  26.142  1.00  0.00           C  
ATOM    236  CD  ARG A  24      47.847  53.773  24.908  1.00  0.00           C  
ATOM    237  NE  ARG A  24      48.621  54.309  23.744  1.00  0.00           N  
ATOM    238  CZ  ARG A  24      49.837  53.811  23.421  1.00  0.00           C  
ATOM    239  NH1 ARG A  24      50.399  52.879  24.132  1.00  0.00           N1+
ATOM    240  NH2 ARG A  24      50.648  54.377  22.461  1.00  0.00           N  
ATOM    241  H   ARG A  24      46.000  55.967  23.284  1.00  0.00           H  
ATOM    242  HE  ARG A  24      48.256  55.137  23.314  1.00  0.00           H  
ATOM    243 1HH1 ARG A  24      49.935  52.488  24.921  1.00  0.00           H  
ATOM    244 2HH1 ARG A  24      51.387  52.693  24.088  1.00  0.00           H  
ATOM    245 1HH2 ARG A  24      50.293  55.205  22.032  1.00  0.00           H  
ATOM    246 2HH2 ARG A  24      51.634  54.205  22.435  1.00  0.00           H  
ATOM    247  N   LYS A  25      44.550  58.268  24.438  1.00  0.00           N  
ATOM    248  CA  LYS A  25      44.524  59.675  23.968  1.00  0.00           C  
ATOM    249  C   LYS A  25      44.004  60.729  24.973  1.00  0.00           C  
ATOM    250  O   LYS A  25      44.542  61.805  24.955  1.00  0.00           O  
ATOM    251  CB  LYS A  25      43.709  59.836  22.721  1.00  0.00           C  
ATOM    252  CG  LYS A  25      44.458  59.413  21.507  1.00  0.00           C  
ATOM    253  CD  LYS A  25      43.582  59.640  20.270  1.00  0.00           C  
ATOM    254  CE  LYS A  25      44.108  58.663  19.146  1.00  0.00           C  
ATOM    255  NZ  LYS A  25      43.472  57.384  19.195  1.00  0.00           N1+
ATOM    256  H   LYS A  25      43.728  57.766  24.151  1.00  0.00           H  
ATOM    257  HZ1 LYS A  25      43.844  56.689  18.571  1.00  0.00           H  
ATOM    258  HZ2 LYS A  25      43.692  56.981  20.075  1.00  0.00           H  
ATOM    259  HZ3 LYS A  25      42.482  57.522  19.156  1.00  0.00           H  
ATOM    260  N   GLU A  26      43.349  60.385  26.101  1.00  0.00           N  
ATOM    261  CA  GLU A  26      43.065  61.386  27.145  1.00  0.00           C  
ATOM    262  C   GLU A  26      44.181  61.241  28.238  1.00  0.00           C  
ATOM    263  O   GLU A  26      44.973  62.127  28.596  1.00  0.00           O  
ATOM    264  CB  GLU A  26      41.682  61.143  27.808  1.00  0.00           C  
ATOM    265  CG  GLU A  26      40.571  61.442  26.776  1.00  0.00           C  
ATOM    266  CD  GLU A  26      40.154  62.918  26.555  1.00  0.00           C  
ATOM    267  OE1 GLU A  26      40.567  63.578  25.571  1.00  0.00           O  
ATOM    268  OE2 GLU A  26      39.267  63.357  27.318  1.00  0.00           O1-
ATOM    269  H   GLU A  26      42.858  59.522  26.019  1.00  0.00           H  
ATOM    270  N   GLY A  27      44.386  60.007  28.590  1.00  0.00           N  
ATOM    271  CA  GLY A  27      45.383  59.568  29.618  1.00  0.00           C  
ATOM    272  C   GLY A  27      46.804  59.972  29.254  1.00  0.00           C  
ATOM    273  O   GLY A  27      47.599  60.071  30.218  1.00  0.00           O  
ATOM    274  H   GLY A  27      43.796  59.270  28.255  1.00  0.00           H  
ATOM    275  N   GLN A  28      47.139  60.141  27.993  1.00  0.00           N  
ATOM    276  CA  GLN A  28      48.414  60.726  27.534  1.00  0.00           C  
ATOM    277  C   GLN A  28      48.644  62.211  27.806  1.00  0.00           C  
ATOM    278  O   GLN A  28      49.826  62.692  27.769  1.00  0.00           O  
ATOM    279  CB  GLN A  28      48.713  60.272  26.121  1.00  0.00           C  
ATOM    280  CG  GLN A  28      47.910  60.901  25.014  1.00  0.00           C  
ATOM    281  CD  GLN A  28      48.374  60.236  23.705  1.00  0.00           C  
ATOM    282  NE2 GLN A  28      49.034  60.921  22.846  1.00  0.00           N  
ATOM    283  OE1 GLN A  28      48.021  59.093  23.430  1.00  0.00           O  
ATOM    284  H   GLN A  28      46.583  59.892  27.200  1.00  0.00           H  
ATOM    285 1HE2 GLN A  28      49.094  61.917  22.934  1.00  0.00           H  
ATOM    286 2HE2 GLN A  28      49.651  60.443  22.235  1.00  0.00           H  
ATOM    287  N   ARG A  29      47.572  62.959  28.134  1.00  0.00           N  
ATOM    288  CA  ARG A  29      47.611  64.437  28.232  1.00  0.00           C  
ATOM    289  C   ARG A  29      48.215  65.020  29.526  1.00  0.00           C  
ATOM    290  O   ARG A  29      47.807  64.488  30.587  1.00  0.00           O  
ATOM    291  CB  ARG A  29      46.226  64.905  28.017  1.00  0.00           C  
ATOM    292  CG  ARG A  29      45.820  64.937  26.525  1.00  0.00           C  
ATOM    293  CD  ARG A  29      44.504  65.689  26.619  1.00  0.00           C  
ATOM    294  NE  ARG A  29      44.119  66.117  25.273  1.00  0.00           N  
ATOM    295  CZ  ARG A  29      43.951  67.370  24.870  1.00  0.00           C  
ATOM    296  NH1 ARG A  29      44.271  68.416  25.665  1.00  0.00           N1+
ATOM    297  NH2 ARG A  29      43.307  67.540  23.702  1.00  0.00           N  
ATOM    298  H   ARG A  29      46.653  62.580  28.180  1.00  0.00           H  
ATOM    299  HE  ARG A  29      43.650  65.447  24.691  1.00  0.00           H  
ATOM    300 1HH1 ARG A  29      44.548  68.185  26.598  1.00  0.00           H  
ATOM    301 2HH1 ARG A  29      44.017  69.376  25.508  1.00  0.00           H  
ATOM    302 1HH2 ARG A  29      42.873  66.723  23.309  1.00  0.00           H  
ATOM    303 2HH2 ARG A  29      43.270  68.344  23.130  1.00  0.00           H  
ATOM    304  N   GLN A  30      48.618  66.257  29.315  1.00  0.00           N  
ATOM    305  CA  GLN A  30      49.329  67.066  30.338  1.00  0.00           C  
ATOM    306  C   GLN A  30      48.521  67.218  31.663  1.00  0.00           C  
ATOM    307  O   GLN A  30      49.014  66.751  32.690  1.00  0.00           O  
ATOM    308  CB  GLN A  30      49.632  68.460  29.722  1.00  0.00           C  
ATOM    309  CG  GLN A  30      50.764  68.302  28.641  1.00  0.00           C  
ATOM    310  CD  GLN A  30      52.238  68.463  29.156  1.00  0.00           C  
ATOM    311  NE2 GLN A  30      52.688  69.700  29.310  1.00  0.00           N  
ATOM    312  OE1 GLN A  30      52.934  67.499  29.488  1.00  0.00           O  
ATOM    313  H   GLN A  30      48.694  66.671  28.405  1.00  0.00           H  
ATOM    314 1HE2 GLN A  30      52.107  70.447  28.985  1.00  0.00           H  
ATOM    315 2HE2 GLN A  30      53.666  69.861  29.409  1.00  0.00           H  
ATOM    316  N   GLU A  31      47.289  67.710  31.604  1.00  0.00           N  
ATOM    317  CA  GLU A  31      46.357  67.768  32.843  1.00  0.00           C  
ATOM    318  C   GLU A  31      46.011  66.435  33.492  1.00  0.00           C  
ATOM    319  O   GLU A  31      46.258  66.207  34.688  1.00  0.00           O  
ATOM    320  CB  GLU A  31      45.161  68.647  32.379  1.00  0.00           C  
ATOM    321  CG  GLU A  31      45.518  70.118  32.258  1.00  0.00           C  
ATOM    322  CD  GLU A  31      46.062  70.487  30.876  1.00  0.00           C  
ATOM    323  OE1 GLU A  31      47.311  70.450  30.615  1.00  0.00           O  
ATOM    324  OE2 GLU A  31      45.255  70.838  30.012  1.00  0.00           O1-
ATOM    325  H   GLU A  31      46.946  68.268  30.853  1.00  0.00           H  
ATOM    326  N   ASN A  32      45.607  65.467  32.660  1.00  0.00           N  
ATOM    327  CA  ASN A  32      45.187  64.138  33.166  1.00  0.00           C  
ATOM    328  C   ASN A  32      46.345  63.322  33.880  1.00  0.00           C  
ATOM    329  O   ASN A  32      46.189  62.692  34.918  1.00  0.00           O  
ATOM    330  CB  ASN A  32      44.635  63.321  31.989  1.00  0.00           C  
ATOM    331  CG  ASN A  32      43.341  63.838  31.435  1.00  0.00           C  
ATOM    332  ND2 ASN A  32      42.272  63.005  31.476  1.00  0.00           N  
ATOM    333  OD1 ASN A  32      43.202  64.959  30.939  1.00  0.00           O  
ATOM    334  H   ASN A  32      45.755  65.558  31.682  1.00  0.00           H  
ATOM    335 1HD2 ASN A  32      42.556  62.054  31.634  1.00  0.00           H  
ATOM    336 2HD2 ASN A  32      41.317  63.162  31.231  1.00  0.00           H  
ATOM    337  N   LYS A  33      47.584  63.622  33.414  1.00  0.00           N  
ATOM    338  CA  LYS A  33      48.756  63.013  34.045  1.00  0.00           C  
ATOM    339  C   LYS A  33      49.004  63.091  35.537  1.00  0.00           C  
ATOM    340  O   LYS A  33      49.506  62.145  36.069  1.00  0.00           O  
ATOM    341  CB  LYS A  33      50.025  63.451  33.359  1.00  0.00           C  
ATOM    342  CG  LYS A  33      50.321  62.439  32.216  1.00  0.00           C  
ATOM    343  CD  LYS A  33      51.557  62.698  31.347  1.00  0.00           C  
ATOM    344  CE  LYS A  33      51.851  61.466  30.527  1.00  0.00           C  
ATOM    345  NZ  LYS A  33      52.634  61.930  29.359  1.00  0.00           N1+
ATOM    346  H   LYS A  33      47.709  64.246  32.641  1.00  0.00           H  
ATOM    347  HZ1 LYS A  33      53.560  61.706  29.665  1.00  0.00           H  
ATOM    348  HZ2 LYS A  33      52.367  61.398  28.545  1.00  0.00           H  
ATOM    349  HZ3 LYS A  33      52.361  62.848  29.095  1.00  0.00           H  
ATOM    350  N   ASN A  34      48.542  64.158  36.218  1.00  0.00           N  
ATOM    351  CA  ASN A  34      48.909  64.484  37.600  1.00  0.00           C  
ATOM    352  C   ASN A  34      48.046  63.617  38.525  1.00  0.00           C  
ATOM    353  O   ASN A  34      48.335  63.373  39.698  1.00  0.00           O  
ATOM    354  CB  ASN A  34      48.705  65.955  37.959  1.00  0.00           C  
ATOM    355  CG  ASN A  34      47.336  66.568  37.459  1.00  0.00           C  
ATOM    356  ND2 ASN A  34      47.305  67.876  37.101  1.00  0.00           N  
ATOM    357  OD1 ASN A  34      46.246  66.031  37.642  1.00  0.00           O  
ATOM    358  H   ASN A  34      48.066  64.857  35.679  1.00  0.00           H  
ATOM    359 1HD2 ASN A  34      48.114  68.458  37.176  1.00  0.00           H  
ATOM    360 2HD2 ASN A  34      46.471  68.255  36.722  1.00  0.00           H  
ATOM    361  N   LYS A  35      46.926  63.132  37.953  1.00  0.00           N  
ATOM    362  CA  LYS A  35      45.945  62.141  38.489  1.00  0.00           C  
ATOM    363  C   LYS A  35      46.474  60.697  38.285  1.00  0.00           C  
ATOM    364  O   LYS A  35      45.952  59.674  38.767  1.00  0.00           O  
ATOM    365  CB  LYS A  35      44.564  62.368  37.945  1.00  0.00           C  
ATOM    366  CG  LYS A  35      43.845  63.562  38.436  1.00  0.00           C  
ATOM    367  CD  LYS A  35      43.083  63.581  39.774  1.00  0.00           C  
ATOM    368  CE  LYS A  35      42.409  64.920  39.829  1.00  0.00           C  
ATOM    369  NZ  LYS A  35      41.288  64.958  40.875  1.00  0.00           N1+
ATOM    370  H   LYS A  35      46.606  63.673  37.177  1.00  0.00           H  
ATOM    371  HZ1 LYS A  35      40.591  64.267  40.693  1.00  0.00           H  
ATOM    372  HZ2 LYS A  35      41.598  64.700  41.787  1.00  0.00           H  
ATOM    373  HZ3 LYS A  35      40.798  65.825  40.916  1.00  0.00           H  
ATOM    374  N   ASN A  36      47.726  60.555  37.810  1.00  0.00           N  
ATOM    375  CA  ASN A  36      48.383  59.208  37.559  1.00  0.00           C  
ATOM    376  C   ASN A  36      49.696  59.041  38.432  1.00  0.00           C  
ATOM    377  O   ASN A  36      50.341  60.068  38.601  1.00  0.00           O  
ATOM    378  CB  ASN A  36      48.724  59.138  36.030  1.00  0.00           C  
ATOM    379  CG  ASN A  36      47.458  59.065  35.140  1.00  0.00           C  
ATOM    380  ND2 ASN A  36      47.642  59.450  33.909  1.00  0.00           N  
ATOM    381  OD1 ASN A  36      46.401  58.588  35.478  1.00  0.00           O  
ATOM    382  H   ASN A  36      48.320  61.325  37.605  1.00  0.00           H  
ATOM    383 1HD2 ASN A  36      48.410  60.037  33.648  1.00  0.00           H  
ATOM    384 2HD2 ASN A  36      46.843  59.294  33.316  1.00  0.00           H  
ATOM    385  N   ARG A  37      50.113  57.909  39.137  1.00  0.00           N  
ATOM    386  CA  ARG A  37      51.312  57.819  39.961  1.00  0.00           C  
ATOM    387  C   ARG A  37      52.525  57.372  39.083  1.00  0.00           C  
ATOM    388  O   ARG A  37      53.616  58.040  39.089  1.00  0.00           O  
ATOM    389  CB  ARG A  37      51.088  56.738  41.075  1.00  0.00           C  
ATOM    390  CG  ARG A  37      52.305  56.679  42.008  1.00  0.00           C  
ATOM    391  CD  ARG A  37      52.094  55.622  43.098  1.00  0.00           C  
ATOM    392  NE  ARG A  37      51.239  56.065  44.182  1.00  0.00           N  
ATOM    393  CZ  ARG A  37      49.908  55.801  44.404  1.00  0.00           C  
ATOM    394  NH1 ARG A  37      49.118  55.067  43.634  1.00  0.00           N1+
ATOM    395  NH2 ARG A  37      49.261  56.241  45.523  1.00  0.00           N  
ATOM    396  H   ARG A  37      49.440  57.211  39.421  1.00  0.00           H  
ATOM    397  HE  ARG A  37      51.669  56.754  44.756  1.00  0.00           H  
ATOM    398 1HH1 ARG A  37      49.558  54.473  42.965  1.00  0.00           H  
ATOM    399 2HH1 ARG A  37      48.133  54.955  43.771  1.00  0.00           H  
ATOM    400 1HH2 ARG A  37      49.719  56.844  46.180  1.00  0.00           H  
ATOM    401 2HH2 ARG A  37      48.263  56.246  45.531  1.00  0.00           H  
ATOM    402  N   TYR A  38      52.305  56.267  38.373  1.00  0.00           N  
ATOM    403  CA  TYR A  38      53.404  55.659  37.577  1.00  0.00           C  
ATOM    404  C   TYR A  38      53.334  55.795  36.070  1.00  0.00           C  
ATOM    405  O   TYR A  38      52.347  55.454  35.330  1.00  0.00           O  
ATOM    406  CB  TYR A  38      53.504  54.143  37.832  1.00  0.00           C  
ATOM    407  CG  TYR A  38      53.829  53.852  39.286  1.00  0.00           C  
ATOM    408  CD1 TYR A  38      55.087  53.352  39.462  1.00  0.00           C  
ATOM    409  CD2 TYR A  38      52.725  53.447  40.118  1.00  0.00           C  
ATOM    410  CE1 TYR A  38      55.372  52.544  40.577  1.00  0.00           C  
ATOM    411  CE2 TYR A  38      53.069  52.713  41.255  1.00  0.00           C  
ATOM    412  CZ  TYR A  38      54.378  52.216  41.509  1.00  0.00           C  
ATOM    413  OH  TYR A  38      54.653  51.679  42.751  1.00  0.00           O  
ATOM    414  H   TYR A  38      51.384  55.968  38.104  1.00  0.00           H  
ATOM    415  HD1 TYR A  38      55.800  53.429  38.643  1.00  0.00           H  
ATOM    416  HD2 TYR A  38      51.719  53.840  39.921  1.00  0.00           H  
ATOM    417  HE1 TYR A  38      56.385  52.131  40.625  1.00  0.00           H  
ATOM    418  HE2 TYR A  38      52.257  52.252  41.824  1.00  0.00           H  
ATOM    419  HH  TYR A  38      54.936  52.519  43.226  1.00  0.00           H  
ATOM    420  N   LYS A  39      54.527  55.952  35.547  1.00  0.00           N  
ATOM    421  CA  LYS A  39      54.779  56.473  34.193  1.00  0.00           C  
ATOM    422  C   LYS A  39      54.058  55.744  33.009  1.00  0.00           C  
ATOM    423  O   LYS A  39      53.328  56.362  32.221  1.00  0.00           O  
ATOM    424  CB  LYS A  39      56.264  56.607  33.924  1.00  0.00           C  
ATOM    425  CG  LYS A  39      56.552  57.377  32.645  1.00  0.00           C  
ATOM    426  CD  LYS A  39      58.096  57.530  32.482  1.00  0.00           C  
ATOM    427  CE  LYS A  39      58.475  58.312  31.283  1.00  0.00           C  
ATOM    428  NZ  LYS A  39      59.896  58.153  30.913  1.00  0.00           N1+
ATOM    429  H   LYS A  39      55.342  55.600  36.002  1.00  0.00           H  
ATOM    430  HZ1 LYS A  39      60.020  58.777  30.140  1.00  0.00           H  
ATOM    431  HZ2 LYS A  39      60.490  58.481  31.653  1.00  0.00           H  
ATOM    432  HZ3 LYS A  39      60.125  57.233  30.607  1.00  0.00           H  
ATOM    433  N   ASN A  40      54.294  54.473  32.838  1.00  0.00           N  
ATOM    434  CA  ASN A  40      53.700  53.704  31.686  1.00  0.00           C  
ATOM    435  C   ASN A  40      52.215  53.283  31.902  1.00  0.00           C  
ATOM    436  O   ASN A  40      51.524  53.091  30.907  1.00  0.00           O  
ATOM    437  CB  ASN A  40      54.609  52.520  31.286  1.00  0.00           C  
ATOM    438  CG  ASN A  40      54.802  51.496  32.374  1.00  0.00           C  
ATOM    439  ND2 ASN A  40      54.221  50.370  32.234  1.00  0.00           N  
ATOM    440  OD1 ASN A  40      55.257  51.825  33.437  1.00  0.00           O  
ATOM    441  H   ASN A  40      54.956  53.937  33.364  1.00  0.00           H  
ATOM    442 1HD2 ASN A  40      53.657  50.141  31.436  1.00  0.00           H  
ATOM    443 2HD2 ASN A  40      54.506  49.623  32.843  1.00  0.00           H  
ATOM    444  N   ILE A  41      51.709  53.371  33.131  1.00  0.00           N  
ATOM    445  CA  ILE A  41      50.312  52.980  33.464  1.00  0.00           C  
ATOM    446  C   ILE A  41      49.343  54.140  33.081  1.00  0.00           C  
ATOM    447  O   ILE A  41      48.663  54.758  33.913  1.00  0.00           O  
ATOM    448  CB  ILE A  41      50.116  52.694  34.981  1.00  0.00           C  
ATOM    449  CG1 ILE A  41      51.367  52.094  35.619  1.00  0.00           C  
ATOM    450  CG2 ILE A  41      48.911  51.776  35.127  1.00  0.00           C  
ATOM    451  CD  ILE A  41      52.079  50.813  35.001  1.00  0.00           C  
ATOM    452  H   ILE A  41      52.162  53.712  33.955  1.00  0.00           H  
ATOM    453  N   LEU A  42      49.396  54.642  31.790  1.00  0.00           N  
ATOM    454  CA  LEU A  42      48.299  55.512  31.258  1.00  0.00           C  
ATOM    455  C   LEU A  42      47.121  54.677  30.762  1.00  0.00           C  
ATOM    456  O   LEU A  42      47.425  53.773  29.998  1.00  0.00           O  
ATOM    457  CB  LEU A  42      48.837  56.387  30.099  1.00  0.00           C  
ATOM    458  CG  LEU A  42      50.154  57.123  30.240  1.00  0.00           C  
ATOM    459  CD1 LEU A  42      50.445  57.626  28.812  1.00  0.00           C  
ATOM    460  CD2 LEU A  42      50.144  58.136  31.354  1.00  0.00           C  
ATOM    461  H   LEU A  42      50.153  54.500  31.156  1.00  0.00           H  
ATOM    462  N   PRO A  43      45.857  54.924  31.193  1.00  0.00           N  
ATOM    463  CA  PRO A  43      44.751  54.070  30.772  1.00  0.00           C  
ATOM    464  C   PRO A  43      44.271  54.021  29.371  1.00  0.00           C  
ATOM    465  O   PRO A  43      44.075  55.047  28.744  1.00  0.00           O  
ATOM    466  CB  PRO A  43      43.696  54.522  31.760  1.00  0.00           C  
ATOM    467  CG  PRO A  43      43.797  55.974  31.839  1.00  0.00           C  
ATOM    468  CD  PRO A  43      45.321  56.120  31.839  1.00  0.00           C  
ATOM    469  N   PHE A  44      43.798  52.843  28.996  1.00  0.00           N  
ATOM    470  CA  PHE A  44      43.182  52.533  27.685  1.00  0.00           C  
ATOM    471  C   PHE A  44      41.816  53.163  27.419  1.00  0.00           C  
ATOM    472  O   PHE A  44      40.898  52.932  28.245  1.00  0.00           O  
ATOM    473  CB  PHE A  44      43.073  51.038  27.491  1.00  0.00           C  
ATOM    474  CG  PHE A  44      44.278  50.300  26.888  1.00  0.00           C  
ATOM    475  CD1 PHE A  44      45.423  50.886  26.506  1.00  0.00           C  
ATOM    476  CD2 PHE A  44      44.159  48.880  26.964  1.00  0.00           C  
ATOM    477  CE1 PHE A  44      46.540  50.112  26.209  1.00  0.00           C  
ATOM    478  CE2 PHE A  44      45.248  48.073  26.650  1.00  0.00           C  
ATOM    479  CZ  PHE A  44      46.419  48.712  26.230  1.00  0.00           C  
ATOM    480  H   PHE A  44      43.849  52.070  29.626  1.00  0.00           H  
ATOM    481  HD1 PHE A  44      45.536  51.961  26.593  1.00  0.00           H  
ATOM    482  HD2 PHE A  44      43.272  48.357  27.311  1.00  0.00           H  
ATOM    483  HE1 PHE A  44      47.309  50.543  25.580  1.00  0.00           H  
ATOM    484  HE2 PHE A  44      45.192  47.002  26.846  1.00  0.00           H  
ATOM    485  HZ  PHE A  44      47.249  48.079  25.911  1.00  0.00           H  
ATOM    486  N   ASP A  45      41.714  53.689  26.167  1.00  0.00           N  
ATOM    487  CA  ASP A  45      40.575  54.638  25.911  1.00  0.00           C  
ATOM    488  C   ASP A  45      39.161  54.075  25.846  1.00  0.00           C  
ATOM    489  O   ASP A  45      38.155  54.592  26.261  1.00  0.00           O  
ATOM    490  CB  ASP A  45      40.769  55.474  24.588  1.00  0.00           C  
ATOM    491  CG  ASP A  45      41.596  56.775  24.637  1.00  0.00           C  
ATOM    492  OD1 ASP A  45      41.499  57.585  25.588  1.00  0.00           O  
ATOM    493  OD2 ASP A  45      42.229  57.055  23.593  1.00  0.00           O1-
ATOM    494  H   ASP A  45      42.431  53.657  25.464  1.00  0.00           H  
ATOM    495  N   HIS A  46      39.180  52.963  25.155  1.00  0.00           N  
ATOM    496  CA  HIS A  46      37.985  52.091  24.973  1.00  0.00           C  
ATOM    497  C   HIS A  46      37.397  51.404  26.241  1.00  0.00           C  
ATOM    498  O   HIS A  46      36.148  51.252  26.223  1.00  0.00           O  
ATOM    499  CB  HIS A  46      38.115  51.076  23.874  1.00  0.00           C  
ATOM    500  CG  HIS A  46      39.058  49.865  24.203  1.00  0.00           C  
ATOM    501  CD2 HIS A  46      38.888  48.655  23.644  1.00  0.00           C  
ATOM    502  ND1 HIS A  46      40.200  49.841  24.842  1.00  0.00           N  
ATOM    503  CE1 HIS A  46      40.703  48.606  24.807  1.00  0.00           C  
ATOM    504  NE2 HIS A  46      39.905  47.937  23.950  1.00  0.00           N  
ATOM    505  H   HIS A  46      40.057  52.536  24.902  1.00  0.00           H  
ATOM    506  HD2 HIS A  46      38.117  48.335  22.954  1.00  0.00           H  
ATOM    507  HE1 HIS A  46      41.704  48.255  25.056  1.00  0.00           H  
ATOM    508  HE2 HIS A  46      39.971  46.960  23.730  1.00  0.00           H  
ATOM    509  N   THR A  47      38.171  51.308  27.347  1.00  0.00           N  
ATOM    510  CA  THR A  47      37.642  50.636  28.547  1.00  0.00           C  
ATOM    511  C   THR A  47      37.651  51.459  29.887  1.00  0.00           C  
ATOM    512  O   THR A  47      37.055  51.101  30.860  1.00  0.00           O  
ATOM    513  CB  THR A  47      38.332  49.316  28.787  1.00  0.00           C  
ATOM    514  CG2 THR A  47      37.889  48.201  27.828  1.00  0.00           C  
ATOM    515  OG1 THR A  47      39.762  49.494  28.821  1.00  0.00           O  
ATOM    516  H   THR A  47      39.163  51.264  27.295  1.00  0.00           H  
ATOM    517  HG1 THR A  47      40.194  48.615  29.012  1.00  0.00           H  
ATOM    518  N   ARG A  48      37.955  52.769  29.762  1.00  0.00           N  
ATOM    519  CA  ARG A  48      38.195  53.651  30.942  1.00  0.00           C  
ATOM    520  C   ARG A  48      36.852  54.102  31.558  1.00  0.00           C  
ATOM    521  O   ARG A  48      35.891  54.502  30.903  1.00  0.00           O  
ATOM    522  CB  ARG A  48      39.117  54.833  30.678  1.00  0.00           C  
ATOM    523  CG  ARG A  48      38.688  55.884  29.722  1.00  0.00           C  
ATOM    524  CD  ARG A  48      39.283  57.215  30.119  1.00  0.00           C  
ATOM    525  NE  ARG A  48      38.821  58.278  29.270  1.00  0.00           N  
ATOM    526  CZ  ARG A  48      38.256  59.428  29.726  1.00  0.00           C  
ATOM    527  NH1 ARG A  48      38.091  59.605  31.068  1.00  0.00           N1+
ATOM    528  NH2 ARG A  48      37.545  60.238  28.983  1.00  0.00           N  
ATOM    529  H   ARG A  48      37.795  53.243  28.895  1.00  0.00           H  
ATOM    530  HE  ARG A  48      38.868  58.216  28.270  1.00  0.00           H  
ATOM    531 1HH1 ARG A  48      38.297  58.919  31.759  1.00  0.00           H  
ATOM    532 2HH1 ARG A  48      37.831  60.518  31.383  1.00  0.00           H  
ATOM    533 1HH2 ARG A  48      37.132  60.006  28.100  1.00  0.00           H  
ATOM    534 2HH2 ARG A  48      37.532  61.205  29.263  1.00  0.00           H  
ATOM    535  N   VAL A  49      36.808  54.048  32.942  1.00  0.00           N  
ATOM    536  CA  VAL A  49      35.670  54.549  33.704  1.00  0.00           C  
ATOM    537  C   VAL A  49      35.571  56.071  33.530  1.00  0.00           C  
ATOM    538  O   VAL A  49      36.193  56.863  34.197  1.00  0.00           O  
ATOM    539  CB  VAL A  49      35.797  54.206  35.209  1.00  0.00           C  
ATOM    540  CG1 VAL A  49      34.631  54.724  36.047  1.00  0.00           C  
ATOM    541  CG2 VAL A  49      35.655  52.699  35.301  1.00  0.00           C  
ATOM    542  H   VAL A  49      37.556  53.604  33.438  1.00  0.00           H  
ATOM    543  N   VAL A  50      34.556  56.432  32.723  1.00  0.00           N  
ATOM    544  CA  VAL A  50      34.105  57.800  32.520  1.00  0.00           C  
ATOM    545  C   VAL A  50      33.357  58.259  33.809  1.00  0.00           C  
ATOM    546  O   VAL A  50      32.359  57.655  34.139  1.00  0.00           O  
ATOM    547  CB  VAL A  50      33.184  57.942  31.306  1.00  0.00           C  
ATOM    548  CG1 VAL A  50      32.549  59.340  31.210  1.00  0.00           C  
ATOM    549  CG2 VAL A  50      33.873  57.548  30.017  1.00  0.00           C  
ATOM    550  H   VAL A  50      33.978  55.694  32.379  1.00  0.00           H  
ATOM    551  N   LEU A  51      33.963  59.200  34.556  1.00  0.00           N  
ATOM    552  CA  LEU A  51      33.342  59.846  35.738  1.00  0.00           C  
ATOM    553  C   LEU A  51      32.271  60.837  35.255  1.00  0.00           C  
ATOM    554  O   LEU A  51      32.568  61.760  34.531  1.00  0.00           O  
ATOM    555  CB  LEU A  51      34.416  60.539  36.569  1.00  0.00           C  
ATOM    556  CG  LEU A  51      35.312  59.541  37.332  1.00  0.00           C  
ATOM    557  CD1 LEU A  51      36.174  60.446  38.208  1.00  0.00           C  
ATOM    558  CD2 LEU A  51      34.473  58.628  38.135  1.00  0.00           C  
ATOM    559  H   LEU A  51      34.899  59.514  34.443  1.00  0.00           H  
ATOM    560  N   HIS A  52      31.104  60.524  35.618  1.00  0.00           N  
ATOM    561  CA  HIS A  52      29.901  61.323  35.366  1.00  0.00           C  
ATOM    562  C   HIS A  52      29.772  62.731  35.932  1.00  0.00           C  
ATOM    563  O   HIS A  52      30.241  62.975  37.034  1.00  0.00           O  
ATOM    564  CB  HIS A  52      28.691  60.501  35.830  1.00  0.00           C  
ATOM    565  CG  HIS A  52      28.198  59.424  34.796  1.00  0.00           C  
ATOM    566  CD2 HIS A  52      28.963  58.404  34.366  1.00  0.00           C  
ATOM    567  ND1 HIS A  52      27.108  59.519  34.065  1.00  0.00           N  
ATOM    568  CE1 HIS A  52      27.142  58.551  33.181  1.00  0.00           C  
ATOM    569  NE2 HIS A  52      28.350  57.926  33.336  1.00  0.00           N  
ATOM    570  H   HIS A  52      31.032  59.629  36.074  1.00  0.00           H  
ATOM    571  HD2 HIS A  52      29.739  57.908  34.958  1.00  0.00           H  
ATOM    572  HE1 HIS A  52      26.394  58.387  32.411  1.00  0.00           H  
ATOM    573  HE2 HIS A  52      28.660  57.104  32.875  1.00  0.00           H  
ATOM    574  N   ASP A  53      29.525  63.684  35.037  1.00  0.00           N  
ATOM    575  CA  ASP A  53      29.216  65.066  35.341  1.00  0.00           C  
ATOM    576  C   ASP A  53      30.213  66.220  35.708  1.00  0.00           C  
ATOM    577  O   ASP A  53      30.959  66.028  36.687  1.00  0.00           O  
ATOM    578  CB  ASP A  53      28.079  65.224  36.371  1.00  0.00           C  
ATOM    579  CG  ASP A  53      26.722  64.955  35.706  1.00  0.00           C  
ATOM    580  OD1 ASP A  53      26.308  63.809  35.352  1.00  0.00           O  
ATOM    581  OD2 ASP A  53      26.099  66.029  35.627  1.00  0.00           O1-
ATOM    582  H   ASP A  53      29.337  63.370  34.105  1.00  0.00           H  
ATOM    583  N   GLY A  54      30.128  67.337  35.003  1.00  0.00           N  
ATOM    584  CA  GLY A  54      31.002  68.553  35.148  1.00  0.00           C  
ATOM    585  C   GLY A  54      30.964  69.242  36.522  1.00  0.00           C  
ATOM    586  O   GLY A  54      30.250  68.857  37.384  1.00  0.00           O  
ATOM    587  H   GLY A  54      29.562  67.463  34.193  1.00  0.00           H  
ATOM    588  N   ASP A  55      32.057  69.925  36.854  1.00  0.00           N  
ATOM    589  CA  ASP A  55      32.307  70.384  38.216  1.00  0.00           C  
ATOM    590  C   ASP A  55      32.943  71.753  38.106  1.00  0.00           C  
ATOM    591  O   ASP A  55      33.856  71.898  37.307  1.00  0.00           O  
ATOM    592  CB  ASP A  55      33.150  69.330  38.994  1.00  0.00           C  
ATOM    593  CG  ASP A  55      33.410  69.950  40.395  1.00  0.00           C  
ATOM    594  OD1 ASP A  55      32.737  69.399  41.306  1.00  0.00           O  
ATOM    595  OD2 ASP A  55      34.280  70.866  40.520  1.00  0.00           O1-
ATOM    596  H   ASP A  55      32.799  69.869  36.190  1.00  0.00           H  
ATOM    597  N   PRO A  56      32.323  72.823  38.758  1.00  0.00           N  
ATOM    598  CA  PRO A  56      32.801  74.217  38.790  1.00  0.00           C  
ATOM    599  C   PRO A  56      34.266  74.496  39.228  1.00  0.00           C  
ATOM    600  O   PRO A  56      34.842  75.620  39.153  1.00  0.00           O  
ATOM    601  CB  PRO A  56      31.839  74.930  39.724  1.00  0.00           C  
ATOM    602  CG  PRO A  56      30.477  74.245  39.372  1.00  0.00           C  
ATOM    603  CD  PRO A  56      30.893  72.725  39.170  1.00  0.00           C  
ATOM    604  N   ASN A  57      34.952  73.448  39.802  1.00  0.00           N  
ATOM    605  CA  ASN A  57      36.356  73.515  40.288  1.00  0.00           C  
ATOM    606  C   ASN A  57      37.352  72.447  39.771  1.00  0.00           C  
ATOM    607  O   ASN A  57      38.413  72.868  39.311  1.00  0.00           O  
ATOM    608  CB  ASN A  57      36.272  73.445  41.835  1.00  0.00           C  
ATOM    609  CG  ASN A  57      36.021  74.814  42.487  1.00  0.00           C  
ATOM    610  ND2 ASN A  57      34.775  75.003  42.840  1.00  0.00           N  
ATOM    611  OD1 ASN A  57      36.935  75.567  42.723  1.00  0.00           O  
ATOM    612  H   ASN A  57      34.504  72.553  39.773  1.00  0.00           H  
ATOM    613 1HD2 ASN A  57      34.042  74.393  42.544  1.00  0.00           H  
ATOM    614 2HD2 ASN A  57      34.595  75.864  43.318  1.00  0.00           H  
ATOM    615  N   GLU A  58      36.938  71.180  39.731  1.00  0.00           N  
ATOM    616  CA  GLU A  58      37.703  70.048  39.201  1.00  0.00           C  
ATOM    617  C   GLU A  58      37.913  70.015  37.679  1.00  0.00           C  
ATOM    618  O   GLU A  58      37.034  69.830  36.826  1.00  0.00           O  
ATOM    619  CB  GLU A  58      37.101  68.737  39.805  1.00  0.00           C  
ATOM    620  CG  GLU A  58      37.958  67.412  39.655  1.00  0.00           C  
ATOM    621  CD  GLU A  58      39.203  67.544  40.479  1.00  0.00           C  
ATOM    622  OE1 GLU A  58      39.145  67.217  41.671  1.00  0.00           O  
ATOM    623  OE2 GLU A  58      40.353  67.580  39.955  1.00  0.00           O1-
ATOM    624  H   GLU A  58      36.042  70.939  40.110  1.00  0.00           H  
ATOM    625  N   PRO A  59      39.246  70.043  37.404  1.00  0.00           N  
ATOM    626  CA  PRO A  59      39.711  70.233  35.979  1.00  0.00           C  
ATOM    627  C   PRO A  59      39.342  69.264  34.844  1.00  0.00           C  
ATOM    628  O   PRO A  59      38.638  69.588  33.873  1.00  0.00           O  
ATOM    629  CB  PRO A  59      41.214  70.389  36.067  1.00  0.00           C  
ATOM    630  CG  PRO A  59      41.490  70.952  37.492  1.00  0.00           C  
ATOM    631  CD  PRO A  59      40.325  70.356  38.377  1.00  0.00           C  
ATOM    632  N   VAL A  60      39.822  68.032  34.919  1.00  0.00           N  
ATOM    633  CA  VAL A  60      39.459  67.033  33.893  1.00  0.00           C  
ATOM    634  C   VAL A  60      38.399  66.041  34.512  1.00  0.00           C  
ATOM    635  O   VAL A  60      38.580  64.846  34.648  1.00  0.00           O  
ATOM    636  CB  VAL A  60      40.666  66.221  33.429  1.00  0.00           C  
ATOM    637  CG1 VAL A  60      41.730  67.033  32.580  1.00  0.00           C  
ATOM    638  CG2 VAL A  60      41.444  65.529  34.566  1.00  0.00           C  
ATOM    639  H   VAL A  60      40.522  67.822  35.597  1.00  0.00           H  
ATOM    640  N   SER A  61      37.212  66.601  34.846  1.00  0.00           N  
ATOM    641  CA  SER A  61      36.088  65.953  35.634  1.00  0.00           C  
ATOM    642  C   SER A  61      35.605  64.553  35.222  1.00  0.00           C  
ATOM    643  O   SER A  61      35.143  63.792  36.099  1.00  0.00           O  
ATOM    644  CB  SER A  61      34.934  66.928  35.854  1.00  0.00           C  
ATOM    645  OG  SER A  61      34.728  67.873  34.780  1.00  0.00           O  
ATOM    646  H   SER A  61      36.961  67.460  34.392  1.00  0.00           H  
ATOM    647  HG  SER A  61      34.238  67.284  34.138  1.00  0.00           H  
ATOM    648  N   ASP A  62      35.864  64.158  33.988  1.00  0.00           N  
ATOM    649  CA  ASP A  62      35.532  62.827  33.497  1.00  0.00           C  
ATOM    650  C   ASP A  62      36.566  61.750  33.850  1.00  0.00           C  
ATOM    651  O   ASP A  62      36.312  60.583  33.581  1.00  0.00           O  
ATOM    652  CB  ASP A  62      35.070  62.882  32.055  1.00  0.00           C  
ATOM    653  CG  ASP A  62      36.190  63.141  31.061  1.00  0.00           C  
ATOM    654  OD1 ASP A  62      35.953  63.966  30.142  1.00  0.00           O  
ATOM    655  OD2 ASP A  62      37.259  62.479  31.105  1.00  0.00           O1-
ATOM    656  H   ASP A  62      36.293  64.698  33.267  1.00  0.00           H  
ATOM    657  N   TYR A  63      37.772  62.077  34.269  1.00  0.00           N  
ATOM    658  CA  TYR A  63      38.946  61.135  34.311  1.00  0.00           C  
ATOM    659  C   TYR A  63      39.272  60.526  35.709  1.00  0.00           C  
ATOM    660  O   TYR A  63      39.517  61.280  36.659  1.00  0.00           O  
ATOM    661  CB  TYR A  63      40.127  61.847  33.651  1.00  0.00           C  
ATOM    662  CG  TYR A  63      41.428  61.029  33.579  1.00  0.00           C  
ATOM    663  CD1 TYR A  63      41.659  60.188  32.506  1.00  0.00           C  
ATOM    664  CD2 TYR A  63      42.399  61.150  34.590  1.00  0.00           C  
ATOM    665  CE1 TYR A  63      42.809  59.461  32.450  1.00  0.00           C  
ATOM    666  CE2 TYR A  63      43.553  60.327  34.564  1.00  0.00           C  
ATOM    667  CZ  TYR A  63      43.783  59.513  33.424  1.00  0.00           C  
ATOM    668  OH  TYR A  63      44.983  58.827  33.375  1.00  0.00           O  
ATOM    669  H   TYR A  63      37.973  63.056  34.355  1.00  0.00           H  
ATOM    670  HD1 TYR A  63      40.800  59.907  31.891  1.00  0.00           H  
ATOM    671  HD2 TYR A  63      42.418  62.019  35.254  1.00  0.00           H  
ATOM    672  HE1 TYR A  63      42.987  58.791  31.602  1.00  0.00           H  
ATOM    673  HE2 TYR A  63      44.297  60.372  35.349  1.00  0.00           H  
ATOM    674  HH  TYR A  63      45.282  58.709  34.317  1.00  0.00           H  
ATOM    675  N   ILE A  64      39.498  59.198  35.610  1.00  0.00           N  
ATOM    676  CA  ILE A  64      40.238  58.369  36.618  1.00  0.00           C  
ATOM    677  C   ILE A  64      40.873  57.180  35.982  1.00  0.00           C  
ATOM    678  O   ILE A  64      40.380  56.600  35.029  1.00  0.00           O  
ATOM    679  CB  ILE A  64      39.237  57.882  37.673  1.00  0.00           C  
ATOM    680  CG1 ILE A  64      39.686  57.096  38.927  1.00  0.00           C  
ATOM    681  CG2 ILE A  64      38.016  57.115  37.046  1.00  0.00           C  
ATOM    682  CD  ILE A  64      40.372  57.947  40.000  1.00  0.00           C  
ATOM    683  H   ILE A  64      39.185  58.746  34.774  1.00  0.00           H  
ATOM    684  N   ASN A  65      42.119  56.867  36.374  1.00  0.00           N  
ATOM    685  CA  ASN A  65      42.910  55.717  35.964  1.00  0.00           C  
ATOM    686  C   ASN A  65      42.300  54.416  36.463  1.00  0.00           C  
ATOM    687  O   ASN A  65      42.807  53.722  37.334  1.00  0.00           O  
ATOM    688  CB  ASN A  65      44.363  55.879  36.477  1.00  0.00           C  
ATOM    689  CG  ASN A  65      45.406  55.005  35.771  1.00  0.00           C  
ATOM    690  ND2 ASN A  65      46.570  55.548  35.482  1.00  0.00           N  
ATOM    691  OD1 ASN A  65      45.143  53.886  35.336  1.00  0.00           O  
ATOM    692  H   ASN A  65      42.656  57.541  36.892  1.00  0.00           H  
ATOM    693 1HD2 ASN A  65      46.796  56.416  35.934  1.00  0.00           H  
ATOM    694 2HD2 ASN A  65      47.263  54.971  35.055  1.00  0.00           H  
ATOM    695  N   ALA A  66      41.278  54.057  35.681  1.00  0.00           N  
ATOM    696  CA  ALA A  66      40.496  52.839  35.948  1.00  0.00           C  
ATOM    697  C   ALA A  66      39.877  52.254  34.694  1.00  0.00           C  
ATOM    698  O   ALA A  66      39.116  53.029  34.117  1.00  0.00           O  
ATOM    699  CB  ALA A  66      39.336  53.234  36.884  1.00  0.00           C  
ATOM    700  H   ALA A  66      40.915  54.605  34.929  1.00  0.00           H  
ATOM    701  N   ASN A  67      39.813  50.924  34.665  1.00  0.00           N  
ATOM    702  CA  ASN A  67      39.273  50.261  33.498  1.00  0.00           C  
ATOM    703  C   ASN A  67      38.215  49.159  33.822  1.00  0.00           C  
ATOM    704  O   ASN A  67      38.314  48.480  34.828  1.00  0.00           O  
ATOM    705  CB  ASN A  67      40.425  49.688  32.690  1.00  0.00           C  
ATOM    706  CG  ASN A  67      41.224  50.773  31.918  1.00  0.00           C  
ATOM    707  ND2 ASN A  67      40.947  51.048  30.647  1.00  0.00           N  
ATOM    708  OD1 ASN A  67      42.136  51.466  32.413  1.00  0.00           O  
ATOM    709  H   ASN A  67      40.441  50.397  35.227  1.00  0.00           H  
ATOM    710 1HD2 ASN A  67      40.372  50.503  30.048  1.00  0.00           H  
ATOM    711 2HD2 ASN A  67      41.385  51.853  30.232  1.00  0.00           H  
ATOM    712  N   ILE A  68      37.117  49.271  33.077  1.00  0.00           N  
ATOM    713  CA  ILE A  68      36.003  48.364  33.396  1.00  0.00           C  
ATOM    714  C   ILE A  68      36.245  47.040  32.661  1.00  0.00           C  
ATOM    715  O   ILE A  68      35.785  46.754  31.558  1.00  0.00           O  
ATOM    716  CB  ILE A  68      34.699  49.088  33.055  1.00  0.00           C  
ATOM    717  CG1 ILE A  68      33.458  48.272  33.442  1.00  0.00           C  
ATOM    718  CG2 ILE A  68      34.596  49.622  31.637  1.00  0.00           C  
ATOM    719  CD  ILE A  68      33.171  48.259  34.923  1.00  0.00           C  
ATOM    720  H   ILE A  68      37.163  49.676  32.166  1.00  0.00           H  
ATOM    721  N   ILE A  69      36.760  46.148  33.512  1.00  0.00           N  
ATOM    722  CA  ILE A  69      37.020  44.751  33.030  1.00  0.00           C  
ATOM    723  C   ILE A  69      35.871  43.794  33.294  1.00  0.00           C  
ATOM    724  O   ILE A  69      35.087  43.908  34.239  1.00  0.00           O  
ATOM    725  CB  ILE A  69      38.408  44.212  33.548  1.00  0.00           C  
ATOM    726  CG1 ILE A  69      39.461  45.226  33.087  1.00  0.00           C  
ATOM    727  CG2 ILE A  69      38.779  42.818  33.151  1.00  0.00           C  
ATOM    728  CD  ILE A  69      40.741  44.880  33.778  1.00  0.00           C  
ATOM    729  H   ILE A  69      36.893  46.408  34.470  1.00  0.00           H  
ATOM    730  N   MET A  70      35.511  43.416  32.108  1.00  0.00           N  
ATOM    731  CA  MET A  70      34.424  42.472  31.851  1.00  0.00           C  
ATOM    732  C   MET A  70      34.947  41.028  31.945  1.00  0.00           C  
ATOM    733  O   MET A  70      35.967  40.763  31.366  1.00  0.00           O  
ATOM    734  CB  MET A  70      33.767  42.743  30.476  1.00  0.00           C  
ATOM    735  CG  MET A  70      32.744  43.893  30.634  1.00  0.00           C  
ATOM    736  SD  MET A  70      32.037  44.217  29.005  1.00  0.00           S  
ATOM    737  CE  MET A  70      31.329  45.770  29.557  1.00  0.00           C  
ATOM    738  H   MET A  70      35.997  43.696  31.283  1.00  0.00           H  
ATOM    739  N   PRO A  71      34.110  40.203  32.576  1.00  0.00           N  
ATOM    740  CA  PRO A  71      34.399  38.761  32.528  1.00  0.00           C  
ATOM    741  C   PRO A  71      34.247  38.056  31.137  1.00  0.00           C  
ATOM    742  O   PRO A  71      34.763  36.947  30.923  1.00  0.00           O  
ATOM    743  CB  PRO A  71      33.527  38.026  33.548  1.00  0.00           C  
ATOM    744  CG  PRO A  71      33.102  39.166  34.444  1.00  0.00           C  
ATOM    745  CD  PRO A  71      33.162  40.484  33.652  1.00  0.00           C  
ATOM    746  N   GLU A  72      33.453  38.700  30.213  1.00  0.00           N  
ATOM    747  CA  GLU A  72      33.652  38.304  28.807  1.00  0.00           C  
ATOM    748  C   GLU A  72      33.423  39.641  27.999  1.00  0.00           C  
ATOM    749  O   GLU A  72      32.707  40.441  28.563  1.00  0.00           O  
ATOM    750  CB  GLU A  72      32.630  37.219  28.320  1.00  0.00           C  
ATOM    751  CG  GLU A  72      32.544  35.906  29.077  1.00  0.00           C  
ATOM    752  CD  GLU A  72      31.840  34.703  28.435  1.00  0.00           C  
ATOM    753  OE1 GLU A  72      32.252  34.130  27.409  1.00  0.00           O  
ATOM    754  OE2 GLU A  72      30.653  34.555  28.649  1.00  0.00           O1-
ATOM    755  H   GLU A  72      32.504  38.911  30.441  1.00  0.00           H  
ATOM    756  N   PHE A  73      33.883  39.813  26.783  1.00  0.00           N  
ATOM    757  CA  PHE A  73      33.676  41.049  25.936  1.00  0.00           C  
ATOM    758  C   PHE A  73      32.179  41.323  25.698  1.00  0.00           C  
ATOM    759  O   PHE A  73      31.545  40.594  24.883  1.00  0.00           O  
ATOM    760  CB  PHE A  73      34.373  40.810  24.606  1.00  0.00           C  
ATOM    761  CG  PHE A  73      35.929  40.948  24.673  1.00  0.00           C  
ATOM    762  CD1 PHE A  73      36.453  42.001  25.449  1.00  0.00           C  
ATOM    763  CD2 PHE A  73      36.741  40.026  24.033  1.00  0.00           C  
ATOM    764  CE1 PHE A  73      37.832  42.126  25.560  1.00  0.00           C  
ATOM    765  CE2 PHE A  73      38.126  40.149  24.186  1.00  0.00           C  
ATOM    766  CZ  PHE A  73      38.670  41.158  24.953  1.00  0.00           C  
ATOM    767  H   PHE A  73      34.264  39.073  26.240  1.00  0.00           H  
ATOM    768  HD1 PHE A  73      35.892  42.893  25.744  1.00  0.00           H  
ATOM    769  HD2 PHE A  73      36.260  39.144  23.607  1.00  0.00           H  
ATOM    770  HE1 PHE A  73      38.210  43.098  25.853  1.00  0.00           H  
ATOM    771  HE2 PHE A  73      38.882  39.655  23.584  1.00  0.00           H  
ATOM    772  HZ  PHE A  73      39.754  41.185  25.071  1.00  0.00           H  
ATOM    773  N   GLY A  74      31.598  42.164  26.494  1.00  0.00           N  
ATOM    774  CA  GLY A  74      30.144  42.301  26.547  1.00  0.00           C  
ATOM    775  C   GLY A  74      29.408  41.776  27.825  1.00  0.00           C  
ATOM    776  O   GLY A  74      28.189  41.875  27.840  1.00  0.00           O  
ATOM    777  H   GLY A  74      32.039  42.963  26.903  1.00  0.00           H  
ATOM    778  N   SER A  75      30.084  41.484  28.950  1.00  0.00           N  
ATOM    779  CA  SER A  75      29.378  41.047  30.163  1.00  0.00           C  
ATOM    780  C   SER A  75      28.818  42.028  31.149  1.00  0.00           C  
ATOM    781  O   SER A  75      29.100  43.217  31.180  1.00  0.00           O  
ATOM    782  CB  SER A  75      30.490  40.376  31.026  1.00  0.00           C  
ATOM    783  OG  SER A  75      30.752  39.050  30.540  1.00  0.00           O  
ATOM    784  H   SER A  75      31.080  41.434  28.869  1.00  0.00           H  
ATOM    785  HG  SER A  75      30.670  38.400  31.293  1.00  0.00           H  
ATOM    786  N   SER A  76      27.811  41.524  31.817  1.00  0.00           N  
ATOM    787  CA  SER A  76      26.929  42.333  32.689  1.00  0.00           C  
ATOM    788  C   SER A  76      27.709  43.118  33.807  1.00  0.00           C  
ATOM    789  O   SER A  76      28.615  42.595  34.399  1.00  0.00           O  
ATOM    790  CB  SER A  76      25.676  41.612  33.189  1.00  0.00           C  
ATOM    791  OG  SER A  76      25.883  40.351  33.865  1.00  0.00           O  
ATOM    792  H   SER A  76      27.712  40.532  31.889  1.00  0.00           H  
ATOM    793  HG  SER A  76      26.339  39.731  33.224  1.00  0.00           H  
ATOM    794  N   GLY A  77      27.123  44.232  34.186  1.00  0.00           N  
ATOM    795  CA  GLY A  77      27.675  45.225  35.224  1.00  0.00           C  
ATOM    796  C   GLY A  77      27.894  44.549  36.572  1.00  0.00           C  
ATOM    797  O   GLY A  77      28.946  44.596  37.135  1.00  0.00           O  
ATOM    798  H   GLY A  77      26.295  44.589  33.750  1.00  0.00           H  
ATOM    799  N   LYS A  78      26.936  43.708  36.946  1.00  0.00           N  
ATOM    800  CA  LYS A  78      26.934  42.822  38.168  1.00  0.00           C  
ATOM    801  C   LYS A  78      28.192  41.841  38.342  1.00  0.00           C  
ATOM    802  O   LYS A  78      28.901  41.901  39.345  1.00  0.00           O  
ATOM    803  CB  LYS A  78      25.635  42.028  38.196  1.00  0.00           C  
ATOM    804  CG  LYS A  78      25.513  41.147  39.413  1.00  0.00           C  
ATOM    805  CD  LYS A  78      25.022  41.990  40.641  1.00  0.00           C  
ATOM    806  CE  LYS A  78      24.761  41.069  41.831  1.00  0.00           C  
ATOM    807  NZ  LYS A  78      24.415  41.758  43.087  1.00  0.00           N1+
ATOM    808  H   LYS A  78      26.094  43.780  36.413  1.00  0.00           H  
ATOM    809  HZ1 LYS A  78      25.197  42.259  43.462  1.00  0.00           H  
ATOM    810  HZ2 LYS A  78      23.693  42.364  42.744  1.00  0.00           H  
ATOM    811  HZ3 LYS A  78      24.060  41.022  43.662  1.00  0.00           H  
ATOM    812  N   LYS A  79      28.657  41.286  37.215  1.00  0.00           N  
ATOM    813  CA  LYS A  79      29.878  40.464  37.310  1.00  0.00           C  
ATOM    814  C   LYS A  79      31.172  41.309  37.077  1.00  0.00           C  
ATOM    815  O   LYS A  79      32.259  40.791  37.329  1.00  0.00           O  
ATOM    816  CB  LYS A  79      29.814  39.388  36.221  1.00  0.00           C  
ATOM    817  CG  LYS A  79      28.770  38.345  36.689  1.00  0.00           C  
ATOM    818  CD  LYS A  79      29.089  37.655  38.041  1.00  0.00           C  
ATOM    819  CE  LYS A  79      30.082  36.580  37.895  1.00  0.00           C  
ATOM    820  NZ  LYS A  79      30.928  36.375  39.134  1.00  0.00           N1+
ATOM    821  H   LYS A  79      28.083  41.098  36.418  1.00  0.00           H  
ATOM    822  HZ1 LYS A  79      31.634  37.075  39.162  1.00  0.00           H  
ATOM    823  HZ2 LYS A  79      30.289  36.576  39.883  1.00  0.00           H  
ATOM    824  HZ3 LYS A  79      31.343  35.470  39.041  1.00  0.00           H  
ATOM    825  N   SER A  80      31.117  42.635  36.753  1.00  0.00           N  
ATOM    826  CA  SER A  80      32.266  43.541  36.388  1.00  0.00           C  
ATOM    827  C   SER A  80      33.175  44.101  37.485  1.00  0.00           C  
ATOM    828  O   SER A  80      32.816  44.098  38.647  1.00  0.00           O  
ATOM    829  CB  SER A  80      31.938  44.622  35.354  1.00  0.00           C  
ATOM    830  OG  SER A  80      31.062  45.640  35.947  1.00  0.00           O  
ATOM    831  H   SER A  80      30.274  43.081  37.057  1.00  0.00           H  
ATOM    832  HG  SER A  80      30.243  45.130  36.226  1.00  0.00           H  
ATOM    833  N   TYR A  81      34.380  44.431  37.061  1.00  0.00           N  
ATOM    834  CA  TYR A  81      35.426  44.872  38.003  1.00  0.00           C  
ATOM    835  C   TYR A  81      35.921  46.276  37.634  1.00  0.00           C  
ATOM    836  O   TYR A  81      36.357  46.537  36.550  1.00  0.00           O  
ATOM    837  CB  TYR A  81      36.674  43.973  38.025  1.00  0.00           C  
ATOM    838  CG  TYR A  81      36.366  42.480  37.899  1.00  0.00           C  
ATOM    839  CD1 TYR A  81      36.263  41.738  36.685  1.00  0.00           C  
ATOM    840  CD2 TYR A  81      36.416  41.864  39.154  1.00  0.00           C  
ATOM    841  CE1 TYR A  81      36.202  40.366  36.707  1.00  0.00           C  
ATOM    842  CE2 TYR A  81      36.436  40.471  39.086  1.00  0.00           C  
ATOM    843  CZ  TYR A  81      36.329  39.756  37.907  1.00  0.00           C  
ATOM    844  OH  TYR A  81      36.339  38.424  37.939  1.00  0.00           O  
ATOM    845  H   TYR A  81      34.876  44.190  36.232  1.00  0.00           H  
ATOM    846  HD1 TYR A  81      36.447  42.209  35.724  1.00  0.00           H  
ATOM    847  HD2 TYR A  81      36.554  42.350  40.117  1.00  0.00           H  
ATOM    848  HE1 TYR A  81      36.069  39.806  35.780  1.00  0.00           H  
ATOM    849  HE2 TYR A  81      36.474  39.958  40.040  1.00  0.00           H  
ATOM    850  HH  TYR A  81      36.250  38.142  38.892  1.00  0.00           H  
ATOM    851  N   ILE A  82      36.020  47.220  38.579  1.00  0.00           N  
ATOM    852  CA  ILE A  82      36.606  48.572  38.375  1.00  0.00           C  
ATOM    853  C   ILE A  82      38.091  48.486  38.830  1.00  0.00           C  
ATOM    854  O   ILE A  82      38.435  48.326  39.982  1.00  0.00           O  
ATOM    855  CB  ILE A  82      35.742  49.611  39.129  1.00  0.00           C  
ATOM    856  CG1 ILE A  82      34.220  49.563  38.708  1.00  0.00           C  
ATOM    857  CG2 ILE A  82      36.233  50.999  38.629  1.00  0.00           C  
ATOM    858  CD  ILE A  82      33.315  50.461  39.610  1.00  0.00           C  
ATOM    859  H   ILE A  82      35.637  47.000  39.476  1.00  0.00           H  
ATOM    860  N   ALA A  83      38.854  48.061  37.762  1.00  0.00           N  
ATOM    861  CA  ALA A  83      40.334  47.926  37.826  1.00  0.00           C  
ATOM    862  C   ALA A  83      40.985  49.271  38.001  1.00  0.00           C  
ATOM    863  O   ALA A  83      41.300  49.898  36.981  1.00  0.00           O  
ATOM    864  CB  ALA A  83      40.909  47.186  36.668  1.00  0.00           C  
ATOM    865  H   ALA A  83      38.451  47.868  36.872  1.00  0.00           H  
ATOM    866  N   THR A  84      41.015  49.736  39.192  1.00  0.00           N  
ATOM    867  CA  THR A  84      41.398  51.144  39.518  1.00  0.00           C  
ATOM    868  C   THR A  84      42.803  51.307  40.179  1.00  0.00           C  
ATOM    869  O   THR A  84      43.355  50.392  40.721  1.00  0.00           O  
ATOM    870  CB  THR A  84      40.284  51.892  40.294  1.00  0.00           C  
ATOM    871  CG2 THR A  84      39.953  51.252  41.695  1.00  0.00           C  
ATOM    872  OG1 THR A  84      40.550  53.294  40.413  1.00  0.00           O  
ATOM    873  H   THR A  84      40.867  49.172  40.002  1.00  0.00           H  
ATOM    874  HG1 THR A  84      39.680  53.792  40.364  1.00  0.00           H  
ATOM    875  N   GLN A  85      43.357  52.505  39.962  1.00  0.00           N  
ATOM    876  CA  GLN A  85      44.597  52.963  40.626  1.00  0.00           C  
ATOM    877  C   GLN A  85      44.293  53.404  42.082  1.00  0.00           C  
ATOM    878  O   GLN A  85      43.648  54.406  42.344  1.00  0.00           O  
ATOM    879  CB  GLN A  85      45.215  54.182  39.877  1.00  0.00           C  
ATOM    880  CG  GLN A  85      46.532  54.734  40.417  1.00  0.00           C  
ATOM    881  CD  GLN A  85      46.945  56.030  39.701  1.00  0.00           C  
ATOM    882  NE2 GLN A  85      46.298  57.079  39.994  1.00  0.00           N  
ATOM    883  OE1 GLN A  85      47.613  56.055  38.662  1.00  0.00           O  
ATOM    884  H   GLN A  85      43.027  53.058  39.193  1.00  0.00           H  
ATOM    885 1HE2 GLN A  85      45.588  57.008  40.699  1.00  0.00           H  
ATOM    886 2HE2 GLN A  85      46.379  57.905  39.451  1.00  0.00           H  
ATOM    887  N   GLY A  86      45.241  52.994  42.933  1.00  0.00           N  
ATOM    888  CA  GLY A  86      45.202  53.191  44.399  1.00  0.00           C  
ATOM    889  C   GLY A  86      45.400  54.737  44.613  1.00  0.00           C  
ATOM    890  O   GLY A  86      46.284  55.384  44.066  1.00  0.00           O  
ATOM    891  H   GLY A  86      46.117  52.635  42.615  1.00  0.00           H  
ATOM    892  N   CYS A  87      44.498  55.260  45.429  1.00  0.00           N  
ATOM    893  CA  CYS A  87      44.203  56.686  45.448  1.00  0.00           C  
ATOM    894  C   CYS A  87      45.329  57.573  46.040  1.00  0.00           C  
ATOM    895  O   CYS A  87      45.950  57.225  47.026  1.00  0.00           O  
ATOM    896  CB  CYS A  87      42.947  56.766  46.367  1.00  0.00           C  
ATOM    897  SG  CYS A  87      41.985  58.286  46.249  1.00  0.00           S  
ATOM    898  H   CYS A  87      44.064  54.648  46.093  1.00  0.00           H  
ATOM    899  HG  CYS A  87      41.888  58.237  44.933  1.00  0.00           H  
ATOM    900  N   LEU A  88      45.564  58.701  45.359  1.00  0.00           N  
ATOM    901  CA  LEU A  88      46.546  59.751  45.664  1.00  0.00           C  
ATOM    902  C   LEU A  88      45.924  60.869  46.604  1.00  0.00           C  
ATOM    903  O   LEU A  88      44.668  60.872  46.747  1.00  0.00           O  
ATOM    904  CB  LEU A  88      46.942  60.345  44.301  1.00  0.00           C  
ATOM    905  CG  LEU A  88      47.991  59.512  43.546  1.00  0.00           C  
ATOM    906  CD1 LEU A  88      48.015  59.829  42.044  1.00  0.00           C  
ATOM    907  CD2 LEU A  88      49.349  59.835  44.127  1.00  0.00           C  
ATOM    908  H   LEU A  88      44.996  59.032  44.598  1.00  0.00           H  
ATOM    909  N   GLN A  89      46.688  61.814  47.204  1.00  0.00           N  
ATOM    910  CA  GLN A  89      46.119  63.033  47.800  1.00  0.00           C  
ATOM    911  C   GLN A  89      45.152  63.858  46.921  1.00  0.00           C  
ATOM    912  O   GLN A  89      44.126  64.340  47.413  1.00  0.00           O  
ATOM    913  CB  GLN A  89      47.308  63.943  48.116  1.00  0.00           C  
ATOM    914  CG  GLN A  89      47.797  63.894  49.590  1.00  0.00           C  
ATOM    915  CD  GLN A  89      49.092  64.711  49.774  1.00  0.00           C  
ATOM    916  NE2 GLN A  89      49.350  65.093  51.060  1.00  0.00           N  
ATOM    917  OE1 GLN A  89      49.803  65.000  48.839  1.00  0.00           O  
ATOM    918  H   GLN A  89      47.668  61.682  47.323  1.00  0.00           H  
ATOM    919 1HE2 GLN A  89      48.631  64.905  51.736  1.00  0.00           H  
ATOM    920 2HE2 GLN A  89      50.188  65.585  51.300  1.00  0.00           H  
ATOM    921  N   ASN A  90      45.374  63.822  45.638  1.00  0.00           N  
ATOM    922  CA  ASN A  90      44.536  64.521  44.668  1.00  0.00           C  
ATOM    923  C   ASN A  90      43.486  63.677  43.952  1.00  0.00           C  
ATOM    924  O   ASN A  90      42.864  64.206  43.000  1.00  0.00           O  
ATOM    925  CB  ASN A  90      45.447  65.317  43.660  1.00  0.00           C  
ATOM    926  CG  ASN A  90      46.217  64.471  42.630  1.00  0.00           C  
ATOM    927  ND2 ASN A  90      46.569  65.055  41.459  1.00  0.00           N  
ATOM    928  OD1 ASN A  90      46.657  63.347  42.975  1.00  0.00           O  
ATOM    929  H   ASN A  90      46.069  63.253  45.199  1.00  0.00           H  
ATOM    930 1HD2 ASN A  90      46.523  66.053  41.431  1.00  0.00           H  
ATOM    931 2HD2 ASN A  90      47.220  64.555  40.897  1.00  0.00           H  
ATOM    932  N   THR A  91      43.313  62.383  44.335  1.00  0.00           N  
ATOM    933  CA  THR A  91      42.286  61.574  43.595  1.00  0.00           C  
ATOM    934  C   THR A  91      41.122  61.063  44.494  1.00  0.00           C  
ATOM    935  O   THR A  91      40.220  60.379  43.998  1.00  0.00           O  
ATOM    936  CB  THR A  91      42.725  60.449  42.677  1.00  0.00           C  
ATOM    937  CG2 THR A  91      43.664  60.934  41.553  1.00  0.00           C  
ATOM    938  OG1 THR A  91      43.420  59.449  43.437  1.00  0.00           O  
ATOM    939  H   THR A  91      43.833  61.912  45.048  1.00  0.00           H  
ATOM    940  HG1 THR A  91      43.606  58.619  42.912  1.00  0.00           H  
ATOM    941  N   VAL A  92      40.892  61.786  45.540  1.00  0.00           N  
ATOM    942  CA  VAL A  92      39.982  61.511  46.706  1.00  0.00           C  
ATOM    943  C   VAL A  92      38.482  61.583  46.376  1.00  0.00           C  
ATOM    944  O   VAL A  92      37.807  60.567  46.458  1.00  0.00           O  
ATOM    945  CB  VAL A  92      40.472  62.117  48.034  1.00  0.00           C  
ATOM    946  CG1 VAL A  92      41.724  61.420  48.651  1.00  0.00           C  
ATOM    947  CG2 VAL A  92      40.781  63.597  47.894  1.00  0.00           C  
ATOM    948  H   VAL A  92      41.428  62.624  45.663  1.00  0.00           H  
ATOM    949  N   ASN A  93      37.979  62.764  45.897  1.00  0.00           N  
ATOM    950  CA  ASN A  93      36.581  62.955  45.574  1.00  0.00           C  
ATOM    951  C   ASN A  93      36.154  62.176  44.362  1.00  0.00           C  
ATOM    952  O   ASN A  93      35.040  61.602  44.406  1.00  0.00           O  
ATOM    953  CB  ASN A  93      36.314  64.466  45.363  1.00  0.00           C  
ATOM    954  CG  ASN A  93      36.967  65.359  46.382  1.00  0.00           C  
ATOM    955  ND2 ASN A  93      37.294  66.545  45.957  1.00  0.00           N  
ATOM    956  OD1 ASN A  93      37.197  65.041  47.534  1.00  0.00           O  
ATOM    957  H   ASN A  93      38.605  63.508  45.670  1.00  0.00           H  
ATOM    958 1HD2 ASN A  93      37.191  66.720  44.984  1.00  0.00           H  
ATOM    959 2HD2 ASN A  93      37.394  67.315  46.600  1.00  0.00           H  
ATOM    960  N   ASP A  94      37.064  62.144  43.394  1.00  0.00           N  
ATOM    961  CA  ASP A  94      37.082  61.203  42.235  1.00  0.00           C  
ATOM    962  C   ASP A  94      37.105  59.794  42.644  1.00  0.00           C  
ATOM    963  O   ASP A  94      36.230  59.082  42.168  1.00  0.00           O  
ATOM    964  CB  ASP A  94      38.375  61.358  41.374  1.00  0.00           C  
ATOM    965  CG  ASP A  94      39.002  62.729  41.170  1.00  0.00           C  
ATOM    966  OD1 ASP A  94      39.205  63.478  42.137  1.00  0.00           O  
ATOM    967  OD2 ASP A  94      39.412  63.004  40.050  1.00  0.00           O1-
ATOM    968  H   ASP A  94      37.687  62.923  43.292  1.00  0.00           H  
ATOM    969  N   PHE A  95      37.863  59.299  43.645  1.00  0.00           N  
ATOM    970  CA  PHE A  95      37.710  57.917  44.100  1.00  0.00           C  
ATOM    971  C   PHE A  95      36.305  57.636  44.769  1.00  0.00           C  
ATOM    972  O   PHE A  95      35.866  56.468  44.705  1.00  0.00           O  
ATOM    973  CB  PHE A  95      38.771  57.491  45.102  1.00  0.00           C  
ATOM    974  CG  PHE A  95      39.420  56.197  44.757  1.00  0.00           C  
ATOM    975  CD1 PHE A  95      39.896  55.909  43.494  1.00  0.00           C  
ATOM    976  CD2 PHE A  95      39.600  55.276  45.791  1.00  0.00           C  
ATOM    977  CE1 PHE A  95      40.644  54.728  43.270  1.00  0.00           C  
ATOM    978  CE2 PHE A  95      40.130  54.034  45.525  1.00  0.00           C  
ATOM    979  CZ  PHE A  95      40.698  53.846  44.272  1.00  0.00           C  
ATOM    980  H   PHE A  95      38.701  59.744  43.957  1.00  0.00           H  
ATOM    981  HD1 PHE A  95      39.894  56.669  42.708  1.00  0.00           H  
ATOM    982  HD2 PHE A  95      39.471  55.536  46.843  1.00  0.00           H  
ATOM    983  HE1 PHE A  95      41.268  54.542  42.393  1.00  0.00           H  
ATOM    984  HE2 PHE A  95      39.872  53.153  46.110  1.00  0.00           H  
ATOM    985  HZ  PHE A  95      41.384  53.005  44.207  1.00  0.00           H  
ATOM    986  N   TRP A  96      35.755  58.637  45.505  1.00  0.00           N  
ATOM    987  CA  TRP A  96      34.447  58.457  46.143  1.00  0.00           C  
ATOM    988  C   TRP A  96      33.271  58.484  45.109  1.00  0.00           C  
ATOM    989  O   TRP A  96      32.373  57.628  45.226  1.00  0.00           O  
ATOM    990  CB  TRP A  96      34.246  59.369  47.318  1.00  0.00           C  
ATOM    991  CG  TRP A  96      35.009  58.759  48.509  1.00  0.00           C  
ATOM    992  CD1 TRP A  96      36.206  59.232  48.938  1.00  0.00           C  
ATOM    993  CD2 TRP A  96      34.681  57.732  49.312  1.00  0.00           C  
ATOM    994  CE2 TRP A  96      35.685  57.548  50.236  1.00  0.00           C  
ATOM    995  CE3 TRP A  96      33.580  56.927  49.282  1.00  0.00           C  
ATOM    996  NE1 TRP A  96      36.598  58.534  50.012  1.00  0.00           N  
ATOM    997  CZ2 TRP A  96      35.607  56.386  51.034  1.00  0.00           C  
ATOM    998  CZ3 TRP A  96      33.501  55.820  50.099  1.00  0.00           C  
ATOM    999  CH2 TRP A  96      34.562  55.526  50.950  1.00  0.00           C  
ATOM   1000  H   TRP A  96      36.290  59.420  45.804  1.00  0.00           H  
ATOM   1001  HD1 TRP A  96      36.626  60.209  48.710  1.00  0.00           H  
ATOM   1002  HE1 TRP A  96      37.351  58.823  50.593  1.00  0.00           H  
ATOM   1003  HE3 TRP A  96      32.645  57.241  48.812  1.00  0.00           H  
ATOM   1004  HZ2 TRP A  96      36.383  56.119  51.754  1.00  0.00           H  
ATOM   1005  HZ3 TRP A  96      32.688  55.101  49.951  1.00  0.00           H  
ATOM   1006  HH2 TRP A  96      34.553  54.518  51.364  1.00  0.00           H  
ATOM   1007  N   ARG A  97      33.370  59.280  44.071  1.00  0.00           N  
ATOM   1008  CA  ARG A  97      32.380  59.239  42.898  1.00  0.00           C  
ATOM   1009  C   ARG A  97      32.327  58.002  42.028  1.00  0.00           C  
ATOM   1010  O   ARG A  97      31.273  57.603  41.590  1.00  0.00           O  
ATOM   1011  CB  ARG A  97      32.657  60.392  41.949  1.00  0.00           C  
ATOM   1012  CG  ARG A  97      32.331  61.790  42.474  1.00  0.00           C  
ATOM   1013  CD  ARG A  97      33.241  62.699  41.669  1.00  0.00           C  
ATOM   1014  NE  ARG A  97      32.886  62.638  40.233  1.00  0.00           N  
ATOM   1015  CZ  ARG A  97      33.612  63.197  39.223  1.00  0.00           C  
ATOM   1016  NH1 ARG A  97      34.774  63.763  39.547  1.00  0.00           N1+
ATOM   1017  NH2 ARG A  97      33.028  63.407  38.065  1.00  0.00           N  
ATOM   1018  H   ARG A  97      34.080  59.983  44.068  1.00  0.00           H  
ATOM   1019  HE  ARG A  97      32.147  61.984  40.069  1.00  0.00           H  
ATOM   1020 1HH1 ARG A  97      34.913  63.925  40.526  1.00  0.00           H  
ATOM   1021 2HH1 ARG A  97      35.552  64.030  38.974  1.00  0.00           H  
ATOM   1022 1HH2 ARG A  97      32.077  63.144  37.970  1.00  0.00           H  
ATOM   1023 2HH2 ARG A  97      33.506  63.580  37.210  1.00  0.00           H  
ATOM   1024  N   MET A  98      33.567  57.448  41.833  1.00  0.00           N  
ATOM   1025  CA  MET A  98      33.791  56.128  41.168  1.00  0.00           C  
ATOM   1026  C   MET A  98      32.936  55.039  41.903  1.00  0.00           C  
ATOM   1027  O   MET A  98      32.027  54.500  41.315  1.00  0.00           O  
ATOM   1028  CB  MET A  98      35.266  55.788  41.325  1.00  0.00           C  
ATOM   1029  CG  MET A  98      35.664  54.484  40.624  1.00  0.00           C  
ATOM   1030  SD  MET A  98      37.411  54.111  41.035  1.00  0.00           S  
ATOM   1031  CE  MET A  98      37.251  54.038  42.800  1.00  0.00           C  
ATOM   1032  H   MET A  98      34.431  57.917  42.020  1.00  0.00           H  
ATOM   1033  N   VAL A  99      33.088  54.966  43.241  1.00  0.00           N  
ATOM   1034  CA  VAL A  99      32.345  54.058  44.085  1.00  0.00           C  
ATOM   1035  C   VAL A  99      30.818  54.192  44.160  1.00  0.00           C  
ATOM   1036  O   VAL A  99      30.048  53.276  43.954  1.00  0.00           O  
ATOM   1037  CB  VAL A  99      33.165  53.860  45.453  1.00  0.00           C  
ATOM   1038  CG1 VAL A  99      32.467  53.047  46.529  1.00  0.00           C  
ATOM   1039  CG2 VAL A  99      34.536  53.269  45.260  1.00  0.00           C  
ATOM   1040  H   VAL A  99      33.789  55.511  43.711  1.00  0.00           H  
ATOM   1041  N   PHE A 100      30.446  55.455  44.112  1.00  0.00           N  
ATOM   1042  CA  PHE A 100      29.033  55.791  44.199  1.00  0.00           C  
ATOM   1043  C   PHE A 100      28.310  55.520  42.857  1.00  0.00           C  
ATOM   1044  O   PHE A 100      27.280  54.828  42.842  1.00  0.00           O  
ATOM   1045  CB  PHE A 100      28.836  57.246  44.582  1.00  0.00           C  
ATOM   1046  CG  PHE A 100      27.434  57.408  45.221  1.00  0.00           C  
ATOM   1047  CD1 PHE A 100      26.192  57.317  44.553  1.00  0.00           C  
ATOM   1048  CD2 PHE A 100      27.463  57.709  46.559  1.00  0.00           C  
ATOM   1049  CE1 PHE A 100      24.995  57.491  45.244  1.00  0.00           C  
ATOM   1050  CE2 PHE A 100      26.248  57.912  47.242  1.00  0.00           C  
ATOM   1051  CZ  PHE A 100      25.001  57.886  46.539  1.00  0.00           C  
ATOM   1052  H   PHE A 100      30.984  56.295  44.142  1.00  0.00           H  
ATOM   1053  HD1 PHE A 100      26.245  57.169  43.480  1.00  0.00           H  
ATOM   1054  HD2 PHE A 100      28.418  57.701  47.081  1.00  0.00           H  
ATOM   1055  HE1 PHE A 100      24.051  57.130  44.820  1.00  0.00           H  
ATOM   1056  HE2 PHE A 100      26.263  58.253  48.272  1.00  0.00           H  
ATOM   1057  HZ  PHE A 100      24.099  58.418  46.850  1.00  0.00           H  
ATOM   1058  N   GLN A 101      28.884  55.921  41.739  1.00  0.00           N  
ATOM   1059  CA  GLN A 101      28.243  56.061  40.373  1.00  0.00           C  
ATOM   1060  C   GLN A 101      27.229  54.945  39.985  1.00  0.00           C  
ATOM   1061  O   GLN A 101      26.022  55.123  39.995  1.00  0.00           O  
ATOM   1062  CB  GLN A 101      29.472  55.998  39.427  1.00  0.00           C  
ATOM   1063  CG  GLN A 101      29.287  56.633  38.040  1.00  0.00           C  
ATOM   1064  CD  GLN A 101      30.567  57.110  37.347  1.00  0.00           C  
ATOM   1065  NE2 GLN A 101      31.212  56.246  36.603  1.00  0.00           N  
ATOM   1066  OE1 GLN A 101      30.974  58.259  37.514  1.00  0.00           O  
ATOM   1067  H   GLN A 101      29.736  56.447  41.696  1.00  0.00           H  
ATOM   1068 1HE2 GLN A 101      31.004  55.266  36.660  1.00  0.00           H  
ATOM   1069 2HE2 GLN A 101      31.752  56.598  35.842  1.00  0.00           H  
ATOM   1070  N   GLU A 102      27.678  53.702  39.802  1.00  0.00           N  
ATOM   1071  CA  GLU A 102      26.775  52.611  39.412  1.00  0.00           C  
ATOM   1072  C   GLU A 102      26.583  51.543  40.599  1.00  0.00           C  
ATOM   1073  O   GLU A 102      26.878  50.311  40.529  1.00  0.00           O  
ATOM   1074  CB  GLU A 102      27.341  52.025  38.108  1.00  0.00           C  
ATOM   1075  CG  GLU A 102      26.609  52.685  36.921  1.00  0.00           C  
ATOM   1076  CD  GLU A 102      27.397  52.257  35.641  1.00  0.00           C  
ATOM   1077  OE1 GLU A 102      27.419  51.094  35.248  1.00  0.00           O  
ATOM   1078  OE2 GLU A 102      27.970  53.155  34.954  1.00  0.00           O1-
ATOM   1079  H   GLU A 102      28.575  53.475  40.188  1.00  0.00           H  
ATOM   1080  N   ASN A 103      26.273  52.039  41.766  1.00  0.00           N  
ATOM   1081  CA  ASN A 103      25.881  51.327  43.000  1.00  0.00           C  
ATOM   1082  C   ASN A 103      26.746  50.321  43.770  1.00  0.00           C  
ATOM   1083  O   ASN A 103      26.348  49.373  44.498  1.00  0.00           O  
ATOM   1084  CB  ASN A 103      24.439  50.707  42.902  1.00  0.00           C  
ATOM   1085  CG  ASN A 103      23.305  51.639  43.370  1.00  0.00           C  
ATOM   1086  ND2 ASN A 103      22.970  52.606  42.627  1.00  0.00           N  
ATOM   1087  OD1 ASN A 103      22.837  51.605  44.506  1.00  0.00           O  
ATOM   1088  H   ASN A 103      26.357  53.025  41.909  1.00  0.00           H  
ATOM   1089 1HD2 ASN A 103      23.400  52.817  41.748  1.00  0.00           H  
ATOM   1090 2HD2 ASN A 103      22.215  53.159  42.970  1.00  0.00           H  
ATOM   1091  N   SER A 104      28.067  50.535  43.702  1.00  0.00           N  
ATOM   1092  CA  SER A 104      29.181  49.776  44.286  1.00  0.00           C  
ATOM   1093  C   SER A 104      29.382  49.794  45.826  1.00  0.00           C  
ATOM   1094  O   SER A 104      29.500  50.845  46.453  1.00  0.00           O  
ATOM   1095  CB  SER A 104      30.513  50.150  43.651  1.00  0.00           C  
ATOM   1096  OG  SER A 104      30.367  50.062  42.234  1.00  0.00           O  
ATOM   1097  H   SER A 104      28.425  51.442  43.472  1.00  0.00           H  
ATOM   1098  HG  SER A 104      30.991  49.332  41.943  1.00  0.00           H  
ATOM   1099  N   ARG A 105      29.234  48.622  46.361  1.00  0.00           N  
ATOM   1100  CA  ARG A 105      29.194  48.512  47.870  1.00  0.00           C  
ATOM   1101  C   ARG A 105      30.447  47.711  48.375  1.00  0.00           C  
ATOM   1102  O   ARG A 105      31.206  48.091  49.257  1.00  0.00           O  
ATOM   1103  CB  ARG A 105      27.790  48.063  48.420  1.00  0.00           C  
ATOM   1104  CG  ARG A 105      26.681  49.010  47.911  1.00  0.00           C  
ATOM   1105  CD  ARG A 105      25.214  48.642  48.241  1.00  0.00           C  
ATOM   1106  NE  ARG A 105      24.237  49.450  47.530  1.00  0.00           N  
ATOM   1107  CZ  ARG A 105      22.912  49.271  47.467  1.00  0.00           C  
ATOM   1108  NH1 ARG A 105      22.174  48.574  48.298  1.00  0.00           N1+
ATOM   1109  NH2 ARG A 105      22.245  49.772  46.464  1.00  0.00           N  
ATOM   1110  H   ARG A 105      29.077  47.788  45.839  1.00  0.00           H  
ATOM   1111  HE  ARG A 105      24.635  50.279  47.125  1.00  0.00           H  
ATOM   1112 1HH1 ARG A 105      22.540  48.144  49.128  1.00  0.00           H  
ATOM   1113 2HH1 ARG A 105      21.182  48.432  48.235  1.00  0.00           H  
ATOM   1114 1HH2 ARG A 105      22.710  50.173  45.673  1.00  0.00           H  
ATOM   1115 2HH2 ARG A 105      21.250  49.889  46.470  1.00  0.00           H  
ATOM   1116  N   VAL A 106      30.785  46.713  47.563  1.00  0.00           N  
ATOM   1117  CA  VAL A 106      31.970  45.836  47.778  1.00  0.00           C  
ATOM   1118  C   VAL A 106      33.246  46.380  47.215  1.00  0.00           C  
ATOM   1119  O   VAL A 106      33.393  46.474  45.999  1.00  0.00           O  
ATOM   1120  CB  VAL A 106      31.598  44.448  47.449  1.00  0.00           C  
ATOM   1121  CG1 VAL A 106      32.705  43.486  47.632  1.00  0.00           C  
ATOM   1122  CG2 VAL A 106      30.468  43.928  48.312  1.00  0.00           C  
ATOM   1123  H   VAL A 106      30.292  46.426  46.744  1.00  0.00           H  
ATOM   1124  N   ILE A 107      34.131  46.863  48.079  1.00  0.00           N  
ATOM   1125  CA  ILE A 107      35.434  47.395  47.716  1.00  0.00           C  
ATOM   1126  C   ILE A 107      36.515  46.455  48.200  1.00  0.00           C  
ATOM   1127  O   ILE A 107      36.580  46.290  49.413  1.00  0.00           O  
ATOM   1128  CB  ILE A 107      35.696  48.837  48.134  1.00  0.00           C  
ATOM   1129  CG1 ILE A 107      34.473  49.715  48.316  1.00  0.00           C  
ATOM   1130  CG2 ILE A 107      36.818  49.530  47.368  1.00  0.00           C  
ATOM   1131  CD  ILE A 107      33.688  50.066  47.104  1.00  0.00           C  
ATOM   1132  H   ILE A 107      33.830  46.987  49.026  1.00  0.00           H  
ATOM   1133  N   VAL A 108      37.554  46.233  47.388  1.00  0.00           N  
ATOM   1134  CA  VAL A 108      38.767  45.436  47.549  1.00  0.00           C  
ATOM   1135  C   VAL A 108      40.018  46.305  47.429  1.00  0.00           C  
ATOM   1136  O   VAL A 108      40.269  46.892  46.349  1.00  0.00           O  
ATOM   1137  CB  VAL A 108      38.804  44.151  46.762  1.00  0.00           C  
ATOM   1138  CG1 VAL A 108      40.104  43.416  47.053  1.00  0.00           C  
ATOM   1139  CG2 VAL A 108      37.591  43.228  46.980  1.00  0.00           C  
ATOM   1140  H   VAL A 108      37.551  46.596  46.459  1.00  0.00           H  
ATOM   1141  N   MET A 109      40.722  46.242  48.530  1.00  0.00           N  
ATOM   1142  CA  MET A 109      42.069  46.776  48.737  1.00  0.00           C  
ATOM   1143  C   MET A 109      43.033  45.642  48.898  1.00  0.00           C  
ATOM   1144  O   MET A 109      43.031  44.905  49.894  1.00  0.00           O  
ATOM   1145  CB  MET A 109      42.017  47.637  50.001  1.00  0.00           C  
ATOM   1146  CG  MET A 109      43.160  48.639  50.303  1.00  0.00           C  
ATOM   1147  SD  MET A 109      43.026  49.415  51.987  1.00  0.00           S  
ATOM   1148  CE  MET A 109      44.808  49.696  52.050  1.00  0.00           C  
ATOM   1149  H   MET A 109      40.433  45.769  49.356  1.00  0.00           H  
ATOM   1150  N   THR A 110      43.988  45.563  47.965  1.00  0.00           N  
ATOM   1151  CA  THR A 110      45.016  44.489  47.782  1.00  0.00           C  
ATOM   1152  C   THR A 110      46.375  44.873  48.361  1.00  0.00           C  
ATOM   1153  O   THR A 110      47.215  44.041  48.774  1.00  0.00           O  
ATOM   1154  CB  THR A 110      45.067  44.117  46.262  1.00  0.00           C  
ATOM   1155  CG2 THR A 110      43.699  43.794  45.679  1.00  0.00           C  
ATOM   1156  OG1 THR A 110      45.561  45.235  45.438  1.00  0.00           O  
ATOM   1157  H   THR A 110      44.028  46.252  47.240  1.00  0.00           H  
ATOM   1158  HG1 THR A 110      44.877  45.896  45.119  1.00  0.00           H  
ATOM   1159  N   THR A 111      46.754  46.138  48.182  1.00  0.00           N  
ATOM   1160  CA  THR A 111      47.971  46.711  48.808  1.00  0.00           C  
ATOM   1161  C   THR A 111      47.960  47.384  50.209  1.00  0.00           C  
ATOM   1162  O   THR A 111      46.907  47.268  50.914  1.00  0.00           O  
ATOM   1163  CB  THR A 111      48.487  47.876  47.967  1.00  0.00           C  
ATOM   1164  CG2 THR A 111      49.270  47.352  46.716  1.00  0.00           C  
ATOM   1165  OG1 THR A 111      47.455  48.718  47.561  1.00  0.00           O  
ATOM   1166  H   THR A 111      46.229  46.682  47.526  1.00  0.00           H  
ATOM   1167  HG1 THR A 111      47.784  49.448  46.953  1.00  0.00           H  
ATOM   1168  N   LYS A 112      49.118  47.921  50.640  1.00  0.00           N  
ATOM   1169  CA  LYS A 112      49.119  48.797  51.887  1.00  0.00           C  
ATOM   1170  C   LYS A 112      48.727  50.263  51.629  1.00  0.00           C  
ATOM   1171  O   LYS A 112      48.719  50.792  50.511  1.00  0.00           O  
ATOM   1172  CB  LYS A 112      50.466  48.406  52.523  1.00  0.00           C  
ATOM   1173  CG  LYS A 112      50.599  48.765  54.016  1.00  0.00           C  
ATOM   1174  CD  LYS A 112      51.893  48.260  54.731  1.00  0.00           C  
ATOM   1175  CE  LYS A 112      51.999  48.572  56.189  1.00  0.00           C  
ATOM   1176  NZ  LYS A 112      51.858  49.996  56.432  1.00  0.00           N1+
ATOM   1177  H   LYS A 112      50.024  47.614  50.335  1.00  0.00           H  
ATOM   1178  HZ1 LYS A 112      52.133  50.165  57.373  1.00  0.00           H  
ATOM   1179  HZ2 LYS A 112      52.466  50.599  55.913  1.00  0.00           H  
ATOM   1180  HZ3 LYS A 112      50.939  50.279  56.165  1.00  0.00           H  
ATOM   1181  N   GLU A 113      48.475  50.987  52.776  1.00  0.00           N  
ATOM   1182  CA  GLU A 113      48.253  52.429  52.687  1.00  0.00           C  
ATOM   1183  C   GLU A 113      49.572  53.099  52.297  1.00  0.00           C  
ATOM   1184  O   GLU A 113      49.659  53.690  51.156  1.00  0.00           O  
ATOM   1185  CB  GLU A 113      47.514  53.119  53.856  1.00  0.00           C  
ATOM   1186  CG  GLU A 113      46.296  52.494  54.587  1.00  0.00           C  
ATOM   1187  CD  GLU A 113      46.832  51.343  55.474  1.00  0.00           C  
ATOM   1188  OE1 GLU A 113      46.909  50.161  55.050  1.00  0.00           O  
ATOM   1189  OE2 GLU A 113      47.294  51.599  56.635  1.00  0.00           O1-
ATOM   1190  H   GLU A 113      48.087  50.536  53.586  1.00  0.00           H  
ATOM   1191  N   VAL A 114      50.569  52.942  53.204  1.00  0.00           N  
ATOM   1192  CA  VAL A 114      51.971  53.412  53.010  1.00  0.00           C  
ATOM   1193  C   VAL A 114      53.043  52.277  53.286  1.00  0.00           C  
ATOM   1194  O   VAL A 114      52.811  51.465  54.169  1.00  0.00           O  
ATOM   1195  CB  VAL A 114      52.188  54.735  53.787  1.00  0.00           C  
ATOM   1196  CG1 VAL A 114      51.991  54.494  55.326  1.00  0.00           C  
ATOM   1197  CG2 VAL A 114      53.546  55.423  53.501  1.00  0.00           C  
ATOM   1198  H   VAL A 114      50.376  52.483  54.069  1.00  0.00           H  
ATOM   1199  N   GLU A 115      54.012  52.156  52.405  1.00  0.00           N  
ATOM   1200  CA  GLU A 115      55.087  51.199  52.603  1.00  0.00           C  
ATOM   1201  C   GLU A 115      56.358  51.837  52.102  1.00  0.00           C  
ATOM   1202  O   GLU A 115      56.448  52.345  50.999  1.00  0.00           O  
ATOM   1203  CB  GLU A 115      54.746  49.930  51.862  1.00  0.00           C  
ATOM   1204  CG  GLU A 115      54.759  48.581  52.618  1.00  0.00           C  
ATOM   1205  CD  GLU A 115      54.400  47.457  51.629  1.00  0.00           C  
ATOM   1206  OE1 GLU A 115      53.266  47.336  51.236  1.00  0.00           O  
ATOM   1207  OE2 GLU A 115      55.231  46.542  51.431  1.00  0.00           O1-
ATOM   1208  H   GLU A 115      54.108  52.736  51.606  1.00  0.00           H  
ATOM   1209  N   ARG A 116      57.354  51.865  52.960  1.00  0.00           N  
ATOM   1210  CA  ARG A 116      58.698  52.412  52.681  1.00  0.00           C  
ATOM   1211  C   ARG A 116      58.763  53.888  52.217  1.00  0.00           C  
ATOM   1212  O   ARG A 116      59.135  54.237  51.098  1.00  0.00           O  
ATOM   1213  CB  ARG A 116      59.493  51.394  51.915  1.00  0.00           C  
ATOM   1214  CG  ARG A 116      59.826  50.245  52.819  1.00  0.00           C  
ATOM   1215  CD  ARG A 116      61.000  50.697  53.692  1.00  0.00           C  
ATOM   1216  NE  ARG A 116      61.131  49.710  54.797  1.00  0.00           N  
ATOM   1217  CZ  ARG A 116      62.134  48.846  54.937  1.00  0.00           C  
ATOM   1218  NH1 ARG A 116      63.177  48.903  54.140  1.00  0.00           N1+
ATOM   1219  NH2 ARG A 116      62.073  47.852  55.712  1.00  0.00           N  
ATOM   1220  H   ARG A 116      57.284  51.584  53.926  1.00  0.00           H  
ATOM   1221  HE  ARG A 116      60.423  49.700  55.499  1.00  0.00           H  
ATOM   1222 1HH1 ARG A 116      63.279  49.565  53.397  1.00  0.00           H  
ATOM   1223 2HH1 ARG A 116      63.941  48.278  54.296  1.00  0.00           H  
ATOM   1224 1HH2 ARG A 116      61.273  47.485  56.191  1.00  0.00           H  
ATOM   1225 2HH2 ARG A 116      62.936  47.547  56.111  1.00  0.00           H  
ATOM   1226  N   GLY A 117      58.155  54.679  53.062  1.00  0.00           N  
ATOM   1227  CA  GLY A 117      57.840  56.099  52.741  1.00  0.00           C  
ATOM   1228  C   GLY A 117      56.784  56.368  51.670  1.00  0.00           C  
ATOM   1229  O   GLY A 117      56.106  57.394  51.698  1.00  0.00           O  
ATOM   1230  H   GLY A 117      58.135  54.450  54.043  1.00  0.00           H  
ATOM   1231  N   LYS A 118      56.917  55.621  50.587  1.00  0.00           N  
ATOM   1232  CA  LYS A 118      55.966  55.684  49.530  1.00  0.00           C  
ATOM   1233  C   LYS A 118      54.508  55.380  49.879  1.00  0.00           C  
ATOM   1234  O   LYS A 118      54.133  54.289  50.309  1.00  0.00           O  
ATOM   1235  CB  LYS A 118      56.412  54.685  48.483  1.00  0.00           C  
ATOM   1236  CG  LYS A 118      57.697  55.305  47.946  1.00  0.00           C  
ATOM   1237  CD  LYS A 118      58.217  54.491  46.818  1.00  0.00           C  
ATOM   1238  CE  LYS A 118      58.935  53.221  47.257  1.00  0.00           C  
ATOM   1239  NZ  LYS A 118      60.431  53.389  47.157  1.00  0.00           N1+
ATOM   1240  H   LYS A 118      57.575  54.870  50.603  1.00  0.00           H  
ATOM   1241  HZ1 LYS A 118      60.744  54.251  47.548  1.00  0.00           H  
ATOM   1242  HZ2 LYS A 118      60.830  52.683  47.740  1.00  0.00           H  
ATOM   1243  HZ3 LYS A 118      60.731  53.245  46.214  1.00  0.00           H  
ATOM   1244  N   SER A 119      53.703  56.410  49.542  1.00  0.00           N  
ATOM   1245  CA  SER A 119      52.225  56.196  49.571  1.00  0.00           C  
ATOM   1246  C   SER A 119      51.806  55.433  48.387  1.00  0.00           C  
ATOM   1247  O   SER A 119      51.869  55.915  47.256  1.00  0.00           O  
ATOM   1248  CB  SER A 119      51.514  57.530  49.850  1.00  0.00           C  
ATOM   1249  OG  SER A 119      50.157  57.675  49.510  1.00  0.00           O  
ATOM   1250  H   SER A 119      54.029  57.358  49.505  1.00  0.00           H  
ATOM   1251  HG  SER A 119      50.050  58.111  48.616  1.00  0.00           H  
ATOM   1252  N   LYS A 120      51.500  54.134  48.612  1.00  0.00           N  
ATOM   1253  CA  LYS A 120      50.752  53.370  47.658  1.00  0.00           C  
ATOM   1254  C   LYS A 120      49.286  53.807  47.523  1.00  0.00           C  
ATOM   1255  O   LYS A 120      48.726  53.590  46.435  1.00  0.00           O  
ATOM   1256  CB  LYS A 120      50.595  51.962  48.231  1.00  0.00           C  
ATOM   1257  CG  LYS A 120      51.999  51.350  48.344  1.00  0.00           C  
ATOM   1258  CD  LYS A 120      52.046  49.830  48.615  1.00  0.00           C  
ATOM   1259  CE  LYS A 120      53.504  49.411  48.231  1.00  0.00           C  
ATOM   1260  NZ  LYS A 120      53.703  47.992  48.426  1.00  0.00           N1+
ATOM   1261  H   LYS A 120      51.770  53.552  49.381  1.00  0.00           H  
ATOM   1262  HZ1 LYS A 120      54.658  47.833  48.157  1.00  0.00           H  
ATOM   1263  HZ2 LYS A 120      53.487  47.635  49.339  1.00  0.00           H  
ATOM   1264  HZ3 LYS A 120      53.074  47.543  47.790  1.00  0.00           H  
ATOM   1265  N   CYS A 121      48.651  54.074  48.597  1.00  0.00           N  
ATOM   1266  CA  CYS A 121      47.288  54.579  48.624  1.00  0.00           C  
ATOM   1267  C   CYS A 121      47.135  55.576  49.828  1.00  0.00           C  
ATOM   1268  O   CYS A 121      47.385  55.226  50.977  1.00  0.00           O  
ATOM   1269  CB  CYS A 121      46.216  53.515  48.733  1.00  0.00           C  
ATOM   1270  SG  CYS A 121      44.540  54.170  48.621  1.00  0.00           S  
ATOM   1271  H   CYS A 121      49.000  53.931  49.530  1.00  0.00           H  
ATOM   1272  HG  CYS A 121      44.576  54.923  49.723  1.00  0.00           H  
ATOM   1273  N   VAL A 122      46.474  56.675  49.564  1.00  0.00           N  
ATOM   1274  CA  VAL A 122      46.080  57.426  50.812  1.00  0.00           C  
ATOM   1275  C   VAL A 122      45.031  56.919  51.754  1.00  0.00           C  
ATOM   1276  O   VAL A 122      44.106  56.198  51.274  1.00  0.00           O  
ATOM   1277  CB  VAL A 122      45.996  58.959  50.597  1.00  0.00           C  
ATOM   1278  CG1 VAL A 122      47.396  59.460  50.252  1.00  0.00           C  
ATOM   1279  CG2 VAL A 122      44.879  59.467  49.736  1.00  0.00           C  
ATOM   1280  H   VAL A 122      46.204  57.070  48.681  1.00  0.00           H  
ATOM   1281  N   LYS A 123      45.075  57.262  53.054  1.00  0.00           N  
ATOM   1282  CA  LYS A 123      43.970  57.005  54.009  1.00  0.00           C  
ATOM   1283  C   LYS A 123      42.626  57.736  53.745  1.00  0.00           C  
ATOM   1284  O   LYS A 123      42.155  58.536  54.460  1.00  0.00           O  
ATOM   1285  CB  LYS A 123      44.391  57.222  55.420  1.00  0.00           C  
ATOM   1286  CG  LYS A 123      43.591  56.220  56.298  1.00  0.00           C  
ATOM   1287  CD  LYS A 123      43.618  56.606  57.752  1.00  0.00           C  
ATOM   1288  CE  LYS A 123      42.837  55.628  58.648  1.00  0.00           C  
ATOM   1289  NZ  LYS A 123      41.397  55.794  58.849  1.00  0.00           N1+
ATOM   1290  H   LYS A 123      45.920  57.615  53.468  1.00  0.00           H  
ATOM   1291  HZ1 LYS A 123      41.123  54.911  59.218  1.00  0.00           H  
ATOM   1292  HZ2 LYS A 123      41.216  56.478  59.560  1.00  0.00           H  
ATOM   1293  HZ3 LYS A 123      40.786  56.047  58.100  1.00  0.00           H  
ATOM   1294  N   TYR A 124      42.124  57.497  52.504  1.00  0.00           N  
ATOM   1295  CA  TYR A 124      40.888  58.079  51.984  1.00  0.00           C  
ATOM   1296  C   TYR A 124      39.575  57.714  52.712  1.00  0.00           C  
ATOM   1297  O   TYR A 124      38.516  58.290  52.399  1.00  0.00           O  
ATOM   1298  CB  TYR A 124      40.902  57.873  50.467  1.00  0.00           C  
ATOM   1299  CG  TYR A 124      40.414  56.506  50.017  1.00  0.00           C  
ATOM   1300  CD1 TYR A 124      41.283  55.568  49.664  1.00  0.00           C  
ATOM   1301  CD2 TYR A 124      39.077  56.136  50.013  1.00  0.00           C  
ATOM   1302  CE1 TYR A 124      40.807  54.394  49.309  1.00  0.00           C  
ATOM   1303  CE2 TYR A 124      38.573  54.904  49.719  1.00  0.00           C  
ATOM   1304  CZ  TYR A 124      39.474  53.953  49.259  1.00  0.00           C  
ATOM   1305  OH  TYR A 124      38.970  52.749  48.804  1.00  0.00           O  
ATOM   1306  H   TYR A 124      42.617  56.968  51.817  1.00  0.00           H  
ATOM   1307  HD1 TYR A 124      42.335  55.832  49.585  1.00  0.00           H  
ATOM   1308  HD2 TYR A 124      38.293  56.875  50.212  1.00  0.00           H  
ATOM   1309  HE1 TYR A 124      41.567  53.725  48.898  1.00  0.00           H  
ATOM   1310  HE2 TYR A 124      37.612  54.612  50.132  1.00  0.00           H  
ATOM   1311  HH  TYR A 124      38.089  52.903  48.363  1.00  0.00           H  
ATOM   1312  N   TRP A 125      39.549  56.694  53.518  1.00  0.00           N  
ATOM   1313  CA  TRP A 125      38.357  56.487  54.452  1.00  0.00           C  
ATOM   1314  C   TRP A 125      38.742  57.048  55.890  1.00  0.00           C  
ATOM   1315  O   TRP A 125      39.884  56.873  56.335  1.00  0.00           O  
ATOM   1316  CB  TRP A 125      38.131  54.985  54.400  1.00  0.00           C  
ATOM   1317  CG  TRP A 125      39.256  54.097  54.950  1.00  0.00           C  
ATOM   1318  CD1 TRP A 125      39.449  53.873  56.252  1.00  0.00           C  
ATOM   1319  CD2 TRP A 125      40.407  53.681  54.263  1.00  0.00           C  
ATOM   1320  CE2 TRP A 125      41.279  53.185  55.227  1.00  0.00           C  
ATOM   1321  CE3 TRP A 125      40.745  53.610  52.929  1.00  0.00           C  
ATOM   1322  NE1 TRP A 125      40.618  53.227  56.396  1.00  0.00           N  
ATOM   1323  CZ2 TRP A 125      42.524  52.722  54.931  1.00  0.00           C  
ATOM   1324  CZ3 TRP A 125      42.046  53.150  52.660  1.00  0.00           C  
ATOM   1325  CH2 TRP A 125      42.929  52.769  53.642  1.00  0.00           C  
ATOM   1326  H   TRP A 125      40.134  55.891  53.464  1.00  0.00           H  
ATOM   1327  HD1 TRP A 125      38.926  54.332  57.093  1.00  0.00           H  
ATOM   1328  HE1 TRP A 125      41.066  52.929  57.239  1.00  0.00           H  
ATOM   1329  HE3 TRP A 125      40.016  53.799  52.138  1.00  0.00           H  
ATOM   1330  HZ2 TRP A 125      43.130  52.202  55.674  1.00  0.00           H  
ATOM   1331  HZ3 TRP A 125      42.389  53.131  51.634  1.00  0.00           H  
ATOM   1332  HH2 TRP A 125      43.926  52.411  53.409  1.00  0.00           H  
ATOM   1333  N   PRO A 126      37.720  57.363  56.664  1.00  0.00           N  
ATOM   1334  CA  PRO A 126      37.806  57.998  58.001  1.00  0.00           C  
ATOM   1335  C   PRO A 126      38.113  56.941  59.047  1.00  0.00           C  
ATOM   1336  O   PRO A 126      38.598  55.864  58.679  1.00  0.00           O  
ATOM   1337  CB  PRO A 126      36.450  58.665  58.169  1.00  0.00           C  
ATOM   1338  CG  PRO A 126      35.580  57.694  57.522  1.00  0.00           C  
ATOM   1339  CD  PRO A 126      36.296  57.334  56.260  1.00  0.00           C  
ATOM   1340  N   ASP A 127      38.246  57.414  60.300  1.00  0.00           N  
ATOM   1341  CA  ASP A 127      38.468  56.610  61.521  1.00  0.00           C  
ATOM   1342  C   ASP A 127      37.295  55.977  62.217  1.00  0.00           C  
ATOM   1343  O   ASP A 127      36.158  56.360  61.843  1.00  0.00           O  
ATOM   1344  CB  ASP A 127      39.306  57.456  62.499  1.00  0.00           C  
ATOM   1345  CG  ASP A 127      40.769  57.901  62.296  1.00  0.00           C  
ATOM   1346  OD1 ASP A 127      41.412  57.553  61.229  1.00  0.00           O  
ATOM   1347  OD2 ASP A 127      41.208  58.807  63.083  1.00  0.00           O1-
ATOM   1348  H   ASP A 127      38.067  58.368  60.533  1.00  0.00           H  
ATOM   1349  N   GLU A 128      37.443  54.939  63.077  1.00  0.00           N  
ATOM   1350  CA  GLU A 128      36.321  54.271  63.766  1.00  0.00           C  
ATOM   1351  C   GLU A 128      35.576  55.147  64.845  1.00  0.00           C  
ATOM   1352  O   GLU A 128      35.995  55.345  66.014  1.00  0.00           O  
ATOM   1353  CB  GLU A 128      36.901  52.955  64.251  1.00  0.00           C  
ATOM   1354  CG  GLU A 128      36.802  51.641  63.495  1.00  0.00           C  
ATOM   1355  CD  GLU A 128      37.609  50.560  64.234  1.00  0.00           C  
ATOM   1356  OE1 GLU A 128      38.851  50.660  64.396  1.00  0.00           O  
ATOM   1357  OE2 GLU A 128      37.031  49.467  64.508  1.00  0.00           O1-
ATOM   1358  H   GLU A 128      38.334  54.499  63.219  1.00  0.00           H  
ATOM   1359  N   TYR A 129      34.309  55.440  64.454  1.00  0.00           N  
ATOM   1360  CA  TYR A 129      33.465  56.521  64.965  1.00  0.00           C  
ATOM   1361  C   TYR A 129      33.868  57.987  64.624  1.00  0.00           C  
ATOM   1362  O   TYR A 129      33.576  58.908  65.376  1.00  0.00           O  
ATOM   1363  CB  TYR A 129      33.118  56.402  66.513  1.00  0.00           C  
ATOM   1364  CG  TYR A 129      32.189  55.199  66.575  1.00  0.00           C  
ATOM   1365  CD1 TYR A 129      32.728  53.972  67.087  1.00  0.00           C  
ATOM   1366  CD2 TYR A 129      30.857  55.131  65.995  1.00  0.00           C  
ATOM   1367  CE1 TYR A 129      31.936  52.837  67.110  1.00  0.00           C  
ATOM   1368  CE2 TYR A 129      30.111  53.938  66.045  1.00  0.00           C  
ATOM   1369  CZ  TYR A 129      30.654  52.805  66.620  1.00  0.00           C  
ATOM   1370  OH  TYR A 129      29.858  51.807  66.963  1.00  0.00           O  
ATOM   1371  H   TYR A 129      33.871  55.023  63.659  1.00  0.00           H  
ATOM   1372  HD1 TYR A 129      33.659  53.982  67.644  1.00  0.00           H  
ATOM   1373  HD2 TYR A 129      30.418  55.861  65.320  1.00  0.00           H  
ATOM   1374  HE1 TYR A 129      32.356  51.904  67.485  1.00  0.00           H  
ATOM   1375  HE2 TYR A 129      29.265  53.939  65.362  1.00  0.00           H  
ATOM   1376  HH  TYR A 129      30.157  51.487  67.866  1.00  0.00           H  
ATOM   1377  N   ALA A 130      34.286  58.089  63.407  1.00  0.00           N  
ATOM   1378  CA  ALA A 130      34.709  59.390  62.866  1.00  0.00           C  
ATOM   1379  C   ALA A 130      34.343  59.599  61.403  1.00  0.00           C  
ATOM   1380  O   ALA A 130      34.372  58.730  60.498  1.00  0.00           O  
ATOM   1381  CB  ALA A 130      36.185  59.693  63.126  1.00  0.00           C  
ATOM   1382  H   ALA A 130      34.750  57.293  63.009  1.00  0.00           H  
ATOM   1383  N   LEU A 131      34.013  60.872  61.008  1.00  0.00           N  
ATOM   1384  CA  LEU A 131      33.325  61.311  59.749  1.00  0.00           C  
ATOM   1385  C   LEU A 131      34.195  62.256  58.860  1.00  0.00           C  
ATOM   1386  O   LEU A 131      34.734  63.257  59.330  1.00  0.00           O  
ATOM   1387  CB  LEU A 131      31.940  61.745  60.127  1.00  0.00           C  
ATOM   1388  CG  LEU A 131      31.117  62.470  59.039  1.00  0.00           C  
ATOM   1389  CD1 LEU A 131      30.617  61.507  57.908  1.00  0.00           C  
ATOM   1390  CD2 LEU A 131      30.024  63.331  59.568  1.00  0.00           C  
ATOM   1391  H   LEU A 131      34.302  61.631  61.592  1.00  0.00           H  
ATOM   1392  N   LYS A 132      34.200  61.913  57.575  1.00  0.00           N  
ATOM   1393  CA  LYS A 132      34.806  62.722  56.510  1.00  0.00           C  
ATOM   1394  C   LYS A 132      33.959  62.920  55.190  1.00  0.00           C  
ATOM   1395  O   LYS A 132      33.063  62.150  54.971  1.00  0.00           O  
ATOM   1396  CB  LYS A 132      36.191  62.136  56.194  1.00  0.00           C  
ATOM   1397  CG  LYS A 132      37.384  63.068  56.568  1.00  0.00           C  
ATOM   1398  CD  LYS A 132      37.707  64.179  55.572  1.00  0.00           C  
ATOM   1399  CE  LYS A 132      38.659  65.209  56.125  1.00  0.00           C  
ATOM   1400  NZ  LYS A 132      38.837  66.270  55.153  1.00  0.00           N1+
ATOM   1401  H   LYS A 132      33.824  61.031  57.274  1.00  0.00           H  
ATOM   1402  HZ1 LYS A 132      39.736  66.707  55.288  1.00  0.00           H  
ATOM   1403  HZ2 LYS A 132      38.747  66.066  54.178  1.00  0.00           H  
ATOM   1404  HZ3 LYS A 132      38.137  66.966  55.309  1.00  0.00           H  
ATOM   1405  N   GLU A 133      33.847  64.157  54.817  1.00  0.00           N  
ATOM   1406  CA  GLU A 133      33.252  64.747  53.568  1.00  0.00           C  
ATOM   1407  C   GLU A 133      34.103  64.577  52.313  1.00  0.00           C  
ATOM   1408  O   GLU A 133      35.159  65.225  52.268  1.00  0.00           O  
ATOM   1409  CB  GLU A 133      32.882  66.301  53.644  1.00  0.00           C  
ATOM   1410  CG  GLU A 133      32.243  67.009  52.365  1.00  0.00           C  
ATOM   1411  CD  GLU A 133      32.584  68.465  52.368  1.00  0.00           C  
ATOM   1412  OE1 GLU A 133      33.527  68.798  51.697  1.00  0.00           O  
ATOM   1413  OE2 GLU A 133      32.063  69.296  53.174  1.00  0.00           O1-
ATOM   1414  H   GLU A 133      34.136  64.860  55.475  1.00  0.00           H  
ATOM   1415  N   TYR A 134      33.574  63.930  51.225  1.00  0.00           N  
ATOM   1416  CA  TYR A 134      34.257  63.944  49.882  1.00  0.00           C  
ATOM   1417  C   TYR A 134      33.293  64.242  48.723  1.00  0.00           C  
ATOM   1418  O   TYR A 134      32.518  63.410  48.232  1.00  0.00           O  
ATOM   1419  CB  TYR A 134      34.711  62.478  49.705  1.00  0.00           C  
ATOM   1420  CG  TYR A 134      35.830  62.139  50.746  1.00  0.00           C  
ATOM   1421  CD1 TYR A 134      37.174  62.406  50.495  1.00  0.00           C  
ATOM   1422  CD2 TYR A 134      35.469  61.416  51.883  1.00  0.00           C  
ATOM   1423  CE1 TYR A 134      38.181  62.102  51.382  1.00  0.00           C  
ATOM   1424  CE2 TYR A 134      36.444  61.114  52.777  1.00  0.00           C  
ATOM   1425  CZ  TYR A 134      37.754  61.498  52.590  1.00  0.00           C  
ATOM   1426  OH  TYR A 134      38.449  61.624  53.712  1.00  0.00           O  
ATOM   1427  H   TYR A 134      32.587  63.774  51.197  1.00  0.00           H  
ATOM   1428  HD1 TYR A 134      37.371  62.851  49.510  1.00  0.00           H  
ATOM   1429  HD2 TYR A 134      34.450  61.085  52.093  1.00  0.00           H  
ATOM   1430  HE1 TYR A 134      39.238  62.346  51.257  1.00  0.00           H  
ATOM   1431  HE2 TYR A 134      36.140  60.483  53.624  1.00  0.00           H  
ATOM   1432  HH  TYR A 134      39.194  62.248  53.482  1.00  0.00           H  
ATOM   1433  N   GLY A 135      33.431  65.441  48.274  1.00  0.00           N  
ATOM   1434  CA  GLY A 135      32.608  66.159  47.352  1.00  0.00           C  
ATOM   1435  C   GLY A 135      31.187  66.145  47.778  1.00  0.00           C  
ATOM   1436  O   GLY A 135      30.866  66.641  48.790  1.00  0.00           O  
ATOM   1437  H   GLY A 135      34.182  65.976  48.659  1.00  0.00           H  
ATOM   1438  N   VAL A 136      30.240  65.556  47.083  1.00  0.00           N  
ATOM   1439  CA  VAL A 136      28.816  65.411  47.516  1.00  0.00           C  
ATOM   1440  C   VAL A 136      28.553  64.177  48.421  1.00  0.00           C  
ATOM   1441  O   VAL A 136      27.457  64.063  48.978  1.00  0.00           O  
ATOM   1442  CB  VAL A 136      27.936  65.597  46.226  1.00  0.00           C  
ATOM   1443  CG1 VAL A 136      27.930  64.377  45.297  1.00  0.00           C  
ATOM   1444  CG2 VAL A 136      26.544  66.064  46.658  1.00  0.00           C  
ATOM   1445  H   VAL A 136      30.467  65.285  46.148  1.00  0.00           H  
ATOM   1446  N   MET A 137      29.514  63.296  48.571  1.00  0.00           N  
ATOM   1447  CA  MET A 137      29.485  62.100  49.464  1.00  0.00           C  
ATOM   1448  C   MET A 137      29.905  62.360  50.886  1.00  0.00           C  
ATOM   1449  O   MET A 137      30.805  63.156  51.080  1.00  0.00           O  
ATOM   1450  CB  MET A 137      30.352  60.981  48.922  1.00  0.00           C  
ATOM   1451  CG  MET A 137      29.826  60.367  47.643  1.00  0.00           C  
ATOM   1452  SD  MET A 137      29.809  61.377  46.177  1.00  0.00           S  
ATOM   1453  CE  MET A 137      31.398  61.921  45.783  1.00  0.00           C  
ATOM   1454  H   MET A 137      30.420  63.452  48.179  1.00  0.00           H  
ATOM   1455  N   ARG A 138      29.115  61.816  51.855  1.00  0.00           N  
ATOM   1456  CA  ARG A 138      29.606  61.741  53.304  1.00  0.00           C  
ATOM   1457  C   ARG A 138      30.124  60.324  53.535  1.00  0.00           C  
ATOM   1458  O   ARG A 138      29.561  59.380  52.937  1.00  0.00           O  
ATOM   1459  CB  ARG A 138      28.374  61.992  54.221  1.00  0.00           C  
ATOM   1460  CG  ARG A 138      27.748  63.407  54.060  1.00  0.00           C  
ATOM   1461  CD  ARG A 138      26.802  63.530  55.263  1.00  0.00           C  
ATOM   1462  NE  ARG A 138      25.554  62.827  55.050  1.00  0.00           N  
ATOM   1463  CZ  ARG A 138      24.390  63.394  54.769  1.00  0.00           C  
ATOM   1464  NH1 ARG A 138      24.285  64.704  54.607  1.00  0.00           N1+
ATOM   1465  NH2 ARG A 138      23.233  62.822  55.167  1.00  0.00           N  
ATOM   1466  H   ARG A 138      28.173  61.525  51.674  1.00  0.00           H  
ATOM   1467  HE  ARG A 138      25.692  61.841  54.901  1.00  0.00           H  
ATOM   1468 1HH1 ARG A 138      25.045  65.334  54.758  1.00  0.00           H  
ATOM   1469 2HH1 ARG A 138      23.411  65.102  54.312  1.00  0.00           H  
ATOM   1470 1HH2 ARG A 138      23.180  62.080  55.829  1.00  0.00           H  
ATOM   1471 2HH2 ARG A 138      22.333  63.076  54.815  1.00  0.00           H  
ATOM   1472  N   VAL A 139      31.151  60.096  54.347  1.00  0.00           N  
ATOM   1473  CA  VAL A 139      31.527  58.701  54.752  1.00  0.00           C  
ATOM   1474  C   VAL A 139      31.964  58.584  56.235  1.00  0.00           C  
ATOM   1475  O   VAL A 139      32.917  59.266  56.633  1.00  0.00           O  
ATOM   1476  CB  VAL A 139      32.706  58.210  53.900  1.00  0.00           C  
ATOM   1477  CG1 VAL A 139      32.773  56.701  54.180  1.00  0.00           C  
ATOM   1478  CG2 VAL A 139      32.776  58.616  52.446  1.00  0.00           C  
ATOM   1479  H   VAL A 139      31.739  60.780  54.775  1.00  0.00           H  
ATOM   1480  N   ARG A 140      31.105  58.094  57.102  1.00  0.00           N  
ATOM   1481  CA  ARG A 140      31.501  57.705  58.544  1.00  0.00           C  
ATOM   1482  C   ARG A 140      32.005  56.271  58.632  1.00  0.00           C  
ATOM   1483  O   ARG A 140      31.464  55.354  58.022  1.00  0.00           O  
ATOM   1484  CB  ARG A 140      30.191  57.769  59.326  1.00  0.00           C  
ATOM   1485  CG  ARG A 140      30.368  57.550  60.851  1.00  0.00           C  
ATOM   1486  CD  ARG A 140      29.031  57.259  61.540  1.00  0.00           C  
ATOM   1487  NE  ARG A 140      29.037  57.520  62.977  1.00  0.00           N  
ATOM   1488  CZ  ARG A 140      28.271  56.977  63.907  1.00  0.00           C  
ATOM   1489  NH1 ARG A 140      27.227  56.201  63.579  1.00  0.00           N1+
ATOM   1490  NH2 ARG A 140      28.190  57.458  65.103  1.00  0.00           N  
ATOM   1491  H   ARG A 140      30.406  57.456  56.774  1.00  0.00           H  
ATOM   1492  HE  ARG A 140      29.755  58.175  63.241  1.00  0.00           H  
ATOM   1493 1HH1 ARG A 140      26.797  56.089  62.680  1.00  0.00           H  
ATOM   1494 2HH1 ARG A 140      26.813  55.723  64.351  1.00  0.00           H  
ATOM   1495 1HH2 ARG A 140      28.773  58.211  65.414  1.00  0.00           H  
ATOM   1496 2HH2 ARG A 140      27.596  57.054  65.797  1.00  0.00           H  
ATOM   1497  N   ASN A 141      33.112  56.043  59.362  1.00  0.00           N  
ATOM   1498  CA  ASN A 141      33.592  54.645  59.574  1.00  0.00           C  
ATOM   1499  C   ASN A 141      33.092  54.298  60.925  1.00  0.00           C  
ATOM   1500  O   ASN A 141      33.422  54.995  61.917  1.00  0.00           O  
ATOM   1501  CB  ASN A 141      35.142  54.547  59.483  1.00  0.00           C  
ATOM   1502  CG  ASN A 141      35.671  53.142  59.621  1.00  0.00           C  
ATOM   1503  ND2 ASN A 141      36.993  53.112  59.511  1.00  0.00           N  
ATOM   1504  OD1 ASN A 141      34.970  52.144  59.584  1.00  0.00           O  
ATOM   1505  H   ASN A 141      33.523  56.696  60.002  1.00  0.00           H  
ATOM   1506 1HD2 ASN A 141      37.575  53.895  59.322  1.00  0.00           H  
ATOM   1507 2HD2 ASN A 141      37.426  52.237  59.270  1.00  0.00           H  
ATOM   1508  N   VAL A 142      32.864  53.005  61.096  1.00  0.00           N  
ATOM   1509  CA  VAL A 142      32.197  52.494  62.308  1.00  0.00           C  
ATOM   1510  C   VAL A 142      33.032  51.458  63.071  1.00  0.00           C  
ATOM   1511  O   VAL A 142      33.472  51.741  64.163  1.00  0.00           O  
ATOM   1512  CB  VAL A 142      30.737  52.037  62.051  1.00  0.00           C  
ATOM   1513  CG1 VAL A 142      30.051  51.280  63.200  1.00  0.00           C  
ATOM   1514  CG2 VAL A 142      29.800  53.241  61.838  1.00  0.00           C  
ATOM   1515  H   VAL A 142      33.374  52.440  60.439  1.00  0.00           H  
ATOM   1516  N   LYS A 143      33.281  50.394  62.314  1.00  0.00           N  
ATOM   1517  CA  LYS A 143      33.859  49.045  62.640  1.00  0.00           C  
ATOM   1518  C   LYS A 143      34.843  48.362  61.703  1.00  0.00           C  
ATOM   1519  O   LYS A 143      34.373  47.798  60.636  1.00  0.00           O  
ATOM   1520  CB  LYS A 143      32.794  47.977  63.029  1.00  0.00           C  
ATOM   1521  CG  LYS A 143      32.569  48.054  64.518  1.00  0.00           C  
ATOM   1522  CD  LYS A 143      31.133  47.493  64.810  1.00  0.00           C  
ATOM   1523  CE  LYS A 143      30.677  47.903  66.173  1.00  0.00           C  
ATOM   1524  NZ  LYS A 143      29.278  47.624  66.205  1.00  0.00           N1+
ATOM   1525  H   LYS A 143      33.042  50.321  61.346  1.00  0.00           H  
ATOM   1526  HZ1 LYS A 143      28.780  47.989  66.987  1.00  0.00           H  
ATOM   1527  HZ2 LYS A 143      28.797  47.939  65.386  1.00  0.00           H  
ATOM   1528  HZ3 LYS A 143      29.144  46.635  66.231  1.00  0.00           H  
ATOM   1529  N   GLU A 144      36.067  48.300  62.071  1.00  0.00           N  
ATOM   1530  CA  GLU A 144      37.147  47.457  61.476  1.00  0.00           C  
ATOM   1531  C   GLU A 144      37.325  46.156  62.302  1.00  0.00           C  
ATOM   1532  O   GLU A 144      37.811  46.041  63.450  1.00  0.00           O  
ATOM   1533  CB  GLU A 144      38.547  48.161  61.428  1.00  0.00           C  
ATOM   1534  CG  GLU A 144      38.449  49.401  60.521  1.00  0.00           C  
ATOM   1535  CD  GLU A 144      39.709  50.010  60.025  1.00  0.00           C  
ATOM   1536  OE1 GLU A 144      40.728  49.342  59.972  1.00  0.00           O  
ATOM   1537  OE2 GLU A 144      39.560  51.084  59.342  1.00  0.00           O1-
ATOM   1538  H   GLU A 144      36.402  48.770  62.896  1.00  0.00           H  
ATOM   1539  N   SER A 145      36.647  45.127  61.811  1.00  0.00           N  
ATOM   1540  CA  SER A 145      36.838  43.645  62.152  1.00  0.00           C  
ATOM   1541  C   SER A 145      38.250  43.273  61.733  1.00  0.00           C  
ATOM   1542  O   SER A 145      38.626  43.242  60.508  1.00  0.00           O  
ATOM   1543  CB  SER A 145      35.786  42.741  61.439  1.00  0.00           C  
ATOM   1544  OG  SER A 145      34.540  42.909  62.043  1.00  0.00           O  
ATOM   1545  H   SER A 145      35.902  45.177  61.140  1.00  0.00           H  
ATOM   1546  HG  SER A 145      34.062  43.611  61.523  1.00  0.00           H  
ATOM   1547  N   ALA A 146      39.068  43.240  62.810  1.00  0.00           N  
ATOM   1548  CA  ALA A 146      40.499  43.004  62.766  1.00  0.00           C  
ATOM   1549  C   ALA A 146      40.917  41.547  62.469  1.00  0.00           C  
ATOM   1550  O   ALA A 146      40.344  40.603  62.980  1.00  0.00           O  
ATOM   1551  CB  ALA A 146      41.266  43.470  64.021  1.00  0.00           C  
ATOM   1552  H   ALA A 146      38.738  43.353  63.746  1.00  0.00           H  
ATOM   1553  N   ALA A 147      42.130  41.490  62.003  1.00  0.00           N  
ATOM   1554  CA  ALA A 147      42.681  40.254  61.470  1.00  0.00           C  
ATOM   1555  C   ALA A 147      43.986  40.594  60.716  1.00  0.00           C  
ATOM   1556  O   ALA A 147      43.908  41.357  59.726  1.00  0.00           O  
ATOM   1557  CB  ALA A 147      41.764  39.582  60.426  1.00  0.00           C  
ATOM   1558  H   ALA A 147      42.699  42.307  61.929  1.00  0.00           H  
ATOM   1559  N   HIS A 148      45.100  39.909  61.058  1.00  0.00           N  
ATOM   1560  CA  HIS A 148      46.399  40.028  60.318  1.00  0.00           C  
ATOM   1561  C   HIS A 148      46.428  39.425  58.864  1.00  0.00           C  
ATOM   1562  O   HIS A 148      47.384  39.751  58.166  1.00  0.00           O  
ATOM   1563  CB  HIS A 148      47.405  39.312  61.137  1.00  0.00           C  
ATOM   1564  CG  HIS A 148      47.605  39.933  62.531  1.00  0.00           C  
ATOM   1565  CD2 HIS A 148      48.543  40.904  62.940  1.00  0.00           C  
ATOM   1566  ND1 HIS A 148      46.936  39.579  63.608  1.00  0.00           N  
ATOM   1567  CE1 HIS A 148      47.381  40.229  64.644  1.00  0.00           C  
ATOM   1568  NE2 HIS A 148      48.362  41.033  64.239  1.00  0.00           N  
ATOM   1569  H   HIS A 148      45.043  39.485  61.972  1.00  0.00           H  
ATOM   1570  HD2 HIS A 148      49.211  41.405  62.234  1.00  0.00           H  
ATOM   1571  HE1 HIS A 148      47.076  40.240  65.686  1.00  0.00           H  
ATOM   1572  HE2 HIS A 148      48.843  41.708  64.801  1.00  0.00           H  
ATOM   1573  N   ASP A 149      45.576  38.500  58.497  1.00  0.00           N  
ATOM   1574  CA  ASP A 149      45.485  37.982  57.135  1.00  0.00           C  
ATOM   1575  C   ASP A 149      44.613  38.832  56.149  1.00  0.00           C  
ATOM   1576  O   ASP A 149      45.063  39.053  55.024  1.00  0.00           O  
ATOM   1577  CB  ASP A 149      45.021  36.516  57.058  1.00  0.00           C  
ATOM   1578  CG  ASP A 149      43.826  36.344  58.108  1.00  0.00           C  
ATOM   1579  OD1 ASP A 149      44.053  36.252  59.315  1.00  0.00           O  
ATOM   1580  OD2 ASP A 149      42.628  36.477  57.697  1.00  0.00           O1-
ATOM   1581  H   ASP A 149      45.046  37.927  59.131  1.00  0.00           H  
ATOM   1582  N   TYR A 150      43.322  38.968  56.436  1.00  0.00           N  
ATOM   1583  CA  TYR A 150      42.485  39.974  55.771  1.00  0.00           C  
ATOM   1584  C   TYR A 150      41.447  40.670  56.659  1.00  0.00           C  
ATOM   1585  O   TYR A 150      40.910  40.110  57.608  1.00  0.00           O  
ATOM   1586  CB  TYR A 150      41.894  39.480  54.470  1.00  0.00           C  
ATOM   1587  CG  TYR A 150      40.794  38.431  54.645  1.00  0.00           C  
ATOM   1588  CD1 TYR A 150      39.423  38.670  54.613  1.00  0.00           C  
ATOM   1589  CD2 TYR A 150      41.178  37.076  54.745  1.00  0.00           C  
ATOM   1590  CE1 TYR A 150      38.484  37.634  54.536  1.00  0.00           C  
ATOM   1591  CE2 TYR A 150      40.260  36.061  54.574  1.00  0.00           C  
ATOM   1592  CZ  TYR A 150      38.910  36.287  54.536  1.00  0.00           C  
ATOM   1593  OH  TYR A 150      37.921  35.370  54.481  1.00  0.00           O  
ATOM   1594  H   TYR A 150      42.883  38.147  56.772  1.00  0.00           H  
ATOM   1595  HD1 TYR A 150      39.057  39.690  54.729  1.00  0.00           H  
ATOM   1596  HD2 TYR A 150      42.223  36.813  54.888  1.00  0.00           H  
ATOM   1597  HE1 TYR A 150      37.425  37.871  54.417  1.00  0.00           H  
ATOM   1598  HE2 TYR A 150      40.735  35.081  54.482  1.00  0.00           H  
ATOM   1599  HH  TYR A 150      38.269  34.453  54.269  1.00  0.00           H  
ATOM   1600  N   THR A 151      41.611  42.030  56.703  1.00  0.00           N  
ATOM   1601  CA  THR A 151      40.763  42.893  57.546  1.00  0.00           C  
ATOM   1602  C   THR A 151      39.465  43.248  56.748  1.00  0.00           C  
ATOM   1603  O   THR A 151      39.591  43.629  55.584  1.00  0.00           O  
ATOM   1604  CB  THR A 151      41.423  44.269  57.829  1.00  0.00           C  
ATOM   1605  CG2 THR A 151      40.605  45.338  58.540  1.00  0.00           C  
ATOM   1606  OG1 THR A 151      42.771  44.037  58.391  1.00  0.00           O  
ATOM   1607  H   THR A 151      42.268  42.467  56.080  1.00  0.00           H  
ATOM   1608  HG1 THR A 151      42.704  44.048  59.388  1.00  0.00           H  
ATOM   1609  N   LEU A 152      38.322  43.118  57.364  1.00  0.00           N  
ATOM   1610  CA  LEU A 152      37.069  43.455  56.688  1.00  0.00           C  
ATOM   1611  C   LEU A 152      36.311  44.600  57.330  1.00  0.00           C  
ATOM   1612  O   LEU A 152      35.631  44.506  58.381  1.00  0.00           O  
ATOM   1613  CB  LEU A 152      36.161  42.255  56.413  1.00  0.00           C  
ATOM   1614  CG  LEU A 152      36.000  41.394  57.622  1.00  0.00           C  
ATOM   1615  CD1 LEU A 152      34.679  40.636  57.670  1.00  0.00           C  
ATOM   1616  CD2 LEU A 152      37.054  40.300  57.292  1.00  0.00           C  
ATOM   1617  H   LEU A 152      38.264  42.801  58.307  1.00  0.00           H  
ATOM   1618  N   ARG A 153      36.366  45.733  56.638  1.00  0.00           N  
ATOM   1619  CA  ARG A 153      35.852  47.016  57.206  1.00  0.00           C  
ATOM   1620  C   ARG A 153      34.380  47.282  56.838  1.00  0.00           C  
ATOM   1621  O   ARG A 153      34.056  47.104  55.636  1.00  0.00           O  
ATOM   1622  CB  ARG A 153      36.614  48.206  56.593  1.00  0.00           C  
ATOM   1623  CG  ARG A 153      38.074  48.471  57.065  1.00  0.00           C  
ATOM   1624  CD  ARG A 153      38.831  49.450  56.115  1.00  0.00           C  
ATOM   1625  NE  ARG A 153      40.110  49.577  56.820  1.00  0.00           N  
ATOM   1626  CZ  ARG A 153      41.394  49.568  56.352  1.00  0.00           C  
ATOM   1627  NH1 ARG A 153      41.537  49.416  55.033  1.00  0.00           N1+
ATOM   1628  NH2 ARG A 153      42.448  49.386  57.199  1.00  0.00           N  
ATOM   1629  H   ARG A 153      36.739  45.732  55.704  1.00  0.00           H  
ATOM   1630  HE  ARG A 153      39.963  49.568  57.802  1.00  0.00           H  
ATOM   1631 1HH1 ARG A 153      40.768  49.516  54.401  1.00  0.00           H  
ATOM   1632 2HH1 ARG A 153      42.446  49.115  54.707  1.00  0.00           H  
ATOM   1633 1HH2 ARG A 153      42.270  49.308  58.182  1.00  0.00           H  
ATOM   1634 2HH2 ARG A 153      43.365  49.208  56.827  1.00  0.00           H  
ATOM   1635  N   GLU A 154      33.590  47.836  57.733  1.00  0.00           N  
ATOM   1636  CA  GLU A 154      32.173  48.234  57.519  1.00  0.00           C  
ATOM   1637  C   GLU A 154      32.078  49.743  57.738  1.00  0.00           C  
ATOM   1638  O   GLU A 154      32.455  50.187  58.799  1.00  0.00           O  
ATOM   1639  CB  GLU A 154      31.286  47.369  58.399  1.00  0.00           C  
ATOM   1640  CG  GLU A 154      29.841  47.814  58.511  1.00  0.00           C  
ATOM   1641  CD  GLU A 154      29.080  46.835  59.409  1.00  0.00           C  
ATOM   1642  OE1 GLU A 154      28.013  46.358  58.986  1.00  0.00           O  
ATOM   1643  OE2 GLU A 154      29.410  46.884  60.629  1.00  0.00           O1-
ATOM   1644  H   GLU A 154      33.852  47.958  58.693  1.00  0.00           H  
ATOM   1645  N   LEU A 155      31.883  50.359  56.601  1.00  0.00           N  
ATOM   1646  CA  LEU A 155      31.650  51.809  56.602  1.00  0.00           C  
ATOM   1647  C   LEU A 155      30.212  52.210  56.148  1.00  0.00           C  
ATOM   1648  O   LEU A 155      29.386  51.394  55.669  1.00  0.00           O  
ATOM   1649  CB  LEU A 155      32.615  52.415  55.620  1.00  0.00           C  
ATOM   1650  CG  LEU A 155      34.139  52.358  55.929  1.00  0.00           C  
ATOM   1651  CD1 LEU A 155      34.833  51.133  55.379  1.00  0.00           C  
ATOM   1652  CD2 LEU A 155      34.867  53.591  55.519  1.00  0.00           C  
ATOM   1653  H   LEU A 155      31.692  49.867  55.746  1.00  0.00           H  
ATOM   1654  N   LYS A 156      29.838  53.426  56.623  1.00  0.00           N  
ATOM   1655  CA  LYS A 156      28.523  54.053  56.353  1.00  0.00           C  
ATOM   1656  C   LYS A 156      28.661  55.387  55.505  1.00  0.00           C  
ATOM   1657  O   LYS A 156      29.068  56.472  55.911  1.00  0.00           O  
ATOM   1658  CB  LYS A 156      27.873  54.149  57.687  1.00  0.00           C  
ATOM   1659  CG  LYS A 156      26.315  54.215  57.670  1.00  0.00           C  
ATOM   1660  CD  LYS A 156      25.706  52.987  57.075  1.00  0.00           C  
ATOM   1661  CE  LYS A 156      25.675  51.730  57.970  1.00  0.00           C  
ATOM   1662  NZ  LYS A 156      24.696  50.699  57.806  1.00  0.00           N1+
ATOM   1663  H   LYS A 156      30.413  53.904  57.289  1.00  0.00           H  
ATOM   1664  HZ1 LYS A 156      25.064  50.125  57.073  1.00  0.00           H  
ATOM   1665  HZ2 LYS A 156      24.411  50.135  58.589  1.00  0.00           H  
ATOM   1666  HZ3 LYS A 156      23.898  51.141  57.396  1.00  0.00           H  
ATOM   1667  N   LEU A 157      28.129  55.200  54.270  1.00  0.00           N  
ATOM   1668  CA  LEU A 157      28.059  56.190  53.244  1.00  0.00           C  
ATOM   1669  C   LEU A 157      26.667  56.900  53.215  1.00  0.00           C  
ATOM   1670  O   LEU A 157      25.676  56.245  53.392  1.00  0.00           O  
ATOM   1671  CB  LEU A 157      28.260  55.402  51.920  1.00  0.00           C  
ATOM   1672  CG  LEU A 157      28.442  56.073  50.589  1.00  0.00           C  
ATOM   1673  CD1 LEU A 157      29.859  56.690  50.468  1.00  0.00           C  
ATOM   1674  CD2 LEU A 157      28.151  55.107  49.390  1.00  0.00           C  
ATOM   1675  H   LEU A 157      27.563  54.407  54.062  1.00  0.00           H  
ATOM   1676  N   SER A 158      26.759  58.172  52.909  1.00  0.00           N  
ATOM   1677  CA  SER A 158      25.550  58.919  52.451  1.00  0.00           C  
ATOM   1678  C   SER A 158      25.862  60.052  51.460  1.00  0.00           C  
ATOM   1679  O   SER A 158      26.958  60.172  50.984  1.00  0.00           O  
ATOM   1680  CB  SER A 158      24.814  59.442  53.656  1.00  0.00           C  
ATOM   1681  OG  SER A 158      25.693  60.205  54.440  1.00  0.00           O  
ATOM   1682  H   SER A 158      27.609  58.639  53.135  1.00  0.00           H  
ATOM   1683  HG  SER A 158      25.995  59.505  55.083  1.00  0.00           H  
ATOM   1684  N   LYS A 159      24.815  60.613  50.874  1.00  0.00           N  
ATOM   1685  CA  LYS A 159      24.958  61.898  50.140  1.00  0.00           C  
ATOM   1686  C   LYS A 159      24.444  63.176  50.791  1.00  0.00           C  
ATOM   1687  O   LYS A 159      23.571  63.153  51.693  1.00  0.00           O  
ATOM   1688  CB  LYS A 159      24.206  61.786  48.823  1.00  0.00           C  
ATOM   1689  CG  LYS A 159      25.117  61.278  47.676  1.00  0.00           C  
ATOM   1690  CD  LYS A 159      24.273  61.479  46.417  1.00  0.00           C  
ATOM   1691  CE  LYS A 159      25.112  61.164  45.150  1.00  0.00           C  
ATOM   1692  NZ  LYS A 159      24.581  61.762  43.958  1.00  0.00           N1+
ATOM   1693  H   LYS A 159      23.863  60.286  50.864  1.00  0.00           H  
ATOM   1694  HZ1 LYS A 159      23.691  61.386  43.667  1.00  0.00           H  
ATOM   1695  HZ2 LYS A 159      24.400  62.709  44.203  1.00  0.00           H  
ATOM   1696  HZ3 LYS A 159      25.253  61.755  43.214  1.00  0.00           H  
ATOM   1697  N   VAL A 160      24.972  64.283  50.272  1.00  0.00           N  
ATOM   1698  CA  VAL A 160      24.525  65.595  50.698  1.00  0.00           C  
ATOM   1699  C   VAL A 160      23.361  66.037  49.804  1.00  0.00           C  
ATOM   1700  O   VAL A 160      23.216  65.832  48.608  1.00  0.00           O  
ATOM   1701  CB  VAL A 160      25.682  66.643  50.632  1.00  0.00           C  
ATOM   1702  CG1 VAL A 160      25.170  68.104  50.619  1.00  0.00           C  
ATOM   1703  CG2 VAL A 160      26.758  66.258  51.689  1.00  0.00           C  
ATOM   1704  H   VAL A 160      25.810  64.271  49.743  1.00  0.00           H  
ATOM   1705  N   GLY A 161      22.380  66.716  50.466  1.00  0.00           N  
ATOM   1706  CA  GLY A 161      21.032  67.058  49.994  1.00  0.00           C  
ATOM   1707  C   GLY A 161      20.062  65.933  49.573  1.00  0.00           C  
ATOM   1708  O   GLY A 161      18.948  66.255  49.255  1.00  0.00           O  
ATOM   1709  H   GLY A 161      22.540  66.885  51.436  1.00  0.00           H  
ATOM   1710  N   GLN A 162      20.604  64.800  49.141  1.00  0.00           N  
ATOM   1711  CA  GLN A 162      19.809  63.611  48.845  1.00  0.00           C  
ATOM   1712  C   GLN A 162      19.592  62.614  50.076  1.00  0.00           C  
ATOM   1713  O   GLN A 162      20.378  61.746  50.347  1.00  0.00           O  
ATOM   1714  CB  GLN A 162      20.367  62.833  47.652  1.00  0.00           C  
ATOM   1715  CG  GLN A 162      20.454  63.760  46.400  1.00  0.00           C  
ATOM   1716  CD  GLN A 162      20.963  62.962  45.196  1.00  0.00           C  
ATOM   1717  NE2 GLN A 162      20.063  62.328  44.444  1.00  0.00           N  
ATOM   1718  OE1 GLN A 162      22.064  63.101  44.769  1.00  0.00           O  
ATOM   1719  H   GLN A 162      21.567  64.730  48.906  1.00  0.00           H  
ATOM   1720 1HE2 GLN A 162      19.090  62.377  44.672  1.00  0.00           H  
ATOM   1721 2HE2 GLN A 162      20.398  61.816  43.654  1.00  0.00           H  
ATOM   1722  N   GLY A 163      18.444  62.823  50.703  1.00  0.00           N  
ATOM   1723  CA  GLY A 163      18.005  61.897  51.781  1.00  0.00           C  
ATOM   1724  C   GLY A 163      17.731  60.453  51.300  1.00  0.00           C  
ATOM   1725  O   GLY A 163      17.823  60.088  50.122  1.00  0.00           O  
ATOM   1726  H   GLY A 163      17.912  63.624  50.404  1.00  0.00           H  
ATOM   1727  N   ASN A 164      17.607  59.772  52.393  1.00  0.00           N  
ATOM   1728  CA  ASN A 164      17.409  58.298  52.534  1.00  0.00           C  
ATOM   1729  C   ASN A 164      18.614  57.532  51.844  1.00  0.00           C  
ATOM   1730  O   ASN A 164      18.564  56.316  51.629  1.00  0.00           O  
ATOM   1731  CB  ASN A 164      16.178  57.824  51.793  1.00  0.00           C  
ATOM   1732  CG  ASN A 164      14.807  58.167  52.377  1.00  0.00           C  
ATOM   1733  ND2 ASN A 164      13.749  57.618  51.856  1.00  0.00           N  
ATOM   1734  OD1 ASN A 164      14.618  58.692  53.459  1.00  0.00           O  
ATOM   1735  H   ASN A 164      17.407  60.278  53.231  1.00  0.00           H  
ATOM   1736 1HD2 ASN A 164      13.848  56.987  51.084  1.00  0.00           H  
ATOM   1737 2HD2 ASN A 164      12.883  57.543  52.348  1.00  0.00           H  
ATOM   1738  N   THR A 165      19.792  58.203  51.788  1.00  0.00           N  
ATOM   1739  CA  THR A 165      21.029  57.620  51.197  1.00  0.00           C  
ATOM   1740  C   THR A 165      21.998  56.893  52.158  1.00  0.00           C  
ATOM   1741  O   THR A 165      23.109  56.690  51.752  1.00  0.00           O  
ATOM   1742  CB  THR A 165      21.806  58.368  50.123  1.00  0.00           C  
ATOM   1743  CG2 THR A 165      20.900  58.437  48.854  1.00  0.00           C  
ATOM   1744  OG1 THR A 165      22.161  59.755  50.595  1.00  0.00           O  
ATOM   1745  H   THR A 165      19.883  59.109  52.195  1.00  0.00           H  
ATOM   1746  HG1 THR A 165      21.419  60.340  50.244  1.00  0.00           H  
ATOM   1747  N   GLU A 166      21.530  56.443  53.309  1.00  0.00           N  
ATOM   1748  CA  GLU A 166      22.333  55.553  54.284  1.00  0.00           C  
ATOM   1749  C   GLU A 166      22.701  54.192  53.747  1.00  0.00           C  
ATOM   1750  O   GLU A 166      22.244  53.107  54.187  1.00  0.00           O  
ATOM   1751  CB  GLU A 166      21.766  55.447  55.650  1.00  0.00           C  
ATOM   1752  CG  GLU A 166      21.971  56.696  56.513  1.00  0.00           C  
ATOM   1753  CD  GLU A 166      21.122  56.564  57.790  1.00  0.00           C  
ATOM   1754  OE1 GLU A 166      21.418  55.769  58.719  1.00  0.00           O  
ATOM   1755  OE2 GLU A 166      20.063  57.213  57.832  1.00  0.00           O1-
ATOM   1756  H   GLU A 166      20.542  56.431  53.486  1.00  0.00           H  
ATOM   1757  N   ARG A 167      23.874  54.149  53.191  1.00  0.00           N  
ATOM   1758  CA  ARG A 167      24.334  52.915  52.493  1.00  0.00           C  
ATOM   1759  C   ARG A 167      25.393  52.182  53.291  1.00  0.00           C  
ATOM   1760  O   ARG A 167      26.288  52.758  53.910  1.00  0.00           O  
ATOM   1761  CB  ARG A 167      24.876  53.267  51.125  1.00  0.00           C  
ATOM   1762  CG  ARG A 167      23.783  53.750  50.149  1.00  0.00           C  
ATOM   1763  CD  ARG A 167      22.709  52.723  49.685  1.00  0.00           C  
ATOM   1764  NE  ARG A 167      21.802  53.348  48.691  1.00  0.00           N  
ATOM   1765  CZ  ARG A 167      20.571  53.809  48.876  1.00  0.00           C  
ATOM   1766  NH1 ARG A 167      19.806  53.537  49.934  1.00  0.00           N1+
ATOM   1767  NH2 ARG A 167      19.999  54.664  47.985  1.00  0.00           N  
ATOM   1768  H   ARG A 167      24.499  54.931  53.151  1.00  0.00           H  
ATOM   1769  HE  ARG A 167      22.176  53.557  47.786  1.00  0.00           H  
ATOM   1770 1HH1 ARG A 167      20.229  53.050  50.700  1.00  0.00           H  
ATOM   1771 2HH1 ARG A 167      18.817  53.660  49.970  1.00  0.00           H  
ATOM   1772 1HH2 ARG A 167      20.334  54.840  47.061  1.00  0.00           H  
ATOM   1773 2HH2 ARG A 167      19.120  55.109  48.172  1.00  0.00           H  
ATOM   1774  N   THR A 168      25.470  50.869  53.182  1.00  0.00           N  
ATOM   1775  CA  THR A 168      26.565  50.088  53.748  1.00  0.00           C  
ATOM   1776  C   THR A 168      27.661  49.611  52.749  1.00  0.00           C  
ATOM   1777  O   THR A 168      27.437  48.622  52.004  1.00  0.00           O  
ATOM   1778  CB  THR A 168      26.081  48.903  54.648  1.00  0.00           C  
ATOM   1779  CG2 THR A 168      27.114  48.422  55.627  1.00  0.00           C  
ATOM   1780  OG1 THR A 168      24.978  49.392  55.458  1.00  0.00           O  
ATOM   1781  H   THR A 168      24.772  50.419  52.620  1.00  0.00           H  
ATOM   1782  HG1 THR A 168      24.103  49.127  55.064  1.00  0.00           H  
ATOM   1783  N   VAL A 169      28.823  50.147  52.976  1.00  0.00           N  
ATOM   1784  CA  VAL A 169      29.975  50.056  52.078  1.00  0.00           C
[truncated: 2,154,221 more chars]
