# Supplementary material for: Structural insights into the pSer/pThr dependent regulation of the SHP2 tyrosine phosphatase in insulin and CD28 signaling
Source: Nat Commun. 2022 Sep 16;13:5439. doi: 10.1038/s41467-022-32918-5 (PMC9481563; doi:10.1038/s41467-022-32918-5)
Supplement: Supplementary file 4 — Supplementary dataset 2 [file 41467_2022_32918_MOESM4_ESM.zip › p0SRev-IRS1-01-dynamics.pdb]

MODEL        1
ATOM      1  N   GLY A   5      58.710  28.770  25.780  1.00  0.00           N  
ATOM      2  CA  GLY A   5      59.890  29.720  25.790  1.00  0.00           C  
ATOM      3  C   GLY A   5      59.520  30.960  26.560  1.00  0.00           C  
ATOM      4  O   GLY A   5      58.380  31.070  27.080  1.00  0.00           O  
ATOM      5  H1  GLY A   5      58.840  28.310  24.910  1.00  0.00           H  
ATOM      6  H2  GLY A   5      58.800  28.020  26.440  1.00  0.00           H  
ATOM      7  H3  GLY A   5      57.820  29.220  25.740  1.00  0.00           H  
ATOM      8  N   PHE A   6      60.470  31.840  26.880  1.00  0.00           N  
ATOM      9  CA  PHE A   6      60.210  32.990  27.860  1.00  0.00           C  
ATOM     10  C   PHE A   6      60.840  34.290  27.440  1.00  0.00           C  
ATOM     11  O   PHE A   6      60.160  35.120  26.880  1.00  0.00           O  
ATOM     12  CB  PHE A   6      60.640  32.750  29.320  1.00  0.00           C  
ATOM     13  CG  PHE A   6      60.460  31.290  29.830  1.00  0.00           C  
ATOM     14  CD1 PHE A   6      59.300  31.030  30.500  1.00  0.00           C  
ATOM     15  CD2 PHE A   6      61.420  30.270  29.580  1.00  0.00           C  
ATOM     16  CE1 PHE A   6      59.080  29.760  31.010  1.00  0.00           C  
ATOM     17  CE2 PHE A   6      61.190  28.980  30.030  1.00  0.00           C  
ATOM     18  CZ  PHE A   6      60.030  28.710  30.820  1.00  0.00           C  
ATOM     19  H   PHE A   6      61.320  31.850  26.350  1.00  0.00           H  
ATOM     20  HD1 PHE A   6      58.600  31.870  30.550  1.00  0.00           H  
ATOM     21  HD2 PHE A   6      62.420  30.630  29.350  1.00  0.00           H  
ATOM     22  HE1 PHE A   6      58.070  29.560  31.360  1.00  0.00           H  
ATOM     23  HE2 PHE A   6      61.670  28.130  29.530  1.00  0.00           H  
ATOM     24  HZ  PHE A   6      59.820  27.670  31.060  1.00  0.00           H  
ATOM     25  N   TRP A   7      62.150  34.230  27.270  1.00  0.00           N  
ATOM     26  CA  TRP A   7      63.040  35.360  27.100  1.00  0.00           C  
ATOM     27  C   TRP A   7      63.040  36.300  25.950  1.00  0.00           C  
ATOM     28  O   TRP A   7      62.960  37.490  26.120  1.00  0.00           O  
ATOM     29  CB  TRP A   7      64.540  34.960  27.330  1.00  0.00           C  
ATOM     30  CG  TRP A   7      65.010  35.110  28.760  1.00  0.00           C  
ATOM     31  CD1 TRP A   7      65.380  36.220  29.390  1.00  0.00           C  
ATOM     32  CD2 TRP A   7      65.150  34.060  29.610  1.00  0.00           C  
ATOM     33  CE2 TRP A   7      65.740  34.620  30.740  1.00  0.00           C  
ATOM     34  CE3 TRP A   7      65.010  32.700  29.450  1.00  0.00           C  
ATOM     35  NE1 TRP A   7      65.760  35.950  30.630  1.00  0.00           N  
ATOM     36  CZ2 TRP A   7      66.130  33.800  31.800  1.00  0.00           C  
ATOM     37  CZ3 TRP A   7      65.580  31.890  30.420  1.00  0.00           C  
ATOM     38  CH2 TRP A   7      66.140  32.390  31.570  1.00  0.00           C  
ATOM     39  H   TRP A   7      62.710  33.400  27.230  1.00  0.00           H  
ATOM     40  HD1 TRP A   7      65.230  37.270  29.140  1.00  0.00           H  
ATOM     41  HE1 TRP A   7      65.600  36.610  31.370  1.00  0.00           H  
ATOM     42  HE3 TRP A   7      64.340  32.200  28.760  1.00  0.00           H  
ATOM     43  HZ2 TRP A   7      66.280  34.260  32.780  1.00  0.00           H  
ATOM     44  HZ3 TRP A   7      65.750  30.830  30.250  1.00  0.00           H  
ATOM     45  HH2 TRP A   7      66.640  31.740  32.290  1.00  0.00           H  
ATOM     46  N   GLU A   8      63.110  35.710  24.770  1.00  0.00           N  
ATOM     47  CA  GLU A   8      62.980  36.440  23.510  1.00  0.00           C  
ATOM     48  C   GLU A   8      61.570  36.840  23.350  1.00  0.00           C  
ATOM     49  O   GLU A   8      61.310  38.010  23.110  1.00  0.00           O  
ATOM     50  CB  GLU A   8      63.450  35.590  22.360  1.00  0.00           C  
ATOM     51  CG  GLU A   8      64.910  35.250  22.450  1.00  0.00           C  
ATOM     52  CD  GLU A   8      65.480  34.570  21.230  1.00  0.00           C  
ATOM     53  OE1 GLU A   8      64.720  33.890  20.530  1.00  0.00           O  
ATOM     54  OE2 GLU A   8      66.680  34.500  21.080  1.00  0.00           O1-
ATOM     55  H   GLU A   8      63.090  34.710  24.750  1.00  0.00           H  
ATOM     56  N   GLU A   9      60.570  35.880  23.460  1.00  0.00           N  
ATOM     57  CA  GLU A   9      59.140  36.220  23.510  1.00  0.00           C  
ATOM     58  C   GLU A   9      58.830  37.450  24.440  1.00  0.00           C  
ATOM     59  O   GLU A   9      58.020  38.340  24.080  1.00  0.00           O  
ATOM     60  CB  GLU A   9      58.310  35.060  24.020  1.00  0.00           C  
ATOM     61  CG  GLU A   9      58.350  33.970  22.960  1.00  0.00           C  
ATOM     62  CD  GLU A   9      58.010  32.580  23.490  1.00  0.00           C  
ATOM     63  OE1 GLU A   9      56.840  32.120  23.370  1.00  0.00           O  
ATOM     64  OE2 GLU A   9      58.930  31.810  23.870  1.00  0.00           O1-
ATOM     65  H   GLU A   9      60.800  34.910  23.440  1.00  0.00           H  
ATOM     66  N   PHE A  10      59.300  37.350  25.710  1.00  0.00           N  
ATOM     67  CA  PHE A  10      59.110  38.520  26.630  1.00  0.00           C  
ATOM     68  C   PHE A  10      59.610  39.850  26.000  1.00  0.00           C  
ATOM     69  O   PHE A  10      58.950  40.860  25.980  1.00  0.00           O  
ATOM     70  CB  PHE A  10      59.780  38.060  27.970  1.00  0.00           C  
ATOM     71  CG  PHE A  10      59.860  39.040  29.100  1.00  0.00           C  
ATOM     72  CD1 PHE A  10      58.810  39.250  29.950  1.00  0.00           C  
ATOM     73  CD2 PHE A  10      60.890  39.990  29.060  1.00  0.00           C  
ATOM     74  CE1 PHE A  10      58.680  40.410  30.730  1.00  0.00           C  
ATOM     75  CE2 PHE A  10      60.800  41.160  29.790  1.00  0.00           C  
ATOM     76  CZ  PHE A  10      59.710  41.400  30.630  1.00  0.00           C  
ATOM     77  H   PHE A  10      59.560  36.510  26.180  1.00  0.00           H  
ATOM     78  HD1 PHE A  10      58.020  38.520  30.100  1.00  0.00           H  
ATOM     79  HD2 PHE A  10      61.780  39.790  28.470  1.00  0.00           H  
ATOM     80  HE1 PHE A  10      57.830  40.600  31.400  1.00  0.00           H  
ATOM     81  HE2 PHE A  10      61.600  41.890  29.670  1.00  0.00           H  
ATOM     82  HZ  PHE A  10      59.760  42.280  31.270  1.00  0.00           H  
ATOM     83  N   GLU A  11      60.830  39.820  25.410  1.00  0.00           N  
ATOM     84  CA  GLU A  11      61.290  41.010  24.640  1.00  0.00           C  
ATOM     85  C   GLU A  11      60.370  41.290  23.410  1.00  0.00           C  
ATOM     86  O   GLU A  11      60.400  42.480  23.090  1.00  0.00           O  
ATOM     87  CB  GLU A  11      62.750  40.890  24.280  1.00  0.00           C  
ATOM     88  CG  GLU A  11      63.680  41.110  25.480  1.00  0.00           C  
ATOM     89  CD  GLU A  11      65.090  41.420  24.900  1.00  0.00           C  
ATOM     90  OE1 GLU A  11      65.920  40.550  24.570  1.00  0.00           O  
ATOM     91  OE2 GLU A  11      65.500  42.610  24.810  1.00  0.00           O1-
ATOM     92  H   GLU A  11      61.500  39.080  25.510  1.00  0.00           H  
ATOM     93  N   THR A  12      59.930  40.320  22.640  1.00  0.00           N  
ATOM     94  CA  THR A  12      59.030  40.640  21.560  1.00  0.00           C  
ATOM     95  C   THR A  12      57.780  41.510  22.020  1.00  0.00           C  
ATOM     96  O   THR A  12      57.550  42.600  21.560  1.00  0.00           O  
ATOM     97  CB  THR A  12      58.580  39.440  20.750  1.00  0.00           C  
ATOM     98  CG2 THR A  12      58.120  40.090  19.410  1.00  0.00           C  
ATOM     99  OG1 THR A  12      59.740  38.650  20.340  1.00  0.00           O  
ATOM    100  H   THR A  12      60.430  39.460  22.630  1.00  0.00           H  
ATOM    101  HG1 THR A  12      59.350  37.730  20.340  1.00  0.00           H  
ATOM    102  N   LEU A  13      57.060  40.900  23.010  1.00  0.00           N  
ATOM    103  CA  LEU A  13      55.880  41.420  23.690  1.00  0.00           C  
ATOM    104  C   LEU A  13      56.130  42.810  24.370  1.00  0.00           C  
ATOM    105  O   LEU A  13      55.210  43.650  24.490  1.00  0.00           O  
ATOM    106  CB  LEU A  13      55.470  40.400  24.710  1.00  0.00           C  
ATOM    107  CG  LEU A  13      54.510  39.330  24.240  1.00  0.00           C  
ATOM    108  CD1 LEU A  13      54.440  38.350  25.420  1.00  0.00           C  
ATOM    109  CD2 LEU A  13      53.100  39.960  23.930  1.00  0.00           C  
ATOM    110  H   LEU A  13      57.340  40.000  23.340  1.00  0.00           H  
ATOM    111  N   GLN A  14      57.330  43.120  24.880  1.00  0.00           N  
ATOM    112  CA  GLN A  14      57.660  44.480  25.290  1.00  0.00           C  
ATOM    113  C   GLN A  14      57.900  45.480  24.090  1.00  0.00           C  
ATOM    114  O   GLN A  14      57.520  46.640  24.190  1.00  0.00           O  
ATOM    115  CB  GLN A  14      58.830  44.430  26.160  1.00  0.00           C  
ATOM    116  CG  GLN A  14      58.600  43.940  27.580  1.00  0.00           C  
ATOM    117  CD  GLN A  14      58.410  45.130  28.530  1.00  0.00           C  
ATOM    118  NE2 GLN A  14      59.490  45.690  29.100  1.00  0.00           N  
ATOM    119  OE1 GLN A  14      57.280  45.510  28.710  1.00  0.00           O  
ATOM    120  H   GLN A  14      57.840  42.400  25.360  1.00  0.00           H  
ATOM    121 1HE2 GLN A  14      60.460  45.460  29.040  1.00  0.00           H  
ATOM    122 2HE2 GLN A  14      59.180  46.310  29.820  1.00  0.00           H  
ATOM    123  N   GLN A  15      58.640  45.080  23.090  1.00  0.00           N  
ATOM    124  CA  GLN A  15      59.100  46.030  22.020  1.00  0.00           C  
ATOM    125  C   GLN A  15      57.900  46.520  21.150  1.00  0.00           C  
ATOM    126  O   GLN A  15      57.800  47.680  20.840  1.00  0.00           O  
ATOM    127  CB  GLN A  15      60.160  45.370  21.100  1.00  0.00           C  
ATOM    128  CG  GLN A  15      60.610  46.120  19.820  1.00  0.00           C  
ATOM    129  CD  GLN A  15      61.720  45.300  19.130  1.00  0.00           C  
ATOM    130  NE2 GLN A  15      61.460  44.960  17.940  1.00  0.00           N  
ATOM    131  OE1 GLN A  15      62.790  45.120  19.490  1.00  0.00           O  
ATOM    132  H   GLN A  15      58.960  44.130  23.040  1.00  0.00           H  
ATOM    133 1HE2 GLN A  15      60.620  45.190  17.460  1.00  0.00           H  
ATOM    134 2HE2 GLN A  15      62.160  44.420  17.470  1.00  0.00           H  
ATOM    135  N   GLN A  16      56.940  45.630  20.960  1.00  0.00           N  
ATOM    136  CA  GLN A  16      55.760  45.900  20.140  1.00  0.00           C  
ATOM    137  C   GLN A  16      54.580  46.620  20.840  1.00  0.00           C  
ATOM    138  O   GLN A  16      53.440  46.100  20.710  1.00  0.00           O  
ATOM    139  CB  GLN A  16      55.310  44.540  19.560  1.00  0.00           C  
ATOM    140  CG  GLN A  16      56.340  44.140  18.490  1.00  0.00           C  
ATOM    141  CD  GLN A  16      55.670  43.270  17.430  1.00  0.00           C  
ATOM    142  NE2 GLN A  16      56.560  42.700  16.650  1.00  0.00           N  
ATOM    143  OE1 GLN A  16      54.510  42.990  17.250  1.00  0.00           O  
ATOM    144  H   GLN A  16      57.080  44.670  21.200  1.00  0.00           H  
ATOM    145 1HE2 GLN A  16      57.540  42.760  16.860  1.00  0.00           H  
ATOM    146 2HE2 GLN A  16      56.260  41.950  16.070  1.00  0.00           H  
ATOM    147  N   GLU A  17      54.890  47.410  21.860  1.00  0.00           N  
ATOM    148  CA  GLU A  17      53.920  48.090  22.770  1.00  0.00           C  
ATOM    149  C   GLU A  17      52.880  49.030  22.020  1.00  0.00           C  
ATOM    150  O   GLU A  17      51.700  48.800  21.930  1.00  0.00           O  
ATOM    151  CB  GLU A  17      54.650  48.760  23.930  1.00  0.00           C  
ATOM    152  CG  GLU A  17      56.040  49.430  23.800  1.00  0.00           C  
ATOM    153  CD  GLU A  17      56.170  50.530  22.690  1.00  0.00           C  
ATOM    154  OE1 GLU A  17      56.250  51.740  23.070  1.00  0.00           O  
ATOM    155  OE2 GLU A  17      56.190  50.200  21.510  1.00  0.00           O1-
ATOM    156  H   GLU A  17      55.840  47.600  22.110  1.00  0.00           H  
ATOM    157  N   CYS A  18      53.430  50.000  21.400  1.00  0.00           N  
ATOM    158  CA  CYS A  18      52.740  51.040  20.660  1.00  0.00           C  
ATOM    159  C   CYS A  18      52.010  50.630  19.410  1.00  0.00           C  
ATOM    160  O   CYS A  18      51.110  51.260  18.870  1.00  0.00           O  
ATOM    161  CB  CYS A  18      53.660  52.330  20.510  1.00  0.00           C  
ATOM    162  SG  CYS A  18      54.190  53.030  22.080  1.00  0.00           S  
ATOM    163  H   CYS A  18      54.410  50.150  21.540  1.00  0.00           H  
ATOM    164  HG  CYS A  18      55.260  52.280  22.320  1.00  0.00           H  
ATOM    165  N   LYS A  19      52.280  49.380  18.950  1.00  0.00           N  
ATOM    166  CA  LYS A  19      51.450  48.760  17.880  1.00  0.00           C  
ATOM    167  C   LYS A  19      50.020  48.400  18.400  1.00  0.00           C  
ATOM    168  O   LYS A  19      49.050  48.280  17.690  1.00  0.00           O  
ATOM    169  CB  LYS A  19      52.420  47.610  17.620  1.00  0.00           C  
ATOM    170  CG  LYS A  19      52.410  47.020  16.210  1.00  0.00           C  
ATOM    171  CD  LYS A  19      53.720  46.320  15.820  1.00  0.00           C  
ATOM    172  CE  LYS A  19      53.490  45.330  14.660  1.00  0.00           C  
ATOM    173  NZ  LYS A  19      54.650  44.370  14.520  1.00  0.00           N1+
ATOM    174  H   LYS A  19      53.150  48.890  19.020  1.00  0.00           H  
ATOM    175  HZ1 LYS A  19      54.540  43.780  13.730  1.00  0.00           H  
ATOM    176  HZ2 LYS A  19      55.450  44.890  14.240  1.00  0.00           H  
ATOM    177  HZ3 LYS A  19      54.780  43.780  15.320  1.00  0.00           H  
ATOM    178  N   LEU A  20      49.810  48.360  19.760  1.00  0.00           N  
ATOM    179  CA  LEU A  20      48.460  48.250  20.360  1.00  0.00           C  
ATOM    180  C   LEU A  20      47.820  49.630  20.490  1.00  0.00           C  
ATOM    181  O   LEU A  20      47.670  50.220  21.550  1.00  0.00           O  
ATOM    182  CB  LEU A  20      48.490  47.590  21.780  1.00  0.00           C  
ATOM    183  CG  LEU A  20      48.840  46.110  21.650  1.00  0.00           C  
ATOM    184  CD1 LEU A  20      50.320  45.910  21.700  1.00  0.00           C  
ATOM    185  CD2 LEU A  20      48.180  45.290  22.760  1.00  0.00           C  
ATOM    186  H   LEU A  20      50.510  48.520  20.450  1.00  0.00           H  
ATOM    187  N   LEU A  21      47.230  50.080  19.400  1.00  0.00           N  
ATOM    188  CA  LEU A  21      46.710  51.430  19.150  1.00  0.00           C  
ATOM    189  C   LEU A  21      45.410  51.950  19.830  1.00  0.00           C  
ATOM    190  O   LEU A  21      44.760  52.880  19.320  1.00  0.00           O  
ATOM    191  CB  LEU A  21      46.450  51.700  17.630  1.00  0.00           C  
ATOM    192  CG  LEU A  21      47.670  51.360  16.680  1.00  0.00           C  
ATOM    193  CD1 LEU A  21      47.260  51.200  15.300  1.00  0.00           C  
ATOM    194  CD2 LEU A  21      48.430  52.670  16.630  1.00  0.00           C  
ATOM    195  H   LEU A  21      47.300  49.540  18.560  1.00  0.00           H  
ATOM    196  N   TYR A  22      45.240  51.530  21.080  1.00  0.00           N  
ATOM    197  CA  TYR A  22      44.200  52.090  22.020  1.00  0.00           C  
ATOM    198  C   TYR A  22      44.730  53.270  22.880  1.00  0.00           C  
ATOM    199  O   TYR A  22      45.860  53.180  23.360  1.00  0.00           O  
ATOM    200  CB  TYR A  22      43.830  50.930  22.940  1.00  0.00           C  
ATOM    201  CG  TYR A  22      42.760  49.930  22.390  1.00  0.00           C  
ATOM    202  CD1 TYR A  22      41.470  50.350  22.370  1.00  0.00           C  
ATOM    203  CD2 TYR A  22      43.130  48.640  21.930  1.00  0.00           C  
ATOM    204  CE1 TYR A  22      40.520  49.460  21.900  1.00  0.00           C  
ATOM    205  CE2 TYR A  22      42.260  47.720  21.410  1.00  0.00           C  
ATOM    206  CZ  TYR A  22      40.920  48.200  21.430  1.00  0.00           C  
ATOM    207  OH  TYR A  22      39.970  47.320  21.010  1.00  0.00           O  
ATOM    208  H   TYR A  22      45.860  50.840  21.420  1.00  0.00           H  
ATOM    209  HD1 TYR A  22      41.340  51.420  22.550  1.00  0.00           H  
ATOM    210  HD2 TYR A  22      44.200  48.420  21.960  1.00  0.00           H  
ATOM    211  HE1 TYR A  22      39.500  49.850  21.950  1.00  0.00           H  
ATOM    212  HE2 TYR A  22      42.690  47.050  20.670  1.00  0.00           H  
ATOM    213  HH  TYR A  22      40.480  46.480  20.790  1.00  0.00           H  
ATOM    214  N   SER A  23      43.770  54.100  23.280  1.00  0.00           N  
ATOM    215  CA  SER A  23      44.010  55.450  23.830  1.00  0.00           C  
ATOM    216  C   SER A  23      44.170  55.460  25.370  1.00  0.00           C  
ATOM    217  O   SER A  23      43.650  54.630  26.130  1.00  0.00           O  
ATOM    218  CB  SER A  23      42.830  56.290  23.340  1.00  0.00           C  
ATOM    219  OG  SER A  23      42.940  57.640  23.840  1.00  0.00           O  
ATOM    220  H   SER A  23      42.810  53.880  23.110  1.00  0.00           H  
ATOM    221  HG  SER A  23      42.330  57.670  24.630  1.00  0.00           H  
ATOM    222  N   ARG A  24      45.100  56.310  25.810  1.00  0.00           N  
ATOM    223  CA  ARG A  24      45.280  56.660  27.300  1.00  0.00           C  
ATOM    224  C   ARG A  24      44.970  58.170  27.520  1.00  0.00           C  
ATOM    225  O   ARG A  24      45.560  58.760  28.420  1.00  0.00           O  
ATOM    226  CB  ARG A  24      46.740  56.340  27.710  1.00  0.00           C  
ATOM    227  CG  ARG A  24      47.030  54.820  27.760  1.00  0.00           C  
ATOM    228  CD  ARG A  24      48.510  54.530  28.000  1.00  0.00           C  
ATOM    229  NE  ARG A  24      49.240  54.820  26.780  1.00  0.00           N  
ATOM    230  CZ  ARG A  24      50.510  55.170  26.740  1.00  0.00           C  
ATOM    231  NH1 ARG A  24      51.400  55.240  27.740  1.00  0.00           N1+
ATOM    232  NH2 ARG A  24      51.040  55.600  25.540  1.00  0.00           N  
ATOM    233  H   ARG A  24      45.580  56.920  25.180  1.00  0.00           H  
ATOM    234  HE  ARG A  24      48.670  54.850  25.960  1.00  0.00           H  
ATOM    235 1HH1 ARG A  24      51.260  54.960  28.690  1.00  0.00           H  
ATOM    236 2HH1 ARG A  24      52.290  55.560  27.410  1.00  0.00           H  
ATOM    237 1HH2 ARG A  24      50.470  55.720  24.730  1.00  0.00           H  
ATOM    238 2HH2 ARG A  24      52.040  55.580  25.560  1.00  0.00           H  
ATOM    239  N   LYS A  25      44.050  58.880  26.900  1.00  0.00           N  
ATOM    240  CA  LYS A  25      43.870  60.370  27.010  1.00  0.00           C  
ATOM    241  C   LYS A  25      43.570  60.940  28.400  1.00  0.00           C  
ATOM    242  O   LYS A  25      44.130  61.940  28.840  1.00  0.00           O  
ATOM    243  CB  LYS A  25      42.790  60.710  25.930  1.00  0.00           C  
ATOM    244  CG  LYS A  25      42.820  62.180  25.530  1.00  0.00           C  
ATOM    245  CD  LYS A  25      41.620  62.590  24.710  1.00  0.00           C  
ATOM    246  CE  LYS A  25      41.770  62.120  23.310  1.00  0.00           C  
ATOM    247  NZ  LYS A  25      40.530  62.400  22.620  1.00  0.00           N1+
ATOM    248  H   LYS A  25      43.270  58.500  26.400  1.00  0.00           H  
ATOM    249  HZ1 LYS A  25      40.490  63.300  22.180  1.00  0.00           H  
ATOM    250  HZ2 LYS A  25      40.350  61.710  21.920  1.00  0.00           H  
ATOM    251  HZ3 LYS A  25      39.840  62.420  23.350  1.00  0.00           H  
ATOM    252  N   GLU A  26      42.720  60.200  29.160  1.00  0.00           N  
ATOM    253  CA  GLU A  26      42.180  60.640  30.460  1.00  0.00           C  
ATOM    254  C   GLU A  26      43.230  60.360  31.600  1.00  0.00           C  
ATOM    255  O   GLU A  26      43.430  61.270  32.370  1.00  0.00           O  
ATOM    256  CB  GLU A  26      40.830  59.980  30.630  1.00  0.00           C  
ATOM    257  CG  GLU A  26      39.940  60.550  29.460  1.00  0.00           C  
ATOM    258  CD  GLU A  26      39.450  62.000  29.710  1.00  0.00           C  
ATOM    259  OE1 GLU A  26      38.920  62.330  30.830  1.00  0.00           O  
ATOM    260  OE2 GLU A  26      39.370  62.760  28.750  1.00  0.00           O1-
ATOM    261  H   GLU A  26      42.270  59.440  28.700  1.00  0.00           H  
ATOM    262  N   GLY A  27      43.880  59.220  31.620  1.00  0.00           N  
ATOM    263  CA  GLY A  27      45.070  59.020  32.480  1.00  0.00           C  
ATOM    264  C   GLY A  27      46.270  59.940  32.280  1.00  0.00           C  
ATOM    265  O   GLY A  27      46.730  60.560  33.230  1.00  0.00           O  
ATOM    266  H   GLY A  27      43.520  58.420  31.130  1.00  0.00           H  
ATOM    267  N   GLN A  28      46.470  60.310  30.970  1.00  0.00           N  
ATOM    268  CA  GLN A  28      47.540  61.290  30.590  1.00  0.00           C  
ATOM    269  C   GLN A  28      47.430  62.770  31.030  1.00  0.00           C  
ATOM    270  O   GLN A  28      48.430  63.480  30.910  1.00  0.00           O  
ATOM    271  CB  GLN A  28      47.830  61.300  29.040  1.00  0.00           C  
ATOM    272  CG  GLN A  28      48.490  59.980  28.540  1.00  0.00           C  
ATOM    273  CD  GLN A  28      48.730  60.070  27.070  1.00  0.00           C  
ATOM    274  NE2 GLN A  28      49.910  59.780  26.720  1.00  0.00           N  
ATOM    275  OE1 GLN A  28      47.950  60.550  26.290  1.00  0.00           O  
ATOM    276  H   GLN A  28      46.180  59.670  30.260  1.00  0.00           H  
ATOM    277 1HE2 GLN A  28      50.630  59.590  27.390  1.00  0.00           H  
ATOM    278 2HE2 GLN A  28      50.050  59.930  25.750  1.00  0.00           H  
ATOM    279  N   ARG A  29      46.310  63.260  31.560  1.00  0.00           N  
ATOM    280  CA  ARG A  29      46.120  64.670  32.120  1.00  0.00           C  
ATOM    281  C   ARG A  29      47.120  64.900  33.240  1.00  0.00           C  
ATOM    282  O   ARG A  29      47.240  64.140  34.190  1.00  0.00           O  
ATOM    283  CB  ARG A  29      44.720  64.970  32.800  1.00  0.00           C  
ATOM    284  CG  ARG A  29      43.590  64.470  31.850  1.00  0.00           C  
ATOM    285  CD  ARG A  29      42.240  64.610  32.530  1.00  0.00           C  
ATOM    286  NE  ARG A  29      41.580  65.900  32.510  1.00  0.00           N  
ATOM    287  CZ  ARG A  29      40.400  66.310  31.910  1.00  0.00           C  
ATOM    288  NH1 ARG A  29      39.690  65.520  31.180  1.00  0.00           N1+
ATOM    289  NH2 ARG A  29      39.900  67.450  32.190  1.00  0.00           N  
ATOM    290  H   ARG A  29      45.540  62.630  31.650  1.00  0.00           H  
ATOM    291  HE  ARG A  29      42.090  66.660  32.920  1.00  0.00           H  
ATOM    292 1HH1 ARG A  29      39.880  64.560  30.990  1.00  0.00           H  
ATOM    293 2HH1 ARG A  29      38.770  65.840  30.950  1.00  0.00           H  
ATOM    294 1HH2 ARG A  29      40.370  68.060  32.830  1.00  0.00           H  
ATOM    295 2HH2 ARG A  29      39.070  67.700  31.700  1.00  0.00           H  
ATOM    296  N   GLN A  30      47.580  66.170  33.350  1.00  0.00           N  
ATOM    297  CA  GLN A  30      48.420  66.650  34.450  1.00  0.00           C  
ATOM    298  C   GLN A  30      47.840  66.350  35.860  1.00  0.00           C  
ATOM    299  O   GLN A  30      48.370  65.800  36.760  1.00  0.00           O  
ATOM    300  CB  GLN A  30      48.930  68.040  34.120  1.00  0.00           C  
ATOM    301  CG  GLN A  30      49.710  68.810  35.170  1.00  0.00           C  
ATOM    302  CD  GLN A  30      51.270  68.600  35.250  1.00  0.00           C  
ATOM    303  NE2 GLN A  30      51.840  68.350  36.450  1.00  0.00           N  
ATOM    304  OE1 GLN A  30      51.980  68.700  34.270  1.00  0.00           O  
ATOM    305  H   GLN A  30      47.350  66.750  32.570  1.00  0.00           H  
ATOM    306 1HE2 GLN A  30      51.420  68.180  37.350  1.00  0.00           H  
ATOM    307 2HE2 GLN A  30      52.800  68.090  36.350  1.00  0.00           H  
ATOM    308  N   GLU A  31      46.600  66.840  36.030  1.00  0.00           N  
ATOM    309  CA  GLU A  31      45.710  66.630  37.200  1.00  0.00           C  
ATOM    310  C   GLU A  31      45.740  65.130  37.600  1.00  0.00           C  
ATOM    311  O   GLU A  31      46.160  64.750  38.700  1.00  0.00           O  
ATOM    312  CB  GLU A  31      44.320  67.270  36.940  1.00  0.00           C  
ATOM    313  CG  GLU A  31      44.350  68.820  36.750  1.00  0.00           C  
ATOM    314  CD  GLU A  31      45.030  69.440  35.540  1.00  0.00           C  
ATOM    315  OE1 GLU A  31      45.410  70.650  35.610  1.00  0.00           O  
ATOM    316  OE2 GLU A  31      45.270  68.710  34.500  1.00  0.00           O1-
ATOM    317  H   GLU A  31      46.240  67.550  35.410  1.00  0.00           H  
ATOM    318  N   ASN A  32      45.300  64.320  36.670  1.00  0.00           N  
ATOM    319  CA  ASN A  32      45.180  62.800  36.870  1.00  0.00           C  
ATOM    320  C   ASN A  32      46.550  62.150  37.140  1.00  0.00           C  
ATOM    321  O   ASN A  32      46.600  61.200  37.860  1.00  0.00           O  
ATOM    322  CB  ASN A  32      44.440  62.110  35.670  1.00  0.00           C  
ATOM    323  CG  ASN A  32      42.950  62.370  35.740  1.00  0.00           C  
ATOM    324  ND2 ASN A  32      42.280  62.060  34.680  1.00  0.00           N  
ATOM    325  OD1 ASN A  32      42.410  62.610  36.820  1.00  0.00           O  
ATOM    326  H   ASN A  32      45.130  64.670  35.750  1.00  0.00           H  
ATOM    327 1HD2 ASN A  32      42.740  61.610  33.910  1.00  0.00           H  
ATOM    328 2HD2 ASN A  32      41.290  62.200  34.570  1.00  0.00           H  
ATOM    329  N   LYS A  33      47.570  62.500  36.380  1.00  0.00           N  
ATOM    330  CA  LYS A  33      48.980  62.140  36.640  1.00  0.00           C  
ATOM    331  C   LYS A  33      49.530  62.530  37.980  1.00  0.00           C  
ATOM    332  O   LYS A  33      50.090  61.690  38.640  1.00  0.00           O  
ATOM    333  CB  LYS A  33      49.930  62.620  35.530  1.00  0.00           C  
ATOM    334  CG  LYS A  33      49.610  61.990  34.130  1.00  0.00           C  
ATOM    335  CD  LYS A  33      50.790  62.170  33.170  1.00  0.00           C  
ATOM    336  CE  LYS A  33      51.050  63.630  32.800  1.00  0.00           C  
ATOM    337  NZ  LYS A  33      52.290  63.950  32.100  1.00  0.00           N1+
ATOM    338  H   LYS A  33      47.470  63.050  35.550  1.00  0.00           H  
ATOM    339  HZ1 LYS A  33      53.140  63.670  32.540  1.00  0.00           H  
ATOM    340  HZ2 LYS A  33      52.280  63.670  31.140  1.00  0.00           H  
ATOM    341  HZ3 LYS A  33      52.410  64.950  32.070  1.00  0.00           H  
ATOM    342  N   ASN A  34      49.040  63.740  38.490  1.00  0.00           N  
ATOM    343  CA  ASN A  34      49.350  64.090  39.880  1.00  0.00           C  
ATOM    344  C   ASN A  34      48.690  63.100  40.880  1.00  0.00           C  
ATOM    345  O   ASN A  34      49.180  62.800  41.980  1.00  0.00           O  
ATOM    346  CB  ASN A  34      48.800  65.500  40.200  1.00  0.00           C  
ATOM    347  CG  ASN A  34      49.550  66.670  39.610  1.00  0.00           C  
ATOM    348  ND2 ASN A  34      49.070  67.770  40.000  1.00  0.00           N  
ATOM    349  OD1 ASN A  34      50.340  66.590  38.700  1.00  0.00           O  
ATOM    350  H   ASN A  34      48.580  64.430  37.940  1.00  0.00           H  
ATOM    351 1HD2 ASN A  34      48.320  67.810  40.660  1.00  0.00           H  
ATOM    352 2HD2 ASN A  34      49.250  68.630  39.530  1.00  0.00           H  
ATOM    353  N   LYS A  35      47.480  62.690  40.630  1.00  0.00           N  
ATOM    354  CA  LYS A  35      46.690  61.730  41.360  1.00  0.00           C  
ATOM    355  C   LYS A  35      47.350  60.320  41.450  1.00  0.00           C  
ATOM    356  O   LYS A  35      47.000  59.590  42.370  1.00  0.00           O  
ATOM    357  CB  LYS A  35      45.210  61.780  40.910  1.00  0.00           C  
ATOM    358  CG  LYS A  35      44.650  62.980  41.710  1.00  0.00           C  
ATOM    359  CD  LYS A  35      43.150  63.250  41.500  1.00  0.00           C  
ATOM    360  CE  LYS A  35      42.330  62.020  41.860  1.00  0.00           C  
ATOM    361  NZ  LYS A  35      40.880  62.180  41.590  1.00  0.00           N1+
ATOM    362  H   LYS A  35      46.980  63.210  39.940  1.00  0.00           H  
ATOM    363  HZ1 LYS A  35      40.560  62.970  42.100  1.00  0.00           H  
ATOM    364  HZ2 LYS A  35      40.730  62.490  40.650  1.00  0.00           H  
ATOM    365  HZ3 LYS A  35      40.340  61.420  41.950  1.00  0.00           H  
ATOM    366  N   ASN A  36      48.210  59.940  40.600  1.00  0.00           N  
ATOM    367  CA  ASN A  36      49.060  58.700  40.610  1.00  0.00           C  
ATOM    368  C   ASN A  36      50.330  58.790  41.450  1.00  0.00           C  
ATOM    369  O   ASN A  36      50.820  59.870  41.710  1.00  0.00           O  
ATOM    370  CB  ASN A  36      49.490  58.590  39.140  1.00  0.00           C  
ATOM    371  CG  ASN A  36      49.440  57.200  38.620  1.00  0.00           C  
ATOM    372  ND2 ASN A  36      48.450  57.010  37.730  1.00  0.00           N  
ATOM    373  OD1 ASN A  36      49.900  56.210  39.160  1.00  0.00           O  
ATOM    374  H   ASN A  36      48.380  60.590  39.850  1.00  0.00           H  
ATOM    375 1HD2 ASN A  36      47.880  57.830  37.660  1.00  0.00           H  
ATOM    376 2HD2 ASN A  36      48.240  56.180  37.230  1.00  0.00           H  
ATOM    377  N   ARG A  37      50.730  57.570  41.850  1.00  0.00           N  
ATOM    378  CA  ARG A  37      52.010  57.230  42.550  1.00  0.00           C  
ATOM    379  C   ARG A  37      53.010  56.750  41.520  1.00  0.00           C  
ATOM    380  O   ARG A  37      54.080  57.370  41.400  1.00  0.00           O  
ATOM    381  CB  ARG A  37      51.670  56.230  43.640  1.00  0.00           C  
ATOM    382  CG  ARG A  37      52.940  55.800  44.390  1.00  0.00           C  
ATOM    383  CD  ARG A  37      52.650  54.490  45.160  1.00  0.00           C  
ATOM    384  NE  ARG A  37      51.950  54.660  46.420  1.00  0.00           N  
ATOM    385  CZ  ARG A  37      50.750  54.240  46.780  1.00  0.00           C  
ATOM    386  NH1 ARG A  37      50.000  53.410  46.030  1.00  0.00           N1+
ATOM    387  NH2 ARG A  37      50.140  54.690  47.890  1.00  0.00           N  
ATOM    388  H   ARG A  37      50.280  56.710  41.590  1.00  0.00           H  
ATOM    389  HE  ARG A  37      52.600  54.990  47.100  1.00  0.00           H  
ATOM    390 1HH1 ARG A  37      50.330  53.130  45.130  1.00  0.00           H  
ATOM    391 2HH1 ARG A  37      49.090  53.070  46.280  1.00  0.00           H  
ATOM    392 1HH2 ARG A  37      50.750  55.270  48.430  1.00  0.00           H  
ATOM    393 2HH2 ARG A  37      49.290  54.280  48.200  1.00  0.00           H  
ATOM    394  N   TYR A  38      52.850  55.600  40.880  1.00  0.00           N  
ATOM    395  CA  TYR A  38      53.740  55.310  39.780  1.00  0.00           C  
ATOM    396  C   TYR A  38      53.280  55.880  38.390  1.00  0.00           C  
ATOM    397  O   TYR A  38      52.730  55.120  37.570  1.00  0.00           O  
ATOM    398  CB  TYR A  38      54.040  53.810  39.770  1.00  0.00           C  
ATOM    399  CG  TYR A  38      54.730  53.430  41.110  1.00  0.00           C  
ATOM    400  CD1 TYR A  38      55.930  54.090  41.440  1.00  0.00           C  
ATOM    401  CD2 TYR A  38      54.130  52.550  41.930  1.00  0.00           C  
ATOM    402  CE1 TYR A  38      56.630  53.760  42.590  1.00  0.00           C  
ATOM    403  CE2 TYR A  38      54.800  52.170  43.060  1.00  0.00           C  
ATOM    404  CZ  TYR A  38      56.020  52.780  43.410  1.00  0.00           C  
ATOM    405  OH  TYR A  38      56.620  52.550  44.650  1.00  0.00           O  
ATOM    406  H   TYR A  38      52.200  54.850  41.030  1.00  0.00           H  
ATOM    407  HD1 TYR A  38      56.410  54.750  40.730  1.00  0.00           H  
ATOM    408  HD2 TYR A  38      53.240  52.030  41.570  1.00  0.00           H  
ATOM    409  HE1 TYR A  38      57.600  54.170  42.860  1.00  0.00           H  
ATOM    410  HE2 TYR A  38      54.410  51.340  43.660  1.00  0.00           H  
ATOM    411  HH  TYR A  38      57.570  52.860  44.600  1.00  0.00           H  
ATOM    412  N   LYS A  39      54.060  56.940  38.090  1.00  0.00           N  
ATOM    413  CA  LYS A  39      53.670  57.860  36.960  1.00  0.00           C  
ATOM    414  C   LYS A  39      53.620  57.240  35.560  1.00  0.00           C  
ATOM    415  O   LYS A  39      52.610  57.460  34.850  1.00  0.00           O  
ATOM    416  CB  LYS A  39      54.520  59.090  36.800  1.00  0.00           C  
ATOM    417  CG  LYS A  39      54.390  60.230  37.800  1.00  0.00           C  
ATOM    418  CD  LYS A  39      55.580  61.250  37.720  1.00  0.00           C  
ATOM    419  CE  LYS A  39      55.470  62.430  38.780  1.00  0.00           C  
ATOM    420  NZ  LYS A  39      56.820  63.040  38.740  1.00  0.00           N1+
ATOM    421  H   LYS A  39      54.860  57.170  38.640  1.00  0.00           H  
ATOM    422  HZ1 LYS A  39      56.830  63.970  39.110  1.00  0.00           H  
ATOM    423  HZ2 LYS A  39      57.460  62.410  39.190  1.00  0.00           H  
ATOM    424  HZ3 LYS A  39      57.100  63.050  37.780  1.00  0.00           H  
ATOM    425  N   ASN A  40      54.620  56.450  35.270  1.00  0.00           N  
ATOM    426  CA  ASN A  40      54.870  55.820  33.960  1.00  0.00           C  
ATOM    427  C   ASN A  40      53.860  54.790  33.500  1.00  0.00           C  
ATOM    428  O   ASN A  40      53.370  54.980  32.360  1.00  0.00           O  
ATOM    429  CB  ASN A  40      56.360  55.330  33.910  1.00  0.00           C  
ATOM    430  CG  ASN A  40      56.600  54.080  34.730  1.00  0.00           C  
ATOM    431  ND2 ASN A  40      56.700  52.940  34.040  1.00  0.00           N  
ATOM    432  OD1 ASN A  40      56.710  54.110  35.980  1.00  0.00           O  
ATOM    433  H   ASN A  40      55.430  56.400  35.860  1.00  0.00           H  
ATOM    434 1HD2 ASN A  40      56.490  53.060  33.070  1.00  0.00           H  
ATOM    435 2HD2 ASN A  40      56.830  52.030  34.440  1.00  0.00           H  
ATOM    436  N   ILE A  41      53.310  54.100  34.470  1.00  0.00           N  
ATOM    437  CA  ILE A  41      52.120  53.220  34.310  1.00  0.00           C  
ATOM    438  C   ILE A  41      50.820  53.980  34.280  1.00  0.00           C  
ATOM    439  O   ILE A  41      50.270  54.510  35.250  1.00  0.00           O  
ATOM    440  CB  ILE A  41      52.030  52.220  35.460  1.00  0.00           C  
ATOM    441  CG1 ILE A  41      53.360  51.600  35.820  1.00  0.00           C  
ATOM    442  CG2 ILE A  41      51.030  51.090  35.050  1.00  0.00           C  
ATOM    443  CD  ILE A  41      54.090  50.770  34.700  1.00  0.00           C  
ATOM    444  H   ILE A  41      53.570  54.190  35.430  1.00  0.00           H  
ATOM    445  N   LEU A  42      50.150  53.830  33.130  1.00  0.00           N  
ATOM    446  CA  LEU A  42      48.800  54.460  32.790  1.00  0.00           C  
ATOM    447  C   LEU A  42      47.780  53.490  32.130  1.00  0.00           C  
ATOM    448  O   LEU A  42      48.170  52.650  31.280  1.00  0.00           O  
ATOM    449  CB  LEU A  42      49.040  55.710  31.880  1.00  0.00           C  
ATOM    450  CG  LEU A  42      49.440  57.040  32.510  1.00  0.00           C  
ATOM    451  CD1 LEU A  42      49.520  58.220  31.540  1.00  0.00           C  
ATOM    452  CD2 LEU A  42      48.490  57.420  33.640  1.00  0.00           C  
ATOM    453  H   LEU A  42      50.470  53.160  32.450  1.00  0.00           H  
ATOM    454  N   PRO A  43      46.470  53.630  32.390  1.00  0.00           N  
ATOM    455  CA  PRO A  43      45.390  52.880  31.880  1.00  0.00           C  
ATOM    456  C   PRO A  43      44.780  53.190  30.550  1.00  0.00           C  
ATOM    457  O   PRO A  43      44.750  54.330  30.210  1.00  0.00           O  
ATOM    458  CB  PRO A  43      44.370  52.750  33.030  1.00  0.00           C  
ATOM    459  CG  PRO A  43      44.510  54.120  33.710  1.00  0.00           C  
ATOM    460  CD  PRO A  43      45.960  54.410  33.530  1.00  0.00           C  
ATOM    461  N   PHE A  44      44.550  52.170  29.690  1.00  0.00           N  
ATOM    462  CA  PHE A  44      43.610  52.370  28.580  1.00  0.00           C  
ATOM    463  C   PHE A  44      42.260  53.020  28.980  1.00  0.00           C  
ATOM    464  O   PHE A  44      41.590  52.680  29.920  1.00  0.00           O  
ATOM    465  CB  PHE A  44      43.440  51.070  27.830  1.00  0.00           C  
ATOM    466  CG  PHE A  44      44.590  50.430  26.980  1.00  0.00           C  
ATOM    467  CD1 PHE A  44      45.550  51.240  26.250  1.00  0.00           C  
ATOM    468  CD2 PHE A  44      44.520  49.020  26.730  1.00  0.00           C  
ATOM    469  CE1 PHE A  44      46.400  50.670  25.290  1.00  0.00           C  
ATOM    470  CE2 PHE A  44      45.430  48.450  25.750  1.00  0.00           C  
ATOM    471  CZ  PHE A  44      46.360  49.270  25.100  1.00  0.00           C  
ATOM    472  H   PHE A  44      45.270  51.520  29.480  1.00  0.00           H  
ATOM    473  HD1 PHE A  44      45.420  52.330  26.280  1.00  0.00           H  
ATOM    474  HD2 PHE A  44      43.870  48.420  27.360  1.00  0.00           H  
ATOM    475  HE1 PHE A  44      47.240  51.220  24.870  1.00  0.00           H  
ATOM    476  HE2 PHE A  44      45.250  47.410  25.510  1.00  0.00           H  
ATOM    477  HZ  PHE A  44      47.010  48.830  24.350  1.00  0.00           H  
ATOM    478  N   ASP A  45      41.900  54.020  28.220  1.00  0.00           N  
ATOM    479  CA  ASP A  45      40.610  54.740  28.520  1.00  0.00           C  
ATOM    480  C   ASP A  45      39.340  53.870  28.420  1.00  0.00           C  
ATOM    481  O   ASP A  45      38.560  53.970  29.340  1.00  0.00           O  
ATOM    482  CB  ASP A  45      40.420  55.860  27.450  1.00  0.00           C  
ATOM    483  CG  ASP A  45      41.280  57.060  27.560  1.00  0.00           C  
ATOM    484  OD1 ASP A  45      41.620  57.600  26.470  1.00  0.00           O  
ATOM    485  OD2 ASP A  45      41.560  57.560  28.650  1.00  0.00           O1-
ATOM    486  H   ASP A  45      42.490  54.300  27.470  1.00  0.00           H  
ATOM    487  N   HIS A  46      39.210  53.120  27.300  1.00  0.00           N  
ATOM    488  CA  HIS A  46      38.020  52.260  27.040  1.00  0.00           C  
ATOM    489  C   HIS A  46      37.530  51.260  28.160  1.00  0.00           C  
ATOM    490  O   HIS A  46      36.350  51.110  28.500  1.00  0.00           O  
ATOM    491  CB  HIS A  46      38.150  51.660  25.650  1.00  0.00           C  
ATOM    492  CG  HIS A  46      39.140  50.470  25.580  1.00  0.00           C  
ATOM    493  CD2 HIS A  46      39.000  49.430  24.760  1.00  0.00           C  
ATOM    494  ND1 HIS A  46      40.130  50.260  26.400  1.00  0.00           N  
ATOM    495  CE1 HIS A  46      40.720  49.120  26.020  1.00  0.00           C  
ATOM    496  NE2 HIS A  46      39.980  48.600  25.080  1.00  0.00           N  
ATOM    497  H   HIS A  46      39.910  52.990  26.590  1.00  0.00           H  
ATOM    498  HD2 HIS A  46      38.250  49.260  23.990  1.00  0.00           H  
ATOM    499  HE1 HIS A  46      41.570  48.690  26.550  1.00  0.00           H  
ATOM    500  HE2 HIS A  46      40.300  47.830  24.530  1.00  0.00           H  
ATOM    501  N   THR A  47      38.490  50.470  28.580  1.00  0.00           N  
ATOM    502  CA  THR A  47      38.210  49.490  29.780  1.00  0.00           C  
ATOM    503  C   THR A  47      38.160  50.010  31.220  1.00  0.00           C  
ATOM    504  O   THR A  47      38.030  49.220  32.180  1.00  0.00           O  
ATOM    505  CB  THR A  47      39.120  48.230  29.760  1.00  0.00           C  
ATOM    506  CG2 THR A  47      38.820  47.380  28.500  1.00  0.00           C  
ATOM    507  OG1 THR A  47      40.520  48.610  29.890  1.00  0.00           O  
ATOM    508  H   THR A  47      39.400  50.450  28.170  1.00  0.00           H  
ATOM    509  HG1 THR A  47      41.040  48.150  29.170  1.00  0.00           H  
ATOM    510  N   ARG A  48      38.380  51.310  31.310  1.00  0.00           N  
ATOM    511  CA  ARG A  48      38.470  51.990  32.570  1.00  0.00           C  
ATOM    512  C   ARG A  48      37.040  52.330  33.050  1.00  0.00           C  
ATOM    513  O   ARG A  48      36.340  53.100  32.420  1.00  0.00           O  
ATOM    514  CB  ARG A  48      39.200  53.330  32.410  1.00  0.00           C  
ATOM    515  CG  ARG A  48      39.650  53.860  33.780  1.00  0.00           C  
ATOM    516  CD  ARG A  48      40.210  55.280  33.660  1.00  0.00           C  
ATOM    517  NE  ARG A  48      39.230  56.240  33.200  1.00  0.00           N  
ATOM    518  CZ  ARG A  48      39.230  56.950  32.050  1.00  0.00           C  
ATOM    519  NH1 ARG A  48      40.220  56.760  31.230  1.00  0.00           N1+
ATOM    520  NH2 ARG A  48      38.280  57.840  31.770  1.00  0.00           N  
ATOM    521  H   ARG A  48      38.910  51.730  30.570  1.00  0.00           H  
ATOM    522  HE  ARG A  48      38.400  56.240  33.770  1.00  0.00           H  
ATOM    523 1HH1 ARG A  48      41.100  56.360  31.480  1.00  0.00           H  
ATOM    524 2HH1 ARG A  48      40.150  57.280  30.380  1.00  0.00           H  
ATOM    525 1HH2 ARG A  48      37.680  58.240  32.470  1.00  0.00           H  
ATOM    526 2HH2 ARG A  48      37.980  58.050  30.840  1.00  0.00           H  
ATOM    527  N   VAL A  49      36.810  51.970  34.350  1.00  0.00           N  
ATOM    528  CA  VAL A  49      35.490  52.150  35.050  1.00  0.00           C  
ATOM    529  C   VAL A  49      35.140  53.530  35.470  1.00  0.00           C  
ATOM    530  O   VAL A  49      36.040  54.350  35.480  1.00  0.00           O  
ATOM    531  CB  VAL A  49      35.450  51.250  36.300  1.00  0.00           C  
ATOM    532  CG1 VAL A  49      35.580  49.810  35.810  1.00  0.00           C  
ATOM    533  CG2 VAL A  49      36.510  51.560  37.400  1.00  0.00           C  
ATOM    534  H   VAL A  49      37.530  51.570  34.920  1.00  0.00           H  
ATOM    535  N   VAL A  50      33.870  53.760  35.400  1.00  0.00           N  
ATOM    536  CA  VAL A  50      33.400  55.110  35.860  1.00  0.00           C  
ATOM    537  C   VAL A  50      32.640  55.130  37.180  1.00  0.00           C  
ATOM    538  O   VAL A  50      31.620  54.470  37.280  1.00  0.00           O  
ATOM    539  CB  VAL A  50      32.670  55.820  34.720  1.00  0.00           C  
ATOM    540  CG1 VAL A  50      31.370  55.150  34.330  1.00  0.00           C  
ATOM    541  CG2 VAL A  50      32.600  57.350  35.020  1.00  0.00           C  
ATOM    542  H   VAL A  50      33.150  53.070  35.350  1.00  0.00           H  
ATOM    543  N   LEU A  51      32.990  56.150  37.960  1.00  0.00           N  
ATOM    544  CA  LEU A  51      32.350  56.530  39.220  1.00  0.00           C  
ATOM    545  C   LEU A  51      31.220  57.440  38.950  1.00  0.00           C  
ATOM    546  O   LEU A  51      31.220  58.180  37.930  1.00  0.00           O  
ATOM    547  CB  LEU A  51      33.340  57.370  40.040  1.00  0.00           C  
ATOM    548  CG  LEU A  51      34.070  56.530  41.040  1.00  0.00           C  
ATOM    549  CD1 LEU A  51      35.330  57.130  41.640  1.00  0.00           C  
ATOM    550  CD2 LEU A  51      33.150  56.240  42.240  1.00  0.00           C  
ATOM    551  H   LEU A  51      33.720  56.740  37.630  1.00  0.00           H  
ATOM    552  N   HIS A  52      30.160  57.190  39.710  1.00  0.00           N  
ATOM    553  CA  HIS A  52      28.990  58.060  39.750  1.00  0.00           C  
ATOM    554  C   HIS A  52      28.890  59.020  40.990  1.00  0.00           C  
ATOM    555  O   HIS A  52      29.060  58.720  42.170  1.00  0.00           O  
ATOM    556  CB  HIS A  52      27.700  57.250  39.740  1.00  0.00           C  
ATOM    557  CG  HIS A  52      27.610  56.160  38.650  1.00  0.00           C  
ATOM    558  CD2 HIS A  52      27.750  54.870  38.820  1.00  0.00           C  
ATOM    559  ND1 HIS A  52      27.840  56.410  37.400  1.00  0.00           N  
ATOM    560  CE1 HIS A  52      28.200  55.330  36.790  1.00  0.00           C  
ATOM    561  NE2 HIS A  52      28.210  54.360  37.680  1.00  0.00           N  
ATOM    562  H   HIS A  52      30.120  56.290  40.150  1.00  0.00           H  
ATOM    563  HD2 HIS A  52      27.640  54.360  39.780  1.00  0.00           H  
ATOM    564  HE1 HIS A  52      28.590  55.180  35.790  1.00  0.00           H  
ATOM    565  HE2 HIS A  52      28.430  53.380  37.590  1.00  0.00           H  
ATOM    566  N   ASP A  53      28.290  60.140  40.690  1.00  0.00           N  
ATOM    567  CA  ASP A  53      27.810  61.160  41.720  1.00  0.00           C  
ATOM    568  C   ASP A  53      28.920  61.760  42.640  1.00  0.00           C  
ATOM    569  O   ASP A  53      29.290  61.210  43.700  1.00  0.00           O  
ATOM    570  CB  ASP A  53      26.810  60.420  42.610  1.00  0.00           C  
ATOM    571  CG  ASP A  53      25.750  61.380  43.140  1.00  0.00           C  
ATOM    572  OD1 ASP A  53      24.650  60.920  43.520  1.00  0.00           O  
ATOM    573  OD2 ASP A  53      26.050  62.560  43.350  1.00  0.00           O1-
ATOM    574  H   ASP A  53      28.140  60.470  39.760  1.00  0.00           H  
ATOM    575  N   GLY A  54      29.580  62.710  41.990  1.00  0.00           N  
ATOM    576  CA  GLY A  54      30.790  63.380  42.480  1.00  0.00           C  
ATOM    577  C   GLY A  54      30.780  64.870  42.460  1.00  0.00           C  
ATOM    578  O   GLY A  54      29.830  65.480  41.940  1.00  0.00           O  
ATOM    579  H   GLY A  54      29.250  63.090  41.120  1.00  0.00           H  
ATOM    580  N   ASP A  55      31.830  65.340  43.100  1.00  0.00           N  
ATOM    581  CA  ASP A  55      32.030  66.720  43.490  1.00  0.00           C  
ATOM    582  C   ASP A  55      32.640  67.760  42.510  1.00  0.00           C  
ATOM    583  O   ASP A  55      33.820  67.550  42.130  1.00  0.00           O  
ATOM    584  CB  ASP A  55      32.810  66.630  44.830  1.00  0.00           C  
ATOM    585  CG  ASP A  55      33.410  67.950  45.310  1.00  0.00           C  
ATOM    586  OD1 ASP A  55      34.300  68.020  46.210  1.00  0.00           O  
ATOM    587  OD2 ASP A  55      32.800  68.980  45.110  1.00  0.00           O1-
ATOM    588  H   ASP A  55      32.660  64.790  43.050  1.00  0.00           H  
ATOM    589  N   PRO A  56      31.970  68.880  42.340  1.00  0.00           N  
ATOM    590  CA  PRO A  56      32.360  70.010  41.520  1.00  0.00           C  
ATOM    591  C   PRO A  56      33.690  70.630  41.890  1.00  0.00           C  
ATOM    592  O   PRO A  56      34.350  71.160  41.000  1.00  0.00           O  
ATOM    593  CB  PRO A  56      31.310  71.090  41.690  1.00  0.00           C  
ATOM    594  CG  PRO A  56      30.100  70.170  41.780  1.00  0.00           C  
ATOM    595  CD  PRO A  56      30.560  69.020  42.720  1.00  0.00           C  
ATOM    596  N   ASN A  57      34.150  70.510  43.150  1.00  0.00           N  
ATOM    597  CA  ASN A  57      35.500  71.040  43.570  1.00  0.00           C  
ATOM    598  C   ASN A  57      36.640  70.350  42.780  1.00  0.00           C  
ATOM    599  O   ASN A  57      37.680  71.000  42.480  1.00  0.00           O  
ATOM    600  CB  ASN A  57      35.860  70.830  45.060  1.00  0.00           C  
ATOM    601  CG  ASN A  57      35.050  71.710  45.990  1.00  0.00           C  
ATOM    602  ND2 ASN A  57      33.850  71.190  46.380  1.00  0.00           N  
ATOM    603  OD1 ASN A  57      35.470  72.800  46.420  1.00  0.00           O  
ATOM    604  H   ASN A  57      33.550  70.200  43.900  1.00  0.00           H  
ATOM    605 1HD2 ASN A  57      33.620  70.250  46.140  1.00  0.00           H  
ATOM    606 2HD2 ASN A  57      33.220  71.730  46.930  1.00  0.00           H  
ATOM    607  N   GLU A  58      36.550  69.110  42.440  1.00  0.00           N  
ATOM    608  CA  GLU A  58      37.610  68.260  41.770  1.00  0.00           C  
ATOM    609  C   GLU A  58      37.680  68.460  40.260  1.00  0.00           C  
ATOM    610  O   GLU A  58      36.610  68.340  39.660  1.00  0.00           O  
ATOM    611  CB  GLU A  58      37.660  66.830  42.290  1.00  0.00           C  
ATOM    612  CG  GLU A  58      37.460  66.820  43.780  1.00  0.00           C  
ATOM    613  CD  GLU A  58      37.610  65.360  44.310  1.00  0.00           C  
ATOM    614  OE1 GLU A  58      36.620  64.810  44.690  1.00  0.00           O  
ATOM    615  OE2 GLU A  58      38.710  64.860  44.500  1.00  0.00           O1-
ATOM    616  H   GLU A  58      35.710  68.620  42.660  1.00  0.00           H  
ATOM    617  N   PRO A  59      38.900  68.620  39.590  1.00  0.00           N  
ATOM    618  CA  PRO A  59      39.090  68.760  38.130  1.00  0.00           C  
ATOM    619  C   PRO A  59      38.480  67.760  37.190  1.00  0.00           C  
ATOM    620  O   PRO A  59      37.810  68.290  36.300  1.00  0.00           O  
ATOM    621  CB  PRO A  59      40.630  68.820  37.960  1.00  0.00           C  
ATOM    622  CG  PRO A  59      41.020  69.700  39.080  1.00  0.00           C  
ATOM    623  CD  PRO A  59      40.240  68.910  40.160  1.00  0.00           C  
ATOM    624  N   VAL A  60      38.530  66.480  37.560  1.00  0.00           N  
ATOM    625  CA  VAL A  60      37.770  65.480  36.810  1.00  0.00           C  
ATOM    626  C   VAL A  60      37.340  64.390  37.760  1.00  0.00           C  
ATOM    627  O   VAL A  60      38.070  63.590  38.300  1.00  0.00           O  
ATOM    628  CB  VAL A  60      38.510  64.750  35.660  1.00  0.00           C  
ATOM    629  CG1 VAL A  60      38.250  65.510  34.410  1.00  0.00           C  
ATOM    630  CG2 VAL A  60      40.010  64.630  35.900  1.00  0.00           C  
ATOM    631  H   VAL A  60      39.230  66.150  38.190  1.00  0.00           H  
ATOM    632  N   SER A  61      36.050  64.600  38.200  1.00  0.00           N  
ATOM    633  CA  SER A  61      35.330  63.910  39.250  1.00  0.00           C  
ATOM    634  C   SER A  61      34.940  62.420  38.970  1.00  0.00           C  
ATOM    635  O   SER A  61      34.750  61.590  39.840  1.00  0.00           O  
ATOM    636  CB  SER A  61      34.020  64.680  39.590  1.00  0.00           C  
ATOM    637  OG  SER A  61      33.060  64.600  38.510  1.00  0.00           O  
ATOM    638  H   SER A  61      35.500  65.240  37.660  1.00  0.00           H  
ATOM    639  HG  SER A  61      32.580  65.480  38.420  1.00  0.00           H  
ATOM    640  N   ASP A  62      34.810  62.200  37.640  1.00  0.00           N  
ATOM    641  CA  ASP A  62      34.520  60.910  37.010  1.00  0.00           C  
ATOM    642  C   ASP A  62      35.630  59.830  37.110  1.00  0.00           C  
ATOM    643  O   ASP A  62      35.260  58.660  37.150  1.00  0.00           O  
ATOM    644  CB  ASP A  62      34.110  60.840  35.500  1.00  0.00           C  
ATOM    645  CG  ASP A  62      34.890  61.740  34.550  1.00  0.00           C  
ATOM    646  OD1 ASP A  62      34.280  62.630  33.910  1.00  0.00           O  
ATOM    647  OD2 ASP A  62      36.060  61.560  34.250  1.00  0.00           O1-
ATOM    648  H   ASP A  62      34.620  63.010  37.080  1.00  0.00           H  
ATOM    649  N   TYR A  63      36.850  60.330  37.130  1.00  0.00           N  
ATOM    650  CA  TYR A  63      38.060  59.540  37.050  1.00  0.00           C  
ATOM    651  C   TYR A  63      38.490  58.670  38.300  1.00  0.00           C  
ATOM    652  O   TYR A  63      38.690  59.290  39.380  1.00  0.00           O  
ATOM    653  CB  TYR A  63      39.160  60.420  36.600  1.00  0.00           C  
ATOM    654  CG  TYR A  63      40.520  59.680  36.440  1.00  0.00           C  
ATOM    655  CD1 TYR A  63      40.760  59.060  35.220  1.00  0.00           C  
ATOM    656  CD2 TYR A  63      41.530  59.530  37.390  1.00  0.00           C  
ATOM    657  CE1 TYR A  63      41.910  58.340  34.990  1.00  0.00           C  
ATOM    658  CE2 TYR A  63      42.720  58.950  37.140  1.00  0.00           C  
ATOM    659  CZ  TYR A  63      42.990  58.340  35.920  1.00  0.00           C  
ATOM    660  OH  TYR A  63      44.230  57.750  35.740  1.00  0.00           O  
ATOM    661  H   TYR A  63      36.930  61.300  36.880  1.00  0.00           H  
ATOM    662  HD1 TYR A  63      40.100  59.440  34.440  1.00  0.00           H  
ATOM    663  HD2 TYR A  63      41.400  59.960  38.390  1.00  0.00           H  
ATOM    664  HE1 TYR A  63      41.900  57.880  34.000  1.00  0.00           H  
ATOM    665  HE2 TYR A  63      43.510  59.140  37.860  1.00  0.00           H  
ATOM    666  HH  TYR A  63      44.800  58.230  36.410  1.00  0.00           H  
ATOM    667  N   ILE A  64      38.520  57.380  38.000  1.00  0.00           N  
ATOM    668  CA  ILE A  64      39.110  56.350  38.790  1.00  0.00           C  
ATOM    669  C   ILE A  64      40.200  55.560  38.010  1.00  0.00           C  
ATOM    670  O   ILE A  64      40.100  55.300  36.780  1.00  0.00           O  
ATOM    671  CB  ILE A  64      37.960  55.520  39.420  1.00  0.00           C  
ATOM    672  CG1 ILE A  64      38.590  54.450  40.340  1.00  0.00           C  
ATOM    673  CG2 ILE A  64      37.010  54.970  38.380  1.00  0.00           C  
ATOM    674  CD  ILE A  64      37.890  54.550  41.660  1.00  0.00           C  
ATOM    675  H   ILE A  64      38.100  57.070  37.150  1.00  0.00           H  
ATOM    676  N   ASN A  65      41.310  55.240  38.660  1.00  0.00           N  
ATOM    677  CA  ASN A  65      42.300  54.400  38.010  1.00  0.00           C  
ATOM    678  C   ASN A  65      42.150  52.890  38.320  1.00  0.00           C  
ATOM    679  O   ASN A  65      42.900  52.270  39.050  1.00  0.00           O  
ATOM    680  CB  ASN A  65      43.650  54.960  38.490  1.00  0.00           C  
ATOM    681  CG  ASN A  65      44.780  54.640  37.610  1.00  0.00           C  
ATOM    682  ND2 ASN A  65      45.190  55.420  36.620  1.00  0.00           N  
ATOM    683  OD1 ASN A  65      45.380  53.600  37.850  1.00  0.00           O  
ATOM    684  H   ASN A  65      41.480  55.530  39.600  1.00  0.00           H  
ATOM    685 1HD2 ASN A  65      44.580  56.160  36.370  1.00  0.00           H  
ATOM    686 2HD2 ASN A  65      46.170  55.460  36.390  1.00  0.00           H  
ATOM    687  N   ALA A  66      41.300  52.370  37.430  1.00  0.00           N  
ATOM    688  CA  ALA A  66      40.850  50.980  37.380  1.00  0.00           C  
ATOM    689  C   ALA A  66      40.240  50.460  36.100  1.00  0.00           C  
ATOM    690  O   ALA A  66      39.340  51.140  35.670  1.00  0.00           O  
ATOM    691  CB  ALA A  66      39.990  50.850  38.590  1.00  0.00           C  
ATOM    692  H   ALA A  66      40.660  52.990  36.990  1.00  0.00           H  
ATOM    693  N   ASN A  67      40.570  49.250  35.790  1.00  0.00           N  
ATOM    694  CA  ASN A  67      40.150  48.610  34.540  1.00  0.00           C  
ATOM    695  C   ASN A  67      39.540  47.240  34.730  1.00  0.00           C  
ATOM    696  O   ASN A  67      40.060  46.430  35.490  1.00  0.00           O  
ATOM    697  CB  ASN A  67      41.330  48.360  33.600  1.00  0.00           C  
ATOM    698  CG  ASN A  67      42.080  49.630  33.070  1.00  0.00           C  
ATOM    699  ND2 ASN A  67      41.750  50.000  31.880  1.00  0.00           N  
ATOM    700  OD1 ASN A  67      43.030  50.150  33.620  1.00  0.00           O  
ATOM    701  H   ASN A  67      41.280  48.780  36.310  1.00  0.00           H  
ATOM    702 1HD2 ASN A  67      41.150  49.440  31.310  1.00  0.00           H  
ATOM    703 2HD2 ASN A  67      42.000  50.920  31.580  1.00  0.00           H  
ATOM    704  N   ILE A  68      38.510  46.980  33.900  1.00  0.00           N  
ATOM    705  CA  ILE A  68      37.680  45.730  33.950  1.00  0.00           C  
ATOM    706  C   ILE A  68      38.260  44.680  32.880  1.00  0.00           C  
ATOM    707  O   ILE A  68      37.910  44.690  31.670  1.00  0.00           O  
ATOM    708  CB  ILE A  68      36.170  46.070  33.760  1.00  0.00           C  
ATOM    709  CG1 ILE A  68      35.850  47.310  32.850  1.00  0.00           C  
ATOM    710  CG2 ILE A  68      35.640  46.230  35.170  1.00  0.00           C  
ATOM    711  CD  ILE A  68      34.360  47.580  32.610  1.00  0.00           C  
ATOM    712  H   ILE A  68      38.290  47.660  33.200  1.00  0.00           H  
ATOM    713  N   ILE A  69      38.950  43.780  33.490  1.00  0.00           N  
ATOM    714  CA  ILE A  69      39.500  42.610  32.800  1.00  0.00           C  
ATOM    715  C   ILE A  69      38.530  41.380  32.840  1.00  0.00           C  
ATOM    716  O   ILE A  69      38.210  40.880  33.870  1.00  0.00           O  
ATOM    717  CB  ILE A  69      40.730  42.160  33.500  1.00  0.00           C  
ATOM    718  CG1 ILE A  69      41.700  43.300  33.850  1.00  0.00           C  
ATOM    719  CG2 ILE A  69      41.500  41.160  32.600  1.00  0.00           C  
ATOM    720  CD  ILE A  69      41.970  44.180  32.560  1.00  0.00           C  
ATOM    721  H   ILE A  69      38.910  43.700  34.490  1.00  0.00           H  
ATOM    722  N   MET A  70      37.750  41.360  31.750  1.00  0.00           N  
ATOM    723  CA  MET A  70      36.930  40.110  31.550  1.00  0.00           C  
ATOM    724  C   MET A  70      37.690  38.830  31.250  1.00  0.00           C  
ATOM    725  O   MET A  70      38.690  39.020  30.590  1.00  0.00           O  
ATOM    726  CB  MET A  70      35.850  40.390  30.520  1.00  0.00           C  
ATOM    727  CG  MET A  70      34.690  41.220  31.070  1.00  0.00           C  
ATOM    728  SD  MET A  70      33.220  41.520  29.930  1.00  0.00           S  
ATOM    729  CE  MET A  70      34.090  42.520  28.730  1.00  0.00           C  
ATOM    730  H   MET A  70      38.010  41.880  30.930  1.00  0.00           H  
ATOM    731  N   PRO A  71      37.230  37.600  31.720  1.00  0.00           N  
ATOM    732  CA  PRO A  71      37.640  36.290  31.240  1.00  0.00           C  
ATOM    733  C   PRO A  71      37.420  35.990  29.700  1.00  0.00           C  
ATOM    734  O   PRO A  71      38.300  35.510  29.030  1.00  0.00           O  
ATOM    735  CB  PRO A  71      36.860  35.290  32.140  1.00  0.00           C  
ATOM    736  CG  PRO A  71      36.870  36.030  33.470  1.00  0.00           C  
ATOM    737  CD  PRO A  71      36.660  37.490  33.080  1.00  0.00           C  
ATOM    738  N   GLU A  72      36.230  36.260  29.260  1.00  0.00           N  
ATOM    739  CA  GLU A  72      35.860  36.230  27.840  1.00  0.00           C  
ATOM    740  C   GLU A  72      35.160  37.610  27.530  1.00  0.00           C  
ATOM    741  O   GLU A  72      34.650  38.140  28.540  1.00  0.00           O  
ATOM    742  CB  GLU A  72      35.090  34.930  27.470  1.00  0.00           C  
ATOM    743  CG  GLU A  72      35.980  33.710  27.220  1.00  0.00           C  
ATOM    744  CD  GLU A  72      36.020  33.600  25.690  1.00  0.00           C  
ATOM    745  OE1 GLU A  72      34.980  33.200  25.080  1.00  0.00           O  
ATOM    746  OE2 GLU A  72      37.060  33.880  24.990  1.00  0.00           O1-
ATOM    747  H   GLU A  72      35.450  36.520  29.830  1.00  0.00           H  
ATOM    748  N   PHE A  73      35.020  38.000  26.230  1.00  0.00           N  
ATOM    749  CA  PHE A  73      34.610  39.420  25.860  1.00  0.00           C  
ATOM    750  C   PHE A  73      33.220  39.950  26.200  1.00  0.00           C  
ATOM    751  O   PHE A  73      32.870  41.120  25.910  1.00  0.00           O  
ATOM    752  CB  PHE A  73      34.850  39.650  24.370  1.00  0.00           C  
ATOM    753  CG  PHE A  73      36.380  39.800  23.990  1.00  0.00           C  
ATOM    754  CD1 PHE A  73      37.160  40.900  24.340  1.00  0.00           C  
ATOM    755  CD2 PHE A  73      36.980  38.750  23.310  1.00  0.00           C  
ATOM    756  CE1 PHE A  73      38.510  40.880  24.070  1.00  0.00           C  
ATOM    757  CE2 PHE A  73      38.350  38.700  23.180  1.00  0.00           C  
ATOM    758  CZ  PHE A  73      39.140  39.810  23.440  1.00  0.00           C  
ATOM    759  H   PHE A  73      35.150  37.380  25.460  1.00  0.00           H  
ATOM    760  HD1 PHE A  73      36.730  41.750  24.870  1.00  0.00           H  
ATOM    761  HD2 PHE A  73      36.330  37.910  23.060  1.00  0.00           H  
ATOM    762  HE1 PHE A  73      39.140  41.670  24.470  1.00  0.00           H  
ATOM    763  HE2 PHE A  73      38.670  37.900  22.510  1.00  0.00           H  
ATOM    764  HZ  PHE A  73      40.220  39.840  23.300  1.00  0.00           H  
ATOM    765  N   GLY A  74      32.510  39.210  27.110  1.00  0.00           N  
ATOM    766  CA  GLY A  74      31.210  39.500  27.660  1.00  0.00           C  
ATOM    767  C   GLY A  74      30.890  38.730  28.900  1.00  0.00           C  
ATOM    768  O   GLY A  74      29.770  38.240  29.100  1.00  0.00           O  
ATOM    769  H   GLY A  74      32.940  38.390  27.480  1.00  0.00           H  
ATOM    770  N   SER A  75      31.820  38.690  29.800  1.00  0.00           N  
ATOM    771  CA  SER A  75      31.680  38.000  31.130  1.00  0.00           C  
ATOM    772  C   SER A  75      30.820  38.700  32.160  1.00  0.00           C  
ATOM    773  O   SER A  75      30.760  39.900  32.180  1.00  0.00           O  
ATOM    774  CB  SER A  75      33.040  37.780  31.810  1.00  0.00           C  
ATOM    775  OG  SER A  75      33.780  36.770  31.130  1.00  0.00           O  
ATOM    776  H   SER A  75      32.680  39.190  29.670  1.00  0.00           H  
ATOM    777  HG  SER A  75      33.280  35.900  31.240  1.00  0.00           H  
ATOM    778  N   SER A  76      30.040  37.880  32.860  1.00  0.00           N  
ATOM    779  CA  SER A  76      29.120  38.380  33.910  1.00  0.00           C  
ATOM    780  C   SER A  76      29.850  39.270  34.910  1.00  0.00           C  
ATOM    781  O   SER A  76      30.890  38.870  35.370  1.00  0.00           O  
ATOM    782  CB  SER A  76      28.590  37.240  34.800  1.00  0.00           C  
ATOM    783  OG  SER A  76      29.560  36.360  35.410  1.00  0.00           O  
ATOM    784  H   SER A  76      29.920  36.900  32.710  1.00  0.00           H  
ATOM    785  HG  SER A  76      29.070  35.680  35.970  1.00  0.00           H  
ATOM    786  N   GLY A  77      29.210  40.320  35.480  1.00  0.00           N  
ATOM    787  CA  GLY A  77      29.860  41.270  36.380  1.00  0.00           C  
ATOM    788  C   GLY A  77      30.480  40.680  37.640  1.00  0.00           C  
ATOM    789  O   GLY A  77      31.700  40.780  37.890  1.00  0.00           O  
ATOM    790  H   GLY A  77      28.220  40.460  35.430  1.00  0.00           H  
ATOM    791  N   LYS A  78      29.870  39.580  38.100  1.00  0.00           N  
ATOM    792  CA  LYS A  78      30.280  38.790  39.240  1.00  0.00           C  
ATOM    793  C   LYS A  78      31.660  38.050  38.980  1.00  0.00           C  
ATOM    794  O   LYS A  78      32.340  37.720  39.980  1.00  0.00           O  
ATOM    795  CB  LYS A  78      29.210  37.840  39.570  1.00  0.00           C  
ATOM    796  CG  LYS A  78      29.220  37.320  41.030  1.00  0.00           C  
ATOM    797  CD  LYS A  78      27.990  36.510  41.380  1.00  0.00           C  
ATOM    798  CE  LYS A  78      27.770  36.070  42.830  1.00  0.00           C  
ATOM    799  NZ  LYS A  78      28.350  34.730  43.110  1.00  0.00           N1+
ATOM    800  H   LYS A  78      28.920  39.420  37.830  1.00  0.00           H  
ATOM    801  HZ1 LYS A  78      29.340  34.630  42.960  1.00  0.00           H  
ATOM    802  HZ2 LYS A  78      28.180  34.460  44.060  1.00  0.00           H  
ATOM    803  HZ3 LYS A  78      27.960  34.080  42.460  1.00  0.00           H  
ATOM    804  N   LYS A  79      31.950  37.760  37.700  1.00  0.00           N  
ATOM    805  CA  LYS A  79      33.270  37.100  37.310  1.00  0.00           C  
ATOM    806  C   LYS A  79      34.420  38.110  36.900  1.00  0.00           C  
ATOM    807  O   LYS A  79      35.510  37.640  36.700  1.00  0.00           O  
ATOM    808  CB  LYS A  79      33.020  36.050  36.200  1.00  0.00           C  
ATOM    809  CG  LYS A  79      32.400  34.790  36.750  1.00  0.00           C  
ATOM    810  CD  LYS A  79      32.850  33.600  35.850  1.00  0.00           C  
ATOM    811  CE  LYS A  79      34.390  33.280  35.960  1.00  0.00           C  
ATOM    812  NZ  LYS A  79      34.680  32.280  36.980  1.00  0.00           N1+
ATOM    813  H   LYS A  79      31.410  37.990  36.900  1.00  0.00           H  
ATOM    814  HZ1 LYS A  79      35.670  32.220  37.060  1.00  0.00           H  
ATOM    815  HZ2 LYS A  79      34.330  32.540  37.880  1.00  0.00           H  
ATOM    816  HZ3 LYS A  79      34.330  31.400  36.670  1.00  0.00           H  
ATOM    817  N   SER A  80      34.110  39.430  36.690  1.00  0.00           N  
ATOM    818  CA  SER A  80      35.140  40.380  36.120  1.00  0.00           C  
ATOM    819  C   SER A  80      36.240  40.810  37.160  1.00  0.00           C  
ATOM    820  O   SER A  80      36.000  40.850  38.350  1.00  0.00           O  
ATOM    821  CB  SER A  80      34.480  41.730  35.820  1.00  0.00           C  
ATOM    822  OG  SER A  80      35.360  42.700  35.280  1.00  0.00           O  
ATOM    823  H   SER A  80      33.390  39.900  37.210  1.00  0.00           H  
ATOM    824  HG  SER A  80      34.750  43.120  34.610  1.00  0.00           H  
ATOM    825  N   TYR A  81      37.430  41.220  36.720  1.00  0.00           N  
ATOM    826  CA  TYR A  81      38.580  41.620  37.580  1.00  0.00           C  
ATOM    827  C   TYR A  81      38.850  43.060  37.390  1.00  0.00           C  
ATOM    828  O   TYR A  81      39.220  43.540  36.290  1.00  0.00           O  
ATOM    829  CB  TYR A  81      39.870  40.820  37.350  1.00  0.00           C  
ATOM    830  CG  TYR A  81      39.910  39.310  37.460  1.00  0.00           C  
ATOM    831  CD1 TYR A  81      40.340  38.700  38.640  1.00  0.00           C  
ATOM    832  CD2 TYR A  81      39.360  38.600  36.420  1.00  0.00           C  
ATOM    833  CE1 TYR A  81      40.050  37.370  38.760  1.00  0.00           C  
ATOM    834  CE2 TYR A  81      39.210  37.260  36.500  1.00  0.00           C  
ATOM    835  CZ  TYR A  81      39.510  36.620  37.680  1.00  0.00           C  
ATOM    836  OH  TYR A  81      39.120  35.350  37.890  1.00  0.00           O  
ATOM    837  H   TYR A  81      37.600  41.280  35.740  1.00  0.00           H  
ATOM    838  HD1 TYR A  81      41.060  39.180  39.310  1.00  0.00           H  
ATOM    839  HD2 TYR A  81      39.220  39.160  35.490  1.00  0.00           H  
ATOM    840  HE1 TYR A  81      40.500  36.840  39.600  1.00  0.00           H  
ATOM    841  HE2 TYR A  81      38.930  36.680  35.610  1.00  0.00           H  
ATOM    842  HH  TYR A  81      39.570  34.990  38.710  1.00  0.00           H  
ATOM    843  N   ILE A  82      38.630  43.860  38.430  1.00  0.00           N  
ATOM    844  CA  ILE A  82      38.990  45.260  38.350  1.00  0.00           C  
ATOM    845  C   ILE A  82      40.440  45.530  38.860  1.00  0.00           C  
ATOM    846  O   ILE A  82      40.670  45.780  40.080  1.00  0.00           O  
ATOM    847  CB  ILE A  82      38.010  46.260  39.090  1.00  0.00           C  
ATOM    848  CG1 ILE A  82      36.530  45.850  38.970  1.00  0.00           C  
ATOM    849  CG2 ILE A  82      38.250  47.650  38.550  1.00  0.00           C  
ATOM    850  CD  ILE A  82      35.590  46.810  39.630  1.00  0.00           C  
ATOM    851  H   ILE A  82      38.280  43.470  39.280  1.00  0.00           H  
ATOM    852  N   ALA A  83      41.400  45.690  37.860  1.00  0.00           N  
ATOM    853  CA  ALA A  83      42.800  45.940  37.990  1.00  0.00           C  
ATOM    854  C   ALA A  83      43.100  47.380  38.510  1.00  0.00           C  
ATOM    855  O   ALA A  83      42.720  48.340  37.850  1.00  0.00           O  
ATOM    856  CB  ALA A  83      43.530  45.610  36.730  1.00  0.00           C  
ATOM    857  H   ALA A  83      41.130  45.560  36.900  1.00  0.00           H  
ATOM    858  N   THR A  84      43.910  47.440  39.570  1.00  0.00           N  
ATOM    859  CA  THR A  84      44.130  48.790  40.150  1.00  0.00           C  
ATOM    860  C   THR A  84      45.330  48.850  41.070  1.00  0.00           C  
ATOM    861  O   THR A  84      46.030  47.860  41.340  1.00  0.00           O  
ATOM    862  CB  THR A  84      42.900  49.360  40.870  1.00  0.00           C  
ATOM    863  CG2 THR A  84      42.490  48.550  42.100  1.00  0.00           C  
ATOM    864  OG1 THR A  84      43.090  50.780  41.050  1.00  0.00           O  
ATOM    865  H   THR A  84      44.090  46.620  40.120  1.00  0.00           H  
ATOM    866  HG1 THR A  84      42.960  51.210  40.150  1.00  0.00           H  
ATOM    867  N   GLN A  85      45.790  50.080  41.340  1.00  0.00           N  
ATOM    868  CA  GLN A  85      46.910  50.420  42.250  1.00  0.00           C  
ATOM    869  C   GLN A  85      46.470  50.540  43.670  1.00  0.00           C  
ATOM    870  O   GLN A  85      45.450  51.250  43.880  1.00  0.00           O  
ATOM    871  CB  GLN A  85      47.660  51.680  41.790  1.00  0.00           C  
ATOM    872  CG  GLN A  85      46.770  52.910  41.590  1.00  0.00           C  
ATOM    873  CD  GLN A  85      47.380  54.240  41.100  1.00  0.00           C  
ATOM    874  NE2 GLN A  85      47.110  54.550  39.820  1.00  0.00           N  
ATOM    875  OE1 GLN A  85      48.140  54.950  41.780  1.00  0.00           O  
ATOM    876  H   GLN A  85      45.190  50.860  41.150  1.00  0.00           H  
ATOM    877 1HE2 GLN A  85      46.420  54.060  39.290  1.00  0.00           H  
ATOM    878 2HE2 GLN A  85      47.530  55.390  39.480  1.00  0.00           H  
ATOM    879  N   GLY A  86      47.260  50.090  44.650  1.00  0.00           N  
ATOM    880  CA  GLY A  86      46.880  50.120  46.120  1.00  0.00           C  
ATOM    881  C   GLY A  86      46.690  51.540  46.610  1.00  0.00           C  
ATOM    882  O   GLY A  86      47.460  52.420  46.240  1.00  0.00           O  
ATOM    883  H   GLY A  86      48.140  49.650  44.460  1.00  0.00           H  
ATOM    884  N   CYS A  87      45.740  51.720  47.560  1.00  0.00           N  
ATOM    885  CA  CYS A  87      45.160  52.960  47.960  1.00  0.00           C  
ATOM    886  C   CYS A  87      46.090  54.070  48.510  1.00  0.00           C  
ATOM    887  O   CYS A  87      47.090  53.770  49.050  1.00  0.00           O  
ATOM    888  CB  CYS A  87      44.090  52.690  49.030  1.00  0.00           C  
ATOM    889  SG  CYS A  87      43.020  54.090  49.480  1.00  0.00           S  
ATOM    890  H   CYS A  87      45.420  50.860  47.960  1.00  0.00           H  
ATOM    891  HG  CYS A  87      42.720  54.490  48.250  1.00  0.00           H  
ATOM    892  N   LEU A  88      45.840  55.320  48.020  1.00  0.00           N  
ATOM    893  CA  LEU A  88      46.590  56.520  48.430  1.00  0.00           C  
ATOM    894  C   LEU A  88      45.820  57.150  49.580  1.00  0.00           C  
ATOM    895  O   LEU A  88      44.660  57.330  49.300  1.00  0.00           O  
ATOM    896  CB  LEU A  88      46.730  57.660  47.350  1.00  0.00           C  
ATOM    897  CG  LEU A  88      47.660  57.290  46.160  1.00  0.00           C  
ATOM    898  CD1 LEU A  88      47.030  56.320  45.100  1.00  0.00           C  
ATOM    899  CD2 LEU A  88      48.330  58.490  45.410  1.00  0.00           C  
ATOM    900  H   LEU A  88      44.960  55.490  47.590  1.00  0.00           H  
ATOM    901  N   GLN A  89      46.410  57.800  50.580  1.00  0.00           N  
ATOM    902  CA  GLN A  89      45.650  58.680  51.550  1.00  0.00           C  
ATOM    903  C   GLN A  89      44.720  59.780  50.960  1.00  0.00           C  
ATOM    904  O   GLN A  89      43.820  60.160  51.690  1.00  0.00           O  
ATOM    905  CB  GLN A  89      46.460  59.290  52.650  1.00  0.00           C  
ATOM    906  CG  GLN A  89      47.570  60.160  52.150  1.00  0.00           C  
ATOM    907  CD  GLN A  89      47.470  61.560  52.810  1.00  0.00           C  
ATOM    908  NE2 GLN A  89      47.150  62.560  52.070  1.00  0.00           N  
ATOM    909  OE1 GLN A  89      47.760  61.750  53.960  1.00  0.00           O  
ATOM    910  H   GLN A  89      47.410  57.750  50.680  1.00  0.00           H  
ATOM    911 1HE2 GLN A  89      47.020  62.450  51.090  1.00  0.00           H  
ATOM    912 2HE2 GLN A  89      47.430  63.470  52.370  1.00  0.00           H  
ATOM    913  N   ASN A  90      45.070  60.360  49.790  1.00  0.00           N  
ATOM    914  CA  ASN A  90      44.230  61.400  49.160  1.00  0.00           C  
ATOM    915  C   ASN A  90      43.030  60.840  48.420  1.00  0.00           C  
ATOM    916  O   ASN A  90      42.020  61.480  48.360  1.00  0.00           O  
ATOM    917  CB  ASN A  90      45.130  62.280  48.300  1.00  0.00           C  
ATOM    918  CG  ASN A  90      46.110  61.640  47.350  1.00  0.00           C  
ATOM    919  ND2 ASN A  90      46.200  62.070  46.170  1.00  0.00           N  
ATOM    920  OD1 ASN A  90      47.110  60.970  47.660  1.00  0.00           O  
ATOM    921  H   ASN A  90      45.810  60.010  49.220  1.00  0.00           H  
ATOM    922 1HD2 ASN A  90      45.670  62.820  45.770  1.00  0.00           H  
ATOM    923 2HD2 ASN A  90      46.780  61.500  45.590  1.00  0.00           H  
ATOM    924  N   THR A  91      43.130  59.560  47.960  1.00  0.00           N  
ATOM    925  CA  THR A  91      42.090  58.990  47.060  1.00  0.00           C  
ATOM    926  C   THR A  91      41.150  57.970  47.820  1.00  0.00           C  
ATOM    927  O   THR A  91      40.350  57.310  47.110  1.00  0.00           O  
ATOM    928  CB  THR A  91      42.730  58.370  45.810  1.00  0.00           C  
ATOM    929  CG2 THR A  91      43.090  59.610  45.000  1.00  0.00           C  
ATOM    930  OG1 THR A  91      43.730  57.420  46.030  1.00  0.00           O  
ATOM    931  H   THR A  91      43.770  58.820  48.180  1.00  0.00           H  
ATOM    932  HG1 THR A  91      43.290  56.530  46.070  1.00  0.00           H  
ATOM    933  N   VAL A  92      40.960  58.010  49.170  1.00  0.00           N  
ATOM    934  CA  VAL A  92      40.170  56.970  49.800  1.00  0.00           C  
ATOM    935  C   VAL A  92      38.640  57.040  49.430  1.00  0.00           C  
ATOM    936  O   VAL A  92      38.110  55.960  49.080  1.00  0.00           O  
ATOM    937  CB  VAL A  92      40.230  56.930  51.300  1.00  0.00           C  
ATOM    938  CG1 VAL A  92      40.120  55.470  51.690  1.00  0.00           C  
ATOM    939  CG2 VAL A  92      41.370  57.710  51.970  1.00  0.00           C  
ATOM    940  H   VAL A  92      41.140  58.840  49.690  1.00  0.00           H  
ATOM    941  N   ASN A  93      37.940  58.140  49.640  1.00  0.00           N  
ATOM    942  CA  ASN A  93      36.590  58.400  49.250  1.00  0.00           C  
ATOM    943  C   ASN A  93      36.120  57.800  47.900  1.00  0.00           C  
ATOM    944  O   ASN A  93      35.300  56.930  47.920  1.00  0.00           O  
ATOM    945  CB  ASN A  93      36.280  59.890  49.190  1.00  0.00           C  
ATOM    946  CG  ASN A  93      36.360  60.650  50.550  1.00  0.00           C  
ATOM    947  ND2 ASN A  93      35.860  61.860  50.540  1.00  0.00           N  
ATOM    948  OD1 ASN A  93      36.750  60.140  51.580  1.00  0.00           O  
ATOM    949  H   ASN A  93      38.400  58.860  50.160  1.00  0.00           H  
ATOM    950 1HD2 ASN A  93      35.520  62.320  49.720  1.00  0.00           H  
ATOM    951 2HD2 ASN A  93      35.930  62.460  51.340  1.00  0.00           H  
ATOM    952  N   ASP A  94      36.890  58.020  46.870  1.00  0.00           N  
ATOM    953  CA  ASP A  94      36.650  57.410  45.560  1.00  0.00           C  
ATOM    954  C   ASP A  94      36.750  55.930  45.530  1.00  0.00           C  
ATOM    955  O   ASP A  94      35.800  55.220  45.250  1.00  0.00           O  
ATOM    956  CB  ASP A  94      37.600  57.980  44.510  1.00  0.00           C  
ATOM    957  CG  ASP A  94      37.750  59.500  44.470  1.00  0.00           C  
ATOM    958  OD1 ASP A  94      38.840  59.960  44.940  1.00  0.00           O  
ATOM    959  OD2 ASP A  94      36.930  60.180  43.920  1.00  0.00           O1-
ATOM    960  H   ASP A  94      37.630  58.690  46.920  1.00  0.00           H  
ATOM    961  N   PHE A  95      37.840  55.440  46.120  1.00  0.00           N  
ATOM    962  CA  PHE A  95      38.170  53.980  46.340  1.00  0.00           C  
ATOM    963  C   PHE A  95      37.050  53.130  47.020  1.00  0.00           C  
ATOM    964  O   PHE A  95      36.930  52.020  46.550  1.00  0.00           O  
ATOM    965  CB  PHE A  95      39.470  53.900  47.120  1.00  0.00           C  
ATOM    966  CG  PHE A  95      40.220  52.560  46.780  1.00  0.00           C  
ATOM    967  CD1 PHE A  95      40.660  51.780  47.840  1.00  0.00           C  
ATOM    968  CD2 PHE A  95      40.760  52.410  45.510  1.00  0.00           C  
ATOM    969  CE1 PHE A  95      41.530  50.750  47.650  1.00  0.00           C  
ATOM    970  CE2 PHE A  95      41.710  51.430  45.390  1.00  0.00           C  
ATOM    971  CZ  PHE A  95      42.110  50.620  46.420  1.00  0.00           C  
ATOM    972  H   PHE A  95      38.500  56.040  46.570  1.00  0.00           H  
ATOM    973  HD1 PHE A  95      40.310  51.910  48.870  1.00  0.00           H  
ATOM    974  HD2 PHE A  95      40.400  53.000  44.660  1.00  0.00           H  
ATOM    975  HE1 PHE A  95      41.770  50.190  48.550  1.00  0.00           H  
ATOM    976  HE2 PHE A  95      41.940  51.110  44.380  1.00  0.00           H  
ATOM    977  HZ  PHE A  95      42.780  49.780  46.230  1.00  0.00           H  
ATOM    978  N   TRP A  96      36.590  53.510  48.240  1.00  0.00           N  
ATOM    979  CA  TRP A  96      35.430  52.820  48.780  1.00  0.00           C  
ATOM    980  C   TRP A  96      34.130  52.980  47.990  1.00  0.00           C  
ATOM    981  O   TRP A  96      33.400  52.020  47.850  1.00  0.00           O  
ATOM    982  CB  TRP A  96      35.390  53.310  50.250  1.00  0.00           C  
ATOM    983  CG  TRP A  96      36.410  52.700  51.260  1.00  0.00           C  
ATOM    984  CD1 TRP A  96      37.290  53.400  51.920  1.00  0.00           C  
ATOM    985  CD2 TRP A  96      36.310  51.440  51.890  1.00  0.00           C  
ATOM    986  CE2 TRP A  96      37.290  51.440  52.850  1.00  0.00           C  
ATOM    987  CE3 TRP A  96      35.450  50.350  51.580  1.00  0.00           C  
ATOM    988  NE1 TRP A  96      37.890  52.640  52.850  1.00  0.00           N  
ATOM    989  CZ2 TRP A  96      37.500  50.210  53.460  1.00  0.00           C  
ATOM    990  CZ3 TRP A  96      35.680  49.120  52.230  1.00  0.00           C  
ATOM    991  CH2 TRP A  96      36.690  49.120  53.160  1.00  0.00           C  
ATOM    992  H   TRP A  96      37.070  54.270  48.680  1.00  0.00           H  
ATOM    993  HD1 TRP A  96      37.520  54.460  51.790  1.00  0.00           H  
ATOM    994  HE1 TRP A  96      38.610  52.940  53.470  1.00  0.00           H  
ATOM    995  HE3 TRP A  96      34.490  50.500  51.080  1.00  0.00           H  
ATOM    996  HZ2 TRP A  96      38.040  50.200  54.410  1.00  0.00           H  
ATOM    997  HZ3 TRP A  96      34.940  48.320  52.200  1.00  0.00           H  
ATOM    998  HH2 TRP A  96      37.000  48.200  53.650  1.00  0.00           H  
ATOM    999  N   ARG A  97      33.880  54.140  47.410  1.00  0.00           N  
ATOM   1000  CA  ARG A  97      32.690  54.390  46.570  1.00  0.00           C  
ATOM   1001  C   ARG A  97      32.610  53.450  45.390  1.00  0.00           C  
ATOM   1002  O   ARG A  97      31.630  52.750  45.200  1.00  0.00           O  
ATOM   1003  CB  ARG A  97      32.660  55.780  46.080  1.00  0.00           C  
ATOM   1004  CG  ARG A  97      32.080  56.700  47.150  1.00  0.00           C  
ATOM   1005  CD  ARG A  97      32.040  58.230  46.800  1.00  0.00           C  
ATOM   1006  NE  ARG A  97      31.390  58.580  45.540  1.00  0.00           N  
ATOM   1007  CZ  ARG A  97      32.120  58.960  44.450  1.00  0.00           C  
ATOM   1008  NH1 ARG A  97      33.470  59.080  44.500  1.00  0.00           N1+
ATOM   1009  NH2 ARG A  97      31.550  59.520  43.400  1.00  0.00           N  
ATOM   1010  H   ARG A  97      34.430  54.980  47.440  1.00  0.00           H  
ATOM   1011  HE  ARG A  97      30.390  58.620  45.530  1.00  0.00           H  
ATOM   1012 1HH1 ARG A  97      34.000  58.940  45.340  1.00  0.00           H  
ATOM   1013 2HH1 ARG A  97      33.930  59.360  43.660  1.00  0.00           H  
ATOM   1014 1HH2 ARG A  97      30.550  59.610  43.350  1.00  0.00           H  
ATOM   1015 2HH2 ARG A  97      32.050  59.830  42.590  1.00  0.00           H  
ATOM   1016  N   MET A  98      33.750  53.220  44.800  1.00  0.00           N  
ATOM   1017  CA  MET A  98      33.810  52.200  43.690  1.00  0.00           C  
ATOM   1018  C   MET A  98      33.690  50.730  44.170  1.00  0.00           C  
ATOM   1019  O   MET A  98      32.880  50.060  43.490  1.00  0.00           O  
ATOM   1020  CB  MET A  98      35.170  52.320  42.940  1.00  0.00           C  
ATOM   1021  CG  MET A  98      34.930  51.830  41.510  1.00  0.00           C  
ATOM   1022  SD  MET A  98      33.480  52.600  40.740  1.00  0.00           S  
ATOM   1023  CE  MET A  98      33.030  51.150  39.890  1.00  0.00           C  
ATOM   1024  H   MET A  98      34.450  53.930  44.820  1.00  0.00           H  
ATOM   1025  N   VAL A  99      34.000  50.340  45.370  1.00  0.00           N  
ATOM   1026  CA  VAL A  99      33.610  48.980  45.930  1.00  0.00           C  
ATOM   1027  C   VAL A  99      32.110  48.910  46.290  1.00  0.00           C  
ATOM   1028  O   VAL A  99      31.540  47.910  45.880  1.00  0.00           O  
ATOM   1029  CB  VAL A  99      34.430  48.680  47.190  1.00  0.00           C  
ATOM   1030  CG1 VAL A  99      34.070  47.410  48.080  1.00  0.00           C  
ATOM   1031  CG2 VAL A  99      35.880  48.470  46.740  1.00  0.00           C  
ATOM   1032  H   VAL A  99      34.440  50.960  46.020  1.00  0.00           H  
ATOM   1033  N   PHE A 100      31.600  49.900  46.960  1.00  0.00           N  
ATOM   1034  CA  PHE A 100      30.140  50.160  47.230  1.00  0.00           C  
ATOM   1035  C   PHE A 100      29.250  50.270  45.980  1.00  0.00           C  
ATOM   1036  O   PHE A 100      28.320  49.450  45.890  1.00  0.00           O  
ATOM   1037  CB  PHE A 100      29.850  51.350  48.130  1.00  0.00           C  
ATOM   1038  CG  PHE A 100      28.500  51.290  48.840  1.00  0.00           C  
ATOM   1039  CD1 PHE A 100      27.520  51.980  48.170  1.00  0.00           C  
ATOM   1040  CD2 PHE A 100      28.250  50.350  49.850  1.00  0.00           C  
ATOM   1041  CE1 PHE A 100      26.240  51.910  48.690  1.00  0.00           C  
ATOM   1042  CE2 PHE A 100      26.970  50.290  50.380  1.00  0.00           C  
ATOM   1043  CZ  PHE A 100      25.970  51.090  49.800  1.00  0.00           C  
ATOM   1044  H   PHE A 100      32.160  50.590  47.410  1.00  0.00           H  
ATOM   1045  HD1 PHE A 100      27.820  52.680  47.390  1.00  0.00           H  
ATOM   1046  HD2 PHE A 100      28.870  49.450  49.930  1.00  0.00           H  
ATOM   1047  HE1 PHE A 100      25.460  52.590  48.350  1.00  0.00           H  
ATOM   1048  HE2 PHE A 100      26.830  49.710  51.290  1.00  0.00           H  
ATOM   1049  HZ  PHE A 100      24.970  50.940  50.220  1.00  0.00           H  
ATOM   1050  N   GLN A 101      29.690  50.950  44.910  1.00  0.00           N  
ATOM   1051  CA  GLN A 101      29.020  51.220  43.600  1.00  0.00           C  
ATOM   1052  C   GLN A 101      28.730  49.940  42.850  1.00  0.00           C  
ATOM   1053  O   GLN A 101      27.600  49.640  42.510  1.00  0.00           O  
ATOM   1054  CB  GLN A 101      29.900  52.080  42.700  1.00  0.00           C  
ATOM   1055  CG  GLN A 101      29.020  52.770  41.710  1.00  0.00           C  
ATOM   1056  CD  GLN A 101      29.850  53.670  40.770  1.00  0.00           C  
ATOM   1057  NE2 GLN A 101      30.490  53.100  39.780  1.00  0.00           N  
ATOM   1058  OE1 GLN A 101      29.950  54.820  40.880  1.00  0.00           O  
ATOM   1059  H   GLN A 101      30.610  51.340  44.920  1.00  0.00           H  
ATOM   1060 1HE2 GLN A 101      30.520  52.100  39.770  1.00  0.00           H  
ATOM   1061 2HE2 GLN A 101      31.040  53.620  39.130  1.00  0.00           H  
ATOM   1062  N   GLU A 102      29.740  49.080  42.620  1.00  0.00           N  
ATOM   1063  CA  GLU A 102      29.640  47.750  41.990  1.00  0.00           C  
ATOM   1064  C   GLU A 102      29.090  46.570  42.820  1.00  0.00           C  
ATOM   1065  O   GLU A 102      28.780  45.510  42.320  1.00  0.00           O  
ATOM   1066  CB  GLU A 102      31.060  47.500  41.430  1.00  0.00           C  
ATOM   1067  CG  GLU A 102      31.280  48.190  40.080  1.00  0.00           C  
ATOM   1068  CD  GLU A 102      30.200  49.010  39.290  1.00  0.00           C  
ATOM   1069  OE1 GLU A 102      29.370  48.460  38.560  1.00  0.00           O  
ATOM   1070  OE2 GLU A 102      30.200  50.180  39.490  1.00  0.00           O1-
ATOM   1071  H   GLU A 102      30.660  49.370  42.900  1.00  0.00           H  
ATOM   1072  N   ASN A 103      28.790  46.860  44.070  1.00  0.00           N  
ATOM   1073  CA  ASN A 103      28.350  45.820  45.060  1.00  0.00           C  
ATOM   1074  C   ASN A 103      29.320  44.680  45.300  1.00  0.00           C  
ATOM   1075  O   ASN A 103      28.950  43.580  45.680  1.00  0.00           O  
ATOM   1076  CB  ASN A 103      26.840  45.340  44.920  1.00  0.00           C  
ATOM   1077  CG  ASN A 103      25.750  46.390  45.220  1.00  0.00           C  
ATOM   1078  ND2 ASN A 103      24.760  45.890  45.980  1.00  0.00           N  
ATOM   1079  OD1 ASN A 103      25.920  47.570  44.980  1.00  0.00           O  
ATOM   1080  H   ASN A 103      28.600  47.830  44.240  1.00  0.00           H  
ATOM   1081 1HD2 ASN A 103      24.860  44.940  46.250  1.00  0.00           H  
ATOM   1082 2HD2 ASN A 103      24.160  46.430  46.570  1.00  0.00           H  
ATOM   1083  N   SER A 104      30.570  45.050  45.390  1.00  0.00           N  
ATOM   1084  CA  SER A 104      31.710  44.110  45.690  1.00  0.00           C  
ATOM   1085  C   SER A 104      31.860  43.630  47.160  1.00  0.00           C  
ATOM   1086  O   SER A 104      31.620  44.520  48.050  1.00  0.00           O  
ATOM   1087  CB  SER A 104      33.050  44.710  45.180  1.00  0.00           C  
ATOM   1088  OG  SER A 104      32.930  45.000  43.770  1.00  0.00           O  
ATOM   1089  H   SER A 104      30.890  45.990  45.440  1.00  0.00           H  
ATOM   1090  HG  SER A 104      33.250  44.210  43.260  1.00  0.00           H  
ATOM   1091  N   ARG A 105      32.280  42.460  47.370  1.00  0.00           N  
ATOM   1092  CA  ARG A 105      32.540  41.850  48.690  1.00  0.00           C  
ATOM   1093  C   ARG A 105      33.970  41.410  48.950  1.00  0.00           C  
ATOM   1094  O   ARG A 105      34.400  41.650  50.070  1.00  0.00           O  
ATOM   1095  CB  ARG A 105      31.500  40.840  49.270  1.00  0.00           C  
ATOM   1096  CG  ARG A 105      30.200  41.660  49.520  1.00  0.00           C  
ATOM   1097  CD  ARG A 105      29.150  40.780  50.200  1.00  0.00           C  
ATOM   1098  NE  ARG A 105      27.840  41.530  50.080  1.00  0.00           N  
ATOM   1099  CZ  ARG A 105      26.890  41.350  50.950  1.00  0.00           C  
ATOM   1100  NH1 ARG A 105      26.950  40.550  52.050  1.00  0.00           N1+
ATOM   1101  NH2 ARG A 105      25.780  42.060  50.800  1.00  0.00           N  
ATOM   1102  H   ARG A 105      32.400  41.840  46.580  1.00  0.00           H  
ATOM   1103  HE  ARG A 105      27.690  41.950  49.190  1.00  0.00           H  
ATOM   1104 1HH1 ARG A 105      27.780  40.000  52.170  1.00  0.00           H  
ATOM   1105 2HH1 ARG A 105      26.230  40.520  52.740  1.00  0.00           H  
ATOM   1106 1HH2 ARG A 105      25.750  42.690  50.020  1.00  0.00           H  
ATOM   1107 2HH2 ARG A 105      25.060  42.060  51.490  1.00  0.00           H  
ATOM   1108  N   VAL A 106      34.630  40.710  48.040  1.00  0.00           N  
ATOM   1109  CA  VAL A 106      35.970  40.080  48.410  1.00  0.00           C  
ATOM   1110  C   VAL A 106      37.030  40.870  47.630  1.00  0.00           C  
ATOM   1111  O   VAL A 106      37.050  41.000  46.380  1.00  0.00           O  
ATOM   1112  CB  VAL A 106      36.110  38.740  47.760  1.00  0.00           C  
ATOM   1113  CG1 VAL A 106      37.250  37.810  48.320  1.00  0.00           C  
ATOM   1114  CG2 VAL A 106      34.750  37.980  47.610  1.00  0.00           C  
ATOM   1115  H   VAL A 106      34.170  40.630  47.150  1.00  0.00           H  
ATOM   1116  N   ILE A 107      37.880  41.300  48.500  1.00  0.00           N  
ATOM   1117  CA  ILE A 107      39.020  42.220  48.190  1.00  0.00           C  
ATOM   1118  C   ILE A 107      40.410  41.510  48.450  1.00  0.00           C  
ATOM   1119  O   ILE A 107      40.800  41.040  49.540  1.00  0.00           O  
ATOM   1120  CB  ILE A 107      38.840  43.470  49.090  1.00  0.00           C  
ATOM   1121  CG1 ILE A 107      37.510  44.240  48.690  1.00  0.00           C  
ATOM   1122  CG2 ILE A 107      40.020  44.390  48.970  1.00  0.00           C  
ATOM   1123  CD  ILE A 107      37.310  45.650  49.220  1.00  0.00           C  
ATOM   1124  H   ILE A 107      37.920  41.070  49.470  1.00  0.00           H  
ATOM   1125  N   VAL A 108      41.080  41.370  47.310  1.00  0.00           N  
ATOM   1126  CA  VAL A 108      42.440  40.750  47.290  1.00  0.00           C  
ATOM   1127  C   VAL A 108      43.600  41.720  47.600  1.00  0.00           C  
ATOM   1128  O   VAL A 108      43.730  42.740  46.900  1.00  0.00           O  
ATOM   1129  CB  VAL A 108      42.710  40.010  45.970  1.00  0.00           C  
ATOM   1130  CG1 VAL A 108      44.070  39.250  46.050  1.00  0.00           C  
ATOM   1131  CG2 VAL A 108      41.760  38.950  45.520  1.00  0.00           C  
ATOM   1132  H   VAL A 108      40.660  41.730  46.470  1.00  0.00           H  
ATOM   1133  N   MET A 109      44.370  41.440  48.600  1.00  0.00           N  
ATOM   1134  CA  MET A 109      45.540  42.240  49.030  1.00  0.00           C  
ATOM   1135  C   MET A 109      46.790  41.460  49.440  1.00  0.00           C  
ATOM   1136  O   MET A 109      46.860  40.770  50.430  1.00  0.00           O  
ATOM   1137  CB  MET A 109      45.130  43.160  50.110  1.00  0.00           C  
ATOM   1138  CG  MET A 109      44.530  44.470  49.570  1.00  0.00           C  
ATOM   1139  SD  MET A 109      43.590  45.430  50.730  1.00  0.00           S  
ATOM   1140  CE  MET A 109      44.830  45.760  51.990  1.00  0.00           C  
ATOM   1141  H   MET A 109      44.050  40.900  49.380  1.00  0.00           H  
ATOM   1142  N   THR A 110      47.870  41.780  48.700  1.00  0.00           N  
ATOM   1143  CA  THR A 110      49.280  41.460  49.100  1.00  0.00           C  
ATOM   1144  C   THR A 110      50.100  42.400  49.950  1.00  0.00           C  
ATOM   1145  O   THR A 110      50.880  41.970  50.800  1.00  0.00           O  
ATOM   1146  CB  THR A 110      49.960  40.940  47.860  1.00  0.00           C  
ATOM   1147  CG2 THR A 110      49.470  39.540  47.480  1.00  0.00           C  
ATOM   1148  OG1 THR A 110      49.990  41.920  46.850  1.00  0.00           O  
ATOM   1149  H   THR A 110      47.710  42.210  47.810  1.00  0.00           H  
ATOM   1150  HG1 THR A 110      49.140  41.930  46.320  1.00  0.00           H  
ATOM   1151  N   THR A 111      49.600  43.610  49.970  1.00  0.00           N  
ATOM   1152  CA  THR A 111      50.200  44.780  50.660  1.00  0.00           C  
ATOM   1153  C   THR A 111      50.090  44.870  52.180  1.00  0.00           C  
ATOM   1154  O   THR A 111      49.080  44.510  52.790  1.00  0.00           O  
ATOM   1155  CB  THR A 111      49.630  46.130  50.130  1.00  0.00           C  
ATOM   1156  CG2 THR A 111      50.280  46.520  48.750  1.00  0.00           C  
ATOM   1157  OG1 THR A 111      48.220  46.080  50.260  1.00  0.00           O  
ATOM   1158  H   THR A 111      48.790  43.790  49.410  1.00  0.00           H  
ATOM   1159  HG1 THR A 111      47.720  46.460  49.480  1.00  0.00           H  
ATOM   1160  N   LYS A 112      51.090  45.450  52.860  1.00  0.00           N  
ATOM   1161  CA  LYS A 112      50.920  45.920  54.270  1.00  0.00           C  
ATOM   1162  C   LYS A 112      50.660  47.420  54.470  1.00  0.00           C  
ATOM   1163  O   LYS A 112      50.570  48.120  53.410  1.00  0.00           O  
ATOM   1164  CB  LYS A 112      52.210  45.700  55.050  1.00  0.00           C  
ATOM   1165  CG  LYS A 112      52.250  44.180  55.340  1.00  0.00           C  
ATOM   1166  CD  LYS A 112      53.580  43.920  55.970  1.00  0.00           C  
ATOM   1167  CE  LYS A 112      53.670  42.440  56.180  1.00  0.00           C  
ATOM   1168  NZ  LYS A 112      54.670  42.000  57.150  1.00  0.00           N1+
ATOM   1169  H   LYS A 112      51.950  45.600  52.380  1.00  0.00           H  
ATOM   1170  HZ1 LYS A 112      54.660  42.630  57.930  1.00  0.00           H  
ATOM   1171  HZ2 LYS A 112      54.380  41.090  57.460  1.00  0.00           H  
ATOM   1172  HZ3 LYS A 112      55.560  41.990  56.690  1.00  0.00           H  
ATOM   1173  N   GLU A 113      50.590  47.950  55.630  1.00  0.00           N  
ATOM   1174  CA  GLU A 113      50.540  49.440  55.850  1.00  0.00           C  
ATOM   1175  C   GLU A 113      51.880  50.080  55.370  1.00  0.00           C  
ATOM   1176  O   GLU A 113      51.930  50.350  54.120  1.00  0.00           O  
ATOM   1177  CB  GLU A 113      50.050  49.720  57.220  1.00  0.00           C  
ATOM   1178  CG  GLU A 113      48.670  49.060  57.550  1.00  0.00           C  
ATOM   1179  CD  GLU A 113      48.870  47.630  58.120  1.00  0.00           C  
ATOM   1180  OE1 GLU A 113      49.370  47.660  59.260  1.00  0.00           O  
ATOM   1181  OE2 GLU A 113      48.680  46.580  57.490  1.00  0.00           O1-
ATOM   1182  H   GLU A 113      50.040  47.400  56.270  1.00  0.00           H  
ATOM   1183  N   VAL A 114      52.880  49.900  56.180  1.00  0.00           N  
ATOM   1184  CA  VAL A 114      54.200  50.550  55.890  1.00  0.00           C  
ATOM   1185  C   VAL A 114      55.140  49.460  55.260  1.00  0.00           C  
ATOM   1186  O   VAL A 114      55.320  48.440  55.870  1.00  0.00           O  
ATOM   1187  CB  VAL A 114      54.770  51.240  57.190  1.00  0.00           C  
ATOM   1188  CG1 VAL A 114      56.110  51.930  56.870  1.00  0.00           C  
ATOM   1189  CG2 VAL A 114      53.800  52.130  57.930  1.00  0.00           C  
ATOM   1190  H   VAL A 114      52.930  49.010  56.630  1.00  0.00           H  
ATOM   1191  N   GLU A 115      55.550  49.680  54.000  1.00  0.00           N  
ATOM   1192  CA  GLU A 115      56.490  48.680  53.370  1.00  0.00           C  
ATOM   1193  C   GLU A 115      57.760  49.390  52.820  1.00  0.00           C  
ATOM   1194  O   GLU A 115      57.640  50.460  52.240  1.00  0.00           O  
ATOM   1195  CB  GLU A 115      55.630  48.050  52.270  1.00  0.00           C  
ATOM   1196  CG  GLU A 115      54.770  46.860  52.710  1.00  0.00           C  
ATOM   1197  CD  GLU A 115      53.900  46.270  51.630  1.00  0.00           C  
ATOM   1198  OE1 GLU A 115      53.330  46.950  50.720  1.00  0.00           O  
ATOM   1199  OE2 GLU A 115      53.720  45.090  51.830  1.00  0.00           O1-
ATOM   1200  H   GLU A 115      55.500  50.540  53.490  1.00  0.00           H  
ATOM   1201  N   ARG A 116      58.870  48.760  53.210  1.00  0.00           N  
ATOM   1202  CA  ARG A 116      60.220  49.260  52.790  1.00  0.00           C  
ATOM   1203  C   ARG A 116      60.420  50.680  53.280  1.00  0.00           C  
ATOM   1204  O   ARG A 116      60.890  51.590  52.580  1.00  0.00           O  
ATOM   1205  CB  ARG A 116      60.450  49.270  51.290  1.00  0.00           C  
ATOM   1206  CG  ARG A 116      60.290  47.870  50.680  1.00  0.00           C  
ATOM   1207  CD  ARG A 116      60.940  47.830  49.350  1.00  0.00           C  
ATOM   1208  NE  ARG A 116      62.410  48.020  49.330  1.00  0.00           N  
ATOM   1209  CZ  ARG A 116      63.410  47.280  49.760  1.00  0.00           C  
ATOM   1210  NH1 ARG A 116      63.110  46.090  50.310  1.00  0.00           N1+
ATOM   1211  NH2 ARG A 116      64.530  47.910  50.100  1.00  0.00           N  
ATOM   1212  H   ARG A 116      58.880  47.840  53.610  1.00  0.00           H  
ATOM   1213  HE  ARG A 116      62.650  48.980  49.140  1.00  0.00           H  
ATOM   1214 1HH1 ARG A 116      62.180  45.720  50.370  1.00  0.00           H  
ATOM   1215 2HH1 ARG A 116      63.810  45.510  50.720  1.00  0.00           H  
ATOM   1216 1HH2 ARG A 116      64.790  48.870  49.940  1.00  0.00           H  
ATOM   1217 2HH2 ARG A 116      65.080  47.440  50.790  1.00  0.00           H  
ATOM   1218  N   GLY A 117      59.910  51.050  54.480  1.00  0.00           N  
ATOM   1219  CA  GLY A 117      59.800  52.470  54.910  1.00  0.00           C  
ATOM   1220  C   GLY A 117      58.590  53.320  54.410  1.00  0.00           C  
ATOM   1221  O   GLY A 117      58.040  54.170  55.080  1.00  0.00           O  
ATOM   1222  H   GLY A 117      59.610  50.340  55.120  1.00  0.00           H  
ATOM   1223  N   LYS A 118      58.110  53.060  53.220  1.00  0.00           N  
ATOM   1224  CA  LYS A 118      57.100  53.840  52.410  1.00  0.00           C  
ATOM   1225  C   LYS A 118      55.770  53.040  52.320  1.00  0.00           C  
ATOM   1226  O   LYS A 118      55.520  52.280  53.240  1.00  0.00           O  
ATOM   1227  CB  LYS A 118      57.710  54.200  51.040  1.00  0.00           C  
ATOM   1228  CG  LYS A 118      59.060  54.900  51.220  1.00  0.00           C  
ATOM   1229  CD  LYS A 118      59.760  55.540  49.990  1.00  0.00           C  
ATOM   1230  CE  LYS A 118      58.950  56.740  49.500  1.00  0.00           C  
ATOM   1231  NZ  LYS A 118      59.630  57.180  48.300  1.00  0.00           N1+
ATOM   1232  H   LYS A 118      58.300  52.230  52.700  1.00  0.00           H  
ATOM   1233  HZ1 LYS A 118      59.360  56.580  47.550  1.00  0.00           H  
ATOM   1234  HZ2 LYS A 118      59.400  58.130  48.090  1.00  0.00           H  
ATOM   1235  HZ3 LYS A 118      60.620  57.070  48.380  1.00  0.00           H  
ATOM   1236  N   SER A 119      54.910  53.320  51.350  1.00  0.00           N  
ATOM   1237  CA  SER A 119      53.600  52.590  51.220  1.00  0.00           C  
ATOM   1238  C   SER A 119      53.260  52.410  49.790  1.00  0.00           C  
ATOM   1239  O   SER A 119      53.180  53.350  48.990  1.00  0.00           O  
ATOM   1240  CB  SER A 119      52.520  53.380  51.930  1.00  0.00           C  
ATOM   1241  OG  SER A 119      51.490  52.530  52.570  1.00  0.00           O  
ATOM   1242  H   SER A 119      54.990  54.090  50.710  1.00  0.00           H  
ATOM   1243  HG  SER A 119      51.630  51.540  52.560  1.00  0.00           H  
ATOM   1244  N   LYS A 120      52.790  51.160  49.590  1.00  0.00           N  
ATOM   1245  CA  LYS A 120      52.280  50.670  48.290  1.00  0.00           C  
ATOM   1246  C   LYS A 120      50.730  50.630  48.380  1.00  0.00           C  
ATOM   1247  O   LYS A 120      50.140  50.610  47.330  1.00  0.00           O  
ATOM   1248  CB  LYS A 120      52.940  49.350  47.950  1.00  0.00           C  
ATOM   1249  CG  LYS A 120      54.440  49.230  47.590  1.00  0.00           C  
ATOM   1250  CD  LYS A 120      55.510  49.190  48.730  1.00  0.00           C  
ATOM   1251  CE  LYS A 120      56.270  47.840  48.520  1.00  0.00           C  
ATOM   1252  NZ  LYS A 120      55.450  46.590  48.650  1.00  0.00           N1+
ATOM   1253  H   LYS A 120      52.990  50.480  50.300  1.00  0.00           H  
ATOM   1254  HZ1 LYS A 120      55.940  45.800  48.280  1.00  0.00           H  
ATOM   1255  HZ2 LYS A 120      55.150  46.470  49.600  1.00  0.00           H  
ATOM   1256  HZ3 LYS A 120      54.710  46.790  48.010  1.00  0.00           H  
ATOM   1257  N   CYS A 121      50.190  50.600  49.590  1.00  0.00           N  
ATOM   1258  CA  CYS A 121      48.800  50.850  49.920  1.00  0.00           C  
ATOM   1259  C   CYS A 121      48.730  51.320  51.390  1.00  0.00           C  
ATOM   1260  O   CYS A 121      49.060  50.470  52.240  1.00  0.00           O  
ATOM   1261  CB  CYS A 121      47.950  49.590  49.770  1.00  0.00           C  
ATOM   1262  SG  CYS A 121      46.150  49.590  50.130  1.00  0.00           S  
ATOM   1263  H   CYS A 121      50.760  50.130  50.270  1.00  0.00           H  
ATOM   1264  HG  CYS A 121      46.240  48.610  51.020  1.00  0.00           H  
ATOM   1265  N   VAL A 122      47.840  52.310  51.590  1.00  0.00           N  
ATOM   1266  CA  VAL A 122      47.810  53.000  52.890  1.00  0.00           C  
ATOM   1267  C   VAL A 122      46.660  52.420  53.800  1.00  0.00           C  
ATOM   1268  O   VAL A 122      45.720  51.820  53.220  1.00  0.00           O  
ATOM   1269  CB  VAL A 122      47.530  54.440  52.670  1.00  0.00           C  
ATOM   1270  CG1 VAL A 122      48.610  55.110  51.780  1.00  0.00           C  
ATOM   1271  CG2 VAL A 122      46.110  54.660  52.130  1.00  0.00           C  
ATOM   1272  H   VAL A 122      47.350  52.720  50.820  1.00  0.00           H  
ATOM   1273  N   LYS A 123      46.670  52.630  55.080  1.00  0.00           N  
ATOM   1274  CA  LYS A 123      45.700  51.930  56.020  1.00  0.00           C  
ATOM   1275  C   LYS A 123      44.230  52.560  55.910  1.00  0.00           C  
ATOM   1276  O   LYS A 123      43.820  53.300  56.800  1.00  0.00           O  
ATOM   1277  CB  LYS A 123      46.370  52.170  57.380  1.00  0.00           C  
ATOM   1278  CG  LYS A 123      45.560  51.610  58.550  1.00  0.00           C  
ATOM   1279  CD  LYS A 123      46.360  51.120  59.750  1.00  0.00           C  
ATOM   1280  CE  LYS A 123      45.490  50.210  60.660  1.00  0.00           C  
ATOM   1281  NZ  LYS A 123      46.120  49.840  61.920  1.00  0.00           N1+
ATOM   1282  H   LYS A 123      47.500  53.010  55.490  1.00  0.00           H  
ATOM   1283  HZ1 LYS A 123      45.480  49.530  62.630  1.00  0.00           H  
ATOM   1284  HZ2 LYS A 123      46.810  49.140  61.720  1.00  0.00           H  
ATOM   1285  HZ3 LYS A 123      46.660  50.560  62.340  1.00  0.00           H  
ATOM   1286  N   TYR A 124      43.650  52.280  54.770  1.00  0.00           N  
ATOM   1287  CA  TYR A 124      42.400  52.760  54.210  1.00  0.00           C  
ATOM   1288  C   TYR A 124      41.130  52.240  54.870  1.00  0.00           C  
ATOM   1289  O   TYR A 124      39.950  52.630  54.720  1.00  0.00           O  
ATOM   1290  CB  TYR A 124      42.270  52.630  52.670  1.00  0.00           C  
ATOM   1291  CG  TYR A 124      41.990  51.240  52.210  1.00  0.00           C  
ATOM   1292  CD1 TYR A 124      40.710  50.700  52.110  1.00  0.00           C  
ATOM   1293  CD2 TYR A 124      43.010  50.510  51.710  1.00  0.00           C  
ATOM   1294  CE1 TYR A 124      40.560  49.390  51.740  1.00  0.00           C  
ATOM   1295  CE2 TYR A 124      42.860  49.200  51.290  1.00  0.00           C  
ATOM   1296  CZ  TYR A 124      41.620  48.590  51.310  1.00  0.00           C  
ATOM   1297  OH  TYR A 124      41.340  47.500  50.590  1.00  0.00           O  
ATOM   1298  H   TYR A 124      44.330  51.850  54.170  1.00  0.00           H  
ATOM   1299  HD1 TYR A 124      39.900  51.410  52.290  1.00  0.00           H  
ATOM   1300  HD2 TYR A 124      43.950  51.020  51.530  1.00  0.00           H  
ATOM   1301  HE1 TYR A 124      39.600  48.880  51.750  1.00  0.00           H  
ATOM   1302  HE2 TYR A 124      43.800  48.730  50.990  1.00  0.00           H  
ATOM   1303  HH  TYR A 124      42.150  46.910  50.540  1.00  0.00           H  
ATOM   1304  N   TRP A 125      41.350  51.110  55.590  1.00  0.00           N  
ATOM   1305  CA  TRP A 125      40.320  50.480  56.490  1.00  0.00           C  
ATOM   1306  C   TRP A 125      40.460  51.060  57.930  1.00  0.00           C  
ATOM   1307  O   TRP A 125      41.320  51.900  58.160  1.00  0.00           O  
ATOM   1308  CB  TRP A 125      40.670  48.970  56.370  1.00  0.00           C  
ATOM   1309  CG  TRP A 125      42.010  48.620  57.070  1.00  0.00           C  
ATOM   1310  CD1 TRP A 125      42.270  48.160  58.290  1.00  0.00           C  
ATOM   1311  CD2 TRP A 125      43.160  48.380  56.320  1.00  0.00           C  
ATOM   1312  CE2 TRP A 125      44.130  47.870  57.220  1.00  0.00           C  
ATOM   1313  CE3 TRP A 125      43.340  48.550  54.950  1.00  0.00           C  
ATOM   1314  NE1 TRP A 125      43.530  47.710  58.370  1.00  0.00           N  
ATOM   1315  CZ2 TRP A 125      45.330  47.570  56.570  1.00  0.00           C  
ATOM   1316  CZ3 TRP A 125      44.570  48.250  54.410  1.00  0.00           C  
ATOM   1317  CH2 TRP A 125      45.570  47.790  55.230  1.00  0.00           C  
ATOM   1318  H   TRP A 125      42.200  50.570  55.570  1.00  0.00           H  
ATOM   1319  HD1 TRP A 125      41.560  47.890  59.070  1.00  0.00           H  
ATOM   1320  HE1 TRP A 125      43.850  47.150  59.130  1.00  0.00           H  
ATOM   1321  HE3 TRP A 125      42.440  48.720  54.360  1.00  0.00           H  
ATOM   1322  HZ2 TRP A 125      46.120  47.050  57.110  1.00  0.00           H  
ATOM   1323  HZ3 TRP A 125      44.830  48.650  53.430  1.00  0.00           H  
ATOM   1324  HH2 TRP A 125      46.610  47.680  54.900  1.00  0.00           H  
ATOM   1325  N   PRO A 126      39.600  50.650  58.880  1.00  0.00           N  
ATOM   1326  CA  PRO A 126      39.870  51.090  60.280  1.00  0.00           C  
ATOM   1327  C   PRO A 126      40.450  50.000  61.170  1.00  0.00           C  
ATOM   1328  O   PRO A 126      40.390  48.800  60.820  1.00  0.00           O  
ATOM   1329  CB  PRO A 126      38.490  51.470  60.790  1.00  0.00           C  
ATOM   1330  CG  PRO A 126      37.490  50.760  59.930  1.00  0.00           C  
ATOM   1331  CD  PRO A 126      38.180  50.390  58.620  1.00  0.00           C  
ATOM   1332  N   ASP A 127      40.840  50.340  62.390  1.00  0.00           N  
ATOM   1333  CA  ASP A 127      41.450  49.370  63.330  1.00  0.00           C  
ATOM   1334  C   ASP A 127      40.450  48.300  63.860  1.00  0.00           C  
ATOM   1335  O   ASP A 127      39.220  48.500  63.880  1.00  0.00           O  
ATOM   1336  CB  ASP A 127      42.050  50.070  64.550  1.00  0.00           C  
ATOM   1337  CG  ASP A 127      43.450  50.320  64.150  1.00  0.00           C  
ATOM   1338  OD1 ASP A 127      44.250  49.320  64.340  1.00  0.00           O  
ATOM   1339  OD2 ASP A 127      43.920  51.450  63.800  1.00  0.00           O1-
ATOM   1340  H   ASP A 127      40.850  51.300  62.650  1.00  0.00           H  
ATOM   1341  N   GLU A 128      40.940  47.180  64.450  1.00  0.00           N  
ATOM   1342  CA  GLU A 128      40.020  46.100  64.980  1.00  0.00           C  
ATOM   1343  C   GLU A 128      38.770  46.400  65.850  1.00  0.00           C  
ATOM   1344  O   GLU A 128      38.830  47.280  66.740  1.00  0.00           O  
ATOM   1345  CB  GLU A 128      40.800  44.920  65.620  1.00  0.00           C  
ATOM   1346  CG  GLU A 128      40.530  43.600  64.960  1.00  0.00           C  
ATOM   1347  CD  GLU A 128      40.400  42.390  65.910  1.00  0.00           C  
ATOM   1348  OE1 GLU A 128      39.970  41.330  65.460  1.00  0.00           O  
ATOM   1349  OE2 GLU A 128      40.810  42.390  67.070  1.00  0.00           O1-
ATOM   1350  H   GLU A 128      41.890  46.870  64.460  1.00  0.00           H  
ATOM   1351  N   TYR A 129      37.600  45.810  65.410  1.00  0.00           N  
ATOM   1352  CA  TYR A 129      36.300  46.090  66.060  1.00  0.00           C  
ATOM   1353  C   TYR A 129      35.730  47.530  65.970  1.00  0.00           C  
ATOM   1354  O   TYR A 129      34.520  47.730  65.950  1.00  0.00           O  
ATOM   1355  CB  TYR A 129      36.370  45.650  67.450  1.00  0.00           C  
ATOM   1356  CG  TYR A 129      36.400  44.150  67.780  1.00  0.00           C  
ATOM   1357  CD1 TYR A 129      35.330  43.650  68.610  1.00  0.00           C  
ATOM   1358  CD2 TYR A 129      37.430  43.300  67.450  1.00  0.00           C  
ATOM   1359  CE1 TYR A 129      35.280  42.300  68.970  1.00  0.00           C  
ATOM   1360  CE2 TYR A 129      37.300  41.980  67.800  1.00  0.00           C  
ATOM   1361  CZ  TYR A 129      36.260  41.490  68.520  1.00  0.00           C  
ATOM   1362  OH  TYR A 129      36.110  40.170  68.530  1.00  0.00           O  
ATOM   1363  H   TYR A 129      37.590  45.240  64.590  1.00  0.00           H  
ATOM   1364  HD1 TYR A 129      34.500  44.200  69.040  1.00  0.00           H  
ATOM   1365  HD2 TYR A 129      38.290  43.640  66.870  1.00  0.00           H  
ATOM   1366  HE1 TYR A 129      34.640  41.920  69.760  1.00  0.00           H  
ATOM   1367  HE2 TYR A 129      38.070  41.290  67.450  1.00  0.00           H  
ATOM   1368  HH  TYR A 129      35.270  39.940  69.010  1.00  0.00           H  
ATOM   1369  N   ALA A 130      36.550  48.530  65.630  1.00  0.00           N  
ATOM   1370  CA  ALA A 130      36.320  49.940  65.570  1.00  0.00           C  
ATOM   1371  C   ALA A 130      35.540  50.510  64.380  1.00  0.00           C  
ATOM   1372  O   ALA A 130      35.240  49.810  63.420  1.00  0.00           O  
ATOM   1373  CB  ALA A 130      37.610  50.580  65.860  1.00  0.00           C  
ATOM   1374  H   ALA A 130      37.450  48.260  65.300  1.00  0.00           H  
ATOM   1375  N   LEU A 131      35.440  51.830  64.370  1.00  0.00           N  
ATOM   1376  CA  LEU A 131      34.660  52.610  63.380  1.00  0.00           C  
ATOM   1377  C   LEU A 131      35.400  53.870  62.800  1.00  0.00           C  
ATOM   1378  O   LEU A 131      36.250  54.370  63.470  1.00  0.00           O  
ATOM   1379  CB  LEU A 131      33.320  52.880  64.130  1.00  0.00           C  
ATOM   1380  CG  LEU A 131      32.200  53.670  63.450  1.00  0.00           C  
ATOM   1381  CD1 LEU A 131      31.490  52.690  62.530  1.00  0.00           C  
ATOM   1382  CD2 LEU A 131      31.220  54.090  64.510  1.00  0.00           C  
ATOM   1383  H   LEU A 131      35.830  52.330  65.140  1.00  0.00           H  
ATOM   1384  N   LYS A 132      35.260  54.050  61.530  1.00  0.00           N  
ATOM   1385  CA  LYS A 132      35.770  55.230  60.800  1.00  0.00           C  
ATOM   1386  C   LYS A 132      34.670  55.700  59.790  1.00  0.00           C  
ATOM   1387  O   LYS A 132      33.880  54.920  59.390  1.00  0.00           O  
ATOM   1388  CB  LYS A 132      37.140  54.920  60.190  1.00  0.00           C  
ATOM   1389  CG  LYS A 132      38.240  56.050  60.380  1.00  0.00           C  
ATOM   1390  CD  LYS A 132      39.410  55.830  59.460  1.00  0.00           C  
ATOM   1391  CE  LYS A 132      40.500  56.950  59.530  1.00  0.00           C  
ATOM   1392  NZ  LYS A 132      41.750  56.540  58.930  1.00  0.00           N1+
ATOM   1393  H   LYS A 132      34.880  53.350  60.930  1.00  0.00           H  
ATOM   1394  HZ1 LYS A 132      42.110  55.770  59.460  1.00  0.00           H  
ATOM   1395  HZ2 LYS A 132      41.450  56.220  58.030  1.00  0.00           H  
ATOM   1396  HZ3 LYS A 132      42.410  57.290  58.900  1.00  0.00           H  
ATOM   1397  N   GLU A 133      35.080  56.710  59.010  1.00  0.00           N  
ATOM   1398  CA  GLU A 133      34.190  57.470  58.050  1.00  0.00           C  
ATOM   1399  C   GLU A 133      35.070  58.300  56.990  1.00  0.00           C  
ATOM   1400  O   GLU A 133      36.240  58.700  57.250  1.00  0.00           O  
ATOM   1401  CB  GLU A 133      33.370  58.600  58.810  1.00  0.00           C  
ATOM   1402  CG  GLU A 133      32.300  59.290  57.980  1.00  0.00           C  
ATOM   1403  CD  GLU A 133      31.590  60.150  59.020  1.00  0.00           C  
ATOM   1404  OE1 GLU A 133      31.590  61.350  58.910  1.00  0.00           O  
ATOM   1405  OE2 GLU A 133      30.890  59.560  59.900  1.00  0.00           O1-
ATOM   1406  H   GLU A 133      35.830  57.310  59.270  1.00  0.00           H  
ATOM   1407  N   TYR A 134      34.510  58.400  55.790  1.00  0.00           N  
ATOM   1408  CA  TYR A 134      35.170  58.990  54.580  1.00  0.00           C  
ATOM   1409  C   TYR A 134      34.180  59.550  53.480  1.00  0.00           C  
ATOM   1410  O   TYR A 134      33.580  58.730  52.720  1.00  0.00           O  
ATOM   1411  CB  TYR A 134      36.070  57.930  53.930  1.00  0.00           C  
ATOM   1412  CG  TYR A 134      37.350  57.390  54.670  1.00  0.00           C  
ATOM   1413  CD1 TYR A 134      38.550  58.130  54.590  1.00  0.00           C  
ATOM   1414  CD2 TYR A 134      37.310  56.100  55.280  1.00  0.00           C  
ATOM   1415  CE1 TYR A 134      39.690  57.600  55.190  1.00  0.00           C  
ATOM   1416  CE2 TYR A 134      38.470  55.540  55.800  1.00  0.00           C  
ATOM   1417  CZ  TYR A 134      39.630  56.320  55.770  1.00  0.00           C  
ATOM   1418  OH  TYR A 134      40.790  55.820  56.330  1.00  0.00           O  
ATOM   1419  H   TYR A 134      33.640  57.930  55.630  1.00  0.00           H  
ATOM   1420  HD1 TYR A 134      38.520  59.220  54.490  1.00  0.00           H  
ATOM   1421  HD2 TYR A 134      36.360  55.570  55.360  1.00  0.00           H  
ATOM   1422  HE1 TYR A 134      40.550  58.270  55.130  1.00  0.00           H  
ATOM   1423  HE2 TYR A 134      38.340  54.510  56.130  1.00  0.00           H  
ATOM   1424  HH  TYR A 134      41.520  56.260  55.830  1.00  0.00           H  
ATOM   1425  N   GLY A 135      33.820  60.770  53.710  1.00  0.00           N  
ATOM   1426  CA  GLY A 135      32.800  61.580  53.070  1.00  0.00           C  
ATOM   1427  C   GLY A 135      31.380  60.890  53.180  1.00  0.00           C  
ATOM   1428  O   GLY A 135      30.820  60.770  54.270  1.00  0.00           O  
ATOM   1429  H   GLY A 135      34.370  61.210  54.420  1.00  0.00           H  
ATOM   1430  N   VAL A 136      30.830  60.540  52.050  1.00  0.00           N  
ATOM   1431  CA  VAL A 136      29.610  59.740  52.050  1.00  0.00           C  
ATOM   1432  C   VAL A 136      29.670  58.250  52.530  1.00  0.00           C  
ATOM   1433  O   VAL A 136      28.660  57.510  52.540  1.00  0.00           O  
ATOM   1434  CB  VAL A 136      28.940  59.810  50.690  1.00  0.00           C  
ATOM   1435  CG1 VAL A 136      28.710  61.230  50.250  1.00  0.00           C  
ATOM   1436  CG2 VAL A 136      29.790  59.140  49.570  1.00  0.00           C  
ATOM   1437  H   VAL A 136      31.180  60.820  51.150  1.00  0.00           H  
ATOM   1438  N   MET A 137      30.890  57.820  52.890  1.00  0.00           N  
ATOM   1439  CA  MET A 137      31.140  56.380  53.240  1.00  0.00           C  
ATOM   1440  C   MET A 137      31.560  56.150  54.690  1.00  0.00           C  
ATOM   1441  O   MET A 137      32.150  56.960  55.340  1.00  0.00           O  
ATOM   1442  CB  MET A 137      32.200  55.780  52.390  1.00  0.00           C  
ATOM   1443  CG  MET A 137      32.020  55.620  50.890  1.00  0.00           C  
ATOM   1444  SD  MET A 137      30.800  54.300  50.530  1.00  0.00           S  
ATOM   1445  CE  MET A 137      29.550  55.330  49.780  1.00  0.00           C  
ATOM   1446  H   MET A 137      31.600  58.480  53.100  1.00  0.00           H  
ATOM   1447  N   ARG A 138      30.970  55.050  55.220  1.00  0.00           N  
ATOM   1448  CA  ARG A 138      31.320  54.630  56.620  1.00  0.00           C  
ATOM   1449  C   ARG A 138      31.830  53.170  56.580  1.00  0.00           C  
ATOM   1450  O   ARG A 138      31.280  52.360  55.850  1.00  0.00           O  
ATOM   1451  CB  ARG A 138      30.150  54.640  57.560  1.00  0.00           C  
ATOM   1452  CG  ARG A 138      29.620  56.070  57.630  1.00  0.00           C  
ATOM   1453  CD  ARG A 138      28.370  56.180  58.510  1.00  0.00           C  
ATOM   1454  NE  ARG A 138      28.830  56.170  59.870  1.00  0.00           N  
ATOM   1455  CZ  ARG A 138      28.290  55.530  60.910  1.00  0.00           C  
ATOM   1456  NH1 ARG A 138      27.050  55.010  60.880  1.00  0.00           N1+
ATOM   1457  NH2 ARG A 138      29.000  55.280  61.970  1.00  0.00           N  
ATOM   1458  H   ARG A 138      30.300  54.530  54.690  1.00  0.00           H  
ATOM   1459  HE  ARG A 138      29.490  56.870  60.150  1.00  0.00           H  
ATOM   1460 1HH1 ARG A 138      26.550  54.930  60.020  1.00  0.00           H  
ATOM   1461 2HH1 ARG A 138      26.620  54.740  61.740  1.00  0.00           H  
ATOM   1462 1HH2 ARG A 138      29.940  55.580  62.100  1.00  0.00           H  
ATOM   1463 2HH2 ARG A 138      28.680  54.500  62.510  1.00  0.00           H  
ATOM   1464  N   VAL A 139      32.800  53.000  57.390  1.00  0.00           N  
ATOM   1465  CA  VAL A 139      33.530  51.740  57.510  1.00  0.00           C  
ATOM   1466  C   VAL A 139      33.760  51.240  58.990  1.00  0.00           C  
ATOM   1467  O   VAL A 139      34.300  52.000  59.790  1.00  0.00           O  
ATOM   1468  CB  VAL A 139      34.920  51.820  56.830  1.00  0.00           C  
ATOM   1469  CG1 VAL A 139      34.740  51.150  55.510  1.00  0.00           C  
ATOM   1470  CG2 VAL A 139      35.480  53.250  56.650  1.00  0.00           C  
ATOM   1471  H   VAL A 139      33.080  53.610  58.130  1.00  0.00           H  
ATOM   1472  N   ARG A 140      33.540  49.950  59.120  1.00  0.00           N  
ATOM   1473  CA  ARG A 140      33.400  49.280  60.430  1.00  0.00           C  
ATOM   1474  C   ARG A 140      34.030  47.890  60.340  1.00  0.00           C  
ATOM   1475  O   ARG A 140      34.050  47.470  59.210  1.00  0.00           O  
ATOM   1476  CB  ARG A 140      31.930  49.270  60.880  1.00  0.00           C  
ATOM   1477  CG  ARG A 140      31.720  48.300  62.050  1.00  0.00           C  
ATOM   1478  CD  ARG A 140      32.110  48.770  63.470  1.00  0.00           C  
ATOM   1479  NE  ARG A 140      31.070  49.420  64.290  1.00  0.00           N  
ATOM   1480  CZ  ARG A 140      31.180  49.770  65.580  1.00  0.00           C  
ATOM   1481  NH1 ARG A 140      32.240  49.370  66.340  1.00  0.00           N1+
ATOM   1482  NH2 ARG A 140      30.150  50.300  66.230  1.00  0.00           N  
ATOM   1483  H   ARG A 140      33.030  49.480  58.400  1.00  0.00           H  
ATOM   1484  HE  ARG A 140      30.200  49.600  63.840  1.00  0.00           H  
ATOM   1485 1HH1 ARG A 140      32.990  48.860  65.920  1.00  0.00           H  
ATOM   1486 2HH1 ARG A 140      32.280  49.460  67.340  1.00  0.00           H  
ATOM   1487 1HH2 ARG A 140      29.190  50.410  65.980  1.00  0.00           H  
ATOM   1488 2HH2 ARG A 140      30.360  50.940  66.970  1.00  0.00           H  
ATOM   1489  N   ASN A 141      34.890  47.700  61.300  1.00  0.00           N  
ATOM   1490  CA  ASN A 141      35.540  46.380  61.530  1.00  0.00           C  
ATOM   1491  C   ASN A 141      34.750  45.520  62.450  1.00  0.00           C  
ATOM   1492  O   ASN A 141      34.120  45.950  63.400  1.00  0.00           O  
ATOM   1493  CB  ASN A 141      36.880  46.770  62.050  1.00  0.00           C  
ATOM   1494  CG  ASN A 141      38.040  45.750  61.990  1.00  0.00           C  
ATOM   1495  ND2 ASN A 141      39.200  46.170  61.560  1.00  0.00           N  
ATOM   1496  OD1 ASN A 141      37.990  44.680  62.420  1.00  0.00           O  
ATOM   1497  H   ASN A 141      35.070  48.400  61.990  1.00  0.00           H  
ATOM   1498 1HD2 ASN A 141      39.290  47.130  61.310  1.00  0.00           H  
ATOM   1499 2HD2 ASN A 141      39.970  45.540  61.430  1.00  0.00           H  
ATOM   1500  N   VAL A 142      34.880  44.170  62.280  1.00  0.00           N  
ATOM   1501  CA  VAL A 142      34.150  43.190  63.100  1.00  0.00           C  
ATOM   1502  C   VAL A 142      35.230  42.290  63.800  1.00  0.00           C  
ATOM   1503  O   VAL A 142      35.370  42.440  65.000  1.00  0.00           O  
ATOM   1504  CB  VAL A 142      33.070  42.390  62.330  1.00  0.00           C  
ATOM   1505  CG1 VAL A 142      32.400  41.160  63.020  1.00  0.00           C  
ATOM   1506  CG2 VAL A 142      31.980  43.430  61.950  1.00  0.00           C  
ATOM   1507  H   VAL A 142      35.470  43.710  61.610  1.00  0.00           H  
ATOM   1508  N   LYS A 143      35.830  41.420  62.970  1.00  0.00           N  
ATOM   1509  CA  LYS A 143      36.830  40.500  63.540  1.00  0.00           C  
ATOM   1510  C   LYS A 143      37.830  39.890  62.520  1.00  0.00           C  
ATOM   1511  O   LYS A 143      37.500  39.260  61.500  1.00  0.00           O  
ATOM   1512  CB  LYS A 143      36.080  39.400  64.360  1.00  0.00           C  
ATOM   1513  CG  LYS A 143      36.980  38.450  65.240  1.00  0.00           C  
ATOM   1514  CD  LYS A 143      36.150  37.500  66.090  1.00  0.00           C  
ATOM   1515  CE  LYS A 143      37.110  36.950  67.240  1.00  0.00           C  
ATOM   1516  NZ  LYS A 143      37.720  38.040  67.970  1.00  0.00           N1+
ATOM   1517  H   LYS A 143      35.560  41.260  62.020  1.00  0.00           H  
ATOM   1518  HZ1 LYS A 143      37.100  38.730  68.350  1.00  0.00           H  
ATOM   1519  HZ2 LYS A 143      38.200  37.720  68.790  1.00  0.00           H  
ATOM   1520  HZ3 LYS A 143      38.340  38.630  67.460  1.00  0.00           H  
ATOM   1521  N   GLU A 144      39.130  39.870  62.980  1.00  0.00           N  
ATOM   1522  CA  GLU A 144      40.260  39.230  62.230  1.00  0.00           C  
ATOM   1523  C   GLU A 144      40.210  37.700  62.270  1.00  0.00           C  
ATOM   1524  O   GLU A 144      39.890  37.100  63.320  1.00  0.00           O  
ATOM   1525  CB  GLU A 144      41.560  39.840  62.900  1.00  0.00           C  
ATOM   1526  CG  GLU A 144      42.090  40.980  62.140  1.00  0.00           C  
ATOM   1527  CD  GLU A 144      43.600  41.260  62.200  1.00  0.00           C  
ATOM   1528  OE1 GLU A 144      44.300  41.210  61.150  1.00  0.00           O  
ATOM   1529  OE2 GLU A 144      44.150  41.820  63.120  1.00  0.00           O1-
ATOM   1530  H   GLU A 144      39.410  40.330  63.830  1.00  0.00           H  
ATOM   1531  N   SER A 145      40.800  37.010  61.280  1.00  0.00           N  
ATOM   1532  CA  SER A 145      40.970  35.540  61.310  1.00  0.00           C  
ATOM   1533  C   SER A 145      42.310  35.180  60.730  1.00  0.00           C  
ATOM   1534  O   SER A 145      42.490  35.270  59.540  1.00  0.00           O  
ATOM   1535  CB  SER A 145      39.940  34.840  60.510  1.00  0.00           C  
ATOM   1536  OG  SER A 145      40.170  33.400  60.730  1.00  0.00           O  
ATOM   1537  H   SER A 145      40.860  37.480  60.390  1.00  0.00           H  
ATOM   1538  HG  SER A 145      39.480  32.940  60.160  1.00  0.00           H  
ATOM   1539  N   ALA A 146      43.290  34.990  61.620  1.00  0.00           N  
ATOM   1540  CA  ALA A 146      44.660  34.660  61.170  1.00  0.00           C  
ATOM   1541  C   ALA A 146      44.920  33.150  60.850  1.00  0.00           C  
ATOM   1542  O   ALA A 146      44.070  32.300  61.080  1.00  0.00           O  
ATOM   1543  CB  ALA A 146      45.740  35.160  62.180  1.00  0.00           C  
ATOM   1544  H   ALA A 146      43.280  35.280  62.580  1.00  0.00           H  
ATOM   1545  N   ALA A 147      46.020  32.970  60.100  1.00  0.00           N  
ATOM   1546  CA  ALA A 147      46.600  31.640  59.650  1.00  0.00           C  
ATOM   1547  C   ALA A 147      48.040  31.780  59.290  1.00  0.00           C  
ATOM   1548  O   ALA A 147      48.460  32.850  58.960  1.00  0.00           O  
ATOM   1549  CB  ALA A 147      45.770  31.160  58.480  1.00  0.00           C  
ATOM   1550  H   ALA A 147      46.450  33.760  59.660  1.00  0.00           H  
ATOM   1551  N   HIS A 148      48.760  30.680  59.190  1.00  0.00           N  
ATOM   1552  CA  HIS A 148      50.200  30.540  58.890  1.00  0.00           C  
ATOM   1553  C   HIS A 148      50.640  31.420  57.680  1.00  0.00           C  
ATOM   1554  O   HIS A 148      51.610  32.160  57.860  1.00  0.00           O  
ATOM   1555  CB  HIS A 148      50.420  29.070  58.630  1.00  0.00           C  
ATOM   1556  CG  HIS A 148      51.860  28.690  58.290  1.00  0.00           C  
ATOM   1557  CD2 HIS A 148      52.350  28.350  57.080  1.00  0.00           C  
ATOM   1558  ND1 HIS A 148      52.800  28.530  59.180  1.00  0.00           N  
ATOM   1559  CE1 HIS A 148      53.930  28.060  58.600  1.00  0.00           C  
ATOM   1560  NE2 HIS A 148      53.600  27.970  57.300  1.00  0.00           N  
ATOM   1561  H   HIS A 148      48.250  29.890  59.530  1.00  0.00           H  
ATOM   1562  HD2 HIS A 148      51.830  28.300  56.130  1.00  0.00           H  
ATOM   1563  HE1 HIS A 148      54.740  27.490  59.080  1.00  0.00           H  
ATOM   1564  HE2 HIS A 148      54.260  27.860  56.550  1.00  0.00           H  
ATOM   1565  N   ASP A 149      50.070  31.220  56.480  1.00  0.00           N  
ATOM   1566  CA  ASP A 149      50.330  32.040  55.250  1.00  0.00           C  
ATOM   1567  C   ASP A 149      49.380  33.240  54.930  1.00  0.00           C  
ATOM   1568  O   ASP A 149      49.780  34.140  54.220  1.00  0.00           O  
ATOM   1569  CB  ASP A 149      50.440  31.150  54.000  1.00  0.00           C  
ATOM   1570  CG  ASP A 149      51.610  30.220  54.110  1.00  0.00           C  
ATOM   1571  OD1 ASP A 149      52.760  30.760  54.050  1.00  0.00           O  
ATOM   1572  OD2 ASP A 149      51.380  29.000  53.890  1.00  0.00           O1-
ATOM   1573  H   ASP A 149      49.320  30.570  56.400  1.00  0.00           H  
ATOM   1574  N   TYR A 150      48.190  33.300  55.590  1.00  0.00           N  
ATOM   1575  CA  TYR A 150      47.150  34.330  55.290  1.00  0.00           C  
ATOM   1576  C   TYR A 150      46.100  34.780  56.290  1.00  0.00           C  
ATOM   1577  O   TYR A 150      45.690  34.040  57.200  1.00  0.00           O  
ATOM   1578  CB  TYR A 150      46.430  34.070  53.970  1.00  0.00           C  
ATOM   1579  CG  TYR A 150      45.920  32.610  53.760  1.00  0.00           C  
ATOM   1580  CD1 TYR A 150      44.920  32.030  54.540  1.00  0.00           C  
ATOM   1581  CD2 TYR A 150      46.470  31.840  52.740  1.00  0.00           C  
ATOM   1582  CE1 TYR A 150      44.480  30.720  54.270  1.00  0.00           C  
ATOM   1583  CE2 TYR A 150      46.040  30.520  52.520  1.00  0.00           C  
ATOM   1584  CZ  TYR A 150      45.010  29.920  53.270  1.00  0.00           C  
ATOM   1585  OH  TYR A 150      44.550  28.690  53.100  1.00  0.00           O  
ATOM   1586  H   TYR A 150      47.970  32.720  56.370  1.00  0.00           H  
ATOM   1587  HD1 TYR A 150      44.470  32.580  55.370  1.00  0.00           H  
ATOM   1588  HD2 TYR A 150      47.110  32.300  51.980  1.00  0.00           H  
ATOM   1589  HE1 TYR A 150      43.990  30.120  55.040  1.00  0.00           H  
ATOM   1590  HE2 TYR A 150      46.500  29.970  51.700  1.00  0.00           H  
ATOM   1591  HH  TYR A 150      45.200  28.260  52.480  1.00  0.00           H  
ATOM   1592  N   THR A 151      45.830  36.080  56.290  1.00  0.00           N  
ATOM   1593  CA  THR A 151      44.890  36.700  57.220  1.00  0.00           C  
ATOM   1594  C   THR A 151      43.630  37.250  56.530  1.00  0.00           C  
ATOM   1595  O   THR A 151      43.670  38.330  55.880  1.00  0.00           O  
ATOM   1596  CB  THR A 151      45.550  37.910  57.940  1.00  0.00           C  
ATOM   1597  CG2 THR A 151      45.080  38.120  59.350  1.00  0.00           C  
ATOM   1598  OG1 THR A 151      46.990  37.680  58.120  1.00  0.00           O  
ATOM   1599  H   THR A 151      46.220  36.620  55.550  1.00  0.00           H  
ATOM   1600  HG1 THR A 151      47.150  36.830  58.630  1.00  0.00           H  
ATOM   1601  N   LEU A 152      42.520  36.610  56.860  1.00  0.00           N  
ATOM   1602  CA  LEU A 152      41.130  37.220  56.620  1.00  0.00           C  
ATOM   1603  C   LEU A 152      40.790  38.310  57.720  1.00  0.00           C  
ATOM   1604  O   LEU A 152      41.040  38.210  58.970  1.00  0.00           O  
ATOM   1605  CB  LEU A 152      40.150  35.990  56.600  1.00  0.00           C  
ATOM   1606  CG  LEU A 152      38.720  36.260  56.420  1.00  0.00           C  
ATOM   1607  CD1 LEU A 152      38.460  36.810  54.990  1.00  0.00           C  
ATOM   1608  CD2 LEU A 152      37.960  34.990  56.700  1.00  0.00           C  
ATOM   1609  H   LEU A 152      42.600  35.630  57.020  1.00  0.00           H  
ATOM   1610  N   ARG A 153      40.380  39.490  57.180  1.00  0.00           N  
ATOM   1611  CA  ARG A 153      39.890  40.600  58.040  1.00  0.00           C  
ATOM   1612  C   ARG A 153      38.360  40.900  57.720  1.00  0.00           C  
ATOM   1613  O   ARG A 153      37.990  40.960  56.520  1.00  0.00           O  
ATOM   1614  CB  ARG A 153      40.730  41.880  57.760  1.00  0.00           C  
ATOM   1615  CG  ARG A 153      42.240  41.630  58.000  1.00  0.00           C  
ATOM   1616  CD  ARG A 153      43.070  42.860  58.290  1.00  0.00           C  
ATOM   1617  NE  ARG A 153      44.510  42.650  58.450  1.00  0.00           N  
ATOM   1618  CZ  ARG A 153      45.470  43.010  57.540  1.00  0.00           C  
ATOM   1619  NH1 ARG A 153      45.270  43.680  56.390  1.00  0.00           N1+
ATOM   1620  NH2 ARG A 153      46.660  42.530  57.680  1.00  0.00           N  
ATOM   1621  H   ARG A 153      40.830  39.740  56.320  1.00  0.00           H  
ATOM   1622  HE  ARG A 153      44.760  42.030  59.190  1.00  0.00           H  
ATOM   1623 1HH1 ARG A 153      44.370  43.800  55.970  1.00  0.00           H  
ATOM   1624 2HH1 ARG A 153      46.120  44.090  56.050  1.00  0.00           H  
ATOM   1625 1HH2 ARG A 153      46.970  41.810  58.300  1.00  0.00           H  
ATOM   1626 2HH2 ARG A 153      47.340  42.990  57.110  1.00  0.00           H  
ATOM   1627  N   GLU A 154      37.480  40.830  58.720  1.00  0.00           N  
ATOM   1628  CA  GLU A 154      36.040  41.030  58.490  1.00  0.00           C  
ATOM   1629  C   GLU A 154      35.600  42.500  58.670  1.00  0.00           C  
ATOM   1630  O   GLU A 154      35.670  42.950  59.810  1.00  0.00           O  
ATOM   1631  CB  GLU A 154      35.160  40.180  59.420  1.00  0.00           C  
ATOM   1632  CG  GLU A 154      33.850  39.790  58.760  1.00  0.00           C  
ATOM   1633  CD  GLU A 154      33.110  38.710  59.530  1.00  0.00           C  
ATOM   1634  OE1 GLU A 154      33.810  37.760  59.920  1.00  0.00           O  
ATOM   1635  OE2 GLU A 154      31.860  38.670  59.520  1.00  0.00           O1-
ATOM   1636  H   GLU A 154      37.850  40.870  59.650  1.00  0.00           H  
ATOM   1637  N   LEU A 155      34.910  43.060  57.690  1.00  0.00           N  
ATOM   1638  CA  LEU A 155      34.600  44.480  57.730  1.00  0.00           C  
ATOM   1639  C   LEU A 155      33.130  44.740  57.370  1.00  0.00           C  
ATOM   1640  O   LEU A 155      32.610  44.150  56.430  1.00  0.00           O  
ATOM   1641  CB  LEU A 155      35.430  45.220  56.710  1.00  0.00           C  
ATOM   1642  CG  LEU A 155      36.970  45.270  56.970  1.00  0.00           C  
ATOM   1643  CD1 LEU A 155      37.790  45.510  55.660  1.00  0.00           C  
ATOM   1644  CD2 LEU A 155      37.260  46.390  58.010  1.00  0.00           C  
ATOM   1645  H   LEU A 155      34.660  42.620  56.830  1.00  0.00           H  
ATOM   1646  N   LYS A 156      32.650  45.860  57.830  1.00  0.00           N  
ATOM   1647  CA  LYS A 156      31.310  46.360  57.410  1.00  0.00           C  
ATOM   1648  C   LYS A 156      31.330  47.670  56.630  1.00  0.00           C  
ATOM   1649  O   LYS A 156      31.930  48.660  57.160  1.00  0.00           O  
ATOM   1650  CB  LYS A 156      30.440  46.640  58.680  1.00  0.00           C  
ATOM   1651  CG  LYS A 156      30.240  45.480  59.710  1.00  0.00           C  
ATOM   1652  CD  LYS A 156      29.000  44.660  59.590  1.00  0.00           C  
ATOM   1653  CE  LYS A 156      28.590  44.010  60.870  1.00  0.00           C  
ATOM   1654  NZ  LYS A 156      28.010  42.700  60.740  1.00  0.00           N1+
ATOM   1655  H   LYS A 156      33.230  46.470  58.360  1.00  0.00           H  
ATOM   1656  HZ1 LYS A 156      27.590  42.400  61.600  1.00  0.00           H  
ATOM   1657  HZ2 LYS A 156      27.240  42.790  60.100  1.00  0.00           H  
ATOM   1658  HZ3 LYS A 156      28.630  42.040  60.330  1.00  0.00           H  
ATOM   1659  N   LEU A 157      30.630  47.670  55.570  1.00  0.00           N  
ATOM   1660  CA  LEU A 157      30.590  48.850  54.680  1.00  0.00           C  
ATOM   1661  C   LEU A 157      29.080  49.390  54.560  1.00  0.00           C  
ATOM   1662  O   LEU A 157      28.160  48.610  54.190  1.00  0.00           O  
ATOM   1663  CB  LEU A 157      31.130  48.580  53.250  1.00  0.00           C  
ATOM   1664  CG  LEU A 157      31.020  49.670  52.210  1.00  0.00           C  
ATOM   1665  CD1 LEU A 157      31.770  50.900  52.630  1.00  0.00           C  
ATOM   1666  CD2 LEU A 157      31.510  49.220  50.830  1.00  0.00           C  
ATOM   1667  H   LEU A 157      30.210  46.790  55.330  1.00  0.00           H  
ATOM   1668  N   SER A 158      28.940  50.740  54.690  1.00  0.00           N  
ATOM   1669  CA  SER A 158      27.570  51.370  54.800  1.00  0.00           C  
ATOM   1670  C   SER A 158      27.670  52.880  54.340  1.00  0.00           C  
ATOM   1671  O   SER A 158      28.690  53.510  54.520  1.00  0.00           O  
ATOM   1672  CB  SER A 158      27.130  51.390  56.260  1.00  0.00           C  
ATOM   1673  OG  SER A 158      28.000  52.070  57.170  1.00  0.00           O  
ATOM   1674  H   SER A 158      29.730  51.340  54.710  1.00  0.00           H  
ATOM   1675  HG  SER A 158      27.590  52.160  58.080  1.00  0.00           H  
ATOM   1676  N   LYS A 159      26.490  53.380  54.160  1.00  0.00           N  
ATOM   1677  CA  LYS A 159      26.230  54.790  53.680  1.00  0.00           C  
ATOM   1678  C   LYS A 159      25.680  55.750  54.830  1.00  0.00           C  
ATOM   1679  O   LYS A 159      24.640  55.480  55.390  1.00  0.00           O  
ATOM   1680  CB  LYS A 159      25.490  54.810  52.350  1.00  0.00           C  
ATOM   1681  CG  LYS A 159      25.930  56.010  51.510  1.00  0.00           C  
ATOM   1682  CD  LYS A 159      25.590  56.000  50.050  1.00  0.00           C  
ATOM   1683  CE  LYS A 159      26.300  57.130  49.280  1.00  0.00           C  
ATOM   1684  NZ  LYS A 159      25.850  57.240  47.900  1.00  0.00           N1+
ATOM   1685  H   LYS A 159      25.700  52.840  54.470  1.00  0.00           H  
ATOM   1686  HZ1 LYS A 159      26.140  58.150  47.590  1.00  0.00           H  
ATOM   1687  HZ2 LYS A 159      26.250  56.650  47.210  1.00  0.00           H  
ATOM   1688  HZ3 LYS A 159      24.860  57.230  48.000  1.00  0.00           H  
ATOM   1689  N   VAL A 160      26.160  56.970  54.750  1.00  0.00           N  
ATOM   1690  CA  VAL A 160      25.670  58.120  55.600  1.00  0.00           C  
ATOM   1691  C   VAL A 160      24.170  58.380  55.240  1.00  0.00           C  
ATOM   1692  O   VAL A 160      23.750  58.400  54.080  1.00  0.00           O  
ATOM   1693  CB  VAL A 160      26.450  59.410  55.290  1.00  0.00           C  
ATOM   1694  CG1 VAL A 160      25.670  60.690  55.680  1.00  0.00           C  
ATOM   1695  CG2 VAL A 160      27.880  59.320  55.820  1.00  0.00           C  
ATOM   1696  H   VAL A 160      27.090  57.140  54.410  1.00  0.00           H  
ATOM   1697  N   GLY A 161      23.410  58.460  56.310  1.00  0.00           N  
ATOM   1698  CA  GLY A 161      21.940  58.520  56.350  1.00  0.00           C  
ATOM   1699  C   GLY A 161      21.070  57.320  55.840  1.00  0.00           C  
ATOM   1700  O   GLY A 161      19.920  57.040  56.290  1.00  0.00           O  
ATOM   1701  H   GLY A 161      23.890  58.470  57.200  1.00  0.00           H  
ATOM   1702  N   GLN A 162      21.470  56.800  54.680  1.00  0.00           N  
ATOM   1703  CA  GLN A 162      20.850  55.710  53.900  1.00  0.00           C  
ATOM   1704  C   GLN A 162      20.880  54.360  54.620  1.00  0.00           C  
ATOM   1705  O   GLN A 162      21.780  53.590  54.540  1.00  0.00           O  
ATOM   1706  CB  GLN A 162      21.560  55.610  52.520  1.00  0.00           C  
ATOM   1707  CG  GLN A 162      21.370  56.810  51.560  1.00  0.00           C  
ATOM   1708  CD  GLN A 162      19.930  57.050  51.110  1.00  0.00           C  
ATOM   1709  NE2 GLN A 162      19.470  58.230  51.180  1.00  0.00           N  
ATOM   1710  OE1 GLN A 162      19.240  56.080  50.870  1.00  0.00           O  
ATOM   1711  H   GLN A 162      22.320  57.210  54.360  1.00  0.00           H  
ATOM   1712 1HE2 GLN A 162      20.060  58.940  51.560  1.00  0.00           H  
ATOM   1713 2HE2 GLN A 162      18.510  58.390  50.970  1.00  0.00           H  
ATOM   1714  N   GLY A 163      19.900  54.190  55.530  1.00  0.00           N  
ATOM   1715  CA  GLY A 163      19.700  52.980  56.420  1.00  0.00           C  
ATOM   1716  C   GLY A 163      19.670  51.650  55.630  1.00  0.00           C  
ATOM   1717  O   GLY A 163      19.290  51.460  54.510  1.00  0.00           O  
ATOM   1718  H   GLY A 163      19.230  54.890  55.760  1.00  0.00           H  
ATOM   1719  N   ASN A 164      20.000  50.600  56.450  1.00  0.00           N  
ATOM   1720  CA  ASN A 164      20.140  49.180  56.170  1.00  0.00           C  
ATOM   1721  C   ASN A 164      21.060  48.750  55.020  1.00  0.00           C  
ATOM   1722  O   ASN A 164      21.030  47.600  54.550  1.00  0.00           O  
ATOM   1723  CB  ASN A 164      18.690  48.590  55.960  1.00  0.00           C  
ATOM   1724  CG  ASN A 164      17.820  48.550  57.230  1.00  0.00           C  
ATOM   1725  ND2 ASN A 164      17.500  47.350  57.750  1.00  0.00           N  
ATOM   1726  OD1 ASN A 164      17.440  49.570  57.820  1.00  0.00           O  
ATOM   1727  H   ASN A 164      20.190  50.760  57.420  1.00  0.00           H  
ATOM   1728 1HD2 ASN A 164      17.990  46.530  57.460  1.00  0.00           H  
ATOM   1729 2HD2 ASN A 164      16.720  47.300  58.380  1.00  0.00           H  
ATOM   1730  N   THR A 165      21.920  49.690  54.650  1.00  0.00           N  
ATOM   1731  CA  THR A 165      22.910  49.420  53.630  1.00  0.00           C  
ATOM   1732  C   THR A 165      24.050  48.600  54.170  1.00  0.00           C  
ATOM   1733  O   THR A 165      24.820  48.040  53.410  1.00  0.00           O  
ATOM   1734  CB  THR A 165      23.460  50.770  53.100  1.00  0.00           C  
ATOM   1735  CG2 THR A 165      22.300  51.470  52.350  1.00  0.00           C  
ATOM   1736  OG1 THR A 165      23.930  51.670  54.080  1.00  0.00           O  
ATOM   1737  H   THR A 165      22.220  50.410  55.270  1.00  0.00           H  
ATOM   1738  HG1 THR A 165      23.150  52.260  54.300  1.00  0.00           H  
ATOM   1739  N   GLU A 166      24.230  48.490  55.480  1.00  0.00           N  
ATOM   1740  CA  GLU A 166      25.310  47.770  56.150  1.00  0.00           C  
ATOM   1741  C   GLU A 166      25.400  46.310  55.660  1.00  0.00           C  
ATOM   1742  O   GLU A 166      24.470  45.530  55.820  1.00  0.00           O  
ATOM   1743  CB  GLU A 166      25.040  47.950  57.630  1.00  0.00           C  
ATOM   1744  CG  GLU A 166      26.210  47.470  58.520  1.00  0.00           C  
ATOM   1745  CD  GLU A 166      25.840  47.250  59.990  1.00  0.00           C  
ATOM   1746  OE1 GLU A 166      25.960  48.200  60.800  1.00  0.00           O  
ATOM   1747  OE2 GLU A 166      25.420  46.160  60.320  1.00  0.00           O1-
ATOM   1748  H   GLU A 166      23.700  49.130  56.040  1.00  0.00           H  
ATOM   1749  N   ARG A 167      26.630  46.100  55.080  1.00  0.00           N  
ATOM   1750  CA  ARG A 167      27.040  44.810  54.520  1.00  0.00           C  
ATOM   1751  C   ARG A 167      28.510  44.440  54.780  1.00  0.00           C  
ATOM   1752  O   ARG A 167      29.320  45.350  54.900  1.00  0.00           O  
ATOM   1753  CB  ARG A 167      26.570  44.750  53.070  1.00  0.00           C  
ATOM   1754  CG  ARG A 167      27.340  45.710  52.130  1.00  0.00           C  
ATOM   1755  CD  ARG A 167      26.930  45.400  50.730  1.00  0.00           C  
ATOM   1756  NE  ARG A 167      27.190  46.550  49.870  1.00  0.00           N  
ATOM   1757  CZ  ARG A 167      26.150  47.300  49.360  1.00  0.00           C  
ATOM   1758  NH1 ARG A 167      24.920  47.240  49.860  1.00  0.00           N1+
ATOM   1759  NH2 ARG A 167      26.240  48.040  48.210  1.00  0.00           N  
ATOM   1760  H   ARG A 167      27.110  46.880  54.690  1.00  0.00           H  
ATOM   1761  HE  ARG A 167      28.160  46.800  49.810  1.00  0.00           H  
ATOM   1762 1HH1 ARG A 167      24.670  46.500  50.490  1.00  0.00           H  
ATOM   1763 2HH1 ARG A 167      24.150  47.850  49.700  1.00  0.00           H  
ATOM   1764 1HH2 ARG A 167      27.080  48.150  47.680  1.00  0.00           H  
ATOM   1765 2HH2 ARG A 167      25.470  48.650  48.020  1.00  0.00           H  
ATOM   1766  N   THR A 168      28.840  43.310  54.230  1.00  0.00           N  
ATOM   1767  CA  THR A 168      30.180  42.690  54.580  1.00  0.00           C  
ATOM   1768  C   THR A 168      31.240  42.550  53.510  1.00  0.00           C  
ATOM   1769  O   THR A 168      31.180  41.920  52.520  1.00  0.00           O  
ATOM   1770  CB  THR A 168      30.090  41.280  55.170  1.00  0.00           C  
ATOM   1771  CG2 THR A 168      30.210  41.310  56.730  1.00  0.00           C  
ATOM   1772  OG1 THR A 168      28.840  40.580  54.800  1.00  0.00           O  
ATOM   1773  H   THR A 168      28.240  42.820  53.600  1.00  0.00           H  
ATOM   1774  HG1 THR A 168      28.560  39.930  55.500  1.00  0.00           H  
ATOM   1775  N   VAL A 169      32.400  43.160  53.770  1.00  0.00           N  
ATOM   1776  CA  VAL A 169      33.680  43.300  53.050  1.00  0.00           C  
ATOM   1777  C   VAL A 169      34.690  42.310  53.610  1.00  0.00           C  
ATOM   1778  O   VAL A 169      34.950  42.430  54.820  1.00  0.00           O  
ATOM   1779  CB  VAL A 169      34.150  44.760  52.880  1.00  0.00           C  
ATOM   1780  CG1 VAL A 169      35.600  44.690  52.280  1.00  0.00           C  
ATOM   1781  CG2 VAL A 169      33.270  45.600  51.930  1.00  0.00           C  
ATOM   1782  H   VAL A 169      32.450  43.550  54.690  1.00  0.00           H  
ATOM   1783  N   TRP A 170      35.260  41.550  52.690  1.00  0.00           N  
ATOM   1784  CA  TRP A 170      36.170  40.390  53.040  1.00  0.00           C  
ATOM   1785  C   TRP A 170      37.600  40.730  52.480  1.00  0.00           C  
ATOM   1786  O   TRP A 170      38.090  40.410  51.390  1.00  0.00           O  
ATOM   1787  CB  TRP A 170      35.670  39.060  52.480  1.00  0.00           C  
ATOM   1788  CG  TRP A 170      34.220  38.740  52.750  1.00  0.00           C  
ATOM   1789  CD1 TRP A 170      33.160  39.040  51.950  1.00  0.00           C  
ATOM   1790  CD2 TRP A 170      33.730  38.310  53.950  1.00  0.00           C  
ATOM   1791  CE2 TRP A 170      32.330  38.390  53.850  1.00  0.00           C  
ATOM   1792  CE3 TRP A 170      34.420  37.780  55.100  1.00  0.00           C  
ATOM   1793  NE1 TRP A 170      32.060  38.940  52.650  1.00  0.00           N  
ATOM   1794  CZ2 TRP A 170      31.590  37.890  54.920  1.00  0.00           C  
ATOM   1795  CZ3 TRP A 170      33.640  37.220  56.080  1.00  0.00           C  
ATOM   1796  CH2 TRP A 170      32.250  37.330  55.980  1.00  0.00           C  
ATOM   1797  H   TRP A 170      35.050  41.520  51.710  1.00  0.00           H  
ATOM   1798  HD1 TRP A 170      33.200  39.340  50.900  1.00  0.00           H  
ATOM   1799  HE1 TRP A 170      31.170  39.360  52.480  1.00  0.00           H  
ATOM   1800  HE3 TRP A 170      35.500  37.800  55.230  1.00  0.00           H  
ATOM   1801  HZ2 TRP A 170      30.510  38.010  54.850  1.00  0.00           H  
ATOM   1802  HZ3 TRP A 170      34.090  36.810  56.990  1.00  0.00           H  
ATOM   1803  HH2 TRP A 170      31.690  37.200  56.910  1.00  0.00           H  
ATOM   1804  N   GLN A 171      38.380  41.300  53.390  1.00  0.00           N  
ATOM   1805  CA  GLN A 171      39.850  41.560  53.140  1.00  0.00           C  
ATOM   1806  C   GLN A 171      40.750  40.320  53.410  1.00  0.00           C  
ATOM   1807  O   GLN A 171      40.990  40.090  54.550  1.00  0.00           O  
ATOM   1808  CB  GLN A 171      40.350  42.730  54.040  1.00  0.00           C  
ATOM   1809  CG  GLN A 171      41.580  43.430  53.540  1.00  0.00           C  
ATOM   1810  CD  GLN A 171      42.070  44.490  54.570  1.00  0.00           C  
ATOM   1811  NE2 GLN A 171      41.310  45.490  54.650  1.00  0.00           N  
ATOM   1812  OE1 GLN A 171      42.910  44.350  55.460  1.00  0.00           O  
ATOM   1813  H   GLN A 171      38.090  41.230  54.350  1.00  0.00           H  
ATOM   1814 1HE2 GLN A 171      40.490  45.610  54.080  1.00  0.00           H  
ATOM   1815 2HE2 GLN A 171      41.570  46.150  55.360  1.00  0.00           H  
ATOM   1816  N   TYR A 172      40.850  39.520  52.350  1.00  0.00           N  
ATOM   1817  CA  TYR A 172      41.860  38.420  52.240  1.00  0.00           C  
ATOM   1818  C   TYR A 172      43.230  39.010  51.990  1.00  0.00           C  
ATOM   1819  O   TYR A 172      43.560  39.540  50.920  1.00  0.00           O  
ATOM   1820  CB  TYR A 172      41.550  37.520  51.070  1.00  0.00           C  
ATOM   1821  CG  TYR A 172      40.660  36.390  51.480  1.00  0.00           C  
ATOM   1822  CD1 TYR A 172      41.220  35.330  52.150  1.00  0.00           C  
ATOM   1823  CD2 TYR A 172      39.300  36.410  51.270  1.00  0.00           C  
ATOM   1824  CE1 TYR A 172      40.370  34.400  52.820  1.00  0.00           C  
ATOM   1825  CE2 TYR A 172      38.520  35.430  51.860  1.00  0.00           C  
ATOM   1826  CZ  TYR A 172      39.030  34.370  52.630  1.00  0.00           C  
ATOM   1827  OH  TYR A 172      38.270  33.260  52.900  1.00  0.00           O  
ATOM   1828  H   TYR A 172      40.400  39.880  51.530  1.00  0.00           H  
ATOM   1829  HD1 TYR A 172      42.290  35.250  52.350  1.00  0.00           H  
ATOM   1830  HD2 TYR A 172      38.880  37.170  50.610  1.00  0.00           H  
ATOM   1831  HE1 TYR A 172      40.830  33.860  53.650  1.00  0.00           H  
ATOM   1832  HE2 TYR A 172      37.440  35.520  51.740  1.00  0.00           H  
ATOM   1833  HH  TYR A 172      38.860  32.460  53.000  1.00  0.00           H  
ATOM   1834  N   HIS A 173      44.090  38.910  53.030  1.00  0.00           N  
ATOM   1835  CA  HIS A 173      45.500  39.380  52.930  1.00  0.00           C  
ATOM   1836  C   HIS A 173      46.610  38.310  53.060  1.00  0.00           C  
ATOM   1837  O   HIS A 173      46.370  37.390  53.840  1.00  0.00           O  
ATOM   1838  CB  HIS A 173      45.580  40.400  54.060  1.00  0.00           C  
ATOM   1839  CG  HIS A 173      46.930  41.090  54.320  1.00  0.00           C  
ATOM   1840  CD2 HIS A 173      47.600  41.920  53.520  1.00  0.00           C  
ATOM   1841  ND1 HIS A 173      47.880  40.610  55.190  1.00  0.00           N  
ATOM   1842  CE1 HIS A 173      49.020  41.200  54.950  1.00  0.00           C  
ATOM   1843  NE2 HIS A 173      48.850  41.980  53.930  1.00  0.00           N  
ATOM   1844  H   HIS A 173      43.780  38.670  53.950  1.00  0.00           H  
ATOM   1845  HD2 HIS A 173      47.150  42.340  52.630  1.00  0.00           H  
ATOM   1846  HE1 HIS A 173      49.850  41.430  55.620  1.00  0.00           H  
ATOM   1847  HE2 HIS A 173      49.560  42.500  53.450  1.00  0.00           H  
ATOM   1848  N   PHE A 174      47.750  38.480  52.360  1.00  0.00           N  
ATOM   1849  CA  PHE A 174      48.760  37.390  52.220  1.00  0.00           C  
ATOM   1850  C   PHE A 174      50.030  37.730  52.970  1.00  0.00           C  
ATOM   1851  O   PHE A 174      50.660  38.790  52.760  1.00  0.00           O  
ATOM   1852  CB  PHE A 174      48.940  37.030  50.750  1.00  0.00           C  
ATOM   1853  CG  PHE A 174      49.710  35.730  50.610  1.00  0.00           C  
ATOM   1854  CD1 PHE A 174      49.180  34.440  50.810  1.00  0.00           C  
ATOM   1855  CD2 PHE A 174      51.100  35.800  50.350  1.00  0.00           C  
ATOM   1856  CE1 PHE A 174      50.100  33.350  50.810  1.00  0.00           C  
ATOM   1857  CE2 PHE A 174      51.950  34.720  50.160  1.00  0.00           C  
ATOM   1858  CZ  PHE A 174      51.440  33.480  50.530  1.00  0.00           C  
ATOM   1859  H   PHE A 174      48.080  39.410  52.230  1.00  0.00           H  
ATOM   1860  HD1 PHE A 174      48.140  34.260  51.070  1.00  0.00           H  
ATOM   1861  HD2 PHE A 174      51.540  36.780  50.130  1.00  0.00           H  
ATOM   1862  HE1 PHE A 174      49.750  32.350  51.070  1.00  0.00           H  
ATOM   1863  HE2 PHE A 174      52.950  34.750  49.730  1.00  0.00           H  
ATOM   1864  HZ  PHE A 174      52.160  32.670  50.710  1.00  0.00           H  
ATOM   1865  N   ARG A 175      50.320  36.970  54.030  1.00  0.00           N  
ATOM   1866  CA  ARG A 175      51.450  37.300  54.860  1.00  0.00           C  
ATOM   1867  C   ARG A 175      52.890  37.200  54.260  1.00  0.00           C  
ATOM   1868  O   ARG A 175      53.620  38.180  54.290  1.00  0.00           O  
ATOM   1869  CB  ARG A 175      51.340  36.360  56.030  1.00  0.00           C  
ATOM   1870  CG  ARG A 175      52.470  36.420  57.130  1.00  0.00           C  
ATOM   1871  CD  ARG A 175      52.210  35.560  58.360  1.00  0.00           C  
ATOM   1872  NE  ARG A 175      53.360  35.540  59.270  1.00  0.00           N  
ATOM   1873  CZ  ARG A 175      53.800  34.550  59.930  1.00  0.00           C  
ATOM   1874  NH1 ARG A 175      53.260  33.320  59.880  1.00  0.00           N1+
ATOM   1875  NH2 ARG A 175      54.850  34.710  60.790  1.00  0.00           N  
ATOM   1876  H   ARG A 175      49.760  36.170  54.280  1.00  0.00           H  
ATOM   1877  HE  ARG A 175      53.870  36.400  59.370  1.00  0.00           H  
ATOM   1878 1HH1 ARG A 175      52.480  33.200  59.260  1.00  0.00           H  
ATOM   1879 2HH1 ARG A 175      53.380  32.540  60.490  1.00  0.00           H  
ATOM   1880 1HH2 ARG A 175      55.260  35.620  60.770  1.00  0.00           H  
ATOM   1881 2HH2 ARG A 175      55.270  33.990  61.350  1.00  0.00           H  
ATOM   1882  N   THR A 176      53.200  36.010  53.750  1.00  0.00           N  
ATOM   1883  CA  THR A 176      54.520  35.610  53.280  1.00  0.00           C  
ATOM   1884  C   THR A 176      55.090  36.140  51.930  1.00  0.00           C  
ATOM   1885  O   THR A 176      55.980  35.550  51.280  1.00  0.00           O  
ATOM   1886  CB  THR A 176      54.680  34.050  53.250  1.00  0.00           C  
ATOM   1887  CG2 THR A 176      54.890  33.560  54.680  1.00  0.00           C  
ATOM   1888  OG1 THR A 176      53.440  33.460  52.790  1.00  0.00           O  
ATOM   1889  H   THR A 176      52.450  35.390  53.550  1.00  0.00           H  
ATOM   1890  HG1 THR A 176      53.280  32.470  52.880  1.00  0.00           H  
ATOM   1891  N   TRP A 177      54.600  37.380  51.560  1.00  0.00           N  
ATOM   1892  CA  TRP A 177      54.940  37.960  50.270  1.00  0.00           C  
ATOM   1893  C   TRP A 177      56.380  38.600  50.320  1.00  0.00           C  
ATOM   1894  O   TRP A 177      56.750  39.180  51.260  1.00  0.00           O  
ATOM   1895  CB  TRP A 177      53.850  38.940  49.920  1.00  0.00           C  
ATOM   1896  CG  TRP A 177      53.780  39.580  48.530  1.00  0.00           C  
ATOM   1897  CD1 TRP A 177      54.350  40.740  48.150  1.00  0.00           C  
ATOM   1898  CD2 TRP A 177      53.630  38.840  47.390  1.00  0.00           C  
ATOM   1899  CE2 TRP A 177      54.160  39.590  46.350  1.00  0.00           C  
ATOM   1900  CE3 TRP A 177      52.780  37.790  47.130  1.00  0.00           C  
ATOM   1901  NE1 TRP A 177      54.550  40.770  46.830  1.00  0.00           N  
ATOM   1902  CZ2 TRP A 177      53.820  39.280  45.030  1.00  0.00           C  
ATOM   1903  CZ3 TRP A 177      52.510  37.460  45.790  1.00  0.00           C  
ATOM   1904  CH2 TRP A 177      52.960  38.230  44.740  1.00  0.00           C  
ATOM   1905  H   TRP A 177      54.200  37.980  52.250  1.00  0.00           H  
ATOM   1906  HD1 TRP A 177      54.630  41.530  48.840  1.00  0.00           H  
ATOM   1907  HE1 TRP A 177      55.240  41.400  46.490  1.00  0.00           H  
ATOM   1908  HE3 TRP A 177      52.720  36.950  47.830  1.00  0.00           H  
ATOM   1909  HZ2 TRP A 177      54.360  39.770  44.220  1.00  0.00           H  
ATOM   1910  HZ3 TRP A 177      52.020  36.500  45.620  1.00  0.00           H  
ATOM   1911  HH2 TRP A 177      52.740  38.010  43.700  1.00  0.00           H  
ATOM   1912  N   PRO A 178      57.190  38.410  49.240  1.00  0.00           N  
ATOM   1913  CA  PRO A 178      58.480  39.010  49.150  1.00  0.00           C  
ATOM   1914  C   PRO A 178      58.350  40.470  48.570  1.00  0.00           C  
ATOM   1915  O   PRO A 178      57.620  40.610  47.600  1.00  0.00           O  
ATOM   1916  CB  PRO A 178      59.220  38.140  48.100  1.00  0.00           C  
ATOM   1917  CG  PRO A 178      58.490  36.780  48.010  1.00  0.00           C  
ATOM   1918  CD  PRO A 178      57.030  37.260  48.350  1.00  0.00           C  
ATOM   1919  N   ASP A 179      59.410  41.170  48.870  1.00  0.00           N  
ATOM   1920  CA  ASP A 179      59.730  42.520  48.240  1.00  0.00           C  
ATOM   1921  C   ASP A 179      59.800  42.490  46.680  1.00  0.00           C  
ATOM   1922  O   ASP A 179      59.010  43.020  46.030  1.00  0.00           O  
ATOM   1923  CB  ASP A 179      61.060  43.030  48.860  1.00  0.00           C  
ATOM   1924  CG  ASP A 179      61.020  43.530  50.280  1.00  0.00           C  
ATOM   1925  OD1 ASP A 179      60.250  44.520  50.570  1.00  0.00           O  
ATOM   1926  OD2 ASP A 179      61.830  43.070  51.080  1.00  0.00           O1-
ATOM   1927  H   ASP A 179      60.060  40.810  49.540  1.00  0.00           H  
ATOM   1928  N   HIS A 180      60.650  41.590  46.210  1.00  0.00           N  
ATOM   1929  CA  HIS A 180      61.030  41.310  44.820  1.00  0.00           C  
ATOM   1930  C   HIS A 180      60.500  39.990  44.290  1.00  0.00           C  
ATOM   1931  O   HIS A 180      60.770  38.960  44.930  1.00  0.00           O  
ATOM   1932  CB  HIS A 180      62.560  41.440  44.760  1.00  0.00           C  
ATOM   1933  CG  HIS A 180      63.270  42.710  45.100  1.00  0.00           C  
ATOM   1934  CD2 HIS A 180      63.460  43.710  44.270  1.00  0.00           C  
ATOM   1935  ND1 HIS A 180      63.780  43.160  46.280  1.00  0.00           N  
ATOM   1936  CE1 HIS A 180      64.210  44.400  46.150  1.00  0.00           C  
ATOM   1937  NE2 HIS A 180      64.060  44.760  44.880  1.00  0.00           N  
ATOM   1938  H   HIS A 180      61.030  40.950  46.880  1.00  0.00           H  
ATOM   1939  HD2 HIS A 180      63.510  43.660  43.180  1.00  0.00           H  
ATOM   1940  HE1 HIS A 180      64.640  44.940  47.000  1.00  0.00           H  
ATOM   1941  HE2 HIS A 180      64.270  45.630  44.440  1.00  0.00           H  
ATOM   1942  N   GLY A 181      60.100  39.990  43.000  1.00  0.00           N  
ATOM   1943  CA  GLY A 181      59.610  38.860  42.160  1.00  0.00           C  
ATOM   1944  C   GLY A 181      58.430  38.060  42.790  1.00  0.00           C  
ATOM   1945  O   GLY A 181      57.490  38.660  43.280  1.00  0.00           O  
ATOM   1946  H   GLY A 181      60.030  40.840  42.490  1.00  0.00           H  
ATOM   1947  N   VAL A 182      58.510  36.730  42.590  1.00  0.00           N  
ATOM   1948  CA  VAL A 182      57.480  35.830  43.100  1.00  0.00           C  
ATOM   1949  C   VAL A 182      57.810  34.940  44.310  1.00  0.00           C  
ATOM   1950  O   VAL A 182      58.950  34.600  44.570  1.00  0.00           O  
ATOM   1951  CB  VAL A 182      57.030  34.810  42.000  1.00  0.00           C  
ATOM   1952  CG1 VAL A 182      56.000  35.500  41.110  1.00  0.00           C  
ATOM   1953  CG2 VAL A 182      58.200  34.340  41.190  1.00  0.00           C  
ATOM   1954  H   VAL A 182      59.260  36.320  42.070  1.00  0.00           H  
ATOM   1955  N   PRO A 183      56.750  34.470  45.100  1.00  0.00           N  
ATOM   1956  CA  PRO A 183      56.740  33.320  46.000  1.00  0.00           C  
ATOM   1957  C   PRO A 183      57.330  32.130  45.310  1.00  0.00           C  
ATOM   1958  O   PRO A 183      56.840  31.720  44.240  1.00  0.00           O  
ATOM   1959  CB  PRO A 183      55.300  33.030  46.350  1.00  0.00           C  
ATOM   1960  CG  PRO A 183      54.800  34.420  46.430  1.00  0.00           C  
ATOM   1961  CD  PRO A 183      55.550  35.270  45.450  1.00  0.00           C  
ATOM   1962  N   SER A 184      58.110  31.410  46.070  1.00  0.00           N  
ATOM   1963  CA  SER A 184      58.940  30.320  45.450  1.00  0.00           C  
ATOM   1964  C   SER A 184      58.170  29.020  45.120  1.00  0.00           C  
ATOM   1965  O   SER A 184      58.790  28.110  44.600  1.00  0.00           O  
ATOM   1966  CB  SER A 184      60.210  30.030  46.210  1.00  0.00           C  
ATOM   1967  OG  SER A 184      59.840  29.550  47.480  1.00  0.00           O  
ATOM   1968  H   SER A 184      58.200  31.600  47.040  1.00  0.00           H  
ATOM   1969  HG  SER A 184      59.790  30.320  48.120  1.00  0.00           H  
ATOM   1970  N   ASP A 185      56.880  28.910  45.400  1.00  0.00           N  
ATOM   1971  CA  ASP A 185      56.030  27.730  45.030  1.00  0.00           C  
ATOM   1972  C   ASP A 185      54.610  28.270  44.740  1.00  0.00           C  
ATOM   1973  O   ASP A 185      54.470  29.420  44.950  1.00  0.00           O  
ATOM   1974  CB  ASP A 185      56.020  26.740  46.240  1.00  0.00           C  
ATOM   1975  CG  ASP A 185      55.360  27.160  47.540  1.00  0.00           C  
ATOM   1976  OD1 ASP A 185      54.280  27.760  47.490  1.00  0.00           O  
ATOM   1977  OD2 ASP A 185      55.970  27.080  48.630  1.00  0.00           O1-
ATOM   1978  H   ASP A 185      56.430  29.610  45.960  1.00  0.00           H  
ATOM   1979  N   PRO A 186      53.800  27.490  44.070  1.00  0.00           N  
ATOM   1980  CA  PRO A 186      52.400  27.910  43.820  1.00  0.00           C  
ATOM   1981  C   PRO A 186      51.360  27.680  44.930  1.00  0.00           C  
ATOM   1982  O   PRO A 186      50.210  28.130  44.910  1.00  0.00           O  
ATOM   1983  CB  PRO A 186      51.880  27.150  42.580  1.00  0.00           C  
ATOM   1984  CG  PRO A 186      52.800  25.890  42.530  1.00  0.00           C  
ATOM   1985  CD  PRO A 186      54.120  26.400  43.180  1.00  0.00           C  
ATOM   1986  N   GLY A 187      51.830  27.040  45.990  1.00  0.00           N  
ATOM   1987  CA  GLY A 187      50.910  26.630  47.090  1.00  0.00           C  
ATOM   1988  C   GLY A 187      50.060  27.740  47.700  1.00  0.00           C  
ATOM   1989  O   GLY A 187      48.920  27.910  47.280  1.00  0.00           O  
ATOM   1990  H   GLY A 187      52.780  27.170  46.270  1.00  0.00           H  
ATOM   1991  N   GLY A 188      50.720  28.710  48.250  1.00  0.00           N  
ATOM   1992  CA  GLY A 188      50.150  29.840  48.950  1.00  0.00           C  
ATOM   1993  C   GLY A 188      49.310  30.820  48.110  1.00  0.00           C  
ATOM   1994  O   GLY A 188      48.140  30.860  48.480  1.00  0.00           O  
ATOM   1995  H   GLY A 188      51.720  28.720  48.200  1.00  0.00           H  
ATOM   1996  N   VAL A 189      49.820  31.220  46.930  1.00  0.00           N  
ATOM   1997  CA  VAL A 189      49.120  32.120  46.010  1.00  0.00           C  
ATOM   1998  C   VAL A 189      47.810  31.550  45.450  1.00  0.00           C  
ATOM   1999  O   VAL A 189      46.800  32.260  45.420  1.00  0.00           O  
ATOM   2000  CB  VAL A 189      49.820  32.730  44.820  1.00  0.00           C  
ATOM   2001  CG1 VAL A 189      50.570  33.870  45.410  1.00  0.00           C  
ATOM   2002  CG2 VAL A 189      50.760  31.750  44.200  1.00  0.00           C  
ATOM   2003  H   VAL A 189      50.730  30.980  46.600  1.00  0.00           H  
ATOM   2004  N   LEU A 190      47.800  30.220  45.200  1.00  0.00           N  
ATOM   2005  CA  LEU A 190      46.660  29.490  44.570  1.00  0.00           C  
ATOM   2006  C   LEU A 190      45.670  28.900  45.580  1.00  0.00           C  
ATOM   2007  O   LEU A 190      44.480  28.980  45.300  1.00  0.00           O  
ATOM   2008  CB  LEU A 190      47.160  28.460  43.520  1.00  0.00           C  
ATOM   2009  CG  LEU A 190      47.240  28.930  42.060  1.00  0.00           C  
ATOM   2010  CD1 LEU A 190      48.070  27.980  41.180  1.00  0.00           C  
ATOM   2011  CD2 LEU A 190      45.850  29.070  41.540  1.00  0.00           C  
ATOM   2012  H   LEU A 190      48.580  29.620  45.370  1.00  0.00           H  
ATOM   2013  N   ASP A 191      46.180  28.710  46.750  1.00  0.00           N  
ATOM   2014  CA  ASP A 191      45.390  28.510  47.990  1.00  0.00           C  
ATOM   2015  C   ASP A 191      44.620  29.830  48.360  1.00  0.00           C  
ATOM   2016  O   ASP A 191      43.480  29.810  48.760  1.00  0.00           O  
ATOM   2017  CB  ASP A 191      46.400  28.180  49.150  1.00  0.00           C  
ATOM   2018  CG  ASP A 191      45.920  27.380  50.350  1.00  0.00           C  
ATOM   2019  OD1 ASP A 191      44.980  26.600  50.270  1.00  0.00           O  
ATOM   2020  OD2 ASP A 191      46.420  27.730  51.420  1.00  0.00           O1-
ATOM   2021  H   ASP A 191      47.150  28.540  46.930  1.00  0.00           H  
ATOM   2022  N   PHE A 192      45.300  30.970  48.190  1.00  0.00           N  
ATOM   2023  CA  PHE A 192      44.790  32.290  48.540  1.00  0.00           C  
ATOM   2024  C   PHE A 192      43.670  32.650  47.550  1.00  0.00           C  
ATOM   2025  O   PHE A 192      42.680  33.210  47.940  1.00  0.00           O  
ATOM   2026  CB  PHE A 192      46.000  33.230  48.450  1.00  0.00           C  
ATOM   2027  CG  PHE A 192      45.820  34.790  48.590  1.00  0.00           C  
ATOM   2028  CD1 PHE A 192      45.220  35.270  49.750  1.00  0.00           C  
ATOM   2029  CD2 PHE A 192      46.400  35.560  47.610  1.00  0.00           C  
ATOM   2030  CE1 PHE A 192      45.220  36.650  49.900  1.00  0.00           C  
ATOM   2031  CE2 PHE A 192      46.350  36.960  47.800  1.00  0.00           C  
ATOM   2032  CZ  PHE A 192      45.750  37.450  48.900  1.00  0.00           C  
ATOM   2033  H   PHE A 192      46.280  30.900  47.990  1.00  0.00           H  
ATOM   2034  HD1 PHE A 192      45.010  34.550  50.530  1.00  0.00           H  
ATOM   2035  HD2 PHE A 192      46.920  35.110  46.760  1.00  0.00           H  
ATOM   2036  HE1 PHE A 192      44.590  37.070  50.690  1.00  0.00           H  
ATOM   2037  HE2 PHE A 192      47.040  37.630  47.280  1.00  0.00           H  
ATOM   2038  HZ  PHE A 192      45.430  38.490  48.950  1.00  0.00           H  
ATOM   2039  N   LEU A 193      43.900  32.360  46.250  1.00  0.00           N  
ATOM   2040  CA  LEU A 193      42.790  32.400  45.230  1.00  0.00           C  
ATOM   2041  C   LEU A 193      41.640  31.420  45.330  1.00  0.00           C  
ATOM   2042  O   LEU A 193      40.450  31.700  45.080  1.00  0.00           O  
ATOM   2043  CB  LEU A 193      43.550  32.290  43.920  1.00  0.00           C  
ATOM   2044  CG  LEU A 193      44.380  33.560  43.640  1.00  0.00           C  
ATOM   2045  CD1 LEU A 193      45.300  33.250  42.480  1.00  0.00           C  
ATOM   2046  CD2 LEU A 193      43.360  34.700  43.290  1.00  0.00           C  
ATOM   2047  H   LEU A 193      44.860  32.360  45.950  1.00  0.00           H  
ATOM   2048  N   GLU A 194      42.030  30.260  45.840  1.00  0.00           N  
ATOM   2049  CA  GLU A 194      40.970  29.260  46.160  1.00  0.00           C  
ATOM   2050  C   GLU A 194      40.010  29.650  47.300  1.00  0.00           C  
ATOM   2051  O   GLU A 194      38.800  29.570  47.200  1.00  0.00           O  
ATOM   2052  CB  GLU A 194      41.510  27.870  46.440  1.00  0.00           C  
ATOM   2053  CG  GLU A 194      40.520  26.670  46.540  1.00  0.00           C  
ATOM   2054  CD  GLU A 194      41.290  25.350  46.600  1.00  0.00           C  
ATOM   2055  OE1 GLU A 194      41.770  24.860  45.530  1.00  0.00           O  
ATOM   2056  OE2 GLU A 194      41.510  24.790  47.660  1.00  0.00           O1-
ATOM   2057  H   GLU A 194      42.940  29.860  45.750  1.00  0.00           H  
ATOM   2058  N   GLU A 195      40.620  30.310  48.320  1.00  0.00           N  
ATOM   2059  CA  GLU A 195      39.870  31.030  49.390  1.00  0.00           C  
ATOM   2060  C   GLU A 195      39.000  32.250  48.970  1.00  0.00           C  
ATOM   2061  O   GLU A 195      37.800  32.190  49.140  1.00  0.00           O  
ATOM   2062  CB  GLU A 195      40.920  31.550  50.380  1.00  0.00           C  
ATOM   2063  CG  GLU A 195      41.360  30.480  51.420  1.00  0.00           C  
ATOM   2064  CD  GLU A 195      40.320  30.240  52.590  1.00  0.00           C  
ATOM   2065  OE1 GLU A 195      39.780  31.180  53.200  1.00  0.00           O  
ATOM   2066  OE2 GLU A 195      40.140  29.050  52.930  1.00  0.00           O1-
ATOM   2067  H   GLU A 195      41.610  30.220  48.420  1.00  0.00           H  
ATOM   2068  N   VAL A 196      39.550  33.110  48.150  1.00  0.00           N  
ATOM   2069  CA  VAL A 196      38.850  34.200  47.430  1.00  0.00           C  
ATOM   2070  C   VAL A 196      37.630  33.680  46.640  1.00  0.00           C  
ATOM   2071  O   VAL A 196      36.480  34.200  46.680  1.00  0.00           O  
ATOM   2072  CB  VAL A 196      39.820  35.050  46.560  1.00  0.00           C  
ATOM   2073  CG1 VAL A 196      39.140  36.020  45.640  1.00  0.00           C  
ATOM   2074  CG2 VAL A 196      40.820  35.780  47.450  1.00  0.00           C  
ATOM   2075  H   VAL A 196      40.540  33.180  48.050  1.00  0.00           H  
ATOM   2076  N   HIS A 197      37.810  32.520  45.920  1.00  0.00           N  
ATOM   2077  CA  HIS A 197      36.740  32.050  45.020  1.00  0.00           C  
ATOM   2078  C   HIS A 197      35.530  31.570  45.840  1.00  0.00           C  
ATOM   2079  O   HIS A 197      34.390  31.790  45.450  1.00  0.00           O  
ATOM   2080  CB  HIS A 197      37.200  30.940  44.060  1.00  0.00           C  
ATOM   2081  CG  HIS A 197      36.260  30.560  42.930  1.00  0.00           C  
ATOM   2082  CD2 HIS A 197      35.920  31.510  42.060  1.00  0.00           C  
ATOM   2083  ND1 HIS A 197      35.600  29.420  42.600  1.00  0.00           N  
ATOM   2084  CE1 HIS A 197      34.880  29.700  41.500  1.00  0.00           C  
ATOM   2085  NE2 HIS A 197      35.080  30.980  41.220  1.00  0.00           N  
ATOM   2086  H   HIS A 197      38.610  31.930  45.950  1.00  0.00           H  
ATOM   2087  HD2 HIS A 197      36.390  32.490  42.070  1.00  0.00           H  
ATOM   2088  HE1 HIS A 197      34.270  29.100  40.820  1.00  0.00           H  
ATOM   2089  HE2 HIS A 197      34.560  31.520  40.550  1.00  0.00           H  
ATOM   2090  N   HIS A 198      35.720  30.730  46.810  1.00  0.00           N  
ATOM   2091  CA  HIS A 198      34.540  30.100  47.540  1.00  0.00           C  
ATOM   2092  C   HIS A 198      33.600  31.060  48.240  1.00  0.00           C  
ATOM   2093  O   HIS A 198      32.440  30.840  48.410  1.00  0.00           O  
ATOM   2094  CB  HIS A 198      35.070  29.170  48.660  1.00  0.00           C  
ATOM   2095  CG  HIS A 198      36.050  28.160  48.170  1.00  0.00           C  
ATOM   2096  CD2 HIS A 198      36.990  27.570  48.900  1.00  0.00           C  
ATOM   2097  ND1 HIS A 198      36.090  27.490  46.960  1.00  0.00           N  
ATOM   2098  CE1 HIS A 198      37.080  26.560  46.930  1.00  0.00           C  
ATOM   2099  NE2 HIS A 198      37.630  26.590  48.190  1.00  0.00           N  
ATOM   2100  H   HIS A 198      36.630  30.430  47.070  1.00  0.00           H  
ATOM   2101  HD2 HIS A 198      37.160  27.770  49.960  1.00  0.00           H  
ATOM   2102  HE1 HIS A 198      37.440  25.930  46.110  1.00  0.00           H  
ATOM   2103  HE2 HIS A 198      38.340  26.050  48.650  1.00  0.00           H  
ATOM   2104  N   LYS A 199      34.230  32.060  48.820  1.00  0.00           N  
ATOM   2105  CA  LYS A 199      33.690  33.390  49.260  1.00  0.00           C  
ATOM   2106  C   LYS A 199      32.820  34.060  48.150  1.00  0.00           C  
ATOM   2107  O   LYS A 199      31.590  33.880  48.240  1.00  0.00           O  
ATOM   2108  CB  LYS A 199      34.900  34.140  49.800  1.00  0.00           C  
ATOM   2109  CG  LYS A 199      34.760  34.800  51.230  1.00  0.00           C  
ATOM   2110  CD  LYS A 199      34.290  33.750  52.210  1.00  0.00           C  
ATOM   2111  CE  LYS A 199      34.600  34.380  53.530  1.00  0.00           C  
ATOM   2112  NZ  LYS A 199      34.380  33.350  54.530  1.00  0.00           N1+
ATOM   2113  H   LYS A 199      35.050  31.840  49.350  1.00  0.00           H  
ATOM   2114  HZ1 LYS A 199      33.970  32.520  54.150  1.00  0.00           H  
ATOM   2115  HZ2 LYS A 199      35.250  33.080  54.940  1.00  0.00           H  
ATOM   2116  HZ3 LYS A 199      33.830  33.610  55.320  1.00  0.00           H  
ATOM   2117  N   GLN A 200      33.450  34.410  47.070  1.00  0.00           N  
ATOM   2118  CA  GLN A 200      32.830  35.040  45.890  1.00  0.00           C  
ATOM   2119  C   GLN A 200      31.660  34.210  45.280  1.00  0.00           C  
ATOM   2120  O   GLN A 200      30.550  34.660  45.100  1.00  0.00           O  
ATOM   2121  CB  GLN A 200      33.930  35.190  44.800  1.00  0.00           C  
ATOM   2122  CG  GLN A 200      33.470  36.060  43.610  1.00  0.00           C  
ATOM   2123  CD  GLN A 200      33.170  37.550  43.900  1.00  0.00           C  
ATOM   2124  NE2 GLN A 200      32.860  38.240  42.780  1.00  0.00           N  
ATOM   2125  OE1 GLN A 200      33.180  38.060  45.000  1.00  0.00           O  
ATOM   2126  H   GLN A 200      34.420  34.230  46.950  1.00  0.00           H  
ATOM   2127 1HE2 GLN A 200      32.980  37.830  41.880  1.00  0.00           H  
ATOM   2128 2HE2 GLN A 200      32.640  39.210  42.800  1.00  0.00           H  
ATOM   2129  N   GLU A 201      31.910  32.960  45.120  1.00  0.00           N  
ATOM   2130  CA  GLU A 201      30.830  31.970  44.730  1.00  0.00           C  
ATOM   2131  C   GLU A 201      29.640  31.980  45.730  1.00  0.00           C  
ATOM   2132  O   GLU A 201      28.550  32.150  45.210  1.00  0.00           O  
ATOM   2133  CB  GLU A 201      31.360  30.580  44.600  1.00  0.00           C  
ATOM   2134  CG  GLU A 201      32.320  30.400  43.400  1.00  0.00           C  
ATOM   2135  CD  GLU A 201      31.560  30.370  42.100  1.00  0.00           C  
ATOM   2136  OE1 GLU A 201      30.970  29.270  41.840  1.00  0.00           O  
ATOM   2137  OE2 GLU A 201      31.650  31.300  41.270  1.00  0.00           O1-
ATOM   2138  H   GLU A 201      32.890  32.750  45.100  1.00  0.00           H  
ATOM   2139  N   SER A 202      29.870  31.750  47.030  1.00  0.00           N  
ATOM   2140  CA  SER A 202      28.770  31.560  47.890  1.00  0.00           C  
ATOM   2141  C   SER A 202      27.840  32.770  48.290  1.00  0.00           C  
ATOM   2142  O   SER A 202      26.770  32.640  48.770  1.00  0.00           O  
ATOM   2143  CB  SER A 202      29.250  30.820  49.110  1.00  0.00           C  
ATOM   2144  OG  SER A 202      30.130  31.600  49.870  1.00  0.00           O  
ATOM   2145  H   SER A 202      30.800  31.540  47.310  1.00  0.00           H  
ATOM   2146  HG  SER A 202      30.940  31.730  49.290  1.00  0.00           H  
ATOM   2147  N   ILE A 203      28.360  34.000  48.110  1.00  0.00           N  
ATOM   2148  CA  ILE A 203      27.590  35.260  48.310  1.00  0.00           C  
ATOM   2149  C   ILE A 203      27.000  35.670  46.960  1.00  0.00           C  
ATOM   2150  O   ILE A 203      27.770  35.940  46.030  1.00  0.00           O  
ATOM   2151  CB  ILE A 203      28.400  36.400  49.050  1.00  0.00           C  
ATOM   2152  CG1 ILE A 203      29.350  35.940  50.130  1.00  0.00           C  
ATOM   2153  CG2 ILE A 203      27.360  37.310  49.710  1.00  0.00           C  
ATOM   2154  CD  ILE A 203      30.470  36.970  50.280  1.00  0.00           C  
ATOM   2155  H   ILE A 203      29.350  34.110  48.010  1.00  0.00           H  
ATOM   2156  N   MET A 204      25.660  35.660  46.960  1.00  0.00           N  
ATOM   2157  CA  MET A 204      24.900  36.180  45.830  1.00  0.00           C  
ATOM   2158  C   MET A 204      25.080  37.670  45.510  1.00  0.00           C  
ATOM   2159  O   MET A 204      25.490  38.000  44.390  1.00  0.00           O  
ATOM   2160  CB  MET A 204      23.460  35.750  45.740  1.00  0.00           C  
ATOM   2161  CG  MET A 204      23.360  34.300  45.260  1.00  0.00           C  
ATOM   2162  SD  MET A 204      23.860  33.160  46.590  1.00  0.00           S  
ATOM   2163  CE  MET A 204      23.950  31.670  45.660  1.00  0.00           C  
ATOM   2164  H   MET A 204      25.050  35.180  47.590  1.00  0.00           H  
ATOM   2165  N   ASP A 205      24.720  38.570  46.440  1.00  0.00           N  
ATOM   2166  CA  ASP A 205      25.140  39.970  46.280  1.00  0.00           C  
ATOM   2167  C   ASP A 205      26.640  40.180  46.540  1.00  0.00           C  
ATOM   2168  O   ASP A 205      27.140  40.100  47.670  1.00  0.00           O  
ATOM   2169  CB  ASP A 205      24.290  40.900  47.180  1.00  0.00           C  
ATOM   2170  CG  ASP A 205      24.520  42.390  47.220  1.00  0.00           C  
ATOM   2171  OD1 ASP A 205      23.920  43.080  48.050  1.00  0.00           O  
ATOM   2172  OD2 ASP A 205      25.330  42.950  46.430  1.00  0.00           O1-
ATOM   2173  H   ASP A 205      24.010  38.360  47.110  1.00  0.00           H  
ATOM   2174  N   ALA A 206      27.250  40.280  45.350  1.00  0.00           N  
ATOM   2175  CA  ALA A 206      28.720  40.400  45.390  1.00  0.00           C  
ATOM   2176  C   ALA A 206      29.120  40.630  43.940  1.00  0.00           C  
ATOM   2177  O   ALA A 206      28.650  39.930  43.020  1.00  0.00           O  
ATOM   2178  CB  ALA A 206      29.440  39.090  45.870  1.00  0.00           C  
ATOM   2179  H   ALA A 206      26.780  40.230  44.460  1.00  0.00           H  
ATOM   2180  N   GLY A 207      29.650  41.840  43.720  1.00  0.00           N  
ATOM   2181  CA  GLY A 207      30.080  42.390  42.400  1.00  0.00           C  
ATOM   2182  C   GLY A 207      31.470  41.820  41.930  1.00  0.00           C  
ATOM   2183  O   GLY A 207      31.990  40.770  42.430  1.00  0.00           O  
ATOM   2184  H   GLY A 207      29.580  42.500  44.460  1.00  0.00           H  
ATOM   2185  N   PRO A 208      32.180  42.560  41.040  1.00  0.00           N  
ATOM   2186  CA  PRO A 208      33.480  42.200  40.430  1.00  0.00           C  
ATOM   2187  C   PRO A 208      34.570  42.090  41.470  1.00  0.00           C  
ATOM   2188  O   PRO A 208      34.520  42.900  42.400  1.00  0.00           O  
ATOM   2189  CB  PRO A 208      33.830  43.230  39.340  1.00  0.00           C  
ATOM   2190  CG  PRO A 208      32.790  44.360  39.620  1.00  0.00           C  
ATOM   2191  CD  PRO A 208      31.600  43.730  40.350  1.00  0.00           C  
ATOM   2192  N   VAL A 209      35.570  41.290  41.170  1.00  0.00           N  
ATOM   2193  CA  VAL A 209      36.730  41.100  42.050  1.00  0.00           C  
ATOM   2194  C   VAL A 209      37.750  42.320  42.140  1.00  0.00           C  
ATOM   2195  O   VAL A 209      38.280  42.820  41.150  1.00  0.00           O  
ATOM   2196  CB  VAL A 209      37.420  39.790  41.680  1.00  0.00           C  
ATOM   2197  CG1 VAL A 209      38.630  39.550  42.640  1.00  0.00           C  
ATOM   2198  CG2 VAL A 209      36.440  38.640  41.800  1.00  0.00           C  
ATOM   2199  H   VAL A 209      35.660  40.980  40.230  1.00  0.00           H  
ATOM   2200  N   VAL A 210      37.920  42.840  43.370  1.00  0.00           N  
ATOM   2201  CA  VAL A 210      38.640  44.100  43.540  1.00  0.00           C  
ATOM   2202  C   VAL A 210      40.140  43.970  43.920  1.00  0.00           C  
ATOM   2203  O   VAL A 210      40.460  43.790  45.120  1.00  0.00           O  
ATOM   2204  CB  VAL A 210      37.930  45.180  44.300  1.00  0.00           C  
ATOM   2205  CG1 VAL A 210      38.680  46.530  44.140  1.00  0.00           C  
ATOM   2206  CG2 VAL A 210      36.570  45.460  43.640  1.00  0.00           C  
ATOM   2207  H   VAL A 210      37.590  42.410  44.210  1.00  0.00           H  
ATOM   2208  N   VAL A 211      41.000  44.080  42.880  1.00  0.00           N  
ATOM   2209  CA  VAL A 211      42.440  43.660  43.010  1.00  0.00           C  
ATOM   2210  C   VAL A 211      43.480  44.840  42.710  1.00  0.00           C  
ATOM   2211  O   VAL A 211      43.430  45.570  41.700  1.00  0.00           O  
ATOM   2212  CB  VAL A 211      42.760  42.470  42.060  1.00  0.00           C  
ATOM   2213  CG1 VAL A 211      41.880  41.260  42.540  1.00  0.00           C  
ATOM   2214  CG2 VAL A 211      42.290  42.800  40.640  1.00  0.00           C  
ATOM   2215  H   VAL A 211      40.560  44.310  42.010  1.00  0.00           H  
ATOM   2216  N   HIS A 212      44.500  44.820  43.580  1.00  0.00           N  
ATOM   2217  CA  HIS A 212      45.390  45.980  43.840  1.00  0.00           C  
ATOM   2218  C   HIS A 212      46.730  45.720  44.600  1.00  0.00           C  
ATOM   2219  O   HIS A 212      46.890  44.990  45.630  1.00  0.00           O  
ATOM   2220  CB  HIS A 212      44.820  47.290  44.430  1.00  0.00           C  
ATOM   2221  CG  HIS A 212      43.900  47.230  45.660  1.00  0.00           C  
ATOM   2222  CD2 HIS A 212      42.680  46.630  45.860  1.00  0.00           C  
ATOM   2223  ND1 HIS A 212      44.230  47.710  46.780  1.00  0.00           N  
ATOM   2224  CE1 HIS A 212      43.390  47.420  47.740  1.00  0.00           C  
ATOM   2225  NE2 HIS A 212      42.410  46.710  47.150  1.00  0.00           N  
ATOM   2226  H   HIS A 212      44.950  43.940  43.740  1.00  0.00           H  
ATOM   2227  HD2 HIS A 212      42.080  46.120  45.110  1.00  0.00           H  
ATOM   2228  HE1 HIS A 212      43.500  47.620  48.810  1.00  0.00           H  
ATOM   2229  HE2 HIS A 212      41.620  46.350  47.640  1.00  0.00           H  
ATOM   2230  N   SER A 213      47.790  46.170  43.880  1.00  0.00           N  
ATOM   2231  CA  SER A 213      49.200  46.100  44.270  1.00  0.00           C  
ATOM   2232  C   SER A 213      49.900  47.430  43.970  1.00  0.00           C  
ATOM   2233  O   SER A 213      49.280  48.460  43.790  1.00  0.00           O  
ATOM   2234  CB  SER A 213      49.900  44.810  43.690  1.00  0.00           C  
ATOM   2235  OG  SER A 213      49.880  44.800  42.260  1.00  0.00           O  
ATOM   2236  H   SER A 213      47.540  46.600  43.020  1.00  0.00           H  
ATOM   2237  HG  SER A 213      50.800  45.020  41.940  1.00  0.00           H  
ATOM   2238  N   SER A 214      51.200  47.400  44.040  1.00  0.00           N  
ATOM   2239  CA  SER A 214      52.060  48.590  43.800  1.00  0.00           C  
ATOM   2240  C   SER A 214      51.840  49.370  42.540  1.00  0.00           C  
ATOM   2241  O   SER A 214      52.050  50.520  42.720  1.00  0.00           O  
ATOM   2242  CB  SER A 214      53.560  48.360  43.800  1.00  0.00           C  
ATOM   2243  OG  SER A 214      53.820  47.070  43.400  1.00  0.00           O  
ATOM   2244  H   SER A 214      51.750  46.570  43.910  1.00  0.00           H  
ATOM   2245  HG  SER A 214      53.510  46.930  42.460  1.00  0.00           H  
ATOM   2246  N   ALA A 215      51.530  48.800  41.320  1.00  0.00           N  
ATOM   2247  CA  ALA A 215      50.980  49.600  40.210  1.00  0.00           C  
ATOM   2248  C   ALA A 215      49.780  48.880  39.550  1.00  0.00           C  
ATOM   2249  O   ALA A 215      48.930  49.620  39.030  1.00  0.00           O  
ATOM   2250  CB  ALA A 215      52.070  49.900  39.160  1.00  0.00           C  
ATOM   2251  H   ALA A 215      51.760  47.870  41.040  1.00  0.00           H  
ATOM   2252  N   GLY A 216      49.570  47.590  39.780  1.00  0.00           N  
ATOM   2253  CA  GLY A 216      48.580  46.800  38.960  1.00  0.00           C  
ATOM   2254  C   GLY A 216      49.150  45.870  37.820  1.00  0.00           C  
ATOM   2255  O   GLY A 216      48.640  44.720  37.710  1.00  0.00           O  
ATOM   2256  H   GLY A 216      50.280  46.980  40.140  1.00  0.00           H  
ATOM   2257  N   ILE A 217      50.360  46.140  37.340  1.00  0.00           N  
ATOM   2258  CA  ILE A 217      50.860  45.530  36.080  1.00  0.00           C  
ATOM   2259  C   ILE A 217      51.720  44.290  36.110  1.00  0.00           C  
ATOM   2260  O   ILE A 217      51.800  43.640  35.090  1.00  0.00           O  
ATOM   2261  CB  ILE A 217      51.550  46.540  35.100  1.00  0.00           C  
ATOM   2262  CG1 ILE A 217      52.650  47.310  35.800  1.00  0.00           C  
ATOM   2263  CG2 ILE A 217      50.590  47.400  34.250  1.00  0.00           C  
ATOM   2264  CD  ILE A 217      54.000  46.890  35.190  1.00  0.00           C  
ATOM   2265  H   ILE A 217      51.060  46.510  37.950  1.00  0.00           H  
ATOM   2266  N   GLY A 218      52.430  44.120  37.250  1.00  0.00           N  
ATOM   2267  CA  GLY A 218      53.260  42.930  37.470  1.00  0.00           C  
ATOM   2268  C   GLY A 218      52.440  41.830  38.210  1.00  0.00           C  
ATOM   2269  O   GLY A 218      51.610  41.230  37.640  1.00  0.00           O  
ATOM   2270  H   GLY A 218      52.610  44.820  37.950  1.00  0.00           H  
ATOM   2271  N   ARG A 219      52.450  42.060  39.510  1.00  0.00           N  
ATOM   2272  CA  ARG A 219      51.770  41.170  40.550  1.00  0.00           C  
ATOM   2273  C   ARG A 219      50.250  40.930  40.450  1.00  0.00           C  
ATOM   2274  O   ARG A 219      49.810  39.860  40.050  1.00  0.00           O  
ATOM   2275  CB  ARG A 219      52.030  41.770  41.920  1.00  0.00           C  
ATOM   2276  CG  ARG A 219      53.530  41.870  42.300  1.00  0.00           C  
ATOM   2277  CD  ARG A 219      53.790  42.890  43.460  1.00  0.00           C  
ATOM   2278  NE  ARG A 219      54.500  44.040  42.960  1.00  0.00           N  
ATOM   2279  CZ  ARG A 219      55.800  44.370  43.090  1.00  0.00           C  
ATOM   2280  NH1 ARG A 219      56.640  43.570  43.690  1.00  0.00           N1+
ATOM   2281  NH2 ARG A 219      56.270  45.480  42.530  1.00  0.00           N  
ATOM   2282  H   ARG A 219      52.880  42.900  39.860  1.00  0.00           H  
ATOM   2283  HE  ARG A 219      54.010  44.560  42.260  1.00  0.00           H  
ATOM   2284 1HH1 ARG A 219      56.270  42.770  44.170  1.00  0.00           H  
ATOM   2285 2HH1 ARG A 219      57.620  43.730  43.680  1.00  0.00           H  
ATOM   2286 1HH2 ARG A 219      55.710  46.030  41.920  1.00  0.00           H  
ATOM   2287 2HH2 ARG A 219      57.210  45.780  42.680  1.00  0.00           H  
ATOM   2288  N   THR A 220      49.540  42.030  40.370  1.00  0.00           N  
ATOM   2289  CA  THR A 220      48.090  42.020  40.120  1.00  0.00           C  
ATOM   2290  C   THR A 220      47.700  41.430  38.760  1.00  0.00           C  
ATOM   2291  O   THR A 220      46.980  40.430  38.660  1.00  0.00           O  
ATOM   2292  CB  THR A 220      47.410  43.410  40.340  1.00  0.00           C  
ATOM   2293  CG2 THR A 220      45.960  43.420  39.890  1.00  0.00           C  
ATOM   2294  OG1 THR A 220      47.470  43.750  41.710  1.00  0.00           O  
ATOM   2295  H   THR A 220      49.940  42.900  40.640  1.00  0.00           H  
ATOM   2296  HG1 THR A 220      48.380  44.140  41.870  1.00  0.00           H  
ATOM   2297  N   GLY A 221      48.310  42.020  37.700  1.00  0.00           N  
ATOM   2298  CA  GLY A 221      48.240  41.510  36.320  1.00  0.00           C  
ATOM   2299  C   GLY A 221      48.660  40.060  36.060  1.00  0.00           C  
ATOM   2300  O   GLY A 221      48.100  39.420  35.160  1.00  0.00           O  
ATOM   2301  H   GLY A 221      48.740  42.870  37.980  1.00  0.00           H  
ATOM   2302  N   THR A 222      49.510  39.540  36.900  1.00  0.00           N  
ATOM   2303  CA  THR A 222      49.710  38.060  36.960  1.00  0.00           C  
ATOM   2304  C   THR A 222      48.630  37.210  37.610  1.00  0.00           C  
ATOM   2305  O   THR A 222      48.200  36.200  37.030  1.00  0.00           O  
ATOM   2306  CB  THR A 222      51.040  37.530  37.560  1.00  0.00           C  
ATOM   2307  CG2 THR A 222      52.250  37.830  36.670  1.00  0.00           C  
ATOM   2308  OG1 THR A 222      51.180  37.990  38.900  1.00  0.00           O  
ATOM   2309  H   THR A 222      50.260  40.080  37.300  1.00  0.00           H  
ATOM   2310  HG1 THR A 222      50.590  38.730  39.220  1.00  0.00           H  
ATOM   2311  N   PHE A 223      48.080  37.710  38.700  1.00  0.00           N  
ATOM   2312  CA  PHE A 223      47.060  36.960  39.500  1.00  0.00           C  
ATOM   2313  C   PHE A 223      45.820  36.870  38.630  1.00  0.00           C  
ATOM   2314  O   PHE A 223      45.200  35.800  38.660  1.00  0.00           O  
ATOM   2315  CB  PHE A 223      46.790  37.650  40.850  1.00  0.00           C  
ATOM   2316  CG  PHE A 223      47.700  37.490  42.020  1.00  0.00           C  
ATOM   2317  CD1 PHE A 223      48.230  38.600  42.680  1.00  0.00           C  
ATOM   2318  CD2 PHE A 223      47.660  36.230  42.700  1.00  0.00           C  
ATOM   2319  CE1 PHE A 223      48.800  38.570  43.970  1.00  0.00           C  
ATOM   2320  CE2 PHE A 223      48.070  36.210  44.000  1.00  0.00           C  
ATOM   2321  CZ  PHE A 223      48.570  37.370  44.630  1.00  0.00           C  
ATOM   2322  H   PHE A 223      48.280  38.630  39.040  1.00  0.00           H  
ATOM   2323  HD1 PHE A 223      48.170  39.510  42.070  1.00  0.00           H  
ATOM   2324  HD2 PHE A 223      47.760  35.290  42.160  1.00  0.00           H  
ATOM   2325  HE1 PHE A 223      48.970  39.530  44.440  1.00  0.00           H  
ATOM   2326  HE2 PHE A 223      47.970  35.290  44.570  1.00  0.00           H  
ATOM   2327  HZ  PHE A 223      48.870  37.240  45.670  1.00  0.00           H  
ATOM   2328  N   ILE A 224      45.490  37.940  37.880  1.00  0.00           N  
ATOM   2329  CA  ILE A 224      44.480  37.900  36.840  1.00  0.00           C  
ATOM   2330  C   ILE A 224      44.500  36.730  35.810  1.00  0.00           C  
ATOM   2331  O   ILE A 224      43.620  35.870  35.810  1.00  0.00           O  
ATOM   2332  CB  ILE A 224      44.300  39.260  36.190  1.00  0.00           C  
ATOM   2333  CG1 ILE A 224      43.780  40.220  37.180  1.00  0.00           C  
ATOM   2334  CG2 ILE A 224      43.450  39.350  34.950  1.00  0.00           C  
ATOM   2335  CD  ILE A 224      44.050  41.630  36.690  1.00  0.00           C  
ATOM   2336  H   ILE A 224      45.840  38.850  38.080  1.00  0.00           H  
ATOM   2337  N   VAL A 225      45.630  36.650  35.150  1.00  0.00           N  
ATOM   2338  CA  VAL A 225      45.900  35.500  34.240  1.00  0.00           C  
ATOM   2339  C   VAL A 225      45.870  34.140  34.980  1.00  0.00           C  
ATOM   2340  O   VAL A 225      45.220  33.180  34.540  1.00  0.00           O  
ATOM   2341  CB  VAL A 225      47.250  35.700  33.560  1.00  0.00           C  
ATOM   2342  CG1 VAL A 225      47.330  34.720  32.400  1.00  0.00           C  
ATOM   2343  CG2 VAL A 225      47.690  37.070  33.070  1.00  0.00           C  
ATOM   2344  H   VAL A 225      46.240  37.440  35.100  1.00  0.00           H  
ATOM   2345  N   ILE A 226      46.610  34.010  36.040  1.00  0.00           N  
ATOM   2346  CA  ILE A 226      46.560  32.770  36.880  1.00  0.00           C  
ATOM   2347  C   ILE A 226      45.180  32.310  37.340  1.00  0.00           C  
ATOM   2348  O   ILE A 226      44.720  31.290  36.810  1.00  0.00           O  
ATOM   2349  CB  ILE A 226      47.530  32.790  38.100  1.00  0.00           C  
ATOM   2350  CG1 ILE A 226      49.000  32.940  37.590  1.00  0.00           C  
ATOM   2351  CG2 ILE A 226      47.530  31.480  38.820  1.00  0.00           C  
ATOM   2352  CD  ILE A 226      49.980  33.110  38.730  1.00  0.00           C  
ATOM   2353  H   ILE A 226      47.320  34.650  36.310  1.00  0.00           H  
ATOM   2354  N   ASP A 227      44.460  33.280  37.920  1.00  0.00           N  
ATOM   2355  CA  ASP A 227      43.070  33.000  38.310  1.00  0.00           C  
ATOM   2356  C   ASP A 227      42.220  32.540  37.200  1.00  0.00           C  
ATOM   2357  O   ASP A 227      41.810  31.380  37.230  1.00  0.00           O  
ATOM   2358  CB  ASP A 227      42.560  34.160  39.030  1.00  0.00           C  
ATOM   2359  CG  ASP A 227      41.550  33.890  40.080  1.00  0.00           C  
ATOM   2360  OD1 ASP A 227      40.440  34.410  39.990  1.00  0.00           O  
ATOM   2361  OD2 ASP A 227      41.830  33.270  41.140  1.00  0.00           O1-
ATOM   2362  H   ASP A 227      44.700  34.250  38.000  1.00  0.00           H  
ATOM   2363  N   ILE A 228      42.200  33.270  36.030  1.00  0.00           N  
ATOM   2364  CA  ILE A 228      41.470  32.860  34.790  1.00  0.00           C  
ATOM   2365  C   ILE A 228      41.830  31.450  34.300  1.00  0.00           C  
ATOM   2366  O   ILE A 228      40.990  30.580  34.340  1.00  0.00           O  
ATOM   2367  CB  ILE A 228      41.600  33.900  33.680  1.00  0.00           C  
ATOM   2368  CG1 ILE A 228      41.030  35.290  34.110  1.00  0.00           C  
ATOM   2369  CG2 ILE A 228      40.850  33.410  32.430  1.00  0.00           C  
ATOM   2370  CD  ILE A 228      41.390  36.450  33.170  1.00  0.00           C  
ATOM   2371  H   ILE A 228      42.450  34.230  36.110  1.00  0.00           H  
ATOM   2372  N   LEU A 229      43.120  31.130  34.070  1.00  0.00           N  
ATOM   2373  CA  LEU A 229      43.610  29.840  33.490  1.00  0.00           C  
ATOM   2374  C   LEU A 229      43.300  28.610  34.430  1.00  0.00           C  
ATOM   2375  O   LEU A 229      42.550  27.730  33.990  1.00  0.00           O  
ATOM   2376  CB  LEU A 229      45.090  29.890  33.250  1.00  0.00           C  
ATOM   2377  CG  LEU A 229      45.390  30.560  31.940  1.00  0.00           C  
ATOM   2378  CD1 LEU A 229      46.850  30.830  31.880  1.00  0.00           C  
ATOM   2379  CD2 LEU A 229      44.890  29.870  30.640  1.00  0.00           C  
ATOM   2380  H   LEU A 229      43.860  31.750  34.340  1.00  0.00           H  
ATOM   2381  N   ILE A 230      43.490  28.840  35.760  1.00  0.00           N  
ATOM   2382  CA  ILE A 230      43.210  27.840  36.730  1.00  0.00           C  
ATOM   2383  C   ILE A 230      41.660  27.710  36.940  1.00  0.00           C  
ATOM   2384  O   ILE A 230      41.230  26.600  37.180  1.00  0.00           O  
ATOM   2385  CB  ILE A 230      43.930  28.220  38.070  1.00  0.00           C  
ATOM   2386  CG1 ILE A 230      45.340  27.640  38.160  1.00  0.00           C  
ATOM   2387  CG2 ILE A 230      43.290  27.780  39.400  1.00  0.00           C  
ATOM   2388  CD  ILE A 230      46.400  28.420  37.340  1.00  0.00           C  
ATOM   2389  H   ILE A 230      44.040  29.600  36.110  1.00  0.00           H  
ATOM   2390  N   ASP A 231      40.810  28.780  36.810  1.00  0.00           N  
ATOM   2391  CA  ASP A 231      39.330  28.690  36.900  1.00  0.00           C  
ATOM   2392  C   ASP A 231      38.670  27.790  35.840  1.00  0.00           C  
ATOM   2393  O   ASP A 231      37.950  26.850  36.230  1.00  0.00           O  
ATOM   2394  CB  ASP A 231      38.620  30.050  36.670  1.00  0.00           C  
ATOM   2395  CG  ASP A 231      37.080  29.890  36.760  1.00  0.00           C  
ATOM   2396  OD1 ASP A 231      36.480  30.390  35.790  1.00  0.00           O  
ATOM   2397  OD2 ASP A 231      36.570  29.590  37.850  1.00  0.00           O1-
ATOM   2398  H   ASP A 231      41.180  29.700  36.860  1.00  0.00           H  
ATOM   2399  N   ILE A 232      39.050  27.910  34.550  1.00  0.00           N  
ATOM   2400  CA  ILE A 232      38.740  27.110  33.330  1.00  0.00           C  
ATOM   2401  C   ILE A 232      39.160  25.630  33.580  1.00  0.00           C  
ATOM   2402  O   ILE A 232      38.280  24.820  33.650  1.00  0.00           O  
ATOM   2403  CB  ILE A 232      39.440  27.790  32.110  1.00  0.00           C  
ATOM   2404  CG1 ILE A 232      38.940  29.220  31.990  1.00  0.00           C  
ATOM   2405  CG2 ILE A 232      39.170  27.050  30.790  1.00  0.00           C  
ATOM   2406  CD  ILE A 232      39.950  29.940  31.120  1.00  0.00           C  
ATOM   2407  H   ILE A 232      39.850  28.480  34.360  1.00  0.00           H  
ATOM   2408  N   ILE A 233      40.360  25.460  34.180  1.00  0.00           N  
ATOM   2409  CA  ILE A 233      40.820  24.110  34.590  1.00  0.00           C  
ATOM   2410  C   ILE A 233      40.060  23.520  35.740  1.00  0.00           C  
ATOM   2411  O   ILE A 233      39.670  22.390  35.660  1.00  0.00           O  
ATOM   2412  CB  ILE A 233      42.320  23.990  34.880  1.00  0.00           C  
ATOM   2413  CG1 ILE A 233      43.050  24.360  33.570  1.00  0.00           C  
ATOM   2414  CG2 ILE A 233      42.710  22.520  35.090  1.00  0.00           C  
ATOM   2415  CD  ILE A 233      44.530  24.640  33.840  1.00  0.00           C  
ATOM   2416  H   ILE A 233      41.060  26.170  34.220  1.00  0.00           H  
ATOM   2417  N   ARG A 234      39.800  24.220  36.790  1.00  0.00           N  
ATOM   2418  CA  ARG A 234      39.060  23.840  37.980  1.00  0.00           C  
ATOM   2419  C   ARG A 234      37.670  23.250  37.720  1.00  0.00           C  
ATOM   2420  O   ARG A 234      36.980  22.700  38.630  1.00  0.00           O  
ATOM   2421  CB  ARG A 234      38.980  25.040  38.870  1.00  0.00           C  
ATOM   2422  CG  ARG A 234      40.170  25.270  39.810  1.00  0.00           C  
ATOM   2423  CD  ARG A 234      40.110  26.480  40.820  1.00  0.00           C  
ATOM   2424  NE  ARG A 234      39.140  26.100  41.890  1.00  0.00           N  
ATOM   2425  CZ  ARG A 234      38.230  26.830  42.500  1.00  0.00           C  
ATOM   2426  NH1 ARG A 234      38.060  28.080  42.100  1.00  0.00           N1+
ATOM   2427  NH2 ARG A 234      37.190  26.180  43.030  1.00  0.00           N  
ATOM   2428  H   ARG A 234      40.210  25.130  36.810  1.00  0.00           H  
ATOM   2429  HE  ARG A 234      39.380  25.240  42.350  1.00  0.00           H  
ATOM   2430 1HH1 ARG A 234      38.560  28.430  41.310  1.00  0.00           H  
ATOM   2431 2HH1 ARG A 234      37.290  28.650  42.380  1.00  0.00           H  
ATOM   2432 1HH2 ARG A 234      37.140  25.200  43.190  1.00  0.00           H  
ATOM   2433 2HH2 ARG A 234      36.500  26.700  43.530  1.00  0.00           H  
ATOM   2434  N   GLU A 235      37.060  23.660  36.630  1.00  0.00           N  
ATOM   2435  CA  GLU A 235      35.870  23.050  36.030  1.00  0.00           C  
ATOM   2436  C   GLU A 235      36.250  21.950  35.020  1.00  0.00           C  
ATOM   2437  O   GLU A 235      35.960  20.770  35.210  1.00  0.00           O  
ATOM   2438  CB  GLU A 235      34.910  24.090  35.480  1.00  0.00           C  
ATOM   2439  CG  GLU A 235      33.890  23.550  34.450  1.00  0.00           C  
ATOM   2440  CD  GLU A 235      32.520  24.270  34.450  1.00  0.00           C  
ATOM   2441  OE1 GLU A 235      32.250  25.180  33.700  1.00  0.00           O  
ATOM   2442  OE2 GLU A 235      31.690  23.750  35.280  1.00  0.00           O1-
ATOM   2443  H   GLU A 235      37.200  24.600  36.330  1.00  0.00           H  
ATOM   2444  N   LYS A 236      36.850  22.370  33.880  1.00  0.00           N  
ATOM   2445  CA  LYS A 236      37.030  21.450  32.700  1.00  0.00           C  
ATOM   2446  C   LYS A 236      38.010  20.250  32.840  1.00  0.00           C  
ATOM   2447  O   LYS A 236      38.010  19.270  32.160  1.00  0.00           O  
ATOM   2448  CB  LYS A 236      37.470  22.160  31.460  1.00  0.00           C  
ATOM   2449  CG  LYS A 236      36.420  23.190  30.960  1.00  0.00           C  
ATOM   2450  CD  LYS A 236      36.910  24.010  29.750  1.00  0.00           C  
ATOM   2451  CE  LYS A 236      35.890  25.010  29.260  1.00  0.00           C  
ATOM   2452  NZ  LYS A 236      36.570  25.840  28.280  1.00  0.00           N1+
ATOM   2453  H   LYS A 236      37.350  23.230  33.810  1.00  0.00           H  
ATOM   2454  HZ1 LYS A 236      37.150  25.380  27.610  1.00  0.00           H  
ATOM   2455  HZ2 LYS A 236      35.980  26.370  27.670  1.00  0.00           H  
ATOM   2456  HZ3 LYS A 236      37.100  26.630  28.590  1.00  0.00           H  
ATOM   2457  N   GLY A 237      38.860  20.320  33.900  1.00  0.00           N  
ATOM   2458  CA  GLY A 237      40.000  19.430  34.160  1.00  0.00           C  
ATOM   2459  C   GLY A 237      41.000  19.460  33.010  1.00  0.00           C  
ATOM   2460  O   GLY A 237      40.920  20.330  32.110  1.00  0.00           O  
ATOM   2461  H   GLY A 237      38.670  21.060  34.540  1.00  0.00           H  
ATOM   2462  N   VAL A 238      41.880  18.440  32.950  1.00  0.00           N  
ATOM   2463  CA  VAL A 238      43.030  18.290  32.020  1.00  0.00           C  
ATOM   2464  C   VAL A 238      42.660  18.340  30.560  1.00  0.00           C  
ATOM   2465  O   VAL A 238      43.560  18.700  29.790  1.00  0.00           O  
ATOM   2466  CB  VAL A 238      43.770  16.970  32.250  1.00  0.00           C  
ATOM   2467  CG1 VAL A 238      44.470  17.090  33.610  1.00  0.00           C  
ATOM   2468  CG2 VAL A 238      42.960  15.640  32.160  1.00  0.00           C  
ATOM   2469  H   VAL A 238      41.810  17.780  33.700  1.00  0.00           H  
ATOM   2470  N   ASP A 239      41.500  17.890  30.080  1.00  0.00           N  
ATOM   2471  CA  ASP A 239      41.230  17.910  28.610  1.00  0.00           C  
ATOM   2472  C   ASP A 239      40.520  19.170  28.240  1.00  0.00           C  
ATOM   2473  O   ASP A 239      39.280  19.300  28.310  1.00  0.00           O  
ATOM   2474  CB  ASP A 239      40.460  16.680  28.180  1.00  0.00           C  
ATOM   2475  CG  ASP A 239      39.980  16.660  26.720  1.00  0.00           C  
ATOM   2476  OD1 ASP A 239      38.810  16.790  26.480  1.00  0.00           O  
ATOM   2477  OD2 ASP A 239      40.760  16.510  25.800  1.00  0.00           O1-
ATOM   2478  H   ASP A 239      40.820  17.610  30.760  1.00  0.00           H  
ATOM   2479  N   CYS A 240      41.370  20.160  28.290  1.00  0.00           N  
ATOM   2480  CA  CYS A 240      41.030  21.500  27.790  1.00  0.00           C  
ATOM   2481  C   CYS A 240      42.210  22.140  27.050  1.00  0.00           C  
ATOM   2482  O   CYS A 240      43.390  22.120  27.450  1.00  0.00           O  
ATOM   2483  CB  CYS A 240      40.520  22.460  28.830  1.00  0.00           C  
ATOM   2484  SG  CYS A 240      41.650  22.590  30.260  1.00  0.00           S  
ATOM   2485  H   CYS A 240      42.250  20.140  28.770  1.00  0.00           H  
ATOM   2486  HG  CYS A 240      41.100  21.740  31.120  1.00  0.00           H  
ATOM   2487  N   ASP A 241      41.840  22.760  25.890  1.00  0.00           N  
ATOM   2488  CA  ASP A 241      42.780  23.660  25.190  1.00  0.00           C  
ATOM   2489  C   ASP A 241      43.110  24.980  25.920  1.00  0.00           C  
ATOM   2490  O   ASP A 241      42.350  25.950  25.860  1.00  0.00           O  
ATOM   2491  CB  ASP A 241      42.210  23.960  23.830  1.00  0.00           C  
ATOM   2492  CG  ASP A 241      42.170  22.800  22.780  1.00  0.00           C  
ATOM   2493  OD1 ASP A 241      43.100  22.630  22.020  1.00  0.00           O  
ATOM   2494  OD2 ASP A 241      41.160  22.120  22.640  1.00  0.00           O1-
ATOM   2495  H   ASP A 241      41.020  22.540  25.360  1.00  0.00           H  
ATOM   2496  N   ILE A 242      44.060  24.960  26.900  1.00  0.00           N  
ATOM   2497  CA  ILE A 242      44.730  26.110  27.500  1.00  0.00           C  
ATOM   2498  C   ILE A 242      45.790  26.670  26.560  1.00  0.00           C  
ATOM   2499  O   ILE A 242      46.950  26.290  26.680  1.00  0.00           O  
ATOM   2500  CB  ILE A 242      45.290  25.660  28.930  1.00  0.00           C  
ATOM   2501  CG1 ILE A 242      44.240  25.440  30.020  1.00  0.00           C  
ATOM   2502  CG2 ILE A 242      46.270  26.570  29.590  1.00  0.00           C  
ATOM   2503  CD  ILE A 242      43.220  26.530  30.060  1.00  0.00           C  
ATOM   2504  H   ILE A 242      44.210  24.040  27.280  1.00  0.00           H  
ATOM   2505  N   ASP A 243      45.320  27.710  25.910  1.00  0.00           N  
ATOM   2506  CA  ASP A 243      46.250  28.550  25.100  1.00  0.00           C  
ATOM   2507  C   ASP A 243      46.690  29.770  25.970  1.00  0.00           C  
ATOM   2508  O   ASP A 243      46.090  30.840  26.000  1.00  0.00           O  
ATOM   2509  CB  ASP A 243      45.640  29.110  23.810  1.00  0.00           C  
ATOM   2510  CG  ASP A 243      46.780  29.330  22.860  1.00  0.00           C  
ATOM   2511  OD1 ASP A 243      47.410  30.360  22.910  1.00  0.00           O  
ATOM   2512  OD2 ASP A 243      46.910  28.620  21.860  1.00  0.00           O1-
ATOM   2513  H   ASP A 243      44.480  28.160  26.200  1.00  0.00           H  
ATOM   2514  N   VAL A 244      47.850  29.520  26.600  1.00  0.00           N  
ATOM   2515  CA  VAL A 244      48.400  30.550  27.520  1.00  0.00           C  
ATOM   2516  C   VAL A 244      48.780  31.940  26.840  1.00  0.00           C  
ATOM   2517  O   VAL A 244      48.410  32.950  27.430  1.00  0.00           O  
ATOM   2518  CB  VAL A 244      49.530  30.040  28.440  1.00  0.00           C  
ATOM   2519  CG1 VAL A 244      49.880  31.060  29.560  1.00  0.00           C  
ATOM   2520  CG2 VAL A 244      49.000  28.810  29.130  1.00  0.00           C  
ATOM   2521  H   VAL A 244      48.200  28.590  26.490  1.00  0.00           H  
ATOM   2522  N   PRO A 245      49.550  31.980  25.740  1.00  0.00           N  
ATOM   2523  CA  PRO A 245      49.790  33.220  24.930  1.00  0.00           C  
ATOM   2524  C   PRO A 245      48.590  33.990  24.420  1.00  0.00           C  
ATOM   2525  O   PRO A 245      48.610  35.150  24.690  1.00  0.00           O  
ATOM   2526  CB  PRO A 245      50.690  32.850  23.770  1.00  0.00           C  
ATOM   2527  CG  PRO A 245      50.430  31.380  23.590  1.00  0.00           C  
ATOM   2528  CD  PRO A 245      50.030  30.870  24.970  1.00  0.00           C  
ATOM   2529  N   LYS A 246      47.580  33.220  23.910  1.00  0.00           N  
ATOM   2530  CA  LYS A 246      46.140  33.620  23.690  1.00  0.00           C  
ATOM   2531  C   LYS A 246      45.630  34.390  24.900  1.00  0.00           C  
ATOM   2532  O   LYS A 246      45.340  35.610  24.770  1.00  0.00           O  
ATOM   2533  CB  LYS A 246      45.240  32.480  23.160  1.00  0.00           C  
ATOM   2534  CG  LYS A 246      43.850  33.080  22.870  1.00  0.00           C  
ATOM   2535  CD  LYS A 246      42.790  32.020  22.710  1.00  0.00           C  
ATOM   2536  CE  LYS A 246      41.430  32.770  22.720  1.00  0.00           C  
ATOM   2537  NZ  LYS A 246      40.480  31.680  22.620  1.00  0.00           N1+
ATOM   2538  H   LYS A 246      47.680  32.250  23.680  1.00  0.00           H  
ATOM   2539  HZ1 LYS A 246      40.660  30.900  23.220  1.00  0.00           H  
ATOM   2540  HZ2 LYS A 246      39.550  31.970  22.860  1.00  0.00           H  
ATOM   2541  HZ3 LYS A 246      40.360  31.350  21.680  1.00  0.00           H  
ATOM   2542  N   THR A 247      45.710  33.730  26.050  1.00  0.00           N  
ATOM   2543  CA  THR A 247      45.240  34.350  27.330  1.00  0.00           C  
ATOM   2544  C   THR A 247      45.890  35.640  27.830  1.00  0.00           C  
ATOM   2545  O   THR A 247      45.210  36.660  27.940  1.00  0.00           O  
ATOM   2546  CB  THR A 247      45.100  33.350  28.510  1.00  0.00           C  
ATOM   2547  CG2 THR A 247      44.190  33.910  29.670  1.00  0.00           C  
ATOM   2548  OG1 THR A 247      44.450  32.140  28.000  1.00  0.00           O  
ATOM   2549  H   THR A 247      45.710  32.740  26.000  1.00  0.00           H  
ATOM   2550  HG1 THR A 247      43.450  32.170  28.110  1.00  0.00           H  
ATOM   2551  N   ILE A 248      47.220  35.580  27.830  1.00  0.00           N  
ATOM   2552  CA  ILE A 248      48.060  36.770  28.050  1.00  0.00           C  
ATOM   2553  C   ILE A 248      47.680  37.880  27.120  1.00  0.00           C  
ATOM   2554  O   ILE A 248      47.250  38.930  27.470  1.00  0.00           O  
ATOM   2555  CB  ILE A 248      49.560  36.540  28.010  1.00  0.00           C  
ATOM   2556  CG1 ILE A 248      49.900  35.550  29.160  1.00  0.00           C  
ATOM   2557  CG2 ILE A 248      50.380  37.820  28.200  1.00  0.00           C  
ATOM   2558  CD  ILE A 248      51.280  34.920  29.060  1.00  0.00           C  
ATOM   2559  H   ILE A 248      47.660  34.690  27.680  1.00  0.00           H  
ATOM   2560  N   GLN A 249      47.890  37.630  25.800  1.00  0.00           N  
ATOM   2561  CA  GLN A 249      47.590  38.630  24.720  1.00  0.00           C  
ATOM   2562  C   GLN A 249      46.250  39.310  24.820  1.00  0.00           C  
ATOM   2563  O   GLN A 249      46.040  40.490  24.730  1.00  0.00           O  
ATOM   2564  CB  GLN A 249      47.840  38.020  23.400  1.00  0.00           C  
ATOM   2565  CG  GLN A 249      49.300  37.730  23.100  1.00  0.00           C  
ATOM   2566  CD  GLN A 249      49.530  37.090  21.740  1.00  0.00           C  
ATOM   2567  NE2 GLN A 249      50.330  37.790  20.910  1.00  0.00           N  
ATOM   2568  OE1 GLN A 249      48.750  36.310  21.230  1.00  0.00           O  
ATOM   2569  H   GLN A 249      48.190  36.720  25.500  1.00  0.00           H  
ATOM   2570 1HE2 GLN A 249      50.670  38.690  21.160  1.00  0.00           H  
ATOM   2571 2HE2 GLN A 249      50.580  37.300  20.070  1.00  0.00           H  
ATOM   2572  N   MET A 250      45.250  38.570  25.220  1.00  0.00           N  
ATOM   2573  CA  MET A 250      43.930  39.110  25.670  1.00  0.00           C  
ATOM   2574  C   MET A 250      43.900  39.980  26.990  1.00  0.00           C  
ATOM   2575  O   MET A 250      43.390  41.080  27.050  1.00  0.00           O  
ATOM   2576  CB  MET A 250      43.060  37.900  25.900  1.00  0.00           C  
ATOM   2577  CG  MET A 250      41.620  38.290  26.230  1.00  0.00           C  
ATOM   2578  SD  MET A 250      41.300  38.560  28.030  1.00  0.00           S  
ATOM   2579  CE  MET A 250      41.420  36.860  28.530  1.00  0.00           C  
ATOM   2580  H   MET A 250      45.370  37.580  25.310  1.00  0.00           H  
ATOM   2581  N   VAL A 251      44.490  39.550  28.060  1.00  0.00           N  
ATOM   2582  CA  VAL A 251      44.530  40.420  29.270  1.00  0.00           C  
ATOM   2583  C   VAL A 251      45.340  41.720  29.080  1.00  0.00           C  
ATOM   2584  O   VAL A 251      45.000  42.600  29.840  1.00  0.00           O  
ATOM   2585  CB  VAL A 251      44.990  39.670  30.480  1.00  0.00           C  
ATOM   2586  CG1 VAL A 251      44.140  38.500  30.850  1.00  0.00           C  
ATOM   2587  CG2 VAL A 251      46.470  39.200  30.490  1.00  0.00           C  
ATOM   2588  H   VAL A 251      44.810  38.620  28.270  1.00  0.00           H  
ATOM   2589  N   ARG A 252      46.310  41.660  28.180  1.00  0.00           N  
ATOM   2590  CA  ARG A 252      47.100  42.770  27.550  1.00  0.00           C  
ATOM   2591  C   ARG A 252      46.300  43.670  26.670  1.00  0.00           C  
ATOM   2592  O   ARG A 252      46.450  44.860  26.810  1.00  0.00           O  
ATOM   2593  CB  ARG A 252      48.320  42.290  26.730  1.00  0.00           C  
ATOM   2594  CG  ARG A 252      49.470  41.960  27.620  1.00  0.00           C  
ATOM   2595  CD  ARG A 252      50.570  41.520  26.600  1.00  0.00           C  
ATOM   2596  NE  ARG A 252      51.900  41.730  27.230  1.00  0.00           N  
ATOM   2597  CZ  ARG A 252      52.870  42.460  26.680  1.00  0.00           C  
ATOM   2598  NH1 ARG A 252      52.830  42.870  25.400  1.00  0.00           N1+
ATOM   2599  NH2 ARG A 252      53.830  42.940  27.420  1.00  0.00           N  
ATOM   2600  H   ARG A 252      46.630  40.740  27.950  1.00  0.00           H  
ATOM   2601  HE  ARG A 252      52.190  41.110  27.960  1.00  0.00           H  
ATOM   2602 1HH1 ARG A 252      52.140  42.550  24.740  1.00  0.00           H  
ATOM   2603 2HH1 ARG A 252      53.680  43.340  25.160  1.00  0.00           H  
ATOM   2604 1HH2 ARG A 252      53.950  42.670  28.380  1.00  0.00           H  
ATOM   2605 2HH2 ARG A 252      54.390  43.750  27.200  1.00  0.00           H  
ATOM   2606  N   SER A 253      45.560  43.130  25.680  1.00  0.00           N  
ATOM   2607  CA  SER A 253      44.580  43.950  25.000  1.00  0.00           C  
ATOM   2608  C   SER A 253      43.620  44.660  25.980  1.00  0.00           C  
ATOM   2609  O   SER A 253      43.340  45.830  25.740  1.00  0.00           O  
ATOM   2610  CB  SER A 253      43.670  43.160  24.060  1.00  0.00           C  
ATOM   2611  OG  SER A 253      43.230  44.010  22.940  1.00  0.00           O  
ATOM   2612  H   SER A 253      45.810  42.260  25.250  1.00  0.00           H  
ATOM   2613  HG  SER A 253      43.940  44.110  22.240  1.00  0.00           H  
ATOM   2614  N   GLN A 254      43.250  43.980  27.090  1.00  0.00           N  
ATOM   2615  CA  GLN A 254      42.540  44.670  28.170  1.00  0.00           C  
ATOM   2616  C   GLN A 254      43.120  45.750  29.140  1.00  0.00           C  
ATOM   2617  O   GLN A 254      42.490  46.780  29.290  1.00  0.00           O  
ATOM   2618  CB  GLN A 254      41.650  43.710  28.930  1.00  0.00           C  
ATOM   2619  CG  GLN A 254      40.760  42.960  27.970  1.00  0.00           C  
ATOM   2620  CD  GLN A 254      39.690  42.100  28.680  1.00  0.00           C  
ATOM   2621  NE2 GLN A 254      39.680  40.820  28.640  1.00  0.00           N  
ATOM   2622  OE1 GLN A 254      38.810  42.520  29.360  1.00  0.00           O  
ATOM   2623  H   GLN A 254      43.540  43.040  27.280  1.00  0.00           H  
ATOM   2624 1HE2 GLN A 254      40.440  40.270  28.270  1.00  0.00           H  
ATOM   2625 2HE2 GLN A 254      39.090  40.360  29.300  1.00  0.00           H  
ATOM   2626  N   ARG A 255      44.440  45.690  29.420  1.00  0.00           N  
ATOM   2627  CA  ARG A 255      45.230  46.770  30.000  1.00  0.00           C  
ATOM   2628  C   ARG A 255      46.680  46.380  29.730  1.00  0.00           C  
ATOM   2629  O   ARG A 255      47.230  45.430  30.230  1.00  0.00           O  
ATOM   2630  CB  ARG A 255      44.660  46.870  31.390  1.00  0.00           C  
ATOM   2631  CG  ARG A 255      45.650  47.500  32.410  1.00  0.00           C  
ATOM   2632  CD  ARG A 255      45.880  49.010  32.150  1.00  0.00           C  
ATOM   2633  NE  ARG A 255      46.800  49.560  33.090  1.00  0.00           N  
ATOM   2634  CZ  ARG A 255      46.560  49.930  34.360  1.00  0.00           C  
ATOM   2635  NH1 ARG A 255      45.300  50.120  34.770  1.00  0.00           N1+
ATOM   2636  NH2 ARG A 255      47.560  50.240  35.190  1.00  0.00           N  
ATOM   2637  H   ARG A 255      44.910  44.820  29.270  1.00  0.00           H  
ATOM   2638  HE  ARG A 255      47.710  49.670  32.700  1.00  0.00           H  
ATOM   2639 1HH1 ARG A 255      44.460  50.100  34.220  1.00  0.00           H  
ATOM   2640 2HH1 ARG A 255      45.230  50.490  35.700  1.00  0.00           H  
ATOM   2641 1HH2 ARG A 255      48.490  50.190  34.810  1.00  0.00           H  
ATOM   2642 2HH2 ARG A 255      47.420  50.740  36.040  1.00  0.00           H  
ATOM   2643  N   SER A 256      47.310  47.300  28.990  1.00  0.00           N  
ATOM   2644  CA  SER A 256      48.740  47.210  28.670  1.00  0.00           C  
ATOM   2645  C   SER A 256      49.760  47.420  29.820  1.00  0.00           C  
ATOM   2646  O   SER A 256      49.420  47.450  30.960  1.00  0.00           O  
ATOM   2647  CB  SER A 256      48.950  48.040  27.410  1.00  0.00           C  
ATOM   2648  OG  SER A 256      48.500  49.440  27.600  1.00  0.00           O  
ATOM   2649  H   SER A 256      46.800  48.070  28.600  1.00  0.00           H  
ATOM   2650  HG  SER A 256      48.720  49.930  26.750  1.00  0.00           H  
ATOM   2651  N   GLY A 257      51.070  47.710  29.530  1.00  0.00           N  
ATOM   2652  CA  GLY A 257      52.150  47.890  30.560  1.00  0.00           C  
ATOM   2653  C   GLY A 257      52.620  46.550  31.190  1.00  0.00           C  
ATOM   2654  O   GLY A 257      53.350  46.700  32.130  1.00  0.00           O  
ATOM   2655  H   GLY A 257      51.330  47.910  28.590  1.00  0.00           H  
ATOM   2656  N   MET A 258      52.120  45.380  30.750  1.00  0.00           N  
ATOM   2657  CA  MET A 258      52.140  44.210  31.560  1.00  0.00           C  
ATOM   2658  C   MET A 258      53.450  43.540  31.720  1.00  0.00           C  
ATOM   2659  O   MET A 258      54.220  43.530  30.750  1.00  0.00           O  
ATOM   2660  CB  MET A 258      51.080  43.280  31.150  1.00  0.00           C  
ATOM   2661  CG  MET A 258      49.700  43.690  31.530  1.00  0.00           C  
ATOM   2662  SD  MET A 258      48.840  42.490  32.630  1.00  0.00           S  
ATOM   2663  CE  MET A 258      47.680  43.640  33.350  1.00  0.00           C  
ATOM   2664  H   MET A 258      51.960  45.260  29.770  1.00  0.00           H  
ATOM   2665  N   VAL A 259      53.710  43.120  33.020  1.00  0.00           N  
ATOM   2666  CA  VAL A 259      54.960  42.450  33.530  1.00  0.00           C  
ATOM   2667  C   VAL A 259      56.300  43.200  33.310  1.00  0.00           C  
ATOM   2668  O   VAL A 259      56.840  43.320  32.220  1.00  0.00           O  
ATOM   2669  CB  VAL A 259      54.950  41.010  33.020  1.00  0.00           C  
ATOM   2670  CG1 VAL A 259      56.260  40.320  33.410  1.00  0.00           C  
ATOM   2671  CG2 VAL A 259      53.780  40.130  33.450  1.00  0.00           C  
ATOM   2672  H   VAL A 259      53.110  43.390  33.770  1.00  0.00           H  
ATOM   2673  N   GLN A 260      56.970  43.250  34.440  1.00  0.00           N  
ATOM   2674  CA  GLN A 260      58.210  44.000  34.620  1.00  0.00           C  
ATOM   2675  C   GLN A 260      59.420  43.130  34.860  1.00  0.00           C  
ATOM   2676  O   GLN A 260      60.530  43.430  34.440  1.00  0.00           O  
ATOM   2677  CB  GLN A 260      57.980  45.060  35.700  1.00  0.00           C  
ATOM   2678  CG  GLN A 260      59.160  46.020  35.750  1.00  0.00           C  
ATOM   2679  CD  GLN A 260      59.310  47.270  34.790  1.00  0.00           C  
ATOM   2680  NE2 GLN A 260      60.450  47.870  34.760  1.00  0.00           N  
ATOM   2681  OE1 GLN A 260      58.410  47.630  34.070  1.00  0.00           O  
ATOM   2682  H   GLN A 260      56.760  42.650  35.220  1.00  0.00           H  
ATOM   2683 1HE2 GLN A 260      61.100  47.490  35.410  1.00  0.00           H  
ATOM   2684 2HE2 GLN A 260      60.590  48.540  34.030  1.00  0.00           H  
ATOM   2685  N   THR A 261      59.180  42.060  35.640  1.00  0.00           N  
ATOM   2686  CA  THR A 261      60.310  41.130  35.880  1.00  0.00           C  
ATOM   2687  C   THR A 261      59.940  39.790  35.290  1.00  0.00           C  
ATOM   2688  O   THR A 261      58.870  39.220  35.510  1.00  0.00           O  
ATOM   2689  CB  THR A 261      60.360  41.010  37.410  1.00  0.00           C  
ATOM   2690  CG2 THR A 261      61.500  40.130  37.800  1.00  0.00           C  
ATOM   2691  OG1 THR A 261      60.550  42.260  38.110  1.00  0.00           O  
ATOM   2692  H   THR A 261      58.400  41.990  36.260  1.00  0.00           H  
ATOM   2693  HG1 THR A 261      61.240  42.770  37.580  1.00  0.00           H  
ATOM   2694  N   GLU A 262      60.990  39.180  34.750  1.00  0.00           N  
ATOM   2695  CA  GLU A 262      60.960  37.850  34.020  1.00  0.00           C  
ATOM   2696  C   GLU A 262      60.320  36.730  34.700  1.00  0.00           C  
ATOM   2697  O   GLU A 262      59.420  36.080  34.220  1.00  0.00           O  
ATOM   2698  CB  GLU A 262      62.330  37.480  33.540  1.00  0.00           C  
ATOM   2699  CG  GLU A 262      63.040  38.380  32.510  1.00  0.00           C  
ATOM   2700  CD  GLU A 262      64.580  38.320  32.320  1.00  0.00           C  
ATOM   2701  OE1 GLU A 262      65.300  37.500  32.990  1.00  0.00           O  
ATOM   2702  OE2 GLU A 262      65.070  38.930  31.330  1.00  0.00           O1-
ATOM   2703  H   GLU A 262      61.870  39.650  34.830  1.00  0.00           H  
ATOM   2704  N   ALA A 263      60.710  36.660  35.980  1.00  0.00           N  
ATOM   2705  CA  ALA A 263      60.010  35.710  36.870  1.00  0.00           C  
ATOM   2706  C   ALA A 263      58.460  35.830  37.030  1.00  0.00           C  
ATOM   2707  O   ALA A 263      57.730  34.840  37.110  1.00  0.00           O  
ATOM   2708  CB  ALA A 263      60.620  35.730  38.250  1.00  0.00           C  
ATOM   2709  H   ALA A 263      61.620  36.940  36.280  1.00  0.00           H  
ATOM   2710  N   GLN A 264      57.860  37.060  36.860  1.00  0.00           N  
ATOM   2711  CA  GLN A 264      56.400  37.330  36.930  1.00  0.00           C  
ATOM   2712  C   GLN A 264      55.720  36.620  35.730  1.00  0.00           C  
ATOM   2713  O   GLN A 264      54.890  35.780  35.990  1.00  0.00           O  
ATOM   2714  CB  GLN A 264      56.070  38.810  36.970  1.00  0.00           C  
ATOM   2715  CG  GLN A 264      56.720  39.560  38.140  1.00  0.00           C  
ATOM   2716  CD  GLN A 264      56.590  41.050  38.070  1.00  0.00           C  
ATOM   2717  NE2 GLN A 264      56.250  41.630  39.180  1.00  0.00           N  
ATOM   2718  OE1 GLN A 264      56.820  41.710  37.050  1.00  0.00           O  
ATOM   2719  H   GLN A 264      58.320  37.880  36.510  1.00  0.00           H  
ATOM   2720 1HE2 GLN A 264      56.180  41.280  40.110  1.00  0.00           H  
ATOM   2721 2HE2 GLN A 264      56.030  42.590  38.990  1.00  0.00           H  
ATOM   2722  N   TYR A 265      56.360  36.780  34.580  1.00  0.00           N  
ATOM   2723  CA  TYR A 265      55.980  36.270  33.240  1.00  0.00           C  
ATOM   2724  C   TYR A 265      56.160  34.750  33.140  1.00  0.00           C  
ATOM   2725  O   TYR A 265      55.330  34.040  32.640  1.00  0.00           O  
ATOM   2726  CB  TYR A 265      56.650  36.980  32.060  1.00  0.00           C  
ATOM   2727  CG  TYR A 265      56.280  36.430  30.690  1.00  0.00           C  
ATOM   2728  CD1 TYR A 265      55.080  36.920  30.110  1.00  0.00           C  
ATOM   2729  CD2 TYR A 265      57.150  35.620  29.960  1.00  0.00           C  
ATOM   2730  CE1 TYR A 265      54.790  36.630  28.770  1.00  0.00           C  
ATOM   2731  CE2 TYR A 265      56.830  35.350  28.670  1.00  0.00           C  
ATOM   2732  CZ  TYR A 265      55.690  35.820  28.060  1.00  0.00           C  
ATOM   2733  OH  TYR A 265      55.290  35.130  26.940  1.00  0.00           O  
ATOM   2734  H   TYR A 265      57.120  37.430  34.530  1.00  0.00           H  
ATOM   2735  HD1 TYR A 265      54.400  37.460  30.770  1.00  0.00           H  
ATOM   2736  HD2 TYR A 265      58.110  35.400  30.410  1.00  0.00           H  
ATOM   2737  HE1 TYR A 265      54.000  37.170  28.250  1.00  0.00           H  
ATOM   2738  HE2 TYR A 265      57.500  34.620  28.210  1.00  0.00           H  
ATOM   2739  HH  TYR A 265      56.050  34.580  26.600  1.00  0.00           H  
ATOM   2740  N   ARG A 266      57.220  34.310  33.870  1.00  0.00           N  
ATOM   2741  CA  ARG A 266      57.430  32.840  34.100  1.00  0.00           C  
ATOM   2742  C   ARG A 266      56.400  32.020  34.940  1.00  0.00           C  
ATOM   2743  O   ARG A 266      55.760  31.080  34.520  1.00  0.00           O  
ATOM   2744  CB  ARG A 266      58.840  32.460  34.710  1.00  0.00           C  
ATOM   2745  CG  ARG A 266      59.980  32.660  33.640  1.00  0.00           C  
ATOM   2746  CD  ARG A 266      61.360  32.000  33.860  1.00  0.00           C  
ATOM   2747  NE  ARG A 266      61.890  32.250  35.260  1.00  0.00           N  
ATOM   2748  CZ  ARG A 266      62.490  33.360  35.680  1.00  0.00           C  
ATOM   2749  NH1 ARG A 266      62.910  34.310  34.820  1.00  0.00           N1+
ATOM   2750  NH2 ARG A 266      62.580  33.680  36.940  1.00  0.00           N  
ATOM   2751  H   ARG A 266      57.790  34.970  34.360  1.00  0.00           H  
ATOM   2752  HE  ARG A 266      62.070  31.500  35.900  1.00  0.00           H  
ATOM   2753 1HH1 ARG A 266      62.900  34.240  33.820  1.00  0.00           H  
ATOM   2754 2HH1 ARG A 266      63.400  35.050  35.260  1.00  0.00           H  
ATOM   2755 1HH2 ARG A 266      62.060  33.220  37.660  1.00  0.00           H  
ATOM   2756 2HH2 ARG A 266      63.300  34.290  37.280  1.00  0.00           H  
ATOM   2757  N   PHE A 267      56.220  32.560  36.160  1.00  0.00           N  
ATOM   2758  CA  PHE A 267      55.190  31.970  37.090  1.00  0.00           C  
ATOM   2759  C   PHE A 267      53.760  31.580  36.600  1.00  0.00           C  
ATOM   2760  O   PHE A 267      53.290  30.450  36.930  1.00  0.00           O  
ATOM   2761  CB  PHE A 267      55.150  32.810  38.390  1.00  0.00           C  
ATOM   2762  CG  PHE A 267      54.610  31.960  39.520  1.00  0.00           C  
ATOM   2763  CD1 PHE A 267      55.520  31.210  40.290  1.00  0.00           C  
ATOM   2764  CD2 PHE A 267      53.310  32.060  39.950  1.00  0.00           C  
ATOM   2765  CE1 PHE A 267      55.200  30.660  41.530  1.00  0.00           C  
ATOM   2766  CE2 PHE A 267      53.000  31.580  41.170  1.00  0.00           C  
ATOM   2767  CZ  PHE A 267      53.920  30.980  41.990  1.00  0.00           C  
ATOM   2768  H   PHE A 267      56.880  33.180  36.590  1.00  0.00           H  
ATOM   2769  HD1 PHE A 267      56.530  30.980  39.920  1.00  0.00           H  
ATOM   2770  HD2 PHE A 267      52.500  32.380  39.300  1.00  0.00           H  
ATOM   2771  HE1 PHE A 267      55.880  29.960  42.030  1.00  0.00           H  
ATOM   2772  HE2 PHE A 267      52.010  31.690  41.600  1.00  0.00           H  
ATOM   2773  HZ  PHE A 267      53.690  30.850  43.050  1.00  0.00           H  
ATOM   2774  N   ILE A 268      53.250  32.420  35.660  1.00  0.00           N  
ATOM   2775  CA  ILE A 268      52.090  32.180  34.800  1.00  0.00           C  
ATOM   2776  C   ILE A 268      51.940  30.840  34.070  1.00  0.00           C  
ATOM   2777  O   ILE A 268      51.010  30.100  34.360  1.00  0.00           O  
ATOM   2778  CB  ILE A 268      51.800  33.340  33.770  1.00  0.00           C  
ATOM   2779  CG1 ILE A 268      51.680  34.660  34.500  1.00  0.00           C  
ATOM   2780  CG2 ILE A 268      50.440  33.050  33.130  1.00  0.00           C  
ATOM   2781  CD  ILE A 268      51.620  35.820  33.490  1.00  0.00           C  
ATOM   2782  H   ILE A 268      53.620  33.340  35.630  1.00  0.00           H  
ATOM   2783  N   TYR A 269      52.970  30.510  33.340  1.00  0.00           N  
ATOM   2784  CA  TYR A 269      53.130  29.390  32.490  1.00  0.00           C  
ATOM   2785  C   TYR A 269      53.540  28.120  33.210  1.00  0.00           C  
ATOM   2786  O   TYR A 269      53.140  27.020  32.900  1.00  0.00           O  
ATOM   2787  CB  TYR A 269      54.210  29.750  31.460  1.00  0.00           C  
ATOM   2788  CG  TYR A 269      53.860  30.670  30.240  1.00  0.00           C  
ATOM   2789  CD1 TYR A 269      53.620  30.170  28.970  1.00  0.00           C  
ATOM   2790  CD2 TYR A 269      54.070  32.050  30.270  1.00  0.00           C  
ATOM   2791  CE1 TYR A 269      53.590  30.910  27.830  1.00  0.00           C  
ATOM   2792  CE2 TYR A 269      54.010  32.840  29.150  1.00  0.00           C  
ATOM   2793  CZ  TYR A 269      53.740  32.290  27.880  1.00  0.00           C  
ATOM   2794  OH  TYR A 269      53.810  33.060  26.730  1.00  0.00           O  
ATOM   2795  H   TYR A 269      53.770  31.110  33.410  1.00  0.00           H  
ATOM   2796  HD1 TYR A 269      53.370  29.110  28.960  1.00  0.00           H  
ATOM   2797  HD2 TYR A 269      54.590  32.480  31.130  1.00  0.00           H  
ATOM   2798  HE1 TYR A 269      53.460  30.440  26.860  1.00  0.00           H  
ATOM   2799  HE2 TYR A 269      54.070  33.930  29.180  1.00  0.00           H  
ATOM   2800  HH  TYR A 269      54.100  33.980  27.010  1.00  0.00           H  
ATOM   2801  N   MET A 270      54.280  28.350  34.320  1.00  0.00           N  
ATOM   2802  CA  MET A 270      54.540  27.350  35.340  1.00  0.00           C  
ATOM   2803  C   MET A 270      53.340  26.880  36.210  1.00  0.00           C  
ATOM   2804  O   MET A 270      53.050  25.680  36.310  1.00  0.00           O  
ATOM   2805  CB  MET A 270      55.680  27.790  36.280  1.00  0.00           C  
ATOM   2806  CG  MET A 270      57.110  27.580  35.790  1.00  0.00           C  
ATOM   2807  SD  MET A 270      57.670  28.610  34.410  1.00  0.00           S  
ATOM   2808  CE  MET A 270      59.450  28.540  34.660  1.00  0.00           C  
ATOM   2809  H   MET A 270      54.780  29.200  34.480  1.00  0.00           H  
ATOM   2810  N   ALA A 271      52.600  27.840  36.770  1.00  0.00           N  
ATOM   2811  CA  ALA A 271      51.560  27.570  37.770  1.00  0.00           C  
ATOM   2812  C   ALA A 271      50.380  26.890  37.050  1.00  0.00           C  
ATOM   2813  O   ALA A 271      49.770  25.960  37.540  1.00  0.00           O  
ATOM   2814  CB  ALA A 271      51.020  28.840  38.350  1.00  0.00           C  
ATOM   2815  H   ALA A 271      52.850  28.810  36.710  1.00  0.00           H  
ATOM   2816  N   VAL A 272      50.130  27.290  35.800  1.00  0.00           N  
ATOM   2817  CA  VAL A 272      49.050  26.640  34.980  1.00  0.00           C  
ATOM   2818  C   VAL A 272      49.350  25.220  34.590  1.00  0.00           C  
ATOM   2819  O   VAL A 272      48.530  24.340  34.850  1.00  0.00           O  
ATOM   2820  CB  VAL A 272      48.490  27.440  33.850  1.00  0.00           C  
ATOM   2821  CG1 VAL A 272      49.400  27.630  32.660  1.00  0.00           C  
ATOM   2822  CG2 VAL A 272      47.110  26.930  33.500  1.00  0.00           C  
ATOM   2823  H   VAL A 272      50.780  27.870  35.300  1.00  0.00           H  
ATOM   2824  N   GLN A 273      50.530  24.900  34.100  1.00  0.00           N  
ATOM   2825  CA  GLN A 273      50.980  23.470  33.900  1.00  0.00           C  
ATOM   2826  C   GLN A 273      51.100  22.710  35.250  1.00  0.00           C  
ATOM   2827  O   GLN A 273      50.830  21.520  35.230  1.00  0.00           O  
ATOM   2828  CB  GLN A 273      52.320  23.590  33.150  1.00  0.00           C  
ATOM   2829  CG  GLN A 273      52.840  22.220  32.700  1.00  0.00           C  
ATOM   2830  CD  GLN A 273      52.020  21.480  31.590  1.00  0.00           C  
ATOM   2831  NE2 GLN A 273      52.090  20.140  31.680  1.00  0.00           N  
ATOM   2832  OE1 GLN A 273      51.520  22.040  30.620  1.00  0.00           O  
ATOM   2833  H   GLN A 273      51.110  25.650  33.790  1.00  0.00           H  
ATOM   2834 1HE2 GLN A 273      52.680  19.700  32.350  1.00  0.00           H  
ATOM   2835 2HE2 GLN A 273      51.750  19.570  30.930  1.00  0.00           H  
ATOM   2836  N   HIS A 274      51.560  23.310  36.340  1.00  0.00           N  
ATOM   2837  CA  HIS A 274      51.470  22.610  37.660  1.00  0.00           C  
ATOM   2838  C   HIS A 274      50.020  22.130  37.920  1.00  0.00           C  
ATOM   2839  O   HIS A 274      49.820  20.970  38.270  1.00  0.00           O  
ATOM   2840  CB  HIS A 274      51.970  23.590  38.720  1.00  0.00           C  
ATOM   2841  CG  HIS A 274      53.290  23.230  39.400  1.00  0.00           C  
ATOM   2842  CD2 HIS A 274      54.540  23.350  38.850  1.00  0.00           C  
ATOM   2843  ND1 HIS A 274      53.410  22.550  40.570  1.00  0.00           N  
ATOM   2844  CE1 HIS A 274      54.720  22.240  40.680  1.00  0.00           C  
ATOM   2845  NE2 HIS A 274      55.370  22.730  39.650  1.00  0.00           N  
ATOM   2846  H   HIS A 274      52.200  24.070  36.210  1.00  0.00           H  
ATOM   2847  HD2 HIS A 274      54.780  23.720  37.860  1.00  0.00           H  
ATOM   2848  HE1 HIS A 274      55.100  21.560  41.440  1.00  0.00           H  
ATOM   2849  HE2 HIS A 274      56.370  22.680  39.540  1.00  0.00           H  
ATOM   2850  N   TYR A 275      49.010  22.910  37.600  1.00  0.00           N  
ATOM   2851  CA  TYR A 275      47.600  22.630  37.910  1.00  0.00           C  
ATOM   2852  C   TYR A 275      47.010  21.440  37.160  1.00  0.00           C  
ATOM   2853  O   TYR A 275      46.680  20.460  37.760  1.00  0.00           O  
ATOM   2854  CB  TYR A 275      46.700  23.800  37.580  1.00  0.00           C  
ATOM   2855  CG  TYR A 275      45.620  23.830  38.740  1.00  0.00           C  
ATOM   2856  CD1 TYR A 275      45.790  24.560  39.860  1.00  0.00           C  
ATOM   2857  CD2 TYR A 275      44.400  23.100  38.570  1.00  0.00           C  
ATOM   2858  CE1 TYR A 275      44.810  24.720  40.840  1.00  0.00           C  
ATOM   2859  CE2 TYR A 275      43.440  23.180  39.540  1.00  0.00           C  
ATOM   2860  CZ  TYR A 275      43.650  24.020  40.660  1.00  0.00           C  
ATOM   2861  OH  TYR A 275      42.660  23.830  41.630  1.00  0.00           O  
ATOM   2862  H   TYR A 275      49.290  23.860  37.400  1.00  0.00           H  
ATOM   2863  HD1 TYR A 275      46.610  25.280  39.950  1.00  0.00           H  
ATOM   2864  HD2 TYR A 275      44.290  22.520  37.650  1.00  0.00           H  
ATOM   2865  HE1 TYR A 275      44.960  25.300  41.750  1.00  0.00           H  
ATOM   2866  HE2 TYR A 275      42.490  22.700  39.310  1.00  0.00           H  
ATOM   2867  HH  TYR A 275      42.730  24.630  42.220  1.00  0.00           H  
ATOM   2868  N   ILE A 276      47.180  21.440  35.800  1.00  0.00           N  
ATOM   2869  CA  ILE A 276      47.100  20.200  34.940  1.00  0.00           C  
ATOM   2870  C   ILE A 276      47.830  18.940  35.460  1.00  0.00           C  
ATOM   2871  O   ILE A 276      47.190  17.950  35.720  1.00  0.00           O  
ATOM   2872  CB  ILE A 276      47.390  20.550  33.490  1.00  0.00           C  
ATOM   2873  CG1 ILE A 276      46.170  21.220  32.890  1.00  0.00           C  
ATOM   2874  CG2 ILE A 276      47.870  19.430  32.540  1.00  0.00           C  
ATOM   2875  CD  ILE A 276      46.420  22.150  31.800  1.00  0.00           C  
ATOM   2876  H   ILE A 276      47.090  22.320  35.330  1.00  0.00           H  
ATOM   2877  N   GLU A 277      49.150  19.080  35.780  1.00  0.00           N  
ATOM   2878  CA  GLU A 277      49.930  17.960  36.210  1.00  0.00           C  
ATOM   2879  C   GLU A 277      49.480  17.500  37.590  1.00  0.00           C  
ATOM   2880  O   GLU A 277      49.970  16.440  38.050  1.00  0.00           O  
ATOM   2881  CB  GLU A 277      51.390  18.230  36.220  1.00  0.00           C  
ATOM   2882  CG  GLU A 277      51.840  18.380  34.730  1.00  0.00           C  
ATOM   2883  CD  GLU A 277      53.330  18.640  34.560  1.00  0.00           C  
ATOM   2884  OE1 GLU A 277      54.090  17.870  35.200  1.00  0.00           O  
ATOM   2885  OE2 GLU A 277      53.810  19.290  33.640  1.00  0.00           O1-
ATOM   2886  H   GLU A 277      49.700  19.910  35.670  1.00  0.00           H  
ATOM   2887  N   THR A 278      49.020  18.440  38.440  1.00  0.00           N  
ATOM   2888  CA  THR A 278      48.410  18.200  39.810  1.00  0.00           C  
ATOM   2889  C   THR A 278      47.100  17.380  39.820  1.00  0.00           C  
ATOM   2890  O   THR A 278      46.900  16.430  40.660  1.00  0.00           O  
ATOM   2891  CB  THR A 278      48.370  19.470  40.640  1.00  0.00           C  
ATOM   2892  CG2 THR A 278      47.670  19.240  41.980  1.00  0.00           C  
ATOM   2893  OG1 THR A 278      49.670  19.920  40.760  1.00  0.00           O  
ATOM   2894  H   THR A 278      48.990  19.380  38.100  1.00  0.00           H  
ATOM   2895  HG1 THR A 278      49.880  20.380  39.900  1.00  0.00           H  
ATOM   2896  N   LEU A 279      46.200  17.700  38.870  1.00  0.00           N  
ATOM   2897  CA  LEU A 279      44.930  16.930  38.610  1.00  0.00           C  
ATOM   2898  C   LEU A 279      45.050  15.440  38.190  1.00  0.00           C  
ATOM   2899  O   LEU A 279      44.490  14.560  38.820  1.00  0.00           O  
ATOM   2900  CB  LEU A 279      44.030  17.630  37.590  1.00  0.00           C  
ATOM   2901  CG  LEU A 279      43.300  18.840  38.210  1.00  0.00           C  
ATOM   2902  CD1 LEU A 279      42.560  19.590  37.130  1.00  0.00           C  
ATOM   2903  CD2 LEU A 279      42.330  18.360  39.350  1.00  0.00           C  
ATOM   2904  H   LEU A 279      46.410  18.460  38.260  1.00  0.00           H  
ATOM   2905  N   GLN A 280      45.990  15.230  37.270  1.00  0.00           N  
ATOM   2906  CA  GLN A 280      46.710  13.950  36.860  1.00  0.00           C  
ATOM   2907  C   GLN A 280      47.390  13.120  37.990  1.00  0.00           C  
ATOM   2908  O   GLN A 280      47.890  12.060  37.710  1.00  0.00           O  
ATOM   2909  CB  GLN A 280      47.800  14.200  35.810  1.00  0.00           C  
ATOM   2910  CG  GLN A 280      47.220  14.790  34.500  1.00  0.00           C  
ATOM   2911  CD  GLN A 280      48.350  15.120  33.480  1.00  0.00           C  
ATOM   2912  NE2 GLN A 280      48.380  14.520  32.390  1.00  0.00           N  
ATOM   2913  OE1 GLN A 280      49.250  15.880  33.730  1.00  0.00           O  
ATOM   2914  H   GLN A 280      46.350  16.040  36.810  1.00  0.00           H  
ATOM   2915 1HE2 GLN A 280      47.620  13.940  32.100  1.00  0.00           H  
ATOM   2916 2HE2 GLN A 280      49.130  14.620  31.740  1.00  0.00           H  
ATOM   2917  N   ARG A 281      47.160  13.470  39.320  1.00  0.00           N  
ATOM   2918  CA  ARG A 281      47.770  12.740  40.460  1.00  0.00           C  
ATOM   2919  C   ARG A 281      46.790  11.870  41.300  1.00  0.00           C  
ATOM   2920  CB  ARG A 281      48.430  13.810  41.390  1.00  0.00           C  
ATOM   2921  CG  ARG A 281      49.940  13.970  41.130  1.00  0.00           C  
ATOM   2922  CD  ARG A 281      50.450  15.310  41.510  1.00  0.00           C  
ATOM   2923  NE  ARG A 281      51.910  15.330  41.500  1.00  0.00           N  
ATOM   2924  CZ  ARG A 281      52.670  16.280  40.870  1.00  0.00           C  
ATOM   2925  NH1 ARG A 281      52.080  16.990  39.930  1.00  0.00           N1+
ATOM   2926  NH2 ARG A 281      53.720  16.690  41.530  1.00  0.00           N  
ATOM   2927  O1  ARG A 281      46.070  12.470  42.170  1.00  0.00           O  
ATOM   2928  O2  ARG A 281      46.740  10.680  41.050  1.00  0.00           O  
ATOM   2929  H   ARG A 281      46.490  14.170  39.580  1.00  0.00           H  
ATOM   2930  HE  ARG A 281      52.260  14.390  41.570  1.00  0.00           H  
ATOM   2931 1HH1 ARG A 281      51.150  16.700  39.670  1.00  0.00           H  
ATOM   2932 2HH1 ARG A 281      52.540  17.750  39.470  1.00  0.00           H  
ATOM   2933 1HH2 ARG A 281      54.110  16.320  42.370  1.00  0.00           H  
ATOM   2934 2HH2 ARG A 281      54.240  17.510  41.280  1.00  0.00           H  
ATOM   2935  N   GLU B   1      52.730  62.520  56.200  1.00  0.00           N  
ATOM   2936  CA  GLU B   1      51.740  61.540  55.720  1.00  0.00           C  
ATOM   2937  C   GLU B   1      51.830  61.170  54.200  1.00  0.00           C  
ATOM   2938  O   GLU B   1      52.010  60.030  53.960  1.00  0.00           O  
ATOM   2939  CB  GLU B   1      50.320  61.720  56.260  1.00  0.00           C  
ATOM   2940  CG  GLU B   1      49.610  60.390  56.310  1.00  0.00           C  
ATOM   2941  CD  GLU B   1      50.310  59.210  56.960  1.00  0.00           C  
ATOM   2942  OE1 GLU B   1      50.420  59.340  58.220  1.00  0.00           O  
ATOM   2943  OE2 GLU B   1      50.800  58.300  56.300  1.00  0.00           O1-
ATOM   2944  H1  GLU B   1      52.720  62.490  57.200  1.00  0.00           H  
ATOM   2945  H2  GLU B   1      53.620  62.190  55.880  1.00  0.00           H  
ATOM   2946  H3  GLU B   1      52.500  63.410  55.810  1.00  0.00           H  
ATOM   2947  N   PRO B   2      51.570  62.090  53.210  1.00  0.00           N  
ATOM   2948  CA  PRO B   2      51.660  61.810  51.790  1.00  0.00           C  
ATOM   2949  C   PRO B   2      53.110  61.430  51.450  1.00  0.00           C  
ATOM   2950  O   PRO B   2      53.950  62.310  51.450  1.00  0.00           O  
ATOM   2951  CB  PRO B   2      51.220  63.090  51.070  1.00  0.00           C  
ATOM   2952  CG  PRO B   2      51.420  64.250  52.090  1.00  0.00           C  
ATOM   2953  CD  PRO B   2      51.170  63.510  53.360  1.00  0.00           C  
ATOM   2954  N   LYS B   3      53.310  60.170  51.120  1.00  0.00           N  
ATOM   2955  CA  LYS B   3      54.630  59.680  50.640  1.00  0.00           C  
ATOM   2956  C   LYS B   3      54.900  60.110  49.150  1.00  0.00           C  
ATOM   2957  O   LYS B   3      54.010  60.320  48.330  1.00  0.00           O  
ATOM   2958  CB  LYS B   3      54.730  58.100  50.740  1.00  0.00           C  
ATOM   2959  CG  LYS B   3      54.620  57.490  52.130  1.00  0.00           C  
ATOM   2960  CD  LYS B   3      55.930  57.750  52.900  1.00  0.00           C  
ATOM   2961  CE  LYS B   3      55.950  57.140  54.350  1.00  0.00           C  
ATOM   2962  NZ  LYS B   3      57.190  57.390  55.120  1.00  0.00           N1+
ATOM   2963  H   LYS B   3      52.540  59.540  51.140  1.00  0.00           H  
ATOM   2964  HZ1 LYS B   3      57.070  56.820  55.930  1.00  0.00           H  
ATOM   2965  HZ2 LYS B   3      58.000  57.120  54.600  1.00  0.00           H  
ATOM   2966  HZ3 LYS B   3      57.200  58.320  55.490  1.00  0.00           H  
ATOM   2967  N   SER B   4      56.170  60.110  48.840  1.00  0.00           N  
ATOM   2968  CA  SER B   4      56.690  60.610  47.570  1.00  0.00           C  
ATOM   2969  C   SER B   4      56.510  59.690  46.330  1.00  0.00           C  
ATOM   2970  O   SER B   4      56.660  58.440  46.380  1.00  0.00           O  
ATOM   2971  CB  SER B   4      58.170  61.020  47.650  1.00  0.00           C  
ATOM   2972  OG  SER B   4      58.950  59.850  48.010  1.00  0.00           O  
ATOM   2973  H   SER B   4      56.840  59.960  49.570  1.00  0.00           H  
ATOM   2974  HG  SER B   4      59.920  59.910  47.780  1.00  0.00           H  
ATOM   2975  N   PRO B   5      55.860  60.200  45.280  1.00  0.00           N  
ATOM   2976  CA  PRO B   5      55.630  59.580  43.980  1.00  0.00           C  
ATOM   2977  C   PRO B   5      56.920  59.170  43.220  1.00  0.00           C  
ATOM   2978  O   PRO B   5      58.020  59.350  43.810  1.00  0.00           O  
ATOM   2979  CB  PRO B   5      54.640  60.410  43.160  1.00  0.00           C  
ATOM   2980  CG  PRO B   5      55.040  61.780  43.670  1.00  0.00           C  
ATOM   2981  CD  PRO B   5      55.220  61.500  45.210  1.00  0.00           C  
ATOM   2982  N   GLY B   6      56.730  58.530  42.050  1.00  0.00           N  
ATOM   2983  CA  GLY B   6      57.960  58.060  41.340  1.00  0.00           C  
ATOM   2984  C   GLY B   6      57.610  57.220  40.070  1.00  0.00           C  
ATOM   2985  O   GLY B   6      56.510  57.240  39.480  1.00  0.00           O  
ATOM   2986  H   GLY B   6      55.830  58.210  41.760  1.00  0.00           H  
ATOM   2987  N   GLU B   7      58.670  56.720  39.490  1.00  0.00           N  
ATOM   2988  CA  GLU B   7      58.580  55.670  38.380  1.00  0.00           C  
ATOM   2989  C   GLU B   7      58.700  54.200  38.870  1.00  0.00           C  
ATOM   2990  O   GLU B   7      59.320  54.050  39.980  1.00  0.00           O  
ATOM   2991  CB  GLU B   7      59.590  55.990  37.270  1.00  0.00           C  
ATOM   2992  CG  GLU B   7      59.090  57.140  36.340  1.00  0.00           C  
ATOM   2993  CD  GLU B   7      60.090  57.280  35.170  1.00  0.00           C  
ATOM   2994  OE1 GLU B   7      59.680  57.700  34.060  1.00  0.00           O  
ATOM   2995  OE2 GLU B   7      61.300  57.120  35.360  1.00  0.00           O1-
ATOM   2996  H   GLU B   7      59.600  57.040  39.650  1.00  0.00           H  
ATOM   2997  N   Y2P B   8      58.020  53.280  38.160  1.00  0.00           N  
ATOM   2998  CA  Y2P B   8      57.960  51.860  38.580  1.00  0.00           C  
ATOM   2999  C   Y2P B   8      59.120  51.020  38.060  1.00  0.00           C  
ATOM   3000  O   Y2P B   8      59.250  50.880  36.860  1.00  0.00           O  
ATOM   3001  CB  Y2P B   8      56.560  51.240  38.260  1.00  0.00           C  
ATOM   3002  CG  Y2P B   8      56.300  49.870  38.910  1.00  0.00           C  
ATOM   3003  CD1 Y2P B   8      55.700  48.890  38.220  1.00  0.00           C  
ATOM   3004  CD2 Y2P B   8      56.470  49.680  40.300  1.00  0.00           C  
ATOM   3005  CE1 Y2P B   8      55.210  47.780  38.760  1.00  0.00           C  
ATOM   3006  CE2 Y2P B   8      55.840  48.580  40.910  1.00  0.00           C  
ATOM   3007  CZ  Y2P B   8      55.230  47.560  40.200  1.00  0.00           C  
ATOM   3008  OH  Y2P B   8      54.320  46.810  40.900  1.00  0.00           O  
ATOM   3009  OI1 Y2P B   8      53.470  44.510  40.240  1.00  0.00           O  
ATOM   3010  OI2 Y2P B   8      52.020  46.060  41.470  1.00  0.00           O  
ATOM   3011  OI3 Y2P B   8      52.420  46.330  39.260  1.00  0.00           O  
ATOM   3012  PT  Y2P B   8      53.110  45.900  40.520  1.00  0.00           P  
ATOM   3013  H   Y2P B   8      57.300  53.560  37.520  1.00  0.00           H  
ATOM   3014  HD1 Y2P B   8      55.640  48.990  37.130  1.00  0.00           H  
ATOM   3015  HD2 Y2P B   8      56.780  50.520  40.910  1.00  0.00           H  
ATOM   3016  HE1 Y2P B   8      54.700  46.950  38.270  1.00  0.00           H  
ATOM   3017  HE2 Y2P B   8      55.840  48.560  42.000  1.00  0.00           H  
ATOM   3018  N   VAL B   9      60.080  50.700  38.930  1.00  0.00           N  
ATOM   3019  CA  VAL B   9      61.340  50.000  38.550  1.00  0.00           C  
ATOM   3020  C   VAL B   9      61.710  48.710  39.350  1.00  0.00           C  
ATOM   3021  O   VAL B   9      62.760  48.060  39.020  1.00  0.00           O  
ATOM   3022  CB  VAL B   9      62.530  51.040  38.480  1.00  0.00           C  
ATOM   3023  CG1 VAL B   9      62.860  51.660  39.860  1.00  0.00           C  
ATOM   3024  CG2 VAL B   9      63.850  50.640  37.780  1.00  0.00           C  
ATOM   3025  H   VAL B   9      59.840  50.830  39.890  1.00  0.00           H  
ATOM   3026  N   ASN B  10      60.720  48.220  40.140  1.00  0.00           N  
ATOM   3027  CA  ASN B  10      60.780  46.950  40.900  1.00  0.00           C  
ATOM   3028  C   ASN B  10      61.870  46.600  41.940  1.00  0.00           C  
ATOM   3029  O   ASN B  10      61.770  45.710  42.800  1.00  0.00           O  
ATOM   3030  CB  ASN B  10      60.650  45.780  39.930  1.00  0.00           C  
ATOM   3031  CG  ASN B  10      59.190  45.610  39.440  1.00  0.00           C  
ATOM   3032  ND2 ASN B  10      58.820  44.410  38.980  1.00  0.00           N  
ATOM   3033  OD1 ASN B  10      58.430  46.530  39.280  1.00  0.00           O  
ATOM   3034  H   ASN B  10      59.820  48.650  40.150  1.00  0.00           H  
ATOM   3035 1HD2 ASN B  10      59.410  43.610  38.910  1.00  0.00           H  
ATOM   3036 2HD2 ASN B  10      57.860  44.280  38.720  1.00  0.00           H  
ATOM   3037  N   ILE B  11      63.060  47.000  41.490  1.00  0.00           N  
ATOM   3038  CA  ILE B  11      64.300  46.960  42.290  1.00  0.00           C  
ATOM   3039  C   ILE B  11      64.210  48.050  43.250  1.00  0.00           C  
ATOM   3040  O   ILE B  11      63.930  47.730  44.450  1.00  0.00           O  
ATOM   3041  CB  ILE B  11      65.540  46.910  41.410  1.00  0.00           C  
ATOM   3042  CG1 ILE B  11      65.420  45.820  40.360  1.00  0.00           C  
ATOM   3043  CG2 ILE B  11      66.760  46.660  42.350  1.00  0.00           C  
ATOM   3044  CD  ILE B  11      66.630  45.840  39.450  1.00  0.00           C  
ATOM   3045  H   ILE B  11      63.180  47.460  40.600  1.00  0.00           H  
ATOM   3046  N   GLU B  12      64.620  49.270  42.940  1.00  0.00           N  
ATOM   3047  CA  GLU B  12      64.070  50.350  43.770  1.00  0.00           C  
ATOM   3048  C   GLU B  12      62.560  50.520  43.680  1.00  0.00           C  
ATOM   3049  O   GLU B  12      61.860  50.000  42.760  1.00  0.00           O  
ATOM   3050  CB  GLU B  12      64.770  51.660  43.630  1.00  0.00           C  
ATOM   3051  CG  GLU B  12      65.690  51.970  44.830  1.00  0.00           C  
ATOM   3052  CD  GLU B  12      65.110  51.640  46.220  1.00  0.00           C  
ATOM   3053  OE1 GLU B  12      64.030  52.200  46.570  1.00  0.00           O  
ATOM   3054  OE2 GLU B  12      65.760  50.900  46.960  1.00  0.00           O1-
ATOM   3055  H   GLU B  12      65.300  49.530  42.260  1.00  0.00           H  
ATOM   3056  N   PHE B  13      62.040  51.200  44.660  1.00  0.00           N  
ATOM   3057  CA  PHE B  13      60.560  51.330  44.910  1.00  0.00           C  
ATOM   3058  C   PHE B  13      60.160  52.770  45.260  1.00  0.00           C  
ATOM   3059  CB  PHE B  13      60.020  50.380  45.970  1.00  0.00           C  
ATOM   3060  CG  PHE B  13      59.860  48.910  45.510  1.00  0.00           C  
ATOM   3061  CD1 PHE B  13      58.610  48.340  45.280  1.00  0.00           C  
ATOM   3062  CD2 PHE B  13      61.000  48.060  45.700  1.00  0.00           C  
ATOM   3063  CE1 PHE B  13      58.480  46.940  45.300  1.00  0.00           C  
ATOM   3064  CE2 PHE B  13      60.780  46.700  45.690  1.00  0.00           C  
ATOM   3065  CZ  PHE B  13      59.550  46.110  45.540  1.00  0.00           C  
ATOM   3066  O1  PHE B  13      60.500  53.270  46.360  1.00  0.00           O  
ATOM   3067  O2  PHE B  13      59.410  53.400  44.550  1.00  0.00           O  
ATOM   3068  H   PHE B  13      62.680  51.570  45.330  1.00  0.00           H  
ATOM   3069  HD1 PHE B  13      57.710  48.950  45.220  1.00  0.00           H  
ATOM   3070  HD2 PHE B  13      61.980  48.510  45.570  1.00  0.00           H  
ATOM   3071  HE1 PHE B  13      57.470  46.540  45.310  1.00  0.00           H  
ATOM   3072  HE2 PHE B  13      61.620  46.020  45.790  1.00  0.00           H  
ATOM   3073  HZ  PHE B  13      59.470  45.060  45.270  1.00  0.00           H  
ENDMDL
MODEL        2
ATOM      1  N   GLY A   5      63.004  29.698  23.716  1.00  0.00           N  
ATOM      2  CA  GLY A   5      62.186  29.490  24.903  1.00  0.00           C  
ATOM      3  C   GLY A   5      61.519  30.689  25.581  1.00  0.00           C  
ATOM      4  O   GLY A   5      61.539  31.761  25.038  1.00  0.00           O  
ATOM      5  H1  GLY A   5      62.516  30.191  22.991  1.00  0.00           H  
ATOM      6  H2  GLY A   5      63.817  30.243  23.921  1.00  0.00           H  
ATOM      7  H3  GLY A   5      63.392  28.875  23.321  1.00  0.00           H  
ATOM      8  N   PHE A   6      61.011  30.438  26.823  1.00  0.00           N  
ATOM      9  CA  PHE A   6      60.228  31.356  27.713  1.00  0.00           C  
ATOM     10  C   PHE A   6      60.742  32.830  27.632  1.00  0.00           C  
ATOM     11  O   PHE A   6      59.965  33.675  27.187  1.00  0.00           O  
ATOM     12  CB  PHE A   6      60.156  30.990  29.191  1.00  0.00           C  
ATOM     13  CG  PHE A   6      59.663  29.570  29.422  1.00  0.00           C  
ATOM     14  CD1 PHE A   6      58.340  29.297  29.226  1.00  0.00           C  
ATOM     15  CD2 PHE A   6      60.567  28.711  29.907  1.00  0.00           C  
ATOM     16  CE1 PHE A   6      57.936  28.064  29.560  1.00  0.00           C  
ATOM     17  CE2 PHE A   6      60.181  27.388  30.163  1.00  0.00           C  
ATOM     18  CZ  PHE A   6      58.848  27.064  29.976  1.00  0.00           C  
ATOM     19  H   PHE A   6      60.870  29.492  27.135  1.00  0.00           H  
ATOM     20  HD1 PHE A   6      57.617  30.069  28.961  1.00  0.00           H  
ATOM     21  HD2 PHE A   6      61.633  28.850  30.079  1.00  0.00           H  
ATOM     22  HE1 PHE A   6      56.896  27.813  29.370  1.00  0.00           H  
ATOM     23  HE2 PHE A   6      60.859  26.712  30.679  1.00  0.00           H  
ATOM     24  HZ  PHE A   6      58.658  25.992  30.019  1.00  0.00           H  
ATOM     25  N   TRP A   7      62.056  33.001  27.993  1.00  0.00           N  
ATOM     26  CA  TRP A   7      62.709  34.321  27.914  1.00  0.00           C  
ATOM     27  C   TRP A   7      62.612  34.924  26.494  1.00  0.00           C  
ATOM     28  O   TRP A   7      62.185  36.122  26.356  1.00  0.00           O  
ATOM     29  CB  TRP A   7      64.176  34.163  28.316  1.00  0.00           C  
ATOM     30  CG  TRP A   7      64.361  33.720  29.763  1.00  0.00           C  
ATOM     31  CD1 TRP A   7      64.212  34.452  30.874  1.00  0.00           C  
ATOM     32  CD2 TRP A   7      64.549  32.403  30.159  1.00  0.00           C  
ATOM     33  CE2 TRP A   7      64.405  32.386  31.524  1.00  0.00           C  
ATOM     34  CE3 TRP A   7      64.583  31.216  29.429  1.00  0.00           C  
ATOM     35  NE1 TRP A   7      64.260  33.613  31.956  1.00  0.00           N  
ATOM     36  CZ2 TRP A   7      64.251  31.188  32.205  1.00  0.00           C  
ATOM     37  CZ3 TRP A   7      64.299  30.026  30.116  1.00  0.00           C  
ATOM     38  CH2 TRP A   7      64.163  30.006  31.469  1.00  0.00           C  
ATOM     39  H   TRP A   7      62.505  32.339  28.602  1.00  0.00           H  
ATOM     40  HD1 TRP A   7      64.444  35.509  30.842  1.00  0.00           H  
ATOM     41  HE1 TRP A   7      64.523  33.882  32.883  1.00  0.00           H  
ATOM     42  HE3 TRP A   7      64.875  31.351  28.387  1.00  0.00           H  
ATOM     43  HZ2 TRP A   7      64.467  31.099  33.265  1.00  0.00           H  
ATOM     44  HZ3 TRP A   7      64.422  29.049  29.641  1.00  0.00           H  
ATOM     45  HH2 TRP A   7      63.988  29.052  31.971  1.00  0.00           H  
ATOM     46  N   GLU A   8      63.254  34.265  25.512  1.00  0.00           N  
ATOM     47  CA  GLU A   8      63.319  34.693  24.120  1.00  0.00           C  
ATOM     48  C   GLU A   8      61.954  34.957  23.494  1.00  0.00           C  
ATOM     49  O   GLU A   8      61.841  35.966  22.875  1.00  0.00           O  
ATOM     50  CB  GLU A   8      64.273  33.906  23.137  1.00  0.00           C  
ATOM     51  CG  GLU A   8      65.571  33.377  23.738  1.00  0.00           C  
ATOM     52  CD  GLU A   8      65.264  32.020  24.283  1.00  0.00           C  
ATOM     53  OE1 GLU A   8      65.634  31.096  23.541  1.00  0.00           O  
ATOM     54  OE2 GLU A   8      64.801  31.782  25.408  1.00  0.00           O1-
ATOM     55  H   GLU A   8      63.576  33.334  25.666  1.00  0.00           H  
ATOM     56  N   GLU A   9      61.002  34.058  23.777  1.00  0.00           N  
ATOM     57  CA  GLU A   9      59.590  34.292  23.405  1.00  0.00           C  
ATOM     58  C   GLU A   9      58.791  35.377  24.163  1.00  0.00           C  
ATOM     59  O   GLU A   9      57.672  35.730  23.706  1.00  0.00           O  
ATOM     60  CB  GLU A   9      58.866  32.994  23.551  1.00  0.00           C  
ATOM     61  CG  GLU A   9      59.427  31.844  22.689  1.00  0.00           C  
ATOM     62  CD  GLU A   9      58.989  30.400  23.091  1.00  0.00           C  
ATOM     63  OE1 GLU A   9      58.892  30.144  24.309  1.00  0.00           O  
ATOM     64  OE2 GLU A   9      58.475  29.677  22.222  1.00  0.00           O1-
ATOM     65  H   GLU A   9      61.117  33.156  24.187  1.00  0.00           H  
ATOM     66  N   PHE A  10      59.157  35.710  25.384  1.00  0.00           N  
ATOM     67  CA  PHE A  10      58.629  36.842  26.130  1.00  0.00           C  
ATOM     68  C   PHE A  10      58.850  38.255  25.694  1.00  0.00           C  
ATOM     69  O   PHE A  10      57.909  39.044  25.893  1.00  0.00           O  
ATOM     70  CB  PHE A  10      58.965  36.796  27.607  1.00  0.00           C  
ATOM     71  CG  PHE A  10      58.035  37.579  28.545  1.00  0.00           C  
ATOM     72  CD1 PHE A  10      56.645  37.244  28.605  1.00  0.00           C  
ATOM     73  CD2 PHE A  10      58.431  38.567  29.487  1.00  0.00           C  
ATOM     74  CE1 PHE A  10      55.702  37.870  29.461  1.00  0.00           C  
ATOM     75  CE2 PHE A  10      57.478  39.240  30.263  1.00  0.00           C  
ATOM     76  CZ  PHE A  10      56.088  38.951  30.244  1.00  0.00           C  
ATOM     77  H   PHE A  10      59.769  35.136  25.928  1.00  0.00           H  
ATOM     78  HD1 PHE A  10      56.280  36.363  28.092  1.00  0.00           H  
ATOM     79  HD2 PHE A  10      59.323  39.162  29.309  1.00  0.00           H  
ATOM     80  HE1 PHE A  10      54.788  37.287  29.552  1.00  0.00           H  
ATOM     81  HE2 PHE A  10      58.013  40.039  30.771  1.00  0.00           H  
ATOM     82  HZ  PHE A  10      55.371  39.717  30.536  1.00  0.00           H  
ATOM     83  N   GLU A  11      59.750  38.378  24.741  1.00  0.00           N  
ATOM     84  CA  GLU A  11      60.321  39.660  24.291  1.00  0.00           C  
ATOM     85  C   GLU A  11      59.269  40.686  23.811  1.00  0.00           C  
ATOM     86  O   GLU A  11      59.256  41.678  24.500  1.00  0.00           O  
ATOM     87  CB  GLU A  11      61.314  39.408  23.103  1.00  0.00           C  
ATOM     88  CG  GLU A  11      62.050  40.618  22.612  1.00  0.00           C  
ATOM     89  CD  GLU A  11      63.138  40.291  21.533  1.00  0.00           C  
ATOM     90  OE1 GLU A  11      62.901  39.499  20.563  1.00  0.00           O  
ATOM     91  OE2 GLU A  11      64.047  41.083  21.315  1.00  0.00           O1-
ATOM     92  H   GLU A  11      60.317  37.628  24.389  1.00  0.00           H  
ATOM     93  N   THR A  12      58.198  40.259  23.120  1.00  0.00           N  
ATOM     94  CA  THR A  12      57.160  41.193  22.681  1.00  0.00           C  
ATOM     95  C   THR A  12      56.019  41.388  23.750  1.00  0.00           C  
ATOM     96  O   THR A  12      55.573  42.536  23.772  1.00  0.00           O  
ATOM     97  CB  THR A  12      56.403  40.971  21.391  1.00  0.00           C  
ATOM     98  CG2 THR A  12      57.386  40.892  20.187  1.00  0.00           C  
ATOM     99  OG1 THR A  12      55.511  39.843  21.405  1.00  0.00           O  
ATOM    100  H   THR A  12      58.161  39.335  22.724  1.00  0.00           H  
ATOM    101  HG1 THR A  12      55.250  39.498  20.504  1.00  0.00           H  
ATOM    102  N   LEU A  13      55.819  40.493  24.727  1.00  0.00           N  
ATOM    103  CA  LEU A  13      54.770  40.675  25.809  1.00  0.00           C  
ATOM    104  C   LEU A  13      55.250  41.631  26.922  1.00  0.00           C  
ATOM    105  O   LEU A  13      54.409  42.408  27.409  1.00  0.00           O  
ATOM    106  CB  LEU A  13      54.409  39.310  26.397  1.00  0.00           C  
ATOM    107  CG  LEU A  13      53.842  38.352  25.318  1.00  0.00           C  
ATOM    108  CD1 LEU A  13      54.071  36.997  25.937  1.00  0.00           C  
ATOM    109  CD2 LEU A  13      52.374  38.685  25.112  1.00  0.00           C  
ATOM    110  H   LEU A  13      56.507  39.786  24.879  1.00  0.00           H  
ATOM    111  N   GLN A  14      56.559  41.703  27.179  1.00  0.00           N  
ATOM    112  CA  GLN A  14      57.143  42.767  28.014  1.00  0.00           C  
ATOM    113  C   GLN A  14      57.080  44.159  27.424  1.00  0.00           C  
ATOM    114  O   GLN A  14      56.866  45.194  28.105  1.00  0.00           O  
ATOM    115  CB  GLN A  14      58.621  42.343  28.231  1.00  0.00           C  
ATOM    116  CG  GLN A  14      59.306  43.185  29.301  1.00  0.00           C  
ATOM    117  CD  GLN A  14      60.581  42.426  29.761  1.00  0.00           C  
ATOM    118  NE2 GLN A  14      60.519  41.753  30.907  1.00  0.00           N  
ATOM    119  OE1 GLN A  14      61.554  42.488  29.054  1.00  0.00           O  
ATOM    120  H   GLN A  14      57.168  40.909  27.212  1.00  0.00           H  
ATOM    121 1HE2 GLN A  14      59.675  41.876  31.435  1.00  0.00           H  
ATOM    122 2HE2 GLN A  14      61.314  41.379  31.365  1.00  0.00           H  
ATOM    123  N   GLN A  15      57.145  44.236  26.060  1.00  0.00           N  
ATOM    124  CA  GLN A  15      57.141  45.472  25.259  1.00  0.00           C  
ATOM    125  C   GLN A  15      55.694  46.045  25.103  1.00  0.00           C  
ATOM    126  O   GLN A  15      54.728  45.634  25.751  1.00  0.00           O  
ATOM    127  CB  GLN A  15      57.662  45.022  23.888  1.00  0.00           C  
ATOM    128  CG  GLN A  15      59.168  44.673  23.860  1.00  0.00           C  
ATOM    129  CD  GLN A  15      59.640  44.561  22.397  1.00  0.00           C  
ATOM    130  NE2 GLN A  15      60.983  44.496  22.260  1.00  0.00           N  
ATOM    131  OE1 GLN A  15      58.952  44.716  21.424  1.00  0.00           O  
ATOM    132  H   GLN A  15      57.183  43.438  25.470  1.00  0.00           H  
ATOM    133 1HE2 GLN A  15      61.589  44.531  23.060  1.00  0.00           H  
ATOM    134 2HE2 GLN A  15      61.435  44.799  21.413  1.00  0.00           H  
ATOM    135  N   GLN A  16      55.504  47.004  24.224  1.00  0.00           N  
ATOM    136  CA  GLN A  16      54.181  47.392  23.677  1.00  0.00           C  
ATOM    137  C   GLN A  16      53.127  48.099  24.595  1.00  0.00           C  
ATOM    138  O   GLN A  16      52.002  48.284  24.112  1.00  0.00           O  
ATOM    139  CB  GLN A  16      53.597  46.351  22.695  1.00  0.00           C  
ATOM    140  CG  GLN A  16      54.145  46.346  21.258  1.00  0.00           C  
ATOM    141  CD  GLN A  16      53.692  45.164  20.436  1.00  0.00           C  
ATOM    142  NE2 GLN A  16      54.598  44.668  19.593  1.00  0.00           N  
ATOM    143  OE1 GLN A  16      52.625  44.651  20.653  1.00  0.00           O  
ATOM    144  H   GLN A  16      56.252  47.578  23.881  1.00  0.00           H  
ATOM    145 1HE2 GLN A  16      55.511  45.042  19.512  1.00  0.00           H  
ATOM    146 2HE2 GLN A  16      54.429  43.768  19.186  1.00  0.00           H  
ATOM    147  N   GLU A  17      53.598  48.617  25.757  1.00  0.00           N  
ATOM    148  CA  GLU A  17      52.691  49.236  26.803  1.00  0.00           C  
ATOM    149  C   GLU A  17      51.944  50.478  26.245  1.00  0.00           C  
ATOM    150  O   GLU A  17      50.709  50.652  26.350  1.00  0.00           O  
ATOM    151  CB  GLU A  17      53.496  49.606  28.055  1.00  0.00           C  
ATOM    152  CG  GLU A  17      54.975  49.952  27.988  1.00  0.00           C  
ATOM    153  CD  GLU A  17      55.340  51.176  27.149  1.00  0.00           C  
ATOM    154  OE1 GLU A  17      55.651  50.950  25.921  1.00  0.00           O  
ATOM    155  OE2 GLU A  17      55.356  52.325  27.586  1.00  0.00           O1-
ATOM    156  H   GLU A  17      54.583  48.709  25.861  1.00  0.00           H  
ATOM    157  N   CYS A  18      52.724  51.314  25.527  1.00  0.00           N  
ATOM    158  CA  CYS A  18      52.126  52.531  24.883  1.00  0.00           C  
ATOM    159  C   CYS A  18      51.724  52.365  23.383  1.00  0.00           C  
ATOM    160  O   CYS A  18      50.836  53.041  22.950  1.00  0.00           O  
ATOM    161  CB  CYS A  18      53.306  53.527  24.918  1.00  0.00           C  
ATOM    162  SG  CYS A  18      53.674  54.323  26.553  1.00  0.00           S  
ATOM    163  H   CYS A  18      53.700  51.433  25.709  1.00  0.00           H  
ATOM    164  HG  CYS A  18      54.374  53.308  27.036  1.00  0.00           H  
ATOM    165  N   LYS A  19      52.434  51.541  22.684  1.00  0.00           N  
ATOM    166  CA  LYS A  19      52.181  51.003  21.348  1.00  0.00           C  
ATOM    167  C   LYS A  19      50.929  50.175  21.135  1.00  0.00           C  
ATOM    168  O   LYS A  19      50.496  49.873  20.009  1.00  0.00           O  
ATOM    169  CB  LYS A  19      53.421  50.209  20.830  1.00  0.00           C  
ATOM    170  CG  LYS A  19      54.408  51.235  20.272  1.00  0.00           C  
ATOM    171  CD  LYS A  19      55.759  50.560  19.964  1.00  0.00           C  
ATOM    172  CE  LYS A  19      55.631  49.736  18.679  1.00  0.00           C  
ATOM    173  NZ  LYS A  19      55.476  50.507  17.411  1.00  0.00           N1+
ATOM    174  H   LYS A  19      53.397  51.344  22.873  1.00  0.00           H  
ATOM    175  HZ1 LYS A  19      55.101  49.858  16.742  1.00  0.00           H  
ATOM    176  HZ2 LYS A  19      54.923  51.334  17.498  1.00  0.00           H  
ATOM    177  HZ3 LYS A  19      56.373  50.860  17.147  1.00  0.00           H  
ATOM    178  N   LEU A  20      50.406  49.660  22.292  1.00  0.00           N  
ATOM    179  CA  LEU A  20      49.003  49.142  22.345  1.00  0.00           C  
ATOM    180  C   LEU A  20      47.944  50.205  22.034  1.00  0.00           C  
ATOM    181  O   LEU A  20      47.639  51.061  22.878  1.00  0.00           O  
ATOM    182  CB  LEU A  20      48.601  48.399  23.596  1.00  0.00           C  
ATOM    183  CG  LEU A  20      49.129  46.937  23.545  1.00  0.00           C  
ATOM    184  CD1 LEU A  20      49.696  46.480  24.911  1.00  0.00           C  
ATOM    185  CD2 LEU A  20      47.987  45.961  23.048  1.00  0.00           C  
ATOM    186  H   LEU A  20      50.916  49.529  23.143  1.00  0.00           H  
ATOM    187  N   LEU A  21      47.252  50.014  20.917  1.00  0.00           N  
ATOM    188  CA  LEU A  21      46.514  51.028  20.161  1.00  0.00           C  
ATOM    189  C   LEU A  21      45.126  51.134  20.697  1.00  0.00           C  
ATOM    190  O   LEU A  21      44.203  50.460  20.222  1.00  0.00           O  
ATOM    191  CB  LEU A  21      46.518  50.664  18.694  1.00  0.00           C  
ATOM    192  CG  LEU A  21      46.158  51.769  17.734  1.00  0.00           C  
ATOM    193  CD1 LEU A  21      47.337  52.331  17.012  1.00  0.00           C  
ATOM    194  CD2 LEU A  21      45.214  51.269  16.580  1.00  0.00           C  
ATOM    195  H   LEU A  21      47.195  49.090  20.524  1.00  0.00           H  
ATOM    196  N   TYR A  22      44.909  52.135  21.583  1.00  0.00           N  
ATOM    197  CA  TYR A  22      43.677  52.379  22.434  1.00  0.00           C  
ATOM    198  C   TYR A  22      43.960  53.688  23.182  1.00  0.00           C  
ATOM    199  O   TYR A  22      44.994  53.821  23.854  1.00  0.00           O  
ATOM    200  CB  TYR A  22      43.428  51.329  23.580  1.00  0.00           C  
ATOM    201  CG  TYR A  22      43.444  49.862  23.111  1.00  0.00           C  
ATOM    202  CD1 TYR A  22      42.210  49.319  22.710  1.00  0.00           C  
ATOM    203  CD2 TYR A  22      44.599  49.125  22.918  1.00  0.00           C  
ATOM    204  CE1 TYR A  22      42.169  48.048  22.170  1.00  0.00           C  
ATOM    205  CE2 TYR A  22      44.544  47.917  22.347  1.00  0.00           C  
ATOM    206  CZ  TYR A  22      43.358  47.302  22.007  1.00  0.00           C  
ATOM    207  OH  TYR A  22      43.258  45.952  21.642  1.00  0.00           O  
ATOM    208  H   TYR A  22      45.598  52.860  21.678  1.00  0.00           H  
ATOM    209  HD1 TYR A  22      41.315  49.946  22.745  1.00  0.00           H  
ATOM    210  HD2 TYR A  22      45.383  49.460  23.586  1.00  0.00           H  
ATOM    211  HE1 TYR A  22      41.219  47.627  21.845  1.00  0.00           H  
ATOM    212  HE2 TYR A  22      45.457  47.501  21.913  1.00  0.00           H  
ATOM    213  HH  TYR A  22      42.392  45.530  21.916  1.00  0.00           H  
ATOM    214  N   SER A  23      42.908  54.499  23.303  1.00  0.00           N  
ATOM    215  CA  SER A  23      43.102  55.869  23.840  1.00  0.00           C  
ATOM    216  C   SER A  23      43.316  55.987  25.373  1.00  0.00           C  
ATOM    217  O   SER A  23      42.636  55.304  26.215  1.00  0.00           O  
ATOM    218  CB  SER A  23      41.868  56.672  23.529  1.00  0.00           C  
ATOM    219  OG  SER A  23      41.877  58.045  23.973  1.00  0.00           O  
ATOM    220  H   SER A  23      41.960  54.180  23.274  1.00  0.00           H  
ATOM    221  HG  SER A  23      41.533  58.166  24.900  1.00  0.00           H  
ATOM    222  N   ARG A  24      44.046  57.029  25.734  1.00  0.00           N  
ATOM    223  CA  ARG A  24      44.416  57.258  27.142  1.00  0.00           C  
ATOM    224  C   ARG A  24      44.194  58.738  27.581  1.00  0.00           C  
ATOM    225  O   ARG A  24      44.715  59.154  28.601  1.00  0.00           O  
ATOM    226  CB  ARG A  24      45.910  56.855  27.327  1.00  0.00           C  
ATOM    227  CG  ARG A  24      46.177  55.406  26.913  1.00  0.00           C  
ATOM    228  CD  ARG A  24      47.566  54.978  27.432  1.00  0.00           C  
ATOM    229  NE  ARG A  24      48.698  55.795  26.927  1.00  0.00           N  
ATOM    230  CZ  ARG A  24      49.911  55.710  27.383  1.00  0.00           C  
ATOM    231  NH1 ARG A  24      50.255  54.881  28.344  1.00  0.00           N1+
ATOM    232  NH2 ARG A  24      50.841  56.379  26.745  1.00  0.00           N  
ATOM    233  H   ARG A  24      44.344  57.691  25.050  1.00  0.00           H  
ATOM    234  HE  ARG A  24      48.515  56.273  26.067  1.00  0.00           H  
ATOM    235 1HH1 ARG A  24      49.607  54.205  28.687  1.00  0.00           H  
ATOM    236 2HH1 ARG A  24      51.169  54.884  28.747  1.00  0.00           H  
ATOM    237 1HH2 ARG A  24      50.682  56.780  25.845  1.00  0.00           H  
ATOM    238 2HH2 ARG A  24      51.784  56.579  27.043  1.00  0.00           H  
ATOM    239  N   LYS A  25      43.283  59.468  26.907  1.00  0.00           N  
ATOM    240  CA  LYS A  25      43.102  60.910  27.140  1.00  0.00           C  
ATOM    241  C   LYS A  25      42.828  61.339  28.612  1.00  0.00           C  
ATOM    242  O   LYS A  25      43.434  62.264  29.107  1.00  0.00           O  
ATOM    243  CB  LYS A  25      42.051  61.611  26.187  1.00  0.00           C  
ATOM    244  CG  LYS A  25      42.466  61.607  24.737  1.00  0.00           C  
ATOM    245  CD  LYS A  25      41.239  61.933  23.941  1.00  0.00           C  
ATOM    246  CE  LYS A  25      41.447  61.407  22.503  1.00  0.00           C  
ATOM    247  NZ  LYS A  25      41.145  59.960  22.213  1.00  0.00           N1+
ATOM    248  H   LYS A  25      42.450  59.038  26.548  1.00  0.00           H  
ATOM    249  HZ1 LYS A  25      40.200  59.711  22.415  1.00  0.00           H  
ATOM    250  HZ2 LYS A  25      41.199  59.699  21.248  1.00  0.00           H  
ATOM    251  HZ3 LYS A  25      41.767  59.396  22.751  1.00  0.00           H  
ATOM    252  N   GLU A  26      41.823  60.763  29.217  1.00  0.00           N  
ATOM    253  CA  GLU A  26      41.481  61.037  30.582  1.00  0.00           C  
ATOM    254  C   GLU A  26      42.627  60.868  31.655  1.00  0.00           C  
ATOM    255  O   GLU A  26      43.069  61.741  32.353  1.00  0.00           O  
ATOM    256  CB  GLU A  26      40.208  60.351  30.932  1.00  0.00           C  
ATOM    257  CG  GLU A  26      39.082  61.108  30.237  1.00  0.00           C  
ATOM    258  CD  GLU A  26      37.776  60.289  30.147  1.00  0.00           C  
ATOM    259  OE1 GLU A  26      36.802  60.794  30.718  1.00  0.00           O  
ATOM    260  OE2 GLU A  26      37.668  59.391  29.313  1.00  0.00           O1-
ATOM    261  H   GLU A  26      41.333  59.953  28.889  1.00  0.00           H  
ATOM    262  N   GLY A  27      43.225  59.665  31.641  1.00  0.00           N  
ATOM    263  CA  GLY A  27      44.512  59.282  32.299  1.00  0.00           C  
ATOM    264  C   GLY A  27      45.766  60.054  32.017  1.00  0.00           C  
ATOM    265  O   GLY A  27      46.520  60.416  32.980  1.00  0.00           O  
ATOM    266  H   GLY A  27      42.771  58.990  31.057  1.00  0.00           H  
ATOM    267  N   GLN A  28      45.886  60.509  30.726  1.00  0.00           N  
ATOM    268  CA  GLN A  28      46.894  61.382  30.122  1.00  0.00           C  
ATOM    269  C   GLN A  28      46.815  62.903  30.570  1.00  0.00           C  
ATOM    270  O   GLN A  28      47.681  63.664  30.326  1.00  0.00           O  
ATOM    271  CB  GLN A  28      46.942  61.394  28.570  1.00  0.00           C  
ATOM    272  CG  GLN A  28      47.882  60.295  28.032  1.00  0.00           C  
ATOM    273  CD  GLN A  28      47.856  60.321  26.528  1.00  0.00           C  
ATOM    274  NE2 GLN A  28      48.970  60.484  25.882  1.00  0.00           N  
ATOM    275  OE1 GLN A  28      46.854  60.071  25.882  1.00  0.00           O  
ATOM    276  H   GLN A  28      45.158  60.231  30.093  1.00  0.00           H  
ATOM    277 1HE2 GLN A  28      49.891  60.521  26.261  1.00  0.00           H  
ATOM    278 2HE2 GLN A  28      48.863  60.567  24.884  1.00  0.00           H  
ATOM    279  N   ARG A  29      45.751  63.259  31.303  1.00  0.00           N  
ATOM    280  CA  ARG A  29      45.543  64.654  31.706  1.00  0.00           C  
ATOM    281  C   ARG A  29      46.478  65.007  32.807  1.00  0.00           C  
ATOM    282  O   ARG A  29      46.657  64.195  33.742  1.00  0.00           O  
ATOM    283  CB  ARG A  29      44.042  64.971  32.066  1.00  0.00           C  
ATOM    284  CG  ARG A  29      43.124  64.881  30.838  1.00  0.00           C  
ATOM    285  CD  ARG A  29      41.669  65.182  31.389  1.00  0.00           C  
ATOM    286  NE  ARG A  29      40.656  65.140  30.276  1.00  0.00           N  
ATOM    287  CZ  ARG A  29      39.361  64.922  30.571  1.00  0.00           C  
ATOM    288  NH1 ARG A  29      38.892  64.676  31.796  1.00  0.00           N1+
ATOM    289  NH2 ARG A  29      38.485  64.984  29.561  1.00  0.00           N  
ATOM    290  H   ARG A  29      44.959  62.667  31.476  1.00  0.00           H  
ATOM    291  HE  ARG A  29      40.916  65.422  29.357  1.00  0.00           H  
ATOM    292 1HH1 ARG A  29      39.465  64.519  32.593  1.00  0.00           H  
ATOM    293 2HH1 ARG A  29      37.965  65.000  31.996  1.00  0.00           H  
ATOM    294 1HH2 ARG A  29      38.789  65.076  28.608  1.00  0.00           H  
ATOM    295 2HH2 ARG A  29      37.519  65.021  29.794  1.00  0.00           H  
ATOM    296  N   GLN A  30      46.894  66.219  32.778  1.00  0.00           N  
ATOM    297  CA  GLN A  30      47.955  66.833  33.672  1.00  0.00           C  
ATOM    298  C   GLN A  30      47.791  66.620  35.205  1.00  0.00           C  
ATOM    299  O   GLN A  30      48.459  65.753  35.812  1.00  0.00           O  
ATOM    300  CB  GLN A  30      48.142  68.319  33.419  1.00  0.00           C  
ATOM    301  CG  GLN A  30      49.367  68.908  34.041  1.00  0.00           C  
ATOM    302  CD  GLN A  30      49.426  70.381  33.886  1.00  0.00           C  
ATOM    303  NE2 GLN A  30      49.165  71.108  34.993  1.00  0.00           N  
ATOM    304  OE1 GLN A  30      49.353  71.003  32.788  1.00  0.00           O  
ATOM    305  H   GLN A  30      46.627  66.829  32.033  1.00  0.00           H  
ATOM    306 1HE2 GLN A  30      48.922  70.619  35.833  1.00  0.00           H  
ATOM    307 2HE2 GLN A  30      49.265  72.097  34.961  1.00  0.00           H  
ATOM    308  N   GLU A  31      46.655  67.094  35.703  1.00  0.00           N  
ATOM    309  CA  GLU A  31      46.359  66.713  37.101  1.00  0.00           C  
ATOM    310  C   GLU A  31      46.269  65.204  37.402  1.00  0.00           C  
ATOM    311  O   GLU A  31      46.978  64.695  38.272  1.00  0.00           O  
ATOM    312  CB  GLU A  31      45.119  67.342  37.784  1.00  0.00           C  
ATOM    313  CG  GLU A  31      45.325  68.861  37.955  1.00  0.00           C  
ATOM    314  CD  GLU A  31      44.085  69.500  38.635  1.00  0.00           C  
ATOM    315  OE1 GLU A  31      43.830  69.277  39.874  1.00  0.00           O  
ATOM    316  OE2 GLU A  31      43.153  70.034  37.980  1.00  0.00           O1-
ATOM    317  H   GLU A  31      45.968  67.563  35.143  1.00  0.00           H  
ATOM    318  N   ASN A  32      45.533  64.477  36.608  1.00  0.00           N  
ATOM    319  CA  ASN A  32      45.346  63.014  36.714  1.00  0.00           C  
ATOM    320  C   ASN A  32      46.634  62.179  36.685  1.00  0.00           C  
ATOM    321  O   ASN A  32      46.920  61.437  37.656  1.00  0.00           O  
ATOM    322  CB  ASN A  32      44.403  62.527  35.566  1.00  0.00           C  
ATOM    323  CG  ASN A  32      42.955  62.978  35.635  1.00  0.00           C  
ATOM    324  ND2 ASN A  32      42.286  62.847  34.536  1.00  0.00           N  
ATOM    325  OD1 ASN A  32      42.479  63.705  36.431  1.00  0.00           O  
ATOM    326  H   ASN A  32      44.971  64.931  35.929  1.00  0.00           H  
ATOM    327 1HD2 ASN A  32      42.578  62.355  33.705  1.00  0.00           H  
ATOM    328 2HD2 ASN A  32      41.439  63.378  34.565  1.00  0.00           H  
ATOM    329  N   LYS A  33      47.539  62.566  35.819  1.00  0.00           N  
ATOM    330  CA  LYS A  33      48.938  62.046  35.770  1.00  0.00           C  
ATOM    331  C   LYS A  33      49.787  62.397  37.055  1.00  0.00           C  
ATOM    332  O   LYS A  33      50.495  61.530  37.507  1.00  0.00           O  
ATOM    333  CB  LYS A  33      49.642  62.694  34.520  1.00  0.00           C  
ATOM    334  CG  LYS A  33      50.816  61.916  33.963  1.00  0.00           C  
ATOM    335  CD  LYS A  33      51.307  62.544  32.707  1.00  0.00           C  
ATOM    336  CE  LYS A  33      52.559  61.971  32.034  1.00  0.00           C  
ATOM    337  NZ  LYS A  33      52.794  62.624  30.753  1.00  0.00           N1+
ATOM    338  H   LYS A  33      47.193  63.158  35.092  1.00  0.00           H  
ATOM    339  HZ1 LYS A  33      53.303  63.481  30.698  1.00  0.00           H  
ATOM    340  HZ2 LYS A  33      53.370  61.930  30.316  1.00  0.00           H  
ATOM    341  HZ3 LYS A  33      51.972  62.772  30.197  1.00  0.00           H  
ATOM    342  N   ASN A  34      49.946  63.704  37.415  1.00  0.00           N  
ATOM    343  CA  ASN A  34      50.579  64.212  38.654  1.00  0.00           C  
ATOM    344  C   ASN A  34      49.973  63.855  40.002  1.00  0.00           C  
ATOM    345  O   ASN A  34      50.594  64.191  41.025  1.00  0.00           O  
ATOM    346  CB  ASN A  34      50.787  65.710  38.555  1.00  0.00           C  
ATOM    347  CG  ASN A  34      52.089  65.813  37.807  1.00  0.00           C  
ATOM    348  ND2 ASN A  34      53.173  66.240  38.378  1.00  0.00           N  
ATOM    349  OD1 ASN A  34      52.041  65.502  36.618  1.00  0.00           O  
ATOM    350  H   ASN A  34      49.762  64.429  36.747  1.00  0.00           H  
ATOM    351 1HD2 ASN A  34      53.300  66.445  39.347  1.00  0.00           H  
ATOM    352 2HD2 ASN A  34      53.923  66.538  37.791  1.00  0.00           H  
ATOM    353  N   LYS A  35      48.684  63.528  39.982  1.00  0.00           N  
ATOM    354  CA  LYS A  35      48.034  62.989  41.175  1.00  0.00           C  
ATOM    355  C   LYS A  35      48.341  61.447  41.281  1.00  0.00           C  
ATOM    356  O   LYS A  35      48.482  60.990  42.418  1.00  0.00           O  
ATOM    357  CB  LYS A  35      46.540  63.314  41.071  1.00  0.00           C  
ATOM    358  CG  LYS A  35      46.459  64.859  41.285  1.00  0.00           C  
ATOM    359  CD  LYS A  35      45.117  65.397  41.748  1.00  0.00           C  
ATOM    360  CE  LYS A  35      45.290  66.838  42.123  1.00  0.00           C  
ATOM    361  NZ  LYS A  35      44.026  67.609  42.181  1.00  0.00           N1+
ATOM    362  H   LYS A  35      48.236  63.518  39.086  1.00  0.00           H  
ATOM    363  HZ1 LYS A  35      43.312  66.930  42.342  1.00  0.00           H  
ATOM    364  HZ2 LYS A  35      44.073  68.304  42.892  1.00  0.00           H  
ATOM    365  HZ3 LYS A  35      43.779  68.036  41.305  1.00  0.00           H  
ATOM    366  N   ASN A  36      48.486  60.664  40.146  1.00  0.00           N  
ATOM    367  CA  ASN A  36      49.168  59.328  40.167  1.00  0.00           C  
ATOM    368  C   ASN A  36      50.624  59.431  40.682  1.00  0.00           C  
ATOM    369  O   ASN A  36      51.259  60.408  40.288  1.00  0.00           O  
ATOM    370  CB  ASN A  36      49.270  58.540  38.869  1.00  0.00           C  
ATOM    371  CG  ASN A  36      47.929  58.311  38.104  1.00  0.00           C  
ATOM    372  ND2 ASN A  36      48.013  58.301  36.821  1.00  0.00           N  
ATOM    373  OD1 ASN A  36      46.928  58.115  38.766  1.00  0.00           O  
ATOM    374  H   ASN A  36      48.330  60.988  39.208  1.00  0.00           H  
ATOM    375 1HD2 ASN A  36      48.925  58.252  36.408  1.00  0.00           H  
ATOM    376 2HD2 ASN A  36      47.229  58.633  36.303  1.00  0.00           H  
ATOM    377  N   ARG A  37      51.132  58.458  41.457  1.00  0.00           N  
ATOM    378  CA  ARG A  37      52.507  58.528  41.974  1.00  0.00           C  
ATOM    379  C   ARG A  37      53.595  58.163  40.972  1.00  0.00           C  
ATOM    380  O   ARG A  37      54.436  59.038  40.692  1.00  0.00           O  
ATOM    381  CB  ARG A  37      52.471  57.615  43.190  1.00  0.00           C  
ATOM    382  CG  ARG A  37      53.723  57.881  44.040  1.00  0.00           C  
ATOM    383  CD  ARG A  37      53.875  56.676  45.034  1.00  0.00           C  
ATOM    384  NE  ARG A  37      52.830  56.658  46.089  1.00  0.00           N  
ATOM    385  CZ  ARG A  37      52.057  55.696  46.508  1.00  0.00           C  
ATOM    386  NH1 ARG A  37      51.843  54.564  45.805  1.00  0.00           N1+
ATOM    387  NH2 ARG A  37      51.507  55.913  47.762  1.00  0.00           N  
ATOM    388  H   ARG A  37      50.559  57.675  41.698  1.00  0.00           H  
ATOM    389  HE  ARG A  37      52.740  57.558  46.522  1.00  0.00           H  
ATOM    390 1HH1 ARG A  37      52.406  54.357  45.005  1.00  0.00           H  
ATOM    391 2HH1 ARG A  37      51.174  53.907  46.144  1.00  0.00           H  
ATOM    392 1HH2 ARG A  37      51.687  56.653  48.406  1.00  0.00           H  
ATOM    393 2HH2 ARG A  37      50.916  55.206  48.162  1.00  0.00           H  
ATOM    394  N   TYR A  38      53.199  57.215  40.177  1.00  0.00           N  
ATOM    395  CA  TYR A  38      54.167  56.525  39.286  1.00  0.00           C  
ATOM    396  C   TYR A  38      53.756  56.942  37.881  1.00  0.00           C  
ATOM    397  O   TYR A  38      52.673  56.549  37.319  1.00  0.00           O  
ATOM    398  CB  TYR A  38      54.070  54.999  39.540  1.00  0.00           C  
ATOM    399  CG  TYR A  38      54.141  54.567  40.968  1.00  0.00           C  
ATOM    400  CD1 TYR A  38      55.292  54.672  41.761  1.00  0.00           C  
ATOM    401  CD2 TYR A  38      53.062  53.842  41.336  1.00  0.00           C  
ATOM    402  CE1 TYR A  38      55.341  54.114  43.043  1.00  0.00           C  
ATOM    403  CE2 TYR A  38      53.234  53.183  42.497  1.00  0.00           C  
ATOM    404  CZ  TYR A  38      54.292  53.348  43.411  1.00  0.00           C  
ATOM    405  OH  TYR A  38      54.064  53.186  44.700  1.00  0.00           O  
ATOM    406  H   TYR A  38      52.254  56.880  40.163  1.00  0.00           H  
ATOM    407  HD1 TYR A  38      56.174  55.171  41.372  1.00  0.00           H  
ATOM    408  HD2 TYR A  38      52.203  53.623  40.702  1.00  0.00           H  
ATOM    409  HE1 TYR A  38      55.971  54.657  43.746  1.00  0.00           H  
ATOM    410  HE2 TYR A  38      52.494  52.410  42.695  1.00  0.00           H  
ATOM    411  HH  TYR A  38      54.745  53.512  45.354  1.00  0.00           H  
ATOM    412  N   LYS A  39      54.561  57.805  37.268  1.00  0.00           N  
ATOM    413  CA  LYS A  39      54.367  58.402  35.960  1.00  0.00           C  
ATOM    414  C   LYS A  39      53.959  57.520  34.779  1.00  0.00           C  
ATOM    415  O   LYS A  39      53.143  57.809  33.959  1.00  0.00           O  
ATOM    416  CB  LYS A  39      55.667  59.186  35.646  1.00  0.00           C  
ATOM    417  CG  LYS A  39      55.819  60.371  36.629  1.00  0.00           C  
ATOM    418  CD  LYS A  39      57.118  61.124  36.380  1.00  0.00           C  
ATOM    419  CE  LYS A  39      57.290  62.514  36.976  1.00  0.00           C  
ATOM    420  NZ  LYS A  39      58.466  63.172  36.436  1.00  0.00           N1+
ATOM    421  H   LYS A  39      55.383  58.026  37.789  1.00  0.00           H  
ATOM    422  HZ1 LYS A  39      59.230  62.553  36.620  1.00  0.00           H  
ATOM    423  HZ2 LYS A  39      58.389  63.235  35.440  1.00  0.00           H  
ATOM    424  HZ3 LYS A  39      58.594  64.106  36.761  1.00  0.00           H  
ATOM    425  N   ASN A  40      54.361  56.232  34.813  1.00  0.00           N  
ATOM    426  CA  ASN A  40      53.964  55.180  33.872  1.00  0.00           C  
ATOM    427  C   ASN A  40      52.633  54.475  33.959  1.00  0.00           C  
ATOM    428  O   ASN A  40      52.151  53.973  32.932  1.00  0.00           O  
ATOM    429  CB  ASN A  40      55.211  54.292  33.633  1.00  0.00           C  
ATOM    430  CG  ASN A  40      55.738  53.666  34.945  1.00  0.00           C  
ATOM    431  ND2 ASN A  40      56.115  52.428  34.730  1.00  0.00           N  
ATOM    432  OD1 ASN A  40      56.032  54.394  35.909  1.00  0.00           O  
ATOM    433  H   ASN A  40      55.017  55.923  35.503  1.00  0.00           H  
ATOM    434 1HD2 ASN A  40      55.893  51.911  33.907  1.00  0.00           H  
ATOM    435 2HD2 ASN A  40      56.781  51.924  35.284  1.00  0.00           H  
ATOM    436  N   ILE A  41      52.031  54.508  35.147  1.00  0.00           N  
ATOM    437  CA  ILE A  41      50.712  53.797  35.245  1.00  0.00           C  
ATOM    438  C   ILE A  41      49.408  54.324  34.668  1.00  0.00           C  
ATOM    439  O   ILE A  41      48.302  54.226  35.225  1.00  0.00           O  
ATOM    440  CB  ILE A  41      50.571  53.317  36.677  1.00  0.00           C  
ATOM    441  CG1 ILE A  41      50.531  54.417  37.738  1.00  0.00           C  
ATOM    442  CG2 ILE A  41      51.634  52.286  37.018  1.00  0.00           C  
ATOM    443  CD  ILE A  41      49.885  53.971  39.016  1.00  0.00           C  
ATOM    444  H   ILE A  41      52.276  54.982  35.993  1.00  0.00           H  
ATOM    445  N   LEU A  42      49.429  54.633  33.335  1.00  0.00           N  
ATOM    446  CA  LEU A  42      48.186  55.167  32.618  1.00  0.00           C  
ATOM    447  C   LEU A  42      47.090  54.156  32.169  1.00  0.00           C  
ATOM    448  O   LEU A  42      47.170  53.448  31.135  1.00  0.00           O  
ATOM    449  CB  LEU A  42      48.502  55.894  31.331  1.00  0.00           C  
ATOM    450  CG  LEU A  42      49.539  57.014  31.492  1.00  0.00           C  
ATOM    451  CD1 LEU A  42      49.923  57.728  30.189  1.00  0.00           C  
ATOM    452  CD2 LEU A  42      49.229  57.952  32.660  1.00  0.00           C  
ATOM    453  H   LEU A  42      50.203  54.412  32.746  1.00  0.00           H  
ATOM    454  N   PRO A  43      45.839  54.550  32.573  1.00  0.00           N  
ATOM    455  CA  PRO A  43      44.582  53.832  32.312  1.00  0.00           C  
ATOM    456  C   PRO A  43      44.022  53.941  30.887  1.00  0.00           C  
ATOM    457  O   PRO A  43      44.275  54.997  30.274  1.00  0.00           O  
ATOM    458  CB  PRO A  43      43.725  54.345  33.441  1.00  0.00           C  
ATOM    459  CG  PRO A  43      44.057  55.819  33.504  1.00  0.00           C  
ATOM    460  CD  PRO A  43      45.600  55.699  33.432  1.00  0.00           C  
ATOM    461  N   PHE A  44      43.369  52.886  30.359  1.00  0.00           N  
ATOM    462  CA  PHE A  44      42.670  53.012  29.087  1.00  0.00           C  
ATOM    463  C   PHE A  44      41.285  53.691  29.228  1.00  0.00           C  
ATOM    464  O   PHE A  44      40.520  53.474  30.142  1.00  0.00           O  
ATOM    465  CB  PHE A  44      42.455  51.693  28.396  1.00  0.00           C  
ATOM    466  CG  PHE A  44      43.654  51.010  27.717  1.00  0.00           C  
ATOM    467  CD1 PHE A  44      44.761  51.595  27.126  1.00  0.00           C  
ATOM    468  CD2 PHE A  44      43.461  49.653  27.551  1.00  0.00           C  
ATOM    469  CE1 PHE A  44      45.683  50.820  26.423  1.00  0.00           C  
ATOM    470  CE2 PHE A  44      44.426  48.874  26.863  1.00  0.00           C  
ATOM    471  CZ  PHE A  44      45.521  49.443  26.259  1.00  0.00           C  
ATOM    472  H   PHE A  44      43.629  51.968  30.646  1.00  0.00           H  
ATOM    473  HD1 PHE A  44      44.876  52.670  26.976  1.00  0.00           H  
ATOM    474  HD2 PHE A  44      42.804  49.144  28.253  1.00  0.00           H  
ATOM    475  HE1 PHE A  44      46.464  51.459  26.020  1.00  0.00           H  
ATOM    476  HE2 PHE A  44      44.404  47.780  26.890  1.00  0.00           H  
ATOM    477  HZ  PHE A  44      46.081  48.746  25.633  1.00  0.00           H  
ATOM    478  N   ASP A  45      40.984  54.584  28.355  1.00  0.00           N  
ATOM    479  CA  ASP A  45      39.763  55.398  28.349  1.00  0.00           C  
ATOM    480  C   ASP A  45      38.456  54.570  28.326  1.00  0.00           C  
ATOM    481  O   ASP A  45      37.659  54.599  29.276  1.00  0.00           O  
ATOM    482  CB  ASP A  45      39.550  56.509  27.366  1.00  0.00           C  
ATOM    483  CG  ASP A  45      40.448  57.765  27.381  1.00  0.00           C  
ATOM    484  OD1 ASP A  45      40.555  58.473  26.334  1.00  0.00           O  
ATOM    485  OD2 ASP A  45      40.966  58.138  28.460  1.00  0.00           O1-
ATOM    486  H   ASP A  45      41.607  54.773  27.589  1.00  0.00           H  
ATOM    487  N   HIS A  46      38.319  53.736  27.346  1.00  0.00           N  
ATOM    488  CA  HIS A  46      37.177  52.860  27.135  1.00  0.00           C  
ATOM    489  C   HIS A  46      36.960  51.670  28.090  1.00  0.00           C  
ATOM    490  O   HIS A  46      35.835  51.366  28.455  1.00  0.00           O  
ATOM    491  CB  HIS A  46      37.260  52.322  25.675  1.00  0.00           C  
ATOM    492  CG  HIS A  46      38.514  51.524  25.328  1.00  0.00           C  
ATOM    493  CD2 HIS A  46      38.599  50.376  24.673  1.00  0.00           C  
ATOM    494  ND1 HIS A  46      39.728  51.872  25.749  1.00  0.00           N  
ATOM    495  CE1 HIS A  46      40.611  50.968  25.289  1.00  0.00           C  
ATOM    496  NE2 HIS A  46      39.899  50.092  24.609  1.00  0.00           N  
ATOM    497  H   HIS A  46      39.052  53.511  26.689  1.00  0.00           H  
ATOM    498  HD2 HIS A  46      37.843  49.656  24.384  1.00  0.00           H  
ATOM    499  HE1 HIS A  46      41.656  50.854  25.554  1.00  0.00           H  
ATOM    500  HE2 HIS A  46      40.246  49.174  24.434  1.00  0.00           H  
ATOM    501  N   THR A  47      38.047  50.977  28.425  1.00  0.00           N  
ATOM    502  CA  THR A  47      37.867  49.922  29.488  1.00  0.00           C  
ATOM    503  C   THR A  47      37.826  50.321  30.970  1.00  0.00           C  
ATOM    504  O   THR A  47      37.953  49.484  31.900  1.00  0.00           O  
ATOM    505  CB  THR A  47      38.876  48.723  29.383  1.00  0.00           C  
ATOM    506  CG2 THR A  47      38.853  47.924  28.127  1.00  0.00           C  
ATOM    507  OG1 THR A  47      40.192  49.204  29.719  1.00  0.00           O  
ATOM    508  H   THR A  47      38.867  50.946  27.859  1.00  0.00           H  
ATOM    509  HG1 THR A  47      40.852  48.482  29.527  1.00  0.00           H  
ATOM    510  N   ARG A  48      37.792  51.607  31.258  1.00  0.00           N  
ATOM    511  CA  ARG A  48      37.777  52.250  32.617  1.00  0.00           C  
ATOM    512  C   ARG A  48      36.423  52.174  33.416  1.00  0.00           C  
ATOM    513  O   ARG A  48      35.403  51.969  32.778  1.00  0.00           O  
ATOM    514  CB  ARG A  48      38.243  53.694  32.488  1.00  0.00           C  
ATOM    515  CG  ARG A  48      39.003  54.147  33.771  1.00  0.00           C  
ATOM    516  CD  ARG A  48      39.734  55.508  33.741  1.00  0.00           C  
ATOM    517  NE  ARG A  48      38.726  56.606  33.647  1.00  0.00           N  
ATOM    518  CZ  ARG A  48      38.556  57.345  32.564  1.00  0.00           C  
ATOM    519  NH1 ARG A  48      39.295  57.280  31.422  1.00  0.00           N1+
ATOM    520  NH2 ARG A  48      37.539  58.200  32.504  1.00  0.00           N  
ATOM    521  H   ARG A  48      37.669  52.279  30.524  1.00  0.00           H  
ATOM    522  HE  ARG A  48      38.099  56.667  34.433  1.00  0.00           H  
ATOM    523 1HH1 ARG A  48      40.035  56.633  31.288  1.00  0.00           H  
ATOM    524 2HH1 ARG A  48      39.151  57.939  30.685  1.00  0.00           H  
ATOM    525 1HH2 ARG A  48      36.932  58.293  33.286  1.00  0.00           H  
ATOM    526 2HH2 ARG A  48      37.248  58.661  31.666  1.00  0.00           H  
ATOM    527  N   VAL A  49      36.380  52.168  34.708  1.00  0.00           N  
ATOM    528  CA  VAL A  49      35.105  52.224  35.482  1.00  0.00           C  
ATOM    529  C   VAL A  49      34.700  53.661  35.845  1.00  0.00           C  
ATOM    530  O   VAL A  49      35.613  54.473  36.015  1.00  0.00           O  
ATOM    531  CB  VAL A  49      34.981  51.220  36.657  1.00  0.00           C  
ATOM    532  CG1 VAL A  49      35.162  49.819  36.207  1.00  0.00           C  
ATOM    533  CG2 VAL A  49      35.842  51.642  37.872  1.00  0.00           C  
ATOM    534  H   VAL A  49      37.196  52.080  35.286  1.00  0.00           H  
ATOM    535  N   VAL A  50      33.394  54.015  35.714  1.00  0.00           N  
ATOM    536  CA  VAL A  50      32.930  55.398  36.019  1.00  0.00           C  
ATOM    537  C   VAL A  50      32.314  55.476  37.396  1.00  0.00           C  
ATOM    538  O   VAL A  50      31.582  54.613  37.732  1.00  0.00           O  
ATOM    539  CB  VAL A  50      31.999  55.955  34.853  1.00  0.00           C  
ATOM    540  CG1 VAL A  50      31.357  57.271  35.196  1.00  0.00           C  
ATOM    541  CG2 VAL A  50      32.811  56.044  33.570  1.00  0.00           C  
ATOM    542  H   VAL A  50      32.681  53.313  35.808  1.00  0.00           H  
ATOM    543  N   LEU A  51      32.655  56.513  38.148  1.00  0.00           N  
ATOM    544  CA  LEU A  51      32.069  56.858  39.501  1.00  0.00           C  
ATOM    545  C   LEU A  51      30.736  57.699  39.341  1.00  0.00           C  
ATOM    546  O   LEU A  51      30.777  58.875  38.940  1.00  0.00           O  
ATOM    547  CB  LEU A  51      33.138  57.725  40.207  1.00  0.00           C  
ATOM    548  CG  LEU A  51      33.220  57.519  41.767  1.00  0.00           C  
ATOM    549  CD1 LEU A  51      32.023  58.274  42.378  1.00  0.00           C  
ATOM    550  CD2 LEU A  51      33.117  56.087  42.257  1.00  0.00           C  
ATOM    551  H   LEU A  51      33.325  57.195  37.820  1.00  0.00           H  
ATOM    552  N   HIS A  52      29.556  57.105  39.699  1.00  0.00           N  
ATOM    553  CA  HIS A  52      28.269  57.861  39.808  1.00  0.00           C  
ATOM    554  C   HIS A  52      28.165  58.537  41.179  1.00  0.00           C  
ATOM    555  O   HIS A  52      28.489  57.992  42.257  1.00  0.00           O  
ATOM    556  CB  HIS A  52      26.942  57.039  39.498  1.00  0.00           C  
ATOM    557  CG  HIS A  52      26.910  56.139  38.258  1.00  0.00           C  
ATOM    558  CD2 HIS A  52      27.368  54.916  38.261  1.00  0.00           C  
ATOM    559  ND1 HIS A  52      26.793  56.568  37.009  1.00  0.00           N  
ATOM    560  CE1 HIS A  52      27.182  55.521  36.275  1.00  0.00           C  
ATOM    561  NE2 HIS A  52      27.590  54.536  37.058  1.00  0.00           N  
ATOM    562  H   HIS A  52      29.520  56.198  40.111  1.00  0.00           H  
ATOM    563  HD2 HIS A  52      27.537  54.242  39.107  1.00  0.00           H  
ATOM    564  HE1 HIS A  52      26.798  55.328  35.275  1.00  0.00           H  
ATOM    565  HE2 HIS A  52      28.104  53.732  36.766  1.00  0.00           H  
ATOM    566  N   ASP A  53      27.690  59.753  41.127  1.00  0.00           N  
ATOM    567  CA  ASP A  53      27.342  60.552  42.329  1.00  0.00           C  
ATOM    568  C   ASP A  53      28.650  60.675  43.158  1.00  0.00           C  
ATOM    569  O   ASP A  53      28.902  59.987  44.168  1.00  0.00           O  
ATOM    570  CB  ASP A  53      26.162  59.971  43.121  1.00  0.00           C  
ATOM    571  CG  ASP A  53      25.606  60.993  44.038  1.00  0.00           C  
ATOM    572  OD1 ASP A  53      25.274  60.467  45.117  1.00  0.00           O  
ATOM    573  OD2 ASP A  53      25.176  62.103  43.739  1.00  0.00           O1-
ATOM    574  H   ASP A  53      27.340  60.080  40.248  1.00  0.00           H  
ATOM    575  N   GLY A  54      29.378  61.742  42.772  1.00  0.00           N  
ATOM    576  CA  GLY A  54      30.763  61.935  43.126  1.00  0.00           C  
ATOM    577  C   GLY A  54      31.120  62.923  44.223  1.00  0.00           C  
ATOM    578  O   GLY A  54      30.247  63.238  45.030  1.00  0.00           O  
ATOM    579  H   GLY A  54      29.059  62.456  42.148  1.00  0.00           H  
ATOM    580  N   ASP A  55      32.388  63.326  44.370  1.00  0.00           N  
ATOM    581  CA  ASP A  55      32.889  64.422  45.184  1.00  0.00           C  
ATOM    582  C   ASP A  55      32.238  65.789  44.794  1.00  0.00           C  
ATOM    583  O   ASP A  55      32.570  66.337  43.718  1.00  0.00           O  
ATOM    584  CB  ASP A  55      34.411  64.468  45.164  1.00  0.00           C  
ATOM    585  CG  ASP A  55      34.907  65.067  46.497  1.00  0.00           C  
ATOM    586  OD1 ASP A  55      35.025  66.271  46.718  1.00  0.00           O  
ATOM    587  OD2 ASP A  55      35.257  64.224  47.355  1.00  0.00           O1-
ATOM    588  H   ASP A  55      33.097  62.736  44.006  1.00  0.00           H  
ATOM    589  N   PRO A  56      31.633  66.486  45.758  1.00  0.00           N  
ATOM    590  CA  PRO A  56      31.197  67.821  45.466  1.00  0.00           C  
ATOM    591  C   PRO A  56      32.263  68.887  45.257  1.00  0.00           C  
ATOM    592  O   PRO A  56      32.043  69.851  44.519  1.00  0.00           O  
ATOM    593  CB  PRO A  56      30.361  68.187  46.751  1.00  0.00           C  
ATOM    594  CG  PRO A  56      29.752  66.789  47.087  1.00  0.00           C  
ATOM    595  CD  PRO A  56      30.934  65.871  46.889  1.00  0.00           C  
ATOM    596  N   ASN A  57      33.388  68.747  45.959  1.00  0.00           N  
ATOM    597  CA  ASN A  57      34.491  69.674  45.954  1.00  0.00           C  
ATOM    598  C   ASN A  57      35.425  69.481  44.700  1.00  0.00           C  
ATOM    599  O   ASN A  57      35.868  70.372  44.022  1.00  0.00           O  
ATOM    600  CB  ASN A  57      35.219  69.708  47.347  1.00  0.00           C  
ATOM    601  CG  ASN A  57      34.272  70.101  48.414  1.00  0.00           C  
ATOM    602  ND2 ASN A  57      34.571  69.875  49.650  1.00  0.00           N  
ATOM    603  OD1 ASN A  57      33.231  70.718  48.131  1.00  0.00           O  
ATOM    604  H   ASN A  57      33.630  67.928  46.471  1.00  0.00           H  
ATOM    605 1HD2 ASN A  57      35.339  69.275  49.859  1.00  0.00           H  
ATOM    606 2HD2 ASN A  57      34.018  70.342  50.346  1.00  0.00           H  
ATOM    607  N   GLU A  58      35.494  68.234  44.158  1.00  0.00           N  
ATOM    608  CA  GLU A  58      36.234  67.972  42.967  1.00  0.00           C  
ATOM    609  C   GLU A  58      35.330  67.869  41.699  1.00  0.00           C  
ATOM    610  O   GLU A  58      34.325  67.125  41.731  1.00  0.00           O  
ATOM    611  CB  GLU A  58      37.083  66.653  43.173  1.00  0.00           C  
ATOM    612  CG  GLU A  58      38.257  66.664  44.210  1.00  0.00           C  
ATOM    613  CD  GLU A  58      39.431  67.560  43.928  1.00  0.00           C  
ATOM    614  OE1 GLU A  58      39.904  68.213  44.871  1.00  0.00           O  
ATOM    615  OE2 GLU A  58      39.786  67.622  42.763  1.00  0.00           O1-
ATOM    616  H   GLU A  58      34.895  67.516  44.497  1.00  0.00           H  
ATOM    617  N   PRO A  59      35.692  68.645  40.666  1.00  0.00           N  
ATOM    618  CA  PRO A  59      35.138  68.429  39.312  1.00  0.00           C  
ATOM    619  C   PRO A  59      35.407  67.051  38.616  1.00  0.00           C  
ATOM    620  O   PRO A  59      34.572  66.513  37.888  1.00  0.00           O  
ATOM    621  CB  PRO A  59      35.591  69.639  38.455  1.00  0.00           C  
ATOM    622  CG  PRO A  59      35.439  70.676  39.587  1.00  0.00           C  
ATOM    623  CD  PRO A  59      36.141  70.046  40.780  1.00  0.00           C  
ATOM    624  N   VAL A  60      36.624  66.455  38.791  1.00  0.00           N  
ATOM    625  CA  VAL A  60      37.048  65.133  38.331  1.00  0.00           C  
ATOM    626  C   VAL A  60      36.175  63.936  38.784  1.00  0.00           C  
ATOM    627  O   VAL A  60      36.508  62.789  38.532  1.00  0.00           O  
ATOM    628  CB  VAL A  60      38.498  64.927  38.689  1.00  0.00           C  
ATOM    629  CG1 VAL A  60      38.705  64.782  40.198  1.00  0.00           C  
ATOM    630  CG2 VAL A  60      39.251  63.926  37.811  1.00  0.00           C  
ATOM    631  H   VAL A  60      37.323  67.088  39.109  1.00  0.00           H  
ATOM    632  N   SER A  61      35.175  64.287  39.617  1.00  0.00           N  
ATOM    633  CA  SER A  61      34.239  63.399  40.386  1.00  0.00           C  
ATOM    634  C   SER A  61      33.922  61.999  39.835  1.00  0.00           C  
ATOM    635  O   SER A  61      33.947  61.053  40.616  1.00  0.00           O  
ATOM    636  CB  SER A  61      32.892  64.039  40.653  1.00  0.00           C  
ATOM    637  OG  SER A  61      32.307  64.363  39.391  1.00  0.00           O  
ATOM    638  H   SER A  61      35.009  65.268  39.711  1.00  0.00           H  
ATOM    639  HG  SER A  61      32.099  65.342  39.395  1.00  0.00           H  
ATOM    640  N   ASP A  62      33.682  61.932  38.544  1.00  0.00           N  
ATOM    641  CA  ASP A  62      33.586  60.748  37.682  1.00  0.00           C  
ATOM    642  C   ASP A  62      34.799  59.929  37.188  1.00  0.00           C  
ATOM    643  O   ASP A  62      34.556  58.751  36.933  1.00  0.00           O  
ATOM    644  CB  ASP A  62      32.666  61.007  36.480  1.00  0.00           C  
ATOM    645  CG  ASP A  62      33.253  61.970  35.446  1.00  0.00           C  
ATOM    646  OD1 ASP A  62      33.307  61.532  34.276  1.00  0.00           O  
ATOM    647  OD2 ASP A  62      33.705  63.085  35.832  1.00  0.00           O1-
ATOM    648  H   ASP A  62      33.479  62.761  38.023  1.00  0.00           H  
ATOM    649  N   TYR A  63      35.975  60.537  37.232  1.00  0.00           N  
ATOM    650  CA  TYR A  63      37.193  59.864  36.761  1.00  0.00           C  
ATOM    651  C   TYR A  63      37.852  59.232  38.013  1.00  0.00           C  
ATOM    652  O   TYR A  63      38.266  59.963  38.883  1.00  0.00           O  
ATOM    653  CB  TYR A  63      38.068  60.898  36.055  1.00  0.00           C  
ATOM    654  CG  TYR A  63      39.536  60.393  35.766  1.00  0.00           C  
ATOM    655  CD1 TYR A  63      39.844  59.790  34.554  1.00  0.00           C  
ATOM    656  CD2 TYR A  63      40.533  60.418  36.770  1.00  0.00           C  
ATOM    657  CE1 TYR A  63      41.124  59.292  34.365  1.00  0.00           C  
ATOM    658  CE2 TYR A  63      41.840  59.958  36.628  1.00  0.00           C  
ATOM    659  CZ  TYR A  63      42.065  59.315  35.400  1.00  0.00           C  
ATOM    660  OH  TYR A  63      43.032  58.470  35.250  1.00  0.00           O  
ATOM    661  H   TYR A  63      36.082  61.413  37.699  1.00  0.00           H  
ATOM    662  HD1 TYR A  63      39.070  59.698  33.788  1.00  0.00           H  
ATOM    663  HD2 TYR A  63      40.344  61.101  37.594  1.00  0.00           H  
ATOM    664  HE1 TYR A  63      41.343  58.928  33.360  1.00  0.00           H  
ATOM    665  HE2 TYR A  63      42.577  59.903  37.430  1.00  0.00           H  
ATOM    666  HH  TYR A  63      43.373  58.146  36.140  1.00  0.00           H  
ATOM    667  N   ILE A  64      37.969  57.923  37.893  1.00  0.00           N  
ATOM    668  CA  ILE A  64      38.640  56.970  38.893  1.00  0.00           C  
ATOM    669  C   ILE A  64      39.702  56.110  38.114  1.00  0.00           C  
ATOM    670  O   ILE A  64      39.473  55.614  37.017  1.00  0.00           O  
ATOM    671  CB  ILE A  64      37.719  56.203  39.822  1.00  0.00           C  
ATOM    672  CG1 ILE A  64      36.492  55.725  39.032  1.00  0.00           C  
ATOM    673  CG2 ILE A  64      37.312  57.171  40.875  1.00  0.00           C  
ATOM    674  CD  ILE A  64      35.626  54.810  39.865  1.00  0.00           C  
ATOM    675  H   ILE A  64      37.561  57.465  37.107  1.00  0.00           H  
ATOM    676  N   ASN A  65      40.782  55.789  38.726  1.00  0.00           N  
ATOM    677  CA  ASN A  65      41.876  55.036  38.097  1.00  0.00           C  
ATOM    678  C   ASN A  65      41.615  53.513  38.406  1.00  0.00           C  
ATOM    679  O   ASN A  65      42.247  52.967  39.300  1.00  0.00           O  
ATOM    680  CB  ASN A  65      43.243  55.596  38.655  1.00  0.00           C  
ATOM    681  CG  ASN A  65      43.409  57.098  38.539  1.00  0.00           C  
ATOM    682  ND2 ASN A  65      43.248  57.841  39.562  1.00  0.00           N  
ATOM    683  OD1 ASN A  65      43.839  57.509  37.518  1.00  0.00           O  
ATOM    684  H   ASN A  65      40.789  55.850  39.720  1.00  0.00           H  
ATOM    685 1HD2 ASN A  65      42.854  57.474  40.402  1.00  0.00           H  
ATOM    686 2HD2 ASN A  65      43.666  58.756  39.500  1.00  0.00           H  
ATOM    687  N   ALA A  66      40.769  52.886  37.604  1.00  0.00           N  
ATOM    688  CA  ALA A  66      40.449  51.464  37.692  1.00  0.00           C  
ATOM    689  C   ALA A  66      39.761  51.036  36.412  1.00  0.00           C  
ATOM    690  O   ALA A  66      38.686  51.530  36.113  1.00  0.00           O  
ATOM    691  CB  ALA A  66      39.622  50.972  38.916  1.00  0.00           C  
ATOM    692  H   ALA A  66      40.194  53.333  36.907  1.00  0.00           H  
ATOM    693  N   ASN A  67      40.172  49.835  35.996  1.00  0.00           N  
ATOM    694  CA  ASN A  67      39.680  49.178  34.769  1.00  0.00           C  
ATOM    695  C   ASN A  67      38.953  47.854  34.903  1.00  0.00           C  
ATOM    696  O   ASN A  67      39.068  47.308  36.000  1.00  0.00           O  
ATOM    697  CB  ASN A  67      40.769  48.926  33.695  1.00  0.00           C  
ATOM    698  CG  ASN A  67      41.502  50.190  33.175  1.00  0.00           C  
ATOM    699  ND2 ASN A  67      41.465  50.412  31.871  1.00  0.00           N  
ATOM    700  OD1 ASN A  67      42.293  50.860  33.863  1.00  0.00           O  
ATOM    701  H   ASN A  67      40.871  49.327  36.504  1.00  0.00           H  
ATOM    702 1HD2 ASN A  67      41.159  49.768  31.179  1.00  0.00           H  
ATOM    703 2HD2 ASN A  67      41.411  51.353  31.535  1.00  0.00           H  
ATOM    704  N   ILE A  68      38.108  47.448  33.947  1.00  0.00           N  
ATOM    705  CA  ILE A  68      37.431  46.179  33.990  1.00  0.00           C  
ATOM    706  C   ILE A  68      37.958  45.271  32.855  1.00  0.00           C  
ATOM    707  O   ILE A  68      37.889  45.546  31.676  1.00  0.00           O  
ATOM    708  CB  ILE A  68      35.902  46.295  34.019  1.00  0.00           C  
ATOM    709  CG1 ILE A  68      35.128  44.988  34.025  1.00  0.00           C  
ATOM    710  CG2 ILE A  68      35.191  47.211  32.951  1.00  0.00           C  
ATOM    711  CD  ILE A  68      34.905  44.606  35.444  1.00  0.00           C  
ATOM    712  H   ILE A  68      37.842  48.059  33.202  1.00  0.00           H  
ATOM    713  N   ILE A  69      38.417  44.125  33.291  1.00  0.00           N  
ATOM    714  CA  ILE A  69      38.882  43.024  32.458  1.00  0.00           C  
ATOM    715  C   ILE A  69      37.882  41.842  32.570  1.00  0.00           C  
ATOM    716  O   ILE A  69      37.574  41.422  33.737  1.00  0.00           O  
ATOM    717  CB  ILE A  69      40.278  42.718  33.019  1.00  0.00           C  
ATOM    718  CG1 ILE A  69      41.237  43.884  32.683  1.00  0.00           C  
ATOM    719  CG2 ILE A  69      40.793  41.306  32.717  1.00  0.00           C  
ATOM    720  CD  ILE A  69      42.608  43.588  33.276  1.00  0.00           C  
ATOM    721  H   ILE A  69      38.503  43.999  34.287  1.00  0.00           H  
ATOM    722  N   MET A  70      37.651  41.183  31.402  1.00  0.00           N  
ATOM    723  CA  MET A  70      36.690  40.055  31.211  1.00  0.00           C  
ATOM    724  C   MET A  70      37.467  38.908  30.521  1.00  0.00           C  
ATOM    725  O   MET A  70      38.337  39.269  29.765  1.00  0.00           O  
ATOM    726  CB  MET A  70      35.521  40.418  30.244  1.00  0.00           C  
ATOM    727  CG  MET A  70      34.845  41.785  30.553  1.00  0.00           C  
ATOM    728  SD  MET A  70      33.130  41.697  29.985  1.00  0.00           S  
ATOM    729  CE  MET A  70      32.743  43.418  30.159  1.00  0.00           C  
ATOM    730  H   MET A  70      38.180  41.483  30.599  1.00  0.00           H  
ATOM    731  N   PRO A  71      37.276  37.609  30.794  1.00  0.00           N  
ATOM    732  CA  PRO A  71      37.979  36.426  30.159  1.00  0.00           C  
ATOM    733  C   PRO A  71      37.532  36.476  28.675  1.00  0.00           C  
ATOM    734  O   PRO A  71      38.430  36.476  27.796  1.00  0.00           O  
ATOM    735  CB  PRO A  71      37.468  35.201  30.890  1.00  0.00           C  
ATOM    736  CG  PRO A  71      37.107  35.726  32.308  1.00  0.00           C  
ATOM    737  CD  PRO A  71      36.615  37.153  32.045  1.00  0.00           C  
ATOM    738  N   GLU A  72      36.227  36.404  28.448  1.00  0.00           N  
ATOM    739  CA  GLU A  72      35.565  36.646  27.141  1.00  0.00           C  
ATOM    740  C   GLU A  72      34.782  38.003  27.190  1.00  0.00           C  
ATOM    741  O   GLU A  72      34.198  38.403  28.182  1.00  0.00           O  
ATOM    742  CB  GLU A  72      34.596  35.471  26.968  1.00  0.00           C  
ATOM    743  CG  GLU A  72      34.772  34.769  25.607  1.00  0.00           C  
ATOM    744  CD  GLU A  72      34.325  35.662  24.413  1.00  0.00           C  
ATOM    745  OE1 GLU A  72      33.110  35.539  24.031  1.00  0.00           O  
ATOM    746  OE2 GLU A  72      35.116  36.406  23.854  1.00  0.00           O1-
ATOM    747  H   GLU A  72      35.569  36.212  29.178  1.00  0.00           H  
ATOM    748  N   PHE A  73      34.553  38.592  25.987  1.00  0.00           N  
ATOM    749  CA  PHE A  73      33.925  39.888  25.844  1.00  0.00           C  
ATOM    750  C   PHE A  73      32.479  39.678  26.361  1.00  0.00           C  
ATOM    751  O   PHE A  73      31.813  38.654  26.102  1.00  0.00           O  
ATOM    752  CB  PHE A  73      34.023  40.381  24.392  1.00  0.00           C  
ATOM    753  CG  PHE A  73      33.370  41.763  24.136  1.00  0.00           C  
ATOM    754  CD1 PHE A  73      32.014  41.963  23.874  1.00  0.00           C  
ATOM    755  CD2 PHE A  73      34.196  42.875  24.234  1.00  0.00           C  
ATOM    756  CE1 PHE A  73      31.546  43.272  23.724  1.00  0.00           C  
ATOM    757  CE2 PHE A  73      33.745  44.174  24.053  1.00  0.00           C  
ATOM    758  CZ  PHE A  73      32.402  44.393  23.815  1.00  0.00           C  
ATOM    759  H   PHE A  73      34.758  38.155  25.107  1.00  0.00           H  
ATOM    760  HD1 PHE A  73      31.311  41.137  23.764  1.00  0.00           H  
ATOM    761  HD2 PHE A  73      35.257  42.791  24.465  1.00  0.00           H  
ATOM    762  HE1 PHE A  73      30.490  43.525  23.583  1.00  0.00           H  
ATOM    763  HE2 PHE A  73      34.521  44.926  24.189  1.00  0.00           H  
ATOM    764  HZ  PHE A  73      31.903  45.335  23.617  1.00  0.00           H  
ATOM    765  N   GLY A  74      31.931  40.675  27.114  1.00  0.00           N  
ATOM    766  CA  GLY A  74      30.542  40.668  27.658  1.00  0.00           C  
ATOM    767  C   GLY A  74      30.144  39.606  28.755  1.00  0.00           C  
ATOM    768  O   GLY A  74      29.153  38.958  28.516  1.00  0.00           O  
ATOM    769  H   GLY A  74      32.489  41.307  27.656  1.00  0.00           H  
ATOM    770  N   SER A  75      31.030  39.384  29.702  1.00  0.00           N  
ATOM    771  CA  SER A  75      30.985  38.440  30.856  1.00  0.00           C  
ATOM    772  C   SER A  75      29.857  38.618  31.875  1.00  0.00           C  
ATOM    773  O   SER A  75      29.069  39.629  31.845  1.00  0.00           O  
ATOM    774  CB  SER A  75      32.405  38.416  31.560  1.00  0.00           C  
ATOM    775  OG  SER A  75      32.658  37.194  32.191  1.00  0.00           O  
ATOM    776  H   SER A  75      31.967  39.690  29.513  1.00  0.00           H  
ATOM    777  HG  SER A  75      33.216  37.378  32.999  1.00  0.00           H  
ATOM    778  N   SER A  76      29.825  37.744  32.896  1.00  0.00           N  
ATOM    779  CA  SER A  76      29.191  37.915  34.210  1.00  0.00           C  
ATOM    780  C   SER A  76      30.099  38.741  35.211  1.00  0.00           C  
ATOM    781  O   SER A  76      31.316  38.529  35.272  1.00  0.00           O  
ATOM    782  CB  SER A  76      28.772  36.587  34.880  1.00  0.00           C  
ATOM    783  OG  SER A  76      29.851  35.677  35.111  1.00  0.00           O  
ATOM    784  H   SER A  76      30.283  36.854  32.791  1.00  0.00           H  
ATOM    785  HG  SER A  76      29.444  34.767  35.031  1.00  0.00           H  
ATOM    786  N   GLY A  77      29.526  39.642  36.088  1.00  0.00           N  
ATOM    787  CA  GLY A  77      30.315  40.446  37.039  1.00  0.00           C  
ATOM    788  C   GLY A  77      31.139  39.647  38.039  1.00  0.00           C  
ATOM    789  O   GLY A  77      32.256  39.998  38.418  1.00  0.00           O  
ATOM    790  H   GLY A  77      28.532  39.636  36.201  1.00  0.00           H  
ATOM    791  N   LYS A  78      30.632  38.437  38.357  1.00  0.00           N  
ATOM    792  CA  LYS A  78      31.456  37.378  38.946  1.00  0.00           C  
ATOM    793  C   LYS A  78      32.793  36.973  38.287  1.00  0.00           C  
ATOM    794  O   LYS A  78      33.840  37.340  38.810  1.00  0.00           O  
ATOM    795  CB  LYS A  78      30.593  36.131  39.254  1.00  0.00           C  
ATOM    796  CG  LYS A  78      29.442  36.482  40.162  1.00  0.00           C  
ATOM    797  CD  LYS A  78      29.103  35.165  40.762  1.00  0.00           C  
ATOM    798  CE  LYS A  78      27.807  35.363  41.520  1.00  0.00           C  
ATOM    799  NZ  LYS A  78      27.490  34.272  42.466  1.00  0.00           N1+
ATOM    800  H   LYS A  78      29.643  38.394  38.515  1.00  0.00           H  
ATOM    801  HZ1 LYS A  78      27.994  34.357  43.327  1.00  0.00           H  
ATOM    802  HZ2 LYS A  78      26.498  34.191  42.604  1.00  0.00           H  
ATOM    803  HZ3 LYS A  78      27.773  33.414  42.043  1.00  0.00           H  
ATOM    804  N   LYS A  79      32.753  36.500  37.026  1.00  0.00           N  
ATOM    805  CA  LYS A  79      33.928  36.259  36.129  1.00  0.00           C  
ATOM    806  C   LYS A  79      34.412  37.523  35.420  1.00  0.00           C  
ATOM    807  O   LYS A  79      34.202  37.784  34.245  1.00  0.00           O  
ATOM    808  CB  LYS A  79      33.401  35.219  35.053  1.00  0.00           C  
ATOM    809  CG  LYS A  79      33.045  33.914  35.812  1.00  0.00           C  
ATOM    810  CD  LYS A  79      32.456  32.954  34.941  1.00  0.00           C  
ATOM    811  CE  LYS A  79      32.579  31.557  35.450  1.00  0.00           C  
ATOM    812  NZ  LYS A  79      33.962  31.175  35.708  1.00  0.00           N1+
ATOM    813  H   LYS A  79      31.889  36.299  36.568  1.00  0.00           H  
ATOM    814  HZ1 LYS A  79      34.567  31.664  35.073  1.00  0.00           H  
ATOM    815  HZ2 LYS A  79      34.149  31.370  36.672  1.00  0.00           H  
ATOM    816  HZ3 LYS A  79      34.031  30.180  35.643  1.00  0.00           H  
ATOM    817  N   SER A  80      34.870  38.368  36.308  1.00  0.00           N  
ATOM    818  CA  SER A  80      35.352  39.724  36.016  1.00  0.00           C  
ATOM    819  C   SER A  80      36.191  40.299  37.126  1.00  0.00           C  
ATOM    820  O   SER A  80      35.904  40.047  38.284  1.00  0.00           O  
ATOM    821  CB  SER A  80      34.160  40.666  35.768  1.00  0.00           C  
ATOM    822  OG  SER A  80      33.539  40.503  34.512  1.00  0.00           O  
ATOM    823  H   SER A  80      34.909  38.121  37.267  1.00  0.00           H  
ATOM    824  HG  SER A  80      33.503  39.506  34.421  1.00  0.00           H  
ATOM    825  N   TYR A  81      37.071  41.174  36.690  1.00  0.00           N  
ATOM    826  CA  TYR A  81      38.181  41.742  37.508  1.00  0.00           C  
ATOM    827  C   TYR A  81      38.216  43.321  37.383  1.00  0.00           C  
ATOM    828  O   TYR A  81      38.165  43.885  36.302  1.00  0.00           O  
ATOM    829  CB  TYR A  81      39.583  41.212  37.034  1.00  0.00           C  
ATOM    830  CG  TYR A  81      39.727  39.708  36.839  1.00  0.00           C  
ATOM    831  CD1 TYR A  81      40.083  38.913  37.958  1.00  0.00           C  
ATOM    832  CD2 TYR A  81      39.501  39.130  35.631  1.00  0.00           C  
ATOM    833  CE1 TYR A  81      40.290  37.538  37.762  1.00  0.00           C  
ATOM    834  CE2 TYR A  81      39.652  37.784  35.465  1.00  0.00           C  
ATOM    835  CZ  TYR A  81      40.108  36.997  36.502  1.00  0.00           C  
ATOM    836  OH  TYR A  81      40.039  35.692  36.353  1.00  0.00           O  
ATOM    837  H   TYR A  81      36.838  41.643  35.841  1.00  0.00           H  
ATOM    838  HD1 TYR A  81      40.241  39.235  38.988  1.00  0.00           H  
ATOM    839  HD2 TYR A  81      38.981  39.718  34.877  1.00  0.00           H  
ATOM    840  HE1 TYR A  81      40.552  36.914  38.619  1.00  0.00           H  
ATOM    841  HE2 TYR A  81      39.234  37.410  34.523  1.00  0.00           H  
ATOM    842  HH  TYR A  81      39.931  35.345  37.283  1.00  0.00           H  
ATOM    843  N   ILE A  82      38.157  43.946  38.573  1.00  0.00           N  
ATOM    844  CA  ILE A  82      38.532  45.393  38.735  1.00  0.00           C  
ATOM    845  C   ILE A  82      40.067  45.536  39.085  1.00  0.00           C  
ATOM    846  O   ILE A  82      40.494  45.100  40.098  1.00  0.00           O  
ATOM    847  CB  ILE A  82      37.748  46.203  39.770  1.00  0.00           C  
ATOM    848  CG1 ILE A  82      36.254  46.332  39.468  1.00  0.00           C  
ATOM    849  CG2 ILE A  82      38.345  47.598  39.940  1.00  0.00           C  
ATOM    850  CD  ILE A  82      35.311  46.957  40.473  1.00  0.00           C  
ATOM    851  H   ILE A  82      37.854  43.508  39.413  1.00  0.00           H  
ATOM    852  N   ALA A  83      40.902  45.979  38.144  1.00  0.00           N  
ATOM    853  CA  ALA A  83      42.377  46.128  38.212  1.00  0.00           C  
ATOM    854  C   ALA A  83      42.754  47.597  38.527  1.00  0.00           C  
ATOM    855  O   ALA A  83      42.468  48.440  37.691  1.00  0.00           O  
ATOM    856  CB  ALA A  83      42.948  45.782  36.829  1.00  0.00           C  
ATOM    857  H   ALA A  83      40.500  46.387  37.319  1.00  0.00           H  
ATOM    858  N   THR A  84      43.559  47.783  39.587  1.00  0.00           N  
ATOM    859  CA  THR A  84      43.801  49.149  40.107  1.00  0.00           C  
ATOM    860  C   THR A  84      45.152  49.237  40.953  1.00  0.00           C  
ATOM    861  O   THR A  84      45.847  48.262  41.401  1.00  0.00           O  
ATOM    862  CB  THR A  84      42.603  49.644  40.885  1.00  0.00           C  
ATOM    863  CG2 THR A  84      42.181  48.738  42.005  1.00  0.00           C  
ATOM    864  OG1 THR A  84      42.663  51.035  41.252  1.00  0.00           O  
ATOM    865  H   THR A  84      44.142  47.028  39.856  1.00  0.00           H  
ATOM    866  HG1 THR A  84      42.241  51.680  40.623  1.00  0.00           H  
ATOM    867  N   GLN A  85      45.459  50.542  41.079  1.00  0.00           N  
ATOM    868  CA  GLN A  85      46.671  50.987  41.839  1.00  0.00           C  
ATOM    869  C   GLN A  85      46.502  51.012  43.385  1.00  0.00           C  
ATOM    870  O   GLN A  85      45.522  51.430  43.924  1.00  0.00           O  
ATOM    871  CB  GLN A  85      47.172  52.381  41.381  1.00  0.00           C  
ATOM    872  CG  GLN A  85      46.103  53.477  41.500  1.00  0.00           C  
ATOM    873  CD  GLN A  85      46.729  54.849  41.663  1.00  0.00           C  
ATOM    874  NE2 GLN A  85      46.794  55.633  40.595  1.00  0.00           N  
ATOM    875  OE1 GLN A  85      47.283  55.202  42.711  1.00  0.00           O  
ATOM    876  H   GLN A  85      44.855  51.212  40.661  1.00  0.00           H  
ATOM    877 1HE2 GLN A  85      46.514  55.311  39.700  1.00  0.00           H  
ATOM    878 2HE2 GLN A  85      47.023  56.592  40.769  1.00  0.00           H  
ATOM    879  N   GLY A  86      47.677  50.940  44.002  1.00  0.00           N  
ATOM    880  CA  GLY A  86      47.853  51.139  45.469  1.00  0.00           C  
ATOM    881  C   GLY A  86      47.645  52.621  45.788  1.00  0.00           C  
ATOM    882  O   GLY A  86      48.369  53.459  45.324  1.00  0.00           O  
ATOM    883  H   GLY A  86      48.482  50.516  43.587  1.00  0.00           H  
ATOM    884  N   CYS A  87      46.638  52.910  46.655  1.00  0.00           N  
ATOM    885  CA  CYS A  87      46.051  54.220  46.885  1.00  0.00           C  
ATOM    886  C   CYS A  87      46.802  55.110  47.844  1.00  0.00           C  
ATOM    887  O   CYS A  87      47.623  54.653  48.637  1.00  0.00           O  
ATOM    888  CB  CYS A  87      44.616  54.065  47.253  1.00  0.00           C  
ATOM    889  SG  CYS A  87      44.180  53.377  48.908  1.00  0.00           S  
ATOM    890  H   CYS A  87      46.187  52.245  47.254  1.00  0.00           H  
ATOM    891  HG  CYS A  87      44.652  54.359  49.670  1.00  0.00           H  
ATOM    892  N   LEU A  88      46.485  56.402  47.689  1.00  0.00           N  
ATOM    893  CA  LEU A  88      47.052  57.523  48.538  1.00  0.00           C  
ATOM    894  C   LEU A  88      46.161  57.863  49.723  1.00  0.00           C  
ATOM    895  O   LEU A  88      44.942  57.547  49.699  1.00  0.00           O  
ATOM    896  CB  LEU A  88      47.098  58.699  47.591  1.00  0.00           C  
ATOM    897  CG  LEU A  88      48.471  58.840  46.916  1.00  0.00           C  
ATOM    898  CD1 LEU A  88      48.917  57.793  45.938  1.00  0.00           C  
ATOM    899  CD2 LEU A  88      48.551  60.262  46.337  1.00  0.00           C  
ATOM    900  H   LEU A  88      46.017  56.630  46.840  1.00  0.00           H  
ATOM    901  N   GLN A  89      46.647  58.663  50.601  1.00  0.00           N  
ATOM    902  CA  GLN A  89      45.970  58.902  51.962  1.00  0.00           C  
ATOM    903  C   GLN A  89      44.640  59.668  51.829  1.00  0.00           C  
ATOM    904  O   GLN A  89      43.671  59.336  52.524  1.00  0.00           O  
ATOM    905  CB  GLN A  89      46.867  59.675  52.963  1.00  0.00           C  
ATOM    906  CG  GLN A  89      47.342  61.001  52.404  1.00  0.00           C  
ATOM    907  CD  GLN A  89      48.622  60.936  51.665  1.00  0.00           C  
ATOM    908  NE2 GLN A  89      49.446  61.855  51.907  1.00  0.00           N  
ATOM    909  OE1 GLN A  89      48.783  60.257  50.705  1.00  0.00           O  
ATOM    910  H   GLN A  89      47.539  59.084  50.442  1.00  0.00           H  
ATOM    911 1HE2 GLN A  89      49.266  62.580  52.576  1.00  0.00           H  
ATOM    912 2HE2 GLN A  89      50.406  61.751  51.635  1.00  0.00           H  
ATOM    913  N   ASN A  90      44.535  60.464  50.781  1.00  0.00           N  
ATOM    914  CA  ASN A  90      43.448  61.362  50.426  1.00  0.00           C  
ATOM    915  C   ASN A  90      42.448  60.706  49.464  1.00  0.00           C  
ATOM    916  O   ASN A  90      41.300  60.639  49.781  1.00  0.00           O  
ATOM    917  CB  ASN A  90      43.991  62.662  49.845  1.00  0.00           C  
ATOM    918  CG  ASN A  90      44.779  62.442  48.558  1.00  0.00           C  
ATOM    919  ND2 ASN A  90      44.553  63.343  47.640  1.00  0.00           N  
ATOM    920  OD1 ASN A  90      45.441  61.444  48.334  1.00  0.00           O  
ATOM    921  H   ASN A  90      45.333  60.572  50.189  1.00  0.00           H  
ATOM    922 1HD2 ASN A  90      43.737  63.928  47.668  1.00  0.00           H  
ATOM    923 2HD2 ASN A  90      45.212  63.526  46.913  1.00  0.00           H  
ATOM    924  N   THR A  91      42.942  59.806  48.598  1.00  0.00           N  
ATOM    925  CA  THR A  91      42.057  59.032  47.682  1.00  0.00           C  
ATOM    926  C   THR A  91      41.337  57.798  48.286  1.00  0.00           C  
ATOM    927  O   THR A  91      40.377  57.327  47.670  1.00  0.00           O  
ATOM    928  CB  THR A  91      42.790  58.626  46.383  1.00  0.00           C  
ATOM    929  CG2 THR A  91      43.252  59.883  45.658  1.00  0.00           C  
ATOM    930  OG1 THR A  91      43.912  57.791  46.764  1.00  0.00           O  
ATOM    931  H   THR A  91      43.938  59.664  48.516  1.00  0.00           H  
ATOM    932  HG1 THR A  91      44.261  57.465  45.887  1.00  0.00           H  
ATOM    933  N   VAL A  92      41.509  57.435  49.568  1.00  0.00           N  
ATOM    934  CA  VAL A  92      40.781  56.308  50.178  1.00  0.00           C  
ATOM    935  C   VAL A  92      39.199  56.241  50.204  1.00  0.00           C  
ATOM    936  O   VAL A  92      38.564  55.242  49.802  1.00  0.00           O  
ATOM    937  CB  VAL A  92      41.327  56.067  51.587  1.00  0.00           C  
ATOM    938  CG1 VAL A  92      42.774  55.598  51.588  1.00  0.00           C  
ATOM    939  CG2 VAL A  92      41.111  57.249  52.538  1.00  0.00           C  
ATOM    940  H   VAL A  92      42.269  57.774  50.131  1.00  0.00           H  
ATOM    941  N   ASN A  93      38.556  57.403  50.409  1.00  0.00           N  
ATOM    942  CA  ASN A  93      37.061  57.628  50.383  1.00  0.00           C  
ATOM    943  C   ASN A  93      36.516  57.303  48.960  1.00  0.00           C  
ATOM    944  O   ASN A  93      35.434  56.696  48.784  1.00  0.00           O  
ATOM    945  CB  ASN A  93      36.815  59.022  50.728  1.00  0.00           C  
ATOM    946  CG  ASN A  93      37.466  59.677  51.934  1.00  0.00           C  
ATOM    947  ND2 ASN A  93      36.836  60.658  52.469  1.00  0.00           N  
ATOM    948  OD1 ASN A  93      38.514  59.281  52.394  1.00  0.00           O  
ATOM    949  H   ASN A  93      38.933  58.018  51.101  1.00  0.00           H  
ATOM    950 1HD2 ASN A  93      35.945  61.063  52.261  1.00  0.00           H  
ATOM    951 2HD2 ASN A  93      37.237  61.072  53.282  1.00  0.00           H  
ATOM    952  N   ASP A  94      37.213  57.785  47.962  1.00  0.00           N  
ATOM    953  CA  ASP A  94      36.976  57.532  46.501  1.00  0.00           C  
ATOM    954  C   ASP A  94      37.176  56.090  46.115  1.00  0.00           C  
ATOM    955  O   ASP A  94      36.485  55.633  45.178  1.00  0.00           O  
ATOM    956  CB  ASP A  94      37.889  58.418  45.639  1.00  0.00           C  
ATOM    957  CG  ASP A  94      37.565  59.907  45.929  1.00  0.00           C  
ATOM    958  OD1 ASP A  94      36.383  60.251  46.031  1.00  0.00           O  
ATOM    959  OD2 ASP A  94      38.526  60.629  46.232  1.00  0.00           O1-
ATOM    960  H   ASP A  94      38.067  58.250  48.178  1.00  0.00           H  
ATOM    961  N   PHE A  95      38.045  55.396  46.772  1.00  0.00           N  
ATOM    962  CA  PHE A  95      38.176  53.932  46.693  1.00  0.00           C  
ATOM    963  C   PHE A  95      37.093  52.995  47.276  1.00  0.00           C  
ATOM    964  O   PHE A  95      36.469  52.087  46.649  1.00  0.00           O  
ATOM    965  CB  PHE A  95      39.571  53.499  47.256  1.00  0.00           C  
ATOM    966  CG  PHE A  95      40.534  53.329  46.065  1.00  0.00           C  
ATOM    967  CD1 PHE A  95      40.678  52.053  45.554  1.00  0.00           C  
ATOM    968  CD2 PHE A  95      41.194  54.451  45.541  1.00  0.00           C  
ATOM    969  CE1 PHE A  95      41.549  51.869  44.424  1.00  0.00           C  
ATOM    970  CE2 PHE A  95      42.130  54.256  44.524  1.00  0.00           C  
ATOM    971  CZ  PHE A  95      42.278  52.954  43.967  1.00  0.00           C  
ATOM    972  H   PHE A  95      38.847  55.796  47.200  1.00  0.00           H  
ATOM    973  HD1 PHE A  95      40.043  51.260  45.926  1.00  0.00           H  
ATOM    974  HD2 PHE A  95      41.094  55.452  45.961  1.00  0.00           H  
ATOM    975  HE1 PHE A  95      41.337  51.013  43.783  1.00  0.00           H  
ATOM    976  HE2 PHE A  95      42.648  55.077  44.030  1.00  0.00           H  
ATOM    977  HZ  PHE A  95      43.025  52.853  43.179  1.00  0.00           H  
ATOM    978  N   TRP A  96      36.648  53.447  48.464  1.00  0.00           N  
ATOM    979  CA  TRP A  96      35.498  52.798  49.116  1.00  0.00           C  
ATOM    980  C   TRP A  96      34.137  53.066  48.381  1.00  0.00           C  
ATOM    981  O   TRP A  96      33.213  52.238  48.347  1.00  0.00           O  
ATOM    982  CB  TRP A  96      35.393  53.086  50.592  1.00  0.00           C  
ATOM    983  CG  TRP A  96      36.451  52.443  51.438  1.00  0.00           C  
ATOM    984  CD1 TRP A  96      37.388  53.096  52.090  1.00  0.00           C  
ATOM    985  CD2 TRP A  96      36.584  51.123  51.801  1.00  0.00           C  
ATOM    986  CE2 TRP A  96      37.642  50.977  52.675  1.00  0.00           C  
ATOM    987  CE3 TRP A  96      35.788  49.978  51.485  1.00  0.00           C  
ATOM    988  NE1 TRP A  96      38.090  52.215  52.868  1.00  0.00           N  
ATOM    989  CZ2 TRP A  96      37.962  49.733  53.208  1.00  0.00           C  
ATOM    990  CZ3 TRP A  96      36.127  48.775  52.012  1.00  0.00           C  
ATOM    991  CH2 TRP A  96      37.174  48.686  52.868  1.00  0.00           C  
ATOM    992  H   TRP A  96      37.186  54.080  49.009  1.00  0.00           H  
ATOM    993  HD1 TRP A  96      37.610  54.157  51.982  1.00  0.00           H  
ATOM    994  HE1 TRP A  96      38.854  52.372  53.485  1.00  0.00           H  
ATOM    995  HE3 TRP A  96      34.871  50.115  50.905  1.00  0.00           H  
ATOM    996  HZ2 TRP A  96      38.627  49.740  54.074  1.00  0.00           H  
ATOM    997  HZ3 TRP A  96      35.768  47.907  51.472  1.00  0.00           H  
ATOM    998  HH2 TRP A  96      37.418  47.700  53.267  1.00  0.00           H  
ATOM    999  N   ARG A  97      34.088  54.227  47.764  1.00  0.00           N  
ATOM   1000  CA  ARG A  97      32.859  54.568  46.952  1.00  0.00           C  
ATOM   1001  C   ARG A  97      32.702  53.671  45.761  1.00  0.00           C  
ATOM   1002  O   ARG A  97      31.659  52.989  45.735  1.00  0.00           O  
ATOM   1003  CB  ARG A  97      33.111  56.021  46.444  1.00  0.00           C  
ATOM   1004  CG  ARG A  97      32.113  57.055  46.864  1.00  0.00           C  
ATOM   1005  CD  ARG A  97      32.640  58.434  46.451  1.00  0.00           C  
ATOM   1006  NE  ARG A  97      31.808  59.540  46.970  1.00  0.00           N  
ATOM   1007  CZ  ARG A  97      32.347  60.748  47.311  1.00  0.00           C  
ATOM   1008  NH1 ARG A  97      33.634  61.073  47.386  1.00  0.00           N1+
ATOM   1009  NH2 ARG A  97      31.543  61.709  47.536  1.00  0.00           N  
ATOM   1010  H   ARG A  97      34.795  54.920  47.920  1.00  0.00           H  
ATOM   1011  HE  ARG A  97      30.817  59.385  46.900  1.00  0.00           H  
ATOM   1012 1HH1 ARG A  97      34.308  60.520  46.918  1.00  0.00           H  
ATOM   1013 2HH1 ARG A  97      33.970  61.794  47.993  1.00  0.00           H  
ATOM   1014 1HH2 ARG A  97      30.556  61.583  47.423  1.00  0.00           H  
ATOM   1015 2HH2 ARG A  97      31.829  62.592  47.911  1.00  0.00           H  
ATOM   1016  N   MET A  98      33.863  53.379  45.206  1.00  0.00           N  
ATOM   1017  CA  MET A  98      34.106  52.587  43.974  1.00  0.00           C  
ATOM   1018  C   MET A  98      33.867  51.140  44.285  1.00  0.00           C  
ATOM   1019  O   MET A  98      33.134  50.525  43.505  1.00  0.00           O  
ATOM   1020  CB  MET A  98      35.577  52.896  43.557  1.00  0.00           C  
ATOM   1021  CG  MET A  98      36.271  52.101  42.455  1.00  0.00           C  
ATOM   1022  SD  MET A  98      38.085  52.294  42.190  1.00  0.00           S  
ATOM   1023  CE  MET A  98      38.462  50.609  42.668  1.00  0.00           C  
ATOM   1024  H   MET A  98      34.696  53.910  45.337  1.00  0.00           H  
ATOM   1025  N   VAL A  99      34.405  50.632  45.447  1.00  0.00           N  
ATOM   1026  CA  VAL A  99      34.192  49.196  45.879  1.00  0.00           C  
ATOM   1027  C   VAL A  99      32.684  48.968  46.165  1.00  0.00           C  
ATOM   1028  O   VAL A  99      32.072  47.985  45.776  1.00  0.00           O  
ATOM   1029  CB  VAL A  99      35.074  48.919  47.092  1.00  0.00           C  
ATOM   1030  CG1 VAL A  99      34.818  47.561  47.781  1.00  0.00           C  
ATOM   1031  CG2 VAL A  99      36.497  48.789  46.516  1.00  0.00           C  
ATOM   1032  H   VAL A  99      35.044  51.243  45.921  1.00  0.00           H  
ATOM   1033  N   PHE A 100      32.017  49.989  46.638  1.00  0.00           N  
ATOM   1034  CA  PHE A 100      30.597  49.893  46.897  1.00  0.00           C  
ATOM   1035  C   PHE A 100      29.689  49.885  45.660  1.00  0.00           C  
ATOM   1036  O   PHE A 100      29.018  48.865  45.507  1.00  0.00           O  
ATOM   1037  CB  PHE A 100      30.129  51.010  47.778  1.00  0.00           C  
ATOM   1038  CG  PHE A 100      28.763  50.840  48.430  1.00  0.00           C  
ATOM   1039  CD1 PHE A 100      27.811  51.886  48.304  1.00  0.00           C  
ATOM   1040  CD2 PHE A 100      28.557  49.796  49.375  1.00  0.00           C  
ATOM   1041  CE1 PHE A 100      26.626  51.862  49.082  1.00  0.00           C  
ATOM   1042  CE2 PHE A 100      27.365  49.810  50.173  1.00  0.00           C  
ATOM   1043  CZ  PHE A 100      26.428  50.846  50.015  1.00  0.00           C  
ATOM   1044  H   PHE A 100      32.527  50.804  46.887  1.00  0.00           H  
ATOM   1045  HD1 PHE A 100      27.970  52.669  47.554  1.00  0.00           H  
ATOM   1046  HD2 PHE A 100      29.242  48.945  49.450  1.00  0.00           H  
ATOM   1047  HE1 PHE A 100      25.872  52.640  48.957  1.00  0.00           H  
ATOM   1048  HE2 PHE A 100      27.039  48.905  50.679  1.00  0.00           H  
ATOM   1049  HZ  PHE A 100      25.585  50.918  50.700  1.00  0.00           H  
ATOM   1050  N   GLN A 101      30.204  50.618  44.642  1.00  0.00           N  
ATOM   1051  CA  GLN A 101      29.417  50.843  43.390  1.00  0.00           C  
ATOM   1052  C   GLN A 101      28.904  49.571  42.651  1.00  0.00           C  
ATOM   1053  O   GLN A 101      27.714  49.114  42.705  1.00  0.00           O  
ATOM   1054  CB  GLN A 101      30.203  51.793  42.481  1.00  0.00           C  
ATOM   1055  CG  GLN A 101      29.263  52.454  41.462  1.00  0.00           C  
ATOM   1056  CD  GLN A 101      29.944  53.396  40.602  1.00  0.00           C  
ATOM   1057  NE2 GLN A 101      30.265  52.891  39.397  1.00  0.00           N  
ATOM   1058  OE1 GLN A 101      29.747  54.579  40.672  1.00  0.00           O  
ATOM   1059  H   GLN A 101      30.977  51.250  44.767  1.00  0.00           H  
ATOM   1060 1HE2 GLN A 101      29.988  51.954  39.169  1.00  0.00           H  
ATOM   1061 2HE2 GLN A 101      30.801  53.508  38.834  1.00  0.00           H  
ATOM   1062  N   GLU A 102      29.841  48.841  41.983  1.00  0.00           N  
ATOM   1063  CA  GLU A 102      29.507  47.721  40.993  1.00  0.00           C  
ATOM   1064  C   GLU A 102      29.291  46.430  41.748  1.00  0.00           C  
ATOM   1065  O   GLU A 102      29.301  45.367  41.191  1.00  0.00           O  
ATOM   1066  CB  GLU A 102      30.651  47.573  39.939  1.00  0.00           C  
ATOM   1067  CG  GLU A 102      31.242  48.833  39.269  1.00  0.00           C  
ATOM   1068  CD  GLU A 102      30.261  49.514  38.313  1.00  0.00           C  
ATOM   1069  OE1 GLU A 102      30.507  49.238  37.133  1.00  0.00           O  
ATOM   1070  OE2 GLU A 102      29.399  50.283  38.721  1.00  0.00           O1-
ATOM   1071  H   GLU A 102      30.792  49.157  42.034  1.00  0.00           H  
ATOM   1072  N   ASN A 103      28.771  46.500  42.943  1.00  0.00           N  
ATOM   1073  CA  ASN A 103      28.536  45.300  43.840  1.00  0.00           C  
ATOM   1074  C   ASN A 103      29.642  44.398  44.333  1.00  0.00           C  
ATOM   1075  O   ASN A 103      29.428  43.224  44.725  1.00  0.00           O  
ATOM   1076  CB  ASN A 103      27.376  44.533  43.336  1.00  0.00           C  
ATOM   1077  CG  ASN A 103      26.193  44.525  44.343  1.00  0.00           C  
ATOM   1078  ND2 ASN A 103      25.011  44.394  43.842  1.00  0.00           N  
ATOM   1079  OD1 ASN A 103      26.311  44.683  45.544  1.00  0.00           O  
ATOM   1080  H   ASN A 103      28.368  47.370  43.228  1.00  0.00           H  
ATOM   1081 1HD2 ASN A 103      24.913  44.444  42.843  1.00  0.00           H  
ATOM   1082 2HD2 ASN A 103      24.177  44.365  44.389  1.00  0.00           H  
ATOM   1083  N   SER A 104      30.838  44.941  44.312  1.00  0.00           N  
ATOM   1084  CA  SER A 104      32.062  44.248  44.756  1.00  0.00           C  
ATOM   1085  C   SER A 104      32.115  43.842  46.198  1.00  0.00           C  
ATOM   1086  O   SER A 104      31.600  44.555  47.079  1.00  0.00           O  
ATOM   1087  CB  SER A 104      33.262  45.024  44.523  1.00  0.00           C  
ATOM   1088  OG  SER A 104      33.327  45.402  43.139  1.00  0.00           O  
ATOM   1089  H   SER A 104      30.949  45.836  43.861  1.00  0.00           H  
ATOM   1090  HG  SER A 104      33.630  44.544  42.714  1.00  0.00           H  
ATOM   1091  N   ARG A 105      32.680  42.697  46.383  1.00  0.00           N  
ATOM   1092  CA  ARG A 105      32.746  41.991  47.726  1.00  0.00           C  
ATOM   1093  C   ARG A 105      34.102  41.466  48.242  1.00  0.00           C  
ATOM   1094  O   ARG A 105      34.323  41.468  49.472  1.00  0.00           O  
ATOM   1095  CB  ARG A 105      31.794  40.772  47.608  1.00  0.00           C  
ATOM   1096  CG  ARG A 105      30.239  40.940  47.515  1.00  0.00           C  
ATOM   1097  CD  ARG A 105      29.760  41.606  48.804  1.00  0.00           C  
ATOM   1098  NE  ARG A 105      28.298  41.344  49.138  1.00  0.00           N  
ATOM   1099  CZ  ARG A 105      27.903  40.804  50.274  1.00  0.00           C  
ATOM   1100  NH1 ARG A 105      28.785  40.490  51.201  1.00  0.00           N1+
ATOM   1101  NH2 ARG A 105      26.676  40.436  50.345  1.00  0.00           N  
ATOM   1102  H   ARG A 105      33.126  42.189  45.642  1.00  0.00           H  
ATOM   1103  HE  ARG A 105      27.713  41.759  48.444  1.00  0.00           H  
ATOM   1104 1HH1 ARG A 105      29.729  40.794  51.065  1.00  0.00           H  
ATOM   1105 2HH1 ARG A 105      28.506  39.883  51.948  1.00  0.00           H  
ATOM   1106 1HH2 ARG A 105      26.027  40.688  49.643  1.00  0.00           H  
ATOM   1107 2HH2 ARG A 105      26.334  39.925  51.132  1.00  0.00           H  
ATOM   1108  N   VAL A 106      34.949  40.967  47.333  1.00  0.00           N  
ATOM   1109  CA  VAL A 106      36.304  40.634  47.674  1.00  0.00           C  
ATOM   1110  C   VAL A 106      37.313  41.672  47.205  1.00  0.00           C  
ATOM   1111  O   VAL A 106      37.163  42.415  46.193  1.00  0.00           O  
ATOM   1112  CB  VAL A 106      36.731  39.255  47.170  1.00  0.00           C  
ATOM   1113  CG1 VAL A 106      36.014  38.195  48.001  1.00  0.00           C  
ATOM   1114  CG2 VAL A 106      36.422  38.924  45.704  1.00  0.00           C  
ATOM   1115  H   VAL A 106      34.751  40.965  46.345  1.00  0.00           H  
ATOM   1116  N   ILE A 107      38.164  41.994  48.136  1.00  0.00           N  
ATOM   1117  CA  ILE A 107      39.324  42.817  47.828  1.00  0.00           C  
ATOM   1118  C   ILE A 107      40.557  41.965  47.996  1.00  0.00           C  
ATOM   1119  O   ILE A 107      40.745  41.378  49.118  1.00  0.00           O  
ATOM   1120  CB  ILE A 107      39.330  44.116  48.695  1.00  0.00           C  
ATOM   1121  CG1 ILE A 107      38.019  44.949  48.481  1.00  0.00           C  
ATOM   1122  CG2 ILE A 107      40.649  44.950  48.585  1.00  0.00           C  
ATOM   1123  CD  ILE A 107      37.986  46.062  49.516  1.00  0.00           C  
ATOM   1124  H   ILE A 107      38.114  41.771  49.110  1.00  0.00           H  
ATOM   1125  N   VAL A 108      41.380  41.980  47.016  1.00  0.00           N  
ATOM   1126  CA  VAL A 108      42.647  41.247  46.976  1.00  0.00           C  
ATOM   1127  C   VAL A 108      43.819  42.265  47.315  1.00  0.00           C  
ATOM   1128  O   VAL A 108      43.941  43.209  46.578  1.00  0.00           O  
ATOM   1129  CB  VAL A 108      42.877  40.614  45.561  1.00  0.00           C  
ATOM   1130  CG1 VAL A 108      44.335  40.258  45.339  1.00  0.00           C  
ATOM   1131  CG2 VAL A 108      41.897  39.472  45.303  1.00  0.00           C  
ATOM   1132  H   VAL A 108      41.272  42.607  46.242  1.00  0.00           H  
ATOM   1133  N   MET A 109      44.550  42.156  48.447  1.00  0.00           N  
ATOM   1134  CA  MET A 109      45.770  43.004  48.722  1.00  0.00           C  
ATOM   1135  C   MET A 109      47.043  42.252  49.233  1.00  0.00           C  
ATOM   1136  O   MET A 109      46.932  41.478  50.187  1.00  0.00           O  
ATOM   1137  CB  MET A 109      45.332  44.198  49.668  1.00  0.00           C  
ATOM   1138  CG  MET A 109      46.367  45.352  49.957  1.00  0.00           C  
ATOM   1139  SD  MET A 109      46.036  46.752  51.146  1.00  0.00           S  
ATOM   1140  CE  MET A 109      47.685  47.414  51.393  1.00  0.00           C  
ATOM   1141  H   MET A 109      44.205  41.619  49.222  1.00  0.00           H  
ATOM   1142  N   THR A 110      47.994  41.979  48.327  1.00  0.00           N  
ATOM   1143  CA  THR A 110      49.353  41.387  48.651  1.00  0.00           C  
ATOM   1144  C   THR A 110      50.247  42.408  49.393  1.00  0.00           C  
ATOM   1145  O   THR A 110      50.927  42.123  50.392  1.00  0.00           O  
ATOM   1146  CB  THR A 110      50.126  41.003  47.413  1.00  0.00           C  
ATOM   1147  CG2 THR A 110      49.653  39.629  46.983  1.00  0.00           C  
ATOM   1148  OG1 THR A 110      49.965  41.999  46.303  1.00  0.00           O  
ATOM   1149  H   THR A 110      47.740  41.710  47.398  1.00  0.00           H  
ATOM   1150  HG1 THR A 110      49.124  41.863  45.786  1.00  0.00           H  
ATOM   1151  N   THR A 111      50.048  43.627  48.926  1.00  0.00           N  
ATOM   1152  CA  THR A 111      50.717  44.835  49.559  1.00  0.00           C  
ATOM   1153  C   THR A 111      50.424  45.104  51.058  1.00  0.00           C  
ATOM   1154  O   THR A 111      49.307  44.834  51.549  1.00  0.00           O  
ATOM   1155  CB  THR A 111      50.319  46.071  48.675  1.00  0.00           C  
ATOM   1156  CG2 THR A 111      51.533  46.943  48.535  1.00  0.00           C  
ATOM   1157  OG1 THR A 111      49.729  45.715  47.441  1.00  0.00           O  
ATOM   1158  H   THR A 111      49.695  43.884  48.029  1.00  0.00           H  
ATOM   1159  HG1 THR A 111      48.975  46.370  47.328  1.00  0.00           H  
ATOM   1160  N   LYS A 112      51.473  45.541  51.812  1.00  0.00           N  
ATOM   1161  CA  LYS A 112      51.213  45.834  53.255  1.00  0.00           C  
ATOM   1162  C   LYS A 112      50.859  47.311  53.543  1.00  0.00           C  
ATOM   1163  O   LYS A 112      50.777  48.077  52.588  1.00  0.00           O  
ATOM   1164  CB  LYS A 112      52.567  45.571  53.946  1.00  0.00           C  
ATOM   1165  CG  LYS A 112      53.004  44.122  54.032  1.00  0.00           C  
ATOM   1166  CD  LYS A 112      54.366  43.912  54.628  1.00  0.00           C  
ATOM   1167  CE  LYS A 112      54.702  42.415  54.799  1.00  0.00           C  
ATOM   1168  NZ  LYS A 112      54.726  41.663  53.585  1.00  0.00           N1+
ATOM   1169  H   LYS A 112      52.326  45.899  51.446  1.00  0.00           H  
ATOM   1170  HZ1 LYS A 112      55.470  42.012  53.023  1.00  0.00           H  
ATOM   1171  HZ2 LYS A 112      54.962  40.712  53.781  1.00  0.00           H  
ATOM   1172  HZ3 LYS A 112      53.872  41.791  53.095  1.00  0.00           H  
ATOM   1173  N   GLU A 113      50.582  47.642  54.793  1.00  0.00           N  
ATOM   1174  CA  GLU A 113      50.256  48.982  55.297  1.00  0.00           C  
ATOM   1175  C   GLU A 113      51.483  49.893  55.173  1.00  0.00           C  
ATOM   1176  O   GLU A 113      51.428  50.867  54.387  1.00  0.00           O  
ATOM   1177  CB  GLU A 113      49.867  49.012  56.787  1.00  0.00           C  
ATOM   1178  CG  GLU A 113      49.015  47.809  57.313  1.00  0.00           C  
ATOM   1179  CD  GLU A 113      49.834  46.509  57.667  1.00  0.00           C  
ATOM   1180  OE1 GLU A 113      50.710  46.470  58.529  1.00  0.00           O  
ATOM   1181  OE2 GLU A 113      49.870  45.627  56.775  1.00  0.00           O1-
ATOM   1182  H   GLU A 113      50.718  46.921  55.478  1.00  0.00           H  
ATOM   1183  N   VAL A 114      52.651  49.476  55.774  1.00  0.00           N  
ATOM   1184  CA  VAL A 114      53.868  50.291  55.804  1.00  0.00           C  
ATOM   1185  C   VAL A 114      55.055  49.396  55.426  1.00  0.00           C  
ATOM   1186  O   VAL A 114      55.647  48.691  56.264  1.00  0.00           O  
ATOM   1187  CB  VAL A 114      54.128  50.933  57.252  1.00  0.00           C  
ATOM   1188  CG1 VAL A 114      55.305  51.972  57.197  1.00  0.00           C  
ATOM   1189  CG2 VAL A 114      52.958  51.775  57.839  1.00  0.00           C  
ATOM   1190  H   VAL A 114      52.790  48.629  56.279  1.00  0.00           H  
ATOM   1191  N   GLU A 115      55.552  49.484  54.263  1.00  0.00           N  
ATOM   1192  CA  GLU A 115      56.729  48.698  53.805  1.00  0.00           C  
ATOM   1193  C   GLU A 115      58.107  49.409  53.913  1.00  0.00           C  
ATOM   1194  O   GLU A 115      58.312  50.472  53.325  1.00  0.00           O  
ATOM   1195  CB  GLU A 115      56.484  48.354  52.357  1.00  0.00           C  
ATOM   1196  CG  GLU A 115      55.365  47.318  52.477  1.00  0.00           C  
ATOM   1197  CD  GLU A 115      54.834  46.761  51.177  1.00  0.00           C  
ATOM   1198  OE1 GLU A 115      53.957  47.358  50.545  1.00  0.00           O  
ATOM   1199  OE2 GLU A 115      55.404  45.818  50.572  1.00  0.00           O1-
ATOM   1200  H   GLU A 115      55.337  50.352  53.795  1.00  0.00           H  
ATOM   1201  N   ARG A 116      58.998  48.744  54.652  1.00  0.00           N  
ATOM   1202  CA  ARG A 116      60.411  49.129  54.977  1.00  0.00           C  
ATOM   1203  C   ARG A 116      60.532  50.549  55.420  1.00  0.00           C  
ATOM   1204  O   ARG A 116      61.528  51.161  55.040  1.00  0.00           O  
ATOM   1205  CB  ARG A 116      61.185  48.816  53.671  1.00  0.00           C  
ATOM   1206  CG  ARG A 116      62.734  48.650  53.646  1.00  0.00           C  
ATOM   1207  CD  ARG A 116      63.261  47.664  54.626  1.00  0.00           C  
ATOM   1208  NE  ARG A 116      64.761  47.772  54.512  1.00  0.00           N  
ATOM   1209  CZ  ARG A 116      65.547  48.520  55.301  1.00  0.00           C  
ATOM   1210  NH1 ARG A 116      65.188  49.252  56.282  1.00  0.00           N1+
ATOM   1211  NH2 ARG A 116      66.869  48.548  55.006  1.00  0.00           N  
ATOM   1212  H   ARG A 116      58.775  47.838  55.026  1.00  0.00           H  
ATOM   1213  HE  ARG A 116      65.067  47.062  53.874  1.00  0.00           H  
ATOM   1214 1HH1 ARG A 116      64.228  49.255  56.568  1.00  0.00           H  
ATOM   1215 2HH1 ARG A 116      65.923  49.495  56.904  1.00  0.00           H  
ATOM   1216 1HH2 ARG A 116      67.301  48.081  54.231  1.00  0.00           H  
ATOM   1217 2HH2 ARG A 116      67.438  49.266  55.398  1.00  0.00           H  
ATOM   1218  N   GLY A 117      59.737  51.114  56.330  1.00  0.00           N  
ATOM   1219  CA  GLY A 117      59.665  52.541  56.692  1.00  0.00           C  
ATOM   1220  C   GLY A 117      58.459  53.386  56.137  1.00  0.00           C  
ATOM   1221  O   GLY A 117      57.926  54.208  56.876  1.00  0.00           O  
ATOM   1222  H   GLY A 117      59.161  50.516  56.892  1.00  0.00           H  
ATOM   1223  N   LYS A 118      58.035  53.035  54.931  1.00  0.00           N  
ATOM   1224  CA  LYS A 118      57.017  53.796  54.144  1.00  0.00           C  
ATOM   1225  C   LYS A 118      55.709  53.075  53.666  1.00  0.00           C  
ATOM   1226  O   LYS A 118      55.608  51.910  53.344  1.00  0.00           O  
ATOM   1227  CB  LYS A 118      57.843  54.362  52.980  1.00  0.00           C  
ATOM   1228  CG  LYS A 118      58.418  53.308  52.060  1.00  0.00           C  
ATOM   1229  CD  LYS A 118      59.610  53.783  51.144  1.00  0.00           C  
ATOM   1230  CE  LYS A 118      59.089  54.914  50.187  1.00  0.00           C  
ATOM   1231  NZ  LYS A 118      60.089  55.312  49.132  1.00  0.00           N1+
ATOM   1232  H   LYS A 118      58.455  52.254  54.472  1.00  0.00           H  
ATOM   1233  HZ1 LYS A 118      59.783  56.136  48.670  1.00  0.00           H  
ATOM   1234  HZ2 LYS A 118      61.025  55.500  49.455  1.00  0.00           H  
ATOM   1235  HZ3 LYS A 118      60.103  54.592  48.432  1.00  0.00           H  
ATOM   1236  N   SER A 119      54.649  53.871  53.440  1.00  0.00           N  
ATOM   1237  CA  SER A 119      53.399  53.415  52.775  1.00  0.00           C  
ATOM   1238  C   SER A 119      53.425  53.487  51.279  1.00  0.00           C  
ATOM   1239  O   SER A 119      53.792  54.404  50.559  1.00  0.00           O  
ATOM   1240  CB  SER A 119      52.172  54.165  53.317  1.00  0.00           C  
ATOM   1241  OG  SER A 119      51.708  53.571  54.546  1.00  0.00           O  
ATOM   1242  H   SER A 119      54.698  54.833  53.703  1.00  0.00           H  
ATOM   1243  HG  SER A 119      51.601  52.581  54.451  1.00  0.00           H  
ATOM   1244  N   LYS A 120      53.171  52.279  50.726  1.00  0.00           N  
ATOM   1245  CA  LYS A 120      53.125  52.090  49.247  1.00  0.00           C  
ATOM   1246  C   LYS A 120      51.708  51.919  48.655  1.00  0.00           C  
ATOM   1247  O   LYS A 120      51.246  52.643  47.801  1.00  0.00           O  
ATOM   1248  CB  LYS A 120      53.995  50.961  48.719  1.00  0.00           C  
ATOM   1249  CG  LYS A 120      55.472  51.223  48.928  1.00  0.00           C  
ATOM   1250  CD  LYS A 120      56.301  50.014  49.205  1.00  0.00           C  
ATOM   1251  CE  LYS A 120      56.184  48.969  48.168  1.00  0.00           C  
ATOM   1252  NZ  LYS A 120      56.780  47.659  48.514  1.00  0.00           N1+
ATOM   1253  H   LYS A 120      53.237  51.459  51.285  1.00  0.00           H  
ATOM   1254  HZ1 LYS A 120      56.537  47.033  47.775  1.00  0.00           H  
ATOM   1255  HZ2 LYS A 120      57.771  47.663  48.670  1.00  0.00           H  
ATOM   1256  HZ3 LYS A 120      56.433  47.330  49.397  1.00  0.00           H  
ATOM   1257  N   CYS A 121      50.937  51.201  49.501  1.00  0.00           N  
ATOM   1258  CA  CYS A 121      49.478  51.306  49.459  1.00  0.00           C  
ATOM   1259  C   CYS A 121      48.980  51.506  50.872  1.00  0.00           C  
ATOM   1260  O   CYS A 121      49.445  50.843  51.811  1.00  0.00           O  
ATOM   1261  CB  CYS A 121      48.952  49.931  49.004  1.00  0.00           C  
ATOM   1262  SG  CYS A 121      47.086  50.043  48.782  1.00  0.00           S  
ATOM   1263  H   CYS A 121      51.284  50.721  50.306  1.00  0.00           H  
ATOM   1264  HG  CYS A 121      46.808  48.756  48.582  1.00  0.00           H  
ATOM   1265  N   VAL A 122      48.281  52.634  51.109  1.00  0.00           N  
ATOM   1266  CA  VAL A 122      48.003  53.122  52.474  1.00  0.00           C  
ATOM   1267  C   VAL A 122      47.163  52.150  53.356  1.00  0.00           C  
ATOM   1268  O   VAL A 122      46.317  51.476  52.785  1.00  0.00           O  
ATOM   1269  CB  VAL A 122      47.444  54.480  52.534  1.00  0.00           C  
ATOM   1270  CG1 VAL A 122      48.516  55.449  52.166  1.00  0.00           C  
ATOM   1271  CG2 VAL A 122      46.188  54.518  51.706  1.00  0.00           C  
ATOM   1272  H   VAL A 122      47.857  53.100  50.330  1.00  0.00           H  
ATOM   1273  N   LYS A 123      47.125  52.404  54.664  1.00  0.00           N  
ATOM   1274  CA  LYS A 123      46.247  51.682  55.537  1.00  0.00           C  
ATOM   1275  C   LYS A 123      44.800  52.186  55.395  1.00  0.00           C  
ATOM   1276  O   LYS A 123      44.367  52.924  56.277  1.00  0.00           O  
ATOM   1277  CB  LYS A 123      46.800  51.761  57.046  1.00  0.00           C  
ATOM   1278  CG  LYS A 123      46.010  50.939  58.050  1.00  0.00           C  
ATOM   1279  CD  LYS A 123      46.581  50.965  59.404  1.00  0.00           C  
ATOM   1280  CE  LYS A 123      46.180  49.770  60.270  1.00  0.00           C  
ATOM   1281  NZ  LYS A 123      47.138  49.654  61.361  1.00  0.00           N1+
ATOM   1282  H   LYS A 123      47.757  53.058  55.080  1.00  0.00           H  
ATOM   1283  HZ1 LYS A 123      47.710  48.854  61.198  1.00  0.00           H  
ATOM   1284  HZ2 LYS A 123      47.760  50.437  61.327  1.00  0.00           H  
ATOM   1285  HZ3 LYS A 123      46.670  49.494  62.224  1.00  0.00           H  
ATOM   1286  N   TYR A 124      44.018  51.886  54.372  1.00  0.00           N  
ATOM   1287  CA  TYR A 124      42.644  52.314  54.246  1.00  0.00           C  
ATOM   1288  C   TYR A 124      41.542  51.673  55.102  1.00  0.00           C  
ATOM   1289  O   TYR A 124      40.356  51.842  54.762  1.00  0.00           O  
ATOM   1290  CB  TYR A 124      42.197  52.417  52.764  1.00  0.00           C  
ATOM   1291  CG  TYR A 124      42.443  51.152  51.967  1.00  0.00           C  
ATOM   1292  CD1 TYR A 124      41.467  50.158  52.010  1.00  0.00           C  
ATOM   1293  CD2 TYR A 124      43.739  50.839  51.368  1.00  0.00           C  
ATOM   1294  CE1 TYR A 124      41.653  48.879  51.515  1.00  0.00           C  
ATOM   1295  CE2 TYR A 124      43.883  49.573  50.853  1.00  0.00           C  
ATOM   1296  CZ  TYR A 124      42.864  48.628  50.948  1.00  0.00           C  
ATOM   1297  OH  TYR A 124      43.178  47.298  50.871  1.00  0.00           O  
ATOM   1298  H   TYR A 124      44.351  51.690  53.441  1.00  0.00           H  
ATOM   1299  HD1 TYR A 124      40.571  50.351  52.594  1.00  0.00           H  
ATOM   1300  HD2 TYR A 124      44.497  51.600  51.225  1.00  0.00           H  
ATOM   1301  HE1 TYR A 124      40.893  48.116  51.348  1.00  0.00           H  
ATOM   1302  HE2 TYR A 124      44.755  49.329  50.247  1.00  0.00           H  
ATOM   1303  HH  TYR A 124      44.147  47.122  51.029  1.00  0.00           H  
ATOM   1304  N   TRP A 125      41.876  50.749  56.002  1.00  0.00           N  
ATOM   1305  CA  TRP A 125      40.946  50.085  56.927  1.00  0.00           C  
ATOM   1306  C   TRP A 125      41.244  50.426  58.390  1.00  0.00           C  
ATOM   1307  O   TRP A 125      42.477  50.569  58.677  1.00  0.00           O  
ATOM   1308  CB  TRP A 125      41.059  48.610  56.576  1.00  0.00           C  
ATOM   1309  CG  TRP A 125      42.457  48.042  56.812  1.00  0.00           C  
ATOM   1310  CD1 TRP A 125      42.736  47.438  57.938  1.00  0.00           C  
ATOM   1311  CD2 TRP A 125      43.553  47.953  55.991  1.00  0.00           C  
ATOM   1312  CE2 TRP A 125      44.506  47.281  56.734  1.00  0.00           C  
ATOM   1313  CE3 TRP A 125      43.866  48.482  54.774  1.00  0.00           C  
ATOM   1314  NE1 TRP A 125      43.965  47.042  57.956  1.00  0.00           N  
ATOM   1315  CZ2 TRP A 125      45.750  46.907  56.206  1.00  0.00           C  
ATOM   1316  CZ3 TRP A 125      45.189  48.231  54.287  1.00  0.00           C  
ATOM   1317  CH2 TRP A 125      46.121  47.442  54.968  1.00  0.00           C  
ATOM   1318  H   TRP A 125      42.831  50.459  56.139  1.00  0.00           H  
ATOM   1319  HD1 TRP A 125      42.079  47.637  58.787  1.00  0.00           H  
ATOM   1320  HE1 TRP A 125      44.496  46.618  58.693  1.00  0.00           H  
ATOM   1321  HE3 TRP A 125      43.092  49.074  54.301  1.00  0.00           H  
ATOM   1322  HZ2 TRP A 125      46.404  46.245  56.764  1.00  0.00           H  
ATOM   1323  HZ3 TRP A 125      45.487  48.661  53.333  1.00  0.00           H  
ATOM   1324  HH2 TRP A 125      47.025  47.094  54.459  1.00  0.00           H  
ATOM   1325  N   PRO A 126      40.187  50.474  59.210  1.00  0.00           N  
ATOM   1326  CA  PRO A 126      40.390  50.420  60.677  1.00  0.00           C  
ATOM   1327  C   PRO A 126      40.937  49.077  61.117  1.00  0.00           C  
ATOM   1328  O   PRO A 126      40.582  48.041  60.550  1.00  0.00           O  
ATOM   1329  CB  PRO A 126      38.971  50.588  61.207  1.00  0.00           C  
ATOM   1330  CG  PRO A 126      38.074  50.127  60.096  1.00  0.00           C  
ATOM   1331  CD  PRO A 126      38.715  50.705  58.836  1.00  0.00           C  
ATOM   1332  N   ASP A 127      41.578  49.130  62.237  1.00  0.00           N  
ATOM   1333  CA  ASP A 127      42.111  47.970  62.989  1.00  0.00           C  
ATOM   1334  C   ASP A 127      41.047  47.239  63.764  1.00  0.00           C  
ATOM   1335  O   ASP A 127      39.954  47.695  63.995  1.00  0.00           O  
ATOM   1336  CB  ASP A 127      43.220  48.456  64.028  1.00  0.00           C  
ATOM   1337  CG  ASP A 127      44.572  48.635  63.342  1.00  0.00           C  
ATOM   1338  OD1 ASP A 127      44.903  47.856  62.382  1.00  0.00           O  
ATOM   1339  OD2 ASP A 127      45.351  49.302  64.022  1.00  0.00           O1-
ATOM   1340  H   ASP A 127      41.667  49.945  62.803  1.00  0.00           H  
ATOM   1341  N   GLU A 128      41.507  46.206  64.492  1.00  0.00           N  
ATOM   1342  CA  GLU A 128      40.530  45.257  65.181  1.00  0.00           C  
ATOM   1343  C   GLU A 128      39.919  45.983  66.382  1.00  0.00           C  
ATOM   1344  O   GLU A 128      40.583  46.694  67.170  1.00  0.00           O  
ATOM   1345  CB  GLU A 128      41.450  44.178  65.731  1.00  0.00           C  
ATOM   1346  CG  GLU A 128      40.596  42.941  66.099  1.00  0.00           C  
ATOM   1347  CD  GLU A 128      41.195  41.668  66.613  1.00  0.00           C  
ATOM   1348  OE1 GLU A 128      41.761  41.791  67.698  1.00  0.00           O  
ATOM   1349  OE2 GLU A 128      41.304  40.649  65.898  1.00  0.00           O1-
ATOM   1350  H   GLU A 128      42.475  45.963  64.428  1.00  0.00           H  
ATOM   1351  N   TYR A 129      38.608  45.821  66.413  1.00  0.00           N  
ATOM   1352  CA  TYR A 129      37.635  46.549  67.259  1.00  0.00           C  
ATOM   1353  C   TYR A 129      37.560  48.111  67.006  1.00  0.00           C  
ATOM   1354  O   TYR A 129      37.863  48.922  67.874  1.00  0.00           O  
ATOM   1355  CB  TYR A 129      37.869  46.379  68.816  1.00  0.00           C  
ATOM   1356  CG  TYR A 129      37.642  45.030  69.497  1.00  0.00           C  
ATOM   1357  CD1 TYR A 129      36.392  44.730  69.975  1.00  0.00           C  
ATOM   1358  CD2 TYR A 129      38.519  44.004  69.445  1.00  0.00           C  
ATOM   1359  CE1 TYR A 129      36.128  43.424  70.390  1.00  0.00           C  
ATOM   1360  CE2 TYR A 129      38.249  42.651  69.663  1.00  0.00           C  
ATOM   1361  CZ  TYR A 129      37.076  42.374  70.261  1.00  0.00           C  
ATOM   1362  OH  TYR A 129      36.821  41.188  70.867  1.00  0.00           O  
ATOM   1363  H   TYR A 129      38.212  44.924  66.188  1.00  0.00           H  
ATOM   1364  HD1 TYR A 129      35.638  45.508  69.851  1.00  0.00           H  
ATOM   1365  HD2 TYR A 129      39.557  44.307  69.329  1.00  0.00           H  
ATOM   1366  HE1 TYR A 129      35.155  43.125  70.753  1.00  0.00           H  
ATOM   1367  HE2 TYR A 129      39.041  41.924  69.475  1.00  0.00           H  
ATOM   1368  HH  TYR A 129      37.576  40.536  70.776  1.00  0.00           H  
ATOM   1369  N   ALA A 130      37.147  48.525  65.805  1.00  0.00           N  
ATOM   1370  CA  ALA A 130      37.066  49.939  65.370  1.00  0.00           C  
ATOM   1371  C   ALA A 130      36.222  50.135  64.073  1.00  0.00           C  
ATOM   1372  O   ALA A 130      36.358  49.443  63.078  1.00  0.00           O  
ATOM   1373  CB  ALA A 130      38.401  50.662  65.244  1.00  0.00           C  
ATOM   1374  H   ALA A 130      36.714  47.831  65.225  1.00  0.00           H  
ATOM   1375  N   LEU A 131      35.481  51.294  64.219  1.00  0.00           N  
ATOM   1376  CA  LEU A 131      34.812  52.053  63.179  1.00  0.00           C  
ATOM   1377  C   LEU A 131      35.628  53.234  62.687  1.00  0.00           C  
ATOM   1378  O   LEU A 131      36.191  54.095  63.458  1.00  0.00           O  
ATOM   1379  CB  LEU A 131      33.396  52.373  63.569  1.00  0.00           C  
ATOM   1380  CG  LEU A 131      32.750  53.470  62.738  1.00  0.00           C  
ATOM   1381  CD1 LEU A 131      32.197  52.984  61.341  1.00  0.00           C  
ATOM   1382  CD2 LEU A 131      31.630  53.915  63.640  1.00  0.00           C  
ATOM   1383  H   LEU A 131      35.478  51.780  65.096  1.00  0.00           H  
ATOM   1384  N   LYS A 132      35.838  53.276  61.358  1.00  0.00           N  
ATOM   1385  CA  LYS A 132      36.471  54.473  60.779  1.00  0.00           C  
ATOM   1386  C   LYS A 132      35.604  55.175  59.777  1.00  0.00           C  
ATOM   1387  O   LYS A 132      35.050  54.480  58.904  1.00  0.00           O  
ATOM   1388  CB  LYS A 132      37.839  54.121  60.269  1.00  0.00           C  
ATOM   1389  CG  LYS A 132      39.038  54.971  60.824  1.00  0.00           C  
ATOM   1390  CD  LYS A 132      40.386  54.322  60.560  1.00  0.00           C  
ATOM   1391  CE  LYS A 132      41.575  55.190  60.896  1.00  0.00           C  
ATOM   1392  NZ  LYS A 132      41.860  56.298  60.003  1.00  0.00           N1+
ATOM   1393  H   LYS A 132      35.528  52.566  60.722  1.00  0.00           H  
ATOM   1394  HZ1 LYS A 132      41.052  56.885  59.943  1.00  0.00           H  
ATOM   1395  HZ2 LYS A 132      42.616  56.827  60.381  1.00  0.00           H  
ATOM   1396  HZ3 LYS A 132      42.121  56.004  59.074  1.00  0.00           H  
ATOM   1397  N   GLU A 133      35.581  56.479  59.844  1.00  0.00           N  
ATOM   1398  CA  GLU A 133      35.035  57.218  58.676  1.00  0.00           C  
ATOM   1399  C   GLU A 133      36.104  57.365  57.561  1.00  0.00           C  
ATOM   1400  O   GLU A 133      37.346  57.467  57.699  1.00  0.00           O  
ATOM   1401  CB  GLU A 133      34.622  58.586  59.204  1.00  0.00           C  
ATOM   1402  CG  GLU A 133      33.673  58.373  60.389  1.00  0.00           C  
ATOM   1403  CD  GLU A 133      33.116  59.610  60.984  1.00  0.00           C  
ATOM   1404  OE1 GLU A 133      31.936  59.462  61.377  1.00  0.00           O  
ATOM   1405  OE2 GLU A 133      33.679  60.662  61.087  1.00  0.00           O1-
ATOM   1406  H   GLU A 133      35.966  56.863  60.691  1.00  0.00           H  
ATOM   1407  N   TYR A 134      35.528  57.393  56.392  1.00  0.00           N  
ATOM   1408  CA  TYR A 134      36.206  57.590  55.068  1.00  0.00           C  
ATOM   1409  C   TYR A 134      35.352  58.641  54.338  1.00  0.00           C  
ATOM   1410  O   TYR A 134      34.758  58.288  53.295  1.00  0.00           O  
ATOM   1411  CB  TYR A 134      36.694  56.395  54.265  1.00  0.00           C  
ATOM   1412  CG  TYR A 134      37.611  55.509  55.068  1.00  0.00           C  
ATOM   1413  CD1 TYR A 134      38.965  55.818  55.118  1.00  0.00           C  
ATOM   1414  CD2 TYR A 134      37.260  54.386  55.773  1.00  0.00           C  
ATOM   1415  CE1 TYR A 134      39.843  55.083  55.841  1.00  0.00           C  
ATOM   1416  CE2 TYR A 134      38.097  53.580  56.505  1.00  0.00           C  
ATOM   1417  CZ  TYR A 134      39.390  54.051  56.603  1.00  0.00           C  
ATOM   1418  OH  TYR A 134      40.301  53.431  57.409  1.00  0.00           O  
ATOM   1419  H   TYR A 134      34.589  57.044  56.275  1.00  0.00           H  
ATOM   1420  HD1 TYR A 134      39.341  56.612  54.473  1.00  0.00           H  
ATOM   1421  HD2 TYR A 134      36.222  54.093  55.672  1.00  0.00           H  
ATOM   1422  HE1 TYR A 134      40.893  55.388  55.882  1.00  0.00           H  
ATOM   1423  HE2 TYR A 134      37.639  52.817  57.130  1.00  0.00           H  
ATOM   1424  HH  TYR A 134      41.201  53.849  57.453  1.00  0.00           H  
ATOM   1425  N   GLY A 135      34.890  59.661  55.060  1.00  0.00           N  
ATOM   1426  CA  GLY A 135      34.043  60.782  54.592  1.00  0.00           C  
ATOM   1427  C   GLY A 135      32.677  60.120  54.348  1.00  0.00           C  
ATOM   1428  O   GLY A 135      31.890  59.938  55.242  1.00  0.00           O  
ATOM   1429  H   GLY A 135      35.036  59.628  56.046  1.00  0.00           H  
ATOM   1430  N   VAL A 136      32.371  59.946  53.029  1.00  0.00           N  
ATOM   1431  CA  VAL A 136      31.143  59.324  52.462  1.00  0.00           C  
ATOM   1432  C   VAL A 136      30.784  57.934  52.920  1.00  0.00           C  
ATOM   1433  O   VAL A 136      29.685  57.387  52.768  1.00  0.00           O  
ATOM   1434  CB  VAL A 136      31.060  59.480  50.974  1.00  0.00           C  
ATOM   1435  CG1 VAL A 136      30.947  60.987  50.596  1.00  0.00           C  
ATOM   1436  CG2 VAL A 136      32.099  58.596  50.249  1.00  0.00           C  
ATOM   1437  H   VAL A 136      32.963  60.310  52.313  1.00  0.00           H  
ATOM   1438  N   MET A 137      31.763  57.365  53.559  1.00  0.00           N  
ATOM   1439  CA  MET A 137      31.723  56.015  54.128  1.00  0.00           C  
ATOM   1440  C   MET A 137      32.051  55.926  55.632  1.00  0.00           C  
ATOM   1441  O   MET A 137      32.703  56.864  56.160  1.00  0.00           O  
ATOM   1442  CB  MET A 137      32.668  55.081  53.392  1.00  0.00           C  
ATOM   1443  CG  MET A 137      31.968  54.308  52.278  1.00  0.00           C  
ATOM   1444  SD  MET A 137      30.580  53.196  52.785  1.00  0.00           S  
ATOM   1445  CE  MET A 137      30.194  52.764  51.066  1.00  0.00           C  
ATOM   1446  H   MET A 137      32.658  57.797  53.706  1.00  0.00           H  
ATOM   1447  N   ARG A 138      31.429  54.960  56.267  1.00  0.00           N  
ATOM   1448  CA  ARG A 138      31.664  54.443  57.647  1.00  0.00           C  
ATOM   1449  C   ARG A 138      31.953  52.908  57.624  1.00  0.00           C  
ATOM   1450  O   ARG A 138      31.030  52.083  57.599  1.00  0.00           O  
ATOM   1451  CB  ARG A 138      30.379  54.609  58.554  1.00  0.00           C  
ATOM   1452  CG  ARG A 138      30.139  55.991  59.170  1.00  0.00           C  
ATOM   1453  CD  ARG A 138      28.693  56.340  59.189  1.00  0.00           C  
ATOM   1454  NE  ARG A 138      28.488  57.640  59.840  1.00  0.00           N  
ATOM   1455  CZ  ARG A 138      27.281  58.070  60.342  1.00  0.00           C  
ATOM   1456  NH1 ARG A 138      26.176  57.369  60.235  1.00  0.00           N1+
ATOM   1457  NH2 ARG A 138      27.262  59.183  61.043  1.00  0.00           N  
ATOM   1458  H   ARG A 138      30.562  54.662  55.865  1.00  0.00           H  
ATOM   1459  HE  ARG A 138      29.214  58.326  59.910  1.00  0.00           H  
ATOM   1460 1HH1 ARG A 138      26.251  56.478  59.769  1.00  0.00           H  
ATOM   1461 2HH1 ARG A 138      25.369  57.530  60.807  1.00  0.00           H  
ATOM   1462 1HH2 ARG A 138      28.109  59.692  61.202  1.00  0.00           H  
ATOM   1463 2HH2 ARG A 138      26.478  59.642  61.464  1.00  0.00           H  
ATOM   1464  N   VAL A 139      33.247  52.575  57.663  1.00  0.00           N  
ATOM   1465  CA  VAL A 139      33.777  51.217  57.544  1.00  0.00           C  
ATOM   1466  C   VAL A 139      34.229  50.770  58.953  1.00  0.00           C  
ATOM   1467  O   VAL A 139      35.141  51.350  59.581  1.00  0.00           O  
ATOM   1468  CB  VAL A 139      34.993  51.307  56.620  1.00  0.00           C  
ATOM   1469  CG1 VAL A 139      35.521  49.946  56.341  1.00  0.00           C  
ATOM   1470  CG2 VAL A 139      34.705  52.025  55.273  1.00  0.00           C  
ATOM   1471  H   VAL A 139      33.968  53.261  57.553  1.00  0.00           H  
ATOM   1472  N   ARG A 140      33.829  49.570  59.318  1.00  0.00           N  
ATOM   1473  CA  ARG A 140      34.175  48.885  60.570  1.00  0.00           C  
ATOM   1474  C   ARG A 140      34.854  47.556  60.429  1.00  0.00           C  
ATOM   1475  O   ARG A 140      34.498  46.730  59.616  1.00  0.00           O  
ATOM   1476  CB  ARG A 140      32.879  48.504  61.308  1.00  0.00           C  
ATOM   1477  CG  ARG A 140      32.868  48.700  62.814  1.00  0.00           C  
ATOM   1478  CD  ARG A 140      31.558  48.743  63.554  1.00  0.00           C  
ATOM   1479  NE  ARG A 140      30.526  49.594  62.876  1.00  0.00           N  
ATOM   1480  CZ  ARG A 140      29.859  50.587  63.359  1.00  0.00           C  
ATOM   1481  NH1 ARG A 140      30.057  51.127  64.585  1.00  0.00           N1+
ATOM   1482  NH2 ARG A 140      29.076  51.188  62.456  1.00  0.00           N  
ATOM   1483  H   ARG A 140      33.085  49.161  58.798  1.00  0.00           H  
ATOM   1484  HE  ARG A 140      30.256  49.250  61.977  1.00  0.00           H  
ATOM   1485 1HH1 ARG A 140      30.748  50.814  65.228  1.00  0.00           H  
ATOM   1486 2HH1 ARG A 140      29.508  51.946  64.770  1.00  0.00           H  
ATOM   1487 1HH2 ARG A 140      29.103  50.839  61.516  1.00  0.00           H  
ATOM   1488 2HH2 ARG A 140      28.400  51.879  62.683  1.00  0.00           H  
ATOM   1489  N   ASN A 141      35.641  47.303  61.540  1.00  0.00           N  
ATOM   1490  CA  ASN A 141      36.357  46.049  61.732  1.00  0.00           C  
ATOM   1491  C   ASN A 141      36.091  45.567  63.139  1.00  0.00           C  
ATOM   1492  O   ASN A 141      36.229  46.450  64.049  1.00  0.00           O  
ATOM   1493  CB  ASN A 141      37.856  46.272  61.523  1.00  0.00           C  
ATOM   1494  CG  ASN A 141      38.775  45.079  61.353  1.00  0.00           C  
ATOM   1495  ND2 ASN A 141      39.963  45.498  60.917  1.00  0.00           N  
ATOM   1496  OD1 ASN A 141      38.543  43.895  61.688  1.00  0.00           O  
ATOM   1497  H   ASN A 141      35.840  48.107  62.094  1.00  0.00           H  
ATOM   1498 1HD2 ASN A 141      40.216  46.462  60.829  1.00  0.00           H  
ATOM   1499 2HD2 ASN A 141      40.675  44.805  60.953  1.00  0.00           H  
ATOM   1500  N   VAL A 142      35.459  44.446  63.423  1.00  0.00           N  
ATOM   1501  CA  VAL A 142      35.253  43.857  64.763  1.00  0.00           C  
ATOM   1502  C   VAL A 142      36.451  42.870  65.123  1.00  0.00           C  
ATOM   1503  O   VAL A 142      37.310  43.294  65.888  1.00  0.00           O  
ATOM   1504  CB  VAL A 142      33.819  43.223  64.819  1.00  0.00           C  
ATOM   1505  CG1 VAL A 142      33.612  42.772  66.282  1.00  0.00           C  
ATOM   1506  CG2 VAL A 142      32.775  44.149  64.266  1.00  0.00           C  
ATOM   1507  H   VAL A 142      35.192  43.770  62.727  1.00  0.00           H  
ATOM   1508  N   LYS A 143      36.508  41.694  64.632  1.00  0.00           N  
ATOM   1509  CA  LYS A 143      37.667  40.783  64.852  1.00  0.00           C  
ATOM   1510  C   LYS A 143      38.311  40.428  63.558  1.00  0.00           C  
ATOM   1511  O   LYS A 143      37.752  39.792  62.643  1.00  0.00           O  
ATOM   1512  CB  LYS A 143      37.182  39.461  65.486  1.00  0.00           C  
ATOM   1513  CG  LYS A 143      38.275  38.699  66.230  1.00  0.00           C  
ATOM   1514  CD  LYS A 143      38.237  39.021  67.674  1.00  0.00           C  
ATOM   1515  CE  LYS A 143      39.250  38.169  68.440  1.00  0.00           C  
ATOM   1516  NZ  LYS A 143      40.569  38.743  68.284  1.00  0.00           N1+
ATOM   1517  H   LYS A 143      35.829  41.220  64.073  1.00  0.00           H  
ATOM   1518  HZ1 LYS A 143      41.229  38.011  68.459  1.00  0.00           H  
ATOM   1519  HZ2 LYS A 143      40.766  39.175  67.407  1.00  0.00           H  
ATOM   1520  HZ3 LYS A 143      40.746  39.572  68.821  1.00  0.00           H  
ATOM   1521  N   GLU A 144      39.615  40.423  63.566  1.00  0.00           N  
ATOM   1522  CA  GLU A 144      40.418  39.923  62.418  1.00  0.00           C  
ATOM   1523  C   GLU A 144      40.812  38.414  62.638  1.00  0.00           C  
ATOM   1524  O   GLU A 144      41.620  38.159  63.469  1.00  0.00           O  
ATOM   1525  CB  GLU A 144      41.729  40.683  62.186  1.00  0.00           C  
ATOM   1526  CG  GLU A 144      41.520  42.192  61.917  1.00  0.00           C  
ATOM   1527  CD  GLU A 144      42.772  43.093  61.975  1.00  0.00           C  
ATOM   1528  OE1 GLU A 144      42.657  44.242  61.543  1.00  0.00           O  
ATOM   1529  OE2 GLU A 144      43.690  42.783  62.724  1.00  0.00           O1-
ATOM   1530  H   GLU A 144      40.119  40.599  64.416  1.00  0.00           H  
ATOM   1531  N   SER A 145      40.325  37.551  61.761  1.00  0.00           N  
ATOM   1532  CA  SER A 145      40.741  36.103  61.700  1.00  0.00           C  
ATOM   1533  C   SER A 145      41.868  35.889  60.672  1.00  0.00           C  
ATOM   1534  O   SER A 145      42.055  36.719  59.752  1.00  0.00           O  
ATOM   1535  CB  SER A 145      39.435  35.293  61.243  1.00  0.00           C  
ATOM   1536  OG  SER A 145      38.766  35.883  60.145  1.00  0.00           O  
ATOM   1537  H   SER A 145      39.519  37.807  61.240  1.00  0.00           H  
ATOM   1538  HG  SER A 145      38.102  36.527  60.537  1.00  0.00           H  
ATOM   1539  N   ALA A 146      42.561  34.780  60.826  1.00  0.00           N  
ATOM   1540  CA  ALA A 146      43.623  34.389  59.934  1.00  0.00           C  
ATOM   1541  C   ALA A 146      43.385  33.061  59.218  1.00  0.00           C  
ATOM   1542  O   ALA A 146      42.221  32.538  59.324  1.00  0.00           O  
ATOM   1543  CB  ALA A 146      44.842  34.317  60.791  1.00  0.00           C  
ATOM   1544  H   ALA A 146      42.608  34.330  61.717  1.00  0.00           H  
ATOM   1545  N   ALA A 147      44.363  32.694  58.373  1.00  0.00           N  
ATOM   1546  CA  ALA A 147      44.427  31.439  57.716  1.00  0.00           C  
ATOM   1547  C   ALA A 147      45.743  31.227  56.885  1.00  0.00           C  
ATOM   1548  O   ALA A 147      46.006  32.003  56.016  1.00  0.00           O  
ATOM   1549  CB  ALA A 147      43.167  31.318  56.794  1.00  0.00           C  
ATOM   1550  H   ALA A 147      45.002  33.347  57.964  1.00  0.00           H  
ATOM   1551  N   HIS A 148      46.617  30.350  57.381  1.00  0.00           N  
ATOM   1552  CA  HIS A 148      47.923  29.945  56.791  1.00  0.00           C  
ATOM   1553  C   HIS A 148      48.885  31.000  56.194  1.00  0.00           C  
ATOM   1554  O   HIS A 148      49.832  31.406  56.867  1.00  0.00           O  
ATOM   1555  CB  HIS A 148      47.802  28.741  55.811  1.00  0.00           C  
ATOM   1556  CG  HIS A 148      46.481  28.502  55.046  1.00  0.00           C  
ATOM   1557  CD2 HIS A 148      46.137  28.957  53.832  1.00  0.00           C  
ATOM   1558  ND1 HIS A 148      45.490  27.763  55.546  1.00  0.00           N  
ATOM   1559  CE1 HIS A 148      44.526  27.761  54.636  1.00  0.00           C  
ATOM   1560  NE2 HIS A 148      44.976  28.336  53.533  1.00  0.00           N  
ATOM   1561  H   HIS A 148      46.461  30.048  58.323  1.00  0.00           H  
ATOM   1562  HD2 HIS A 148      46.464  29.865  53.335  1.00  0.00           H  
ATOM   1563  HE1 HIS A 148      43.580  27.222  54.641  1.00  0.00           H  
ATOM   1564  HE2 HIS A 148      44.672  28.146  52.595  1.00  0.00           H  
ATOM   1565  N   ASP A 149      48.550  31.651  55.027  1.00  0.00           N  
ATOM   1566  CA  ASP A 149      49.316  32.720  54.400  1.00  0.00           C  
ATOM   1567  C   ASP A 149      48.530  34.003  54.144  1.00  0.00           C  
ATOM   1568  O   ASP A 149      49.059  34.873  53.428  1.00  0.00           O  
ATOM   1569  CB  ASP A 149      49.933  32.294  52.995  1.00  0.00           C  
ATOM   1570  CG  ASP A 149      51.021  31.222  53.154  1.00  0.00           C  
ATOM   1571  OD1 ASP A 149      51.923  31.300  54.047  1.00  0.00           O  
ATOM   1572  OD2 ASP A 149      50.864  30.196  52.416  1.00  0.00           O1-
ATOM   1573  H   ASP A 149      47.785  31.281  54.497  1.00  0.00           H  
ATOM   1574  N   TYR A 150      47.333  34.154  54.669  1.00  0.00           N  
ATOM   1575  CA  TYR A 150      46.513  35.392  54.531  1.00  0.00           C  
ATOM   1576  C   TYR A 150      45.699  35.710  55.766  1.00  0.00           C  
ATOM   1577  O   TYR A 150      45.493  34.892  56.694  1.00  0.00           O  
ATOM   1578  CB  TYR A 150      45.656  35.272  53.240  1.00  0.00           C  
ATOM   1579  CG  TYR A 150      44.832  34.030  53.102  1.00  0.00           C  
ATOM   1580  CD1 TYR A 150      43.507  33.955  53.597  1.00  0.00           C  
ATOM   1581  CD2 TYR A 150      45.338  32.905  52.561  1.00  0.00           C  
ATOM   1582  CE1 TYR A 150      42.770  32.836  53.563  1.00  0.00           C  
ATOM   1583  CE2 TYR A 150      44.537  31.773  52.434  1.00  0.00           C  
ATOM   1584  CZ  TYR A 150      43.242  31.720  52.927  1.00  0.00           C  
ATOM   1585  OH  TYR A 150      42.416  30.625  52.758  1.00  0.00           O  
ATOM   1586  H   TYR A 150      46.975  33.512  55.354  1.00  0.00           H  
ATOM   1587  HD1 TYR A 150      43.019  34.803  54.073  1.00  0.00           H  
ATOM   1588  HD2 TYR A 150      46.284  32.819  52.038  1.00  0.00           H  
ATOM   1589  HE1 TYR A 150      41.888  32.803  54.194  1.00  0.00           H  
ATOM   1590  HE2 TYR A 150      44.934  31.041  51.726  1.00  0.00           H  
ATOM   1591  HH  TYR A 150      42.760  29.953  52.101  1.00  0.00           H  
ATOM   1592  N   THR A 151      45.461  37.082  55.806  1.00  0.00           N  
ATOM   1593  CA  THR A 151      44.499  37.707  56.751  1.00  0.00           C  
ATOM   1594  C   THR A 151      43.169  37.970  56.089  1.00  0.00           C  
ATOM   1595  O   THR A 151      43.121  38.426  54.971  1.00  0.00           O  
ATOM   1596  CB  THR A 151      45.179  38.974  57.308  1.00  0.00           C  
ATOM   1597  CG2 THR A 151      44.350  39.447  58.565  1.00  0.00           C  
ATOM   1598  OG1 THR A 151      46.498  38.749  57.808  1.00  0.00           O  
ATOM   1599  H   THR A 151      45.821  37.731  55.140  1.00  0.00           H  
ATOM   1600  HG1 THR A 151      47.076  39.418  57.328  1.00  0.00           H  
ATOM   1601  N   LEU A 152      42.154  37.468  56.754  1.00  0.00           N  
ATOM   1602  CA  LEU A 152      40.759  37.632  56.361  1.00  0.00           C  
ATOM   1603  C   LEU A 152      40.071  38.754  57.187  1.00  0.00           C  
ATOM   1604  O   LEU A 152      39.742  38.559  58.331  1.00  0.00           O  
ATOM   1605  CB  LEU A 152      40.180  36.238  56.616  1.00  0.00           C  
ATOM   1606  CG  LEU A 152      40.236  35.397  55.354  1.00  0.00           C  
ATOM   1607  CD1 LEU A 152      40.046  33.918  55.658  1.00  0.00           C  
ATOM   1608  CD2 LEU A 152      39.202  35.940  54.400  1.00  0.00           C  
ATOM   1609  H   LEU A 152      42.243  37.042  57.652  1.00  0.00           H  
ATOM   1610  N   ARG A 153      40.143  40.042  56.710  1.00  0.00           N  
ATOM   1611  CA  ARG A 153      39.404  41.102  57.393  1.00  0.00           C  
ATOM   1612  C   ARG A 153      38.023  41.217  56.887  1.00  0.00           C  
ATOM   1613  O   ARG A 153      37.837  41.579  55.726  1.00  0.00           O  
ATOM   1614  CB  ARG A 153      40.138  42.415  57.316  1.00  0.00           C  
ATOM   1615  CG  ARG A 153      41.458  42.226  58.039  1.00  0.00           C  
ATOM   1616  CD  ARG A 153      42.213  43.582  57.965  1.00  0.00           C  
ATOM   1617  NE  ARG A 153      43.482  43.555  58.670  1.00  0.00           N  
ATOM   1618  CZ  ARG A 153      44.668  43.376  58.071  1.00  0.00           C  
ATOM   1619  NH1 ARG A 153      44.848  43.387  56.746  1.00  0.00           N1+
ATOM   1620  NH2 ARG A 153      45.752  43.079  58.781  1.00  0.00           N  
ATOM   1621  H   ARG A 153      40.897  40.369  56.144  1.00  0.00           H  
ATOM   1622  HE  ARG A 153      43.539  43.770  59.646  1.00  0.00           H  
ATOM   1623 1HH1 ARG A 153      44.100  43.772  56.193  1.00  0.00           H  
ATOM   1624 2HH1 ARG A 153      45.639  42.972  56.298  1.00  0.00           H  
ATOM   1625 1HH2 ARG A 153      45.714  42.890  59.763  1.00  0.00           H  
ATOM   1626 2HH2 ARG A 153      46.663  43.268  58.412  1.00  0.00           H  
ATOM   1627  N   GLU A 154      37.010  41.028  57.752  1.00  0.00           N  
ATOM   1628  CA  GLU A 154      35.610  41.036  57.340  1.00  0.00           C  
ATOM   1629  C   GLU A 154      34.944  42.444  57.494  1.00  0.00           C  
ATOM   1630  O   GLU A 154      34.010  42.692  58.236  1.00  0.00           O  
ATOM   1631  CB  GLU A 154      34.842  40.020  58.238  1.00  0.00           C  
ATOM   1632  CG  GLU A 154      35.622  38.738  58.526  1.00  0.00           C  
ATOM   1633  CD  GLU A 154      34.836  37.766  59.432  1.00  0.00           C  
ATOM   1634  OE1 GLU A 154      34.567  36.598  59.060  1.00  0.00           O  
ATOM   1635  OE2 GLU A 154      34.394  38.238  60.496  1.00  0.00           O1-
ATOM   1636  H   GLU A 154      37.186  40.985  58.738  1.00  0.00           H  
ATOM   1637  N   LEU A 155      35.452  43.371  56.697  1.00  0.00           N  
ATOM   1638  CA  LEU A 155      35.158  44.832  56.843  1.00  0.00           C  
ATOM   1639  C   LEU A 155      33.703  45.097  56.444  1.00  0.00           C  
ATOM   1640  O   LEU A 155      33.350  45.022  55.290  1.00  0.00           O  
ATOM   1641  CB  LEU A 155      36.239  45.597  56.043  1.00  0.00           C  
ATOM   1642  CG  LEU A 155      37.644  45.515  56.641  1.00  0.00           C  
ATOM   1643  CD1 LEU A 155      38.740  45.965  55.693  1.00  0.00           C  
ATOM   1644  CD2 LEU A 155      37.754  46.479  57.783  1.00  0.00           C  
ATOM   1645  H   LEU A 155      35.831  43.058  55.822  1.00  0.00           H  
ATOM   1646  N   LYS A 156      33.001  45.512  57.458  1.00  0.00           N  
ATOM   1647  CA  LYS A 156      31.542  45.931  57.379  1.00  0.00           C  
ATOM   1648  C   LYS A 156      31.506  47.436  56.895  1.00  0.00           C  
ATOM   1649  O   LYS A 156      31.892  48.251  57.707  1.00  0.00           O  
ATOM   1650  CB  LYS A 156      31.004  45.864  58.819  1.00  0.00           C  
ATOM   1651  CG  LYS A 156      29.462  45.850  58.841  1.00  0.00           C  
ATOM   1652  CD  LYS A 156      29.092  46.035  60.381  1.00  0.00           C  
ATOM   1653  CE  LYS A 156      27.638  45.679  60.630  1.00  0.00           C  
ATOM   1654  NZ  LYS A 156      27.145  45.541  62.044  1.00  0.00           N1+
ATOM   1655  H   LYS A 156      33.474  45.808  58.291  1.00  0.00           H  
ATOM   1656  HZ1 LYS A 156      26.957  46.411  62.491  1.00  0.00           H  
ATOM   1657  HZ2 LYS A 156      26.305  44.990  62.007  1.00  0.00           H  
ATOM   1658  HZ3 LYS A 156      27.924  45.123  62.530  1.00  0.00           H  
ATOM   1659  N   LEU A 157      30.703  47.785  55.880  1.00  0.00           N  
ATOM   1660  CA  LEU A 157      30.451  49.130  55.387  1.00  0.00           C  
ATOM   1661  C   LEU A 157      29.156  49.830  55.882  1.00  0.00           C  
ATOM   1662  O   LEU A 157      28.250  49.194  56.397  1.00  0.00           O  
ATOM   1663  CB  LEU A 157      30.409  48.978  53.863  1.00  0.00           C  
ATOM   1664  CG  LEU A 157      31.679  48.672  53.072  1.00  0.00           C  
ATOM   1665  CD1 LEU A 157      31.210  48.372  51.682  1.00  0.00           C  
ATOM   1666  CD2 LEU A 157      32.688  49.809  53.103  1.00  0.00           C  
ATOM   1667  H   LEU A 157      30.265  47.140  55.261  1.00  0.00           H  
ATOM   1668  N   SER A 158      29.056  51.091  55.621  1.00  0.00           N  
ATOM   1669  CA  SER A 158      27.850  51.904  55.945  1.00  0.00           C  
ATOM   1670  C   SER A 158      27.978  53.310  55.344  1.00  0.00           C  
ATOM   1671  O   SER A 158      28.995  53.996  55.479  1.00  0.00           O  
ATOM   1672  CB  SER A 158      27.701  52.134  57.469  1.00  0.00           C  
ATOM   1673  OG  SER A 158      26.336  52.617  57.623  1.00  0.00           O  
ATOM   1674  H   SER A 158      29.834  51.605  55.285  1.00  0.00           H  
ATOM   1675  HG  SER A 158      25.850  51.907  58.126  1.00  0.00           H  
ATOM   1676  N   LYS A 159      27.040  53.653  54.447  1.00  0.00           N  
ATOM   1677  CA  LYS A 159      27.061  54.899  53.672  1.00  0.00           C  
ATOM   1678  C   LYS A 159      26.350  56.020  54.404  1.00  0.00           C  
ATOM   1679  O   LYS A 159      25.443  55.809  55.166  1.00  0.00           O  
ATOM   1680  CB  LYS A 159      26.481  54.780  52.266  1.00  0.00           C  
ATOM   1681  CG  LYS A 159      26.934  55.872  51.279  1.00  0.00           C  
ATOM   1682  CD  LYS A 159      26.934  55.348  49.870  1.00  0.00           C  
ATOM   1683  CE  LYS A 159      26.902  56.505  48.876  1.00  0.00           C  
ATOM   1684  NZ  LYS A 159      25.613  57.050  48.622  1.00  0.00           N1+
ATOM   1685  H   LYS A 159      26.328  53.005  54.179  1.00  0.00           H  
ATOM   1686  HZ1 LYS A 159      25.392  57.763  49.290  1.00  0.00           H  
ATOM   1687  HZ2 LYS A 159      25.616  57.490  47.727  1.00  0.00           H  
ATOM   1688  HZ3 LYS A 159      24.903  56.353  48.671  1.00  0.00           H  
ATOM   1689  N   VAL A 160      27.136  57.142  54.505  1.00  0.00           N  
ATOM   1690  CA  VAL A 160      26.617  58.274  55.313  1.00  0.00           C  
ATOM   1691  C   VAL A 160      25.337  58.774  54.624  1.00  0.00           C  
ATOM   1692  O   VAL A 160      25.140  58.885  53.414  1.00  0.00           O  
ATOM   1693  CB  VAL A 160      27.540  59.469  55.518  1.00  0.00           C  
ATOM   1694  CG1 VAL A 160      27.008  60.541  56.456  1.00  0.00           C  
ATOM   1695  CG2 VAL A 160      28.872  59.008  56.068  1.00  0.00           C  
ATOM   1696  H   VAL A 160      27.959  57.231  53.949  1.00  0.00           H  
ATOM   1697  N   GLY A 161      24.370  59.002  55.496  1.00  0.00           N  
ATOM   1698  CA  GLY A 161      22.954  59.400  55.290  1.00  0.00           C  
ATOM   1699  C   GLY A 161      22.109  58.329  54.613  1.00  0.00           C  
ATOM   1700  O   GLY A 161      20.971  58.667  54.389  1.00  0.00           O  
ATOM   1701  H   GLY A 161      24.645  59.100  56.449  1.00  0.00           H  
ATOM   1702  N   GLN A 162      22.619  57.131  54.407  1.00  0.00           N  
ATOM   1703  CA  GLN A 162      21.907  56.122  53.592  1.00  0.00           C  
ATOM   1704  C   GLN A 162      22.011  54.742  54.333  1.00  0.00           C  
ATOM   1705  O   GLN A 162      23.073  54.132  54.333  1.00  0.00           O  
ATOM   1706  CB  GLN A 162      22.530  56.288  52.245  1.00  0.00           C  
ATOM   1707  CG  GLN A 162      21.921  55.494  51.062  1.00  0.00           C  
ATOM   1708  CD  GLN A 162      22.469  55.800  49.665  1.00  0.00           C  
ATOM   1709  NE2 GLN A 162      21.612  56.273  48.829  1.00  0.00           N  
ATOM   1710  OE1 GLN A 162      23.551  55.253  49.297  1.00  0.00           O  
ATOM   1711  H   GLN A 162      23.597  56.960  54.488  1.00  0.00           H  
ATOM   1712 1HE2 GLN A 162      20.659  56.530  48.992  1.00  0.00           H  
ATOM   1713 2HE2 GLN A 162      21.948  56.392  47.893  1.00  0.00           H  
ATOM   1714  N   GLY A 163      20.876  54.206  54.793  1.00  0.00           N  
ATOM   1715  CA  GLY A 163      20.895  52.983  55.630  1.00  0.00           C  
ATOM   1716  C   GLY A 163      20.571  51.766  54.726  1.00  0.00           C  
ATOM   1717  O   GLY A 163      20.339  51.774  53.557  1.00  0.00           O  
ATOM   1718  H   GLY A 163      20.052  54.767  54.691  1.00  0.00           H  
ATOM   1719  N   ASN A 164      20.681  50.655  55.478  1.00  0.00           N  
ATOM   1720  CA  ASN A 164      20.183  49.331  55.076  1.00  0.00           C  
ATOM   1721  C   ASN A 164      21.118  48.494  54.253  1.00  0.00           C  
ATOM   1722  O   ASN A 164      21.444  47.358  54.608  1.00  0.00           O  
ATOM   1723  CB  ASN A 164      18.731  49.384  54.430  1.00  0.00           C  
ATOM   1724  CG  ASN A 164      18.151  47.974  54.242  1.00  0.00           C  
ATOM   1725  ND2 ASN A 164      17.408  47.765  53.202  1.00  0.00           N  
ATOM   1726  OD1 ASN A 164      18.391  47.074  55.040  1.00  0.00           O  
ATOM   1727  H   ASN A 164      21.296  50.677  56.270  1.00  0.00           H  
ATOM   1728 1HD2 ASN A 164      17.421  48.397  52.430  1.00  0.00           H  
ATOM   1729 2HD2 ASN A 164      16.676  47.072  53.231  1.00  0.00           H  
ATOM   1730  N   THR A 165      21.975  49.116  53.460  1.00  0.00           N  
ATOM   1731  CA  THR A 165      22.833  48.457  52.425  1.00  0.00           C  
ATOM   1732  C   THR A 165      24.294  48.094  52.880  1.00  0.00           C  
ATOM   1733  O   THR A 165      25.123  47.675  52.052  1.00  0.00           O  
ATOM   1734  CB  THR A 165      22.852  49.489  51.222  1.00  0.00           C  
ATOM   1735  CG2 THR A 165      21.524  49.495  50.458  1.00  0.00           C  
ATOM   1736  OG1 THR A 165      23.201  50.810  51.572  1.00  0.00           O  
ATOM   1737  H   THR A 165      21.987  50.110  53.300  1.00  0.00           H  
ATOM   1738  HG1 THR A 165      23.159  51.420  50.773  1.00  0.00           H  
ATOM   1739  N   GLU A 166      24.312  47.926  54.189  1.00  0.00           N  
ATOM   1740  CA  GLU A 166      25.513  47.747  55.075  1.00  0.00           C  
ATOM   1741  C   GLU A 166      26.184  46.357  55.032  1.00  0.00           C  
ATOM   1742  O   GLU A 166      26.390  45.653  56.001  1.00  0.00           O  
ATOM   1743  CB  GLU A 166      25.091  48.108  56.517  1.00  0.00           C  
ATOM   1744  CG  GLU A 166      24.801  49.617  56.678  1.00  0.00           C  
ATOM   1745  CD  GLU A 166      24.285  50.157  58.006  1.00  0.00           C  
ATOM   1746  OE1 GLU A 166      25.018  50.627  58.944  1.00  0.00           O  
ATOM   1747  OE2 GLU A 166      23.074  50.172  58.078  1.00  0.00           O1-
ATOM   1748  H   GLU A 166      23.449  47.811  54.674  1.00  0.00           H  
ATOM   1749  N   ARG A 167      26.287  45.910  53.773  1.00  0.00           N  
ATOM   1750  CA  ARG A 167      27.080  44.703  53.423  1.00  0.00           C  
ATOM   1751  C   ARG A 167      28.541  44.692  53.913  1.00  0.00           C  
ATOM   1752  O   ARG A 167      29.125  45.725  54.235  1.00  0.00           O  
ATOM   1753  CB  ARG A 167      27.045  44.440  51.883  1.00  0.00           C  
ATOM   1754  CG  ARG A 167      27.753  45.449  50.997  1.00  0.00           C  
ATOM   1755  CD  ARG A 167      27.067  45.293  49.555  1.00  0.00           C  
ATOM   1756  NE  ARG A 167      27.406  46.245  48.485  1.00  0.00           N  
ATOM   1757  CZ  ARG A 167      26.609  47.209  48.108  1.00  0.00           C  
ATOM   1758  NH1 ARG A 167      25.472  47.487  48.836  1.00  0.00           N1+
ATOM   1759  NH2 ARG A 167      26.888  47.985  47.055  1.00  0.00           N  
ATOM   1760  H   ARG A 167      26.120  46.542  53.017  1.00  0.00           H  
ATOM   1761  HE  ARG A 167      28.255  46.063  47.999  1.00  0.00           H  
ATOM   1762 1HH1 ARG A 167      25.191  46.787  49.499  1.00  0.00           H  
ATOM   1763 2HH1 ARG A 167      24.763  48.155  48.605  1.00  0.00           H  
ATOM   1764 1HH2 ARG A 167      27.763  48.012  46.588  1.00  0.00           H  
ATOM   1765 2HH2 ARG A 167      26.203  48.257  46.383  1.00  0.00           H  
ATOM   1766  N   THR A 168      29.012  43.467  54.151  1.00  0.00           N  
ATOM   1767  CA  THR A 168      30.484  43.212  54.458  1.00  0.00           C  
ATOM   1768  C   THR A 168      31.278  42.959  53.138  1.00  0.00           C  
ATOM   1769  O   THR A 168      30.829  42.178  52.312  1.00  0.00           O  
ATOM   1770  CB  THR A 168      30.822  41.928  55.270  1.00  0.00           C  
ATOM   1771  CG2 THR A 168      30.536  42.149  56.753  1.00  0.00           C  
ATOM   1772  OG1 THR A 168      30.184  40.695  54.867  1.00  0.00           O  
ATOM   1773  H   THR A 168      28.397  42.681  54.239  1.00  0.00           H  
ATOM   1774  HG1 THR A 168      30.432  39.956  55.489  1.00  0.00           H  
ATOM   1775  N   VAL A 169      32.498  43.447  53.230  1.00  0.00           N  
ATOM   1776  CA  VAL A 169      33.534  43.177  52.202  1.00  0.00           C  
ATOM   1777  C   VAL A 169      34.631  42.261  52.776  1.00  0.00           C  
ATOM   1778  O   VAL A 169      35.004  42.491  53.915  1.00  0.00           O  
ATOM   1779  CB  VAL A 169      34.118  44.402  51.493  1.00  0.00           C  
ATOM   1780  CG1 VAL A 169      33.137  45.064  50.543  1.00  0.00           C  
ATOM   1781  CG2 VAL A 169      34.554  45.523  52.414  1.00  0.00           C  
ATOM   1782  H   VAL A 169      32.801  43.925  54.055  1.00  0.00           H  
ATOM   1783  N   TRP A 170      35.337  41.545  51.900  1.00  0.00           N  
ATOM   1784  CA  TRP A 170      36.458  40.616  52.283  1.00  0.00           C  
ATOM   1785  C   TRP A 170      37.843  41.142  51.952  1.00  0.00           C  
ATOM   1786  O   TRP A 170      38.211  41.035  50.759  1.00  0.00           O  
ATOM   1787  CB  TRP A 170      36.203  39.161  51.753  1.00  0.00           C  
ATOM   1788  CG  TRP A 170      34.989  38.585  52.441  1.00  0.00           C  
ATOM   1789  CD1 TRP A 170      33.712  38.716  52.032  1.00  0.00           C  
ATOM   1790  CD2 TRP A 170      35.059  37.985  53.660  1.00  0.00           C  
ATOM   1791  CE2 TRP A 170      33.773  37.567  53.896  1.00  0.00           C  
ATOM   1792  CE3 TRP A 170      36.139  37.622  54.426  1.00  0.00           C  
ATOM   1793  NE1 TRP A 170      32.987  38.015  52.919  1.00  0.00           N  
ATOM   1794  CZ2 TRP A 170      33.489  36.823  54.982  1.00  0.00           C  
ATOM   1795  CZ3 TRP A 170      35.872  36.822  55.561  1.00  0.00           C  
ATOM   1796  CH2 TRP A 170      34.554  36.379  55.789  1.00  0.00           C  
ATOM   1797  H   TRP A 170      35.064  41.583  50.942  1.00  0.00           H  
ATOM   1798  HD1 TRP A 170      33.388  39.197  51.105  1.00  0.00           H  
ATOM   1799  HE1 TRP A 170      31.998  37.905  52.854  1.00  0.00           H  
ATOM   1800  HE3 TRP A 170      37.151  37.794  54.059  1.00  0.00           H  
ATOM   1801  HZ2 TRP A 170      32.457  36.666  55.271  1.00  0.00           H  
ATOM   1802  HZ3 TRP A 170      36.662  36.438  56.204  1.00  0.00           H  
ATOM   1803  HH2 TRP A 170      34.341  35.596  56.514  1.00  0.00           H  
ATOM   1804  N   GLN A 171      38.556  41.556  52.977  1.00  0.00           N  
ATOM   1805  CA  GLN A 171      39.876  41.974  52.768  1.00  0.00           C  
ATOM   1806  C   GLN A 171      40.767  40.744  52.979  1.00  0.00           C  
ATOM   1807  O   GLN A 171      41.168  40.413  54.087  1.00  0.00           O  
ATOM   1808  CB  GLN A 171      40.375  43.182  53.628  1.00  0.00           C  
ATOM   1809  CG  GLN A 171      41.350  44.136  52.926  1.00  0.00           C  
ATOM   1810  CD  GLN A 171      42.299  44.819  53.876  1.00  0.00           C  
ATOM   1811  NE2 GLN A 171      42.482  46.099  53.610  1.00  0.00           N  
ATOM   1812  OE1 GLN A 171      42.871  44.329  54.845  1.00  0.00           O  
ATOM   1813  H   GLN A 171      38.196  41.929  53.838  1.00  0.00           H  
ATOM   1814 1HE2 GLN A 171      42.247  46.533  52.752  1.00  0.00           H  
ATOM   1815 2HE2 GLN A 171      42.926  46.591  54.368  1.00  0.00           H  
ATOM   1816  N   TYR A 172      41.046  40.163  51.774  1.00  0.00           N  
ATOM   1817  CA  TYR A 172      42.064  39.080  51.573  1.00  0.00           C  
ATOM   1818  C   TYR A 172      43.466  39.681  51.577  1.00  0.00           C  
ATOM   1819  O   TYR A 172      44.043  40.036  50.533  1.00  0.00           O  
ATOM   1820  CB  TYR A 172      41.806  38.185  50.310  1.00  0.00           C  
ATOM   1821  CG  TYR A 172      40.703  37.135  50.326  1.00  0.00           C  
ATOM   1822  CD1 TYR A 172      41.035  35.780  50.448  1.00  0.00           C  
ATOM   1823  CD2 TYR A 172      39.375  37.469  50.323  1.00  0.00           C  
ATOM   1824  CE1 TYR A 172      40.047  34.846  50.695  1.00  0.00           C  
ATOM   1825  CE2 TYR A 172      38.389  36.561  50.583  1.00  0.00           C  
ATOM   1826  CZ  TYR A 172      38.704  35.230  50.805  1.00  0.00           C  
ATOM   1827  OH  TYR A 172      37.740  34.474  51.500  1.00  0.00           O  
ATOM   1828  H   TYR A 172      40.779  40.560  50.902  1.00  0.00           H  
ATOM   1829  HD1 TYR A 172      42.030  35.410  50.232  1.00  0.00           H  
ATOM   1830  HD2 TYR A 172      39.073  38.440  49.948  1.00  0.00           H  
ATOM   1831  HE1 TYR A 172      40.305  33.802  50.835  1.00  0.00           H  
ATOM   1832  HE2 TYR A 172      37.378  36.926  50.759  1.00  0.00           H  
ATOM   1833  HH  TYR A 172      38.248  33.670  51.818  1.00  0.00           H  
ATOM   1834  N   HIS A 173      43.863  40.070  52.805  1.00  0.00           N  
ATOM   1835  CA  HIS A 173      45.263  40.578  52.875  1.00  0.00           C  
ATOM   1836  C   HIS A 173      46.335  39.502  52.995  1.00  0.00           C  
ATOM   1837  O   HIS A 173      46.368  38.672  53.894  1.00  0.00           O  
ATOM   1838  CB  HIS A 173      45.340  41.468  54.144  1.00  0.00           C  
ATOM   1839  CG  HIS A 173      46.672  42.230  54.282  1.00  0.00           C  
ATOM   1840  CD2 HIS A 173      47.178  43.076  53.407  1.00  0.00           C  
ATOM   1841  ND1 HIS A 173      47.407  42.168  55.366  1.00  0.00           N  
ATOM   1842  CE1 HIS A 173      48.493  42.964  55.110  1.00  0.00           C  
ATOM   1843  NE2 HIS A 173      48.318  43.607  53.934  1.00  0.00           N  
ATOM   1844  H   HIS A 173      43.457  39.802  53.687  1.00  0.00           H  
ATOM   1845  HD2 HIS A 173      46.990  43.070  52.344  1.00  0.00           H  
ATOM   1846  HE1 HIS A 173      49.238  43.203  55.872  1.00  0.00           H  
ATOM   1847  HE2 HIS A 173      48.959  44.154  53.402  1.00  0.00           H  
ATOM   1848  N   PHE A 174      47.210  39.414  51.958  1.00  0.00           N  
ATOM   1849  CA  PHE A 174      48.179  38.289  51.918  1.00  0.00           C  
ATOM   1850  C   PHE A 174      49.401  38.529  52.846  1.00  0.00           C  
ATOM   1851  O   PHE A 174      50.069  39.570  52.756  1.00  0.00           O  
ATOM   1852  CB  PHE A 174      48.665  38.064  50.493  1.00  0.00           C  
ATOM   1853  CG  PHE A 174      49.329  36.731  50.313  1.00  0.00           C  
ATOM   1854  CD1 PHE A 174      48.520  35.767  49.817  1.00  0.00           C  
ATOM   1855  CD2 PHE A 174      50.686  36.475  50.445  1.00  0.00           C  
ATOM   1856  CE1 PHE A 174      49.056  34.596  49.352  1.00  0.00           C  
ATOM   1857  CE2 PHE A 174      51.230  35.231  50.047  1.00  0.00           C  
ATOM   1858  CZ  PHE A 174      50.391  34.314  49.475  1.00  0.00           C  
ATOM   1859  H   PHE A 174      47.239  40.091  51.222  1.00  0.00           H  
ATOM   1860  HD1 PHE A 174      47.442  35.926  49.894  1.00  0.00           H  
ATOM   1861  HD2 PHE A 174      51.350  37.237  50.861  1.00  0.00           H  
ATOM   1862  HE1 PHE A 174      48.407  33.769  49.053  1.00  0.00           H  
ATOM   1863  HE2 PHE A 174      52.311  35.092  49.994  1.00  0.00           H  
ATOM   1864  HZ  PHE A 174      50.686  33.294  49.226  1.00  0.00           H
[truncated: 2,089,421 more chars]
