# Supplementary material for: Structural insights into the pSer/pThr dependent regulation of the SHP2 tyrosine phosphatase in insulin and CD28 signaling
Source: Nat Commun. 2022 Sep 16;13:5439. doi: 10.1038/s41467-022-32918-5 (PMC9481563; doi:10.1038/s41467-022-32918-5)
Supplement: Supplementary file 4 — Supplementary dataset 2 [file 41467_2022_32918_MOESM4_ESM.zip › p0SRev-IRS1-02-dynamics.pdb]

MODEL        1
ATOM      1  N   GLY A   5      58.810  26.150  23.750  1.00  0.00           N  
ATOM      2  CA  GLY A   5      58.020  27.250  24.330  1.00  0.00           C  
ATOM      3  C   GLY A   5      58.800  28.000  25.430  1.00  0.00           C  
ATOM      4  O   GLY A   5      60.000  27.820  25.510  1.00  0.00           O  
ATOM      5  H1  GLY A   5      58.270  25.750  23.010  1.00  0.00           H  
ATOM      6  H2  GLY A   5      59.630  26.540  23.320  1.00  0.00           H  
ATOM      7  H3  GLY A   5      59.070  25.460  24.420  1.00  0.00           H  
ATOM      8  N   PHE A   6      58.030  28.780  26.230  1.00  0.00           N  
ATOM      9  CA  PHE A   6      58.500  29.590  27.340  1.00  0.00           C  
ATOM     10  C   PHE A   6      59.320  30.740  26.830  1.00  0.00           C  
ATOM     11  O   PHE A   6      58.630  31.770  26.640  1.00  0.00           O  
ATOM     12  CB  PHE A   6      59.330  28.820  28.350  1.00  0.00           C  
ATOM     13  CG  PHE A   6      59.390  29.520  29.720  1.00  0.00           C  
ATOM     14  CD1 PHE A   6      58.500  29.200  30.710  1.00  0.00           C  
ATOM     15  CD2 PHE A   6      60.410  30.390  29.940  1.00  0.00           C  
ATOM     16  CE1 PHE A   6      58.710  29.750  32.030  1.00  0.00           C  
ATOM     17  CE2 PHE A   6      60.600  30.990  31.180  1.00  0.00           C  
ATOM     18  CZ  PHE A   6      59.730  30.690  32.260  1.00  0.00           C  
ATOM     19  H   PHE A   6      57.040  28.650  26.290  1.00  0.00           H  
ATOM     20  HD1 PHE A   6      57.670  28.580  30.390  1.00  0.00           H  
ATOM     21  HD2 PHE A   6      61.270  30.410  29.280  1.00  0.00           H  
ATOM     22  HE1 PHE A   6      58.270  29.200  32.870  1.00  0.00           H  
ATOM     23  HE2 PHE A   6      61.460  31.650  31.290  1.00  0.00           H  
ATOM     24  HZ  PHE A   6      59.850  31.150  33.240  1.00  0.00           H  
ATOM     25  N   TRP A   7      60.600  30.700  26.470  1.00  0.00           N  
ATOM     26  CA  TRP A   7      61.420  31.830  26.060  1.00  0.00           C  
ATOM     27  C   TRP A   7      61.100  32.740  24.840  1.00  0.00           C  
ATOM     28  O   TRP A   7      61.240  33.930  24.920  1.00  0.00           O  
ATOM     29  CB  TRP A   7      62.900  31.500  26.080  1.00  0.00           C  
ATOM     30  CG  TRP A   7      63.290  31.000  27.420  1.00  0.00           C  
ATOM     31  CD1 TRP A   7      63.430  29.730  27.840  1.00  0.00           C  
ATOM     32  CD2 TRP A   7      63.620  31.840  28.470  1.00  0.00           C  
ATOM     33  CE2 TRP A   7      63.930  31.000  29.540  1.00  0.00           C  
ATOM     34  CE3 TRP A   7      63.690  33.230  28.640  1.00  0.00           C  
ATOM     35  NE1 TRP A   7      63.880  29.770  29.100  1.00  0.00           N  
ATOM     36  CZ2 TRP A   7      64.310  31.570  30.740  1.00  0.00           C  
ATOM     37  CZ3 TRP A   7      64.010  33.800  29.890  1.00  0.00           C  
ATOM     38  CH2 TRP A   7      64.270  32.970  30.940  1.00  0.00           C  
ATOM     39  H   TRP A   7      61.030  29.810  26.330  1.00  0.00           H  
ATOM     40  HD1 TRP A   7      63.320  28.870  27.180  1.00  0.00           H  
ATOM     41  HE1 TRP A   7      64.270  29.000  29.600  1.00  0.00           H  
ATOM     42  HE3 TRP A   7      63.610  33.890  27.770  1.00  0.00           H  
ATOM     43  HZ2 TRP A   7      64.780  31.000  31.540  1.00  0.00           H  
ATOM     44  HZ3 TRP A   7      63.980  34.860  30.130  1.00  0.00           H  
ATOM     45  HH2 TRP A   7      64.100  33.190  31.990  1.00  0.00           H  
ATOM     46  N   GLU A   8      60.780  32.060  23.750  1.00  0.00           N  
ATOM     47  CA  GLU A   8      60.450  32.710  22.440  1.00  0.00           C  
ATOM     48  C   GLU A   8      59.180  33.640  22.490  1.00  0.00           C  
ATOM     49  O   GLU A   8      59.300  34.820  22.220  1.00  0.00           O  
ATOM     50  CB  GLU A   8      60.170  31.640  21.400  1.00  0.00           C  
ATOM     51  CG  GLU A   8      60.460  32.220  20.030  1.00  0.00           C  
ATOM     52  CD  GLU A   8      60.490  31.060  19.040  1.00  0.00           C  
ATOM     53  OE1 GLU A   8      61.560  30.400  18.980  1.00  0.00           O  
ATOM     54  OE2 GLU A   8      59.430  30.720  18.440  1.00  0.00           O1-
ATOM     55  H   GLU A   8      60.790  31.060  23.740  1.00  0.00           H  
ATOM     56  N   GLU A   9      58.190  33.070  23.260  1.00  0.00           N  
ATOM     57  CA  GLU A   9      56.980  33.840  23.530  1.00  0.00           C  
ATOM     58  C   GLU A   9      57.340  34.880  24.570  1.00  0.00           C  
ATOM     59  O   GLU A   9      56.980  36.030  24.510  1.00  0.00           O  
ATOM     60  CB  GLU A   9      55.720  33.210  23.940  1.00  0.00           C  
ATOM     61  CG  GLU A   9      55.910  31.920  24.620  1.00  0.00           C  
ATOM     62  CD  GLU A   9      56.350  30.670  23.800  1.00  0.00           C  
ATOM     63  OE1 GLU A   9      55.540  30.080  23.070  1.00  0.00           O  
ATOM     64  OE2 GLU A   9      57.570  30.450  23.710  1.00  0.00           O1-
ATOM     65  H   GLU A   9      58.100  32.080  23.360  1.00  0.00           H  
ATOM     66  N   PHE A  10      57.930  34.520  25.730  1.00  0.00           N  
ATOM     67  CA  PHE A  10      58.470  35.480  26.680  1.00  0.00           C  
ATOM     68  C   PHE A  10      59.240  36.660  26.030  1.00  0.00           C  
ATOM     69  O   PHE A  10      58.930  37.830  26.150  1.00  0.00           O  
ATOM     70  CB  PHE A  10      59.370  34.630  27.590  1.00  0.00           C  
ATOM     71  CG  PHE A  10      59.900  35.400  28.750  1.00  0.00           C  
ATOM     72  CD1 PHE A  10      61.130  35.950  28.650  1.00  0.00           C  
ATOM     73  CD2 PHE A  10      59.160  35.340  29.960  1.00  0.00           C  
ATOM     74  CE1 PHE A  10      61.680  36.570  29.730  1.00  0.00           C  
ATOM     75  CE2 PHE A  10      59.800  35.870  31.060  1.00  0.00           C  
ATOM     76  CZ  PHE A  10      61.030  36.490  30.960  1.00  0.00           C  
ATOM     77  H   PHE A  10      57.930  33.550  25.960  1.00  0.00           H  
ATOM     78  HD1 PHE A  10      61.640  35.630  27.740  1.00  0.00           H  
ATOM     79  HD2 PHE A  10      58.090  35.130  30.040  1.00  0.00           H  
ATOM     80  HE1 PHE A  10      62.600  37.120  29.520  1.00  0.00           H  
ATOM     81  HE2 PHE A  10      59.380  35.840  32.060  1.00  0.00           H  
ATOM     82  HZ  PHE A  10      61.450  37.150  31.730  1.00  0.00           H  
ATOM     83  N   GLU A  11      60.120  36.320  25.060  1.00  0.00           N  
ATOM     84  CA  GLU A  11      60.900  37.350  24.330  1.00  0.00           C  
ATOM     85  C   GLU A  11      60.080  38.230  23.390  1.00  0.00           C  
ATOM     86  O   GLU A  11      60.010  39.420  23.620  1.00  0.00           O  
ATOM     87  CB  GLU A  11      62.070  36.840  23.480  1.00  0.00           C  
ATOM     88  CG  GLU A  11      63.210  36.570  24.450  1.00  0.00           C  
ATOM     89  CD  GLU A  11      64.440  36.110  23.700  1.00  0.00           C  
ATOM     90  OE1 GLU A  11      65.550  36.160  24.340  1.00  0.00           O  
ATOM     91  OE2 GLU A  11      64.380  35.610  22.570  1.00  0.00           O1-
ATOM     92  H   GLU A  11      60.240  35.360  24.810  1.00  0.00           H  
ATOM     93  N   THR A  12      59.110  37.500  22.700  1.00  0.00           N  
ATOM     94  CA  THR A  12      58.080  38.180  21.850  1.00  0.00           C  
ATOM     95  C   THR A  12      57.280  39.150  22.720  1.00  0.00           C  
ATOM     96  O   THR A  12      57.250  40.350  22.510  1.00  0.00           O  
ATOM     97  CB  THR A  12      57.180  37.230  21.040  1.00  0.00           C  
ATOM     98  CG2 THR A  12      55.990  37.880  20.270  1.00  0.00           C  
ATOM     99  OG1 THR A  12      58.020  36.450  20.220  1.00  0.00           O  
ATOM    100  H   THR A  12      59.270  36.520  22.540  1.00  0.00           H  
ATOM    101  HG1 THR A  12      57.450  35.710  19.890  1.00  0.00           H  
ATOM    102  N   LEU A  13      56.690  38.670  23.790  1.00  0.00           N  
ATOM    103  CA  LEU A  13      55.840  39.590  24.660  1.00  0.00           C  
ATOM    104  C   LEU A  13      56.550  40.820  25.220  1.00  0.00           C  
ATOM    105  O   LEU A  13      56.010  41.890  25.020  1.00  0.00           O  
ATOM    106  CB  LEU A  13      55.380  38.810  25.870  1.00  0.00           C  
ATOM    107  CG  LEU A  13      54.330  37.840  25.450  1.00  0.00           C  
ATOM    108  CD1 LEU A  13      54.070  36.910  26.600  1.00  0.00           C  
ATOM    109  CD2 LEU A  13      53.060  38.470  24.830  1.00  0.00           C  
ATOM    110  H   LEU A  13      56.900  37.820  24.280  1.00  0.00           H  
ATOM    111  N   GLN A  14      57.800  40.630  25.690  1.00  0.00           N  
ATOM    112  CA  GLN A  14      58.710  41.690  26.150  1.00  0.00           C  
ATOM    113  C   GLN A  14      59.160  42.640  25.090  1.00  0.00           C  
ATOM    114  O   GLN A  14      59.420  43.810  25.390  1.00  0.00           O  
ATOM    115  CB  GLN A  14      59.880  41.000  26.890  1.00  0.00           C  
ATOM    116  CG  GLN A  14      59.400  40.120  28.090  1.00  0.00           C  
ATOM    117  CD  GLN A  14      58.590  40.740  29.280  1.00  0.00           C  
ATOM    118  NE2 GLN A  14      59.340  41.120  30.260  1.00  0.00           N  
ATOM    119  OE1 GLN A  14      57.350  40.870  29.330  1.00  0.00           O  
ATOM    120  H   GLN A  14      58.160  39.710  25.870  1.00  0.00           H  
ATOM    121 1HE2 GLN A  14      60.330  41.190  30.270  1.00  0.00           H  
ATOM    122 2HE2 GLN A  14      58.880  41.310  31.130  1.00  0.00           H  
ATOM    123  N   GLN A  15      59.500  42.120  23.920  1.00  0.00           N  
ATOM    124  CA  GLN A  15      59.740  42.930  22.700  1.00  0.00           C  
ATOM    125  C   GLN A  15      58.540  43.690  21.990  1.00  0.00           C  
ATOM    126  O   GLN A  15      58.750  44.520  21.110  1.00  0.00           O  
ATOM    127  CB  GLN A  15      60.650  42.280  21.630  1.00  0.00           C  
ATOM    128  CG  GLN A  15      62.130  42.540  21.890  1.00  0.00           C  
ATOM    129  CD  GLN A  15      62.680  41.680  23.100  1.00  0.00           C  
ATOM    130  NE2 GLN A  15      63.050  40.470  22.800  1.00  0.00           N  
ATOM    131  OE1 GLN A  15      62.890  42.180  24.240  1.00  0.00           O  
ATOM    132  H   GLN A  15      59.410  41.140  23.720  1.00  0.00           H  
ATOM    133 1HE2 GLN A  15      62.890  39.960  21.950  1.00  0.00           H  
ATOM    134 2HE2 GLN A  15      63.790  40.090  23.340  1.00  0.00           H  
ATOM    135  N   GLN A  16      57.360  43.100  22.100  1.00  0.00           N  
ATOM    136  CA  GLN A  16      56.130  43.860  21.600  1.00  0.00           C  
ATOM    137  C   GLN A  16      55.800  45.140  22.300  1.00  0.00           C  
ATOM    138  O   GLN A  16      55.720  45.150  23.530  1.00  0.00           O  
ATOM    139  CB  GLN A  16      54.900  42.880  21.570  1.00  0.00           C  
ATOM    140  CG  GLN A  16      53.770  43.480  20.700  1.00  0.00           C  
ATOM    141  CD  GLN A  16      52.720  42.430  20.250  1.00  0.00           C  
ATOM    142  NE2 GLN A  16      53.120  41.660  19.210  1.00  0.00           N  
ATOM    143  OE1 GLN A  16      51.610  42.400  20.610  1.00  0.00           O  
ATOM    144  H   GLN A  16      57.320  42.120  22.250  1.00  0.00           H  
ATOM    145 1HE2 GLN A  16      54.020  41.810  18.800  1.00  0.00           H  
ATOM    146 2HE2 GLN A  16      52.480  40.900  19.090  1.00  0.00           H  
ATOM    147  N   GLU A  17      55.870  46.270  21.590  1.00  0.00           N  
ATOM    148  CA  GLU A  17      55.570  47.630  22.130  1.00  0.00           C  
ATOM    149  C   GLU A  17      54.400  48.310  21.350  1.00  0.00           C  
ATOM    150  O   GLU A  17      53.340  48.480  21.920  1.00  0.00           O  
ATOM    151  CB  GLU A  17      56.860  48.530  22.110  1.00  0.00           C  
ATOM    152  CG  GLU A  17      58.000  48.180  21.120  1.00  0.00           C  
ATOM    153  CD  GLU A  17      57.530  48.200  19.690  1.00  0.00           C  
ATOM    154  OE1 GLU A  17      57.380  49.340  19.150  1.00  0.00           O  
ATOM    155  OE2 GLU A  17      57.340  47.150  19.130  1.00  0.00           O1-
ATOM    156  H   GLU A  17      56.450  46.300  20.770  1.00  0.00           H  
ATOM    157  N   CYS A  18      54.550  48.560  20.060  1.00  0.00           N  
ATOM    158  CA  CYS A  18      53.580  49.390  19.180  1.00  0.00           C  
ATOM    159  C   CYS A  18      52.130  48.830  19.160  1.00  0.00           C  
ATOM    160  O   CYS A  18      51.200  49.630  19.140  1.00  0.00           O  
ATOM    161  CB  CYS A  18      54.120  49.460  17.720  1.00  0.00           C  
ATOM    162  SG  CYS A  18      55.690  50.370  17.520  1.00  0.00           S  
ATOM    163  H   CYS A  18      55.340  48.240  19.540  1.00  0.00           H  
ATOM    164  HG  CYS A  18      56.550  49.660  18.240  1.00  0.00           H  
ATOM    165  N   LYS A  19      52.010  47.480  19.010  1.00  0.00           N  
ATOM    166  CA  LYS A  19      50.710  46.760  19.150  1.00  0.00           C  
ATOM    167  C   LYS A  19      49.970  46.960  20.450  1.00  0.00           C  
ATOM    168  O   LYS A  19      48.780  47.160  20.440  1.00  0.00           O  
ATOM    169  CB  LYS A  19      50.890  45.270  18.730  1.00  0.00           C  
ATOM    170  CG  LYS A  19      51.280  45.070  17.260  1.00  0.00           C  
ATOM    171  CD  LYS A  19      50.050  45.290  16.320  1.00  0.00           C  
ATOM    172  CE  LYS A  19      50.150  44.550  14.950  1.00  0.00           C  
ATOM    173  NZ  LYS A  19      48.780  44.540  14.490  1.00  0.00           N1+
ATOM    174  H   LYS A  19      52.810  46.950  18.730  1.00  0.00           H  
ATOM    175  HZ1 LYS A  19      48.710  44.200  13.550  1.00  0.00           H  
ATOM    176  HZ2 LYS A  19      48.290  43.840  15.010  1.00  0.00           H  
ATOM    177  HZ3 LYS A  19      48.300  45.410  14.550  1.00  0.00           H  
ATOM    178  N   LEU A  20      50.750  47.030  21.490  1.00  0.00           N  
ATOM    179  CA  LEU A  20      50.130  47.070  22.830  1.00  0.00           C  
ATOM    180  C   LEU A  20      49.600  48.420  23.240  1.00  0.00           C  
ATOM    181  O   LEU A  20      48.910  48.550  24.270  1.00  0.00           O  
ATOM    182  CB  LEU A  20      51.160  46.440  23.740  1.00  0.00           C  
ATOM    183  CG  LEU A  20      51.340  44.940  23.480  1.00  0.00           C  
ATOM    184  CD1 LEU A  20      52.560  44.360  24.300  1.00  0.00           C  
ATOM    185  CD2 LEU A  20      50.150  44.220  24.100  1.00  0.00           C  
ATOM    186  H   LEU A  20      51.740  47.170  21.540  1.00  0.00           H  
ATOM    187  N   LEU A  21      50.220  49.440  22.680  1.00  0.00           N  
ATOM    188  CA  LEU A  21      49.720  50.790  22.600  1.00  0.00           C  
ATOM    189  C   LEU A  21      48.400  50.980  21.850  1.00  0.00           C  
ATOM    190  O   LEU A  21      48.290  51.110  20.630  1.00  0.00           O  
ATOM    191  CB  LEU A  21      50.770  51.700  22.030  1.00  0.00           C  
ATOM    192  CG  LEU A  21      52.090  51.610  22.820  1.00  0.00           C  
ATOM    193  CD1 LEU A  21      53.170  52.090  21.860  1.00  0.00           C  
ATOM    194  CD2 LEU A  21      52.020  52.490  24.060  1.00  0.00           C  
ATOM    195  H   LEU A  21      51.210  49.380  22.590  1.00  0.00           H  
ATOM    196  N   TYR A  22      47.390  50.820  22.610  1.00  0.00           N  
ATOM    197  CA  TYR A  22      45.970  51.160  22.290  1.00  0.00           C  
ATOM    198  C   TYR A  22      45.770  52.690  22.180  1.00  0.00           C  
ATOM    199  O   TYR A  22      46.730  53.480  22.150  1.00  0.00           O  
ATOM    200  CB  TYR A  22      45.190  50.670  23.510  1.00  0.00           C  
ATOM    201  CG  TYR A  22      45.010  49.200  23.350  1.00  0.00           C  
ATOM    202  CD1 TYR A  22      44.200  48.790  22.360  1.00  0.00           C  
ATOM    203  CD2 TYR A  22      45.700  48.370  24.160  1.00  0.00           C  
ATOM    204  CE1 TYR A  22      44.130  47.460  22.030  1.00  0.00           C  
ATOM    205  CE2 TYR A  22      45.580  47.000  23.960  1.00  0.00           C  
ATOM    206  CZ  TYR A  22      44.810  46.560  22.920  1.00  0.00           C  
ATOM    207  OH  TYR A  22      44.630  45.230  22.960  1.00  0.00           O  
ATOM    208  H   TYR A  22      47.530  50.410  23.510  1.00  0.00           H  
ATOM    209  HD1 TYR A  22      43.390  49.390  21.970  1.00  0.00           H  
ATOM    210  HD2 TYR A  22      46.150  48.720  25.090  1.00  0.00           H  
ATOM    211  HE1 TYR A  22      43.740  47.270  21.030  1.00  0.00           H  
ATOM    212  HE2 TYR A  22      45.970  46.300  24.690  1.00  0.00           H  
ATOM    213  HH  TYR A  22      45.050  44.930  23.820  1.00  0.00           H  
ATOM    214  N   SER A  23      44.590  53.190  22.220  1.00  0.00           N  
ATOM    215  CA  SER A  23      44.300  54.630  22.500  1.00  0.00           C  
ATOM    216  C   SER A  23      44.170  54.830  24.030  1.00  0.00           C  
ATOM    217  O   SER A  23      43.520  54.020  24.720  1.00  0.00           O  
ATOM    218  CB  SER A  23      43.050  55.100  21.740  1.00  0.00           C  
ATOM    219  OG  SER A  23      42.830  56.510  21.850  1.00  0.00           O  
ATOM    220  H   SER A  23      43.770  52.620  22.170  1.00  0.00           H  
ATOM    221  HG  SER A  23      42.520  56.610  22.800  1.00  0.00           H  
ATOM    222  N   ARG A  24      44.850  55.810  24.590  1.00  0.00           N  
ATOM    223  CA  ARG A  24      45.100  56.050  26.010  1.00  0.00           C  
ATOM    224  C   ARG A  24      44.660  57.480  26.340  1.00  0.00           C  
ATOM    225  O   ARG A  24      44.930  57.970  27.380  1.00  0.00           O  
ATOM    226  CB  ARG A  24      46.570  55.840  26.500  1.00  0.00           C  
ATOM    227  CG  ARG A  24      46.980  54.400  26.080  1.00  0.00           C  
ATOM    228  CD  ARG A  24      48.230  53.990  26.830  1.00  0.00           C  
ATOM    229  NE  ARG A  24      49.400  54.870  26.530  1.00  0.00           N  
ATOM    230  CZ  ARG A  24      50.670  54.620  26.930  1.00  0.00           C  
ATOM    231  NH1 ARG A  24      50.960  53.510  27.680  1.00  0.00           N1+
ATOM    232  NH2 ARG A  24      51.620  55.520  26.690  1.00  0.00           N  
ATOM    233  H   ARG A  24      45.470  56.300  23.990  1.00  0.00           H  
ATOM    234  HE  ARG A  24      49.260  55.450  25.730  1.00  0.00           H  
ATOM    235 1HH1 ARG A  24      50.330  52.760  27.880  1.00  0.00           H  
ATOM    236 2HH1 ARG A  24      51.930  53.300  27.860  1.00  0.00           H  
ATOM    237 1HH2 ARG A  24      51.320  56.340  26.200  1.00  0.00           H  
ATOM    238 2HH2 ARG A  24      52.570  55.210  26.730  1.00  0.00           H  
ATOM    239  N   LYS A  25      43.930  58.170  25.470  1.00  0.00           N  
ATOM    240  CA  LYS A  25      43.680  59.600  25.590  1.00  0.00           C  
ATOM    241  C   LYS A  25      43.040  60.170  26.860  1.00  0.00           C  
ATOM    242  O   LYS A  25      43.570  61.180  27.320  1.00  0.00           O  
ATOM    243  CB  LYS A  25      42.970  60.100  24.320  1.00  0.00           C  
ATOM    244  CG  LYS A  25      44.000  60.130  23.200  1.00  0.00           C  
ATOM    245  CD  LYS A  25      43.280  60.420  21.900  1.00  0.00           C  
ATOM    246  CE  LYS A  25      44.070  60.200  20.610  1.00  0.00           C  
ATOM    247  NZ  LYS A  25      43.470  60.660  19.350  1.00  0.00           N1+
ATOM    248  H   LYS A  25      43.250  57.730  24.890  1.00  0.00           H  
ATOM    249  HZ1 LYS A  25      43.760  61.600  19.200  1.00  0.00           H  
ATOM    250  HZ2 LYS A  25      43.730  60.130  18.540  1.00  0.00           H  
ATOM    251  HZ3 LYS A  25      42.480  60.720  19.440  1.00  0.00           H  
ATOM    252  N   GLU A  26      42.070  59.460  27.450  1.00  0.00           N  
ATOM    253  CA  GLU A  26      41.510  60.050  28.660  1.00  0.00           C  
ATOM    254  C   GLU A  26      42.380  60.250  29.940  1.00  0.00           C  
ATOM    255  O   GLU A  26      42.420  61.350  30.530  1.00  0.00           O  
ATOM    256  CB  GLU A  26      40.230  59.410  29.200  1.00  0.00           C  
ATOM    257  CG  GLU A  26      39.160  59.090  28.110  1.00  0.00           C  
ATOM    258  CD  GLU A  26      38.390  60.310  27.650  1.00  0.00           C  
ATOM    259  OE1 GLU A  26      37.400  60.670  28.340  1.00  0.00           O  
ATOM    260  OE2 GLU A  26      38.730  60.900  26.640  1.00  0.00           O1-
ATOM    261  H   GLU A  26      41.700  58.590  27.130  1.00  0.00           H  
ATOM    262  N   GLY A  27      43.090  59.170  30.220  1.00  0.00           N  
ATOM    263  CA  GLY A  27      44.100  59.040  31.280  1.00  0.00           C  
ATOM    264  C   GLY A  27      45.290  60.000  31.050  1.00  0.00           C  
ATOM    265  O   GLY A  27      45.480  60.900  31.860  1.00  0.00           O  
ATOM    266  H   GLY A  27      42.830  58.320  29.770  1.00  0.00           H  
ATOM    267  N   GLN A  28      45.680  60.190  29.770  1.00  0.00           N  
ATOM    268  CA  GLN A  28      46.680  61.190  29.290  1.00  0.00           C  
ATOM    269  C   GLN A  28      46.420  62.680  29.560  1.00  0.00           C  
ATOM    270  O   GLN A  28      47.350  63.530  29.470  1.00  0.00           O  
ATOM    271  CB  GLN A  28      47.050  61.040  27.800  1.00  0.00           C  
ATOM    272  CG  GLN A  28      47.770  59.730  27.830  1.00  0.00           C  
ATOM    273  CD  GLN A  28      48.350  59.320  26.460  1.00  0.00           C  
ATOM    274  NE2 GLN A  28      49.580  59.700  26.260  1.00  0.00           N  
ATOM    275  OE1 GLN A  28      47.780  58.920  25.470  1.00  0.00           O  
ATOM    276  H   GLN A  28      45.170  59.870  28.970  1.00  0.00           H  
ATOM    277 1HE2 GLN A  28      50.090  60.240  26.930  1.00  0.00           H  
ATOM    278 2HE2 GLN A  28      50.080  59.120  25.620  1.00  0.00           H  
ATOM    279  N   ARG A  29      45.150  63.060  29.850  1.00  0.00           N  
ATOM    280  CA  ARG A  29      44.770  64.460  29.970  1.00  0.00           C  
ATOM    281  C   ARG A  29      45.520  65.230  31.040  1.00  0.00           C  
ATOM    282  O   ARG A  29      45.750  64.670  32.120  1.00  0.00           O  
ATOM    283  CB  ARG A  29      43.260  64.880  29.890  1.00  0.00           C  
ATOM    284  CG  ARG A  29      42.700  64.720  28.470  1.00  0.00           C  
ATOM    285  CD  ARG A  29      41.510  65.600  28.170  1.00  0.00           C  
ATOM    286  NE  ARG A  29      40.280  65.310  28.880  1.00  0.00           N  
ATOM    287  CZ  ARG A  29      39.370  64.360  28.650  1.00  0.00           C  
ATOM    288  NH1 ARG A  29      39.390  63.550  27.580  1.00  0.00           N1+
ATOM    289  NH2 ARG A  29      38.390  64.140  29.490  1.00  0.00           N  
ATOM    290  H   ARG A  29      44.530  62.420  30.300  1.00  0.00           H  
ATOM    291  HE  ARG A  29      40.380  65.670  29.800  1.00  0.00           H  
ATOM    292 1HH1 ARG A  29      40.100  63.500  26.880  1.00  0.00           H  
ATOM    293 2HH1 ARG A  29      38.750  62.790  27.600  1.00  0.00           H  
ATOM    294 1HH2 ARG A  29      38.410  64.620  30.370  1.00  0.00           H  
ATOM    295 2HH2 ARG A  29      37.760  63.370  29.360  1.00  0.00           H  
ATOM    296  N   GLN A  30      45.920  66.450  30.690  1.00  0.00           N  
ATOM    297  CA  GLN A  30      46.830  67.240  31.530  1.00  0.00           C  
ATOM    298  C   GLN A  30      46.410  67.400  33.030  1.00  0.00           C  
ATOM    299  O   GLN A  30      47.240  67.260  33.940  1.00  0.00           O  
ATOM    300  CB  GLN A  30      46.860  68.620  30.950  1.00  0.00           C  
ATOM    301  CG  GLN A  30      48.180  69.220  31.210  1.00  0.00           C  
ATOM    302  CD  GLN A  30      49.410  68.670  30.450  1.00  0.00           C  
ATOM    303  NE2 GLN A  30      49.410  68.800  29.160  1.00  0.00           N  
ATOM    304  OE1 GLN A  30      50.280  68.080  31.090  1.00  0.00           O  
ATOM    305  H   GLN A  30      45.680  66.790  29.780  1.00  0.00           H  
ATOM    306 1HE2 GLN A  30      48.590  69.220  28.780  1.00  0.00           H  
ATOM    307 2HE2 GLN A  30      50.060  68.350  28.540  1.00  0.00           H  
ATOM    308  N   GLU A  31      45.150  67.720  33.220  1.00  0.00           N  
ATOM    309  CA  GLU A  31      44.520  67.840  34.580  1.00  0.00           C  
ATOM    310  C   GLU A  31      44.630  66.600  35.500  1.00  0.00           C  
ATOM    311  O   GLU A  31      44.580  66.840  36.660  1.00  0.00           O  
ATOM    312  CB  GLU A  31      43.020  68.200  34.420  1.00  0.00           C  
ATOM    313  CG  GLU A  31      42.680  69.340  33.480  1.00  0.00           C  
ATOM    314  CD  GLU A  31      42.630  69.000  32.030  1.00  0.00           C  
ATOM    315  OE1 GLU A  31      43.610  69.190  31.260  1.00  0.00           O  
ATOM    316  OE2 GLU A  31      41.520  68.480  31.660  1.00  0.00           O1-
ATOM    317  H   GLU A  31      44.630  68.210  32.520  1.00  0.00           H  
ATOM    318  N   ASN A  32      44.840  65.420  34.940  1.00  0.00           N  
ATOM    319  CA  ASN A  32      44.780  64.180  35.750  1.00  0.00           C  
ATOM    320  C   ASN A  32      46.100  63.640  36.310  1.00  0.00           C  
ATOM    321  O   ASN A  32      46.160  62.500  36.780  1.00  0.00           O  
ATOM    322  CB  ASN A  32      44.110  63.000  35.060  1.00  0.00           C  
ATOM    323  CG  ASN A  32      42.860  63.360  34.280  1.00  0.00           C  
ATOM    324  ND2 ASN A  32      42.590  62.740  33.200  1.00  0.00           N  
ATOM    325  OD1 ASN A  32      41.940  64.020  34.790  1.00  0.00           O  
ATOM    326  H   ASN A  32      44.990  65.300  33.960  1.00  0.00           H  
ATOM    327 1HD2 ASN A  32      43.170  61.970  32.930  1.00  0.00           H  
ATOM    328 2HD2 ASN A  32      41.730  62.970  32.760  1.00  0.00           H  
ATOM    329  N   LYS A  33      47.100  64.500  36.390  1.00  0.00           N  
ATOM    330  CA  LYS A  33      48.440  64.130  36.980  1.00  0.00           C  
ATOM    331  C   LYS A  33      48.540  63.570  38.390  1.00  0.00           C  
ATOM    332  O   LYS A  33      48.850  62.350  38.530  1.00  0.00           O  
ATOM    333  CB  LYS A  33      49.340  65.330  37.010  1.00  0.00           C  
ATOM    334  CG  LYS A  33      49.650  65.600  35.560  1.00  0.00           C  
ATOM    335  CD  LYS A  33      50.610  66.760  35.320  1.00  0.00           C  
ATOM    336  CE  LYS A  33      51.050  66.780  33.860  1.00  0.00           C  
ATOM    337  NZ  LYS A  33      52.210  67.670  33.720  1.00  0.00           N1+
ATOM    338  H   LYS A  33      47.070  65.380  35.920  1.00  0.00           H  
ATOM    339  HZ1 LYS A  33      52.430  67.810  32.760  1.00  0.00           H  
ATOM    340  HZ2 LYS A  33      52.000  68.510  34.220  1.00  0.00           H  
ATOM    341  HZ3 LYS A  33      53.000  67.160  34.050  1.00  0.00           H  
ATOM    342  N   ASN A  34      47.660  64.170  39.210  1.00  0.00           N  
ATOM    343  CA  ASN A  34      47.400  63.630  40.580  1.00  0.00           C  
ATOM    344  C   ASN A  34      46.630  62.260  40.700  1.00  0.00           C  
ATOM    345  O   ASN A  34      46.960  61.450  41.580  1.00  0.00           O  
ATOM    346  CB  ASN A  34      46.740  64.680  41.470  1.00  0.00           C  
ATOM    347  CG  ASN A  34      47.810  65.490  42.120  1.00  0.00           C  
ATOM    348  ND2 ASN A  34      48.330  65.000  43.240  1.00  0.00           N  
ATOM    349  OD1 ASN A  34      48.180  66.610  41.710  1.00  0.00           O  
ATOM    350  H   ASN A  34      47.240  65.060  39.050  1.00  0.00           H  
ATOM    351 1HD2 ASN A  34      48.220  64.060  43.560  1.00  0.00           H  
ATOM    352 2HD2 ASN A  34      48.950  65.570  43.780  1.00  0.00           H  
ATOM    353  N   LYS A  35      45.770  61.970  39.760  1.00  0.00           N  
ATOM    354  CA  LYS A  35      45.050  60.700  39.650  1.00  0.00           C  
ATOM    355  C   LYS A  35      45.910  59.580  38.980  1.00  0.00           C  
ATOM    356  O   LYS A  35      45.550  58.390  39.040  1.00  0.00           O  
ATOM    357  CB  LYS A  35      43.890  60.930  38.750  1.00  0.00           C  
ATOM    358  CG  LYS A  35      42.940  61.790  39.490  1.00  0.00           C  
ATOM    359  CD  LYS A  35      41.730  62.130  38.640  1.00  0.00           C  
ATOM    360  CE  LYS A  35      40.540  62.500  39.520  1.00  0.00           C  
ATOM    361  NZ  LYS A  35      39.380  62.960  38.840  1.00  0.00           N1+
ATOM    362  H   LYS A  35      45.700  62.640  39.010  1.00  0.00           H  
ATOM    363  HZ1 LYS A  35      38.650  62.270  38.780  1.00  0.00           H  
ATOM    364  HZ2 LYS A  35      39.140  63.820  39.280  1.00  0.00           H  
ATOM    365  HZ3 LYS A  35      39.570  63.180  37.890  1.00  0.00           H  
ATOM    366  N   ASN A  36      47.060  59.970  38.480  1.00  0.00           N  
ATOM    367  CA  ASN A  36      47.900  58.940  37.780  1.00  0.00           C  
ATOM    368  C   ASN A  36      49.200  58.620  38.440  1.00  0.00           C  
ATOM    369  O   ASN A  36      49.690  59.440  39.250  1.00  0.00           O  
ATOM    370  CB  ASN A  36      48.130  59.340  36.310  1.00  0.00           C  
ATOM    371  CG  ASN A  36      46.900  59.590  35.370  1.00  0.00           C  
ATOM    372  ND2 ASN A  36      47.110  60.330  34.250  1.00  0.00           N  
ATOM    373  OD1 ASN A  36      45.800  59.080  35.700  1.00  0.00           O  
ATOM    374  H   ASN A  36      47.240  60.930  38.260  1.00  0.00           H  
ATOM    375 1HD2 ASN A  36      48.000  60.760  34.050  1.00  0.00           H  
ATOM    376 2HD2 ASN A  36      46.380  60.450  33.580  1.00  0.00           H  
ATOM    377  N   ARG A  37      49.910  57.500  38.030  1.00  0.00           N  
ATOM    378  CA  ARG A  37      51.130  56.970  38.750  1.00  0.00           C  
ATOM    379  C   ARG A  37      52.330  56.950  37.760  1.00  0.00           C  
ATOM    380  O   ARG A  37      52.610  58.000  37.200  1.00  0.00           O  
ATOM    381  CB  ARG A  37      50.720  55.560  39.080  1.00  0.00           C  
ATOM    382  CG  ARG A  37      50.530  55.450  40.610  1.00  0.00           C  
ATOM    383  CD  ARG A  37      51.090  54.150  41.110  1.00  0.00           C  
ATOM    384  NE  ARG A  37      50.730  54.020  42.520  1.00  0.00           N  
ATOM    385  CZ  ARG A  37      51.540  54.270  43.580  1.00  0.00           C  
ATOM    386  NH1 ARG A  37      52.840  54.730  43.260  1.00  0.00           N1+
ATOM    387  NH2 ARG A  37      51.120  54.330  44.850  1.00  0.00           N  
ATOM    388  H   ARG A  37      49.650  57.160  37.130  1.00  0.00           H  
ATOM    389  HE  ARG A  37      49.850  53.600  42.730  1.00  0.00           H  
ATOM    390 1HH1 ARG A  37      53.130  54.910  42.320  1.00  0.00           H  
ATOM    391 2HH1 ARG A  37      53.520  54.850  43.980  1.00  0.00           H  
ATOM    392 1HH2 ARG A  37      50.230  53.940  45.080  1.00  0.00           H  
ATOM    393 2HH2 ARG A  37      51.650  54.900  45.480  1.00  0.00           H  
ATOM    394  N   TYR A  38      53.160  55.890  37.810  1.00  0.00           N  
ATOM    395  CA  TYR A  38      54.250  55.600  36.800  1.00  0.00           C  
ATOM    396  C   TYR A  38      53.750  55.740  35.360  1.00  0.00           C  
ATOM    397  O   TYR A  38      52.560  55.770  35.070  1.00  0.00           O  
ATOM    398  CB  TYR A  38      54.520  54.120  36.890  1.00  0.00           C  
ATOM    399  CG  TYR A  38      55.090  53.670  38.210  1.00  0.00           C  
ATOM    400  CD1 TYR A  38      56.440  53.750  38.490  1.00  0.00           C  
ATOM    401  CD2 TYR A  38      54.250  52.870  39.000  1.00  0.00           C  
ATOM    402  CE1 TYR A  38      56.950  53.150  39.650  1.00  0.00           C  
ATOM    403  CE2 TYR A  38      54.790  52.270  40.120  1.00  0.00           C  
ATOM    404  CZ  TYR A  38      56.150  52.450  40.480  1.00  0.00           C  
ATOM    405  OH  TYR A  38      56.540  52.320  41.770  1.00  0.00           O  
ATOM    406  H   TYR A  38      53.340  55.430  38.670  1.00  0.00           H  
ATOM    407  HD1 TYR A  38      57.090  54.180  37.720  1.00  0.00           H  
ATOM    408  HD2 TYR A  38      53.360  52.340  38.650  1.00  0.00           H  
ATOM    409  HE1 TYR A  38      57.950  53.360  40.010  1.00  0.00           H  
ATOM    410  HE2 TYR A  38      54.180  51.520  40.610  1.00  0.00           H  
ATOM    411  HH  TYR A  38      55.690  52.220  42.300  1.00  0.00           H  
ATOM    412  N   LYS A  39      54.720  55.980  34.490  1.00  0.00           N  
ATOM    413  CA  LYS A  39      54.350  56.230  33.050  1.00  0.00           C  
ATOM    414  C   LYS A  39      53.600  55.110  32.340  1.00  0.00           C  
ATOM    415  O   LYS A  39      52.540  55.330  31.760  1.00  0.00           O  
ATOM    416  CB  LYS A  39      55.560  56.550  32.180  1.00  0.00           C  
ATOM    417  CG  LYS A  39      56.260  57.830  32.690  1.00  0.00           C  
ATOM    418  CD  LYS A  39      57.760  57.740  32.360  1.00  0.00           C  
ATOM    419  CE  LYS A  39      58.280  58.930  33.050  1.00  0.00           C  
ATOM    420  NZ  LYS A  39      59.590  59.260  32.500  1.00  0.00           N1+
ATOM    421  H   LYS A  39      55.670  55.960  34.800  1.00  0.00           H  
ATOM    422  HZ1 LYS A  39      59.850  60.140  32.890  1.00  0.00           H  
ATOM    423  HZ2 LYS A  39      60.230  58.520  32.720  1.00  0.00           H  
ATOM    424  HZ3 LYS A  39      59.490  59.410  31.520  1.00  0.00           H  
ATOM    425  N   ASN A  40      54.130  53.900  32.450  1.00  0.00           N  
ATOM    426  CA  ASN A  40      53.570  52.680  31.760  1.00  0.00           C  
ATOM    427  C   ASN A  40      52.100  52.270  31.870  1.00  0.00           C  
ATOM    428  O   ASN A  40      51.370  52.120  30.870  1.00  0.00           O  
ATOM    429  CB  ASN A  40      54.480  51.450  32.030  1.00  0.00           C  
ATOM    430  CG  ASN A  40      54.750  51.140  33.500  1.00  0.00           C  
ATOM    431  ND2 ASN A  40      54.090  50.140  34.030  1.00  0.00           N  
ATOM    432  OD1 ASN A  40      55.350  51.900  34.210  1.00  0.00           O  
ATOM    433  H   ASN A  40      54.970  53.670  32.940  1.00  0.00           H  
ATOM    434 1HD2 ASN A  40      53.390  49.640  33.520  1.00  0.00           H  
ATOM    435 2HD2 ASN A  40      54.470  49.670  34.830  1.00  0.00           H  
ATOM    436  N   ILE A  41      51.620  52.450  33.120  1.00  0.00           N  
ATOM    437  CA  ILE A  41      50.370  51.890  33.460  1.00  0.00           C  
ATOM    438  C   ILE A  41      49.170  52.870  33.190  1.00  0.00           C  
ATOM    439  O   ILE A  41      48.280  52.880  34.020  1.00  0.00           O  
ATOM    440  CB  ILE A  41      50.340  51.430  34.940  1.00  0.00           C  
ATOM    441  CG1 ILE A  41      50.970  52.360  35.880  1.00  0.00           C  
ATOM    442  CG2 ILE A  41      50.960  50.040  35.140  1.00  0.00           C  
ATOM    443  CD  ILE A  41      50.130  52.650  37.100  1.00  0.00           C  
ATOM    444  H   ILE A  41      52.060  53.090  33.740  1.00  0.00           H  
ATOM    445  N   LEU A  42      49.220  53.730  32.180  1.00  0.00           N  
ATOM    446  CA  LEU A  42      48.110  54.610  31.860  1.00  0.00           C  
ATOM    447  C   LEU A  42      46.860  53.730  31.310  1.00  0.00           C  
ATOM    448  O   LEU A  42      47.140  52.850  30.580  1.00  0.00           O  
ATOM    449  CB  LEU A  42      48.600  55.520  30.710  1.00  0.00           C  
ATOM    450  CG  LEU A  42      49.560  56.580  31.340  1.00  0.00           C  
ATOM    451  CD1 LEU A  42      50.540  57.210  30.270  1.00  0.00           C  
ATOM    452  CD2 LEU A  42      48.710  57.690  32.000  1.00  0.00           C  
ATOM    453  H   LEU A  42      49.870  53.630  31.430  1.00  0.00           H  
ATOM    454  N   PRO A  43      45.630  53.810  31.780  1.00  0.00           N  
ATOM    455  CA  PRO A  43      44.520  52.920  31.330  1.00  0.00           C  
ATOM    456  C   PRO A  43      44.040  53.270  29.850  1.00  0.00           C  
ATOM    457  O   PRO A  43      44.550  54.200  29.180  1.00  0.00           O  
ATOM    458  CB  PRO A  43      43.420  53.230  32.370  1.00  0.00           C  
ATOM    459  CG  PRO A  43      43.750  54.710  32.780  1.00  0.00           C  
ATOM    460  CD  PRO A  43      45.280  54.740  32.920  1.00  0.00           C  
ATOM    461  N   PHE A  44      43.200  52.320  29.380  1.00  0.00           N  
ATOM    462  CA  PHE A  44      42.770  52.420  27.930  1.00  0.00           C  
ATOM    463  C   PHE A  44      41.360  52.980  27.700  1.00  0.00           C  
ATOM    464  O   PHE A  44      40.340  52.670  28.310  1.00  0.00           O  
ATOM    465  CB  PHE A  44      42.900  51.010  27.290  1.00  0.00           C  
ATOM    466  CG  PHE A  44      44.290  50.360  27.250  1.00  0.00           C  
ATOM    467  CD1 PHE A  44      45.470  51.140  27.170  1.00  0.00           C  
ATOM    468  CD2 PHE A  44      44.400  49.020  27.600  1.00  0.00           C  
ATOM    469  CE1 PHE A  44      46.650  50.510  27.490  1.00  0.00           C  
ATOM    470  CE2 PHE A  44      45.560  48.470  27.860  1.00  0.00           C  
ATOM    471  CZ  PHE A  44      46.740  49.180  27.790  1.00  0.00           C  
ATOM    472  H   PHE A  44      42.690  51.630  29.900  1.00  0.00           H  
ATOM    473  HD1 PHE A  44      45.370  52.210  26.990  1.00  0.00           H  
ATOM    474  HD2 PHE A  44      43.550  48.320  27.650  1.00  0.00           H  
ATOM    475  HE1 PHE A  44      47.520  51.160  27.530  1.00  0.00           H  
ATOM    476  HE2 PHE A  44      45.750  47.470  28.240  1.00  0.00           H  
ATOM    477  HZ  PHE A  44      47.690  48.670  27.930  1.00  0.00           H  
ATOM    478  N   ASP A  45      41.220  53.750  26.640  1.00  0.00           N  
ATOM    479  CA  ASP A  45      39.930  54.320  26.310  1.00  0.00           C  
ATOM    480  C   ASP A  45      38.740  53.490  25.950  1.00  0.00           C  
ATOM    481  O   ASP A  45      37.650  53.860  26.310  1.00  0.00           O  
ATOM    482  CB  ASP A  45      40.160  55.400  25.250  1.00  0.00           C  
ATOM    483  CG  ASP A  45      41.270  56.380  25.320  1.00  0.00           C  
ATOM    484  OD1 ASP A  45      41.660  56.700  26.480  1.00  0.00           O  
ATOM    485  OD2 ASP A  45      41.660  56.900  24.300  1.00  0.00           O1-
ATOM    486  H   ASP A  45      42.010  53.990  26.060  1.00  0.00           H  
ATOM    487  N   HIS A  46      38.990  52.300  25.430  1.00  0.00           N  
ATOM    488  CA  HIS A  46      37.950  51.270  25.170  1.00  0.00           C  
ATOM    489  C   HIS A  46      37.530  50.320  26.350  1.00  0.00           C  
ATOM    490  O   HIS A  46      36.340  50.050  26.430  1.00  0.00           O  
ATOM    491  CB  HIS A  46      38.290  50.370  23.970  1.00  0.00           C  
ATOM    492  CG  HIS A  46      39.610  49.590  24.050  1.00  0.00           C  
ATOM    493  CD2 HIS A  46      39.760  48.370  23.550  1.00  0.00           C  
ATOM    494  ND1 HIS A  46      40.710  49.820  24.770  1.00  0.00           N  
ATOM    495  CE1 HIS A  46      41.500  48.720  24.720  1.00  0.00           C  
ATOM    496  NE2 HIS A  46      40.870  47.820  23.970  1.00  0.00           N  
ATOM    497  H   HIS A  46      39.910  52.060  25.120  1.00  0.00           H  
ATOM    498  HD2 HIS A  46      39.150  47.810  22.830  1.00  0.00           H  
ATOM    499  HE1 HIS A  46      42.410  48.550  25.290  1.00  0.00           H  
ATOM    500  HE2 HIS A  46      41.120  46.850  23.970  1.00  0.00           H  
ATOM    501  N   THR A  47      38.420  50.040  27.290  1.00  0.00           N  
ATOM    502  CA  THR A  47      38.140  49.190  28.500  1.00  0.00           C  
ATOM    503  C   THR A  47      38.060  49.970  29.820  1.00  0.00           C  
ATOM    504  O   THR A  47      38.250  49.370  30.880  1.00  0.00           O  
ATOM    505  CB  THR A  47      39.130  48.000  28.560  1.00  0.00           C  
ATOM    506  CG2 THR A  47      38.790  47.050  27.360  1.00  0.00           C  
ATOM    507  OG1 THR A  47      40.420  48.390  28.800  1.00  0.00           O  
ATOM    508  H   THR A  47      39.400  50.150  27.120  1.00  0.00           H  
ATOM    509  HG1 THR A  47      40.980  47.660  29.170  1.00  0.00           H  
ATOM    510  N   ARG A  48      37.900  51.300  29.810  1.00  0.00           N  
ATOM    511  CA  ARG A  48      37.920  52.170  30.980  1.00  0.00           C  
ATOM    512  C   ARG A  48      36.740  51.880  31.940  1.00  0.00           C  
ATOM    513  O   ARG A  48      35.620  51.550  31.580  1.00  0.00           O  
ATOM    514  CB  ARG A  48      38.040  53.640  30.560  1.00  0.00           C  
ATOM    515  CG  ARG A  48      36.860  54.240  29.850  1.00  0.00           C  
ATOM    516  CD  ARG A  48      37.170  55.660  29.270  1.00  0.00           C  
ATOM    517  NE  ARG A  48      37.360  56.740  30.270  1.00  0.00           N  
ATOM    518  CZ  ARG A  48      36.520  57.740  30.430  1.00  0.00           C  
ATOM    519  NH1 ARG A  48      35.490  57.920  29.590  1.00  0.00           N1+
ATOM    520  NH2 ARG A  48      36.350  58.300  31.600  1.00  0.00           N  
ATOM    521  H   ARG A  48      38.250  51.760  28.990  1.00  0.00           H  
ATOM    522  HE  ARG A  48      38.150  56.660  30.890  1.00  0.00           H  
ATOM    523 1HH1 ARG A  48      35.380  57.260  28.850  1.00  0.00           H  
ATOM    524 2HH1 ARG A  48      34.840  58.680  29.710  1.00  0.00           H  
ATOM    525 1HH2 ARG A  48      36.900  58.010  32.390  1.00  0.00           H  
ATOM    526 2HH2 ARG A  48      35.820  59.140  31.660  1.00  0.00           H  
ATOM    527  N   VAL A  49      37.100  52.220  33.230  1.00  0.00           N  
ATOM    528  CA  VAL A  49      36.070  52.460  34.220  1.00  0.00           C  
ATOM    529  C   VAL A  49      35.590  53.940  34.150  1.00  0.00           C  
ATOM    530  O   VAL A  49      36.360  54.810  33.820  1.00  0.00           O  
ATOM    531  CB  VAL A  49      36.350  51.880  35.630  1.00  0.00           C  
ATOM    532  CG1 VAL A  49      35.290  52.230  36.680  1.00  0.00           C  
ATOM    533  CG2 VAL A  49      36.260  50.320  35.440  1.00  0.00           C  
ATOM    534  H   VAL A  49      38.060  52.320  33.490  1.00  0.00           H  
ATOM    535  N   VAL A  50      34.260  54.030  34.150  1.00  0.00           N  
ATOM    536  CA  VAL A  50      33.570  55.350  34.160  1.00  0.00           C  
ATOM    537  C   VAL A  50      32.860  55.580  35.470  1.00  0.00           C  
ATOM    538  O   VAL A  50      32.120  54.670  35.870  1.00  0.00           O  
ATOM    539  CB  VAL A  50      32.680  55.390  32.900  1.00  0.00           C  
ATOM    540  CG1 VAL A  50      31.940  56.790  32.890  1.00  0.00           C  
ATOM    541  CG2 VAL A  50      33.340  55.050  31.550  1.00  0.00           C  
ATOM    542  H   VAL A  50      33.710  53.220  34.350  1.00  0.00           H  
ATOM    543  N   LEU A  51      32.940  56.800  36.030  1.00  0.00           N  
ATOM    544  CA  LEU A  51      32.080  57.070  37.240  1.00  0.00           C  
ATOM    545  C   LEU A  51      30.640  57.430  36.980  1.00  0.00           C  
ATOM    546  O   LEU A  51      30.550  58.610  36.520  1.00  0.00           O  
ATOM    547  CB  LEU A  51      32.770  57.990  38.260  1.00  0.00           C  
ATOM    548  CG  LEU A  51      33.900  57.410  39.140  1.00  0.00           C  
ATOM    549  CD1 LEU A  51      34.800  58.510  39.730  1.00  0.00           C  
ATOM    550  CD2 LEU A  51      33.220  56.640  40.240  1.00  0.00           C  
ATOM    551  H   LEU A  51      33.350  57.610  35.610  1.00  0.00           H  
ATOM    552  N   HIS A  52      29.650  56.610  37.230  1.00  0.00           N  
ATOM    553  CA  HIS A  52      28.220  56.920  37.210  1.00  0.00           C  
ATOM    554  C   HIS A  52      27.770  57.890  38.320  1.00  0.00           C  
ATOM    555  O   HIS A  52      28.310  57.770  39.420  1.00  0.00           O  
ATOM    556  CB  HIS A  52      27.400  55.650  37.360  1.00  0.00           C  
ATOM    557  CG  HIS A  52      26.620  55.140  36.160  1.00  0.00           C  
ATOM    558  CD2 HIS A  52      26.300  53.930  35.890  1.00  0.00           C  
ATOM    559  ND1 HIS A  52      26.100  55.880  35.210  1.00  0.00           N  
ATOM    560  CE1 HIS A  52      25.470  55.070  34.410  1.00  0.00           C  
ATOM    561  NE2 HIS A  52      25.590  53.820  34.780  1.00  0.00           N  
ATOM    562  H   HIS A  52      29.850  55.660  37.480  1.00  0.00           H  
ATOM    563  HD2 HIS A  52      26.780  53.070  36.370  1.00  0.00           H  
ATOM    564  HE1 HIS A  52      24.780  55.380  33.630  1.00  0.00           H  
ATOM    565  HE2 HIS A  52      25.320  52.970  34.340  1.00  0.00           H  
ATOM    566  N   ASP A  53      26.720  58.690  38.060  1.00  0.00           N  
ATOM    567  CA  ASP A  53      26.020  59.640  38.900  1.00  0.00           C  
ATOM    568  C   ASP A  53      26.940  60.720  39.460  1.00  0.00           C  
ATOM    569  O   ASP A  53      27.490  60.720  40.580  1.00  0.00           O  
ATOM    570  CB  ASP A  53      25.200  58.840  39.930  1.00  0.00           C  
ATOM    571  CG  ASP A  53      24.390  59.780  40.780  1.00  0.00           C  
ATOM    572  OD1 ASP A  53      23.710  60.710  40.220  1.00  0.00           O  
ATOM    573  OD2 ASP A  53      24.120  59.380  41.920  1.00  0.00           O1-
ATOM    574  H   ASP A  53      26.220  58.630  37.200  1.00  0.00           H  
ATOM    575  N   GLY A  54      27.240  61.590  38.460  1.00  0.00           N  
ATOM    576  CA  GLY A  54      28.180  62.690  38.700  1.00  0.00           C  
ATOM    577  C   GLY A  54      27.600  63.720  39.690  1.00  0.00           C  
ATOM    578  O   GLY A  54      26.380  63.960  39.720  1.00  0.00           O  
ATOM    579  H   GLY A  54      26.690  61.610  37.630  1.00  0.00           H  
ATOM    580  N   ASP A  55      28.490  64.490  40.230  1.00  0.00           N  
ATOM    581  CA  ASP A  55      28.040  65.560  41.090  1.00  0.00           C  
ATOM    582  C   ASP A  55      27.590  66.720  40.180  1.00  0.00           C  
ATOM    583  O   ASP A  55      28.340  67.220  39.360  1.00  0.00           O  
ATOM    584  CB  ASP A  55      29.130  65.960  42.040  1.00  0.00           C  
ATOM    585  CG  ASP A  55      28.720  66.780  43.240  1.00  0.00           C  
ATOM    586  OD1 ASP A  55      28.570  67.980  42.980  1.00  0.00           O  
ATOM    587  OD2 ASP A  55      28.260  66.100  44.260  1.00  0.00           O1-
ATOM    588  H   ASP A  55      29.440  64.220  40.380  1.00  0.00           H  
ATOM    589  N   PRO A  56      26.390  67.340  40.530  1.00  0.00           N  
ATOM    590  CA  PRO A  56      25.830  68.540  39.960  1.00  0.00           C  
ATOM    591  C   PRO A  56      26.760  69.800  40.100  1.00  0.00           C  
ATOM    592  O   PRO A  56      26.730  70.580  39.170  1.00  0.00           O  
ATOM    593  CB  PRO A  56      24.590  68.810  40.700  1.00  0.00           C  
ATOM    594  CG  PRO A  56      24.370  67.770  41.760  1.00  0.00           C  
ATOM    595  CD  PRO A  56      25.450  66.710  41.500  1.00  0.00           C  
ATOM    596  N   ASN A  57      27.380  69.920  41.220  1.00  0.00           N  
ATOM    597  CA  ASN A  57      28.230  71.120  41.530  1.00  0.00           C  
ATOM    598  C   ASN A  57      29.580  71.160  40.720  1.00  0.00           C  
ATOM    599  O   ASN A  57      29.890  72.160  40.130  1.00  0.00           O  
ATOM    600  CB  ASN A  57      28.650  71.200  43.000  1.00  0.00           C  
ATOM    601  CG  ASN A  57      27.500  71.680  43.980  1.00  0.00           C  
ATOM    602  ND2 ASN A  57      26.920  70.800  44.690  1.00  0.00           N  
ATOM    603  OD1 ASN A  57      27.020  72.820  43.930  1.00  0.00           O  
ATOM    604  H   ASN A  57      27.370  69.180  41.890  1.00  0.00           H  
ATOM    605 1HD2 ASN A  57      27.080  69.810  44.610  1.00  0.00           H  
ATOM    606 2HD2 ASN A  57      26.310  71.170  45.390  1.00  0.00           H  
ATOM    607  N   GLU A  58      30.150  69.980  40.480  1.00  0.00           N  
ATOM    608  CA  GLU A  58      31.450  69.770  39.770  1.00  0.00           C  
ATOM    609  C   GLU A  58      31.230  69.850  38.240  1.00  0.00           C  
ATOM    610  O   GLU A  58      30.200  69.420  37.750  1.00  0.00           O  
ATOM    611  CB  GLU A  58      32.030  68.450  40.260  1.00  0.00           C  
ATOM    612  CG  GLU A  58      32.360  68.650  41.750  1.00  0.00           C  
ATOM    613  CD  GLU A  58      33.280  67.590  42.370  1.00  0.00           C  
ATOM    614  OE1 GLU A  58      32.880  66.890  43.330  1.00  0.00           O  
ATOM    615  OE2 GLU A  58      34.540  67.600  42.090  1.00  0.00           O1-
ATOM    616  H   GLU A  58      29.520  69.210  40.590  1.00  0.00           H  
ATOM    617  N   PRO A  59      32.060  70.650  37.540  1.00  0.00           N  
ATOM    618  CA  PRO A  59      32.080  70.670  36.070  1.00  0.00           C  
ATOM    619  C   PRO A  59      32.270  69.260  35.480  1.00  0.00           C  
ATOM    620  O   PRO A  59      31.350  68.890  34.820  1.00  0.00           O  
ATOM    621  CB  PRO A  59      33.170  71.640  35.690  1.00  0.00           C  
ATOM    622  CG  PRO A  59      33.310  72.520  36.960  1.00  0.00           C  
ATOM    623  CD  PRO A  59      33.000  71.590  38.130  1.00  0.00           C  
ATOM    624  N   VAL A  60      33.280  68.510  35.940  1.00  0.00           N  
ATOM    625  CA  VAL A  60      33.520  67.070  35.520  1.00  0.00           C  
ATOM    626  C   VAL A  60      34.040  66.100  36.610  1.00  0.00           C  
ATOM    627  O   VAL A  60      34.880  66.360  37.480  1.00  0.00           O  
ATOM    628  CB  VAL A  60      34.300  66.830  34.230  1.00  0.00           C  
ATOM    629  CG1 VAL A  60      33.460  67.220  33.070  1.00  0.00           C  
ATOM    630  CG2 VAL A  60      35.570  67.640  34.180  1.00  0.00           C  
ATOM    631  H   VAL A  60      34.060  68.950  36.380  1.00  0.00           H  
ATOM    632  N   SER A  61      33.670  64.830  36.410  1.00  0.00           N  
ATOM    633  CA  SER A  61      34.060  63.770  37.430  1.00  0.00           C  
ATOM    634  C   SER A  61      34.120  62.260  37.010  1.00  0.00           C  
ATOM    635  O   SER A  61      34.530  61.420  37.810  1.00  0.00           O  
ATOM    636  CB  SER A  61      33.150  63.750  38.660  1.00  0.00           C  
ATOM    637  OG  SER A  61      31.850  63.210  38.410  1.00  0.00           O  
ATOM    638  H   SER A  61      32.990  64.450  35.790  1.00  0.00           H  
ATOM    639  HG  SER A  61      31.270  63.830  37.890  1.00  0.00           H  
ATOM    640  N   ASP A  62      33.870  62.030  35.750  1.00  0.00           N  
ATOM    641  CA  ASP A  62      33.790  60.690  35.150  1.00  0.00           C  
ATOM    642  C   ASP A  62      35.150  59.940  35.190  1.00  0.00           C  
ATOM    643  O   ASP A  62      35.130  58.740  35.000  1.00  0.00           O  
ATOM    644  CB  ASP A  62      33.320  60.660  33.680  1.00  0.00           C  
ATOM    645  CG  ASP A  62      34.170  61.440  32.700  1.00  0.00           C  
ATOM    646  OD1 ASP A  62      34.960  60.840  31.990  1.00  0.00           O  
ATOM    647  OD2 ASP A  62      34.130  62.680  32.690  1.00  0.00           O1-
ATOM    648  H   ASP A  62      33.500  62.750  35.160  1.00  0.00           H  
ATOM    649  N   TYR A  63      36.270  60.600  35.200  1.00  0.00           N  
ATOM    650  CA  TYR A  63      37.570  59.850  35.210  1.00  0.00           C  
ATOM    651  C   TYR A  63      38.150  59.270  36.510  1.00  0.00           C  
ATOM    652  O   TYR A  63      38.410  59.760  37.650  1.00  0.00           O  
ATOM    653  CB  TYR A  63      38.620  60.600  34.380  1.00  0.00           C  
ATOM    654  CG  TYR A  63      39.980  59.940  34.290  1.00  0.00           C  
ATOM    655  CD1 TYR A  63      40.220  58.900  33.490  1.00  0.00           C  
ATOM    656  CD2 TYR A  63      40.920  60.490  35.100  1.00  0.00           C  
ATOM    657  CE1 TYR A  63      41.520  58.420  33.470  1.00  0.00           C  
ATOM    658  CE2 TYR A  63      42.170  59.880  35.170  1.00  0.00           C  
ATOM    659  CZ  TYR A  63      42.490  58.840  34.350  1.00  0.00           C  
ATOM    660  OH  TYR A  63      43.550  58.070  34.680  1.00  0.00           O  
ATOM    661  H   TYR A  63      36.320  61.600  35.260  1.00  0.00           H  
ATOM    662  HD1 TYR A  63      39.450  58.430  32.870  1.00  0.00           H  
ATOM    663  HD2 TYR A  63      40.720  61.460  35.570  1.00  0.00           H  
ATOM    664  HE1 TYR A  63      41.700  57.610  32.760  1.00  0.00           H  
ATOM    665  HE2 TYR A  63      42.910  60.370  35.810  1.00  0.00           H  
ATOM    666  HH  TYR A  63      44.290  58.560  35.140  1.00  0.00           H  
ATOM    667  N   ILE A  64      38.420  58.020  36.360  1.00  0.00           N  
ATOM    668  CA  ILE A  64      39.100  57.180  37.430  1.00  0.00           C  
ATOM    669  C   ILE A  64      40.070  56.120  36.820  1.00  0.00           C  
ATOM    670  O   ILE A  64      39.770  55.470  35.820  1.00  0.00           O  
ATOM    671  CB  ILE A  64      37.970  56.430  38.260  1.00  0.00           C  
ATOM    672  CG1 ILE A  64      38.550  55.670  39.420  1.00  0.00           C  
ATOM    673  CG2 ILE A  64      37.080  55.480  37.380  1.00  0.00           C  
ATOM    674  CD  ILE A  64      37.390  55.210  40.280  1.00  0.00           C  
ATOM    675  H   ILE A  64      38.030  57.580  35.550  1.00  0.00           H  
ATOM    676  N   ASN A  65      41.250  56.110  37.450  1.00  0.00           N  
ATOM    677  CA  ASN A  65      42.430  55.310  36.990  1.00  0.00           C  
ATOM    678  C   ASN A  65      42.250  53.780  37.210  1.00  0.00           C  
ATOM    679  O   ASN A  65      42.840  53.190  38.130  1.00  0.00           O  
ATOM    680  CB  ASN A  65      43.660  55.980  37.490  1.00  0.00           C  
ATOM    681  CG  ASN A  65      45.070  55.550  37.060  1.00  0.00           C  
ATOM    682  ND2 ASN A  65      45.810  56.470  36.480  1.00  0.00           N  
ATOM    683  OD1 ASN A  65      45.450  54.400  37.240  1.00  0.00           O  
ATOM    684  H   ASN A  65      41.350  56.480  38.370  1.00  0.00           H  
ATOM    685 1HD2 ASN A  65      45.410  57.380  36.350  1.00  0.00           H  
ATOM    686 2HD2 ASN A  65      46.720  56.220  36.150  1.00  0.00           H  
ATOM    687  N   ALA A  66      41.330  53.190  36.420  1.00  0.00           N  
ATOM    688  CA  ALA A  66      40.950  51.770  36.400  1.00  0.00           C  
ATOM    689  C   ALA A  66      40.410  51.260  35.000  1.00  0.00           C  
ATOM    690  O   ALA A  66      39.920  52.110  34.240  1.00  0.00           O  
ATOM    691  CB  ALA A  66      39.960  51.700  37.540  1.00  0.00           C  
ATOM    692  H   ALA A  66      40.830  53.770  35.780  1.00  0.00           H  
ATOM    693  N   ASN A  67      40.480  49.940  34.770  1.00  0.00           N  
ATOM    694  CA  ASN A  67      39.910  49.350  33.510  1.00  0.00           C  
ATOM    695  C   ASN A  67      39.650  47.800  33.620  1.00  0.00           C  
ATOM    696  O   ASN A  67      40.160  47.060  34.420  1.00  0.00           O  
ATOM    697  CB  ASN A  67      40.830  49.690  32.320  1.00  0.00           C  
ATOM    698  CG  ASN A  67      42.340  49.420  32.520  1.00  0.00           C  
ATOM    699  ND2 ASN A  67      42.750  48.530  31.710  1.00  0.00           N  
ATOM    700  OD1 ASN A  67      43.140  50.060  33.210  1.00  0.00           O  
ATOM    701  H   ASN A  67      41.050  49.410  35.390  1.00  0.00           H  
ATOM    702 1HD2 ASN A  67      42.100  47.950  31.210  1.00  0.00           H  
ATOM    703 2HD2 ASN A  67      43.740  48.490  31.600  1.00  0.00           H  
ATOM    704  N   ILE A  68      38.810  47.360  32.660  1.00  0.00           N  
ATOM    705  CA  ILE A  68      38.150  46.040  32.620  1.00  0.00           C  
ATOM    706  C   ILE A  68      39.090  45.000  31.910  1.00  0.00           C  
ATOM    707  O   ILE A  68      39.560  45.150  30.780  1.00  0.00           O  
ATOM    708  CB  ILE A  68      36.770  46.200  31.910  1.00  0.00           C  
ATOM    709  CG1 ILE A  68      35.910  47.120  32.780  1.00  0.00           C  
ATOM    710  CG2 ILE A  68      36.060  44.930  31.590  1.00  0.00           C  
ATOM    711  CD  ILE A  68      35.550  46.510  34.160  1.00  0.00           C  
ATOM    712  H   ILE A  68      38.400  47.990  31.990  1.00  0.00           H  
ATOM    713  N   ILE A  69      39.410  43.940  32.620  1.00  0.00           N  
ATOM    714  CA  ILE A  69      39.860  42.640  32.110  1.00  0.00           C  
ATOM    715  C   ILE A  69      38.830  41.480  32.220  1.00  0.00           C  
ATOM    716  O   ILE A  69      38.310  41.190  33.330  1.00  0.00           O  
ATOM    717  CB  ILE A  69      41.130  42.040  32.740  1.00  0.00           C  
ATOM    718  CG1 ILE A  69      42.250  42.970  32.480  1.00  0.00           C  
ATOM    719  CG2 ILE A  69      41.560  40.650  32.300  1.00  0.00           C  
ATOM    720  CD  ILE A  69      43.600  42.580  33.170  1.00  0.00           C  
ATOM    721  H   ILE A  69      39.480  44.140  33.600  1.00  0.00           H  
ATOM    722  N   MET A  70      38.380  41.060  31.040  1.00  0.00           N  
ATOM    723  CA  MET A  70      37.440  39.930  30.910  1.00  0.00           C  
ATOM    724  C   MET A  70      38.120  38.700  30.360  1.00  0.00           C  
ATOM    725  O   MET A  70      38.730  38.690  29.310  1.00  0.00           O  
ATOM    726  CB  MET A  70      36.280  40.270  30.000  1.00  0.00           C  
ATOM    727  CG  MET A  70      35.280  41.240  30.620  1.00  0.00           C  
ATOM    728  SD  MET A  70      33.710  41.220  29.610  1.00  0.00           S  
ATOM    729  CE  MET A  70      34.220  42.270  28.260  1.00  0.00           C  
ATOM    730  H   MET A  70      38.740  41.530  30.240  1.00  0.00           H  
ATOM    731  N   PRO A  71      37.910  37.550  31.110  1.00  0.00           N  
ATOM    732  CA  PRO A  71      38.350  36.220  30.800  1.00  0.00           C  
ATOM    733  C   PRO A  71      37.760  35.780  29.470  1.00  0.00           C  
ATOM    734  O   PRO A  71      38.430  34.930  28.890  1.00  0.00           O  
ATOM    735  CB  PRO A  71      37.990  35.360  32.070  1.00  0.00           C  
ATOM    736  CG  PRO A  71      37.110  36.240  32.970  1.00  0.00           C  
ATOM    737  CD  PRO A  71      37.420  37.650  32.500  1.00  0.00           C  
ATOM    738  N   GLU A  72      36.610  36.210  29.070  1.00  0.00           N  
ATOM    739  CA  GLU A  72      36.150  35.720  27.810  1.00  0.00           C  
ATOM    740  C   GLU A  72      35.830  36.900  26.820  1.00  0.00           C  
ATOM    741  O   GLU A  72      36.270  38.020  27.030  1.00  0.00           O  
ATOM    742  CB  GLU A  72      34.880  34.790  28.060  1.00  0.00           C  
ATOM    743  CG  GLU A  72      34.880  33.420  27.400  1.00  0.00           C  
ATOM    744  CD  GLU A  72      34.150  33.360  26.080  1.00  0.00           C  
ATOM    745  OE1 GLU A  72      32.940  33.120  26.060  1.00  0.00           O  
ATOM    746  OE2 GLU A  72      34.810  33.670  25.080  1.00  0.00           O1-
ATOM    747  H   GLU A  72      36.010  36.550  29.800  1.00  0.00           H  
ATOM    748  N   PHE A  73      35.130  36.660  25.720  1.00  0.00           N  
ATOM    749  CA  PHE A  73      34.810  37.740  24.800  1.00  0.00           C  
ATOM    750  C   PHE A  73      33.780  38.800  25.180  1.00  0.00           C  
ATOM    751  O   PHE A  73      33.770  39.960  24.710  1.00  0.00           O  
ATOM    752  CB  PHE A  73      34.520  37.180  23.430  1.00  0.00           C  
ATOM    753  CG  PHE A  73      35.890  36.810  22.720  1.00  0.00           C  
ATOM    754  CD1 PHE A  73      36.550  37.820  22.060  1.00  0.00           C  
ATOM    755  CD2 PHE A  73      36.370  35.480  22.730  1.00  0.00           C  
ATOM    756  CE1 PHE A  73      37.750  37.540  21.420  1.00  0.00           C  
ATOM    757  CE2 PHE A  73      37.610  35.230  22.080  1.00  0.00           C  
ATOM    758  CZ  PHE A  73      38.290  36.260  21.400  1.00  0.00           C  
ATOM    759  H   PHE A  73      34.800  35.750  25.500  1.00  0.00           H  
ATOM    760  HD1 PHE A  73      36.400  38.830  22.430  1.00  0.00           H  
ATOM    761  HD2 PHE A  73      35.760  34.680  23.160  1.00  0.00           H  
ATOM    762  HE1 PHE A  73      38.320  38.110  20.680  1.00  0.00           H  
ATOM    763  HE2 PHE A  73      38.020  34.230  21.880  1.00  0.00           H  
ATOM    764  HZ  PHE A  73      39.010  35.980  20.640  1.00  0.00           H  
ATOM    765  N   GLY A  74      32.770  38.330  25.970  1.00  0.00           N  
ATOM    766  CA  GLY A  74      31.960  39.250  26.740  1.00  0.00           C  
ATOM    767  C   GLY A  74      31.460  38.490  27.970  1.00  0.00           C  
ATOM    768  O   GLY A  74      30.360  37.880  27.880  1.00  0.00           O  
ATOM    769  H   GLY A  74      32.480  37.380  25.920  1.00  0.00           H  
ATOM    770  N   SER A  75      32.270  38.470  29.020  1.00  0.00           N  
ATOM    771  CA  SER A  75      32.060  37.530  30.200  1.00  0.00           C  
ATOM    772  C   SER A  75      30.830  37.950  31.030  1.00  0.00           C  
ATOM    773  O   SER A  75      30.490  39.150  31.240  1.00  0.00           O  
ATOM    774  CB  SER A  75      33.220  37.700  31.240  1.00  0.00           C  
ATOM    775  OG  SER A  75      34.500  37.170  30.710  1.00  0.00           O  
ATOM    776  H   SER A  75      33.130  38.960  28.940  1.00  0.00           H  
ATOM    777  HG  SER A  75      34.480  36.320  31.240  1.00  0.00           H  
ATOM    778  N   SER A  76      30.030  37.040  31.400  1.00  0.00           N  
ATOM    779  CA  SER A  76      28.770  37.230  32.130  1.00  0.00           C  
ATOM    780  C   SER A  76      28.770  37.200  33.670  1.00  0.00           C  
ATOM    781  O   SER A  76      29.670  36.560  34.260  1.00  0.00           O  
ATOM    782  CB  SER A  76      27.760  36.210  31.550  1.00  0.00           C  
ATOM    783  OG  SER A  76      28.260  34.870  31.720  1.00  0.00           O  
ATOM    784  H   SER A  76      30.330  36.090  31.280  1.00  0.00           H  
ATOM    785  HG  SER A  76      27.850  34.640  32.610  1.00  0.00           H  
ATOM    786  N   GLY A  77      27.780  37.940  34.200  1.00  0.00           N  
ATOM    787  CA  GLY A  77      27.590  38.160  35.640  1.00  0.00           C  
ATOM    788  C   GLY A  77      28.720  38.800  36.360  1.00  0.00           C  
ATOM    789  O   GLY A  77      29.400  39.740  35.850  1.00  0.00           O  
ATOM    790  H   GLY A  77      27.130  38.430  33.620  1.00  0.00           H  
ATOM    791  N   LYS A  78      29.050  38.220  37.540  1.00  0.00           N  
ATOM    792  CA  LYS A  78      30.160  38.640  38.460  1.00  0.00           C  
ATOM    793  C   LYS A  78      31.620  38.640  37.940  1.00  0.00           C  
ATOM    794  O   LYS A  78      32.560  39.080  38.660  1.00  0.00           O  
ATOM    795  CB  LYS A  78      30.220  37.700  39.700  1.00  0.00           C  
ATOM    796  CG  LYS A  78      28.990  37.980  40.510  1.00  0.00           C  
ATOM    797  CD  LYS A  78      29.140  37.140  41.780  1.00  0.00           C  
ATOM    798  CE  LYS A  78      27.910  37.070  42.690  1.00  0.00           C  
ATOM    799  NZ  LYS A  78      27.780  35.710  43.240  1.00  0.00           N1+
ATOM    800  H   LYS A  78      28.680  37.300  37.690  1.00  0.00           H  
ATOM    801  HZ1 LYS A  78      28.150  35.030  42.610  1.00  0.00           H  
ATOM    802  HZ2 LYS A  78      28.270  35.510  44.090  1.00  0.00           H  
ATOM    803  HZ3 LYS A  78      26.820  35.440  43.360  1.00  0.00           H  
ATOM    804  N   LYS A  79      31.900  38.260  36.670  1.00  0.00           N  
ATOM    805  CA  LYS A  79      33.240  37.860  36.190  1.00  0.00           C  
ATOM    806  C   LYS A  79      33.920  38.910  35.310  1.00  0.00           C  
ATOM    807  O   LYS A  79      33.580  39.120  34.150  1.00  0.00           O  
ATOM    808  CB  LYS A  79      33.130  36.520  35.490  1.00  0.00           C  
ATOM    809  CG  LYS A  79      33.200  35.430  36.560  1.00  0.00           C  
ATOM    810  CD  LYS A  79      32.580  34.130  35.980  1.00  0.00           C  
ATOM    811  CE  LYS A  79      32.400  32.960  37.030  1.00  0.00           C  
ATOM    812  NZ  LYS A  79      31.870  31.800  36.260  1.00  0.00           N1+
ATOM    813  H   LYS A  79      31.120  37.960  36.100  1.00  0.00           H  
ATOM    814  HZ1 LYS A  79      31.410  31.170  36.880  1.00  0.00           H  
ATOM    815  HZ2 LYS A  79      31.240  32.170  35.580  1.00  0.00           H  
ATOM    816  HZ3 LYS A  79      32.640  31.330  35.840  1.00  0.00           H  
ATOM    817  N   SER A  80      34.530  39.840  35.970  1.00  0.00           N  
ATOM    818  CA  SER A  80      35.240  41.010  35.420  1.00  0.00           C  
ATOM    819  C   SER A  80      36.070  41.670  36.520  1.00  0.00           C  
ATOM    820  O   SER A  80      35.680  41.890  37.690  1.00  0.00           O  
ATOM    821  CB  SER A  80      34.340  42.120  34.880  1.00  0.00           C  
ATOM    822  OG  SER A  80      33.690  41.730  33.650  1.00  0.00           O  
ATOM    823  H   SER A  80      34.780  39.580  36.910  1.00  0.00           H  
ATOM    824  HG  SER A  80      33.650  40.730  33.780  1.00  0.00           H  
ATOM    825  N   TYR A  81      37.330  41.780  36.140  1.00  0.00           N  
ATOM    826  CA  TYR A  81      38.440  42.270  37.000  1.00  0.00           C  
ATOM    827  C   TYR A  81      38.770  43.690  36.580  1.00  0.00           C  
ATOM    828  O   TYR A  81      39.440  44.050  35.540  1.00  0.00           O  
ATOM    829  CB  TYR A  81      39.810  41.530  36.760  1.00  0.00           C  
ATOM    830  CG  TYR A  81      39.680  40.020  36.900  1.00  0.00           C  
ATOM    831  CD1 TYR A  81      39.780  39.470  38.190  1.00  0.00           C  
ATOM    832  CD2 TYR A  81      39.320  39.310  35.760  1.00  0.00           C  
ATOM    833  CE1 TYR A  81      39.470  38.090  38.320  1.00  0.00           C  
ATOM    834  CE2 TYR A  81      39.040  38.010  35.960  1.00  0.00           C  
ATOM    835  CZ  TYR A  81      39.050  37.390  37.220  1.00  0.00           C  
ATOM    836  OH  TYR A  81      38.910  36.080  37.340  1.00  0.00           O  
ATOM    837  H   TYR A  81      37.760  41.410  35.320  1.00  0.00           H  
ATOM    838  HD1 TYR A  81      40.090  40.060  39.060  1.00  0.00           H  
ATOM    839  HD2 TYR A  81      39.230  39.700  34.740  1.00  0.00           H  
ATOM    840  HE1 TYR A  81      39.510  37.580  39.280  1.00  0.00           H  
ATOM    841  HE2 TYR A  81      38.730  37.510  35.050  1.00  0.00           H  
ATOM    842  HH  TYR A  81      38.580  35.810  38.240  1.00  0.00           H  
ATOM    843  N   ILE A  82      38.340  44.580  37.510  1.00  0.00           N  
ATOM    844  CA  ILE A  82      38.700  46.000  37.500  1.00  0.00           C  
ATOM    845  C   ILE A  82      40.180  46.050  37.990  1.00  0.00           C  
ATOM    846  O   ILE A  82      40.460  45.490  39.050  1.00  0.00           O  
ATOM    847  CB  ILE A  82      37.750  46.810  38.370  1.00  0.00           C  
ATOM    848  CG1 ILE A  82      36.330  46.700  37.820  1.00  0.00           C  
ATOM    849  CG2 ILE A  82      38.200  48.300  38.450  1.00  0.00           C  
ATOM    850  CD  ILE A  82      35.320  47.160  38.860  1.00  0.00           C  
ATOM    851  H   ILE A  82      37.910  44.290  38.360  1.00  0.00           H  
ATOM    852  N   ALA A  83      41.080  46.200  37.000  1.00  0.00           N  
ATOM    853  CA  ALA A  83      42.530  46.230  37.090  1.00  0.00           C  
ATOM    854  C   ALA A  83      43.090  47.640  37.240  1.00  0.00           C  
ATOM    855  O   ALA A  83      42.940  48.490  36.350  1.00  0.00           O  
ATOM    856  CB  ALA A  83      43.100  45.580  35.840  1.00  0.00           C  
ATOM    857  H   ALA A  83      40.770  46.370  36.070  1.00  0.00           H  
ATOM    858  N   THR A  84      43.750  47.720  38.360  1.00  0.00           N  
ATOM    859  CA  THR A  84      44.230  49.010  38.760  1.00  0.00           C  
ATOM    860  C   THR A  84      45.450  49.020  39.590  1.00  0.00           C  
ATOM    861  O   THR A  84      45.810  47.940  40.010  1.00  0.00           O  
ATOM    862  CB  THR A  84      43.120  49.820  39.440  1.00  0.00           C  
ATOM    863  CG2 THR A  84      42.390  49.140  40.630  1.00  0.00           C  
ATOM    864  OG1 THR A  84      43.520  51.230  39.730  1.00  0.00           O  
ATOM    865  H   THR A  84      43.560  47.060  39.080  1.00  0.00           H  
ATOM    866  HG1 THR A  84      43.280  51.820  38.960  1.00  0.00           H  
ATOM    867  N   GLN A  85      45.900  50.150  40.080  1.00  0.00           N  
ATOM    868  CA  GLN A  85      47.170  50.330  40.880  1.00  0.00           C  
ATOM    869  C   GLN A  85      47.010  50.670  42.360  1.00  0.00           C  
ATOM    870  O   GLN A  85      45.860  50.760  42.860  1.00  0.00           O  
ATOM    871  CB  GLN A  85      48.150  51.210  40.060  1.00  0.00           C  
ATOM    872  CG  GLN A  85      47.470  52.450  39.440  1.00  0.00           C  
ATOM    873  CD  GLN A  85      46.770  53.400  40.410  1.00  0.00           C  
ATOM    874  NE2 GLN A  85      45.750  54.000  39.910  1.00  0.00           N  
ATOM    875  OE1 GLN A  85      47.320  53.720  41.450  1.00  0.00           O  
ATOM    876  H   GLN A  85      45.360  50.970  39.900  1.00  0.00           H  
ATOM    877 1HE2 GLN A  85      45.350  53.810  39.010  1.00  0.00           H  
ATOM    878 2HE2 GLN A  85      45.360  54.810  40.350  1.00  0.00           H  
ATOM    879  N   GLY A  86      48.130  50.590  43.020  1.00  0.00           N  
ATOM    880  CA  GLY A  86      48.200  50.820  44.460  1.00  0.00           C  
ATOM    881  C   GLY A  86      47.890  52.270  44.860  1.00  0.00           C  
ATOM    882  O   GLY A  86      48.470  53.240  44.320  1.00  0.00           O  
ATOM    883  H   GLY A  86      48.990  50.240  42.640  1.00  0.00           H  
ATOM    884  N   CYS A  87      46.720  52.330  45.470  1.00  0.00           N  
ATOM    885  CA  CYS A  87      45.990  53.510  45.910  1.00  0.00           C  
ATOM    886  C   CYS A  87      46.790  54.600  46.630  1.00  0.00           C  
ATOM    887  O   CYS A  87      47.420  54.320  47.630  1.00  0.00           O  
ATOM    888  CB  CYS A  87      44.670  53.200  46.620  1.00  0.00           C  
ATOM    889  SG  CYS A  87      43.420  54.510  46.530  1.00  0.00           S  
ATOM    890  H   CYS A  87      46.120  51.520  45.450  1.00  0.00           H  
ATOM    891  HG  CYS A  87      44.120  55.590  46.850  1.00  0.00           H  
ATOM    892  N   LEU A  88      46.970  55.700  45.920  1.00  0.00           N  
ATOM    893  CA  LEU A  88      47.590  56.950  46.460  1.00  0.00           C  
ATOM    894  C   LEU A  88      46.740  57.600  47.590  1.00  0.00           C  
ATOM    895  O   LEU A  88      45.540  57.530  47.530  1.00  0.00           O  
ATOM    896  CB  LEU A  88      47.720  57.950  45.300  1.00  0.00           C  
ATOM    897  CG  LEU A  88      48.730  57.520  44.150  1.00  0.00           C  
ATOM    898  CD1 LEU A  88      48.530  58.360  42.890  1.00  0.00           C  
ATOM    899  CD2 LEU A  88      50.140  57.690  44.690  1.00  0.00           C  
ATOM    900  H   LEU A  88      46.440  55.840  45.080  1.00  0.00           H  
ATOM    901  N   GLN A  89      47.520  58.380  48.440  1.00  0.00           N  
ATOM    902  CA  GLN A  89      46.910  59.170  49.520  1.00  0.00           C  
ATOM    903  C   GLN A  89      45.730  60.120  49.070  1.00  0.00           C  
ATOM    904  O   GLN A  89      44.980  60.440  50.020  1.00  0.00           O  
ATOM    905  CB  GLN A  89      48.100  59.980  50.050  1.00  0.00           C  
ATOM    906  CG  GLN A  89      49.000  60.770  49.080  1.00  0.00           C  
ATOM    907  CD  GLN A  89      49.320  62.120  49.650  1.00  0.00           C  
ATOM    908  NE2 GLN A  89      50.470  62.230  50.290  1.00  0.00           N  
ATOM    909  OE1 GLN A  89      48.720  63.180  49.420  1.00  0.00           O  
ATOM    910  H   GLN A  89      48.520  58.340  48.480  1.00  0.00           H  
ATOM    911 1HE2 GLN A  89      51.140  61.520  50.100  1.00  0.00           H  
ATOM    912 2HE2 GLN A  89      50.570  62.960  50.970  1.00  0.00           H  
ATOM    913  N   ASN A  90      45.700  60.680  47.870  1.00  0.00           N  
ATOM    914  CA  ASN A  90      44.680  61.570  47.290  1.00  0.00           C  
ATOM    915  C   ASN A  90      43.390  60.960  46.700  1.00  0.00           C  
ATOM    916  O   ASN A  90      42.290  61.440  46.980  1.00  0.00           O  
ATOM    917  CB  ASN A  90      45.320  62.520  46.310  1.00  0.00           C  
ATOM    918  CG  ASN A  90      46.200  61.830  45.270  1.00  0.00           C  
ATOM    919  ND2 ASN A  90      45.790  62.080  44.010  1.00  0.00           N  
ATOM    920  OD1 ASN A  90      47.120  61.060  45.480  1.00  0.00           O  
ATOM    921  H   ASN A  90      46.520  60.650  47.300  1.00  0.00           H  
ATOM    922 1HD2 ASN A  90      44.980  62.580  43.730  1.00  0.00           H  
ATOM    923 2HD2 ASN A  90      46.210  61.530  43.280  1.00  0.00           H  
ATOM    924  N   THR A  91      43.560  59.850  45.990  1.00  0.00           N  
ATOM    925  CA  THR A  91      42.600  59.200  45.080  1.00  0.00           C  
ATOM    926  C   THR A  91      41.500  58.340  45.780  1.00  0.00           C  
ATOM    927  O   THR A  91      40.520  57.910  45.120  1.00  0.00           O  
ATOM    928  CB  THR A  91      43.380  58.330  44.120  1.00  0.00           C  
ATOM    929  CG2 THR A  91      43.960  59.300  43.030  1.00  0.00           C  
ATOM    930  OG1 THR A  91      44.450  57.560  44.660  1.00  0.00           O  
ATOM    931  H   THR A  91      44.420  59.350  46.000  1.00  0.00           H  
ATOM    932  HG1 THR A  91      44.820  56.990  43.920  1.00  0.00           H  
ATOM    933  N   VAL A  92      41.460  58.430  47.140  1.00  0.00           N  
ATOM    934  CA  VAL A  92      40.740  57.460  48.010  1.00  0.00           C  
ATOM    935  C   VAL A  92      39.210  57.470  47.870  1.00  0.00           C  
ATOM    936  O   VAL A  92      38.660  56.360  47.680  1.00  0.00           O  
ATOM    937  CB  VAL A  92      41.230  57.610  49.490  1.00  0.00           C  
ATOM    938  CG1 VAL A  92      40.570  56.610  50.380  1.00  0.00           C  
ATOM    939  CG2 VAL A  92      42.790  57.510  49.480  1.00  0.00           C  
ATOM    940  H   VAL A  92      42.070  59.110  47.540  1.00  0.00           H  
ATOM    941  N   ASN A  93      38.590  58.630  47.770  1.00  0.00           N  
ATOM    942  CA  ASN A  93      37.170  58.870  47.470  1.00  0.00           C  
ATOM    943  C   ASN A  93      36.670  58.230  46.160  1.00  0.00           C  
ATOM    944  O   ASN A  93      35.710  57.450  46.210  1.00  0.00           O  
ATOM    945  CB  ASN A  93      36.640  60.280  47.670  1.00  0.00           C  
ATOM    946  CG  ASN A  93      37.410  61.020  48.830  1.00  0.00           C  
ATOM    947  ND2 ASN A  93      38.610  61.550  48.670  1.00  0.00           N  
ATOM    948  OD1 ASN A  93      36.840  61.150  49.960  1.00  0.00           O  
ATOM    949  H   ASN A  93      38.970  59.460  48.170  1.00  0.00           H  
ATOM    950 1HD2 ASN A  93      38.940  61.660  47.730  1.00  0.00           H  
ATOM    951 2HD2 ASN A  93      39.260  61.650  49.410  1.00  0.00           H  
ATOM    952  N   ASP A  94      37.470  58.500  45.100  1.00  0.00           N  
ATOM    953  CA  ASP A  94      37.240  57.820  43.780  1.00  0.00           C  
ATOM    954  C   ASP A  94      37.230  56.280  43.890  1.00  0.00           C  
ATOM    955  O   ASP A  94      36.440  55.680  43.240  1.00  0.00           O  
ATOM    956  CB  ASP A  94      38.360  58.320  42.850  1.00  0.00           C  
ATOM    957  CG  ASP A  94      38.390  59.860  42.660  1.00  0.00           C  
ATOM    958  OD1 ASP A  94      38.840  60.550  43.580  1.00  0.00           O  
ATOM    959  OD2 ASP A  94      37.880  60.350  41.710  1.00  0.00           O1-
ATOM    960  H   ASP A  94      38.220  59.160  45.080  1.00  0.00           H  
ATOM    961  N   PHE A  95      38.040  55.680  44.730  1.00  0.00           N  
ATOM    962  CA  PHE A  95      37.980  54.190  45.070  1.00  0.00           C  
ATOM    963  C   PHE A  95      36.710  53.790  45.790  1.00  0.00           C  
ATOM    964  O   PHE A  95      36.150  52.740  45.380  1.00  0.00           O  
ATOM    965  CB  PHE A  95      39.290  53.890  45.800  1.00  0.00           C  
ATOM    966  CG  PHE A  95      39.440  52.380  46.180  1.00  0.00           C  
ATOM    967  CD1 PHE A  95      40.030  51.570  45.130  1.00  0.00           C  
ATOM    968  CD2 PHE A  95      38.750  51.800  47.210  1.00  0.00           C  
ATOM    969  CE1 PHE A  95      39.720  50.180  45.100  1.00  0.00           C  
ATOM    970  CE2 PHE A  95      38.630  50.390  47.250  1.00  0.00           C  
ATOM    971  CZ  PHE A  95      39.080  49.560  46.210  1.00  0.00           C  
ATOM    972  H   PHE A  95      38.940  56.090  44.890  1.00  0.00           H  
ATOM    973  HD1 PHE A  95      40.430  52.070  44.250  1.00  0.00           H  
ATOM    974  HD2 PHE A  95      38.520  52.360  48.120  1.00  0.00           H  
ATOM    975  HE1 PHE A  95      40.220  49.520  44.390  1.00  0.00           H  
ATOM    976  HE2 PHE A  95      38.220  49.870  48.120  1.00  0.00           H  
ATOM    977  HZ  PHE A  95      38.750  48.520  46.130  1.00  0.00           H  
ATOM    978  N   TRP A  96      36.300  54.590  46.760  1.00  0.00           N  
ATOM    979  CA  TRP A  96      35.040  54.350  47.530  1.00  0.00           C  
ATOM    980  C   TRP A  96      33.850  54.520  46.610  1.00  0.00           C  
ATOM    981  O   TRP A  96      32.980  53.670  46.630  1.00  0.00           O  
ATOM    982  CB  TRP A  96      34.930  55.240  48.750  1.00  0.00           C  
ATOM    983  CG  TRP A  96      36.010  54.760  49.720  1.00  0.00           C  
ATOM    984  CD1 TRP A  96      36.980  55.600  50.260  1.00  0.00           C  
ATOM    985  CD2 TRP A  96      35.870  53.640  50.500  1.00  0.00           C  
ATOM    986  CE2 TRP A  96      36.850  53.780  51.470  1.00  0.00           C  
ATOM    987  CE3 TRP A  96      35.030  52.560  50.530  1.00  0.00           C  
ATOM    988  NE1 TRP A  96      37.500  54.950  51.270  1.00  0.00           N  
ATOM    989  CZ2 TRP A  96      37.000  52.810  52.410  1.00  0.00           C  
ATOM    990  CZ3 TRP A  96      35.190  51.560  51.460  1.00  0.00           C  
ATOM    991  CH2 TRP A  96      36.170  51.640  52.400  1.00  0.00           C  
ATOM    992  H   TRP A  96      36.900  55.340  47.020  1.00  0.00           H  
ATOM    993  HD1 TRP A  96      37.230  56.640  50.090  1.00  0.00           H  
ATOM    994  HE1 TRP A  96      38.090  55.340  51.970  1.00  0.00           H  
ATOM    995  HE3 TRP A  96      34.340  52.490  49.700  1.00  0.00           H  
ATOM    996  HZ2 TRP A  96      37.970  52.680  52.890  1.00  0.00           H  
ATOM    997  HZ3 TRP A  96      34.520  50.700  51.450  1.00  0.00           H  
ATOM    998  HH2 TRP A  96      36.360  50.850  53.120  1.00  0.00           H  
ATOM    999  N   ARG A  97      33.820  55.530  45.780  1.00  0.00           N  
ATOM   1000  CA  ARG A  97      32.780  55.670  44.680  1.00  0.00           C  
ATOM   1001  C   ARG A  97      32.650  54.410  43.830  1.00  0.00           C  
ATOM   1002  O   ARG A  97      31.580  53.790  43.680  1.00  0.00           O  
ATOM   1003  CB  ARG A  97      33.060  56.970  43.820  1.00  0.00           C  
ATOM   1004  CG  ARG A  97      32.490  58.110  44.760  1.00  0.00           C  
ATOM   1005  CD  ARG A  97      32.260  59.410  44.010  1.00  0.00           C  
ATOM   1006  NE  ARG A  97      31.100  59.140  43.090  1.00  0.00           N  
ATOM   1007  CZ  ARG A  97      31.110  59.510  41.830  1.00  0.00           C  
ATOM   1008  NH1 ARG A  97      32.150  60.150  41.320  1.00  0.00           N1+
ATOM   1009  NH2 ARG A  97      30.120  59.530  41.000  1.00  0.00           N  
ATOM   1010  H   ARG A  97      34.500  56.250  45.900  1.00  0.00           H  
ATOM   1011  HE  ARG A  97      30.250  59.060  43.620  1.00  0.00           H  
ATOM   1012 1HH1 ARG A  97      32.940  60.350  41.900  1.00  0.00           H  
ATOM   1013 2HH1 ARG A  97      32.180  60.380  40.350  1.00  0.00           H  
ATOM   1014 1HH2 ARG A  97      29.170  59.260  41.170  1.00  0.00           H  
ATOM   1015 2HH2 ARG A  97      30.250  59.880  40.070  1.00  0.00           H  
ATOM   1016  N   MET A  98      33.800  53.960  43.280  1.00  0.00           N  
ATOM   1017  CA  MET A  98      33.870  52.690  42.450  1.00  0.00           C  
ATOM   1018  C   MET A  98      33.410  51.360  43.100  1.00  0.00           C  
ATOM   1019  O   MET A  98      32.570  50.610  42.550  1.00  0.00           O  
ATOM   1020  CB  MET A  98      35.230  52.570  41.780  1.00  0.00           C  
ATOM   1021  CG  MET A  98      35.450  51.420  40.820  1.00  0.00           C  
ATOM   1022  SD  MET A  98      37.100  51.230  40.020  1.00  0.00           S  
ATOM   1023  CE  MET A  98      38.180  51.350  41.410  1.00  0.00           C  
ATOM   1024  H   MET A  98      34.610  54.550  43.220  1.00  0.00           H  
ATOM   1025  N   VAL A  99      33.860  51.200  44.380  1.00  0.00           N  
ATOM   1026  CA  VAL A  99      33.420  50.100  45.270  1.00  0.00           C  
ATOM   1027  C   VAL A  99      31.920  50.220  45.580  1.00  0.00           C  
ATOM   1028  O   VAL A  99      31.190  49.240  45.590  1.00  0.00           O  
ATOM   1029  CB  VAL A  99      34.260  49.870  46.560  1.00  0.00           C  
ATOM   1030  CG1 VAL A  99      33.740  49.000  47.730  1.00  0.00           C  
ATOM   1031  CG2 VAL A  99      35.620  49.250  46.230  1.00  0.00           C  
ATOM   1032  H   VAL A  99      34.660  51.720  44.680  1.00  0.00           H  
ATOM   1033  N   PHE A 100      31.420  51.410  45.970  1.00  0.00           N  
ATOM   1034  CA  PHE A 100      29.950  51.650  45.980  1.00  0.00           C  
ATOM   1035  C   PHE A 100      29.170  51.390  44.690  1.00  0.00           C  
ATOM   1036  O   PHE A 100      28.370  50.400  44.690  1.00  0.00           O  
ATOM   1037  CB  PHE A 100      29.700  53.120  46.440  1.00  0.00           C  
ATOM   1038  CG  PHE A 100      28.400  53.320  47.130  1.00  0.00           C  
ATOM   1039  CD1 PHE A 100      28.320  53.410  48.520  1.00  0.00           C  
ATOM   1040  CD2 PHE A 100      27.190  53.180  46.490  1.00  0.00           C  
ATOM   1041  CE1 PHE A 100      27.070  53.260  49.170  1.00  0.00           C  
ATOM   1042  CE2 PHE A 100      26.000  52.980  47.090  1.00  0.00           C  
ATOM   1043  CZ  PHE A 100      25.860  53.060  48.430  1.00  0.00           C  
ATOM   1044  H   PHE A 100      31.990  52.180  46.250  1.00  0.00           H  
ATOM   1045  HD1 PHE A 100      29.130  53.550  49.240  1.00  0.00           H  
ATOM   1046  HD2 PHE A 100      27.300  53.350  45.420  1.00  0.00           H  
ATOM   1047  HE1 PHE A 100      27.100  53.230  50.260  1.00  0.00           H  
ATOM   1048  HE2 PHE A 100      25.130  52.780  46.470  1.00  0.00           H  
ATOM   1049  HZ  PHE A 100      24.880  52.850  48.850  1.00  0.00           H  
ATOM   1050  N   GLN A 101      29.730  51.780  43.550  1.00  0.00           N  
ATOM   1051  CA  GLN A 101      29.070  51.740  42.220  1.00  0.00           C  
ATOM   1052  C   GLN A 101      28.910  50.280  41.720  1.00  0.00           C  
ATOM   1053  O   GLN A 101      27.780  49.930  41.470  1.00  0.00           O  
ATOM   1054  CB  GLN A 101      29.980  52.570  41.240  1.00  0.00           C  
ATOM   1055  CG  GLN A 101      29.280  52.910  39.880  1.00  0.00           C  
ATOM   1056  CD  GLN A 101      30.360  53.160  38.880  1.00  0.00           C  
ATOM   1057  NE2 GLN A 101      30.840  52.230  38.020  1.00  0.00           N  
ATOM   1058  OE1 GLN A 101      30.680  54.300  38.730  1.00  0.00           O  
ATOM   1059  H   GLN A 101      30.550  52.350  43.590  1.00  0.00           H  
ATOM   1060 1HE2 GLN A 101      30.560  51.280  38.130  1.00  0.00           H  
ATOM   1061 2HE2 GLN A 101      31.490  52.410  37.280  1.00  0.00           H  
ATOM   1062  N   GLU A 102      29.960  49.490  41.710  1.00  0.00           N  
ATOM   1063  CA  GLU A 102      29.790  48.140  41.110  1.00  0.00           C  
ATOM   1064  C   GLU A 102      29.430  46.990  42.150  1.00  0.00           C  
ATOM   1065  O   GLU A 102      29.840  45.870  42.130  1.00  0.00           O  
ATOM   1066  CB  GLU A 102      31.020  47.610  40.360  1.00  0.00           C  
ATOM   1067  CG  GLU A 102      31.430  48.600  39.230  1.00  0.00           C  
ATOM   1068  CD  GLU A 102      30.360  48.630  38.160  1.00  0.00           C  
ATOM   1069  OE1 GLU A 102      30.070  47.560  37.550  1.00  0.00           O  
ATOM   1070  OE2 GLU A 102      29.880  49.720  37.830  1.00  0.00           O1-
ATOM   1071  H   GLU A 102      30.900  49.720  41.970  1.00  0.00           H  
ATOM   1072  N   ASN A 103      28.710  47.420  43.190  1.00  0.00           N  
ATOM   1073  CA  ASN A 103      28.330  46.550  44.320  1.00  0.00           C  
ATOM   1074  C   ASN A 103      29.380  45.620  44.950  1.00  0.00           C  
ATOM   1075  O   ASN A 103      29.260  44.370  44.830  1.00  0.00           O  
ATOM   1076  CB  ASN A 103      26.940  45.860  44.130  1.00  0.00           C  
ATOM   1077  CG  ASN A 103      26.260  45.470  45.430  1.00  0.00           C  
ATOM   1078  ND2 ASN A 103      24.960  45.420  45.240  1.00  0.00           N  
ATOM   1079  OD1 ASN A 103      26.840  45.210  46.490  1.00  0.00           O  
ATOM   1080  H   ASN A 103      28.360  48.360  43.150  1.00  0.00           H  
ATOM   1081 1HD2 ASN A 103      24.580  45.330  44.310  1.00  0.00           H  
ATOM   1082 2HD2 ASN A 103      24.280  45.340  45.970  1.00  0.00           H  
ATOM   1083  N   SER A 104      30.610  46.190  45.030  1.00  0.00           N  
ATOM   1084  CA  SER A 104      31.830  45.450  45.440  1.00  0.00           C  
ATOM   1085  C   SER A 104      31.940  44.980  46.920  1.00  0.00           C  
ATOM   1086  O   SER A 104      32.030  45.790  47.820  1.00  0.00           O  
ATOM   1087  CB  SER A 104      33.060  46.370  45.220  1.00  0.00           C  
ATOM   1088  OG  SER A 104      33.060  47.110  43.980  1.00  0.00           O  
ATOM   1089  H   SER A 104      30.830  47.140  44.810  1.00  0.00           H  
ATOM   1090  HG  SER A 104      32.960  46.530  43.160  1.00  0.00           H  
ATOM   1091  N   ARG A 105      31.880  43.660  47.030  1.00  0.00           N  
ATOM   1092  CA  ARG A 105      31.970  43.000  48.400  1.00  0.00           C  
ATOM   1093  C   ARG A 105      33.400  42.560  48.830  1.00  0.00           C  
ATOM   1094  O   ARG A 105      33.890  42.930  49.920  1.00  0.00           O  
ATOM   1095  CB  ARG A 105      30.990  41.930  48.640  1.00  0.00           C  
ATOM   1096  CG  ARG A 105      29.480  42.200  48.380  1.00  0.00           C  
ATOM   1097  CD  ARG A 105      28.880  43.350  49.100  1.00  0.00           C  
ATOM   1098  NE  ARG A 105      27.440  43.390  48.870  1.00  0.00           N  
ATOM   1099  CZ  ARG A 105      26.470  43.120  49.760  1.00  0.00           C  
ATOM   1100  NH1 ARG A 105      26.710  42.810  51.060  1.00  0.00           N1+
ATOM   1101  NH2 ARG A 105      25.270  42.950  49.300  1.00  0.00           N  
ATOM   1102  H   ARG A 105      31.530  43.080  46.300  1.00  0.00           H  
ATOM   1103  HE  ARG A 105      27.200  43.790  47.990  1.00  0.00           H  
ATOM   1104 1HH1 ARG A 105      27.660  42.700  51.360  1.00  0.00           H  
ATOM   1105 2HH1 ARG A 105      26.010  42.540  51.720  1.00  0.00           H  
ATOM   1106 1HH2 ARG A 105      25.130  42.800  48.330  1.00  0.00           H  
ATOM   1107 2HH2 ARG A 105      24.440  43.020  49.870  1.00  0.00           H  
ATOM   1108  N   VAL A 106      33.990  41.700  48.010  1.00  0.00           N  
ATOM   1109  CA  VAL A 106      35.420  41.230  48.220  1.00  0.00           C  
ATOM   1110  C   VAL A 106      36.410  41.880  47.230  1.00  0.00           C  
ATOM   1111  O   VAL A 106      36.370  41.570  46.050  1.00  0.00           O  
ATOM   1112  CB  VAL A 106      35.480  39.700  48.320  1.00  0.00           C  
ATOM   1113  CG1 VAL A 106      35.610  39.310  49.750  1.00  0.00           C  
ATOM   1114  CG2 VAL A 106      34.470  38.860  47.630  1.00  0.00           C  
ATOM   1115  H   VAL A 106      33.540  41.360  47.190  1.00  0.00           H  
ATOM   1116  N   ILE A 107      37.100  42.890  47.710  1.00  0.00           N  
ATOM   1117  CA  ILE A 107      38.110  43.480  46.830  1.00  0.00           C  
ATOM   1118  C   ILE A 107      39.430  42.790  47.040  1.00  0.00           C  
ATOM   1119  O   ILE A 107      39.940  42.820  48.140  1.00  0.00           O  
ATOM   1120  CB  ILE A 107      38.270  45.010  47.190  1.00  0.00           C  
ATOM   1121  CG1 ILE A 107      37.060  45.940  47.210  1.00  0.00           C  
ATOM   1122  CG2 ILE A 107      39.390  45.510  46.360  1.00  0.00           C  
ATOM   1123  CD  ILE A 107      37.000  46.760  48.520  1.00  0.00           C  
ATOM   1124  H   ILE A 107      37.100  43.010  48.700  1.00  0.00           H  
ATOM   1125  N   VAL A 108      40.150  42.510  45.950  1.00  0.00           N  
ATOM   1126  CA  VAL A 108      41.450  41.800  46.080  1.00  0.00           C  
ATOM   1127  C   VAL A 108      42.490  42.850  46.370  1.00  0.00           C  
ATOM   1128  O   VAL A 108      42.690  43.710  45.480  1.00  0.00           O  
ATOM   1129  CB  VAL A 108      41.800  41.050  44.790  1.00  0.00           C  
ATOM   1130  CG1 VAL A 108      43.190  40.400  44.960  1.00  0.00           C  
ATOM   1131  CG2 VAL A 108      40.900  39.880  44.450  1.00  0.00           C  
ATOM   1132  H   VAL A 108      39.930  42.880  45.050  1.00  0.00           H  
ATOM   1133  N   MET A 109      43.190  42.580  47.460  1.00  0.00           N  
ATOM   1134  CA  MET A 109      44.330  43.320  48.000  1.00  0.00           C  
ATOM   1135  C   MET A 109      45.500  42.360  48.060  1.00  0.00           C  
ATOM   1136  O   MET A 109      45.540  41.460  48.870  1.00  0.00           O  
ATOM   1137  CB  MET A 109      43.970  44.050  49.310  1.00  0.00           C  
ATOM   1138  CG  MET A 109      45.140  44.750  50.050  1.00  0.00           C  
ATOM   1139  SD  MET A 109      44.740  45.830  51.430  1.00  0.00           S  
ATOM   1140  CE  MET A 109      46.430  45.940  52.070  1.00  0.00           C  
ATOM   1141  H   MET A 109      42.930  41.850  48.090  1.00  0.00           H  
ATOM   1142  N   THR A 110      46.350  42.450  46.970  1.00  0.00           N  
ATOM   1143  CA  THR A 110      47.560  41.560  46.770  1.00  0.00           C  
ATOM   1144  C   THR A 110      48.720  41.820  47.750  1.00  0.00           C  
ATOM   1145  O   THR A 110      49.580  40.920  47.960  1.00  0.00           O  
ATOM   1146  CB  THR A 110      48.030  41.780  45.260  1.00  0.00           C  
ATOM   1147  CG2 THR A 110      46.950  41.300  44.320  1.00  0.00           C  
ATOM   1148  OG1 THR A 110      48.290  43.150  45.170  1.00  0.00           O  
ATOM   1149  H   THR A 110      46.340  43.270  46.390  1.00  0.00           H  
ATOM   1150  HG1 THR A 110      47.570  43.770  44.850  1.00  0.00           H  
ATOM   1151  N   THR A 111      49.050  43.090  47.960  1.00  0.00           N  
ATOM   1152  CA  THR A 111      50.160  43.650  48.710  1.00  0.00           C  
ATOM   1153  C   THR A 111      49.630  44.090  50.110  1.00  0.00           C  
ATOM   1154  O   THR A 111      48.570  43.670  50.530  1.00  0.00           O  
ATOM   1155  CB  THR A 111      50.890  44.870  47.960  1.00  0.00           C  
ATOM   1156  CG2 THR A 111      51.850  44.430  46.870  1.00  0.00           C  
ATOM   1157  OG1 THR A 111      49.970  45.970  47.640  1.00  0.00           O  
ATOM   1158  H   THR A 111      48.470  43.880  47.780  1.00  0.00           H  
ATOM   1159  HG1 THR A 111      50.550  46.740  47.400  1.00  0.00           H  
ATOM   1160  N   LYS A 112      50.630  44.350  50.940  1.00  0.00           N  
ATOM   1161  CA  LYS A 112      50.410  45.040  52.310  1.00  0.00           C  
ATOM   1162  C   LYS A 112      50.540  46.550  52.140  1.00  0.00           C  
ATOM   1163  O   LYS A 112      51.250  46.950  51.210  1.00  0.00           O  
ATOM   1164  CB  LYS A 112      51.460  44.710  53.370  1.00  0.00           C  
ATOM   1165  CG  LYS A 112      51.660  43.210  53.670  1.00  0.00           C  
ATOM   1166  CD  LYS A 112      52.760  42.940  54.670  1.00  0.00           C  
ATOM   1167  CE  LYS A 112      52.810  41.460  55.040  1.00  0.00           C  
ATOM   1168  NZ  LYS A 112      53.170  40.600  53.910  1.00  0.00           N1+
ATOM   1169  H   LYS A 112      51.550  44.000  50.770  1.00  0.00           H  
ATOM   1170  HZ1 LYS A 112      54.150  40.670  53.680  1.00  0.00           H  
ATOM   1171  HZ2 LYS A 112      53.090  39.640  54.180  1.00  0.00           H  
ATOM   1172  HZ3 LYS A 112      52.560  40.700  53.130  1.00  0.00           H  
ATOM   1173  N   GLU A 113      49.900  47.330  53.030  1.00  0.00           N  
ATOM   1174  CA  GLU A 113      49.910  48.800  53.160  1.00  0.00           C  
ATOM   1175  C   GLU A 113      51.330  49.320  53.110  1.00  0.00           C  
ATOM   1176  O   GLU A 113      51.500  50.050  52.140  1.00  0.00           O  
ATOM   1177  CB  GLU A 113      49.280  49.320  54.500  1.00  0.00           C  
ATOM   1178  CG  GLU A 113      47.880  48.690  54.650  1.00  0.00           C  
ATOM   1179  CD  GLU A 113      47.880  47.360  55.430  1.00  0.00           C  
ATOM   1180  OE1 GLU A 113      48.070  47.270  56.700  1.00  0.00           O  
ATOM   1181  OE2 GLU A 113      47.620  46.360  54.770  1.00  0.00           O1-
ATOM   1182  H   GLU A 113      49.260  46.920  53.670  1.00  0.00           H  
ATOM   1183  N   VAL A 114      52.250  48.670  53.840  1.00  0.00           N  
ATOM   1184  CA  VAL A 114      53.710  48.860  53.590  1.00  0.00           C  
ATOM   1185  C   VAL A 114      54.140  47.530  53.210  1.00  0.00           C  
ATOM   1186  O   VAL A 114      53.920  46.520  53.850  1.00  0.00           O  
ATOM   1187  CB  VAL A 114      54.410  49.300  54.860  1.00  0.00           C  
ATOM   1188  CG1 VAL A 114      55.890  49.530  54.570  1.00  0.00           C  
ATOM   1189  CG2 VAL A 114      53.800  50.640  55.430  1.00  0.00           C  
ATOM   1190  H   VAL A 114      51.930  48.110  54.610  1.00  0.00           H  
ATOM   1191  N   GLU A 115      54.540  47.540  51.970  1.00  0.00           N  
ATOM   1192  CA  GLU A 115      55.410  46.440  51.390  1.00  0.00           C  
ATOM   1193  C   GLU A 115      56.260  46.860  50.140  1.00  0.00           C  
ATOM   1194  O   GLU A 115      55.880  47.810  49.540  1.00  0.00           O  
ATOM   1195  CB  GLU A 115      54.410  45.190  51.260  1.00  0.00           C  
ATOM   1196  CG  GLU A 115      55.100  43.930  50.890  1.00  0.00           C  
ATOM   1197  CD  GLU A 115      54.150  42.700  50.780  1.00  0.00           C  
ATOM   1198  OE1 GLU A 115      54.640  41.580  50.750  1.00  0.00           O  
ATOM   1199  OE2 GLU A 115      52.920  42.880  50.540  1.00  0.00           O1-
ATOM   1200  H   GLU A 115      54.120  48.050  51.220  1.00  0.00           H  
ATOM   1201  N   ARG A 116      57.400  46.290  50.010  1.00  0.00           N  
ATOM   1202  CA  ARG A 116      58.450  46.690  49.100  1.00  0.00           C  
ATOM   1203  C   ARG A 116      58.990  48.120  49.380  1.00  0.00           C  
ATOM   1204  O   ARG A 116      58.500  49.140  48.860  1.00  0.00           O  
ATOM   1205  CB  ARG A 116      58.000  46.530  47.680  1.00  0.00           C  
ATOM   1206  CG  ARG A 116      57.890  45.040  47.230  1.00  0.00           C  
ATOM   1207  CD  ARG A 116      56.930  44.760  46.080  1.00  0.00           C  
ATOM   1208  NE  ARG A 116      57.240  45.320  44.760  1.00  0.00           N  
ATOM   1209  CZ  ARG A 116      56.410  45.270  43.720  1.00  0.00           C  
ATOM   1210  NH1 ARG A 116      55.170  44.710  43.750  1.00  0.00           N1+
ATOM   1211  NH2 ARG A 116      56.840  45.490  42.500  1.00  0.00           N  
ATOM   1212  H   ARG A 116      57.710  45.490  50.520  1.00  0.00           H  
ATOM   1213  HE  ARG A 116      58.020  45.920  44.610  1.00  0.00           H  
ATOM   1214 1HH1 ARG A 116      54.810  44.260  44.570  1.00  0.00           H  
ATOM   1215 2HH1 ARG A 116      54.610  44.790  42.920  1.00  0.00           H  
ATOM   1216 1HH2 ARG A 116      57.770  45.840  42.380  1.00  0.00           H  
ATOM   1217 2HH2 ARG A 116      56.170  45.470  41.750  1.00  0.00           H  
ATOM   1218  N   GLY A 117      59.870  48.170  50.380  1.00  0.00           N  
ATOM   1219  CA  GLY A 117      60.280  49.470  51.020  1.00  0.00           C  
ATOM   1220  C   GLY A 117      59.260  50.340  51.790  1.00  0.00           C  
ATOM   1221  O   GLY A 117      59.160  50.370  53.020  1.00  0.00           O  
ATOM   1222  H   GLY A 117      60.190  47.330  50.820  1.00  0.00           H  
ATOM   1223  N   LYS A 118      58.300  50.900  51.050  1.00  0.00           N  
ATOM   1224  CA  LYS A 118      57.280  51.910  51.490  1.00  0.00           C  
ATOM   1225  C   LYS A 118      55.860  51.880  50.980  1.00  0.00           C  
ATOM   1226  O   LYS A 118      55.430  50.920  50.310  1.00  0.00           O  
ATOM   1227  CB  LYS A 118      57.830  53.330  51.400  1.00  0.00           C  
ATOM   1228  CG  LYS A 118      58.880  53.610  52.390  1.00  0.00           C  
ATOM   1229  CD  LYS A 118      59.270  55.090  52.380  1.00  0.00           C  
ATOM   1230  CE  LYS A 118      60.450  55.250  53.290  1.00  0.00           C  
ATOM   1231  NZ  LYS A 118      61.190  56.560  53.330  1.00  0.00           N1+
ATOM   1232  H   LYS A 118      58.080  50.520  50.150  1.00  0.00           H  
ATOM   1233  HZ1 LYS A 118      61.880  56.530  54.060  1.00  0.00           H  
ATOM   1234  HZ2 LYS A 118      61.680  56.790  52.490  1.00  0.00           H  
ATOM   1235  HZ3 LYS A 118      60.540  57.290  53.530  1.00  0.00           H  
ATOM   1236  N   SER A 119      55.030  52.860  51.270  1.00  0.00           N  
ATOM   1237  CA  SER A 119      53.590  52.970  51.060  1.00  0.00           C  
ATOM   1238  C   SER A 119      53.120  52.380  49.680  1.00  0.00           C  
ATOM   1239  O   SER A 119      53.520  52.880  48.650  1.00  0.00           O  
ATOM   1240  CB  SER A 119      53.160  54.450  51.110  1.00  0.00           C  
ATOM   1241  OG  SER A 119      53.980  55.330  50.290  1.00  0.00           O  
ATOM   1242  H   SER A 119      55.370  53.620  51.820  1.00  0.00           H  
ATOM   1243  HG  SER A 119      53.660  56.230  50.580  1.00  0.00           H  
ATOM   1244  N   LYS A 120      52.450  51.250  49.720  1.00  0.00           N  
ATOM   1245  CA  LYS A 120      51.800  50.700  48.520  1.00  0.00           C  
ATOM   1246  C   LYS A 120      50.340  51.130  48.210  1.00  0.00           C  
ATOM   1247  O   LYS A 120      50.080  51.990  47.350  1.00  0.00           O  
ATOM   1248  CB  LYS A 120      51.850  49.170  48.490  1.00  0.00           C  
ATOM   1249  CG  LYS A 120      53.210  48.490  48.360  1.00  0.00           C  
ATOM   1250  CD  LYS A 120      53.760  48.970  47.000  1.00  0.00           C  
ATOM   1251  CE  LYS A 120      55.280  49.020  46.880  1.00  0.00           C  
ATOM   1252  NZ  LYS A 120      55.850  50.170  47.550  1.00  0.00           N1+
ATOM   1253  H   LYS A 120      52.520  50.670  50.530  1.00  0.00           H  
ATOM   1254  HZ1 LYS A 120      56.830  50.350  47.420  1.00  0.00           H  
ATOM   1255  HZ2 LYS A 120      55.380  50.990  47.210  1.00  0.00           H  
ATOM   1256  HZ3 LYS A 120      55.580  50.150  48.510  1.00  0.00           H  
ATOM   1257  N   CYS A 121      49.610  50.940  49.350  1.00  0.00           N  
ATOM   1258  CA  CYS A 121      48.130  50.930  49.390  1.00  0.00           C  
ATOM   1259  C   CYS A 121      47.690  51.700  50.630  1.00  0.00           C  
ATOM   1260  O   CYS A 121      48.410  51.730  51.650  1.00  0.00           O  
ATOM   1261  CB  CYS A 121      47.760  49.490  49.450  1.00  0.00           C  
ATOM   1262  SG  CYS A 121      48.080  48.470  47.890  1.00  0.00           S  
ATOM   1263  H   CYS A 121      50.040  50.570  50.170  1.00  0.00           H  
ATOM   1264  HG  CYS A 121      46.950  48.880  47.320  1.00  0.00           H  
ATOM   1265  N   VAL A 122      46.450  52.090  50.620  1.00  0.00           N  
ATOM   1266  CA  VAL A 122      45.830  52.820  51.760  1.00  0.00           C  
ATOM   1267  C   VAL A 122      45.030  51.820  52.710  1.00  0.00           C  
ATOM   1268  O   VAL A 122      44.530  50.730  52.350  1.00  0.00           O  
ATOM   1269  CB  VAL A 122      44.940  53.970  51.280  1.00  0.00           C  
ATOM   1270  CG1 VAL A 122      45.730  54.910  50.440  1.00  0.00           C  
ATOM   1271  CG2 VAL A 122      43.530  53.590  50.770  1.00  0.00           C  
ATOM   1272  H   VAL A 122      45.730  51.850  49.960  1.00  0.00           H  
ATOM   1273  N   LYS A 123      44.970  52.220  53.990  1.00  0.00           N  
ATOM   1274  CA  LYS A 123      44.360  51.460  55.110  1.00  0.00           C  
ATOM   1275  C   LYS A 123      42.820  51.640  55.150  1.00  0.00           C  
ATOM   1276  O   LYS A 123      42.250  52.490  55.830  1.00  0.00           O  
ATOM   1277  CB  LYS A 123      45.120  51.840  56.400  1.00  0.00           C  
ATOM   1278  CG  LYS A 123      44.600  51.020  57.600  1.00  0.00           C  
ATOM   1279  CD  LYS A 123      45.200  51.470  58.920  1.00  0.00           C  
ATOM   1280  CE  LYS A 123      44.310  50.850  60.020  1.00  0.00           C  
ATOM   1281  NZ  LYS A 123      44.740  51.310  61.350  1.00  0.00           N1+
ATOM   1282  H   LYS A 123      45.340  53.100  54.280  1.00  0.00           H  
ATOM   1283  HZ1 LYS A 123      45.740  51.290  61.340  1.00  0.00           H  
ATOM   1284  HZ2 LYS A 123      44.430  52.260  61.450  1.00  0.00           H  
ATOM   1285  HZ3 LYS A 123      44.430  50.610  62.000  1.00  0.00           H  
ATOM   1286  N   TYR A 124      42.270  51.090  54.140  1.00  0.00           N  
ATOM   1287  CA  TYR A 124      40.800  51.220  53.870  1.00  0.00           C  
ATOM   1288  C   TYR A 124      39.810  50.420  54.730  1.00  0.00           C  
ATOM   1289  O   TYR A 124      38.770  49.870  54.250  1.00  0.00           O  
ATOM   1290  CB  TYR A 124      40.370  51.140  52.370  1.00  0.00           C  
ATOM   1291  CG  TYR A 124      40.710  49.820  51.640  1.00  0.00           C  
ATOM   1292  CD1 TYR A 124      40.920  49.900  50.260  1.00  0.00           C  
ATOM   1293  CD2 TYR A 124      40.790  48.550  52.210  1.00  0.00           C  
ATOM   1294  CE1 TYR A 124      41.070  48.810  49.450  1.00  0.00           C  
ATOM   1295  CE2 TYR A 124      40.970  47.440  51.380  1.00  0.00           C  
ATOM   1296  CZ  TYR A 124      41.110  47.540  49.990  1.00  0.00           C  
ATOM   1297  OH  TYR A 124      41.540  46.480  49.290  1.00  0.00           O  
ATOM   1298  H   TYR A 124      42.830  50.640  53.440  1.00  0.00           H  
ATOM   1299  HD1 TYR A 124      41.170  50.880  49.860  1.00  0.00           H  
ATOM   1300  HD2 TYR A 124      40.530  48.340  53.250  1.00  0.00           H  
ATOM   1301  HE1 TYR A 124      41.260  48.930  48.380  1.00  0.00           H  
ATOM   1302  HE2 TYR A 124      40.960  46.380  51.640  1.00  0.00           H  
ATOM   1303  HH  TYR A 124      41.090  45.700  49.740  1.00  0.00           H  
ATOM   1304  N   TRP A 125      40.080  50.510  56.050  1.00  0.00           N  
ATOM   1305  CA  TRP A 125      39.230  50.040  57.170  1.00  0.00           C  
ATOM   1306  C   TRP A 125      39.560  50.720  58.490  1.00  0.00           C  
ATOM   1307  O   TRP A 125      40.480  51.490  58.650  1.00  0.00           O  
ATOM   1308  CB  TRP A 125      39.450  48.490  57.320  1.00  0.00           C  
ATOM   1309  CG  TRP A 125      40.840  48.040  57.670  1.00  0.00           C  
ATOM   1310  CD1 TRP A 125      41.500  48.270  58.840  1.00  0.00           C  
ATOM   1311  CD2 TRP A 125      41.820  47.730  56.770  1.00  0.00           C  
ATOM   1312  CE2 TRP A 125      43.080  47.770  57.380  1.00  0.00           C  
ATOM   1313  CE3 TRP A 125      41.690  47.340  55.400  1.00  0.00           C  
ATOM   1314  NE1 TRP A 125      42.810  48.110  58.630  1.00  0.00           N  
ATOM   1315  CZ2 TRP A 125      44.240  47.540  56.700  1.00  0.00           C  
ATOM   1316  CZ3 TRP A 125      42.900  47.020  54.790  1.00  0.00           C  
ATOM   1317  CH2 TRP A 125      44.100  47.120  55.430  1.00  0.00           C  
ATOM   1318  H   TRP A 125      40.950  50.940  56.290  1.00  0.00           H  
ATOM   1319  HD1 TRP A 125      41.030  48.280  59.820  1.00  0.00           H  
ATOM   1320  HE1 TRP A 125      43.570  48.260  59.260  1.00  0.00           H  
ATOM   1321  HE3 TRP A 125      40.720  47.210  54.920  1.00  0.00           H  
ATOM   1322  HZ2 TRP A 125      45.090  47.240  57.300  1.00  0.00           H  
ATOM   1323  HZ3 TRP A 125      42.830  46.670  53.760  1.00  0.00           H  
ATOM   1324  HH2 TRP A 125      45.000  46.690  55.000  1.00  0.00           H  
ATOM   1325  N   PRO A 126      38.530  50.890  59.360  1.00  0.00           N  
ATOM   1326  CA  PRO A 126      38.630  51.340  60.760  1.00  0.00           C  
ATOM   1327  C   PRO A 126      38.870  50.230  61.730  1.00  0.00           C  
ATOM   1328  O   PRO A 126      38.470  49.090  61.510  1.00  0.00           O  
ATOM   1329  CB  PRO A 126      37.390  52.190  61.000  1.00  0.00           C  
ATOM   1330  CG  PRO A 126      36.350  51.610  60.070  1.00  0.00           C  
ATOM   1331  CD  PRO A 126      37.090  50.900  58.940  1.00  0.00           C  
ATOM   1332  N   ASP A 127      39.320  50.670  62.890  1.00  0.00           N  
ATOM   1333  CA  ASP A 127      39.710  49.850  64.050  1.00  0.00           C  
ATOM   1334  C   ASP A 127      38.500  49.110  64.540  1.00  0.00           C  
ATOM   1335  O   ASP A 127      37.330  49.480  64.370  1.00  0.00           O  
ATOM   1336  CB  ASP A 127      39.940  50.690  65.300  1.00  0.00           C  
ATOM   1337  CG  ASP A 127      40.920  51.820  65.060  1.00  0.00           C  
ATOM   1338  OD1 ASP A 127      40.420  52.940  64.750  1.00  0.00           O  
ATOM   1339  OD2 ASP A 127      42.190  51.670  64.990  1.00  0.00           O1-
ATOM   1340  H   ASP A 127      39.740  51.580  62.930  1.00  0.00           H  
ATOM   1341  N   GLU A 128      38.720  47.980  65.230  1.00  0.00           N  
ATOM   1342  CA  GLU A 128      37.620  47.090  65.670  1.00  0.00           C  
ATOM   1343  C   GLU A 128      36.440  47.830  66.330  1.00  0.00           C  
ATOM   1344  O   GLU A 128      36.750  48.480  67.360  1.00  0.00           O  
ATOM   1345  CB  GLU A 128      38.120  45.920  66.540  1.00  0.00           C  
ATOM   1346  CG  GLU A 128      36.940  44.990  66.690  1.00  0.00           C  
ATOM   1347  CD  GLU A 128      37.280  43.810  67.610  1.00  0.00           C  
ATOM   1348  OE1 GLU A 128      37.290  44.020  68.840  1.00  0.00           O  
ATOM   1349  OE2 GLU A 128      37.760  42.800  67.090  1.00  0.00           O1-
ATOM   1350  H   GLU A 128      39.650  47.620  65.190  1.00  0.00           H  
ATOM   1351  N   TYR A 129      35.230  47.720  65.780  1.00  0.00           N  
ATOM   1352  CA  TYR A 129      33.980  48.450  66.140  1.00  0.00           C  
ATOM   1353  C   TYR A 129      33.760  49.920  65.810  1.00  0.00           C  
ATOM   1354  O   TYR A 129      32.710  50.450  66.050  1.00  0.00           O  
ATOM   1355  CB  TYR A 129      33.660  48.280  67.600  1.00  0.00           C  
ATOM   1356  CG  TYR A 129      33.450  46.800  68.020  1.00  0.00           C  
ATOM   1357  CD1 TYR A 129      32.580  45.900  67.420  1.00  0.00           C  
ATOM   1358  CD2 TYR A 129      34.240  46.350  69.110  1.00  0.00           C  
ATOM   1359  CE1 TYR A 129      32.560  44.560  67.840  1.00  0.00           C  
ATOM   1360  CE2 TYR A 129      34.180  45.050  69.560  1.00  0.00           C  
ATOM   1361  CZ  TYR A 129      33.330  44.140  68.930  1.00  0.00           C  
ATOM   1362  OH  TYR A 129      33.000  43.000  69.550  1.00  0.00           O  
ATOM   1363  H   TYR A 129      35.060  47.080  65.030  1.00  0.00           H  
ATOM   1364  HD1 TYR A 129      31.880  46.280  66.680  1.00  0.00           H  
ATOM   1365  HD2 TYR A 129      35.000  46.980  69.580  1.00  0.00           H  
ATOM   1366  HE1 TYR A 129      31.990  43.890  67.200  1.00  0.00           H  
ATOM   1367  HE2 TYR A 129      34.890  44.850  70.370  1.00  0.00           H  
ATOM   1368  HH  TYR A 129      32.040  42.860  69.310  1.00  0.00           H  
ATOM   1369  N   ALA A 130      34.850  50.600  65.400  1.00  0.00           N  
ATOM   1370  CA  ALA A 130      34.950  52.000  64.960  1.00  0.00           C  
ATOM   1371  C   ALA A 130      34.370  52.300  63.570  1.00  0.00           C  
ATOM   1372  O   ALA A 130      34.050  51.430  62.700  1.00  0.00           O  
ATOM   1373  CB  ALA A 130      36.360  52.570  65.050  1.00  0.00           C  
ATOM   1374  H   ALA A 130      35.640  50.010  65.250  1.00  0.00           H  
ATOM   1375  N   LEU A 131      34.170  53.610  63.360  1.00  0.00           N  
ATOM   1376  CA  LEU A 131      33.620  54.050  62.040  1.00  0.00           C  
ATOM   1377  C   LEU A 131      34.690  54.860  61.230  1.00  0.00           C  
ATOM   1378  O   LEU A 131      35.730  55.190  61.780  1.00  0.00           O  
ATOM   1379  CB  LEU A 131      32.260  54.730  62.060  1.00  0.00           C  
ATOM   1380  CG  LEU A 131      31.930  55.570  63.300  1.00  0.00           C  
ATOM   1381  CD1 LEU A 131      32.750  56.840  63.240  1.00  0.00           C  
ATOM   1382  CD2 LEU A 131      30.480  55.810  63.380  1.00  0.00           C  
ATOM   1383  H   LEU A 131      34.510  54.320  63.980  1.00  0.00           H  
ATOM   1384  N   LYS A 132      34.480  55.130  59.960  1.00  0.00           N  
ATOM   1385  CA  LYS A 132      35.230  55.950  59.040  1.00  0.00           C  
ATOM   1386  C   LYS A 132      34.300  56.660  58.020  1.00  0.00           C  
ATOM   1387  O   LYS A 132      33.540  56.010  57.310  1.00  0.00           O  
ATOM   1388  CB  LYS A 132      36.360  55.080  58.370  1.00  0.00           C  
ATOM   1389  CG  LYS A 132      37.520  55.770  57.670  1.00  0.00           C  
ATOM   1390  CD  LYS A 132      38.590  54.760  57.190  1.00  0.00           C  
ATOM   1391  CE  LYS A 132      39.890  55.410  56.810  1.00  0.00           C  
ATOM   1392  NZ  LYS A 132      40.460  56.060  57.950  1.00  0.00           N1+
ATOM   1393  H   LYS A 132      33.640  54.780  59.550  1.00  0.00           H  
ATOM   1394  HZ1 LYS A 132      40.690  55.360  58.620  1.00  0.00           H  
ATOM   1395  HZ2 LYS A 132      41.310  56.500  57.650  1.00  0.00           H  
ATOM   1396  HZ3 LYS A 132      39.960  56.830  58.350  1.00  0.00           H  
ATOM   1397  N   GLU A 133      34.220  58.000  58.140  1.00  0.00           N  
ATOM   1398  CA  GLU A 133      33.480  58.840  57.140  1.00  0.00           C  
ATOM   1399  C   GLU A 133      34.370  59.350  56.000  1.00  0.00           C  
ATOM   1400  O   GLU A 133      35.440  59.760  56.150  1.00  0.00           O  
ATOM   1401  CB  GLU A 133      32.900  60.030  57.900  1.00  0.00           C  
ATOM   1402  CG  GLU A 133      31.630  59.590  58.730  1.00  0.00           C  
ATOM   1403  CD  GLU A 133      31.080  60.630  59.570  1.00  0.00           C  
ATOM   1404  OE1 GLU A 133      31.450  60.540  60.760  1.00  0.00           O  
ATOM   1405  OE2 GLU A 133      30.360  61.550  59.220  1.00  0.00           O1-
ATOM   1406  H   GLU A 133      34.680  58.540  58.840  1.00  0.00           H  
ATOM   1407  N   TYR A 134      33.690  59.620  54.910  1.00  0.00           N  
ATOM   1408  CA  TYR A 134      34.370  60.340  53.840  1.00  0.00           C  
ATOM   1409  C   TYR A 134      33.380  61.330  53.290  1.00  0.00           C  
ATOM   1410  O   TYR A 134      32.830  61.160  52.180  1.00  0.00           O  
ATOM   1411  CB  TYR A 134      34.850  59.570  52.590  1.00  0.00           C  
ATOM   1412  CG  TYR A 134      36.090  58.680  52.870  1.00  0.00           C  
ATOM   1413  CD1 TYR A 134      37.410  59.080  52.620  1.00  0.00           C  
ATOM   1414  CD2 TYR A 134      35.860  57.480  53.500  1.00  0.00           C  
ATOM   1415  CE1 TYR A 134      38.520  58.260  53.010  1.00  0.00           C  
ATOM   1416  CE2 TYR A 134      36.900  56.590  53.800  1.00  0.00           C  
ATOM   1417  CZ  TYR A 134      38.190  57.030  53.510  1.00  0.00           C  
ATOM   1418  OH  TYR A 134      39.190  56.090  53.560  1.00  0.00           O  
ATOM   1419  H   TYR A 134      32.710  59.480  54.830  1.00  0.00           H  
ATOM   1420  HD1 TYR A 134      37.590  60.010  52.070  1.00  0.00           H  
ATOM   1421  HD2 TYR A 134      34.860  57.230  53.870  1.00  0.00           H  
ATOM   1422  HE1 TYR A 134      39.520  58.700  53.040  1.00  0.00           H  
ATOM   1423  HE2 TYR A 134      36.710  55.690  54.380  1.00  0.00           H  
ATOM   1424  HH  TYR A 134      40.110  56.480  53.530  1.00  0.00           H  
ATOM   1425  N   GLY A 135      33.150  62.420  54.020  1.00  0.00           N  
ATOM   1426  CA  GLY A 135      32.060  63.360  53.640  1.00  0.00           C  
ATOM   1427  C   GLY A 135      30.610  62.750  53.540  1.00  0.00           C  
ATOM   1428  O   GLY A 135      29.920  62.830  54.490  1.00  0.00           O  
ATOM   1429  H   GLY A 135      33.600  62.780  54.840  1.00  0.00           H  
ATOM   1430  N   VAL A 136      30.090  62.490  52.330  1.00  0.00           N  
ATOM   1431  CA  VAL A 136      28.750  61.850  52.150  1.00  0.00           C  
ATOM   1432  C   VAL A 136      28.740  60.340  52.550  1.00  0.00           C  
ATOM   1433  O   VAL A 136      27.770  60.040  53.310  1.00  0.00           O  
ATOM   1434  CB  VAL A 136      28.240  62.050  50.690  1.00  0.00           C  
ATOM   1435  CG1 VAL A 136      28.270  63.460  50.200  1.00  0.00           C  
ATOM   1436  CG2 VAL A 136      29.120  61.260  49.730  1.00  0.00           C  
ATOM   1437  H   VAL A 136      30.480  62.950  51.530  1.00  0.00           H  
ATOM   1438  N   MET A 137      29.790  59.560  52.340  1.00  0.00           N  
ATOM   1439  CA  MET A 137      29.890  58.100  52.470  1.00  0.00           C  
ATOM   1440  C   MET A 137      30.270  57.790  53.900  1.00  0.00           C  
ATOM   1441  O   MET A 137      31.060  58.510  54.510  1.00  0.00           O  
ATOM   1442  CB  MET A 137      30.980  57.570  51.480  1.00  0.00           C  
ATOM   1443  CG  MET A 137      30.690  57.670  49.960  1.00  0.00           C  
ATOM   1444  SD  MET A 137      29.190  56.750  49.500  1.00  0.00           S  
ATOM   1445  CE  MET A 137      29.450  57.000  47.780  1.00  0.00           C  
ATOM   1446  H   MET A 137      30.640  59.990  52.030  1.00  0.00           H  
ATOM   1447  N   ARG A 138      29.970  56.570  54.410  1.00  0.00           N  
ATOM   1448  CA  ARG A 138      30.420  56.020  55.730  1.00  0.00           C  
ATOM   1449  C   ARG A 138      30.760  54.490  55.680  1.00  0.00           C  
ATOM   1450  O   ARG A 138      30.090  53.730  55.020  1.00  0.00           O  
ATOM   1451  CB  ARG A 138      29.480  56.220  56.900  1.00  0.00           C  
ATOM   1452  CG  ARG A 138      30.100  56.210  58.280  1.00  0.00           C  
ATOM   1453  CD  ARG A 138      29.000  55.830  59.290  1.00  0.00           C  
ATOM   1454  NE  ARG A 138      28.410  56.820  60.130  1.00  0.00           N  
ATOM   1455  CZ  ARG A 138      27.220  56.760  60.640  1.00  0.00           C  
ATOM   1456  NH1 ARG A 138      26.450  55.690  60.830  1.00  0.00           N1+
ATOM   1457  NH2 ARG A 138      26.590  57.900  60.950  1.00  0.00           N  
ATOM   1458  H   ARG A 138      29.390  55.990  53.830  1.00  0.00           H  
ATOM   1459  HE  ARG A 138      29.020  57.520  60.510  1.00  0.00           H  
ATOM   1460 1HH1 ARG A 138      26.810  54.800  60.530  1.00  0.00           H  
ATOM   1461 2HH1 ARG A 138      25.460  55.680  60.950  1.00  0.00           H  
ATOM   1462 1HH2 ARG A 138      27.170  58.720  60.980  1.00  0.00           H  
ATOM   1463 2HH2 ARG A 138      25.610  58.030  61.120  1.00  0.00           H  
ATOM   1464  N   VAL A 139      31.920  54.150  56.320  1.00  0.00           N  
ATOM   1465  CA  VAL A 139      32.280  52.750  56.740  1.00  0.00           C  
ATOM   1466  C   VAL A 139      32.240  52.610  58.300  1.00  0.00           C  
ATOM   1467  O   VAL A 139      32.400  53.610  59.030  1.00  0.00           O  
ATOM   1468  CB  VAL A 139      33.680  52.280  56.210  1.00  0.00           C  
ATOM   1469  CG1 VAL A 139      33.770  50.800  55.950  1.00  0.00           C  
ATOM   1470  CG2 VAL A 139      34.050  52.880  54.880  1.00  0.00           C  
ATOM   1471  H   VAL A 139      32.550  54.790  56.760  1.00  0.00           H  
ATOM   1472  N   ARG A 140      31.600  51.510  58.660  1.00  0.00           N  
ATOM   1473  CA  ARG A 140      31.470  51.040  59.990  1.00  0.00           C  
ATOM   1474  C   ARG A 140      32.080  49.610  60.150  1.00  0.00           C  
ATOM   1475  O   ARG A 140      31.690  48.790  59.350  1.00  0.00           O  
ATOM   1476  CB  ARG A 140      30.030  51.170  60.400  1.00  0.00           C  
ATOM   1477  CG  ARG A 140      29.640  50.260  61.540  1.00  0.00           C  
ATOM   1478  CD  ARG A 140      30.250  50.750  62.840  1.00  0.00           C  
ATOM   1479  NE  ARG A 140      29.420  51.890  63.400  1.00  0.00           N  
ATOM   1480  CZ  ARG A 140      29.550  52.520  64.590  1.00  0.00           C  
ATOM   1481  NH1 ARG A 140      30.560  52.210  65.450  1.00  0.00           N1+
ATOM   1482  NH2 ARG A 140      28.590  53.410  64.970  1.00  0.00           N  
ATOM   1483  H   ARG A 140      31.090  51.040  57.930  1.00  0.00           H  
ATOM   1484  HE  ARG A 140      28.740  52.290  62.780  1.00  0.00           H  
ATOM   1485 1HH1 ARG A 140      31.180  51.430  65.410  1.00  0.00           H  
ATOM   1486 2HH1 ARG A 140      30.690  52.900  66.170  1.00  0.00           H  
ATOM   1487 1HH2 ARG A 140      27.780  53.490  64.390  1.00  0.00           H  
ATOM   1488 2HH2 ARG A 140      28.670  53.840  65.870  1.00  0.00           H  
ATOM   1489  N   ASN A 141      32.990  49.350  61.060  1.00  0.00           N  
ATOM   1490  CA  ASN A 141      33.490  47.990  61.380  1.00  0.00           C  
ATOM   1491  C   ASN A 141      32.590  47.130  62.300  1.00  0.00           C  
ATOM   1492  O   ASN A 141      31.810  47.760  63.060  1.00  0.00           O  
ATOM   1493  CB  ASN A 141      34.970  48.190  61.750  1.00  0.00           C  
ATOM   1494  CG  ASN A 141      35.780  46.890  62.110  1.00  0.00           C  
ATOM   1495  ND2 ASN A 141      37.080  47.030  62.090  1.00  0.00           N  
ATOM   1496  OD1 ASN A 141      35.290  45.890  62.580  1.00  0.00           O  
ATOM   1497  H   ASN A 141      33.270  50.110  61.650  1.00  0.00           H  
ATOM   1498 1HD2 ASN A 141      37.510  47.880  61.800  1.00  0.00           H  
ATOM   1499 2HD2 ASN A 141      37.630  46.220  62.290  1.00  0.00           H  
ATOM   1500  N   VAL A 142      32.360  45.860  61.960  1.00  0.00           N  
ATOM   1501  CA  VAL A 142      31.670  44.870  62.810  1.00  0.00           C  
ATOM   1502  C   VAL A 142      32.680  44.240  63.760  1.00  0.00           C  
ATOM   1503  O   VAL A 142      32.770  44.620  64.930  1.00  0.00           O  
ATOM   1504  CB  VAL A 142      30.790  43.860  62.030  1.00  0.00           C  
ATOM   1505  CG1 VAL A 142      29.850  43.100  62.940  1.00  0.00           C  
ATOM   1506  CG2 VAL A 142      30.050  44.570  60.870  1.00  0.00           C  
ATOM   1507  H   VAL A 142      32.940  45.490  61.240  1.00  0.00           H  
ATOM   1508  N   LYS A 143      33.390  43.210  63.280  1.00  0.00           N  
ATOM   1509  CA  LYS A 143      34.290  42.380  64.140  1.00  0.00           C  
ATOM   1510  C   LYS A 143      35.380  41.770  63.310  1.00  0.00           C  
ATOM   1511  O   LYS A 143      35.110  41.340  62.150  1.00  0.00           O  
ATOM   1512  CB  LYS A 143      33.440  41.240  64.770  1.00  0.00           C  
ATOM   1513  CG  LYS A 143      34.250  40.450  65.790  1.00  0.00           C  
ATOM   1514  CD  LYS A 143      34.420  41.250  67.070  1.00  0.00           C  
ATOM   1515  CE  LYS A 143      35.350  40.780  68.180  1.00  0.00           C  
ATOM   1516  NZ  LYS A 143      35.490  41.840  69.200  1.00  0.00           N1+
ATOM   1517  H   LYS A 143      33.340  42.940  62.320  1.00  0.00           H  
ATOM   1518  HZ1 LYS A 143      36.070  42.560  68.830  1.00  0.00           H  
ATOM   1519  HZ2 LYS A 143      34.590  42.250  69.370  1.00  0.00           H  
ATOM   1520  HZ3 LYS A 143      35.860  41.460  70.040  1.00  0.00           H  
ATOM   1521  N   GLU A 144      36.600  41.560  63.910  1.00  0.00           N  
ATOM   1522  CA  GLU A 144      37.750  41.020  63.150  1.00  0.00           C  
ATOM   1523  C   GLU A 144      38.190  39.570  63.590  1.00  0.00           C  
ATOM   1524  O   GLU A 144      37.960  39.130  64.730  1.00  0.00           O  
ATOM   1525  CB  GLU A 144      38.980  41.960  63.330  1.00  0.00           C  
ATOM   1526  CG  GLU A 144      38.880  43.350  62.800  1.00  0.00           C  
ATOM   1527  CD  GLU A 144      40.200  44.090  63.040  1.00  0.00           C  
ATOM   1528  OE1 GLU A 144      40.900  43.750  64.020  1.00  0.00           O  
ATOM   1529  OE2 GLU A 144      40.490  44.930  62.180  1.00  0.00           O1-
ATOM   1530  H   GLU A 144      36.730  41.890  64.840  1.00  0.00           H  
ATOM   1531  N   SER A 145      38.800  38.880  62.650  1.00  0.00           N  
ATOM   1532  CA  SER A 145      39.310  37.510  62.790  1.00  0.00           C  
ATOM   1533  C   SER A 145      40.700  37.340  62.270  1.00  0.00           C  
ATOM   1534  O   SER A 145      41.010  37.700  61.140  1.00  0.00           O  
ATOM   1535  CB  SER A 145      38.460  36.480  62.090  1.00  0.00           C  
ATOM   1536  OG  SER A 145      38.750  35.080  62.410  1.00  0.00           O  
ATOM   1537  H   SER A 145      38.960  39.300  61.760  1.00  0.00           H  
ATOM   1538  HG  SER A 145      37.840  34.770  62.690  1.00  0.00           H  
ATOM   1539  N   ALA A 146      41.440  36.470  63.030  1.00  0.00           N  
ATOM   1540  CA  ALA A 146      42.810  35.980  62.550  1.00  0.00           C  
ATOM   1541  C   ALA A 146      42.950  34.430  62.540  1.00  0.00           C  
ATOM   1542  O   ALA A 146      42.740  33.780  63.540  1.00  0.00           O  
ATOM   1543  CB  ALA A 146      43.870  36.600  63.370  1.00  0.00           C  
ATOM   1544  H   ALA A 146      41.300  36.440  64.020  1.00  0.00           H  
ATOM   1545  N   ALA A 147      43.310  33.960  61.380  1.00  0.00           N  
ATOM   1546  CA  ALA A 147      43.720  32.580  61.190  1.00  0.00           C  
ATOM   1547  C   ALA A 147      45.130  32.520  60.670  1.00  0.00           C  
ATOM   1548  O   ALA A 147      45.690  33.480  60.120  1.00  0.00           O  
ATOM   1549  CB  ALA A 147      42.800  31.920  60.210  1.00  0.00           C  
ATOM   1550  H   ALA A 147      43.280  34.510  60.540  1.00  0.00           H  
ATOM   1551  N   HIS A 148      45.800  31.470  61.050  1.00  0.00           N  
ATOM   1552  CA  HIS A 148      47.240  31.110  60.870  1.00  0.00           C  
ATOM   1553  C   HIS A 148      48.070  31.880  59.860  1.00  0.00           C  
ATOM   1554  O   HIS A 148      49.270  32.120  60.070  1.00  0.00           O  
ATOM   1555  CB  HIS A 148      47.300  29.620  60.620  1.00  0.00           C  
ATOM   1556  CG  HIS A 148      46.500  28.910  61.690  1.00  0.00           C  
ATOM   1557  CD2 HIS A 148      47.020  28.460  62.800  1.00  0.00           C  
ATOM   1558  ND1 HIS A 148      45.240  28.510  61.710  1.00  0.00           N  
ATOM   1559  CE1 HIS A 148      44.960  27.760  62.810  1.00  0.00           C  
ATOM   1560  NE2 HIS A 148      46.150  27.740  63.440  1.00  0.00           N  
ATOM   1561  H   HIS A 148      45.320  30.690  61.460  1.00  0.00           H  
ATOM   1562  HD2 HIS A 148      48.070  28.660  63.050  1.00  0.00           H  
ATOM   1563  HE1 HIS A 148      44.040  27.200  62.990  1.00  0.00           H  
ATOM   1564  HE2 HIS A 148      46.330  27.100  64.190  1.00  0.00           H  
ATOM   1565  N   ASP A 149      47.560  31.970  58.640  1.00  0.00           N  
ATOM   1566  CA  ASP A 149      48.180  32.770  57.560  1.00  0.00           C  
ATOM   1567  C   ASP A 149      47.590  34.110  57.150  1.00  0.00           C  
ATOM   1568  O   ASP A 149      48.230  34.830  56.410  1.00  0.00           O  
ATOM   1569  CB  ASP A 149      48.460  31.980  56.270  1.00  0.00           C  
ATOM   1570  CG  ASP A 149      49.060  30.560  56.520  1.00  0.00           C  
ATOM   1571  OD1 ASP A 149      50.160  30.390  57.060  1.00  0.00           O  
ATOM   1572  OD2 ASP A 149      48.400  29.610  56.030  1.00  0.00           O1-
ATOM   1573  H   ASP A 149      46.750  31.440  58.380  1.00  0.00           H  
ATOM   1574  N   TYR A 150      46.520  34.510  57.800  1.00  0.00           N  
ATOM   1575  CA  TYR A 150      45.620  35.610  57.230  1.00  0.00           C  
ATOM   1576  C   TYR A 150      44.750  36.390  58.270  1.00  0.00           C  
ATOM   1577  O   TYR A 150      44.750  36.050  59.430  1.00  0.00           O  
ATOM   1578  CB  TYR A 150      44.840  35.030  55.960  1.00  0.00           C  
ATOM   1579  CG  TYR A 150      43.670  34.060  56.290  1.00  0.00           C  
ATOM   1580  CD1 TYR A 150      42.440  34.500  56.810  1.00  0.00           C  
ATOM   1581  CD2 TYR A 150      43.710  32.790  55.780  1.00  0.00           C  
ATOM   1582  CE1 TYR A 150      41.290  33.770  56.810  1.00  0.00           C  
ATOM   1583  CE2 TYR A 150      42.530  31.990  55.770  1.00  0.00           C  
ATOM   1584  CZ  TYR A 150      41.340  32.520  56.170  1.00  0.00           C  
ATOM   1585  OH  TYR A 150      40.240  32.100  55.460  1.00  0.00           O  
ATOM   1586  H   TYR A 150      46.190  34.050  58.630  1.00  0.00           H  
ATOM   1587  HD1 TYR A 150      42.330  35.560  57.040  1.00  0.00           H  
ATOM   1588  HD2 TYR A 150      44.710  32.380  55.630  1.00  0.00           H  
ATOM   1589  HE1 TYR A 150      40.360  34.170  57.200  1.00  0.00           H  
ATOM   1590  HE2 TYR A 150      42.540  30.970  55.390  1.00  0.00           H  
ATOM   1591  HH  TYR A 150      40.430  31.170  55.150  1.00  0.00           H  
ATOM   1592  N   THR A 151      44.410  37.550  57.790  1.00  0.00           N  
ATOM   1593  CA  THR A 151      43.580  38.550  58.520  1.00  0.00           C  
ATOM   1594  C   THR A 151      42.230  38.540  57.770  1.00  0.00           C  
ATOM   1595  O   THR A 151      42.200  38.510  56.540  1.00  0.00           O  
ATOM   1596  CB  THR A 151      44.110  39.950  58.470  1.00  0.00           C  
ATOM   1597  CG2 THR A 151      43.380  40.900  59.360  1.00  0.00           C  
ATOM   1598  OG1 THR A 151      45.560  40.100  58.760  1.00  0.00           O  
ATOM   1599  H   THR A 151      44.510  37.860  56.850  1.00  0.00           H  
ATOM   1600  HG1 THR A 151      45.560  40.010  59.760  1.00  0.00           H  
ATOM   1601  N   LEU A 152      41.140  38.830  58.480  1.00  0.00           N  
ATOM   1602  CA  LEU A 152      39.760  38.920  58.020  1.00  0.00           C  
ATOM   1603  C   LEU A 152      39.070  39.900  58.970  1.00  0.00           C  
ATOM   1604  O   LEU A 152      38.930  39.700  60.160  1.00  0.00           O  
ATOM   1605  CB  LEU A 152      39.050  37.580  57.950  1.00  0.00           C  
ATOM   1606  CG  LEU A 152      37.530  37.750  57.840  1.00  0.00           C  
ATOM   1607  CD1 LEU A 152      37.060  38.350  56.540  1.00  0.00           C  
ATOM   1608  CD2 LEU A 152      36.860  36.450  58.150  1.00  0.00           C  
ATOM   1609  H   LEU A 152      41.190  38.820  59.470  1.00  0.00           H  
ATOM   1610  N   ARG A 153      38.550  40.870  58.290  1.00  0.00           N  
ATOM   1611  CA  ARG A 153      37.830  41.990  58.960  1.00  0.00           C  
ATOM   1612  C   ARG A 153      36.390  42.150  58.470  1.00  0.00           C  
ATOM   1613  O   ARG A 153      36.210  42.250  57.280  1.00  0.00           O  
ATOM   1614  CB  ARG A 153      38.590  43.270  58.720  1.00  0.00           C  
ATOM   1615  CG  ARG A 153      40.000  43.150  59.320  1.00  0.00           C  
ATOM   1616  CD  ARG A 153      40.840  44.440  59.000  1.00  0.00           C  
ATOM   1617  NE  ARG A 153      42.260  44.330  59.370  1.00  0.00           N  
ATOM   1618  CZ  ARG A 153      43.310  44.400  58.530  1.00  0.00           C  
ATOM   1619  NH1 ARG A 153      43.160  44.430  57.280  1.00  0.00           N1+
ATOM   1620  NH2 ARG A 153      44.490  44.250  59.040  1.00  0.00           N  
ATOM   1621  H   ARG A 153      38.610  40.940  57.300  1.00  0.00           H  
ATOM   1622  HE  ARG A 153      42.400  44.250  60.360  1.00  0.00           H  
ATOM   1623 1HH1 ARG A 153      42.220  44.420  56.950  1.00  0.00           H  
ATOM   1624 2HH1 ARG A 153      43.860  44.400  56.570  1.00  0.00           H  
ATOM   1625 1HH2 ARG A 153      44.700  44.150  60.020  1.00  0.00           H  
ATOM   1626 2HH2 ARG A 153      45.180  44.190  58.320  1.00  0.00           H  
ATOM   1627  N   GLU A 154      35.330  41.980  59.250  1.00  0.00           N  
ATOM   1628  CA  GLU A 154      33.950  42.140  58.770  1.00  0.00           C  
ATOM   1629  C   GLU A 154      33.630  43.640  58.900  1.00  0.00           C  
ATOM   1630  O   GLU A 154      33.730  44.150  60.030  1.00  0.00           O  
ATOM   1631  CB  GLU A 154      33.140  41.180  59.660  1.00  0.00           C  
ATOM   1632  CG  GLU A 154      31.580  41.210  59.400  1.00  0.00           C  
ATOM   1633  CD  GLU A 154      30.780  40.310  60.350  1.00  0.00           C  
ATOM   1634  OE1 GLU A 154      31.080  40.170  61.520  1.00  0.00           O  
ATOM   1635  OE2 GLU A 154      29.880  39.570  59.810  1.00  0.00           O1-
ATOM   1636  H   GLU A 154      35.390  41.710  60.210  1.00  0.00           H  
ATOM   1637  N   LEU A 155      33.600  44.320  57.750  1.00  0.00           N  
ATOM   1638  CA  LEU A 155      33.210  45.780  57.670  1.00  0.00           C  
ATOM   1639  C   LEU A 155      31.710  45.970  57.210  1.00  0.00           C  
ATOM   1640  O   LEU A 155      31.230  45.120  56.520  1.00  0.00           O  
ATOM   1641  CB  LEU A 155      34.120  46.570  56.780  1.00  0.00           C  
ATOM   1642  CG  LEU A 155      35.610  46.210  56.910  1.00  0.00           C  
ATOM   1643  CD1 LEU A 155      36.250  47.000  55.810  1.00  0.00           C  
ATOM   1644  CD2 LEU A 155      36.190  46.550  58.240  1.00  0.00           C  
ATOM   1645  H   LEU A 155      33.660  43.830  56.880  1.00  0.00           H  
ATOM   1646  N   LYS A 156      31.160  47.150  57.270  1.00  0.00           N  
ATOM   1647  CA  LYS A 156      29.830  47.470  56.780  1.00  0.00           C  
ATOM   1648  C   LYS A 156      29.970  48.820  56.130  1.00  0.00           C  
ATOM   1649  O   LYS A 156      30.290  49.740  56.860  1.00  0.00           O  
ATOM   1650  CB  LYS A 156      28.920  47.500  58.030  1.00  0.00           C  
ATOM   1651  CG  LYS A 156      27.420  47.230  57.860  1.00  0.00           C  
ATOM   1652  CD  LYS A 156      26.620  47.470  59.160  1.00  0.00           C  
ATOM   1653  CE  LYS A 156      26.610  48.790  59.820  1.00  0.00           C  
ATOM   1654  NZ  LYS A 156      25.740  48.650  60.960  1.00  0.00           N1+
ATOM   1655  H   LYS A 156      31.520  47.900  57.830  1.00  0.00           H  
ATOM   1656  HZ1 LYS A 156      25.810  47.920  61.640  1.00  0.00           H  
ATOM   1657  HZ2 LYS A 156      25.780  49.490  61.500  1.00  0.00           H  
ATOM   1658  HZ3 LYS A 156      24.800  48.540  60.640  1.00  0.00           H  
ATOM   1659  N   LEU A 157      29.520  48.960  54.880  1.00  0.00           N  
ATOM   1660  CA  LEU A 157      29.620  50.200  54.090  1.00  0.00           C  
ATOM   1661  C   LEU A 157      28.230  50.890  53.940  1.00  0.00           C  
ATOM   1662  O   LEU A 157      27.290  50.240  53.630  1.00  0.00           O  
ATOM   1663  CB  LEU A 157      30.310  49.860  52.720  1.00  0.00           C  
ATOM   1664  CG  LEU A 157      30.640  51.040  51.790  1.00  0.00           C  
ATOM   1665  CD1 LEU A 157      31.440  52.160  52.400  1.00  0.00           C  
ATOM   1666  CD2 LEU A 157      31.090  50.660  50.310  1.00  0.00           C  
ATOM   1667  H   LEU A 157      28.970  48.260  54.430  1.00  0.00           H  
ATOM   1668  N   SER A 158      28.240  52.210  54.150  1.00  0.00           N  
ATOM   1669  CA  SER A 158      26.980  53.040  54.200  1.00  0.00           C  
ATOM   1670  C   SER A 158      27.080  54.510  53.770  1.00  0.00           C  
ATOM   1671  O   SER A 158      28.100  55.030  53.500  1.00  0.00           O  
ATOM   1672  CB  SER A 158      26.340  53.060  55.590  1.00  0.00           C  
ATOM   1673  OG  SER A 158      27.330  53.670  56.560  1.00  0.00           O  
ATOM   1674  H   SER A 158      29.070  52.710  54.390  1.00  0.00           H  
ATOM   1675  HG  SER A 158      26.880  54.450  56.990  1.00  0.00           H  
ATOM   1676  N   LYS A 159      25.950  55.210  53.780  1.00  0.00           N  
ATOM   1677  CA  LYS A 159      26.010  56.720  53.620  1.00  0.00           C  
ATOM   1678  C   LYS A 159      25.470  57.440  54.880  1.00  0.00           C  
ATOM   1679  O   LYS A 159      24.430  56.990  55.430  1.00  0.00           O  
ATOM   1680  CB  LYS A 159      25.310  57.180  52.320  1.00  0.00           C  
ATOM   1681  CG  LYS A 159      25.980  56.710  51.040  1.00  0.00           C  
ATOM   1682  CD  LYS A 159      25.060  57.130  49.940  1.00  0.00           C  
ATOM   1683  CE  LYS A 159      25.540  56.890  48.500  1.00  0.00           C  
ATOM   1684  NZ  LYS A 159      24.550  57.360  47.470  1.00  0.00           N1+
ATOM   1685  H   LYS A 159      25.040  54.810  53.850  1.00  0.00           H  
ATOM   1686  HZ1 LYS A 159      25.070  57.320  46.620  1.00  0.00           H  
ATOM   1687  HZ2 LYS A 159      23.820  56.670  47.500  1.00  0.00           H  
ATOM   1688  HZ3 LYS A 159      24.410  58.320  47.700  1.00  0.00           H  
ATOM   1689  N   VAL A 160      25.990  58.640  55.110  1.00  0.00           N  
ATOM   1690  CA  VAL A 160      25.760  59.420  56.340  1.00  0.00           C  
ATOM   1691  C   VAL A 160      24.370  60.080  56.240  1.00  0.00           C  
ATOM   1692  O   VAL A 160      24.090  60.640  55.150  1.00  0.00           O  
ATOM   1693  CB  VAL A 160      26.760  60.600  56.460  1.00  0.00           C  
ATOM   1694  CG1 VAL A 160      26.410  61.560  57.610  1.00  0.00           C  
ATOM   1695  CG2 VAL A 160      28.150  60.120  56.790  1.00  0.00           C  
ATOM   1696  H   VAL A 160      26.510  59.140  54.420  1.00  0.00           H  
ATOM   1697  N   GLY A 161      23.550  59.810  57.260  1.00  0.00           N  
ATOM   1698  CA  GLY A 161      22.130  60.230  57.410  1.00  0.00           C  
ATOM   1699  C   GLY A 161      21.110  59.340  56.550  1.00  0.00           C  
ATOM   1700  O   GLY A 161      19.980  59.140  57.060  1.00  0.00           O  
ATOM   1701  H   GLY A 161      23.950  59.360  58.050  1.00  0.00           H  
ATOM   1702  N   GLN A 162      21.460  58.890  55.380  1.00  0.00           N  
ATOM   1703  CA  GLN A 162      20.630  58.030  54.500  1.00  0.00           C  
ATOM   1704  C   GLN A 162      20.530  56.560  54.890  1.00  0.00           C  
ATOM   1705  O   GLN A 162      21.410  55.980  55.520  1.00  0.00           O  
ATOM   1706  CB  GLN A 162      21.130  58.110  53.060  1.00  0.00           C  
ATOM   1707  CG  GLN A 162      21.190  59.510  52.510  1.00  0.00           C  
ATOM   1708  CD  GLN A 162      21.650  59.460  51.100  1.00  0.00           C  
ATOM   1709  NE2 GLN A 162      22.520  60.330  50.750  1.00  0.00           N  
ATOM   1710  OE1 GLN A 162      21.220  58.690  50.270  1.00  0.00           O  
ATOM   1711  H   GLN A 162      22.420  58.880  55.120  1.00  0.00           H  
ATOM   1712 1HE2 GLN A 162      22.850  60.990  51.430  1.00  0.00           H  
ATOM   1713 2HE2 GLN A 162      23.060  60.310  49.910  1.00  0.00           H  
ATOM   1714  N   GLY A 163      19.300  56.020  54.670  1.00  0.00           N  
ATOM   1715  CA  GLY A 163      18.930  54.710  55.230  1.00  0.00           C  
ATOM   1716  C   GLY A 163      19.130  53.750  54.120  1.00  0.00           C  
ATOM   1717  O   GLY A 163      19.650  54.060  53.080  1.00  0.00           O  
ATOM   1718  H   GLY A 163      18.690  56.470  54.030  1.00  0.00           H  
ATOM   1719  N   ASN A 164      18.730  52.510  54.370  1.00  0.00           N  
ATOM   1720  CA  ASN A 164      18.850  51.290  53.530  1.00  0.00           C  
ATOM   1721  C   ASN A 164      20.270  50.910  52.920  1.00  0.00           C  
ATOM   1722  O   ASN A 164      20.580  49.710  52.840  1.00  0.00           O  
ATOM   1723  CB  ASN A 164      17.880  51.340  52.340  1.00  0.00           C  
ATOM   1724  CG  ASN A 164      16.380  51.370  52.560  1.00  0.00           C  
ATOM   1725  ND2 ASN A 164      15.750  50.250  52.550  1.00  0.00           N  
ATOM   1726  OD1 ASN A 164      15.670  52.360  52.600  1.00  0.00           O  
ATOM   1727  H   ASN A 164      18.130  52.290  55.140  1.00  0.00           H  
ATOM   1728 1HD2 ASN A 164      16.130  49.330  52.450  1.00  0.00           H  
ATOM   1729 2HD2 ASN A 164      14.780  50.350  52.760  1.00  0.00           H  
ATOM   1730  N   THR A 165      21.080  51.910  52.740  1.00  0.00           N  
ATOM   1731  CA  THR A 165      22.470  51.790  52.280  1.00  0.00           C  
ATOM   1732  C   THR A 165      23.500  50.770  52.910  1.00  0.00           C  
ATOM   1733  O   THR A 165      24.080  50.000  52.190  1.00  0.00           O  
ATOM   1734  CB  THR A 165      23.200  53.200  52.140  1.00  0.00           C  
ATOM   1735  CG2 THR A 165      22.490  54.140  51.160  1.00  0.00           C  
ATOM   1736  OG1 THR A 165      23.570  53.890  53.350  1.00  0.00           O  
ATOM   1737  H   THR A 165      20.820  52.870  52.840  1.00  0.00           H  
ATOM   1738  HG1 THR A 165      22.960  53.690  54.110  1.00  0.00           H  
ATOM   1739  N   GLU A 166      23.230  50.440  54.170  1.00  0.00           N  
ATOM   1740  CA  GLU A 166      24.100  49.460  54.920  1.00  0.00           C  
ATOM   1741  C   GLU A 166      24.240  47.980  54.410  1.00  0.00           C  
ATOM   1742  O   GLU A 166      23.390  47.120  54.660  1.00  0.00           O  
ATOM   1743  CB  GLU A 166      23.660  49.590  56.350  1.00  0.00           C  
ATOM   1744  CG  GLU A 166      23.930  50.990  57.060  1.00  0.00           C  
ATOM   1745  CD  GLU A 166      23.630  51.110  58.550  1.00  0.00           C  
ATOM   1746  OE1 GLU A 166      22.490  50.950  59.080  1.00  0.00           O  
ATOM   1747  OE2 GLU A 166      24.600  51.190  59.300  1.00  0.00           O1-
ATOM   1748  H   GLU A 166      22.470  50.800  54.720  1.00  0.00           H  
ATOM   1749  N   ARG A 167      25.300  47.780  53.630  1.00  0.00           N  
ATOM   1750  CA  ARG A 167      25.640  46.470  53.020  1.00  0.00           C  
ATOM   1751  C   ARG A 167      27.080  46.000  53.490  1.00  0.00           C  
ATOM   1752  O   ARG A 167      27.870  46.960  53.700  1.00  0.00           O  
ATOM   1753  CB  ARG A 167      25.470  46.480  51.530  1.00  0.00           C  
ATOM   1754  CG  ARG A 167      26.450  47.460  50.810  1.00  0.00           C  
ATOM   1755  CD  ARG A 167      26.160  47.130  49.350  1.00  0.00           C  
ATOM   1756  NE  ARG A 167      26.690  48.160  48.490  1.00  0.00           N  
ATOM   1757  CZ  ARG A 167      25.970  48.990  47.730  1.00  0.00           C  
ATOM   1758  NH1 ARG A 167      24.610  49.070  47.790  1.00  0.00           N1+
ATOM   1759  NH2 ARG A 167      26.500  49.750  46.820  1.00  0.00           N  
ATOM   1760  H   ARG A 167      25.710  48.570  53.170  1.00  0.00           H  
ATOM   1761  HE  ARG A 167      27.690  48.230  48.490  1.00  0.00           H  
ATOM   1762 1HH1 ARG A 167      24.130  48.410  48.380  1.00  0.00           H  
ATOM   1763 2HH1 ARG A 167      24.140  49.880  47.440  1.00  0.00           H  
ATOM   1764 1HH2 ARG A 167      27.490  49.780  46.650  1.00  0.00           H  
ATOM   1765 2HH2 ARG A 167      25.900  49.910  46.050  1.00  0.00           H  
ATOM   1766  N   THR A 168      27.260  44.740  53.960  1.00  0.00           N  
ATOM   1767  CA  THR A 168      28.620  44.280  54.410  1.00  0.00           C  
ATOM   1768  C   THR A 168      29.600  43.810  53.290  1.00  0.00           C  
ATOM   1769  O   THR A 168      29.290  43.160  52.280  1.00  0.00           O  
ATOM   1770  CB  THR A 168      28.340  43.080  55.360  1.00  0.00           C  
ATOM   1771  CG2 THR A 168      27.690  43.610  56.630  1.00  0.00           C  
ATOM   1772  OG1 THR A 168      27.530  42.150  54.640  1.00  0.00           O  
ATOM   1773  H   THR A 168      26.600  43.990  53.900  1.00  0.00           H  
ATOM   1774  HG1 THR A 168      27.000  41.550  55.250  1.00  0.00           H  
ATOM   1775  N   VAL A 169      30.810  44.080  53.710  1.00  0.00           N  
ATOM   1776  CA  VAL A 169      32.010  44.130  52.860  1.00  0.00           C  
ATOM   1777  C   VAL A 169      33.190  43.490  53.640  1.00  0.00           C  
ATOM   1778  O   VAL A 169      33.560  43.920  54.720  1.00  0.00           O  
ATOM   1779  CB  VAL A 169      32.270  45.500  52.230  1.00  0.00           C  
ATOM   1780  CG1 VAL A 169      31.200  45.960  51.340  1.00  0.00           C  
ATOM   1781  CG2 VAL A 169      32.550  46.660  53.170  1.00  0.00           C  
ATOM   1782  H   VAL A 169      30.960  44.560  54.570  1.00  0.00           H  
ATOM   1783  N   TRP A 170      33.460  42.260  53.230  1.00  0.00           N  
ATOM   1784  CA  TRP A 170      34.490  41.370  53.720  1.00  0.00           C  
ATOM   1785  C   TRP A 170      35.910  41.660  53.290  1.00  0.00           C  
ATOM   1786  O   TRP A 170      36.190  41.530  52.100  1.00  0.00           O  
ATOM   1787  CB  TRP A 170      34.110  39.870  53.450  1.00  0.00           C  
ATOM   1788  CG  TRP A 170      32.750  39.460  54.030  1.00  0.00           C  
ATOM   1789  CD1 TRP A 170      31.640  39.170  53.400  1.00  0.00           C  
ATOM   1790  CD2 TRP A 170      32.550  39.040  55.300  1.00  0.00           C  
ATOM   1791  CE2 TRP A 170      31.290  38.580  55.430  1.00  0.00           C  
ATOM   1792  CE3 TRP A 170      33.440  38.860  56.360  1.00  0.00           C  
ATOM   1793  NE1 TRP A 170      30.740  38.680  54.270  1.00  0.00           N  
ATOM   1794  CZ2 TRP A 170      30.880  37.930  56.590  1.00  0.00           C  
ATOM   1795  CZ3 TRP A 170      33.050  38.110  57.500  1.00  0.00           C  
ATOM   1796  CH2 TRP A 170      31.730  37.680  57.610  1.00  0.00           C  
ATOM   1797  H   TRP A 170      33.040  42.010  52.350  1.00  0.00           H  
ATOM   1798  HD1 TRP A 170      31.550  39.280  52.320  1.00  0.00           H  
ATOM   1799  HE1 TRP A 170      29.770  38.540  54.060  1.00  0.00           H  
ATOM   1800  HE3 TRP A 170      34.300  39.530  56.420  1.00  0.00           H  
ATOM   1801  HZ2 TRP A 170      29.860  37.570  56.750  1.00  0.00           H  
ATOM   1802  HZ3 TRP A 170      33.710  37.970  58.350  1.00  0.00           H  
ATOM   1803  HH2 TRP A 170      31.410  37.220  58.540  1.00  0.00           H  
ATOM   1804  N   GLN A 171      36.650  42.230  54.180  1.00  0.00           N  
ATOM   1805  CA  GLN A 171      38.060  42.530  54.060  1.00  0.00           C  
ATOM   1806  C   GLN A 171      38.960  41.340  54.530  1.00  0.00           C  
ATOM   1807  O   GLN A 171      39.160  40.930  55.670  1.00  0.00           O  
ATOM   1808  CB  GLN A 171      38.360  43.810  54.760  1.00  0.00           C  
ATOM   1809  CG  GLN A 171      39.430  44.580  54.070  1.00  0.00           C  
ATOM   1810  CD  GLN A 171      40.890  44.180  54.160  1.00  0.00           C  
ATOM   1811  NE2 GLN A 171      41.550  43.860  53.060  1.00  0.00           N  
ATOM   1812  OE1 GLN A 171      41.430  43.880  55.210  1.00  0.00           O  
ATOM   1813  H   GLN A 171      36.370  42.240  55.140  1.00  0.00           H  
ATOM   1814 1HE2 GLN A 171      41.120  44.120  52.200  1.00  0.00           H  
ATOM   1815 2HE2 GLN A 171      42.440  43.410  53.060  1.00  0.00           H  
ATOM   1816  N   TYR A 172      39.630  40.810  53.540  1.00  0.00           N  
ATOM   1817  CA  TYR A 172      40.570  39.690  53.630  1.00  0.00           C  
ATOM   1818  C   TYR A 172      42.000  40.080  53.160  1.00  0.00           C  
ATOM   1819  O   TYR A 172      42.200  40.830  52.240  1.00  0.00           O  
ATOM   1820  CB  TYR A 172      40.180  38.410  52.860  1.00  0.00           C  
ATOM   1821  CG  TYR A 172      39.190  37.480  53.490  1.00  0.00           C  
ATOM   1822  CD1 TYR A 172      39.600  36.280  54.140  1.00  0.00           C  
ATOM   1823  CD2 TYR A 172      37.900  37.710  53.150  1.00  0.00           C  
ATOM   1824  CE1 TYR A 172      38.650  35.310  54.390  1.00  0.00           C  
ATOM   1825  CE2 TYR A 172      36.980  36.770  53.470  1.00  0.00           C  
ATOM   1826  CZ  TYR A 172      37.350  35.510  54.040  1.00  0.00           C  
ATOM   1827  OH  TYR A 172      36.370  34.560  54.200  1.00  0.00           O  
ATOM   1828  H   TYR A 172      39.490  41.020  52.580  1.00  0.00           H  
ATOM   1829  HD1 TYR A 172      40.490  36.300  54.760  1.00  0.00           H  
ATOM   1830  HD2 TYR A 172      37.640  38.670  52.710  1.00  0.00           H  
ATOM   1831  HE1 TYR A 172      38.910  34.600  55.170  1.00  0.00           H  
ATOM   1832  HE2 TYR A 172      35.940  37.060  53.430  1.00  0.00           H  
ATOM   1833  HH  TYR A 172      36.770  33.660  54.410  1.00  0.00           H  
ATOM   1834  N   HIS A 173      42.960  39.660  53.980  1.00  0.00           N  
ATOM   1835  CA  HIS A 173      44.410  39.770  53.590  1.00  0.00           C  
ATOM   1836  C   HIS A 173      45.220  38.550  53.910  1.00  0.00           C  
ATOM   1837  O   HIS A 173      45.140  38.070  55.040  1.00  0.00           O  
ATOM   1838  CB  HIS A 173      44.930  41.050  54.270  1.00  0.00           C  
ATOM   1839  CG  HIS A 173      46.230  41.530  53.780  1.00  0.00           C  
ATOM   1840  CD2 HIS A 173      46.480  41.890  52.540  1.00  0.00           C  
ATOM   1841  ND1 HIS A 173      47.380  41.280  54.370  1.00  0.00           N  
ATOM   1842  CE1 HIS A 173      48.380  41.490  53.470  1.00  0.00           C  
ATOM   1843  NE2 HIS A 173      47.780  42.020  52.340  1.00  0.00           N  
ATOM   1844  H   HIS A 173      42.730  39.040  54.730  1.00  0.00           H  
ATOM   1845  HD2 HIS A 173      45.740  42.220  51.800  1.00  0.00           H  
ATOM   1846  HE1 HIS A 173      49.410  41.160  53.630  1.00  0.00           H  
ATOM   1847  HE2 HIS A 173      48.150  42.670  51.670  1.00  0.00           H  
ATOM   1848  N   PHE A 174      46.170  38.290  53.060  1.00  0.00           N  
ATOM   1849  CA  PHE A 174      47.070  37.130  53.250  1.00  0.00           C  
ATOM   1850  C   PHE A 174      48.440  37.610  53.810  1.00  0.00           C  
ATOM   1851  O   PHE A 174      49.400  37.880  53.010  1.00  0.00           O  
ATOM   1852  CB  PHE A 174      47.250  36.390  51.920  1.00  0.00           C  
ATOM   1853  CG  PHE A 174      47.770  34.980  52.270  1.00  0.00           C  
ATOM   1854  CD1 PHE A 174      46.850  34.080  52.720  1.00  0.00           C  
ATOM   1855  CD2 PHE A 174      48.980  34.510  51.850  1.00  0.00           C  
ATOM   1856  CE1 PHE A 174      47.090  32.700  52.900  1.00  0.00           C  
ATOM   1857  CE2 PHE A 174      49.360  33.210  52.120  1.00  0.00           C  
ATOM   1858  CZ  PHE A 174      48.390  32.300  52.620  1.00  0.00           C  
ATOM   1859  H   PHE A 174      46.200  38.670  52.130  1.00  0.00           H  
ATOM   1860  HD1 PHE A 174      45.910  34.500  53.090  1.00  0.00           H  
ATOM   1861  HD2 PHE A 174      49.650  35.010  51.160  1.00  0.00           H  
ATOM   1862  HE1 PHE A 174      46.440  32.000  53.420  1.00  0.00           H  
ATOM   1863  HE2 PHE A 174      50.400  32.900  52.080  1.00  0.00           H  
ATOM   1864  HZ  PHE A 174      48.760  31.300  52.830  1.00  0.00           H  
ATOM   1865  N   ARG A 175      48.600  37.490  55.080  1.00  0.00           N  
ATOM   1866  CA  ARG A 175      49.770  37.960  55.760  1.00  0.00           C  
ATOM   1867  C   ARG A 175      51.230  37.550  55.510  1.00  0.00           C  
ATOM   1868  O   ARG A 175      52.100  38.360  55.260  1.00  0.00           O  
ATOM   1869  CB  ARG A 175      49.530  37.800  57.240  1.00  0.00           C  
ATOM   1870  CG  ARG A 175      48.300  38.380  57.870  1.00  0.00           C  
ATOM   1871  CD  ARG A 175      48.370  38.110  59.380  1.00  0.00           C  
ATOM   1872  NE  ARG A 175      48.370  36.720  59.810  1.00  0.00           N  
ATOM   1873  CZ  ARG A 175      47.640  36.160  60.760  1.00  0.00           C  
ATOM   1874  NH1 ARG A 175      46.660  36.810  61.450  1.00  0.00           N1+
ATOM   1875  NH2 ARG A 175      47.980  34.980  61.260  1.00  0.00           N  
ATOM   1876  H   ARG A 175      48.020  36.900  55.640  1.00  0.00           H  
ATOM   1877  HE  ARG A 175      49.190  36.200  59.580  1.00  0.00           H  
ATOM   1878 1HH1 ARG A 175      46.390  37.750  61.240  1.00  0.00           H  
ATOM   1879 2HH1 ARG A 175      46.160  36.500  62.260  1.00  0.00           H  
ATOM   1880 1HH2 ARG A 175      48.760  34.420  60.990  1.00  0.00           H  
ATOM   1881 2HH2 ARG A 175      47.490  34.570  62.030  1.00  0.00           H  
ATOM   1882  N   THR A 176      51.320  36.270  55.080  1.00  0.00           N  
ATOM   1883  CA  THR A 176      52.540  35.540  54.870  1.00  0.00           C  
ATOM   1884  C   THR A 176      53.270  35.900  53.480  1.00  0.00           C  
ATOM   1885  O   THR A 176      54.450  35.590  53.300  1.00  0.00           O  
ATOM   1886  CB  THR A 176      52.390  34.020  55.060  1.00  0.00           C  
ATOM   1887  CG2 THR A 176      52.010  33.730  56.590  1.00  0.00           C  
ATOM   1888  OG1 THR A 176      51.530  33.410  54.110  1.00  0.00           O  
ATOM   1889  H   THR A 176      50.450  35.860  54.810  1.00  0.00           H  
ATOM   1890  HG1 THR A 176      51.530  32.410  54.180  1.00  0.00           H  
ATOM   1891  N   TRP A 177      52.560  36.430  52.460  1.00  0.00           N  
ATOM   1892  CA  TRP A 177      53.140  36.830  51.120  1.00  0.00           C  
ATOM   1893  C   TRP A 177      54.320  37.820  51.340  1.00  0.00           C  
ATOM   1894  O   TRP A 177      54.260  38.770  52.120  1.00  0.00           O  
ATOM   1895  CB  TRP A 177      52.080  37.400  50.250  1.00  0.00           C  
ATOM   1896  CG  TRP A 177      52.270  37.250  48.730  1.00  0.00           C  
ATOM   1897  CD1 TRP A 177      53.330  37.660  48.030  1.00  0.00           C  
ATOM   1898  CD2 TRP A 177      51.300  36.890  47.760  1.00  0.00           C  
ATOM   1899  CE2 TRP A 177      51.860  37.100  46.500  1.00  0.00           C  
ATOM   1900  CE3 TRP A 177      50.140  36.130  47.820  1.00  0.00           C  
ATOM   1901  NE1 TRP A 177      53.070  37.480  46.720  1.00  0.00           N  
ATOM   1902  CZ2 TRP A 177      51.330  36.610  45.250  1.00  0.00           C  
ATOM   1903  CZ3 TRP A 177      49.620  35.580  46.650  1.00  0.00           C  
ATOM   1904  CH2 TRP A 177      50.190  35.820  45.380  1.00  0.00           C  
ATOM   1905  H   TRP A 177      51.590  36.680  52.540  1.00  0.00           H  
ATOM   1906  HD1 TRP A 177      54.140  38.240  48.470  1.00  0.00           H  
ATOM   1907  HE1 TRP A 177      53.760  37.500  46.000  1.00  0.00           H  
ATOM   1908  HE3 TRP A 177      49.900  35.650  48.770  1.00  0.00           H  
ATOM   1909  HZ2 TRP A 177      51.900  36.610  44.320  1.00  0.00           H  
ATOM   1910  HZ3 TRP A 177      48.650  35.090  46.710  1.00  0.00           H  
ATOM   1911  HH2 TRP A 177      49.840  35.310  44.490  1.00  0.00           H  
ATOM   1912  N   PRO A 178      55.480  37.510  50.720  1.00  0.00           N  
ATOM   1913  CA  PRO A 178      56.730  38.350  50.900  1.00  0.00           C  
ATOM   1914  C   PRO A 178      56.910  39.640  50.060  1.00  0.00           C  
ATOM   1915  O   PRO A 178      56.470  39.730  48.930  1.00  0.00           O  
ATOM   1916  CB  PRO A 178      57.950  37.370  50.730  1.00  0.00           C  
ATOM   1917  CG  PRO A 178      57.370  36.200  49.920  1.00  0.00           C  
ATOM   1918  CD  PRO A 178      55.810  36.180  50.150  1.00  0.00           C  
ATOM   1919  N   ASP A 179      57.820  40.490  50.500  1.00  0.00           N  
ATOM   1920  CA  ASP A 179      58.350  41.630  49.780  1.00  0.00           C  
ATOM   1921  C   ASP A 179      59.020  41.340  48.470  1.00  0.00           C  
ATOM   1922  O   ASP A 179      59.190  42.270  47.660  1.00  0.00           O  
ATOM   1923  CB  ASP A 179      59.350  42.440  50.570  1.00  0.00           C  
ATOM   1924  CG  ASP A 179      58.650  42.990  51.890  1.00  0.00           C  
ATOM   1925  OD1 ASP A 179      58.390  42.200  52.810  1.00  0.00           O  
ATOM   1926  OD2 ASP A 179      58.390  44.140  51.790  1.00  0.00           O1-
ATOM   1927  H   ASP A 179      57.940  40.630  51.490  1.00  0.00           H  
ATOM   1928  N   HIS A 180      59.500  40.150  48.300  1.00  0.00           N  
ATOM   1929  CA  HIS A 180      60.110  39.640  47.090  1.00  0.00           C  
ATOM   1930  C   HIS A 180      59.140  38.640  46.420  1.00  0.00           C  
ATOM   1931  O   HIS A 180      59.040  37.440  46.790  1.00  0.00           O  
ATOM   1932  CB  HIS A 180      61.510  39.080  47.420  1.00  0.00           C  
ATOM   1933  CG  HIS A 180      62.170  38.780  46.120  1.00  0.00           C  
ATOM   1934  CD2 HIS A 180      63.220  39.430  45.580  1.00  0.00           C  
ATOM   1935  ND1 HIS A 180      61.910  37.770  45.310  1.00  0.00           N  
ATOM   1936  CE1 HIS A 180      62.650  37.860  44.180  1.00  0.00           C  
ATOM   1937  NE2 HIS A 180      63.440  38.940  44.380  1.00  0.00           N  
ATOM   1938  H   HIS A 180      59.630  39.560  49.090  1.00  0.00           H  
ATOM   1939  HD2 HIS A 180      63.920  40.090  46.090  1.00  0.00           H  
ATOM   1940  HE1 HIS A 180      62.600  37.150  43.350  1.00  0.00           H  
ATOM   1941  HE2 HIS A 180      63.920  39.460  43.670  1.00  0.00           H  
ATOM   1942  N   GLY A 181      58.210  39.120  45.630  1.00  0.00           N  
ATOM   1943  CA  GLY A 181      57.440  38.270  44.680  1.00  0.00           C  
ATOM   1944  C   GLY A 181      56.540  37.140  45.140  1.00  0.00           C  
ATOM   1945  O   GLY A 181      55.370  37.350  45.480  1.00  0.00           O  
ATOM   1946  H   GLY A 181      58.100  40.090  45.440  1.00  0.00           H  
ATOM   1947  N   VAL A 182      57.110  35.950  45.170  1.00  0.00           N  
ATOM   1948  CA  VAL A 182      56.400  34.690  45.300  1.00  0.00           C  
ATOM   1949  C   VAL A 182      56.650  33.870  46.600  1.00  0.00           C  
ATOM   1950  O   VAL A 182      57.700  33.990  47.170  1.00  0.00           O  
ATOM   1951  CB  VAL A 182      56.530  33.790  44.070  1.00  0.00           C  
ATOM   1952  CG1 VAL A 182      56.070  34.500  42.810  1.00  0.00           C  
ATOM   1953  CG2 VAL A 182      57.980  33.190  43.960  1.00  0.00           C  
ATOM   1954  H   VAL A 182      58.090  35.940  45.360  1.00  0.00           H  
ATOM   1955  N   PRO A 183      55.620  33.160  47.040  1.00  0.00           N  
ATOM   1956  CA  PRO A 183      55.620  32.250  48.230  1.00  0.00           C  
ATOM   1957  C   PRO A 183      56.250  30.950  47.760  1.00  0.00           C  
ATOM   1958  O   PRO A 183      56.220  30.480  46.650  1.00  0.00           O  
ATOM   1959  CB  PRO A 183      54.190  32.090  48.730  1.00  0.00           C  
ATOM   1960  CG  PRO A 183      53.600  33.370  48.200  1.00  0.00           C  
ATOM   1961  CD  PRO A 183      54.210  33.540  46.840  1.00  0.00           C  
ATOM   1962  N   SER A 184      56.750  30.350  48.820  1.00  0.00           N  
ATOM   1963  CA  SER A 184      57.340  28.980  48.780  1.00  0.00           C  
ATOM   1964  C   SER A 184      56.340  27.900  48.540  1.00  0.00           C  
ATOM   1965  O   SER A 184      56.730  26.800  48.240  1.00  0.00           O  
ATOM   1966  CB  SER A 184      58.070  28.480  50.090  1.00  0.00           C  
ATOM   1967  OG  SER A 184      59.030  29.490  50.370  1.00  0.00           O  
ATOM   1968  H   SER A 184      56.980  30.890  49.630  1.00  0.00           H  
ATOM   1969  HG  SER A 184      59.550  29.240  51.190  1.00  0.00           H  
ATOM   1970  N   ASP A 185      55.110  28.090  48.940  1.00  0.00           N  
ATOM   1971  CA  ASP A 185      54.100  27.160  48.480  1.00  0.00           C  
ATOM   1972  C   ASP A 185      52.760  27.920  48.090  1.00  0.00           C  
ATOM   1973  O   ASP A 185      52.640  29.040  48.540  1.00  0.00           O  
ATOM   1974  CB  ASP A 185      53.760  26.200  49.730  1.00  0.00           C  
ATOM   1975  CG  ASP A 185      52.820  26.790  50.820  1.00  0.00           C  
ATOM   1976  OD1 ASP A 185      53.340  27.010  51.920  1.00  0.00           O  
ATOM   1977  OD2 ASP A 185      51.620  26.840  50.570  1.00  0.00           O1-
ATOM   1978  H   ASP A 185      54.760  28.860  49.480  1.00  0.00           H  
ATOM   1979  N   PRO A 186      51.980  27.370  47.150  1.00  0.00           N  
ATOM   1980  CA  PRO A 186      50.590  27.870  46.820  1.00  0.00           C  
ATOM   1981  C   PRO A 186      49.420  27.290  47.610  1.00  0.00           C  
ATOM   1982  O   PRO A 186      48.400  28.030  47.610  1.00  0.00           O  
ATOM   1983  CB  PRO A 186      50.410  27.490  45.380  1.00  0.00           C  
ATOM   1984  CG  PRO A 186      51.270  26.210  45.260  1.00  0.00           C  
ATOM   1985  CD  PRO A 186      52.470  26.560  46.070  1.00  0.00           C  
ATOM   1986  N   GLY A 187      49.680  26.270  48.420  1.00  0.00           N  
ATOM   1987  CA  GLY A 187      48.640  25.660  49.250  1.00  0.00           C  
ATOM   1988  C   GLY A 187      48.010  26.660  50.280  1.00  0.00           C  
ATOM   1989  O   GLY A 187      46.770  26.580  50.310  1.00  0.00           O  
ATOM   1990  H   GLY A 187      50.590  26.040  48.760  1.00  0.00           H  
ATOM   1991  N   GLY A 188      48.780  27.480  50.950  1.00  0.00           N  
ATOM   1992  CA  GLY A 188      48.080  28.420  51.900  1.00  0.00           C  
ATOM   1993  C   GLY A 188      47.320  29.450  51.120  1.00  0.00           C  
ATOM   1994  O   GLY A 188      46.190  29.760  51.540  1.00  0.00           O  
ATOM   1995  H   GLY A 188      49.780  27.460  50.960  1.00  0.00           H  
ATOM   1996  N   VAL A 189      47.880  29.870  50.030  1.00  0.00           N  
ATOM   1997  CA  VAL A 189      47.130  30.780  49.050  1.00  0.00           C  
ATOM   1998  C   VAL A 189      45.840  30.150  48.450  1.00  0.00           C  
ATOM   1999  O   VAL A 189      44.810  30.670  48.690  1.00  0.00           O  
ATOM   2000  CB  VAL A 189      48.020  31.370  47.910  1.00  0.00           C  
ATOM   2001  CG1 VAL A 189      47.320  32.120  46.810  1.00  0.00           C  
ATOM   2002  CG2 VAL A 189      49.140  32.200  48.420  1.00  0.00           C  
ATOM   2003  H   VAL A 189      48.790  29.570  49.740  1.00  0.00           H  
ATOM   2004  N   LEU A 190      45.950  28.870  48.040  1.00  0.00           N  
ATOM   2005  CA  LEU A 190      44.800  28.110  47.460  1.00  0.00           C  
ATOM   2006  C   LEU A 190      43.710  27.760  48.480  1.00  0.00           C  
ATOM   2007  O   LEU A 190      42.530  28.080  48.340  1.00  0.00           O  
ATOM   2008  CB  LEU A 190      45.190  26.900  46.700  1.00  0.00           C  
ATOM   2009  CG  LEU A 190      45.820  27.200  45.380  1.00  0.00           C  
ATOM   2010  CD1 LEU A 190      46.630  26.000  44.810  1.00  0.00           C  
ATOM   2011  CD2 LEU A 190      44.730  27.460  44.370  1.00  0.00           C  
ATOM   2012  H   LEU A 190      46.830  28.410  47.900  1.00  0.00           H  
ATOM   2013  N   ASP A 191      44.160  27.460  49.700  1.00  0.00           N  
ATOM   2014  CA  ASP A 191      43.210  27.210  50.830  1.00  0.00           C  
ATOM   2015  C   ASP A 191      42.420  28.460  51.210  1.00  0.00           C  
ATOM   2016  O   ASP A 191      41.260  28.310  51.640  1.00  0.00           O  
ATOM   2017  CB  ASP A 191      43.880  26.900  52.160  1.00  0.00           C  
ATOM   2018  CG  ASP A 191      44.290  25.450  52.340  1.00  0.00           C  
ATOM   2019  OD1 ASP A 191      45.110  25.040  53.180  1.00  0.00           O  
ATOM   2020  OD2 ASP A 191      43.880  24.560  51.560  1.00  0.00           O1-
ATOM   2021  H   ASP A 191      45.030  26.970  49.730  1.00  0.00           H  
ATOM   2022  N   PHE A 192      43.040  29.650  51.220  1.00  0.00           N  
ATOM   2023  CA  PHE A 192      42.430  30.940  51.510  1.00  0.00           C  
ATOM   2024  C   PHE A 192      41.550  31.330  50.290  1.00  0.00           C  
ATOM   2025  O   PHE A 192      40.350  31.630  50.430  1.00  0.00           O  
ATOM   2026  CB  PHE A 192      43.410  32.090  51.740  1.00  0.00           C  
ATOM   2027  CG  PHE A 192      43.050  33.530  51.510  1.00  0.00           C  
ATOM   2028  CD1 PHE A 192      42.710  34.460  52.560  1.00  0.00           C  
ATOM   2029  CD2 PHE A 192      43.470  34.060  50.330  1.00  0.00           C  
ATOM   2030  CE1 PHE A 192      42.830  35.880  52.360  1.00  0.00           C  
ATOM   2031  CE2 PHE A 192      43.650  35.450  50.200  1.00  0.00           C  
ATOM   2032  CZ  PHE A 192      43.390  36.330  51.180  1.00  0.00           C  
ATOM   2033  H   PHE A 192      44.040  29.660  51.220  1.00  0.00           H  
ATOM   2034  HD1 PHE A 192      42.170  34.130  53.450  1.00  0.00           H  
ATOM   2035  HD2 PHE A 192      43.480  33.390  49.470  1.00  0.00           H  
ATOM   2036  HE1 PHE A 192      42.580  36.520  53.210  1.00  0.00           H  
ATOM   2037  HE2 PHE A 192      44.230  35.790  49.340  1.00  0.00           H  
ATOM   2038  HZ  PHE A 192      44.000  37.230  51.160  1.00  0.00           H  
ATOM   2039  N   LEU A 193      42.050  31.340  49.050  1.00  0.00           N  
ATOM   2040  CA  LEU A 193      41.360  31.550  47.780  1.00  0.00           C  
ATOM   2041  C   LEU A 193      39.960  30.870  47.780  1.00  0.00           C  
ATOM   2042  O   LEU A 193      38.990  31.470  47.380  1.00  0.00           O  
ATOM   2043  CB  LEU A 193      42.120  31.250  46.480  1.00  0.00           C  
ATOM   2044  CG  LEU A 193      42.920  32.520  46.010  1.00  0.00           C  
ATOM   2045  CD1 LEU A 193      43.980  32.170  45.000  1.00  0.00           C  
ATOM   2046  CD2 LEU A 193      41.950  33.350  45.100  1.00  0.00           C  
ATOM   2047  H   LEU A 193      43.010  31.070  48.960  1.00  0.00           H  
ATOM   2048  N   GLU A 194      39.950  29.610  48.110  1.00  0.00           N  
ATOM   2049  CA  GLU A 194      38.740  28.770  48.170  1.00  0.00           C  
ATOM   2050  C   GLU A 194      37.630  29.500  48.930  1.00  0.00           C  
ATOM   2051  O   GLU A 194      36.460  29.460  48.510  1.00  0.00           O  
ATOM   2052  CB  GLU A 194      39.160  27.370  48.710  1.00  0.00           C  
ATOM   2053  CG  GLU A 194      38.130  26.210  48.430  1.00  0.00           C  
ATOM   2054  CD  GLU A 194      38.260  25.560  47.060  1.00  0.00           C  
ATOM   2055  OE1 GLU A 194      39.390  25.360  46.630  1.00  0.00           O  
ATOM   2056  OE2 GLU A 194      37.250  25.230  46.380  1.00  0.00           O1-
ATOM   2057  H   GLU A 194      40.830  29.130  48.150  1.00  0.00           H  
ATOM   2058  N   GLU A 195      38.050  29.930  50.160  1.00  0.00           N  
ATOM   2059  CA  GLU A 195      37.150  30.710  51.020  1.00  0.00           C  
ATOM   2060  C   GLU A 195      36.750  32.120  50.700  1.00  0.00           C  
ATOM   2061  O   GLU A 195      35.670  32.540  51.080  1.00  0.00           O  
ATOM   2062  CB  GLU A 195      37.700  30.780  52.490  1.00  0.00           C  
ATOM   2063  CG  GLU A 195      38.050  29.590  53.300  1.00  0.00           C  
ATOM   2064  CD  GLU A 195      36.910  28.950  54.160  1.00  0.00           C  
ATOM   2065  OE1 GLU A 195      36.350  27.960  53.630  1.00  0.00           O  
ATOM   2066  OE2 GLU A 195      36.640  29.450  55.230  1.00  0.00           O1-
ATOM   2067  H   GLU A 195      39.020  30.170  50.240  1.00  0.00           H  
ATOM   2068  N   VAL A 196      37.560  32.810  49.850  1.00  0.00           N  
ATOM   2069  CA  VAL A 196      37.100  34.050  49.190  1.00  0.00           C  
ATOM   2070  C   VAL A 196      35.980  33.750  48.170  1.00  0.00           C  
ATOM   2071  O   VAL A 196      34.910  34.380  48.230  1.00  0.00           O  
ATOM   2072  CB  VAL A 196      38.220  34.740  48.420  1.00  0.00           C  
ATOM   2073  CG1 VAL A 196      37.850  36.090  47.900  1.00  0.00           C  
ATOM   2074  CG2 VAL A 196      39.440  35.000  49.260  1.00  0.00           C  
ATOM   2075  H   VAL A 196      38.460  32.450  49.620  1.00  0.00           H  
ATOM   2076  N   HIS A 197      36.200  32.690  47.400  1.00  0.00           N  
ATOM   2077  CA  HIS A 197      35.290  32.120  46.420  1.00  0.00           C  
ATOM   2078  C   HIS A 197      33.880  31.850  47.050  1.00  0.00           C  
ATOM   2079  O   HIS A 197      32.870  32.450  46.680  1.00  0.00           O  
ATOM   2080  CB  HIS A 197      35.900  30.800  45.920  1.00  0.00           C  
ATOM   2081  CG  HIS A 197      34.990  29.810  45.270  1.00  0.00           C  
ATOM   2082  CD2 HIS A 197      34.380  28.770  45.950  1.00  0.00           C  
ATOM   2083  ND1 HIS A 197      34.420  29.970  44.090  1.00  0.00           N  
ATOM   2084  CE1 HIS A 197      33.530  28.950  43.980  1.00  0.00           C  
ATOM   2085  NE2 HIS A 197      33.560  28.200  45.100  1.00  0.00           N  
ATOM   2086  H   HIS A 197      37.060  32.170  47.450  1.00  0.00           H  
ATOM   2087  HD2 HIS A 197      34.710  28.420  46.930  1.00  0.00           H  
ATOM   2088  HE1 HIS A 197      32.950  28.700  43.090  1.00  0.00           H  
ATOM   2089  HE2 HIS A 197      33.200  27.270  45.160  1.00  0.00           H  
ATOM   2090  N   HIS A 198      33.940  31.100  48.170  1.00  0.00           N  
ATOM   2091  CA  HIS A 198      32.750  30.790  49.030  1.00  0.00           C  
ATOM   2092  C   HIS A 198      31.940  32.010  49.450  1.00  0.00           C  
ATOM   2093  O   HIS A 198      30.700  32.000  49.290  1.00  0.00           O  
ATOM   2094  CB  HIS A 198      33.160  30.150  50.320  1.00  0.00           C  
ATOM   2095  CG  HIS A 198      33.710  28.680  50.190  1.00  0.00           C  
ATOM   2096  CD2 HIS A 198      34.740  28.130  50.880  1.00  0.00           C  
ATOM   2097  ND1 HIS A 198      33.250  27.750  49.420  1.00  0.00           N  
ATOM   2098  CE1 HIS A 198      33.970  26.650  49.540  1.00  0.00           C  
ATOM   2099  NE2 HIS A 198      34.900  26.900  50.460  1.00  0.00           N  
ATOM   2100  H   HIS A 198      34.770  30.580  48.370  1.00  0.00           H  
ATOM   2101  HD2 HIS A 198      35.270  28.550  51.740  1.00  0.00           H  
ATOM   2102  HE1 HIS A 198      33.720  25.680  49.100  1.00  0.00           H  
ATOM   2103  HE2 HIS A 198      35.630  26.240  50.610  1.00  0.00           H  
ATOM   2104  N   LYS A 199      32.610  33.030  49.910  1.00  0.00           N  
ATOM   2105  CA  LYS A 199      31.980  34.370  50.160  1.00  0.00           C  
ATOM   2106  C   LYS A 199      31.270  34.880  48.950  1.00  0.00           C  
ATOM   2107  O   LYS A 199      30.040  35.010  48.820  1.00  0.00           O  
ATOM   2108  CB  LYS A 199      32.910  35.500  50.700  1.00  0.00           C  
ATOM   2109  CG  LYS A 199      33.570  35.160  52.050  1.00  0.00           C  
ATOM   2110  CD  LYS A 199      32.640  35.710  53.100  1.00  0.00           C  
ATOM   2111  CE  LYS A 199      33.250  35.500  54.430  1.00  0.00           C  
ATOM   2112  NZ  LYS A 199      33.360  34.070  54.730  1.00  0.00           N1+
ATOM   2113  H   LYS A 199      33.610  32.960  50.010  1.00  0.00           H  
ATOM   2114  HZ1 LYS A 199      33.960  33.530  54.130  1.00  0.00           H  
ATOM   2115  HZ2 LYS A 199      33.590  33.840  55.670  1.00  0.00           H  
ATOM   2116  HZ3 LYS A 199      32.470  33.680  54.510  1.00  0.00           H  
ATOM   2117  N   GLN A 200      32.090  35.230  47.920  1.00  0.00           N  
ATOM   2118  CA  GLN A 200      31.610  35.660  46.630  1.00  0.00           C  
ATOM   2119  C   GLN A 200      30.590  34.870  45.730  1.00  0.00           C  
ATOM   2120  O   GLN A 200      30.040  35.230  44.690  1.00  0.00           O  
ATOM   2121  CB  GLN A 200      32.900  36.010  45.860  1.00  0.00           C  
ATOM   2122  CG  GLN A 200      32.760  36.470  44.380  1.00  0.00           C  
ATOM   2123  CD  GLN A 200      32.240  37.920  44.200  1.00  0.00           C  
ATOM   2124  NE2 GLN A 200      32.560  38.350  42.980  1.00  0.00           N  
ATOM   2125  OE1 GLN A 200      31.810  38.550  45.190  1.00  0.00           O  
ATOM   2126  H   GLN A 200      33.050  34.940  47.840  1.00  0.00           H  
ATOM   2127 1HE2 GLN A 200      33.120  37.750  42.410  1.00  0.00           H  
ATOM   2128 2HE2 GLN A 200      32.020  39.090  42.560  1.00  0.00           H  
ATOM   2129  N   GLU A 201      30.590  33.590  46.040  1.00  0.00           N  
ATOM   2130  CA  GLU A 201      29.600  32.640  45.500  1.00  0.00           C  
ATOM   2131  C   GLU A 201      28.220  32.790  46.190  1.00  0.00           C  
ATOM   2132  O   GLU A 201      27.210  33.180  45.670  1.00  0.00           O  
ATOM   2133  CB  GLU A 201      30.010  31.150  45.560  1.00  0.00           C  
ATOM   2134  CG  GLU A 201      29.170  30.270  44.560  1.00  0.00           C  
ATOM   2135  CD  GLU A 201      29.120  30.630  43.090  1.00  0.00           C  
ATOM   2136  OE1 GLU A 201      30.150  31.000  42.440  1.00  0.00           O  
ATOM   2137  OE2 GLU A 201      28.070  30.470  42.480  1.00  0.00           O1-
ATOM   2138  H   GLU A 201      31.460  33.170  46.310  1.00  0.00           H  
ATOM   2139  N   SER A 202      28.270  32.650  47.550  1.00  0.00           N  
ATOM   2140  CA  SER A 202      27.110  32.770  48.510  1.00  0.00           C  
ATOM   2141  C   SER A 202      26.390  34.080  48.490  1.00  0.00           C  
ATOM   2142  O   SER A 202      25.180  34.150  48.470  1.00  0.00           O  
ATOM   2143  CB  SER A 202      27.370  32.230  49.900  1.00  0.00           C  
ATOM   2144  OG  SER A 202      28.200  33.090  50.580  1.00  0.00           O  
ATOM   2145  H   SER A 202      29.170  32.380  47.900  1.00  0.00           H  
ATOM   2146  HG  SER A 202      29.110  33.040  50.160  1.00  0.00           H  
ATOM   2147  N   ILE A 203      27.150  35.210  48.560  1.00  0.00           N  
ATOM   2148  CA  ILE A 203      26.700  36.570  48.350  1.00  0.00           C  
ATOM   2149  C   ILE A 203      26.280  36.800  46.920  1.00  0.00           C  
ATOM   2150  O   ILE A 203      27.120  36.880  46.000  1.00  0.00           O  
ATOM   2151  CB  ILE A 203      27.810  37.630  48.680  1.00  0.00           C  
ATOM   2152  CG1 ILE A 203      28.270  37.500  50.110  1.00  0.00           C  
ATOM   2153  CG2 ILE A 203      27.380  39.090  48.420  1.00  0.00           C  
ATOM   2154  CD  ILE A 203      29.690  38.050  50.240  1.00  0.00           C  
ATOM   2155  H   ILE A 203      28.150  35.130  48.570  1.00  0.00           H  
ATOM   2156  N   MET A 204      24.960  36.680  46.710  1.00  0.00           N  
ATOM   2157  CA  MET A 204      24.340  36.900  45.360  1.00  0.00           C  
ATOM   2158  C   MET A 204      24.110  38.310  44.930  1.00  0.00           C  
ATOM   2159  O   MET A 204      24.380  38.620  43.740  1.00  0.00           O  
ATOM   2160  CB  MET A 204      23.240  35.870  45.120  1.00  0.00           C  
ATOM   2161  CG  MET A 204      23.890  34.510  44.820  1.00  0.00           C  
ATOM   2162  SD  MET A 204      24.770  34.510  43.230  1.00  0.00           S  
ATOM   2163  CE  MET A 204      25.020  32.850  42.760  1.00  0.00           C  
ATOM   2164  H   MET A 204      24.490  36.150  47.410  1.00  0.00           H  
ATOM   2165  N   ASP A 205      23.900  39.130  45.890  1.00  0.00           N  
ATOM   2166  CA  ASP A 205      23.720  40.630  45.760  1.00  0.00           C  
ATOM   2167  C   ASP A 205      25.020  41.390  45.660  1.00  0.00           C  
ATOM   2168  O   ASP A 205      25.440  42.220  46.460  1.00  0.00           O  
ATOM   2169  CB  ASP A 205      23.030  41.190  46.940  1.00  0.00           C  
ATOM   2170  CG  ASP A 205      21.650  40.620  47.350  1.00  0.00           C  
ATOM   2171  OD1 ASP A 205      21.440  40.500  48.580  1.00  0.00           O  
ATOM   2172  OD2 ASP A 205      21.030  39.920  46.550  1.00  0.00           O1-
ATOM   2173  H   ASP A 205      23.820  38.770  46.830  1.00  0.00           H  
ATOM   2174  N   ALA A 206      25.730  41.190  44.520  1.00  0.00           N  
ATOM   2175  CA  ALA A 206      27.120  41.770  44.320  1.00  0.00           C  
ATOM   2176  C   ALA A 206      27.680  41.660  42.900  1.00  0.00           C  
ATOM   2177  O   ALA A 206      27.550  40.630  42.180  1.00  0.00           O  
ATOM   2178  CB  ALA A 206      28.070  41.140  45.380  1.00  0.00           C  
ATOM   2179  H   ALA A 206      25.260  40.960  43.670  1.00  0.00           H  
ATOM   2180  N   GLY A 207      28.550  42.600  42.630  1.00  0.00           N  
ATOM   2181  CA  GLY A 207      29.070  42.710  41.270  1.00  0.00           C  
ATOM   2182  C   GLY A 207      30.460  42.110  40.970  1.00  0.00           C  
ATOM   2183  O   GLY A 207      30.890  41.050  41.460  1.00  0.00           O  
ATOM   2184  H   GLY A 207      28.710  43.360  43.250  1.00  0.00           H  
ATOM   2185  N   PRO A 208      31.140  42.710  39.980  1.00  0.00           N  
ATOM   2186  CA  PRO A 208      32.580  42.490  39.590  1.00  0.00           C  
ATOM   2187  C   PRO A 208      33.650  42.530  40.680  1.00  0.00           C  
ATOM   2188  O   PRO A 208      33.300  42.780  41.810  1.00  0.00           O  
ATOM   2189  CB  PRO A 208      32.950  43.400  38.460  1.00  0.00           C  
ATOM   2190  CG  PRO A 208      31.600  43.650  37.750  1.00  0.00           C  
ATOM   2191  CD  PRO A 208      30.620  43.680  38.960  1.00  0.00           C  
ATOM   2192  N   VAL A 209      34.890  42.220  40.300  1.00  0.00           N  
ATOM   2193  CA  VAL A 209      36.010  42.150  41.260  1.00  0.00           C  
ATOM   2194  C   VAL A 209      37.100  43.290  41.020  1.00  0.00           C  
ATOM   2195  O   VAL A 209      37.380  43.610  39.840  1.00  0.00           O  
ATOM   2196  CB  VAL A 209      36.600  40.750  41.210  1.00  0.00           C  
ATOM   2197  CG1 VAL A 209      37.860  40.630  42.070  1.00  0.00           C  
ATOM   2198  CG2 VAL A 209      35.520  39.770  41.780  1.00  0.00           C  
ATOM   2199  H   VAL A 209      35.050  42.130  39.310  1.00  0.00           H  
ATOM   2200  N   VAL A 210      37.490  44.070  42.060  1.00  0.00           N  
ATOM   2201  CA  VAL A 210      38.600  45.060  41.880  1.00  0.00           C  
ATOM   2202  C   VAL A 210      39.880  44.530  42.450  1.00  0.00           C  
ATOM   2203  O   VAL A 210      39.950  43.850  43.450  1.00  0.00           O  
ATOM   2204  CB  VAL A 210      38.220  46.370  42.630  1.00  0.00           C  
ATOM   2205  CG1 VAL A 210      39.210  47.550  42.350  1.00  0.00           C  
ATOM   2206  CG2 VAL A 210      36.790  46.830  42.440  1.00  0.00           C  
ATOM   2207  H   VAL A 210      37.020  44.020  42.940  1.00  0.00           H  
ATOM   2208  N   VAL A 211      40.920  44.640  41.590  1.00  0.00           N  
ATOM   2209  CA  VAL A 211      42.250  44.140  41.870  1.00  0.00           C  
ATOM   2210  C   VAL A 211      43.300  45.280  41.800  1.00  0.00           C  
ATOM   2211  O   VAL A 211      43.180  46.220  40.990  1.00  0.00           O  
ATOM   2212  CB  VAL A 211      42.530  42.940  40.890  1.00  0.00           C  
ATOM   2213  CG1 VAL A 211      41.610  41.810  41.300  1.00  0.00           C  
ATOM   2214  CG2 VAL A 211      42.410  43.210  39.370  1.00  0.00           C  
ATOM   2215  H   VAL A 211      40.800  45.070  40.700  1.00  0.00           H  
ATOM   2216  N   HIS A 212      44.370  45.250  42.620  1.00  0.00           N  
ATOM   2217  CA  HIS A 212      45.350  46.300  42.800  1.00  0.00           C  
ATOM   2218  C   HIS A 212      46.700  45.720  43.400  1.00  0.00           C  
ATOM   2219  O   HIS A 212      46.660  44.630  43.990  1.00  0.00           O  
ATOM   2220  CB  HIS A 212      44.880  47.480  43.700  1.00  0.00           C  
ATOM   2221  CG  HIS A 212      44.400  47.070  45.030  1.00  0.00           C  
ATOM   2222  CD2 HIS A 212      43.140  46.770  45.330  1.00  0.00           C  
ATOM   2223  ND1 HIS A 212      45.050  47.100  46.140  1.00  0.00           N  
ATOM   2224  CE1 HIS A 212      44.230  46.830  47.150  1.00  0.00           C  
ATOM   2225  NE2 HIS A 212      43.030  46.640  46.630  1.00  0.00           N  
ATOM   2226  H   HIS A 212      44.620  44.430  43.120  1.00  0.00           H  
ATOM   2227  HD2 HIS A 212      42.350  46.750  44.580  1.00  0.00           H  
ATOM   2228  HE1 HIS A 212      44.520  46.960  48.190  1.00  0.00           H  
ATOM   2229  HE2 HIS A 212      42.210  46.450  47.180  1.00  0.00           H  
ATOM   2230  N   SER A 213      47.780  46.310  42.950  1.00  0.00           N  
ATOM   2231  CA  SER A 213      49.170  46.160  43.410  1.00  0.00           C  
ATOM   2232  C   SER A 213      49.980  47.330  42.840  1.00  0.00           C  
ATOM   2233  O   SER A 213      49.480  48.150  42.040  1.00  0.00           O  
ATOM   2234  CB  SER A 213      49.710  44.840  42.930  1.00  0.00           C  
ATOM   2235  OG  SER A 213      50.030  44.670  41.560  1.00  0.00           O  
ATOM   2236  H   SER A 213      47.680  46.800  42.090  1.00  0.00           H  
ATOM   2237  HG  SER A 213      51.010  44.830  41.480  1.00  0.00           H  
ATOM   2238  N   SER A 214      51.290  47.400  43.030  1.00  0.00           N  
ATOM   2239  CA  SER A 214      52.110  48.660  42.940  1.00  0.00           C  
ATOM   2240  C   SER A 214      51.950  49.400  41.590  1.00  0.00           C  
ATOM   2241  O   SER A 214      51.450  50.500  41.650  1.00  0.00           O  
ATOM   2242  CB  SER A 214      53.580  48.370  43.320  1.00  0.00           C  
ATOM   2243  OG  SER A 214      54.390  49.580  43.330  1.00  0.00           O  
ATOM   2244  H   SER A 214      51.820  46.570  42.860  1.00  0.00           H  
ATOM   2245  HG  SER A 214      55.320  49.320  43.600  1.00  0.00           H  
ATOM   2246  N   ALA A 215      51.890  48.640  40.490  1.00  0.00           N  
ATOM   2247  CA  ALA A 215      51.500  49.020  39.100  1.00  0.00           C  
ATOM   2248  C   ALA A 215      50.190  48.370  38.610  1.00  0.00           C  
ATOM   2249  O   ALA A 215      49.670  48.910  37.660  1.00  0.00           O  
ATOM   2250  CB  ALA A 215      52.670  48.810  38.130  1.00  0.00           C  
ATOM   2251  H   ALA A 215      52.200  47.680  40.500  1.00  0.00           H  
ATOM   2252  N   GLY A 216      49.690  47.460  39.370  1.00  0.00           N  
ATOM   2253  CA  GLY A 216      48.630  46.610  38.900  1.00  0.00           C  
ATOM   2254  C   GLY A 216      48.920  45.710  37.670  1.00  0.00           C  
ATOM   2255  O   GLY A 216      48.140  45.520  36.740  1.00  0.00           O  
ATOM   2256  H   GLY A 216      49.800  47.580  40.360  1.00  0.00           H  
ATOM   2257  N   ILE A 217      50.240  45.360  37.670  1.00  0.00           N  
ATOM   2258  CA  ILE A 217      50.790  44.460  36.580  1.00  0.00           C  
ATOM   2259  C   ILE A 217      51.540  43.240  37.010  1.00  0.00           C  
ATOM   2260  O   ILE A 217      51.220  42.180  36.480  1.00  0.00           O  
ATOM   2261  CB  ILE A 217      51.520  45.180  35.430  1.00  0.00           C  
ATOM   2262  CG1 ILE A 217      52.860  45.760  35.870  1.00  0.00           C  
ATOM   2263  CG2 ILE A 217      50.530  46.100  34.620  1.00  0.00           C  
ATOM   2264  CD  ILE A 217      53.570  46.630  34.830  1.00  0.00           C  
ATOM   2265  H   ILE A 217      50.900  45.590  38.390  1.00  0.00           H  
ATOM   2266  N   GLY A 218      52.410  43.340  38.000  1.00  0.00           N  
ATOM   2267  CA  GLY A 218      53.190  42.190  38.530  1.00  0.00           C  
ATOM   2268  C   GLY A 218      52.310  41.320  39.440  1.00  0.00           C  
ATOM   2269  O   GLY A 218      51.910  40.270  38.960  1.00  0.00           O  
ATOM   2270  H   GLY A 218      52.720  44.100  38.590  1.00  0.00           H  
ATOM   2271  N   ARG A 219      52.160  41.740  40.640  1.00  0.00           N  
ATOM   2272  CA  ARG A 219      51.430  41.030  41.730  1.00  0.00           C  
ATOM   2273  C   ARG A 219      49.980  40.840  41.580  1.00  0.00           C  
ATOM   2274  O   ARG A 219      49.510  39.720  41.640  1.00  0.00           O  
ATOM   2275  CB  ARG A 219      51.840  41.580  43.090  1.00  0.00           C  
ATOM   2276  CG  ARG A 219      51.930  40.270  43.930  1.00  0.00           C  
ATOM   2277  CD  ARG A 219      51.800  40.420  45.450  1.00  0.00           C  
ATOM   2278  NE  ARG A 219      53.070  40.850  46.030  1.00  0.00           N  
ATOM   2279  CZ  ARG A 219      53.310  41.170  47.290  1.00  0.00           C  
ATOM   2280  NH1 ARG A 219      52.410  41.080  48.270  1.00  0.00           N1+
ATOM   2281  NH2 ARG A 219      54.510  41.210  47.710  1.00  0.00           N  
ATOM   2282  H   ARG A 219      52.530  42.620  40.920  1.00  0.00           H  
ATOM   2283  HE  ARG A 219      53.820  40.920  45.380  1.00  0.00           H  
ATOM   2284 1HH1 ARG A 219      51.550  40.640  48.030  1.00  0.00           H  
ATOM   2285 2HH1 ARG A 219      52.380  41.700  49.060  1.00  0.00           H  
ATOM   2286 1HH2 ARG A 219      55.300  41.040  47.110  1.00  0.00           H  
ATOM   2287 2HH2 ARG A 219      54.640  41.070  48.690  1.00  0.00           H  
ATOM   2288  N   THR A 220      49.290  41.870  41.120  1.00  0.00           N  
ATOM   2289  CA  THR A 220      47.940  41.680  40.470  1.00  0.00           C  
ATOM   2290  C   THR A 220      47.870  40.590  39.340  1.00  0.00           C  
ATOM   2291  O   THR A 220      46.950  39.740  39.390  1.00  0.00           O  
ATOM   2292  CB  THR A 220      47.420  42.990  39.800  1.00  0.00           C  
ATOM   2293  CG2 THR A 220      46.020  42.930  39.210  1.00  0.00           C  
ATOM   2294  OG1 THR A 220      47.420  43.900  40.870  1.00  0.00           O  
ATOM   2295  H   THR A 220      49.670  42.790  41.190  1.00  0.00           H  
ATOM   2296  HG1 THR A 220      48.320  44.340  40.810  1.00  0.00           H  
ATOM   2297  N   GLY A 221      48.910  40.630  38.500  1.00  0.00           N  
ATOM   2298  CA  GLY A 221      49.030  39.740  37.350  1.00  0.00           C  
ATOM   2299  C   GLY A 221      49.130  38.260  37.760  1.00  0.00           C  
ATOM   2300  O   GLY A 221      48.420  37.440  37.120  1.00  0.00           O  
ATOM   2301  H   GLY A 221      49.470  41.460  38.440  1.00  0.00           H  
ATOM   2302  N   THR A 222      49.770  37.950  38.900  1.00  0.00           N  
ATOM   2303  CA  THR A 222      49.730  36.610  39.500  1.00  0.00           C  
ATOM   2304  C   THR A 222      48.340  36.120  39.890  1.00  0.00           C  
ATOM   2305  O   THR A 222      47.880  35.080  39.420  1.00  0.00           O  
ATOM   2306  CB  THR A 222      50.540  36.570  40.780  1.00  0.00           C  
ATOM   2307  CG2 THR A 222      50.720  35.190  41.370  1.00  0.00           C  
ATOM   2308  OG1 THR A 222      51.790  37.310  40.540  1.00  0.00           O  
ATOM   2309  H   THR A 222      50.500  38.470  39.330  1.00  0.00           H  
ATOM   2310  HG1 THR A 222      52.400  37.180  41.320  1.00  0.00           H  
ATOM   2311  N   PHE A 223      47.590  37.080  40.510  1.00  0.00           N  
ATOM   2312  CA  PHE A 223      46.220  36.800  41.070  1.00  0.00           C  
ATOM   2313  C   PHE A 223      45.040  36.500  40.050  1.00  0.00           C  
ATOM   2314  O   PHE A 223      44.360  35.500  40.140  1.00  0.00           O  
ATOM   2315  CB  PHE A 223      45.900  37.980  42.000  1.00  0.00           C  
ATOM   2316  CG  PHE A 223      45.730  37.510  43.420  1.00  0.00           C  
ATOM   2317  CD1 PHE A 223      46.810  37.430  44.310  1.00  0.00           C  
ATOM   2318  CD2 PHE A 223      44.480  37.030  43.810  1.00  0.00           C  
ATOM   2319  CE1 PHE A 223      46.570  36.850  45.580  1.00  0.00           C  
ATOM   2320  CE2 PHE A 223      44.290  36.470  45.020  1.00  0.00           C  
ATOM   2321  CZ  PHE A 223      45.350  36.360  45.910  1.00  0.00           C  
ATOM   2322  H   PHE A 223      47.930  38.010  40.650  1.00  0.00           H  
ATOM   2323  HD1 PHE A 223      47.730  37.970  44.120  1.00  0.00           H  
ATOM   2324  HD2 PHE A 223      43.640  37.040  43.120  1.00  0.00           H  
ATOM   2325  HE1 PHE A 223      47.410  36.700  46.260  1.00  0.00           H  
ATOM   2326  HE2 PHE A 223      43.290  36.440  45.450  1.00  0.00           H  
ATOM   2327  HZ  PHE A 223      45.220  35.770  46.810  1.00  0.00           H  
ATOM   2328  N   ILE A 224      44.930  37.360  39.040  1.00  0.00           N  
ATOM   2329  CA  ILE A 224      43.840  37.270  37.980  1.00  0.00           C  
ATOM   2330  C   ILE A 224      43.850  35.980  37.140  1.00  0.00           C  
ATOM   2331  O   ILE A 224      42.850  35.280  37.110  1.00  0.00           O  
ATOM   2332  CB  ILE A 224      43.910  38.390  36.960  1.00  0.00           C  
ATOM   2333  CG1 ILE A 224      43.800  39.700  37.750  1.00  0.00           C  
ATOM   2334  CG2 ILE A 224      42.970  38.200  35.730  1.00  0.00           C  
ATOM   2335  CD  ILE A 224      44.250  40.930  36.980  1.00  0.00           C  
ATOM   2336  H   ILE A 224      45.730  37.920  38.830  1.00  0.00           H  
ATOM   2337  N   VAL A 225      45.060  35.520  36.660  1.00  0.00           N  
ATOM   2338  CA  VAL A 225      45.190  34.250  35.930  1.00  0.00           C  
ATOM   2339  C   VAL A 225      44.930  33.040  36.850  1.00  0.00           C  
ATOM   2340  O   VAL A 225      44.370  32.060  36.380  1.00  0.00           O  
ATOM   2341  CB  VAL A 225      46.470  34.130  35.050  1.00  0.00           C  
ATOM   2342  CG1 VAL A 225      46.370  35.270  34.110  1.00  0.00           C  
ATOM   2343  CG2 VAL A 225      47.770  34.170  35.850  1.00  0.00           C  
ATOM   2344  H   VAL A 225      45.830  36.150  36.720  1.00  0.00           H  
ATOM   2345  N   ILE A 226      45.320  33.060  38.120  1.00  0.00           N  
ATOM   2346  CA  ILE A 226      44.910  32.150  39.140  1.00  0.00           C  
ATOM   2347  C   ILE A 226      43.400  32.090  39.310  1.00  0.00           C  
ATOM   2348  O   ILE A 226      42.900  30.940  39.020  1.00  0.00           O  
ATOM   2349  CB  ILE A 226      45.630  32.150  40.530  1.00  0.00           C  
ATOM   2350  CG1 ILE A 226      47.210  32.080  40.310  1.00  0.00           C  
ATOM   2351  CG2 ILE A 226      45.120  31.130  41.510  1.00  0.00           C  
ATOM   2352  CD  ILE A 226      47.980  32.410  41.580  1.00  0.00           C  
ATOM   2353  H   ILE A 226      46.000  33.740  38.400  1.00  0.00           H  
ATOM   2354  N   ASP A 227      42.720  33.210  39.320  1.00  0.00           N  
ATOM   2355  CA  ASP A 227      41.220  33.160  39.400  1.00  0.00           C  
ATOM   2356  C   ASP A 227      40.630  32.570  38.090  1.00  0.00           C  
ATOM   2357  O   ASP A 227      39.840  31.590  38.170  1.00  0.00           O  
ATOM   2358  CB  ASP A 227      40.630  34.460  39.860  1.00  0.00           C  
ATOM   2359  CG  ASP A 227      39.120  34.540  39.970  1.00  0.00           C  
ATOM   2360  OD1 ASP A 227      38.690  35.680  40.080  1.00  0.00           O  
ATOM   2361  OD2 ASP A 227      38.340  33.530  39.810  1.00  0.00           O1-
ATOM   2362  H   ASP A 227      43.120  34.110  39.160  1.00  0.00           H  
ATOM   2363  N   ILE A 228      41.180  32.980  36.940  1.00  0.00           N  
ATOM   2364  CA  ILE A 228      40.570  32.500  35.640  1.00  0.00           C  
ATOM   2365  C   ILE A 228      40.820  31.000  35.490  1.00  0.00           C  
ATOM   2366  O   ILE A 228      39.960  30.250  35.080  1.00  0.00           O  
ATOM   2367  CB  ILE A 228      41.130  33.310  34.450  1.00  0.00           C  
ATOM   2368  CG1 ILE A 228      40.710  34.720  34.650  1.00  0.00           C  
ATOM   2369  CG2 ILE A 228      40.730  32.790  33.060  1.00  0.00           C  
ATOM   2370  CD  ILE A 228      41.530  35.570  33.640  1.00  0.00           C  
ATOM   2371  H   ILE A 228      41.730  33.820  36.960  1.00  0.00           H  
ATOM   2372  N   LEU A 229      42.050  30.540  35.830  1.00  0.00           N  
ATOM   2373  CA  LEU A 229      42.390  29.150  35.600  1.00  0.00           C  
ATOM   2374  C   LEU A 229      41.710  28.210  36.650  1.00  0.00           C  
ATOM   2375  O   LEU A 229      41.190  27.090  36.260  1.00  0.00           O  
ATOM   2376  CB  LEU A 229      43.880  28.900  35.350  1.00  0.00           C  
ATOM   2377  CG  LEU A 229      44.400  29.260  33.980  1.00  0.00           C  
ATOM   2378  CD1 LEU A 229      45.910  28.920  33.870  1.00  0.00           C  
ATOM   2379  CD2 LEU A 229      43.570  28.630  32.840  1.00  0.00           C  
ATOM   2380  H   LEU A 229      42.870  31.120  35.910  1.00  0.00           H  
ATOM   2381  N   ILE A 230      41.720  28.590  37.950  1.00  0.00           N  
ATOM   2382  CA  ILE A 230      40.900  27.920  38.950  1.00  0.00           C  
ATOM   2383  C   ILE A 230      39.390  27.880  38.660  1.00  0.00           C  
ATOM   2384  O   ILE A 230      38.770  26.880  38.860  1.00  0.00           O  
ATOM   2385  CB  ILE A 230      41.350  28.380  40.370  1.00  0.00           C  
ATOM   2386  CG1 ILE A 230      42.480  27.570  40.930  1.00  0.00           C  
ATOM   2387  CG2 ILE A 230      40.250  28.410  41.430  1.00  0.00           C  
ATOM   2388  CD  ILE A 230      43.740  27.540  40.180  1.00  0.00           C  
ATOM   2389  H   ILE A 230      42.160  29.380  38.390  1.00  0.00           H  
ATOM   2390  N   ASP A 231      38.870  28.970  38.020  1.00  0.00           N  
ATOM   2391  CA  ASP A 231      37.430  29.020  37.560  1.00  0.00           C  
ATOM   2392  C   ASP A 231      37.070  27.850  36.600  1.00  0.00           C  
ATOM   2393  O   ASP A 231      36.090  27.170  36.860  1.00  0.00           O  
ATOM   2394  CB  ASP A 231      37.250  30.270  36.770  1.00  0.00           C  
ATOM   2395  CG  ASP A 231      35.890  30.510  36.100  1.00  0.00           C  
ATOM   2396  OD1 ASP A 231      35.000  31.050  36.830  1.00  0.00           O  
ATOM   2397  OD2 ASP A 231      35.850  30.280  34.870  1.00  0.00           O1-
ATOM   2398  H   ASP A 231      39.300  29.870  37.970  1.00  0.00           H  
ATOM   2399  N   ILE A 232      37.890  27.560  35.560  1.00  0.00           N  
ATOM   2400  CA  ILE A 232      37.660  26.470  34.590  1.00  0.00           C  
ATOM   2401  C   ILE A 232      37.810  25.100  35.230  1.00  0.00           C  
ATOM   2402  O   ILE A 232      37.070  24.200  34.830  1.00  0.00           O  
ATOM   2403  CB  ILE A 232      38.430  26.670  33.200  1.00  0.00           C  
ATOM   2404  CG1 ILE A 232      37.890  25.590  32.220  1.00  0.00           C  
ATOM   2405  CG2 ILE A 232      39.920  26.370  33.490  1.00  0.00           C  
ATOM   2406  CD  ILE A 232      38.450  25.750  30.860  1.00  0.00           C  
ATOM   2407  H   ILE A 232      38.640  28.170  35.320  1.00  0.00           H  
ATOM   2408  N   ILE A 233      38.750  25.030  36.200  1.00  0.00           N  
ATOM   2409  CA  ILE A 233      39.010  23.760  37.010  1.00  0.00           C  
ATOM   2410  C   ILE A 233      37.780  23.580  37.920  1.00  0.00           C  
ATOM   2411  O   ILE A 233      37.180  22.510  37.990  1.00  0.00           O  
ATOM   2412  CB  ILE A 233      40.280  23.720  37.910  1.00  0.00           C  
ATOM   2413  CG1 ILE A 233      41.440  24.050  37.010  1.00  0.00           C  
ATOM   2414  CG2 ILE A 233      40.430  22.270  38.520  1.00  0.00           C  
ATOM   2415  CD  ILE A 233      42.620  24.560  37.770  1.00  0.00           C  
ATOM   2416  H   ILE A 233      39.440  25.750  36.250  1.00  0.00           H  
ATOM   2417  N   ARG A 234      37.270  24.640  38.600  1.00  0.00           N  
ATOM   2418  CA  ARG A 234      35.970  24.430  39.320  1.00  0.00           C  
ATOM   2419  C   ARG A 234      34.760  24.090  38.430  1.00  0.00           C  
ATOM   2420  O   ARG A 234      34.070  23.160  38.780  1.00  0.00           O  
ATOM   2421  CB  ARG A 234      35.660  25.510  40.370  1.00  0.00           C  
ATOM   2422  CG  ARG A 234      36.700  25.610  41.530  1.00  0.00           C  
ATOM   2423  CD  ARG A 234      36.250  26.430  42.710  1.00  0.00           C  
ATOM   2424  NE  ARG A 234      37.360  26.590  43.700  1.00  0.00           N  
ATOM   2425  CZ  ARG A 234      38.010  27.650  43.930  1.00  0.00           C  
ATOM   2426  NH1 ARG A 234      37.850  28.770  43.320  1.00  0.00           N1+
ATOM   2427  NH2 ARG A 234      38.930  27.790  44.890  1.00  0.00           N  
ATOM   2428  H   ARG A 234      37.790  25.470  38.770  1.00  0.00           H  
ATOM   2429  HE  ARG A 234      37.520  25.860  44.360  1.00  0.00           H  
ATOM   2430 1HH1 ARG A 234      37.050  28.790  42.720  1.00  0.00           H  
ATOM   2431 2HH1 ARG A 234      38.490  29.540  43.420  1.00  0.00           H  
ATOM   2432 1HH2 ARG A 234      39.050  27.070  45.570  1.00  0.00           H  
ATOM   2433 2HH2 ARG A 234      39.630  28.510  44.820  1.00  0.00           H  
ATOM   2434  N   GLU A 235      34.710  24.690  37.230  1.00  0.00           N  
ATOM   2435  CA  GLU A 235      33.590  24.460  36.330  1.00  0.00           C  
ATOM   2436  C   GLU A 235      33.620  23.130  35.560  1.00  0.00           C  
ATOM   2437  O   GLU A 235      32.560  22.700  35.100  1.00  0.00           O  
ATOM   2438  CB  GLU A 235      33.320  25.710  35.440  1.00  0.00           C  
ATOM   2439  CG  GLU A 235      32.710  26.900  36.170  1.00  0.00           C  
ATOM   2440  CD  GLU A 235      31.260  26.770  36.570  1.00  0.00           C  
ATOM   2441  OE1 GLU A 235      30.830  26.920  37.720  1.00  0.00           O  
ATOM   2442  OE2 GLU A 235      30.550  26.660  35.530  1.00  0.00           O1-
ATOM   2443  H   GLU A 235      35.340  25.440  37.010  1.00  0.00           H  
ATOM   2444  N   LYS A 236      34.830  22.620  35.370  1.00  0.00           N  
ATOM   2445  CA  LYS A 236      35.020  21.430  34.570  1.00  0.00           C  
ATOM   2446  C   LYS A 236      35.480  20.160  35.360  1.00  0.00           C  
ATOM   2447  O   LYS A 236      35.200  19.000  34.960  1.00  0.00           O  
ATOM   2448  CB  LYS A 236      35.860  21.550  33.320  1.00  0.00           C  
ATOM   2449  CG  LYS A 236      34.950  22.180  32.250  1.00  0.00           C  
ATOM   2450  CD  LYS A 236      35.730  22.490  31.040  1.00  0.00           C  
ATOM   2451  CE  LYS A 236      34.790  22.680  29.840  1.00  0.00           C  
ATOM   2452  NZ  LYS A 236      35.390  23.490  28.760  1.00  0.00           N1+
ATOM   2453  H   LYS A 236      35.650  23.090  35.690  1.00  0.00           H  
ATOM   2454  HZ1 LYS A 236      34.710  23.770  28.080  1.00  0.00           H  
ATOM   2455  HZ2 LYS A 236      35.780  24.340  29.110  1.00  0.00           H  
ATOM   2456  HZ3 LYS A 236      36.060  23.000  28.200  1.00  0.00           H  
ATOM   2457  N   GLY A 237      36.160  20.370  36.440  1.00  0.00           N  
ATOM   2458  CA  GLY A 237      36.850  19.200  37.020  1.00  0.00           C  
ATOM   2459  C   GLY A 237      38.300  18.980  36.440  1.00  0.00           C  
ATOM   2460  O   GLY A 237      38.920  19.850  35.880  1.00  0.00           O  
ATOM   2461  H   GLY A 237      36.380  21.240  36.880  1.00  0.00           H  
ATOM   2462  N   VAL A 238      38.680  17.720  36.640  1.00  0.00           N  
ATOM   2463  CA  VAL A 238      39.940  17.120  36.170  1.00  0.00           C  
ATOM   2464  C   VAL A 238      40.050  17.340  34.610  1.00  0.00           C  
ATOM   2465  O   VAL A 238      41.120  17.590  34.040  1.00  0.00           O  
ATOM   2466  CB  VAL A 238      40.000  15.620  36.550  1.00  0.00           C  
ATOM   2467  CG1 VAL A 238      41.220  15.000  35.880  1.00  0.00           C  
ATOM   2468  CG2 VAL A 238      39.860  15.380  38.070  1.00  0.00           C  
ATOM   2469  H   VAL A 238      38.150  17.060  37.170  1.00  0.00           H  
ATOM   2470  N   ASP A 239      38.860  17.220  33.950  1.00  0.00           N  
ATOM   2471  CA  ASP A 239      38.720  17.570  32.490  1.00  0.00           C  
ATOM   2472  C   ASP A 239      39.040  18.980  31.890  1.00  0.00           C  
ATOM   2473  O   ASP A 239      38.990  19.200  30.670  1.00  0.00           O  
ATOM   2474  CB  ASP A 239      37.240  17.290  31.970  1.00  0.00           C  
ATOM   2475  CG  ASP A 239      36.680  15.900  32.110  1.00  0.00           C  
ATOM   2476  OD1 ASP A 239      35.970  15.420  31.160  1.00  0.00           O  
ATOM   2477  OD2 ASP A 239      36.950  15.240  33.110  1.00  0.00           O1-
ATOM   2478  H   ASP A 239      38.070  16.870  34.460  1.00  0.00           H  
ATOM   2479  N   CYS A 240      39.580  19.870  32.720  1.00  0.00           N  
ATOM   2480  CA  CYS A 240      39.840  21.320  32.390  1.00  0.00           C  
ATOM   2481  C   CYS A 240      40.930  21.610  31.320  1.00  0.00           C  
ATOM   2482  O   CYS A 240      42.110  21.210  31.380  1.00  0.00           O  
ATOM   2483  CB  CYS A 240      40.290  22.060  33.610  1.00  0.00           C  
ATOM   2484  SG  CYS A 240      41.710  21.350  34.480  1.00  0.00           S  
ATOM   2485  H   CYS A 240      39.960  19.580  33.600  1.00  0.00           H  
ATOM   2486  HG  CYS A 240      42.620  20.920  33.610  1.00  0.00           H  
ATOM   2487  N   ASP A 241      40.450  22.230  30.220  1.00  0.00           N  
ATOM   2488  CA  ASP A 241      41.370  22.860  29.180  1.00  0.00           C  
ATOM   2489  C   ASP A 241      42.100  23.990  29.800  1.00  0.00           C  
ATOM   2490  O   ASP A 241      41.520  24.950  30.290  1.00  0.00           O  
ATOM   2491  CB  ASP A 241      40.410  23.430  28.140  1.00  0.00           C  
ATOM   2492  CG  ASP A 241      39.260  22.440  27.710  1.00  0.00           C  
ATOM   2493  OD1 ASP A 241      39.500  21.650  26.760  1.00  0.00           O  
ATOM   2494  OD2 ASP A 241      38.200  22.480  28.390  1.00  0.00           O1-
ATOM   2495  H   ASP A 241      39.480  22.210  30.000  1.00  0.00           H  
ATOM   2496  N   ILE A 242      43.450  23.860  29.760  1.00  0.00           N  
ATOM   2497  CA  ILE A 242      44.370  24.920  30.270  1.00  0.00           C  
ATOM   2498  C   ILE A 242      45.310  25.300  29.110  1.00  0.00           C  
ATOM   2499  O   ILE A 242      45.890  24.400  28.530  1.00  0.00           O  
ATOM   2500  CB  ILE A 242      45.240  24.380  31.440  1.00  0.00           C  
ATOM   2501  CG1 ILE A 242      44.230  24.030  32.540  1.00  0.00           C  
ATOM   2502  CG2 ILE A 242      46.290  25.320  32.020  1.00  0.00           C  
ATOM   2503  CD  ILE A 242      43.480  25.200  33.210  1.00  0.00           C  
ATOM   2504  H   ILE A 242      43.830  22.940  29.640  1.00  0.00           H  
ATOM   2505  N   ASP A 243      45.340  26.590  28.780  1.00  0.00           N  
ATOM   2506  CA  ASP A 243      46.430  27.140  27.950  1.00  0.00           C  
ATOM   2507  C   ASP A 243      47.040  28.430  28.520  1.00  0.00           C  
ATOM   2508  O   ASP A 243      46.420  29.490  28.500  1.00  0.00           O  
ATOM   2509  CB  ASP A 243      46.040  27.350  26.480  1.00  0.00           C  
ATOM   2510  CG  ASP A 243      47.170  27.160  25.470  1.00  0.00           C  
ATOM   2511  OD1 ASP A 243      48.110  27.990  25.540  1.00  0.00           O  
ATOM   2512  OD2 ASP A 243      47.130  26.280  24.560  1.00  0.00           O1-
ATOM   2513  H   ASP A 243      44.640  27.270  28.990  1.00  0.00           H  
ATOM   2514  N   VAL A 244      48.290  28.330  29.060  1.00  0.00           N  
ATOM   2515  CA  VAL A 244      48.970  29.400  29.820  1.00  0.00           C  
ATOM   2516  C   VAL A 244      49.540  30.460  28.820  1.00  0.00           C  
ATOM   2517  O   VAL A 244      49.100  31.600  29.050  1.00  0.00           O  
ATOM   2518  CB  VAL A 244      49.980  28.820  30.810  1.00  0.00           C  
ATOM   2519  CG1 VAL A 244      50.340  29.780  31.890  1.00  0.00           C  
ATOM   2520  CG2 VAL A 244      49.360  27.650  31.530  1.00  0.00           C  
ATOM   2521  H   VAL A 244      48.780  27.510  28.790  1.00  0.00           H  
ATOM   2522  N   PRO A 245      50.210  30.130  27.740  1.00  0.00           N  
ATOM   2523  CA  PRO A 245      50.530  31.150  26.780  1.00  0.00           C  
ATOM   2524  C   PRO A 245      49.370  31.960  26.140  1.00  0.00           C  
ATOM   2525  O   PRO A 245      49.360  33.220  26.190  1.00  0.00           O  
ATOM   2526  CB  PRO A 245      51.540  30.620  25.780  1.00  0.00           C  
ATOM   2527  CG  PRO A 245      51.540  29.140  26.000  1.00  0.00           C  
ATOM   2528  CD  PRO A 245      51.050  28.950  27.460  1.00  0.00           C  
ATOM   2529  N   LYS A 246      48.220  31.220  26.040  1.00  0.00           N  
ATOM   2530  CA  LYS A 246      46.980  31.860  25.550  1.00  0.00           C  
ATOM   2531  C   LYS A 246      46.400  32.850  26.620  1.00  0.00           C  
ATOM   2532  O   LYS A 246      46.250  34.040  26.320  1.00  0.00           O  
ATOM   2533  CB  LYS A 246      45.840  30.880  25.120  1.00  0.00           C  
ATOM   2534  CG  LYS A 246      45.100  31.490  23.950  1.00  0.00           C  
ATOM   2535  CD  LYS A 246      44.150  30.460  23.400  1.00  0.00           C  
ATOM   2536  CE  LYS A 246      44.980  29.530  22.540  1.00  0.00           C  
ATOM   2537  NZ  LYS A 246      44.310  28.240  22.190  1.00  0.00           N1+
ATOM   2538  H   LYS A 246      48.150  30.230  26.140  1.00  0.00           H  
ATOM   2539  HZ1 LYS A 246      43.720  28.480  21.410  1.00  0.00           H  
ATOM   2540  HZ2 LYS A 246      45.040  27.580  21.980  1.00  0.00           H  
ATOM   2541  HZ3 LYS A 246      43.720  27.910  22.920  1.00  0.00           H  
ATOM   2542  N   THR A 247      46.120  32.380  27.810  1.00  0.00           N  
ATOM   2543  CA  THR A 247      45.780  33.240  28.920  1.00  0.00           C  
ATOM   2544  C   THR A 247      46.760  34.370  29.260  1.00  0.00           C  
ATOM   2545  O   THR A 247      46.330  35.510  29.390  1.00  0.00           O  
ATOM   2546  CB  THR A 247      45.500  32.480  30.290  1.00  0.00           C  
ATOM   2547  CG2 THR A 247      44.830  33.450  31.290  1.00  0.00           C  
ATOM   2548  OG1 THR A 247      44.650  31.350  30.060  1.00  0.00           O  
ATOM   2549  H   THR A 247      46.180  31.380  27.920  1.00  0.00           H  
ATOM   2550  HG1 THR A 247      43.800  31.660  29.640  1.00  0.00           H  
ATOM   2551  N   ILE A 248      48.050  34.130  29.190  1.00  0.00           N  
ATOM   2552  CA  ILE A 248      49.100  35.170  29.380  1.00  0.00           C  
ATOM   2553  C   ILE A 248      49.030  36.300  28.350  1.00  0.00           C  
ATOM   2554  O   ILE A 248      49.100  37.470  28.610  1.00  0.00           O  
ATOM   2555  CB  ILE A 248      50.520  34.600  29.540  1.00  0.00           C  
ATOM   2556  CG1 ILE A 248      50.680  34.120  30.960  1.00  0.00           C  
ATOM   2557  CG2 ILE A 248      51.640  35.600  29.220  1.00  0.00           C  
ATOM   2558  CD  ILE A 248      51.990  33.500  31.380  1.00  0.00           C  
ATOM   2559  H   ILE A 248      48.390  33.190  29.140  1.00  0.00           H  
ATOM   2560  N   GLN A 249      48.870  35.860  27.090  1.00  0.00           N  
ATOM   2561  CA  GLN A 249      48.690  36.770  25.930  1.00  0.00           C  
ATOM   2562  C   GLN A 249      47.450  37.640  26.060  1.00  0.00           C  
ATOM   2563  O   GLN A 249      47.540  38.880  25.950  1.00  0.00           O  
ATOM   2564  CB  GLN A 249      48.770  36.100  24.580  1.00  0.00           C  
ATOM   2565  CG  GLN A 249      50.210  35.920  24.210  1.00  0.00           C  
ATOM   2566  CD  GLN A 249      50.440  35.130  22.920  1.00  0.00           C  
ATOM   2567  NE2 GLN A 249      50.930  35.890  21.970  1.00  0.00           N  
ATOM   2568  OE1 GLN A 249      50.410  33.910  22.760  1.00  0.00           O  
ATOM   2569  H   GLN A 249      48.950  34.910  26.790  1.00  0.00           H  
ATOM   2570 1HE2 GLN A 249      51.200  36.840  22.110  1.00  0.00           H  
ATOM   2571 2HE2 GLN A 249      50.930  35.550  21.020  1.00  0.00           H  
ATOM   2572  N   MET A 250      46.330  37.040  26.510  1.00  0.00           N  
ATOM   2573  CA  MET A 250      45.030  37.670  26.630  1.00  0.00           C  
ATOM   2574  C   MET A 250      44.900  38.730  27.710  1.00  0.00           C  
ATOM   2575  O   MET A 250      44.320  39.780  27.440  1.00  0.00           O  
ATOM   2576  CB  MET A 250      44.050  36.520  26.780  1.00  0.00           C  
ATOM   2577  CG  MET A 250      42.610  36.860  26.430  1.00  0.00           C  
ATOM   2578  SD  MET A 250      41.620  37.660  27.750  1.00  0.00           S  
ATOM   2579  CE  MET A 250      41.810  36.510  29.080  1.00  0.00           C  
ATOM   2580  H   MET A 250      46.360  36.040  26.530  1.00  0.00           H  
ATOM   2581  N   VAL A 251      45.640  38.520  28.790  1.00  0.00           N  
ATOM   2582  CA  VAL A 251      45.850  39.570  29.810  1.00  0.00           C  
ATOM   2583  C   VAL A 251      46.810  40.730  29.520  1.00  0.00           C  
ATOM   2584  O   VAL A 251      46.270  41.800  29.670  1.00  0.00           O  
ATOM   2585  CB  VAL A 251      45.900  39.110  31.300  1.00  0.00           C  
ATOM   2586  CG1 VAL A 251      44.470  38.680  31.730  1.00  0.00           C  
ATOM   2587  CG2 VAL A 251      46.810  37.930  31.420  1.00  0.00           C  
ATOM   2588  H   VAL A 251      45.720  37.570  29.080  1.00  0.00           H  
ATOM   2589  N   ARG A 252      47.770  40.480  28.630  1.00  0.00           N  
ATOM   2590  CA  ARG A 252      48.680  41.520  28.110  1.00  0.00           C  
ATOM   2591  C   ARG A 252      48.040  42.320  26.970  1.00  0.00           C  
ATOM   2592  O   ARG A 252      48.510  43.500  26.820  1.00  0.00           O  
ATOM   2593  CB  ARG A 252      49.900  40.750  27.700  1.00  0.00           C  
ATOM   2594  CG  ARG A 252      50.750  40.550  28.940  1.00  0.00           C  
ATOM   2595  CD  ARG A 252      52.060  39.860  28.620  1.00  0.00           C  
ATOM   2596  NE  ARG A 252      52.920  39.890  29.860  1.00  0.00           N  
ATOM   2597  CZ  ARG A 252      54.120  40.390  29.990  1.00  0.00           C  
ATOM   2598  NH1 ARG A 252      54.700  40.720  28.810  1.00  0.00           N1+
ATOM   2599  NH2 ARG A 252      54.920  40.280  31.060  1.00  0.00           N  
ATOM   2600  H   ARG A 252      47.980  39.510  28.460  1.00  0.00           H  
ATOM   2601  HE  ARG A 252      52.370  39.730  30.690  1.00  0.00           H  
ATOM   2602 1HH1 ARG A 252      54.290  40.490  27.920  1.00  0.00           H  
ATOM   2603 2HH1 ARG A 252      55.640  41.060  28.880  1.00  0.00           H  
ATOM   2604 1HH2 ARG A 252      54.750  39.710  31.860  1.00  0.00           H  
ATOM   2605 2HH2 ARG A 252      55.700  40.900  31.140  1.00  0.00           H  
ATOM   2606  N   SER A 253      47.260  41.630  26.180  1.00  0.00           N  
ATOM   2607  CA  SER A 253      46.270  42.290  25.270  1.00  0.00           C  
ATOM   2608  C   SER A 253      45.170  43.130  25.910  1.00  0.00           C  
ATOM   2609  O   SER A 253      44.780  44.120  25.310  1.00  0.00           O  
ATOM   2610  CB  SER A 253      45.670  41.280  24.280  1.00  0.00           C  
ATOM   2611  OG  SER A 253      46.740  40.490  23.790  1.00  0.00           O  
ATOM   2612  H   SER A 253      47.440  40.700  25.860  1.00  0.00           H  
ATOM   2613  HG  SER A 253      46.360  39.570  23.710  1.00  0.00           H  
ATOM   2614  N   GLN A 254      44.630  42.750  27.060  1.00  0.00           N  
ATOM   2615  CA  GLN A 254      43.800  43.670  27.920  1.00  0.00           C  
ATOM   2616  C   GLN A 254      44.500  44.750  28.860  1.00  0.00           C  
ATOM   2617  O   GLN A 254      43.940  45.830  29.090  1.00  0.00           O  
ATOM   2618  CB  GLN A 254      42.880  42.810  28.770  1.00  0.00           C  
ATOM   2619  CG  GLN A 254      41.950  42.010  27.800  1.00  0.00           C  
ATOM   2620  CD  GLN A 254      40.680  41.630  28.400  1.00  0.00           C  
ATOM   2621  NE2 GLN A 254      40.390  40.410  28.140  1.00  0.00           N  
ATOM   2622  OE1 GLN A 254      39.960  42.470  28.940  1.00  0.00           O  
ATOM   2623  H   GLN A 254      44.530  41.790  27.350  1.00  0.00           H  
ATOM   2624 1HE2 GLN A 254      41.020  39.910  27.550  1.00  0.00           H  
ATOM   2625 2HE2 GLN A 254      39.580  39.950  28.500  1.00  0.00           H  
ATOM   2626  N   ARG A 255      45.700  44.420  29.450  1.00  0.00           N  
ATOM   2627  CA  ARG A 255      46.490  45.290  30.370  1.00  0.00           C  
ATOM   2628  C   ARG A 255      47.960  44.880  30.330  1.00  0.00           C  
ATOM   2629  O   ARG A 255      48.280  43.730  30.680  1.00  0.00           O  
ATOM   2630  CB  ARG A 255      45.880  45.270  31.800  1.00  0.00           C  
ATOM   2631  CG  ARG A 255      46.760  45.930  32.880  1.00  0.00           C  
ATOM   2632  CD  ARG A 255      46.160  47.210  33.430  1.00  0.00           C  
ATOM   2633  NE  ARG A 255      46.730  47.540  34.700  1.00  0.00           N  
ATOM   2634  CZ  ARG A 255      46.560  48.820  35.180  1.00  0.00           C  
ATOM   2635  NH1 ARG A 255      45.690  49.670  34.660  1.00  0.00           N1+
ATOM   2636  NH2 ARG A 255      47.420  49.410  36.040  1.00  0.00           N  
ATOM   2637  H   ARG A 255      45.970  43.480  29.240  1.00  0.00           H  
ATOM   2638  HE  ARG A 255      47.290  46.900  35.220  1.00  0.00           H  
ATOM   2639 1HH1 ARG A 255      44.940  49.510  34.020  1.00  0.00           H  
ATOM   2640 2HH1 ARG A 255      45.860  50.630  34.880  1.00  0.00           H  
ATOM   2641 1HH2 ARG A 255      48.320  49.140  36.390  1.00  0.00           H  
ATOM   2642 2HH2 ARG A 255      47.150  50.330  36.290  1.00  0.00           H  
ATOM   2643  N   SER A 256      48.860  45.770  29.860  1.00  0.00           N  
ATOM   2644  CA  SER A 256      50.250  45.480  29.490  1.00  0.00           C  
ATOM   2645  C   SER A 256      51.200  45.360  30.710  1.00  0.00           C  
ATOM   2646  O   SER A 256      51.250  46.220  31.580  1.00  0.00           O  
ATOM   2647  CB  SER A 256      50.860  46.360  28.430  1.00  0.00           C  
ATOM   2648  OG  SER A 256      50.530  47.790  28.570  1.00  0.00           O  
ATOM   2649  H   SER A 256      48.680  46.730  29.650  1.00  0.00           H  
ATOM   2650  HG  SER A 256      50.550  48.330  27.730  1.00  0.00           H  
ATOM   2651  N   GLY A 257      52.080  44.360  30.590  1.00  0.00           N  
ATOM   2652  CA  GLY A 257      53.040  43.950  31.610  1.00  0.00           C  
ATOM   2653  C   GLY A 257      52.500  42.800  32.470  1.00  0.00           C  
ATOM   2654  O   GLY A 257      53.360  42.160  33.070  1.00  0.00           O  
ATOM   2655  H   GLY A 257      52.350  43.910  29.740  1.00  0.00           H  
ATOM   2656  N   MET A 258      51.230  42.400  32.380  1.00  0.00           N  
ATOM   2657  CA  MET A 258      50.660  41.250  33.130  1.00  0.00           C  
ATOM   2658  C   MET A 258      51.370  39.890  33.140  1.00  0.00           C  
ATOM   2659  O   MET A 258      51.680  39.320  32.080  1.00  0.00           O  
ATOM   2660  CB  MET A 258      49.240  41.010  32.650  1.00  0.00           C  
ATOM   2661  CG  MET A 258      48.250  42.080  33.100  1.00  0.00           C  
ATOM   2662  SD  MET A 258      47.300  41.490  34.590  1.00  0.00           S  
ATOM   2663  CE  MET A 258      47.120  43.080  35.390  1.00  0.00           C  
ATOM   2664  H   MET A 258      50.650  42.820  31.670  1.00  0.00           H  
ATOM   2665  N   VAL A 259      51.820  39.560  34.350  1.00  0.00           N  
ATOM   2666  CA  VAL A 259      52.750  38.420  34.690  1.00  0.00           C  
ATOM   2667  C   VAL A 259      54.230  38.580  34.060  1.00  0.00           C  
ATOM   2668  O   VAL A 259      54.460  38.290  32.870  1.00  0.00           O  
ATOM   2669  CB  VAL A 259      52.300  37.000  34.220  1.00  0.00           C  
ATOM   2670  CG1 VAL A 259      53.160  35.780  34.650  1.00  0.00           C  
ATOM   2671  CG2 VAL A 259      50.850  36.720  34.670  1.00  0.00           C  
ATOM   2672  H   VAL A 259      51.580  40.110  35.140  1.00  0.00           H  
ATOM   2673  N   GLN A 260      55.170  39.120  34.820  1.00  0.00           N  
ATOM   2674  CA  GLN A 260      56.500  39.480  34.390  1.00  0.00           C  
ATOM   2675  C   GLN A 260      57.670  38.460  34.460  1.00  0.00           C  
ATOM   2676  O   GLN A 260      58.260  38.030  33.490  1.00  0.00           O  
ATOM   2677  CB  GLN A 260      56.950  40.800  35.060  1.00  0.00           C  
ATOM   2678  CG  GLN A 260      56.350  42.110  34.490  1.00  0.00           C  
ATOM   2679  CD  GLN A 260      57.000  42.490  33.160  1.00  0.00           C  
ATOM   2680  NE2 GLN A 260      57.270  43.770  32.980  1.00  0.00           N  
ATOM   2681  OE1 GLN A 260      57.030  41.730  32.190  1.00  0.00           O  
ATOM   2682  H   GLN A 260      55.060  39.090  35.820  1.00  0.00           H  
ATOM   2683 1HE2 GLN A 260      57.160  44.430  33.720  1.00  0.00           H  
ATOM   2684 2HE2 GLN A 260      57.540  44.140  32.090  1.00  0.00           H  
ATOM   2685  N   THR A 261      57.900  37.860  35.630  1.00  0.00           N  
ATOM   2686  CA  THR A 261      59.100  37.040  35.890  1.00  0.00           C  
ATOM   2687  C   THR A 261      58.740  35.570  35.910  1.00  0.00           C  
ATOM   2688  O   THR A 261      57.580  35.130  36.170  1.00  0.00           O  
ATOM   2689  CB  THR A 261      59.790  37.510  37.140  1.00  0.00           C  
ATOM   2690  CG2 THR A 261      60.810  38.680  36.900  1.00  0.00           C  
ATOM   2691  OG1 THR A 261      58.940  37.620  38.280  1.00  0.00           O  
ATOM   2692  H   THR A 261      57.190  37.710  36.310  1.00  0.00           H  
ATOM   2693  HG1 THR A 261      59.510  37.750  39.090  1.00  0.00           H  
ATOM   2694  N   GLU A 262      59.790  34.790  35.750  1.00  0.00           N  
ATOM   2695  CA  GLU A 262      59.760  33.280  35.630  1.00  0.00           C  
ATOM   2696  C   GLU A 262      59.190  32.710  36.930  1.00  0.00           C  
ATOM   2697  O   GLU A 262      58.280  31.870  36.830  1.00  0.00           O  
ATOM   2698  CB  GLU A 262      61.150  32.550  35.280  1.00  0.00           C  
ATOM   2699  CG  GLU A 262      61.870  33.100  34.080  1.00  0.00           C  
ATOM   2700  CD  GLU A 262      62.920  34.150  34.530  1.00  0.00           C  
ATOM   2701  OE1 GLU A 262      64.090  33.840  34.490  1.00  0.00           O  
ATOM   2702  OE2 GLU A 262      62.560  35.300  34.880  1.00  0.00           O1-
ATOM   2703  H   GLU A 262      60.720  35.130  35.690  1.00  0.00           H  
ATOM   2704  N   ALA A 263      59.490  33.200  38.070  1.00  0.00           N  
ATOM   2705  CA  ALA A 263      58.960  32.750  39.380  1.00  0.00           C  
ATOM   2706  C   ALA A 263      57.420  32.940  39.370  1.00  0.00           C  
ATOM   2707  O   ALA A 263      56.830  32.000  39.870  1.00  0.00           O  
ATOM   2708  CB  ALA A 263      59.690  33.440  40.550  1.00  0.00           C  
ATOM   2709  H   ALA A 263      60.290  33.780  38.240  1.00  0.00           H  
ATOM   2710  N   GLN A 264      56.830  33.850  38.600  1.00  0.00           N  
ATOM   2711  CA  GLN A 264      55.350  33.940  38.540  1.00  0.00           C  
ATOM   2712  C   GLN A 264      54.680  32.830  37.740  1.00  0.00           C  
ATOM   2713  O   GLN A 264      53.830  32.120  38.260  1.00  0.00           O  
ATOM   2714  CB  GLN A 264      54.820  35.340  38.120  1.00  0.00           C  
ATOM   2715  CG  GLN A 264      55.560  36.470  38.730  1.00  0.00           C  
ATOM   2716  CD  GLN A 264      55.060  37.780  38.220  1.00  0.00           C  
ATOM   2717  NE2 GLN A 264      53.830  38.200  38.410  1.00  0.00           N  
ATOM   2718  OE1 GLN A 264      55.820  38.530  37.630  1.00  0.00           O  
ATOM   2719  H   GLN A 264      57.340  34.370  37.920  1.00  0.00           H  
ATOM   2720 1HE2 GLN A 264      53.110  37.730  38.920  1.00  0.00           H  
ATOM   2721 2HE2 GLN A 264      53.660  39.170  38.240  1.00  0.00           H  
ATOM   2722  N   TYR A 265      55.320  32.510  36.610  1.00  0.00           N  
ATOM   2723  CA  TYR A 265      54.870  31.450  35.690  1.00  0.00           C  
ATOM   2724  C   TYR A 265      54.880  30.080  36.400  1.00  0.00           C  
ATOM   2725  O   TYR A 265      53.880  29.420  36.600  1.00  0.00           O  
ATOM   2726  CB  TYR A 265      55.740  31.390  34.460  1.00  0.00           C  
ATOM   2727  CG  TYR A 265      55.200  30.510  33.320  1.00  0.00           C  
ATOM   2728  CD1 TYR A 265      54.850  31.110  32.130  1.00  0.00           C  
ATOM   2729  CD2 TYR A 265      55.170  29.130  33.300  1.00  0.00           C  
ATOM   2730  CE1 TYR A 265      54.410  30.390  31.000  1.00  0.00           C  
ATOM   2731  CE2 TYR A 265      54.840  28.330  32.240  1.00  0.00           C  
ATOM   2732  CZ  TYR A 265      54.430  29.010  31.080  1.00  0.00           C  
ATOM   2733  OH  TYR A 265      54.100  28.270  29.970  1.00  0.00           O  
ATOM   2734  H   TYR A 265      56.260  32.710  36.330  1.00  0.00           H  
ATOM   2735  HD1 TYR A 265      55.040  32.180  32.050  1.00  0.00           H  
ATOM   2736  HD2 TYR A 265      55.510  28.610  34.200  1.00  0.00           H  
ATOM   2737  HE1 TYR A 265      54.110  30.880  30.070  1.00  0.00           H  
ATOM   2738  HE2 TYR A 265      55.010  27.260  32.240  1.00  0.00           H  
ATOM   2739  HH  TYR A 265      54.120  28.930  29.210  1.00  0.00           H  
ATOM   2740  N   ARG A 266      55.990  29.940  37.140  1.00  0.00           N  
ATOM   2741  CA  ARG A 266      56.160  28.740  37.980  1.00  0.00           C  
ATOM   2742  C   ARG A 266      55.150  28.650  39.190  1.00  0.00           C  
ATOM   2743  O   ARG A 266      54.460  27.650  39.240  1.00  0.00           O  
ATOM   2744  CB  ARG A 266      57.560  28.810  38.580  1.00  0.00           C  
ATOM   2745  CG  ARG A 266      57.940  27.430  39.110  1.00  0.00           C  
ATOM   2746  CD  ARG A 266      59.520  27.200  39.320  1.00  0.00           C  
ATOM   2747  NE  ARG A 266      59.970  27.940  40.500  1.00  0.00           N  
ATOM   2748  CZ  ARG A 266      60.890  28.950  40.350  1.00  0.00           C  
ATOM   2749  NH1 ARG A 266      61.510  29.250  39.210  1.00  0.00           N1+
ATOM   2750  NH2 ARG A 266      61.280  29.540  41.420  1.00  0.00           N  
ATOM   2751  H   ARG A 266      56.680  30.640  37.340  1.00  0.00           H  
ATOM   2752  HE  ARG A 266      59.940  27.420  41.350  1.00  0.00           H  
ATOM   2753 1HH1 ARG A 266      61.390  28.610  38.450  1.00  0.00           H  
ATOM   2754 2HH1 ARG A 266      61.860  30.150  38.950  1.00  0.00           H  
ATOM   2755 1HH2 ARG A 266      60.910  29.390  42.340  1.00  0.00           H  
ATOM   2756 2HH2 ARG A 266      62.040  30.180  41.420  1.00  0.00           H  
ATOM   2757  N   PHE A 267      55.000  29.720  40.010  1.00  0.00           N  
ATOM   2758  CA  PHE A 267      53.900  29.770  41.000  1.00  0.00           C  
ATOM   2759  C   PHE A 267      52.480  29.630  40.420  1.00  0.00           C  
ATOM   2760  O   PHE A 267      51.780  28.670  40.800  1.00  0.00           O  
ATOM   2761  CB  PHE A 267      53.970  31.050  41.760  1.00  0.00           C  
ATOM   2762  CG  PHE A 267      53.230  31.050  43.100  1.00  0.00           C  
ATOM   2763  CD1 PHE A 267      53.770  30.530  44.260  1.00  0.00           C  
ATOM   2764  CD2 PHE A 267      51.960  31.560  43.190  1.00  0.00           C  
ATOM   2765  CE1 PHE A 267      53.090  30.530  45.460  1.00  0.00           C  
ATOM   2766  CE2 PHE A 267      51.270  31.540  44.420  1.00  0.00           C  
ATOM   2767  CZ  PHE A 267      51.860  31.080  45.610  1.00  0.00           C  
ATOM   2768  H   PHE A 267      55.490  30.580  39.900  1.00  0.00           H  
ATOM   2769  HD1 PHE A 267      54.860  30.490  44.200  1.00  0.00           H  
ATOM   2770  HD2 PHE A 267      51.440  31.970  42.330  1.00  0.00           H  
ATOM   2771  HE1 PHE A 267      53.640  30.070  46.280  1.00  0.00           H  
ATOM   2772  HE2 PHE A 267      50.270  31.960  44.380  1.00  0.00           H  
ATOM   2773  HZ  PHE A 267      51.310  31.140  46.550  1.00  0.00           H  
ATOM   2774  N   ILE A 268      52.250  30.110  39.230  1.00  0.00           N  
ATOM   2775  CA  ILE A 268      50.950  29.820  38.530  1.00  0.00           C  
ATOM   2776  C   ILE A 268      50.780  28.340  38.200  1.00  0.00           C  
ATOM   2777  O   ILE A 268      49.870  27.710  38.740  1.00  0.00           O  
ATOM   2778  CB  ILE A 268      50.630  30.820  37.380  1.00  0.00           C  
ATOM   2779  CG1 ILE A 268      50.740  32.230  37.920  1.00  0.00           C  
ATOM   2780  CG2 ILE A 268      49.220  30.580  36.800  1.00  0.00           C  
ATOM   2781  CD  ILE A 268      51.190  33.310  36.960  1.00  0.00           C  
ATOM   2782  H   ILE A 268      52.910  30.650  38.700  1.00  0.00           H  
ATOM   2783  N   TYR A 269      51.740  27.780  37.430  1.00  0.00           N  
ATOM   2784  CA  TYR A 269      51.780  26.320  37.040  1.00  0.00           C  
ATOM   2785  C   TYR A 269      51.920  25.320  38.210  1.00  0.00           C  
ATOM   2786  O   TYR A 269      51.150  24.380  38.160  1.00  0.00           O  
ATOM   2787  CB  TYR A 269      52.890  25.950  36.060  1.00  0.00           C  
ATOM   2788  CG  TYR A 269      52.470  25.030  34.900  1.00  0.00           C  
ATOM   2789  CD1 TYR A 269      51.960  25.650  33.760  1.00  0.00           C  
ATOM   2790  CD2 TYR A 269      52.790  23.650  34.880  1.00  0.00           C  
ATOM   2791  CE1 TYR A 269      51.670  24.900  32.690  1.00  0.00           C  
ATOM   2792  CE2 TYR A 269      52.560  22.890  33.760  1.00  0.00           C  
ATOM   2793  CZ  TYR A 269      52.000  23.550  32.720  1.00  0.00           C  
ATOM   2794  OH  TYR A 269      52.040  22.900  31.480  1.00  0.00           O  
ATOM   2795  H   TYR A 269      52.350  28.420  36.970  1.00  0.00           H  
ATOM   2796  HD1 TYR A 269      51.490  26.630  33.850  1.00  0.00           H  
ATOM   2797  HD2 TYR A 269      53.040  23.130  35.810  1.00  0.00           H  
ATOM   2798  HE1 TYR A 269      51.110  25.270  31.840  1.00  0.00           H  
ATOM   2799  HE2 TYR A 269      53.060  21.940  33.590  1.00  0.00           H  
ATOM   2800  HH  TYR A 269      51.950  23.660  30.830  1.00  0.00           H  
ATOM   2801  N   MET A 270      52.510  25.790  39.350  1.00  0.00           N  
ATOM   2802  CA  MET A 270      52.460  24.950  40.560  1.00  0.00           C  
ATOM   2803  C   MET A 270      51.090  25.090  41.220  1.00  0.00           C  
ATOM   2804  O   MET A 270      50.600  23.970  41.480  1.00  0.00           O  
ATOM   2805  CB  MET A 270      53.510  25.560  41.630  1.00  0.00           C  
ATOM   2806  CG  MET A 270      54.940  25.100  41.450  1.00  0.00           C  
ATOM   2807  SD  MET A 270      56.040  26.170  42.480  1.00  0.00           S  
ATOM   2808  CE  MET A 270      55.440  25.530  44.050  1.00  0.00           C  
ATOM   2809  H   MET A 270      53.060  26.620  39.310  1.00  0.00           H  
ATOM   2810  N   ALA A 271      50.520  26.260  41.370  1.00  0.00           N  
ATOM   2811  CA  ALA A 271      49.170  26.490  41.940  1.00  0.00           C  
ATOM   2812  C   ALA A 271      48.040  25.770  41.130  1.00  0.00           C  
ATOM   2813  O   ALA A 271      47.270  24.980  41.710  1.00  0.00           O  
ATOM   2814  CB  ALA A 271      48.820  27.980  42.190  1.00  0.00           C  
ATOM   2815  H   ALA A 271      50.970  27.080  41.000  1.00  0.00           H  
ATOM   2816  N   VAL A 272      48.060  25.780  39.750  1.00  0.00           N  
ATOM   2817  CA  VAL A 272      47.150  24.970  38.900  1.00  0.00           C  
ATOM   2818  C   VAL A 272      47.380  23.410  39.050  1.00  0.00           C  
ATOM   2819  O   VAL A 272      46.400  22.650  39.260  1.00  0.00           O  
ATOM   2820  CB  VAL A 272      47.300  25.410  37.450  1.00  0.00           C  
ATOM   2821  CG1 VAL A 272      46.210  24.800  36.570  1.00  0.00           C  
ATOM   2822  CG2 VAL A 272      47.230  26.900  37.250  1.00  0.00           C  
ATOM   2823  H   VAL A 272      48.740  26.240  39.180  1.00  0.00           H  
ATOM   2824  N   GLN A 273      48.670  23.050  39.010  1.00  0.00           N  
ATOM   2825  CA  GLN A 273      48.950  21.600  39.130  1.00  0.00           C  
ATOM   2826  C   GLN A 273      48.600  21.030  40.580  1.00  0.00           C  
ATOM   2827  O   GLN A 273      47.710  20.210  40.730  1.00  0.00           O  
ATOM   2828  CB  GLN A 273      50.430  21.290  38.700  1.00  0.00           C  
ATOM   2829  CG  GLN A 273      50.700  21.420  37.220  1.00  0.00           C  
ATOM   2830  CD  GLN A 273      51.910  20.700  36.700  1.00  0.00           C  
ATOM   2831  NE2 GLN A 273      51.720  19.450  36.320  1.00  0.00           N  
ATOM   2832  OE1 GLN A 273      53.040  21.130  36.810  1.00  0.00           O  
ATOM   2833  H   GLN A 273      49.470  23.570  38.710  1.00  0.00           H  
ATOM   2834 1HE2 GLN A 273      50.790  19.090  36.280  1.00  0.00           H  
ATOM   2835 2HE2 GLN A 273      52.530  18.870  36.360  1.00  0.00           H  
ATOM   2836  N   HIS A 274      48.800  21.860  41.600  1.00  0.00           N  
ATOM   2837  CA  HIS A 274      48.440  21.580  43.020  1.00  0.00           C  
ATOM   2838  C   HIS A 274      46.960  21.510  43.070  1.00  0.00           C  
ATOM   2839  O   HIS A 274      46.410  20.630  43.680  1.00  0.00           O  
ATOM   2840  CB  HIS A 274      48.990  22.540  44.120  1.00  0.00           C  
ATOM   2841  CG  HIS A 274      48.470  22.280  45.580  1.00  0.00           C  
ATOM   2842  CD2 HIS A 274      47.420  22.830  46.150  1.00  0.00           C  
ATOM   2843  ND1 HIS A 274      49.250  21.690  46.480  1.00  0.00           N  
ATOM   2844  CE1 HIS A 274      48.650  21.980  47.640  1.00  0.00           C  
ATOM   2845  NE2 HIS A 274      47.520  22.720  47.450  1.00  0.00           N  
ATOM   2846  H   HIS A 274      49.290  22.720  41.430  1.00  0.00           H  
ATOM   2847  HD2 HIS A 274      46.640  23.270  45.520  1.00  0.00           H  
ATOM   2848  HE1 HIS A 274      49.070  21.710  48.600  1.00  0.00           H  
ATOM   2849  HE2 HIS A 274      47.030  23.270  48.120  1.00  0.00           H  
ATOM   2850  N   TYR A 275      46.200  22.430  42.450  1.00  0.00           N  
ATOM   2851  CA  TYR A 275      44.720  22.420  42.510  1.00  0.00           C  
ATOM   2852  C   TYR A 275      43.930  21.300  41.800  1.00  0.00           C  
ATOM   2853  O   TYR A 275      43.370  20.470  42.500  1.00  0.00           O  
ATOM   2854  CB  TYR A 275      44.110  23.770  42.160  1.00  0.00           C  
ATOM   2855  CG  TYR A 275      42.710  24.040  42.710  1.00  0.00           C  
ATOM   2856  CD1 TYR A 275      42.480  24.140  44.090  1.00  0.00           C  
ATOM   2857  CD2 TYR A 275      41.600  23.880  41.890  1.00  0.00           C  
ATOM   2858  CE1 TYR A 275      41.230  24.050  44.640  1.00  0.00           C  
ATOM   2859  CE2 TYR A 275      40.300  23.710  42.430  1.00  0.00           C  
ATOM   2860  CZ  TYR A 275      40.120  23.830  43.830  1.00  0.00           C  
ATOM   2861  OH  TYR A 275      38.900  23.980  44.370  1.00  0.00           O  
ATOM   2862  H   TYR A 275      46.620  23.220  42.000  1.00  0.00           H  
ATOM   2863  HD1 TYR A 275      43.260  24.600  44.700  1.00  0.00           H  
ATOM   2864  HD2 TYR A 275      41.830  23.560  40.870  1.00  0.00           H  
ATOM   2865  HE1 TYR A 275      41.180  24.280  45.700  1.00  0.00           H  
ATOM   2866  HE2 TYR A 275      39.570  23.190  41.800  1.00  0.00           H  
ATOM   2867  HH  TYR A 275      38.990  24.430  45.260  1.00  0.00           H  
ATOM   2868  N   ILE A 276      44.340  21.000  40.550  1.00  0.00           N  
ATOM   2869  CA  ILE A 276      43.780  19.800  39.940  1.00  0.00           C  
ATOM   2870  C   ILE A 276      44.410  18.600  40.720  1.00  0.00           C  
ATOM   2871  O   ILE A 276      43.690  17.590  40.770  1.00  0.00           O  
ATOM   2872  CB  ILE A 276      44.260  19.670  38.440  1.00  0.00           C  
ATOM   2873  CG1 ILE A 276      44.150  21.000  37.690  1.00  0.00           C  
ATOM   2874  CG2 ILE A 276      43.210  18.800  37.720  1.00  0.00           C  
ATOM   2875  CD  ILE A 276      45.160  20.920  36.520  1.00  0.00           C  
ATOM   2876  H   ILE A 276      45.170  21.400  40.170  1.00  0.00           H  
ATOM   2877  N   GLU A 277      45.650  18.540  41.090  1.00  0.00           N  
ATOM   2878  CA  GLU A 277      46.190  17.410  41.930  1.00  0.00           C  
ATOM   2879  C   GLU A 277      45.680  17.130  43.380  1.00  0.00           C  
ATOM   2880  O   GLU A 277      46.000  16.100  43.940  1.00  0.00           O  
ATOM   2881  CB  GLU A 277      47.700  17.260  41.980  1.00  0.00           C  
ATOM   2882  CG  GLU A 277      48.410  16.870  40.660  1.00  0.00           C  
ATOM   2883  CD  GLU A 277      49.970  16.930  40.890  1.00  0.00           C  
ATOM   2884  OE1 GLU A 277      50.570  15.890  41.370  1.00  0.00           O  
ATOM   2885  OE2 GLU A 277      50.580  17.760  40.180  1.00  0.00           O1-
ATOM   2886  H   GLU A 277      46.310  19.260  40.870  1.00  0.00           H  
ATOM   2887  N   THR A 278      45.290  18.210  44.060  1.00  0.00           N  
ATOM   2888  CA  THR A 278      44.530  18.070  45.310  1.00  0.00           C  
ATOM   2889  C   THR A 278      43.030  17.690  45.140  1.00  0.00           C  
ATOM   2890  O   THR A 278      42.420  17.060  45.960  1.00  0.00           O  
ATOM   2891  CB  THR A 278      44.590  19.360  46.140  1.00  0.00           C  
ATOM   2892  CG2 THR A 278      45.980  19.560  46.690  1.00  0.00           C  
ATOM   2893  OG1 THR A 278      44.100  20.510  45.440  1.00  0.00           O  
ATOM   2894  H   THR A 278      45.510  19.140  43.760  1.00  0.00           H  
ATOM   2895  HG1 THR A 278      44.740  20.700  44.690  1.00  0.00           H  
ATOM   2896  N   LEU A 279      42.460  18.150  43.950  1.00  0.00           N  
ATOM   2897  CA  LEU A 279      41.140  17.620  43.500  1.00  0.00           C  
ATOM   2898  C   LEU A 279      41.110  16.070  43.310  1.00  0.00           C  
ATOM   2899  O   LEU A 279      40.620  15.240  44.040  1.00  0.00           O  
ATOM   2900  CB  LEU A 279      40.630  18.450  42.320  1.00  0.00           C  
ATOM   2901  CG  LEU A 279      39.450  17.900  41.490  1.00  0.00           C  
ATOM   2902  CD1 LEU A 279      38.120  17.810  42.220  1.00  0.00           C  
ATOM   2903  CD2 LEU A 279      39.410  18.750  40.190  1.00  0.00           C  
ATOM   2904  H   LEU A 279      42.830  18.890  43.390  1.00  0.00           H  
ATOM   2905  N   GLN A 280      41.870  15.670  42.310  1.00  0.00           N  
ATOM   2906  CA  GLN A 280      42.200  14.280  42.060  1.00  0.00           C  
ATOM   2907  C   GLN A 280      43.260  13.750  42.980  1.00  0.00           C  
ATOM   2908  O   GLN A 280      44.390  13.720  42.670  1.00  0.00           O  
ATOM   2909  CB  GLN A 280      42.720  13.960  40.640  1.00  0.00           C  
ATOM   2910  CG  GLN A 280      42.390  12.540  40.220  1.00  0.00           C  
ATOM   2911  CD  GLN A 280      42.870  12.340  38.780  1.00  0.00           C  
ATOM   2912  NE2 GLN A 280      42.100  11.760  37.870  1.00  0.00           N  
ATOM   2913  OE1 GLN A 280      44.050  12.670  38.470  1.00  0.00           O  
ATOM   2914  H   GLN A 280      42.140  16.310  41.600  1.00  0.00           H  
ATOM   2915 1HE2 GLN A 280      41.160  11.540  38.130  1.00  0.00           H  
ATOM   2916 2HE2 GLN A 280      42.320  11.540  36.910  1.00  0.00           H  
ATOM   2917  N   ARG A 281      42.850  13.570  44.170  1.00  0.00           N  
ATOM   2918  CA  ARG A 281      43.620  13.120  45.320  1.00  0.00           C  
ATOM   2919  C   ARG A 281      42.790  12.330  46.270  1.00  0.00           C  
ATOM   2920  CB  ARG A 281      44.350  14.280  46.040  1.00  0.00           C  
ATOM   2921  CG  ARG A 281      45.840  13.950  46.400  1.00  0.00           C  
ATOM   2922  CD  ARG A 281      46.440  15.090  47.260  1.00  0.00           C  
ATOM   2923  NE  ARG A 281      47.870  14.860  47.440  1.00  0.00           N  
ATOM   2924  CZ  ARG A 281      48.840  15.020  46.540  1.00  0.00           C  
ATOM   2925  NH1 ARG A 281      48.680  15.570  45.340  1.00  0.00           N1+
ATOM   2926  NH2 ARG A 281      50.080  14.630  46.920  1.00  0.00           N  
ATOM   2927  O1  ARG A 281      41.850  12.920  46.820  1.00  0.00           O  
ATOM   2928  O2  ARG A 281      42.810  11.110  46.270  1.00  0.00           O  
ATOM   2929  H   ARG A 281      41.960  13.970  44.410  1.00  0.00           H  
ATOM   2930  HE  ARG A 281      48.100  14.530  48.350  1.00  0.00           H  
ATOM   2931 1HH1 ARG A 281      47.770  15.800  44.980  1.00  0.00           H  
ATOM   2932 2HH1 ARG A 281      49.520  15.800  44.860  1.00  0.00           H  
ATOM   2933 1HH2 ARG A 281      50.220  14.270  47.850  1.00  0.00           H  
ATOM   2934 2HH2 ARG A 281      50.790  14.820  46.240  1.00  0.00           H  
ATOM   2935  N   GLU B   1      52.090  62.670  42.340  1.00  0.00           N  
ATOM   2936  CA  GLU B   1      53.000  61.810  43.110  1.00  0.00           C  
ATOM   2937  C   GLU B   1      54.400  62.320  43.130  1.00  0.00           C  
ATOM   2938  O   GLU B   1      54.840  62.850  42.090  1.00  0.00           O  
ATOM   2939  CB  GLU B   1      52.970  60.450  42.300  1.00  0.00           C  
ATOM   2940  CG  GLU B   1      52.820  59.220  43.180  1.00  0.00           C  
ATOM   2941  CD  GLU B   1      53.920  59.130  44.230  1.00  0.00           C  
ATOM   2942  OE1 GLU B   1      53.680  58.910  45.360  1.00  0.00           O  
ATOM   2943  OE2 GLU B   1      55.130  59.360  43.970  1.00  0.00           O1-
ATOM   2944  H1  GLU B   1      52.530  62.910  41.480  1.00  0.00           H  
ATOM   2945  H2  GLU B   1      51.290  62.100  42.130  1.00  0.00           H  
ATOM   2946  H3  GLU B   1      51.850  63.520  42.810  1.00  0.00           H  
ATOM   2947  N   PRO B   2      55.030  62.470  44.270  1.00  0.00           N  
ATOM   2948  CA  PRO B   2      56.490  62.840  44.390  1.00  0.00           C  
ATOM   2949  C   PRO B   2      57.460  61.720  44.010  1.00  0.00           C  
ATOM   2950  O   PRO B   2      57.830  60.900  44.830  1.00  0.00           O  
ATOM   2951  CB  PRO B   2      56.730  63.330  45.790  1.00  0.00           C  
ATOM   2952  CG  PRO B   2      55.590  62.620  46.570  1.00  0.00           C  
ATOM   2953  CD  PRO B   2      54.430  62.490  45.630  1.00  0.00           C  
ATOM   2954  N   LYS B   3      58.030  61.780  42.790  1.00  0.00           N  
ATOM   2955  CA  LYS B   3      59.220  61.010  42.390  1.00  0.00           C  
ATOM   2956  C   LYS B   3      59.220  59.480  42.130  1.00  0.00           C  
ATOM   2957  O   LYS B   3      60.020  58.980  41.350  1.00  0.00           O  
ATOM   2958  CB  LYS B   3      60.480  61.570  43.100  1.00  0.00           C  
ATOM   2959  CG  LYS B   3      61.000  62.600  42.080  1.00  0.00           C  
ATOM   2960  CD  LYS B   3      62.040  62.270  40.970  1.00  0.00           C  
ATOM   2961  CE  LYS B   3      62.530  63.550  40.420  1.00  0.00           C  
ATOM   2962  NZ  LYS B   3      63.420  64.350  41.230  1.00  0.00           N1+
ATOM   2963  H   LYS B   3      57.720  62.410  42.080  1.00  0.00           H  
ATOM   2964  HZ1 LYS B   3      63.830  65.090  40.710  1.00  0.00           H  
ATOM   2965  HZ2 LYS B   3      62.900  64.770  41.990  1.00  0.00           H  
ATOM   2966  HZ3 LYS B   3      64.160  63.780  41.590  1.00  0.00           H  
ATOM   2967  N   SER B   4      58.070  58.870  42.460  1.00  0.00           N  
ATOM   2968  CA  SER B   4      57.810  57.520  41.870  1.00  0.00           C  
ATOM   2969  C   SER B   4      57.590  57.440  40.340  1.00  0.00           C  
ATOM   2970  O   SER B   4      58.000  56.440  39.750  1.00  0.00           O  
ATOM   2971  CB  SER B   4      56.690  56.750  42.640  1.00  0.00           C  
ATOM   2972  OG  SER B   4      55.420  57.320  42.370  1.00  0.00           O  
ATOM   2973  H   SER B   4      57.340  59.310  42.980  1.00  0.00           H  
ATOM   2974  HG  SER B   4      55.170  57.890  43.150  1.00  0.00           H  
ATOM   2975  N   PRO B   5      56.890  58.490  39.740  1.00  0.00           N  
ATOM   2976  CA  PRO B   5      56.610  58.380  38.240  1.00  0.00           C  
ATOM   2977  C   PRO B   5      57.670  58.090  37.150  1.00  0.00           C  
ATOM   2978  O   PRO B   5      57.680  58.810  36.130  1.00  0.00           O  
ATOM   2979  CB  PRO B   5      56.010  59.770  38.020  1.00  0.00           C  
ATOM   2980  CG  PRO B   5      55.130  59.990  39.210  1.00  0.00           C  
ATOM   2981  CD  PRO B   5      56.140  59.660  40.240  1.00  0.00           C  
ATOM   2982  N   GLY B   6      58.420  57.030  37.260  1.00  0.00           N  
ATOM   2983  CA  GLY B   6      59.300  56.510  36.220  1.00  0.00           C  
ATOM   2984  C   GLY B   6      58.570  55.420  35.460  1.00  0.00           C  
ATOM   2985  O   GLY B   6      57.370  55.530  35.110  1.00  0.00           O  
ATOM   2986  H   GLY B   6      58.410  56.450  38.080  1.00  0.00           H  
ATOM   2987  N   GLU B   7      59.350  54.440  34.990  1.00  0.00           N  
ATOM   2988  CA  GLU B   7      58.760  53.120  34.580  1.00  0.00           C  
ATOM   2989  C   GLU B   7      59.060  52.000  35.580  1.00  0.00           C  
ATOM   2990  O   GLU B   7      60.120  52.030  36.190  1.00  0.00           O  
ATOM   2991  CB  GLU B   7      59.270  52.660  33.210  1.00  0.00           C  
ATOM   2992  CG  GLU B   7      58.840  53.720  32.090  1.00  0.00           C  
ATOM   2993  CD  GLU B   7      59.400  53.390  30.690  1.00  0.00           C  
ATOM   2994  OE1 GLU B   7      60.590  53.060  30.500  1.00  0.00           O  
ATOM   2995  OE2 GLU B   7      58.710  53.680  29.680  1.00  0.00           O1-
ATOM   2996  H   GLU B   7      60.320  54.580  34.810  1.00  0.00           H  
ATOM   2997  N   Y2P B   8      57.990  51.270  35.840  1.00  0.00           N  
ATOM   2998  CA  Y2P B   8      57.980  50.120  36.770  1.00  0.00           C  
ATOM   2999  C   Y2P B   8      58.700  48.870  36.170  1.00  0.00           C  
ATOM   3000  O   Y2P B   8      58.150  48.250  35.270  1.00  0.00           O  
ATOM   3001  CB  Y2P B   8      56.620  49.790  37.200  1.00  0.00           C  
ATOM   3002  CG  Y2P B   8      56.410  48.690  38.260  1.00  0.00           C  
ATOM   3003  CD1 Y2P B   8      55.800  47.500  37.870  1.00  0.00           C  
ATOM   3004  CD2 Y2P B   8      56.500  49.030  39.570  1.00  0.00           C  
ATOM   3005  CE1 Y2P B   8      55.160  46.600  38.780  1.00  0.00           C  
ATOM   3006  CE2 Y2P B   8      55.880  48.190  40.460  1.00  0.00           C  
ATOM   3007  CZ  Y2P B   8      55.260  47.020  40.120  1.00  0.00           C  
ATOM   3008  OH  Y2P B   8      54.460  46.470  41.070  1.00  0.00           O  
ATOM   3009  OI1 Y2P B   8      54.090  44.090  40.670  1.00  0.00           O  
ATOM   3010  OI2 Y2P B   8      52.610  45.210  42.180  1.00  0.00           O  
ATOM   3011  OI3 Y2P B   8      52.360  45.480  39.870  1.00  0.00           O  
ATOM   3012  PT  Y2P B   8      53.350  45.370  40.960  1.00  0.00           P  
ATOM   3013  H   Y2P B   8      57.140  51.390  35.330  1.00  0.00           H  
ATOM   3014  HD1 Y2P B   8      55.610  47.390  36.800  1.00  0.00           H  
ATOM   3015  HD2 Y2P B   8      57.150  49.840  39.890  1.00  0.00           H  
ATOM   3016  HE1 Y2P B   8      54.350  45.970  38.420  1.00  0.00           H  
ATOM   3017  HE2 Y2P B   8      56.170  48.400  41.490  1.00  0.00           H  
ATOM   3018  N   VAL B   9      59.770  48.420  36.850  1.00  0.00           N  
ATOM   3019  CA  VAL B   9      60.640  47.350  36.190  1.00  0.00           C  
ATOM   3020  C   VAL B   9      60.500  46.010  36.950  1.00  0.00           C  
ATOM   3021  O   VAL B   9      61.220  45.100  36.520  1.00  0.00           O  
ATOM   3022  CB  VAL B   9      62.120  47.850  36.240  1.00  0.00           C  
ATOM   3023  CG1 VAL B   9      62.280  49.210  35.550  1.00  0.00           C  
ATOM   3024  CG2 VAL B   9      62.850  47.830  37.600  1.00  0.00           C  
ATOM   3025  H   VAL B   9      59.930  48.620  37.810  1.00  0.00           H  
ATOM   3026  N   ASN B  10      59.830  46.030  38.100  1.00  0.00           N  
ATOM   3027  CA  ASN B  10      59.680  44.810  38.900  1.00  0.00           C  
ATOM   3028  C   ASN B  10      60.790  44.090  39.670  1.00  0.00           C  
ATOM   3029  O   ASN B  10      60.690  43.810  40.870  1.00  0.00           O  
ATOM   3030  CB  ASN B  10      58.690  43.820  38.270  1.00  0.00           C  
ATOM   3031  CG  ASN B  10      57.250  44.250  38.250  1.00  0.00           C  
ATOM   3032  ND2 ASN B  10      56.590  43.840  39.270  1.00  0.00           N  
ATOM   3033  OD1 ASN B  10      56.680  44.530  37.240  1.00  0.00           O  
ATOM   3034  H   ASN B  10      59.370  46.830  38.480  1.00  0.00           H  
ATOM   3035 1HD2 ASN B  10      56.980  43.220  39.950  1.00  0.00           H  
ATOM   3036 2HD2 ASN B  10      55.690  44.280  39.340  1.00  0.00           H  
ATOM   3037  N   ILE B  11      62.000  44.230  39.120  1.00  0.00           N  
ATOM   3038  CA  ILE B  11      63.240  43.850  39.850  1.00  0.00           C  
ATOM   3039  C   ILE B  11      63.700  44.840  40.940  1.00  0.00           C  
ATOM   3040  O   ILE B  11      64.140  45.900  40.590  1.00  0.00           O  
ATOM   3041  CB  ILE B  11      64.360  43.650  38.840  1.00  0.00           C  
ATOM   3042  CG1 ILE B  11      63.980  42.960  37.520  1.00  0.00           C  
ATOM   3043  CG2 ILE B  11      65.540  42.950  39.520  1.00  0.00           C  
ATOM   3044  CD  ILE B  11      63.580  41.520  37.780  1.00  0.00           C  
ATOM   3045  H   ILE B  11      62.120  44.730  38.260  1.00  0.00           H  
ATOM   3046  N   GLU B  12      63.230  44.590  42.150  1.00  0.00           N  
ATOM   3047  CA  GLU B  12      63.300  45.510  43.270  1.00  0.00           C  
ATOM   3048  C   GLU B  12      64.220  45.080  44.460  1.00  0.00           C  
ATOM   3049  O   GLU B  12      64.560  45.940  45.300  1.00  0.00           O  
ATOM   3050  CB  GLU B  12      61.870  45.790  43.780  1.00  0.00           C  
ATOM   3051  CG  GLU B  12      61.310  46.970  42.960  1.00  0.00           C  
ATOM   3052  CD  GLU B  12      59.860  47.260  43.020  1.00  0.00           C  
ATOM   3053  OE1 GLU B  12      59.250  47.500  44.110  1.00  0.00           O  
ATOM   3054  OE2 GLU B  12      59.300  47.310  41.890  1.00  0.00           O1-
ATOM   3055  H   GLU B  12      62.730  43.740  42.340  1.00  0.00           H  
ATOM   3056  N   PHE B  13      64.480  43.760  44.660  1.00  0.00           N  
ATOM   3057  CA  PHE B  13      65.420  43.240  45.710  1.00  0.00           C  
ATOM   3058  C   PHE B  13      64.970  43.640  47.160  1.00  0.00           C  
ATOM   3059  CB  PHE B  13      66.830  43.740  45.430  1.00  0.00           C  
ATOM   3060  CG  PHE B  13      67.590  42.930  44.440  1.00  0.00           C  
ATOM   3061  CD1 PHE B  13      67.900  41.570  44.680  1.00  0.00           C  
ATOM   3062  CD2 PHE B  13      67.750  43.490  43.160  1.00  0.00           C  
ATOM   3063  CE1 PHE B  13      68.380  40.850  43.640  1.00  0.00           C  
ATOM   3064  CE2 PHE B  13      68.260  42.650  42.130  1.00  0.00           C  
ATOM   3065  CZ  PHE B  13      68.620  41.340  42.390  1.00  0.00           C  
ATOM   3066  O1  PHE B  13      65.830  43.990  47.880  1.00  0.00           O  
ATOM   3067  O2  PHE B  13      63.820  43.380  47.530  1.00  0.00           O  
ATOM   3068  H   PHE B  13      63.920  43.060  44.220  1.00  0.00           H  
ATOM   3069  HD1 PHE B  13      67.990  41.200  45.700  1.00  0.00           H  
ATOM   3070  HD2 PHE B  13      67.500  44.520  42.900  1.00  0.00           H  
ATOM   3071  HE1 PHE B  13      68.550  39.770  43.700  1.00  0.00           H  
ATOM   3072  HE2 PHE B  13      68.120  42.920  41.090  1.00  0.00           H  
ATOM   3073  HZ  PHE B  13      69.150  40.720  41.660  1.00  0.00           H  
ENDMDL
MODEL        2
ATOM      1  N   GLY A   5      59.613  24.756  28.142  1.00  0.00           N  
ATOM      2  CA  GLY A   5      60.088  25.101  29.508  1.00  0.00           C  
ATOM      3  C   GLY A   5      59.704  26.572  29.846  1.00  0.00           C  
ATOM      4  O   GLY A   5      59.214  27.320  28.975  1.00  0.00           O  
ATOM      5  H1  GLY A   5      60.182  23.995  27.816  1.00  0.00           H  
ATOM      6  H2  GLY A   5      58.674  24.407  28.075  1.00  0.00           H  
ATOM      7  H3  GLY A   5      59.771  25.533  27.542  1.00  0.00           H  
ATOM      8  N   PHE A   6      60.073  27.068  31.018  1.00  0.00           N  
ATOM      9  CA  PHE A   6      59.592  28.319  31.701  1.00  0.00           C  
ATOM     10  C   PHE A   6      60.020  29.584  31.036  1.00  0.00           C  
ATOM     11  O   PHE A   6      59.186  30.300  30.489  1.00  0.00           O  
ATOM     12  CB  PHE A   6      59.984  28.295  33.191  1.00  0.00           C  
ATOM     13  CG  PHE A   6      59.469  27.173  34.153  1.00  0.00           C  
ATOM     14  CD1 PHE A   6      60.378  26.333  34.834  1.00  0.00           C  
ATOM     15  CD2 PHE A   6      58.146  26.789  34.157  1.00  0.00           C  
ATOM     16  CE1 PHE A   6      59.987  25.092  35.320  1.00  0.00           C  
ATOM     17  CE2 PHE A   6      57.681  25.631  34.770  1.00  0.00           C  
ATOM     18  CZ  PHE A   6      58.624  24.714  35.313  1.00  0.00           C  
ATOM     19  H   PHE A   6      60.668  26.521  31.615  1.00  0.00           H  
ATOM     20  HD1 PHE A   6      61.381  26.717  34.984  1.00  0.00           H  
ATOM     21  HD2 PHE A   6      57.390  27.251  33.532  1.00  0.00           H  
ATOM     22  HE1 PHE A   6      60.730  24.367  35.673  1.00  0.00           H  
ATOM     23  HE2 PHE A   6      56.601  25.511  34.878  1.00  0.00           H  
ATOM     24  HZ  PHE A   6      58.335  23.734  35.695  1.00  0.00           H  
ATOM     25  N   TRP A   7      61.383  29.750  31.023  1.00  0.00           N  
ATOM     26  CA  TRP A   7      61.973  31.010  30.536  1.00  0.00           C  
ATOM     27  C   TRP A   7      61.827  31.408  29.059  1.00  0.00           C  
ATOM     28  O   TRP A   7      61.164  32.371  28.671  1.00  0.00           O  
ATOM     29  CB  TRP A   7      63.450  31.228  30.779  1.00  0.00           C  
ATOM     30  CG  TRP A   7      64.013  30.386  31.963  1.00  0.00           C  
ATOM     31  CD1 TRP A   7      64.500  29.156  31.731  1.00  0.00           C  
ATOM     32  CD2 TRP A   7      63.583  30.457  33.235  1.00  0.00           C  
ATOM     33  CE2 TRP A   7      63.814  29.183  33.791  1.00  0.00           C  
ATOM     34  CE3 TRP A   7      62.863  31.404  34.025  1.00  0.00           C  
ATOM     35  NE1 TRP A   7      64.439  28.477  32.827  1.00  0.00           N  
ATOM     36  CZ2 TRP A   7      63.278  28.872  35.065  1.00  0.00           C  
ATOM     37  CZ3 TRP A   7      62.398  31.080  35.313  1.00  0.00           C  
ATOM     38  CH2 TRP A   7      62.566  29.780  35.776  1.00  0.00           C  
ATOM     39  H   TRP A   7      61.974  29.152  31.579  1.00  0.00           H  
ATOM     40  HD1 TRP A   7      65.230  28.962  30.945  1.00  0.00           H  
ATOM     41  HE1 TRP A   7      64.905  27.607  32.975  1.00  0.00           H  
ATOM     42  HE3 TRP A   7      62.510  32.316  33.541  1.00  0.00           H  
ATOM     43  HZ2 TRP A   7      63.471  27.885  35.470  1.00  0.00           H  
ATOM     44  HZ3 TRP A   7      61.763  31.805  35.826  1.00  0.00           H  
ATOM     45  HH2 TRP A   7      62.215  29.577  36.779  1.00  0.00           H  
ATOM     46  N   GLU A   8      61.907  30.291  28.317  1.00  0.00           N  
ATOM     47  CA  GLU A   8      61.586  30.281  26.870  1.00  0.00           C  
ATOM     48  C   GLU A   8      60.195  30.775  26.405  1.00  0.00           C  
ATOM     49  O   GLU A   8      60.162  31.866  25.847  1.00  0.00           O  
ATOM     50  CB  GLU A   8      61.676  28.803  26.397  1.00  0.00           C  
ATOM     51  CG  GLU A   8      63.113  28.304  26.535  1.00  0.00           C  
ATOM     52  CD  GLU A   8      63.278  27.224  27.669  1.00  0.00           C  
ATOM     53  OE1 GLU A   8      62.999  27.570  28.818  1.00  0.00           O  
ATOM     54  OE2 GLU A   8      63.797  26.108  27.399  1.00  0.00           O1-
ATOM     55  H   GLU A   8      62.306  29.464  28.713  1.00  0.00           H  
ATOM     56  N   GLU A   9      59.140  30.305  27.092  1.00  0.00           N  
ATOM     57  CA  GLU A   9      57.744  30.668  26.776  1.00  0.00           C  
ATOM     58  C   GLU A   9      57.507  32.123  27.212  1.00  0.00           C  
ATOM     59  O   GLU A   9      56.820  32.852  26.511  1.00  0.00           O  
ATOM     60  CB  GLU A   9      56.744  29.682  27.304  1.00  0.00           C  
ATOM     61  CG  GLU A   9      56.880  28.178  26.964  1.00  0.00           C  
ATOM     62  CD  GLU A   9      56.800  27.869  25.467  1.00  0.00           C  
ATOM     63  OE1 GLU A   9      55.668  27.784  24.941  1.00  0.00           O  
ATOM     64  OE2 GLU A   9      57.772  27.859  24.733  1.00  0.00           O1-
ATOM     65  H   GLU A   9      59.251  29.533  27.715  1.00  0.00           H  
ATOM     66  N   PHE A  10      58.014  32.561  28.370  1.00  0.00           N  
ATOM     67  CA  PHE A  10      57.892  33.986  28.770  1.00  0.00           C  
ATOM     68  C   PHE A  10      58.747  35.019  28.045  1.00  0.00           C  
ATOM     69  O   PHE A  10      58.162  35.990  27.671  1.00  0.00           O  
ATOM     70  CB  PHE A  10      58.227  34.067  30.199  1.00  0.00           C  
ATOM     71  CG  PHE A  10      57.372  35.103  30.933  1.00  0.00           C  
ATOM     72  CD1 PHE A  10      58.016  36.308  31.310  1.00  0.00           C  
ATOM     73  CD2 PHE A  10      56.024  34.998  31.138  1.00  0.00           C  
ATOM     74  CE1 PHE A  10      57.358  37.261  32.063  1.00  0.00           C  
ATOM     75  CE2 PHE A  10      55.301  36.036  31.838  1.00  0.00           C  
ATOM     76  CZ  PHE A  10      56.053  37.070  32.380  1.00  0.00           C  
ATOM     77  H   PHE A  10      58.357  31.950  29.084  1.00  0.00           H  
ATOM     78  HD1 PHE A  10      59.030  36.492  30.979  1.00  0.00           H  
ATOM     79  HD2 PHE A  10      55.509  34.087  30.858  1.00  0.00           H  
ATOM     80  HE1 PHE A  10      57.800  38.226  32.299  1.00  0.00           H  
ATOM     81  HE2 PHE A  10      54.282  35.881  32.189  1.00  0.00           H  
ATOM     82  HZ  PHE A  10      55.554  37.757  33.059  1.00  0.00           H  
ATOM     83  N   GLU A  11      59.856  34.550  27.436  1.00  0.00           N  
ATOM     84  CA  GLU A  11      60.678  35.449  26.589  1.00  0.00           C  
ATOM     85  C   GLU A  11      59.893  36.009  25.332  1.00  0.00           C  
ATOM     86  O   GLU A  11      59.896  37.175  25.117  1.00  0.00           O  
ATOM     87  CB  GLU A  11      61.881  34.707  26.003  1.00  0.00           C  
ATOM     88  CG  GLU A  11      63.105  35.604  25.806  1.00  0.00           C  
ATOM     89  CD  GLU A  11      64.190  35.032  24.844  1.00  0.00           C  
ATOM     90  OE1 GLU A  11      63.853  34.719  23.695  1.00  0.00           O  
ATOM     91  OE2 GLU A  11      65.233  34.616  25.273  1.00  0.00           O1-
ATOM     92  H   GLU A  11      60.314  33.749  27.815  1.00  0.00           H  
ATOM     93  N   THR A  12      59.154  35.057  24.761  1.00  0.00           N  
ATOM     94  CA  THR A  12      58.460  35.324  23.448  1.00  0.00           C  
ATOM     95  C   THR A  12      57.200  36.121  23.651  1.00  0.00           C  
ATOM     96  O   THR A  12      56.818  36.839  22.694  1.00  0.00           O  
ATOM     97  CB  THR A  12      58.044  34.000  22.741  1.00  0.00           C  
ATOM     98  CG2 THR A  12      59.038  33.600  21.676  1.00  0.00           C  
ATOM     99  OG1 THR A  12      57.871  32.889  23.659  1.00  0.00           O  
ATOM    100  H   THR A  12      59.218  34.109  25.061  1.00  0.00           H  
ATOM    101  HG1 THR A  12      58.407  32.055  23.521  1.00  0.00           H  
ATOM    102  N   LEU A  13      56.735  36.148  24.870  1.00  0.00           N  
ATOM    103  CA  LEU A  13      55.659  36.982  25.362  1.00  0.00           C  
ATOM    104  C   LEU A  13      56.129  38.462  25.692  1.00  0.00           C  
ATOM    105  O   LEU A  13      55.682  39.405  25.013  1.00  0.00           O  
ATOM    106  CB  LEU A  13      55.072  36.416  26.713  1.00  0.00           C  
ATOM    107  CG  LEU A  13      54.094  35.241  26.750  1.00  0.00           C  
ATOM    108  CD1 LEU A  13      53.966  34.777  28.184  1.00  0.00           C  
ATOM    109  CD2 LEU A  13      52.690  35.783  26.265  1.00  0.00           C  
ATOM    110  H   LEU A  13      56.927  35.383  25.486  1.00  0.00           H  
ATOM    111  N   GLN A  14      57.208  38.572  26.445  1.00  0.00           N  
ATOM    112  CA  GLN A  14      57.857  39.928  26.653  1.00  0.00           C  
ATOM    113  C   GLN A  14      58.278  40.630  25.324  1.00  0.00           C  
ATOM    114  O   GLN A  14      58.268  41.854  25.279  1.00  0.00           O  
ATOM    115  CB  GLN A  14      59.108  39.843  27.554  1.00  0.00           C  
ATOM    116  CG  GLN A  14      58.813  39.374  28.919  1.00  0.00           C  
ATOM    117  CD  GLN A  14      60.095  38.880  29.750  1.00  0.00           C  
ATOM    118  NE2 GLN A  14      60.581  39.669  30.657  1.00  0.00           N  
ATOM    119  OE1 GLN A  14      60.709  37.893  29.564  1.00  0.00           O  
ATOM    120  H   GLN A  14      57.449  37.821  27.064  1.00  0.00           H  
ATOM    121 1HE2 GLN A  14      60.262  40.593  30.916  1.00  0.00           H  
ATOM    122 2HE2 GLN A  14      61.306  39.344  31.252  1.00  0.00           H  
ATOM    123  N   GLN A  15      58.532  39.840  24.302  1.00  0.00           N  
ATOM    124  CA  GLN A  15      58.865  40.303  22.989  1.00  0.00           C  
ATOM    125  C   GLN A  15      57.738  41.092  22.327  1.00  0.00           C  
ATOM    126  O   GLN A  15      58.011  41.639  21.251  1.00  0.00           O  
ATOM    127  CB  GLN A  15      59.458  39.102  22.191  1.00  0.00           C  
ATOM    128  CG  GLN A  15      60.393  39.570  21.077  1.00  0.00           C  
ATOM    129  CD  GLN A  15      61.184  38.348  20.589  1.00  0.00           C  
ATOM    130  NE2 GLN A  15      60.680  37.729  19.521  1.00  0.00           N  
ATOM    131  OE1 GLN A  15      62.230  37.893  21.038  1.00  0.00           O  
ATOM    132  H   GLN A  15      58.783  38.889  24.480  1.00  0.00           H  
ATOM    133 1HE2 GLN A  15      59.870  38.126  19.093  1.00  0.00           H  
ATOM    134 2HE2 GLN A  15      61.218  37.076  19.003  1.00  0.00           H  
ATOM    135  N   GLN A  16      56.459  40.873  22.785  1.00  0.00           N  
ATOM    136  CA  GLN A  16      55.230  41.361  22.117  1.00  0.00           C  
ATOM    137  C   GLN A  16      54.477  42.577  22.877  1.00  0.00           C  
ATOM    138  O   GLN A  16      53.844  42.468  23.887  1.00  0.00           O  
ATOM    139  CB  GLN A  16      54.236  40.225  21.764  1.00  0.00           C  
ATOM    140  CG  GLN A  16      54.882  39.361  20.670  1.00  0.00           C  
ATOM    141  CD  GLN A  16      54.157  38.078  20.469  1.00  0.00           C  
ATOM    142  NE2 GLN A  16      54.508  36.986  21.122  1.00  0.00           N  
ATOM    143  OE1 GLN A  16      53.141  38.105  19.799  1.00  0.00           O  
ATOM    144  H   GLN A  16      56.287  40.345  23.615  1.00  0.00           H  
ATOM    145 1HE2 GLN A  16      55.306  36.940  21.741  1.00  0.00           H  
ATOM    146 2HE2 GLN A  16      53.950  36.161  21.141  1.00  0.00           H  
ATOM    147  N   GLU A  17      54.962  43.737  22.465  1.00  0.00           N  
ATOM    148  CA  GLU A  17      54.305  45.002  22.829  1.00  0.00           C  
ATOM    149  C   GLU A  17      53.260  45.698  21.901  1.00  0.00           C  
ATOM    150  O   GLU A  17      52.072  45.779  22.184  1.00  0.00           O  
ATOM    151  CB  GLU A  17      55.304  46.068  23.393  1.00  0.00           C  
ATOM    152  CG  GLU A  17      56.771  46.144  22.863  1.00  0.00           C  
ATOM    153  CD  GLU A  17      56.703  46.168  21.328  1.00  0.00           C  
ATOM    154  OE1 GLU A  17      56.489  47.253  20.752  1.00  0.00           O  
ATOM    155  OE2 GLU A  17      56.675  45.061  20.701  1.00  0.00           O1-
ATOM    156  H   GLU A  17      55.807  43.805  21.925  1.00  0.00           H  
ATOM    157  N   CYS A  18      53.762  46.176  20.786  1.00  0.00           N  
ATOM    158  CA  CYS A  18      52.919  46.650  19.656  1.00  0.00           C  
ATOM    159  C   CYS A  18      51.737  45.747  19.214  1.00  0.00           C  
ATOM    160  O   CYS A  18      50.587  46.193  19.061  1.00  0.00           O  
ATOM    161  CB  CYS A  18      53.817  46.914  18.459  1.00  0.00           C  
ATOM    162  SG  CYS A  18      54.997  48.259  18.712  1.00  0.00           S  
ATOM    163  H   CYS A  18      54.744  46.217  20.583  1.00  0.00           H  
ATOM    164  HG  CYS A  18      55.616  47.664  19.731  1.00  0.00           H  
ATOM    165  N   LYS A  19      51.988  44.455  18.991  1.00  0.00           N  
ATOM    166  CA  LYS A  19      50.945  43.374  18.735  1.00  0.00           C  
ATOM    167  C   LYS A  19      49.750  43.374  19.719  1.00  0.00           C  
ATOM    168  O   LYS A  19      48.745  42.758  19.447  1.00  0.00           O  
ATOM    169  CB  LYS A  19      51.554  42.045  18.669  1.00  0.00           C  
ATOM    170  CG  LYS A  19      52.005  41.594  17.277  1.00  0.00           C  
ATOM    171  CD  LYS A  19      52.234  40.039  17.201  1.00  0.00           C  
ATOM    172  CE  LYS A  19      50.901  39.283  17.514  1.00  0.00           C  
ATOM    173  NZ  LYS A  19      51.124  37.887  17.859  1.00  0.00           N1+
ATOM    174  H   LYS A  19      52.928  44.120  18.914  1.00  0.00           H  
ATOM    175  HZ1 LYS A  19      50.243  37.444  18.014  1.00  0.00           H  
ATOM    176  HZ2 LYS A  19      51.578  37.397  17.107  1.00  0.00           H  
ATOM    177  HZ3 LYS A  19      51.594  37.780  18.732  1.00  0.00           H  
ATOM    178  N   LEU A  20      49.932  44.084  20.842  1.00  0.00           N  
ATOM    179  CA  LEU A  20      48.850  44.154  21.861  1.00  0.00           C  
ATOM    180  C   LEU A  20      48.308  45.580  22.222  1.00  0.00           C  
ATOM    181  O   LEU A  20      47.524  45.729  23.176  1.00  0.00           O  
ATOM    182  CB  LEU A  20      49.255  43.348  23.129  1.00  0.00           C  
ATOM    183  CG  LEU A  20      49.327  41.859  23.035  1.00  0.00           C  
ATOM    184  CD1 LEU A  20      49.717  41.202  24.333  1.00  0.00           C  
ATOM    185  CD2 LEU A  20      48.039  41.157  22.550  1.00  0.00           C  
ATOM    186  H   LEU A  20      50.823  44.508  20.937  1.00  0.00           H  
ATOM    187  N   LEU A  21      48.763  46.587  21.497  1.00  0.00           N  
ATOM    188  CA  LEU A  21      48.347  47.954  21.854  1.00  0.00           C  
ATOM    189  C   LEU A  21      46.997  48.492  21.290  1.00  0.00           C  
ATOM    190  O   LEU A  21      46.658  48.320  20.122  1.00  0.00           O  
ATOM    191  CB  LEU A  21      49.410  48.977  21.419  1.00  0.00           C  
ATOM    192  CG  LEU A  21      50.289  49.239  22.684  1.00  0.00           C  
ATOM    193  CD1 LEU A  21      51.540  50.028  22.337  1.00  0.00           C  
ATOM    194  CD2 LEU A  21      49.488  50.018  23.820  1.00  0.00           C  
ATOM    195  H   LEU A  21      49.318  46.447  20.683  1.00  0.00           H  
ATOM    196  N   TYR A  22      46.329  49.273  22.163  1.00  0.00           N  
ATOM    197  CA  TYR A  22      45.120  50.065  21.737  1.00  0.00           C  
ATOM    198  C   TYR A  22      45.335  51.612  22.025  1.00  0.00           C  
ATOM    199  O   TYR A  22      46.340  51.966  22.606  1.00  0.00           O  
ATOM    200  CB  TYR A  22      43.879  49.528  22.436  1.00  0.00           C  
ATOM    201  CG  TYR A  22      43.493  48.076  22.191  1.00  0.00           C  
ATOM    202  CD1 TYR A  22      42.511  47.805  21.191  1.00  0.00           C  
ATOM    203  CD2 TYR A  22      44.065  47.045  22.935  1.00  0.00           C  
ATOM    204  CE1 TYR A  22      42.189  46.519  20.969  1.00  0.00           C  
ATOM    205  CE2 TYR A  22      43.690  45.705  22.660  1.00  0.00           C  
ATOM    206  CZ  TYR A  22      42.718  45.444  21.641  1.00  0.00           C  
ATOM    207  OH  TYR A  22      42.184  44.239  21.480  1.00  0.00           O  
ATOM    208  H   TYR A  22      46.674  49.536  23.061  1.00  0.00           H  
ATOM    209  HD1 TYR A  22      42.107  48.591  20.564  1.00  0.00           H  
ATOM    210  HD2 TYR A  22      44.686  47.153  23.826  1.00  0.00           H  
ATOM    211  HE1 TYR A  22      41.343  46.340  20.307  1.00  0.00           H  
ATOM    212  HE2 TYR A  22      44.194  44.948  23.262  1.00  0.00           H  
ATOM    213  HH  TYR A  22      42.747  43.508  21.854  1.00  0.00           H  
ATOM    214  N   SER A  23      44.338  52.423  21.750  1.00  0.00           N  
ATOM    215  CA  SER A  23      44.408  53.906  21.830  1.00  0.00           C  
ATOM    216  C   SER A  23      44.435  54.250  23.305  1.00  0.00           C  
ATOM    217  O   SER A  23      43.736  53.562  24.109  1.00  0.00           O  
ATOM    218  CB  SER A  23      43.396  54.625  21.013  1.00  0.00           C  
ATOM    219  OG  SER A  23      43.551  56.076  21.248  1.00  0.00           O  
ATOM    220  H   SER A  23      43.566  52.000  21.270  1.00  0.00           H  
ATOM    221  HG  SER A  23      43.188  56.394  22.123  1.00  0.00           H  
ATOM    222  N   ARG A  24      45.272  55.261  23.590  1.00  0.00           N  
ATOM    223  CA  ARG A  24      45.483  55.823  25.004  1.00  0.00           C  
ATOM    224  C   ARG A  24      45.331  57.356  25.214  1.00  0.00           C  
ATOM    225  O   ARG A  24      46.021  58.073  25.991  1.00  0.00           O  
ATOM    226  CB  ARG A  24      46.900  55.543  25.552  1.00  0.00           C  
ATOM    227  CG  ARG A  24      47.189  54.053  25.769  1.00  0.00           C  
ATOM    228  CD  ARG A  24      48.703  53.772  25.971  1.00  0.00           C  
ATOM    229  NE  ARG A  24      49.502  53.946  24.709  1.00  0.00           N  
ATOM    230  CZ  ARG A  24      50.794  53.514  24.620  1.00  0.00           C  
ATOM    231  NH1 ARG A  24      51.435  52.770  25.468  1.00  0.00           N1+
ATOM    232  NH2 ARG A  24      51.453  53.836  23.471  1.00  0.00           N  
ATOM    233  H   ARG A  24      45.960  55.566  22.934  1.00  0.00           H  
ATOM    234  HE  ARG A  24      48.999  54.352  23.956  1.00  0.00           H  
ATOM    235 1HH1 ARG A  24      50.927  52.321  26.213  1.00  0.00           H  
ATOM    236 2HH1 ARG A  24      52.403  52.579  25.354  1.00  0.00           H  
ATOM    237 1HH2 ARG A  24      50.864  54.263  22.784  1.00  0.00           H  
ATOM    238 2HH2 ARG A  24      52.414  53.644  23.307  1.00  0.00           H  
ATOM    239  N   LYS A  25      44.313  57.914  24.606  1.00  0.00           N  
ATOM    240  CA  LYS A  25      44.205  59.451  24.528  1.00  0.00           C  
ATOM    241  C   LYS A  25      43.805  60.147  25.843  1.00  0.00           C  
ATOM    242  O   LYS A  25      44.571  60.981  26.274  1.00  0.00           O  
ATOM    243  CB  LYS A  25      43.310  59.920  23.416  1.00  0.00           C  
ATOM    244  CG  LYS A  25      43.815  59.405  22.086  1.00  0.00           C  
ATOM    245  CD  LYS A  25      42.821  59.915  21.079  1.00  0.00           C  
ATOM    246  CE  LYS A  25      43.388  59.495  19.733  1.00  0.00           C  
ATOM    247  NZ  LYS A  25      43.546  58.084  19.394  1.00  0.00           N1+
ATOM    248  H   LYS A  25      43.487  57.376  24.424  1.00  0.00           H  
ATOM    249  HZ1 LYS A  25      43.938  57.658  20.212  1.00  0.00           H  
ATOM    250  HZ2 LYS A  25      42.645  57.689  19.239  1.00  0.00           H  
ATOM    251  HZ3 LYS A  25      44.207  57.954  18.655  1.00  0.00           H  
ATOM    252  N   GLU A  26      42.767  59.599  26.512  1.00  0.00           N  
ATOM    253  CA  GLU A  26      42.403  60.208  27.868  1.00  0.00           C  
ATOM    254  C   GLU A  26      43.579  60.156  28.816  1.00  0.00           C  
ATOM    255  O   GLU A  26      43.828  61.053  29.623  1.00  0.00           O  
ATOM    256  CB  GLU A  26      41.235  59.457  28.519  1.00  0.00           C  
ATOM    257  CG  GLU A  26      39.934  59.186  27.674  1.00  0.00           C  
ATOM    258  CD  GLU A  26      39.324  60.485  27.390  1.00  0.00           C  
ATOM    259  OE1 GLU A  26      38.845  60.651  26.177  1.00  0.00           O  
ATOM    260  OE2 GLU A  26      39.067  61.224  28.373  1.00  0.00           O1-
ATOM    261  H   GLU A  26      42.412  58.702  26.230  1.00  0.00           H  
ATOM    262  N   GLY A  27      44.238  58.972  28.893  1.00  0.00           N  
ATOM    263  CA  GLY A  27      45.414  58.840  29.770  1.00  0.00           C  
ATOM    264  C   GLY A  27      46.534  59.908  29.518  1.00  0.00           C  
ATOM    265  O   GLY A  27      46.991  60.583  30.394  1.00  0.00           O  
ATOM    266  H   GLY A  27      43.893  58.076  28.602  1.00  0.00           H  
ATOM    267  N   GLN A  28      46.823  60.065  28.221  1.00  0.00           N  
ATOM    268  CA  GLN A  28      47.806  60.970  27.592  1.00  0.00           C  
ATOM    269  C   GLN A  28      47.425  62.451  27.840  1.00  0.00           C  
ATOM    270  O   GLN A  28      48.226  63.359  27.633  1.00  0.00           O  
ATOM    271  CB  GLN A  28      48.081  60.523  26.101  1.00  0.00           C  
ATOM    272  CG  GLN A  28      49.188  59.551  25.860  1.00  0.00           C  
ATOM    273  CD  GLN A  28      50.503  60.306  25.917  1.00  0.00           C  
ATOM    274  NE2 GLN A  28      50.776  61.125  24.953  1.00  0.00           N  
ATOM    275  OE1 GLN A  28      51.380  59.976  26.709  1.00  0.00           O  
ATOM    276  H   GLN A  28      46.364  59.551  27.496  1.00  0.00           H  
ATOM    277 1HE2 GLN A  28      50.161  61.218  24.173  1.00  0.00           H  
ATOM    278 2HE2 GLN A  28      51.614  61.664  25.086  1.00  0.00           H  
ATOM    279  N   ARG A  29      46.135  62.783  27.900  1.00  0.00           N  
ATOM    280  CA  ARG A  29      45.711  64.210  28.306  1.00  0.00           C  
ATOM    281  C   ARG A  29      46.276  64.645  29.707  1.00  0.00           C  
ATOM    282  O   ARG A  29      46.091  63.965  30.686  1.00  0.00           O  
ATOM    283  CB  ARG A  29      44.202  64.382  28.414  1.00  0.00           C  
ATOM    284  CG  ARG A  29      43.519  64.218  27.049  1.00  0.00           C  
ATOM    285  CD  ARG A  29      43.548  65.516  26.265  1.00  0.00           C  
ATOM    286  NE  ARG A  29      42.625  66.515  26.786  1.00  0.00           N  
ATOM    287  CZ  ARG A  29      41.411  66.794  26.208  1.00  0.00           C  
ATOM    288  NH1 ARG A  29      40.868  66.101  25.247  1.00  0.00           N1+
ATOM    289  NH2 ARG A  29      40.726  67.795  26.599  1.00  0.00           N  
ATOM    290  H   ARG A  29      45.464  62.289  27.334  1.00  0.00           H  
ATOM    291  HE  ARG A  29      42.795  66.933  27.667  1.00  0.00           H  
ATOM    292 1HH1 ARG A  29      41.274  65.235  24.963  1.00  0.00           H  
ATOM    293 2HH1 ARG A  29      40.155  66.507  24.674  1.00  0.00           H  
ATOM    294 1HH2 ARG A  29      41.006  68.394  27.346  1.00  0.00           H  
ATOM    295 2HH2 ARG A  29      39.773  67.928  26.304  1.00  0.00           H  
ATOM    296  N   GLN A  30      46.579  65.938  29.697  1.00  0.00           N  
ATOM    297  CA  GLN A  30      47.571  66.452  30.638  1.00  0.00           C  
ATOM    298  C   GLN A  30      47.102  66.539  32.058  1.00  0.00           C  
ATOM    299  O   GLN A  30      47.716  65.893  32.855  1.00  0.00           O  
ATOM    300  CB  GLN A  30      47.920  67.770  30.050  1.00  0.00           C  
ATOM    301  CG  GLN A  30      49.357  68.074  30.331  1.00  0.00           C  
ATOM    302  CD  GLN A  30      50.003  68.847  29.205  1.00  0.00           C  
ATOM    303  NE2 GLN A  30      51.027  68.259  28.510  1.00  0.00           N  
ATOM    304  OE1 GLN A  30      49.502  69.814  28.784  1.00  0.00           O  
ATOM    305  H   GLN A  30      46.093  66.526  29.056  1.00  0.00           H  
ATOM    306 1HE2 GLN A  30      51.510  67.440  28.821  1.00  0.00           H  
ATOM    307 2HE2 GLN A  30      51.381  68.834  27.779  1.00  0.00           H  
ATOM    308  N   GLU A  31      45.840  66.844  32.198  1.00  0.00           N  
ATOM    309  CA  GLU A  31      45.236  67.009  33.552  1.00  0.00           C  
ATOM    310  C   GLU A  31      44.890  65.621  34.220  1.00  0.00           C  
ATOM    311  O   GLU A  31      44.750  65.618  35.454  1.00  0.00           O  
ATOM    312  CB  GLU A  31      43.952  67.894  33.463  1.00  0.00           C  
ATOM    313  CG  GLU A  31      43.911  69.367  33.158  1.00  0.00           C  
ATOM    314  CD  GLU A  31      43.949  69.651  31.629  1.00  0.00           C  
ATOM    315  OE1 GLU A  31      42.860  69.761  31.056  1.00  0.00           O  
ATOM    316  OE2 GLU A  31      45.039  69.581  31.061  1.00  0.00           O1-
ATOM    317  H   GLU A  31      45.234  66.968  31.409  1.00  0.00           H  
ATOM    318  N   ASN A  32      44.400  64.732  33.391  1.00  0.00           N  
ATOM    319  CA  ASN A  32      44.323  63.289  33.791  1.00  0.00           C  
ATOM    320  C   ASN A  32      45.654  62.609  34.173  1.00  0.00           C  
ATOM    321  O   ASN A  32      45.581  61.748  35.047  1.00  0.00           O  
ATOM    322  CB  ASN A  32      43.702  62.438  32.666  1.00  0.00           C  
ATOM    323  CG  ASN A  32      42.407  63.141  32.116  1.00  0.00           C  
ATOM    324  ND2 ASN A  32      42.125  62.834  30.860  1.00  0.00           N  
ATOM    325  OD1 ASN A  32      41.558  63.504  32.968  1.00  0.00           O  
ATOM    326  H   ASN A  32      43.897  65.047  32.587  1.00  0.00           H  
ATOM    327 1HD2 ASN A  32      42.762  62.330  30.288  1.00  0.00           H  
ATOM    328 2HD2 ASN A  32      41.374  63.276  30.355  1.00  0.00           H  
ATOM    329  N   LYS A  33      46.780  62.884  33.458  1.00  0.00           N  
ATOM    330  CA  LYS A  33      48.130  62.356  33.781  1.00  0.00           C  
ATOM    331  C   LYS A  33      48.574  62.297  35.304  1.00  0.00           C  
ATOM    332  O   LYS A  33      49.194  61.290  35.650  1.00  0.00           O  
ATOM    333  CB  LYS A  33      49.140  63.153  32.992  1.00  0.00           C  
ATOM    334  CG  LYS A  33      49.163  62.572  31.569  1.00  0.00           C  
ATOM    335  CD  LYS A  33      50.375  63.046  30.769  1.00  0.00           C  
ATOM    336  CE  LYS A  33      50.487  62.333  29.409  1.00  0.00           C  
ATOM    337  NZ  LYS A  33      51.942  62.137  29.208  1.00  0.00           N1+
ATOM    338  H   LYS A  33      46.682  63.407  32.604  1.00  0.00           H  
ATOM    339  HZ1 LYS A  33      52.034  61.874  28.251  1.00  0.00           H  
ATOM    340  HZ2 LYS A  33      52.516  62.943  29.310  1.00  0.00           H  
ATOM    341  HZ3 LYS A  33      52.129  61.341  29.785  1.00  0.00           H  
ATOM    342  N   ASN A  34      48.078  63.185  36.155  1.00  0.00           N  
ATOM    343  CA  ASN A  34      48.100  63.167  37.608  1.00  0.00           C  
ATOM    344  C   ASN A  34      47.348  62.013  38.317  1.00  0.00           C  
ATOM    345  O   ASN A  34      47.725  61.706  39.415  1.00  0.00           O  
ATOM    346  CB  ASN A  34      47.655  64.522  38.183  1.00  0.00           C  
ATOM    347  CG  ASN A  34      48.680  65.541  37.696  1.00  0.00           C  
ATOM    348  ND2 ASN A  34      48.259  66.767  37.591  1.00  0.00           N  
ATOM    349  OD1 ASN A  34      49.801  65.283  37.248  1.00  0.00           O  
ATOM    350  H   ASN A  34      47.555  63.940  35.762  1.00  0.00           H  
ATOM    351 1HD2 ASN A  34      47.294  67.019  37.736  1.00  0.00           H  
ATOM    352 2HD2 ASN A  34      48.848  67.575  37.603  1.00  0.00           H  
ATOM    353  N   LYS A  35      46.225  61.497  37.780  1.00  0.00           N  
ATOM    354  CA  LYS A  35      45.765  60.269  38.413  1.00  0.00           C  
ATOM    355  C   LYS A  35      46.554  58.997  38.055  1.00  0.00           C  
ATOM    356  O   LYS A  35      46.442  57.892  38.535  1.00  0.00           O  
ATOM    357  CB  LYS A  35      44.258  59.979  38.329  1.00  0.00           C  
ATOM    358  CG  LYS A  35      43.532  60.946  39.219  1.00  0.00           C  
ATOM    359  CD  LYS A  35      42.017  60.856  39.106  1.00  0.00           C  
ATOM    360  CE  LYS A  35      41.202  61.835  39.952  1.00  0.00           C  
ATOM    361  NZ  LYS A  35      39.784  61.623  39.742  1.00  0.00           N1+
ATOM    362  H   LYS A  35      45.508  62.063  37.387  1.00  0.00           H  
ATOM    363  HZ1 LYS A  35      39.177  62.069  40.406  1.00  0.00           H  
ATOM    364  HZ2 LYS A  35      39.429  61.992  38.886  1.00  0.00           H  
ATOM    365  HZ3 LYS A  35      39.531  60.665  39.726  1.00  0.00           H  
ATOM    366  N   ASN A  36      47.218  59.068  36.876  1.00  0.00           N  
ATOM    367  CA  ASN A  36      48.001  57.926  36.188  1.00  0.00           C  
ATOM    368  C   ASN A  36      49.484  57.782  36.579  1.00  0.00           C  
ATOM    369  O   ASN A  36      50.404  57.837  35.753  1.00  0.00           O  
ATOM    370  CB  ASN A  36      47.926  58.109  34.693  1.00  0.00           C  
ATOM    371  CG  ASN A  36      46.472  58.236  34.173  1.00  0.00           C  
ATOM    372  ND2 ASN A  36      46.416  59.054  33.143  1.00  0.00           N  
ATOM    373  OD1 ASN A  36      45.544  57.537  34.536  1.00  0.00           O  
ATOM    374  H   ASN A  36      47.147  59.905  36.336  1.00  0.00           H  
ATOM    375 1HD2 ASN A  36      47.098  59.700  32.778  1.00  0.00           H  
ATOM    376 2HD2 ASN A  36      45.520  59.081  32.699  1.00  0.00           H  
ATOM    377  N   ARG A  37      49.730  57.483  37.871  1.00  0.00           N  
ATOM    378  CA  ARG A  37      51.111  57.491  38.409  1.00  0.00           C  
ATOM    379  C   ARG A  37      52.177  56.726  37.596  1.00  0.00           C  
ATOM    380  O   ARG A  37      53.271  57.229  37.491  1.00  0.00           O  
ATOM    381  CB  ARG A  37      51.198  56.997  39.832  1.00  0.00           C  
ATOM    382  CG  ARG A  37      50.314  57.959  40.675  1.00  0.00           C  
ATOM    383  CD  ARG A  37      50.570  57.742  42.218  1.00  0.00           C  
ATOM    384  NE  ARG A  37      49.805  56.506  42.526  1.00  0.00           N  
ATOM    385  CZ  ARG A  37      50.261  55.394  43.124  1.00  0.00           C  
ATOM    386  NH1 ARG A  37      51.554  55.333  43.326  1.00  0.00           N1+
ATOM    387  NH2 ARG A  37      49.435  54.664  43.932  1.00  0.00           N  
ATOM    388  H   ARG A  37      48.991  57.214  38.495  1.00  0.00           H  
ATOM    389  HE  ARG A  37      48.814  56.505  42.448  1.00  0.00           H  
ATOM    390 1HH1 ARG A  37      52.230  56.008  43.021  1.00  0.00           H  
ATOM    391 2HH1 ARG A  37      51.886  54.530  43.819  1.00  0.00           H  
ATOM    392 1HH2 ARG A  37      48.527  55.002  44.180  1.00  0.00           H  
ATOM    393 2HH2 ARG A  37      49.750  53.790  44.294  1.00  0.00           H  
ATOM    394  N   TYR A  38      52.064  55.510  37.274  1.00  0.00           N  
ATOM    395  CA  TYR A  38      53.016  54.665  36.466  1.00  0.00           C  
ATOM    396  C   TYR A  38      52.740  54.629  34.970  1.00  0.00           C  
ATOM    397  O   TYR A  38      52.116  53.677  34.526  1.00  0.00           O  
ATOM    398  CB  TYR A  38      53.120  53.238  37.055  1.00  0.00           C  
ATOM    399  CG  TYR A  38      53.490  53.222  38.565  1.00  0.00           C  
ATOM    400  CD1 TYR A  38      54.783  53.533  39.079  1.00  0.00           C  
ATOM    401  CD2 TYR A  38      52.464  52.967  39.475  1.00  0.00           C  
ATOM    402  CE1 TYR A  38      55.046  53.557  40.463  1.00  0.00           C  
ATOM    403  CE2 TYR A  38      52.729  52.961  40.859  1.00  0.00           C  
ATOM    404  CZ  TYR A  38      54.049  53.194  41.385  1.00  0.00           C  
ATOM    405  OH  TYR A  38      54.413  52.736  42.632  1.00  0.00           O  
ATOM    406  H   TYR A  38      51.290  54.926  37.545  1.00  0.00           H  
ATOM    407  HD1 TYR A  38      55.495  54.101  38.465  1.00  0.00           H  
ATOM    408  HD2 TYR A  38      51.514  52.547  39.137  1.00  0.00           H  
ATOM    409  HE1 TYR A  38      55.983  54.066  40.681  1.00  0.00           H  
ATOM    410  HE2 TYR A  38      51.911  52.574  41.459  1.00  0.00           H  
ATOM    411  HH  TYR A  38      53.564  52.526  43.120  1.00  0.00           H  
ATOM    412  N   LYS A  39      53.537  55.426  34.232  1.00  0.00           N  
ATOM    413  CA  LYS A  39      53.458  55.740  32.767  1.00  0.00           C  
ATOM    414  C   LYS A  39      53.318  54.512  31.784  1.00  0.00           C  
ATOM    415  O   LYS A  39      52.678  54.603  30.712  1.00  0.00           O  
ATOM    416  CB  LYS A  39      54.646  56.613  32.328  1.00  0.00           C  
ATOM    417  CG  LYS A  39      54.547  57.950  33.040  1.00  0.00           C  
ATOM    418  CD  LYS A  39      55.385  59.052  32.324  1.00  0.00           C  
ATOM    419  CE  LYS A  39      55.315  60.421  33.008  1.00  0.00           C  
ATOM    420  NZ  LYS A  39      55.968  61.516  32.183  1.00  0.00           N1+
ATOM    421  H   LYS A  39      54.319  55.870  34.672  1.00  0.00           H  
ATOM    422  HZ1 LYS A  39      55.662  61.407  31.237  1.00  0.00           H  
ATOM    423  HZ2 LYS A  39      55.775  62.382  32.628  1.00  0.00           H  
ATOM    424  HZ3 LYS A  39      56.940  61.285  32.269  1.00  0.00           H  
ATOM    425  N   ASN A  40      53.732  53.305  32.189  1.00  0.00           N  
ATOM    426  CA  ASN A  40      53.553  52.103  31.344  1.00  0.00           C  
ATOM    427  C   ASN A  40      52.147  51.450  31.324  1.00  0.00           C  
ATOM    428  O   ASN A  40      51.560  51.044  30.312  1.00  0.00           O  
ATOM    429  CB  ASN A  40      54.639  51.079  31.642  1.00  0.00           C  
ATOM    430  CG  ASN A  40      54.627  50.636  33.152  1.00  0.00           C  
ATOM    431  ND2 ASN A  40      54.786  49.405  33.474  1.00  0.00           N  
ATOM    432  OD1 ASN A  40      54.559  51.433  34.063  1.00  0.00           O  
ATOM    433  H   ASN A  40      54.063  53.054  33.105  1.00  0.00           H  
ATOM    434 1HD2 ASN A  40      54.856  48.659  32.824  1.00  0.00           H  
ATOM    435 2HD2 ASN A  40      55.256  49.298  34.348  1.00  0.00           H  
ATOM    436  N   ILE A  41      51.413  51.633  32.410  1.00  0.00           N  
ATOM    437  CA  ILE A  41      50.057  50.975  32.612  1.00  0.00           C  
ATOM    438  C   ILE A  41      48.898  52.003  32.561  1.00  0.00           C  
ATOM    439  O   ILE A  41      47.940  51.974  33.295  1.00  0.00           O  
ATOM    440  CB  ILE A  41      50.030  50.079  33.828  1.00  0.00           C  
ATOM    441  CG1 ILE A  41      50.164  50.875  35.140  1.00  0.00           C  
ATOM    442  CG2 ILE A  41      50.988  48.893  33.559  1.00  0.00           C  
ATOM    443  CD  ILE A  41      49.960  49.892  36.257  1.00  0.00           C  
ATOM    444  H   ILE A  41      51.697  52.172  33.197  1.00  0.00           H  
ATOM    445  N   LEU A  42      48.918  52.868  31.534  1.00  0.00           N  
ATOM    446  CA  LEU A  42      47.839  53.742  31.186  1.00  0.00           C  
ATOM    447  C   LEU A  42      46.654  52.960  30.564  1.00  0.00           C  
ATOM    448  O   LEU A  42      46.791  52.018  29.756  1.00  0.00           O  
ATOM    449  CB  LEU A  42      48.082  54.769  30.011  1.00  0.00           C  
ATOM    450  CG  LEU A  42      49.310  55.656  30.154  1.00  0.00           C  
ATOM    451  CD1 LEU A  42      49.959  55.887  28.775  1.00  0.00           C  
ATOM    452  CD2 LEU A  42      48.911  56.955  30.911  1.00  0.00           C  
ATOM    453  H   LEU A  42      49.718  53.003  30.963  1.00  0.00           H  
ATOM    454  N   PRO A  43      45.423  53.177  31.077  1.00  0.00           N  
ATOM    455  CA  PRO A  43      44.240  52.575  30.496  1.00  0.00           C  
ATOM    456  C   PRO A  43      43.873  52.943  29.079  1.00  0.00           C  
ATOM    457  O   PRO A  43      43.811  54.142  28.690  1.00  0.00           O  
ATOM    458  CB  PRO A  43      43.090  52.981  31.464  1.00  0.00           C  
ATOM    459  CG  PRO A  43      43.825  53.049  32.741  1.00  0.00           C  
ATOM    460  CD  PRO A  43      45.182  53.657  32.429  1.00  0.00           C  
ATOM    461  N   PHE A  44      43.439  51.908  28.392  1.00  0.00           N  
ATOM    462  CA  PHE A  44      42.786  52.058  27.060  1.00  0.00           C  
ATOM    463  C   PHE A  44      41.412  52.825  26.977  1.00  0.00           C  
ATOM    464  O   PHE A  44      40.525  52.451  27.733  1.00  0.00           O  
ATOM    465  CB  PHE A  44      42.855  50.809  26.167  1.00  0.00           C  
ATOM    466  CG  PHE A  44      44.268  50.177  26.022  1.00  0.00           C  
ATOM    467  CD1 PHE A  44      45.348  50.940  25.727  1.00  0.00           C  
ATOM    468  CD2 PHE A  44      44.488  48.872  26.467  1.00  0.00           C  
ATOM    469  CE1 PHE A  44      46.611  50.465  25.886  1.00  0.00           C  
ATOM    470  CE2 PHE A  44      45.749  48.286  26.475  1.00  0.00           C  
ATOM    471  CZ  PHE A  44      46.842  49.120  26.181  1.00  0.00           C  
ATOM    472  H   PHE A  44      43.342  51.005  28.804  1.00  0.00           H  
ATOM    473  HD1 PHE A  44      45.317  51.821  25.089  1.00  0.00           H  
ATOM    474  HD2 PHE A  44      43.603  48.298  26.742  1.00  0.00           H  
ATOM    475  HE1 PHE A  44      47.477  51.127  25.840  1.00  0.00           H  
ATOM    476  HE2 PHE A  44      45.889  47.254  26.788  1.00  0.00           H  
ATOM    477  HZ  PHE A  44      47.767  48.654  25.834  1.00  0.00           H  
ATOM    478  N   ASP A  45      41.282  53.676  25.963  1.00  0.00           N  
ATOM    479  CA  ASP A  45      40.127  54.654  25.942  1.00  0.00           C  
ATOM    480  C   ASP A  45      38.800  53.969  25.985  1.00  0.00           C  
ATOM    481  O   ASP A  45      37.920  54.399  26.725  1.00  0.00           O  
ATOM    482  CB  ASP A  45      40.091  55.645  24.793  1.00  0.00           C  
ATOM    483  CG  ASP A  45      41.419  56.431  24.720  1.00  0.00           C  
ATOM    484  OD1 ASP A  45      41.983  56.443  23.636  1.00  0.00           O  
ATOM    485  OD2 ASP A  45      41.723  57.082  25.699  1.00  0.00           O1-
ATOM    486  H   ASP A  45      42.026  53.806  25.309  1.00  0.00           H  
ATOM    487  N   HIS A  46      38.616  52.827  25.330  1.00  0.00           N  
ATOM    488  CA  HIS A  46      37.353  52.097  25.406  1.00  0.00           C  
ATOM    489  C   HIS A  46      37.026  51.434  26.779  1.00  0.00           C  
ATOM    490  O   HIS A  46      36.013  51.611  27.422  1.00  0.00           O  
ATOM    491  CB  HIS A  46      37.134  51.173  24.240  1.00  0.00           C  
ATOM    492  CG  HIS A  46      38.133  50.010  24.103  1.00  0.00           C  
ATOM    493  CD2 HIS A  46      37.827  48.726  23.752  1.00  0.00           C  
ATOM    494  ND1 HIS A  46      39.466  50.093  24.037  1.00  0.00           N  
ATOM    495  CE1 HIS A  46      39.970  48.965  23.676  1.00  0.00           C  
ATOM    496  NE2 HIS A  46      38.992  48.101  23.515  1.00  0.00           N  
ATOM    497  H   HIS A  46      39.332  52.481  24.722  1.00  0.00           H  
ATOM    498  HD2 HIS A  46      36.861  48.215  23.703  1.00  0.00           H  
ATOM    499  HE1 HIS A  46      41.025  48.691  23.586  1.00  0.00           H  
ATOM    500  HE2 HIS A  46      39.105  47.137  23.246  1.00  0.00           H  
ATOM    501  N   THR A  47      38.006  50.631  27.183  1.00  0.00           N  
ATOM    502  CA  THR A  47      38.063  49.722  28.363  1.00  0.00           C  
ATOM    503  C   THR A  47      38.115  50.230  29.830  1.00  0.00           C  
ATOM    504  O   THR A  47      37.864  49.574  30.876  1.00  0.00           O  
ATOM    505  CB  THR A  47      39.100  48.573  28.258  1.00  0.00           C  
ATOM    506  CG2 THR A  47      38.641  47.496  27.330  1.00  0.00           C  
ATOM    507  OG1 THR A  47      40.341  49.160  27.870  1.00  0.00           O  
ATOM    508  H   THR A  47      38.719  50.567  26.486  1.00  0.00           H  
ATOM    509  HG1 THR A  47      40.607  48.823  26.970  1.00  0.00           H  
ATOM    510  N   ARG A  48      38.390  51.561  29.909  1.00  0.00           N  
ATOM    511  CA  ARG A  48      38.388  52.294  31.244  1.00  0.00           C  
ATOM    512  C   ARG A  48      36.976  52.464  31.827  1.00  0.00           C  
ATOM    513  O   ARG A  48      35.928  52.548  31.096  1.00  0.00           O  
ATOM    514  CB  ARG A  48      39.067  53.602  30.922  1.00  0.00           C  
ATOM    515  CG  ARG A  48      38.406  54.474  29.823  1.00  0.00           C  
ATOM    516  CD  ARG A  48      39.033  55.888  29.539  1.00  0.00           C  
ATOM    517  NE  ARG A  48      38.757  56.757  30.650  1.00  0.00           N  
ATOM    518  CZ  ARG A  48      37.909  57.743  30.704  1.00  0.00           C  
ATOM    519  NH1 ARG A  48      37.157  58.135  29.708  1.00  0.00           N1+
ATOM    520  NH2 ARG A  48      37.622  58.278  31.854  1.00  0.00           N  
ATOM    521  H   ARG A  48      38.757  52.036  29.108  1.00  0.00           H  
ATOM    522  HE  ARG A  48      39.420  56.597  31.383  1.00  0.00           H  
ATOM    523 1HH1 ARG A  48      37.365  57.782  28.796  1.00  0.00           H  
ATOM    524 2HH1 ARG A  48      36.469  58.834  29.908  1.00  0.00           H  
ATOM    525 1HH2 ARG A  48      38.165  58.068  32.670  1.00  0.00           H  
ATOM    526 2HH2 ARG A  48      36.921  58.987  31.893  1.00  0.00           H  
ATOM    527  N   VAL A  49      36.867  52.514  33.144  1.00  0.00           N  
ATOM    528  CA  VAL A  49      35.541  52.562  33.851  1.00  0.00           C  
ATOM    529  C   VAL A  49      35.179  54.035  34.150  1.00  0.00           C  
ATOM    530  O   VAL A  49      36.176  54.770  34.382  1.00  0.00           O  
ATOM    531  CB  VAL A  49      35.577  51.641  35.080  1.00  0.00           C  
ATOM    532  CG1 VAL A  49      34.051  51.580  35.566  1.00  0.00           C  
ATOM    533  CG2 VAL A  49      36.157  50.219  34.761  1.00  0.00           C  
ATOM    534  H   VAL A  49      37.705  52.512  33.695  1.00  0.00           H  
ATOM    535  N   VAL A  50      33.947  54.453  34.503  1.00  0.00           N  
ATOM    536  CA  VAL A  50      33.650  55.801  34.925  1.00  0.00           C  
ATOM    537  C   VAL A  50      32.747  56.009  36.154  1.00  0.00           C  
ATOM    538  O   VAL A  50      31.846  55.192  36.397  1.00  0.00           O  
ATOM    539  CB  VAL A  50      33.230  56.706  33.777  1.00  0.00           C  
ATOM    540  CG1 VAL A  50      34.405  57.408  33.086  1.00  0.00           C  
ATOM    541  CG2 VAL A  50      32.322  56.090  32.740  1.00  0.00           C  
ATOM    542  H   VAL A  50      33.234  53.784  34.305  1.00  0.00           H  
ATOM    543  N   LEU A  51      33.183  56.943  36.990  1.00  0.00           N  
ATOM    544  CA  LEU A  51      32.390  57.271  38.185  1.00  0.00           C  
ATOM    545  C   LEU A  51      31.254  58.281  37.904  1.00  0.00           C  
ATOM    546  O   LEU A  51      31.384  59.096  36.993  1.00  0.00           O  
ATOM    547  CB  LEU A  51      33.224  57.730  39.388  1.00  0.00           C  
ATOM    548  CG  LEU A  51      34.275  56.653  39.885  1.00  0.00           C  
ATOM    549  CD1 LEU A  51      35.168  57.268  41.032  1.00  0.00           C  
ATOM    550  CD2 LEU A  51      33.460  55.483  40.481  1.00  0.00           C  
ATOM    551  H   LEU A  51      34.058  57.416  36.894  1.00  0.00           H  
ATOM    552  N   HIS A  52      30.147  58.028  38.620  1.00  0.00           N  
ATOM    553  CA  HIS A  52      28.914  58.827  38.464  1.00  0.00           C  
ATOM    554  C   HIS A  52      28.636  59.806  39.636  1.00  0.00           C  
ATOM    555  O   HIS A  52      28.880  59.487  40.808  1.00  0.00           O  
ATOM    556  CB  HIS A  52      27.724  57.853  38.332  1.00  0.00           C  
ATOM    557  CG  HIS A  52      27.589  57.198  36.991  1.00  0.00           C  
ATOM    558  CD2 HIS A  52      27.845  55.916  36.848  1.00  0.00           C  
ATOM    559  ND1 HIS A  52      27.863  57.796  35.796  1.00  0.00           N  
ATOM    560  CE1 HIS A  52      28.340  56.896  34.934  1.00  0.00           C  
ATOM    561  NE2 HIS A  52      28.274  55.735  35.606  1.00  0.00           N  
ATOM    562  H   HIS A  52      29.975  57.208  39.179  1.00  0.00           H  
ATOM    563  HD2 HIS A  52      27.637  55.093  37.535  1.00  0.00           H  
ATOM    564  HE1 HIS A  52      28.356  56.977  33.844  1.00  0.00           H  
ATOM    565  HE2 HIS A  52      28.668  54.837  35.431  1.00  0.00           H  
ATOM    566  N   ASP A  53      27.932  60.815  39.166  1.00  0.00           N  
ATOM    567  CA  ASP A  53      27.287  61.940  39.941  1.00  0.00           C  
ATOM    568  C   ASP A  53      28.257  63.075  40.363  1.00  0.00           C  
ATOM    569  O   ASP A  53      29.293  62.769  40.933  1.00  0.00           O  
ATOM    570  CB  ASP A  53      26.479  61.534  41.192  1.00  0.00           C  
ATOM    571  CG  ASP A  53      25.089  61.054  40.722  1.00  0.00           C  
ATOM    572  OD1 ASP A  53      24.066  61.622  41.226  1.00  0.00           O  
ATOM    573  OD2 ASP A  53      25.056  60.086  39.925  1.00  0.00           O1-
ATOM    574  H   ASP A  53      27.980  61.020  38.188  1.00  0.00           H  
ATOM    575  N   GLY A  54      27.906  64.318  40.042  1.00  0.00           N  
ATOM    576  CA  GLY A  54      28.683  65.494  40.425  1.00  0.00           C  
ATOM    577  C   GLY A  54      29.020  65.747  41.914  1.00  0.00           C  
ATOM    578  O   GLY A  54      28.253  65.595  42.867  1.00  0.00           O  
ATOM    579  H   GLY A  54      27.193  64.452  39.357  1.00  0.00           H  
ATOM    580  N   ASP A  55      30.284  66.135  42.047  1.00  0.00           N  
ATOM    581  CA  ASP A  55      30.840  66.116  43.475  1.00  0.00           C  
ATOM    582  C   ASP A  55      30.424  67.373  44.261  1.00  0.00           C  
ATOM    583  O   ASP A  55      30.183  68.416  43.704  1.00  0.00           O  
ATOM    584  CB  ASP A  55      32.318  65.932  43.415  1.00  0.00           C  
ATOM    585  CG  ASP A  55      32.935  65.598  44.795  1.00  0.00           C  
ATOM    586  OD1 ASP A  55      32.909  64.470  45.009  1.00  0.00           O  
ATOM    587  OD2 ASP A  55      33.277  66.493  45.567  1.00  0.00           O1-
ATOM    588  H   ASP A  55      30.941  66.065  41.287  1.00  0.00           H  
ATOM    589  N   PRO A  56      30.253  67.207  45.594  1.00  0.00           N  
ATOM    590  CA  PRO A  56      29.895  68.359  46.423  1.00  0.00           C  
ATOM    591  C   PRO A  56      31.047  69.400  46.393  1.00  0.00           C  
ATOM    592  O   PRO A  56      30.786  70.571  46.225  1.00  0.00           O  
ATOM    593  CB  PRO A  56      29.835  67.731  47.819  1.00  0.00           C  
ATOM    594  CG  PRO A  56      29.116  66.399  47.568  1.00  0.00           C  
ATOM    595  CD  PRO A  56      29.872  65.966  46.301  1.00  0.00           C  
ATOM    596  N   ASN A  57      32.309  68.934  46.552  1.00  0.00           N  
ATOM    597  CA  ASN A  57      33.453  69.864  46.691  1.00  0.00           C  
ATOM    598  C   ASN A  57      34.358  69.988  45.424  1.00  0.00           C  
ATOM    599  O   ASN A  57      34.717  71.076  45.056  1.00  0.00           O  
ATOM    600  CB  ASN A  57      34.266  69.668  47.921  1.00  0.00           C  
ATOM    601  CG  ASN A  57      33.404  69.608  49.201  1.00  0.00           C  
ATOM    602  ND2 ASN A  57      33.412  68.494  49.927  1.00  0.00           N  
ATOM    603  OD1 ASN A  57      32.847  70.621  49.639  1.00  0.00           O  
ATOM    604  H   ASN A  57      32.643  68.001  46.414  1.00  0.00           H  
ATOM    605 1HD2 ASN A  57      33.923  67.668  49.688  1.00  0.00           H  
ATOM    606 2HD2 ASN A  57      32.645  68.413  50.561  1.00  0.00           H  
ATOM    607  N   GLU A  58      34.462  68.943  44.654  1.00  0.00           N  
ATOM    608  CA  GLU A  58      35.209  68.942  43.348  1.00  0.00           C  
ATOM    609  C   GLU A  58      34.338  69.403  42.187  1.00  0.00           C  
ATOM    610  O   GLU A  58      33.237  68.910  42.202  1.00  0.00           O  
ATOM    611  CB  GLU A  58      35.920  67.572  43.126  1.00  0.00           C  
ATOM    612  CG  GLU A  58      36.820  67.625  41.898  1.00  0.00           C  
ATOM    613  CD  GLU A  58      38.273  67.247  42.297  1.00  0.00           C  
ATOM    614  OE1 GLU A  58      39.220  68.048  42.186  1.00  0.00           O  
ATOM    615  OE2 GLU A  58      38.500  66.003  42.483  1.00  0.00           O1-
ATOM    616  H   GLU A  58      34.158  68.041  44.975  1.00  0.00           H  
ATOM    617  N   PRO A  59      34.905  70.089  41.206  1.00  0.00           N  
ATOM    618  CA  PRO A  59      34.372  70.160  39.849  1.00  0.00           C  
ATOM    619  C   PRO A  59      34.207  68.778  39.044  1.00  0.00           C  
ATOM    620  O   PRO A  59      33.368  67.988  39.400  1.00  0.00           O  
ATOM    621  CB  PRO A  59      35.159  71.237  39.191  1.00  0.00           C  
ATOM    622  CG  PRO A  59      35.624  72.124  40.339  1.00  0.00           C  
ATOM    623  CD  PRO A  59      35.923  71.147  41.430  1.00  0.00           C  
ATOM    624  N   VAL A  60      35.027  68.483  38.041  1.00  0.00           N  
ATOM    625  CA  VAL A  60      34.930  67.238  37.260  1.00  0.00           C  
ATOM    626  C   VAL A  60      35.658  66.141  38.011  1.00  0.00           C  
ATOM    627  O   VAL A  60      36.721  66.230  38.533  1.00  0.00           O  
ATOM    628  CB  VAL A  60      35.362  67.459  35.810  1.00  0.00           C  
ATOM    629  CG1 VAL A  60      34.496  68.554  35.192  1.00  0.00           C  
ATOM    630  CG2 VAL A  60      36.860  67.709  35.533  1.00  0.00           C  
ATOM    631  H   VAL A  60      35.662  69.184  37.724  1.00  0.00           H  
ATOM    632  N   SER A  61      35.119  64.876  37.869  1.00  0.00           N  
ATOM    633  CA  SER A  61      35.530  63.689  38.705  1.00  0.00           C  
ATOM    634  C   SER A  61      35.274  62.309  38.136  1.00  0.00           C  
ATOM    635  O   SER A  61      35.495  61.295  38.823  1.00  0.00           O  
ATOM    636  CB  SER A  61      34.780  63.680  40.080  1.00  0.00           C  
ATOM    637  OG  SER A  61      33.346  63.527  40.091  1.00  0.00           O  
ATOM    638  H   SER A  61      34.315  64.751  37.279  1.00  0.00           H  
ATOM    639  HG  SER A  61      32.963  64.445  40.006  1.00  0.00           H  
ATOM    640  N   ASP A  62      34.731  62.199  36.898  1.00  0.00           N  
ATOM    641  CA  ASP A  62      34.552  60.957  36.123  1.00  0.00           C  
ATOM    642  C   ASP A  62      35.746  60.043  35.856  1.00  0.00           C  
ATOM    643  O   ASP A  62      35.409  58.837  35.764  1.00  0.00           O  
ATOM    644  CB  ASP A  62      33.662  61.216  34.909  1.00  0.00           C  
ATOM    645  CG  ASP A  62      34.379  61.824  33.675  1.00  0.00           C  
ATOM    646  OD1 ASP A  62      35.327  62.615  33.775  1.00  0.00           O  
ATOM    647  OD2 ASP A  62      34.012  61.389  32.544  1.00  0.00           O1-
ATOM    648  H   ASP A  62      34.150  62.918  36.512  1.00  0.00           H  
ATOM    649  N   TYR A  63      36.981  60.589  35.678  1.00  0.00           N  
ATOM    650  CA  TYR A  63      38.249  59.843  35.405  1.00  0.00           C  
ATOM    651  C   TYR A  63      38.666  59.089  36.754  1.00  0.00           C  
ATOM    652  O   TYR A  63      38.783  59.652  37.823  1.00  0.00           O  
ATOM    653  CB  TYR A  63      39.293  60.764  34.719  1.00  0.00           C  
ATOM    654  CG  TYR A  63      40.432  59.925  34.209  1.00  0.00           C  
ATOM    655  CD1 TYR A  63      40.631  59.813  32.807  1.00  0.00           C  
ATOM    656  CD2 TYR A  63      41.363  59.308  35.053  1.00  0.00           C  
ATOM    657  CE1 TYR A  63      41.668  59.085  32.313  1.00  0.00           C  
ATOM    658  CE2 TYR A  63      42.410  58.592  34.529  1.00  0.00           C  
ATOM    659  CZ  TYR A  63      42.579  58.467  33.155  1.00  0.00           C  
ATOM    660  OH  TYR A  63      43.605  57.819  32.521  1.00  0.00           O  
ATOM    661  H   TYR A  63      37.152  61.579  35.640  1.00  0.00           H  
ATOM    662  HD1 TYR A  63      40.057  60.252  31.990  1.00  0.00           H  
ATOM    663  HD2 TYR A  63      41.183  59.382  36.126  1.00  0.00           H  
ATOM    664  HE1 TYR A  63      41.964  59.354  31.297  1.00  0.00           H  
ATOM    665  HE2 TYR A  63      43.105  58.104  35.221  1.00  0.00           H  
ATOM    666  HH  TYR A  63      44.202  57.412  33.209  1.00  0.00           H  
ATOM    667  N   ILE A  64      38.968  57.811  36.502  1.00  0.00           N  
ATOM    668  CA  ILE A  64      39.590  56.935  37.570  1.00  0.00           C  
ATOM    669  C   ILE A  64      40.897  56.293  37.149  1.00  0.00           C  
ATOM    670  O   ILE A  64      40.873  55.858  35.995  1.00  0.00           O  
ATOM    671  CB  ILE A  64      38.501  56.040  38.094  1.00  0.00           C  
ATOM    672  CG1 ILE A  64      38.888  55.313  39.381  1.00  0.00           C  
ATOM    673  CG2 ILE A  64      37.988  55.079  37.053  1.00  0.00           C  
ATOM    674  CD  ILE A  64      37.756  54.545  39.943  1.00  0.00           C  
ATOM    675  H   ILE A  64      38.683  57.292  35.695  1.00  0.00           H  
ATOM    676  N   ASN A  65      41.782  55.863  37.961  1.00  0.00           N  
ATOM    677  CA  ASN A  65      42.835  54.956  37.467  1.00  0.00           C  
ATOM    678  C   ASN A  65      42.448  53.524  37.612  1.00  0.00           C  
ATOM    679  O   ASN A  65      42.934  52.726  38.453  1.00  0.00           O  
ATOM    680  CB  ASN A  65      44.126  55.256  38.262  1.00  0.00           C  
ATOM    681  CG  ASN A  65      45.326  54.614  37.566  1.00  0.00           C  
ATOM    682  ND2 ASN A  65      45.947  55.295  36.718  1.00  0.00           N  
ATOM    683  OD1 ASN A  65      45.770  53.471  37.843  1.00  0.00           O  
ATOM    684  H   ASN A  65      41.850  56.150  38.917  1.00  0.00           H  
ATOM    685 1HD2 ASN A  65      45.648  56.231  36.537  1.00  0.00           H  
ATOM    686 2HD2 ASN A  65      46.784  54.940  36.306  1.00  0.00           H  
ATOM    687  N   ALA A  66      41.471  53.102  36.802  1.00  0.00           N  
ATOM    688  CA  ALA A  66      40.878  51.752  36.678  1.00  0.00           C  
ATOM    689  C   ALA A  66      40.323  51.308  35.297  1.00  0.00           C  
ATOM    690  O   ALA A  66      39.487  51.924  34.579  1.00  0.00           O  
ATOM    691  CB  ALA A  66      39.797  51.792  37.747  1.00  0.00           C  
ATOM    692  H   ALA A  66      41.019  53.813  36.273  1.00  0.00           H  
ATOM    693  N   ASN A  67      40.646  50.023  35.027  1.00  0.00           N  
ATOM    694  CA  ASN A  67      40.138  49.343  33.758  1.00  0.00           C  
ATOM    695  C   ASN A  67      39.602  47.937  34.016  1.00  0.00           C  
ATOM    696  O   ASN A  67      39.907  47.333  35.110  1.00  0.00           O  
ATOM    697  CB  ASN A  67      41.143  49.416  32.595  1.00  0.00           C  
ATOM    698  CG  ASN A  67      42.593  49.058  33.014  1.00  0.00           C  
ATOM    699  ND2 ASN A  67      43.412  49.003  32.012  1.00  0.00           N  
ATOM    700  OD1 ASN A  67      42.929  48.838  34.181  1.00  0.00           O  
ATOM    701  H   ASN A  67      41.369  49.547  35.540  1.00  0.00           H  
ATOM    702 1HD2 ASN A  67      43.112  49.247  31.088  1.00  0.00           H  
ATOM    703 2HD2 ASN A  67      44.407  48.955  32.100  1.00  0.00           H  
ATOM    704  N   ILE A  68      38.720  47.504  33.141  1.00  0.00           N  
ATOM    705  CA  ILE A  68      38.221  46.162  33.331  1.00  0.00           C  
ATOM    706  C   ILE A  68      38.713  45.013  32.449  1.00  0.00           C  
ATOM    707  O   ILE A  68      38.842  45.024  31.223  1.00  0.00           O  
ATOM    708  CB  ILE A  68      36.650  46.237  33.446  1.00  0.00           C  
ATOM    709  CG1 ILE A  68      35.742  45.018  33.767  1.00  0.00           C  
ATOM    710  CG2 ILE A  68      36.108  47.171  32.282  1.00  0.00           C  
ATOM    711  CD  ILE A  68      34.277  45.385  33.838  1.00  0.00           C  
ATOM    712  H   ILE A  68      38.612  47.936  32.256  1.00  0.00           H  
ATOM    713  N   ILE A  69      38.935  43.868  33.155  1.00  0.00           N  
ATOM    714  CA  ILE A  69      39.480  42.643  32.555  1.00  0.00           C  
ATOM    715  C   ILE A  69      38.397  41.559  32.508  1.00  0.00           C  
ATOM    716  O   ILE A  69      37.828  41.195  33.530  1.00  0.00           O  
ATOM    717  CB  ILE A  69      40.785  42.102  33.217  1.00  0.00           C  
ATOM    718  CG1 ILE A  69      41.873  43.156  33.234  1.00  0.00           C  
ATOM    719  CG2 ILE A  69      41.224  40.827  32.621  1.00  0.00           C  
ATOM    720  CD  ILE A  69      43.108  42.729  34.082  1.00  0.00           C  
ATOM    721  H   ILE A  69      38.777  43.864  34.149  1.00  0.00           H  
ATOM    722  N   MET A  70      38.063  41.256  31.259  1.00  0.00           N  
ATOM    723  CA  MET A  70      37.001  40.314  30.923  1.00  0.00           C  
ATOM    724  C   MET A  70      37.407  38.916  30.406  1.00  0.00           C  
ATOM    725  O   MET A  70      37.875  38.819  29.247  1.00  0.00           O  
ATOM    726  CB  MET A  70      36.110  41.125  29.913  1.00  0.00           C  
ATOM    727  CG  MET A  70      34.659  40.599  29.740  1.00  0.00           C  
ATOM    728  SD  MET A  70      33.646  41.600  28.615  1.00  0.00           S  
ATOM    729  CE  MET A  70      34.633  41.611  27.111  1.00  0.00           C  
ATOM    730  H   MET A  70      38.476  41.676  30.450  1.00  0.00           H  
ATOM    731  N   PRO A  71      37.373  37.939  31.311  1.00  0.00           N  
ATOM    732  CA  PRO A  71      37.904  36.552  31.101  1.00  0.00           C  
ATOM    733  C   PRO A  71      37.460  35.827  29.835  1.00  0.00           C  
ATOM    734  O   PRO A  71      38.061  34.789  29.579  1.00  0.00           O  
ATOM    735  CB  PRO A  71      37.226  35.766  32.266  1.00  0.00           C  
ATOM    736  CG  PRO A  71      36.940  36.764  33.348  1.00  0.00           C  
ATOM    737  CD  PRO A  71      36.676  38.045  32.620  1.00  0.00           C  
ATOM    738  N   GLU A  72      36.208  36.123  29.375  1.00  0.00           N  
ATOM    739  CA  GLU A  72      35.710  35.826  27.988  1.00  0.00           C  
ATOM    740  C   GLU A  72      34.813  36.988  27.459  1.00  0.00           C  
ATOM    741  O   GLU A  72      34.327  37.827  28.200  1.00  0.00           O  
ATOM    742  CB  GLU A  72      34.938  34.469  27.845  1.00  0.00           C  
ATOM    743  CG  GLU A  72      35.774  33.311  27.329  1.00  0.00           C  
ATOM    744  CD  GLU A  72      35.646  33.229  25.781  1.00  0.00           C  
ATOM    745  OE1 GLU A  72      35.755  34.263  25.070  1.00  0.00           O  
ATOM    746  OE2 GLU A  72      35.223  32.165  25.335  1.00  0.00           O1-
ATOM    747  H   GLU A  72      35.582  36.567  30.027  1.00  0.00           H  
ATOM    748  N   PHE A  73      34.675  37.025  26.101  1.00  0.00           N  
ATOM    749  CA  PHE A  73      34.029  38.130  25.294  1.00  0.00           C  
ATOM    750  C   PHE A  73      32.596  38.620  25.697  1.00  0.00           C  
ATOM    751  O   PHE A  73      32.201  39.748  25.463  1.00  0.00           O  
ATOM    752  CB  PHE A  73      33.972  37.763  23.858  1.00  0.00           C  
ATOM    753  CG  PHE A  73      35.421  37.667  23.397  1.00  0.00           C  
ATOM    754  CD1 PHE A  73      35.851  36.421  22.921  1.00  0.00           C  
ATOM    755  CD2 PHE A  73      36.197  38.733  23.179  1.00  0.00           C  
ATOM    756  CE1 PHE A  73      36.982  36.305  22.215  1.00  0.00           C  
ATOM    757  CE2 PHE A  73      37.394  38.663  22.485  1.00  0.00           C  
ATOM    758  CZ  PHE A  73      37.700  37.476  21.974  1.00  0.00           C  
ATOM    759  H   PHE A  73      34.957  36.198  25.611  1.00  0.00           H  
ATOM    760  HD1 PHE A  73      35.393  35.465  23.195  1.00  0.00           H  
ATOM    761  HD2 PHE A  73      35.841  39.734  23.416  1.00  0.00           H  
ATOM    762  HE1 PHE A  73      37.379  35.338  21.889  1.00  0.00           H  
ATOM    763  HE2 PHE A  73      38.006  39.533  22.288  1.00  0.00           H  
ATOM    764  HZ  PHE A  73      38.610  37.400  21.387  1.00  0.00           H  
ATOM    765  N   GLY A  74      31.829  37.695  26.287  1.00  0.00           N  
ATOM    766  CA  GLY A  74      30.501  37.924  26.895  1.00  0.00           C  
ATOM    767  C   GLY A  74      30.461  37.679  28.394  1.00  0.00           C  
ATOM    768  O   GLY A  74      29.356  37.587  28.950  1.00  0.00           O  
ATOM    769  H   GLY A  74      32.110  36.737  26.256  1.00  0.00           H  
ATOM    770  N   SER A  75      31.548  37.810  29.137  1.00  0.00           N  
ATOM    771  CA  SER A  75      31.642  37.457  30.582  1.00  0.00           C  
ATOM    772  C   SER A  75      30.597  38.124  31.566  1.00  0.00           C  
ATOM    773  O   SER A  75      30.426  39.343  31.503  1.00  0.00           O  
ATOM    774  CB  SER A  75      33.010  37.785  31.180  1.00  0.00           C  
ATOM    775  OG  SER A  75      33.892  36.712  30.798  1.00  0.00           O  
ATOM    776  H   SER A  75      32.403  38.130  28.730  1.00  0.00           H  
ATOM    777  HG  SER A  75      33.728  35.853  31.266  1.00  0.00           H  
ATOM    778  N   SER A  76      29.718  37.259  32.060  1.00  0.00           N  
ATOM    779  CA  SER A  76      28.534  37.671  32.866  1.00  0.00           C  
ATOM    780  C   SER A  76      28.633  37.540  34.392  1.00  0.00           C  
ATOM    781  O   SER A  76      29.539  36.911  34.943  1.00  0.00           O  
ATOM    782  CB  SER A  76      27.280  36.912  32.391  1.00  0.00           C  
ATOM    783  OG  SER A  76      27.366  35.484  32.319  1.00  0.00           O  
ATOM    784  H   SER A  76      29.868  36.269  32.093  1.00  0.00           H  
ATOM    785  HG  SER A  76      26.726  35.174  31.606  1.00  0.00           H  
ATOM    786  N   GLY A  77      27.681  38.295  34.950  1.00  0.00           N  
ATOM    787  CA  GLY A  77      27.426  38.443  36.400  1.00  0.00           C  
ATOM    788  C   GLY A  77      28.672  38.769  37.232  1.00  0.00           C  
ATOM    789  O   GLY A  77      29.239  39.836  36.984  1.00  0.00           O  
ATOM    790  H   GLY A  77      27.171  38.981  34.418  1.00  0.00           H  
ATOM    791  N   LYS A  78      29.057  37.851  38.108  1.00  0.00           N  
ATOM    792  CA  LYS A  78      30.287  37.915  38.949  1.00  0.00           C  
ATOM    793  C   LYS A  78      31.660  37.911  38.214  1.00  0.00           C  
ATOM    794  O   LYS A  78      32.682  38.368  38.656  1.00  0.00           O  
ATOM    795  CB  LYS A  78      30.181  36.790  39.970  1.00  0.00           C  
ATOM    796  CG  LYS A  78      29.011  37.103  40.886  1.00  0.00           C  
ATOM    797  CD  LYS A  78      28.828  36.092  42.034  1.00  0.00           C  
ATOM    798  CE  LYS A  78      27.428  35.993  42.687  1.00  0.00           C  
ATOM    799  NZ  LYS A  78      27.412  34.806  43.612  1.00  0.00           N1+
ATOM    800  H   LYS A  78      28.481  37.084  38.377  1.00  0.00           H  
ATOM    801  HZ1 LYS A  78      27.849  35.058  44.485  1.00  0.00           H  
ATOM    802  HZ2 LYS A  78      26.520  34.382  43.747  1.00  0.00           H  
ATOM    803  HZ3 LYS A  78      27.896  34.048  43.181  1.00  0.00           H  
ATOM    804  N   LYS A  79      31.670  37.500  36.941  1.00  0.00           N  
ATOM    805  CA  LYS A  79      32.913  37.174  36.189  1.00  0.00           C  
ATOM    806  C   LYS A  79      33.517  38.324  35.422  1.00  0.00           C  
ATOM    807  O   LYS A  79      33.297  38.414  34.200  1.00  0.00           O  
ATOM    808  CB  LYS A  79      32.688  35.887  35.411  1.00  0.00           C  
ATOM    809  CG  LYS A  79      32.257  34.733  36.346  1.00  0.00           C  
ATOM    810  CD  LYS A  79      33.408  34.227  37.221  1.00  0.00           C  
ATOM    811  CE  LYS A  79      32.758  33.655  38.428  1.00  0.00           C  
ATOM    812  NZ  LYS A  79      33.631  32.962  39.368  1.00  0.00           N1+
ATOM    813  H   LYS A  79      30.826  37.181  36.498  1.00  0.00           H  
ATOM    814  HZ1 LYS A  79      34.124  32.225  38.918  1.00  0.00           H  
ATOM    815  HZ2 LYS A  79      34.411  33.507  39.669  1.00  0.00           H  
ATOM    816  HZ3 LYS A  79      33.183  32.599  40.186  1.00  0.00           H  
ATOM    817  N   SER A  80      33.983  39.262  36.250  1.00  0.00           N  
ATOM    818  CA  SER A  80      34.765  40.429  35.732  1.00  0.00           C  
ATOM    819  C   SER A  80      35.675  41.126  36.790  1.00  0.00           C  
ATOM    820  O   SER A  80      35.207  41.625  37.811  1.00  0.00           O  
ATOM    821  CB  SER A  80      34.051  41.537  34.861  1.00  0.00           C  
ATOM    822  OG  SER A  80      33.834  40.995  33.537  1.00  0.00           O  
ATOM    823  H   SER A  80      33.756  39.361  37.220  1.00  0.00           H  
ATOM    824  HG  SER A  80      33.682  40.007  33.595  1.00  0.00           H  
ATOM    825  N   TYR A  81      36.811  41.522  36.246  1.00  0.00           N  
ATOM    826  CA  TYR A  81      37.821  42.168  37.179  1.00  0.00           C  
ATOM    827  C   TYR A  81      38.029  43.644  36.915  1.00  0.00           C  
ATOM    828  O   TYR A  81      38.399  44.040  35.793  1.00  0.00           O  
ATOM    829  CB  TYR A  81      39.084  41.331  37.206  1.00  0.00           C  
ATOM    830  CG  TYR A  81      38.830  39.882  37.548  1.00  0.00           C  
ATOM    831  CD1 TYR A  81      38.796  39.457  38.846  1.00  0.00           C  
ATOM    832  CD2 TYR A  81      38.522  38.999  36.458  1.00  0.00           C  
ATOM    833  CE1 TYR A  81      38.359  38.171  39.119  1.00  0.00           C  
ATOM    834  CE2 TYR A  81      38.125  37.717  36.743  1.00  0.00           C  
ATOM    835  CZ  TYR A  81      38.007  37.305  38.087  1.00  0.00           C  
ATOM    836  OH  TYR A  81      38.094  36.007  38.346  1.00  0.00           O  
ATOM    837  H   TYR A  81      36.874  41.578  35.248  1.00  0.00           H  
ATOM    838  HD1 TYR A  81      39.474  39.891  39.571  1.00  0.00           H  
ATOM    839  HD2 TYR A  81      38.755  39.202  35.418  1.00  0.00           H  
ATOM    840  HE1 TYR A  81      38.527  37.785  40.127  1.00  0.00           H  
ATOM    841  HE2 TYR A  81      37.936  37.047  35.900  1.00  0.00           H  
ATOM    842  HH  TYR A  81      38.471  35.811  39.254  1.00  0.00           H  
ATOM    843  N   ILE A  82      37.946  44.419  37.975  1.00  0.00           N  
ATOM    844  CA  ILE A  82      38.239  45.843  37.916  1.00  0.00           C  
ATOM    845  C   ILE A  82      39.605  46.050  38.593  1.00  0.00           C  
ATOM    846  O   ILE A  82      39.740  45.902  39.811  1.00  0.00           O  
ATOM    847  CB  ILE A  82      37.232  46.794  38.622  1.00  0.00           C  
ATOM    848  CG1 ILE A  82      35.719  46.563  38.318  1.00  0.00           C  
ATOM    849  CG2 ILE A  82      37.795  48.202  38.215  1.00  0.00           C  
ATOM    850  CD  ILE A  82      34.789  47.491  39.128  1.00  0.00           C  
ATOM    851  H   ILE A  82      37.883  44.062  38.912  1.00  0.00           H  
ATOM    852  N   ALA A  83      40.630  46.325  37.863  1.00  0.00           N  
ATOM    853  CA  ALA A  83      42.033  46.436  38.362  1.00  0.00           C  
ATOM    854  C   ALA A  83      42.660  47.870  38.459  1.00  0.00           C  
ATOM    855  O   ALA A  83      42.677  48.705  37.542  1.00  0.00           O  
ATOM    856  CB  ALA A  83      42.931  45.605  37.400  1.00  0.00           C  
ATOM    857  H   ALA A  83      40.426  46.718  36.964  1.00  0.00           H  
ATOM    858  N   THR A  84      43.256  48.106  39.600  1.00  0.00           N  
ATOM    859  CA  THR A  84      43.485  49.503  40.088  1.00  0.00           C  
ATOM    860  C   THR A  84      44.687  49.654  41.137  1.00  0.00           C  
ATOM    861  O   THR A  84      45.080  48.737  41.833  1.00  0.00           O  
ATOM    862  CB  THR A  84      42.253  50.363  40.422  1.00  0.00           C  
ATOM    863  CG2 THR A  84      41.491  49.549  41.503  1.00  0.00           C  
ATOM    864  OG1 THR A  84      42.564  51.687  40.794  1.00  0.00           O  
ATOM    865  H   THR A  84      43.259  47.383  40.288  1.00  0.00           H  
ATOM    866  HG1 THR A  84      42.594  52.152  39.906  1.00  0.00           H  
ATOM    867  N   GLN A  85      45.322  50.808  40.963  1.00  0.00           N  
ATOM    868  CA  GLN A  85      46.519  51.160  41.723  1.00  0.00           C  
ATOM    869  C   GLN A  85      46.106  51.353  43.226  1.00  0.00           C  
ATOM    870  O   GLN A  85      45.028  51.695  43.656  1.00  0.00           O  
ATOM    871  CB  GLN A  85      47.191  52.468  41.131  1.00  0.00           C  
ATOM    872  CG  GLN A  85      46.627  53.892  41.540  1.00  0.00           C  
ATOM    873  CD  GLN A  85      47.207  54.960  40.602  1.00  0.00           C  
ATOM    874  NE2 GLN A  85      46.517  56.091  40.643  1.00  0.00           N  
ATOM    875  OE1 GLN A  85      48.339  55.065  40.076  1.00  0.00           O  
ATOM    876  H   GLN A  85      44.916  51.564  40.436  1.00  0.00           H  
ATOM    877 1HE2 GLN A  85      45.717  56.157  41.246  1.00  0.00           H  
ATOM    878 2HE2 GLN A  85      46.483  56.821  39.954  1.00  0.00           H  
ATOM    879  N   GLY A  86      47.075  50.991  44.052  1.00  0.00           N  
ATOM    880  CA  GLY A  86      47.020  51.026  45.531  1.00  0.00           C  
ATOM    881  C   GLY A  86      46.641  52.387  46.180  1.00  0.00           C  
ATOM    882  O   GLY A  86      47.502  53.270  46.215  1.00  0.00           O  
ATOM    883  H   GLY A  86      47.737  50.309  43.730  1.00  0.00           H  
ATOM    884  N   CYS A  87      45.355  52.549  46.479  1.00  0.00           N  
ATOM    885  CA  CYS A  87      44.857  53.919  46.651  1.00  0.00           C  
ATOM    886  C   CYS A  87      45.564  54.707  47.770  1.00  0.00           C  
ATOM    887  O   CYS A  87      45.603  54.239  48.891  1.00  0.00           O  
ATOM    888  CB  CYS A  87      43.383  53.822  46.960  1.00  0.00           C  
ATOM    889  SG  CYS A  87      42.333  53.564  45.486  1.00  0.00           S  
ATOM    890  H   CYS A  87      44.671  51.833  46.593  1.00  0.00           H  
ATOM    891  HG  CYS A  87      42.547  52.248  45.451  1.00  0.00           H  
ATOM    892  N   LEU A  88      46.203  55.801  47.425  1.00  0.00           N  
ATOM    893  CA  LEU A  88      46.748  56.846  48.287  1.00  0.00           C  
ATOM    894  C   LEU A  88      45.781  57.841  48.915  1.00  0.00           C  
ATOM    895  O   LEU A  88      44.632  57.875  48.500  1.00  0.00           O  
ATOM    896  CB  LEU A  88      47.980  57.402  47.528  1.00  0.00           C  
ATOM    897  CG  LEU A  88      49.055  56.377  47.235  1.00  0.00           C  
ATOM    898  CD1 LEU A  88      50.244  57.049  46.524  1.00  0.00           C  
ATOM    899  CD2 LEU A  88      49.563  55.741  48.548  1.00  0.00           C  
ATOM    900  H   LEU A  88      46.411  55.921  46.444  1.00  0.00           H  
ATOM    901  N   GLN A  89      46.338  58.616  49.827  1.00  0.00           N  
ATOM    902  CA  GLN A  89      45.487  59.390  50.750  1.00  0.00           C  
ATOM    903  C   GLN A  89      44.651  60.418  50.064  1.00  0.00           C  
ATOM    904  O   GLN A  89      43.742  61.016  50.663  1.00  0.00           O  
ATOM    905  CB  GLN A  89      46.304  60.199  51.855  1.00  0.00           C  
ATOM    906  CG  GLN A  89      47.036  59.193  52.776  1.00  0.00           C  
ATOM    907  CD  GLN A  89      48.555  59.364  52.650  1.00  0.00           C  
ATOM    908  NE2 GLN A  89      49.203  60.137  53.546  1.00  0.00           N  
ATOM    909  OE1 GLN A  89      49.121  58.623  51.923  1.00  0.00           O  
ATOM    910  H   GLN A  89      47.318  58.596  49.984  1.00  0.00           H  
ATOM    911 1HE2 GLN A  89      48.647  60.728  54.143  1.00  0.00           H  
ATOM    912 2HE2 GLN A  89      50.198  60.239  53.574  1.00  0.00           H  
ATOM    913  N   ASN A  90      44.900  60.762  48.846  1.00  0.00           N  
ATOM    914  CA  ASN A  90      43.917  61.535  47.941  1.00  0.00           C  
ATOM    915  C   ASN A  90      42.787  60.727  47.492  1.00  0.00           C  
ATOM    916  O   ASN A  90      41.642  60.922  47.928  1.00  0.00           O  
ATOM    917  CB  ASN A  90      44.624  62.313  46.807  1.00  0.00           C  
ATOM    918  CG  ASN A  90      45.816  61.520  46.350  1.00  0.00           C  
ATOM    919  ND2 ASN A  90      46.824  62.266  45.912  1.00  0.00           N  
ATOM    920  OD1 ASN A  90      45.859  60.339  46.057  1.00  0.00           O  
ATOM    921  H   ASN A  90      45.785  60.543  48.427  1.00  0.00           H  
ATOM    922 1HD2 ASN A  90      46.771  63.255  45.743  1.00  0.00           H  
ATOM    923 2HD2 ASN A  90      47.710  61.796  45.952  1.00  0.00           H  
ATOM    924  N   THR A  91      43.073  59.679  46.710  1.00  0.00           N  
ATOM    925  CA  THR A  91      42.089  58.814  46.058  1.00  0.00           C  
ATOM    926  C   THR A  91      41.208  57.748  46.772  1.00  0.00           C  
ATOM    927  O   THR A  91      40.529  56.942  46.155  1.00  0.00           O  
ATOM    928  CB  THR A  91      42.611  58.210  44.749  1.00  0.00           C  
ATOM    929  CG2 THR A  91      42.594  59.222  43.582  1.00  0.00           C  
ATOM    930  OG1 THR A  91      43.908  57.657  44.980  1.00  0.00           O  
ATOM    931  H   THR A  91      44.006  59.373  46.524  1.00  0.00           H  
ATOM    932  HG1 THR A  91      44.312  57.453  44.087  1.00  0.00           H  
ATOM    933  N   VAL A  92      41.436  57.759  48.065  1.00  0.00           N  
ATOM    934  CA  VAL A  92      40.678  56.805  48.925  1.00  0.00           C  
ATOM    935  C   VAL A  92      39.177  56.807  48.772  1.00  0.00           C  
ATOM    936  O   VAL A  92      38.579  55.787  48.539  1.00  0.00           O  
ATOM    937  CB  VAL A  92      41.166  56.951  50.391  1.00  0.00           C  
ATOM    938  CG1 VAL A  92      42.512  56.282  50.673  1.00  0.00           C  
ATOM    939  CG2 VAL A  92      41.078  58.389  50.903  1.00  0.00           C  
ATOM    940  H   VAL A  92      42.287  58.170  48.388  1.00  0.00           H  
ATOM    941  N   ASN A  93      38.519  57.951  48.746  1.00  0.00           N  
ATOM    942  CA  ASN A  93      37.029  58.204  48.515  1.00  0.00           C  
ATOM    943  C   ASN A  93      36.450  57.538  47.232  1.00  0.00           C  
ATOM    944  O   ASN A  93      35.525  56.749  47.274  1.00  0.00           O  
ATOM    945  CB  ASN A  93      36.762  59.746  48.388  1.00  0.00           C  
ATOM    946  CG  ASN A  93      37.282  60.739  49.439  1.00  0.00           C  
ATOM    947  ND2 ASN A  93      36.655  61.886  49.384  1.00  0.00           N  
ATOM    948  OD1 ASN A  93      38.450  60.696  49.906  1.00  0.00           O  
ATOM    949  H   ASN A  93      39.024  58.781  48.984  1.00  0.00           H  
ATOM    950 1HD2 ASN A  93      35.976  62.003  48.661  1.00  0.00           H  
ATOM    951 2HD2 ASN A  93      37.045  62.564  50.006  1.00  0.00           H  
ATOM    952  N   ASP A  94      37.338  57.570  46.264  1.00  0.00           N  
ATOM    953  CA  ASP A  94      37.201  56.914  44.973  1.00  0.00           C  
ATOM    954  C   ASP A  94      36.997  55.399  45.026  1.00  0.00           C  
ATOM    955  O   ASP A  94      36.036  54.888  44.457  1.00  0.00           O  
ATOM    956  CB  ASP A  94      38.326  57.380  43.898  1.00  0.00           C  
ATOM    957  CG  ASP A  94      38.290  58.873  43.643  1.00  0.00           C  
ATOM    958  OD1 ASP A  94      39.354  59.524  43.677  1.00  0.00           O  
ATOM    959  OD2 ASP A  94      37.161  59.391  43.340  1.00  0.00           O1-
ATOM    960  H   ASP A  94      38.190  58.081  46.387  1.00  0.00           H  
ATOM    961  N   PHE A  95      37.709  54.722  45.939  1.00  0.00           N  
ATOM    962  CA  PHE A  95      37.675  53.313  46.221  1.00  0.00           C  
ATOM    963  C   PHE A  95      36.333  52.717  46.615  1.00  0.00           C  
ATOM    964  O   PHE A  95      35.827  51.866  45.835  1.00  0.00           O  
ATOM    965  CB  PHE A  95      38.758  52.941  47.193  1.00  0.00           C  
ATOM    966  CG  PHE A  95      39.086  51.385  47.132  1.00  0.00           C  
ATOM    967  CD1 PHE A  95      39.977  50.965  46.152  1.00  0.00           C  
ATOM    968  CD2 PHE A  95      38.483  50.496  47.990  1.00  0.00           C  
ATOM    969  CE1 PHE A  95      40.314  49.681  46.022  1.00  0.00           C  
ATOM    970  CE2 PHE A  95      38.781  49.177  47.898  1.00  0.00           C  
ATOM    971  CZ  PHE A  95      39.673  48.768  46.868  1.00  0.00           C  
ATOM    972  H   PHE A  95      38.347  55.233  46.513  1.00  0.00           H  
ATOM    973  HD1 PHE A  95      40.135  51.573  45.261  1.00  0.00           H  
ATOM    974  HD2 PHE A  95      38.015  50.824  48.930  1.00  0.00           H  
ATOM    975  HE1 PHE A  95      41.250  49.376  45.556  1.00  0.00           H  
ATOM    976  HE2 PHE A  95      38.321  48.462  48.584  1.00  0.00           H  
ATOM    977  HZ  PHE A  95      39.605  47.727  46.540  1.00  0.00           H  
ATOM    978  N   TRP A  96      35.870  53.216  47.746  1.00  0.00           N  
ATOM    979  CA  TRP A  96      34.543  52.902  48.331  1.00  0.00           C  
ATOM    980  C   TRP A  96      33.370  53.316  47.485  1.00  0.00           C  
ATOM    981  O   TRP A  96      32.412  52.564  47.526  1.00  0.00           O  
ATOM    982  CB  TRP A  96      34.359  53.377  49.766  1.00  0.00           C  
ATOM    983  CG  TRP A  96      35.475  53.019  50.669  1.00  0.00           C  
ATOM    984  CD1 TRP A  96      36.261  53.795  51.421  1.00  0.00           C  
ATOM    985  CD2 TRP A  96      35.802  51.754  51.110  1.00  0.00           C  
ATOM    986  CE2 TRP A  96      36.754  51.902  52.118  1.00  0.00           C  
ATOM    987  CE3 TRP A  96      35.183  50.521  50.884  1.00  0.00           C  
ATOM    988  NE1 TRP A  96      37.052  53.165  52.278  1.00  0.00           N  
ATOM    989  CZ2 TRP A  96      37.101  50.780  52.910  1.00  0.00           C  
ATOM    990  CZ3 TRP A  96      35.542  49.400  51.638  1.00  0.00           C  
ATOM    991  CH2 TRP A  96      36.448  49.564  52.753  1.00  0.00           C  
ATOM    992  H   TRP A  96      36.503  53.636  48.399  1.00  0.00           H  
ATOM    993  HD1 TRP A  96      36.185  54.872  51.332  1.00  0.00           H  
ATOM    994  HE1 TRP A  96      37.816  53.547  52.787  1.00  0.00           H  
ATOM    995  HE3 TRP A  96      34.487  50.326  50.069  1.00  0.00           H  
ATOM    996  HZ2 TRP A  96      37.664  50.832  53.849  1.00  0.00           H  
ATOM    997  HZ3 TRP A  96      35.163  48.430  51.345  1.00  0.00           H  
ATOM    998  HH2 TRP A  96      36.540  48.739  53.455  1.00  0.00           H  
ATOM    999  N   ARG A  97      33.494  54.422  46.755  1.00  0.00           N  
ATOM   1000  CA  ARG A  97      32.503  54.882  45.788  1.00  0.00           C  
ATOM   1001  C   ARG A  97      32.413  53.819  44.698  1.00  0.00           C  
ATOM   1002  O   ARG A  97      31.418  53.094  44.627  1.00  0.00           O  
ATOM   1003  CB  ARG A  97      32.845  56.149  45.030  1.00  0.00           C  
ATOM   1004  CG  ARG A  97      31.616  56.909  44.453  1.00  0.00           C  
ATOM   1005  CD  ARG A  97      31.897  58.009  43.390  1.00  0.00           C  
ATOM   1006  NE  ARG A  97      30.660  58.869  43.214  1.00  0.00           N  
ATOM   1007  CZ  ARG A  97      30.502  60.089  43.722  1.00  0.00           C  
ATOM   1008  NH1 ARG A  97      31.208  60.366  44.809  1.00  0.00           N1+
ATOM   1009  NH2 ARG A  97      29.725  61.032  43.229  1.00  0.00           N  
ATOM   1010  H   ARG A  97      34.208  55.111  46.883  1.00  0.00           H  
ATOM   1011  HE  ARG A  97      29.844  58.442  42.822  1.00  0.00           H  
ATOM   1012 1HH1 ARG A  97      31.894  59.726  45.150  1.00  0.00           H  
ATOM   1013 2HH1 ARG A  97      31.093  61.189  45.378  1.00  0.00           H  
ATOM   1014 1HH2 ARG A  97      29.245  60.917  42.354  1.00  0.00           H  
ATOM   1015 2HH2 ARG A  97      29.610  61.895  43.727  1.00  0.00           H  
ATOM   1016  N   MET A  98      33.512  53.529  43.949  1.00  0.00           N  
ATOM   1017  CA  MET A  98      33.537  52.497  42.924  1.00  0.00           C  
ATOM   1018  C   MET A  98      32.888  51.101  43.227  1.00  0.00           C  
ATOM   1019  O   MET A  98      32.564  50.418  42.288  1.00  0.00           O  
ATOM   1020  CB  MET A  98      34.999  52.291  42.624  1.00  0.00           C  
ATOM   1021  CG  MET A  98      35.260  51.743  41.192  1.00  0.00           C  
ATOM   1022  SD  MET A  98      36.985  51.280  40.723  1.00  0.00           S  
ATOM   1023  CE  MET A  98      37.768  51.554  42.293  1.00  0.00           C  
ATOM   1024  H   MET A  98      34.399  53.953  44.134  1.00  0.00           H  
ATOM   1025  N   VAL A  99      33.082  50.627  44.476  1.00  0.00           N  
ATOM   1026  CA  VAL A  99      32.550  49.303  44.915  1.00  0.00           C  
ATOM   1027  C   VAL A  99      31.020  49.362  45.252  1.00  0.00           C  
ATOM   1028  O   VAL A  99      30.317  48.322  45.143  1.00  0.00           O  
ATOM   1029  CB  VAL A  99      33.324  48.943  46.222  1.00  0.00           C  
ATOM   1030  CG1 VAL A  99      32.871  47.615  46.905  1.00  0.00           C  
ATOM   1031  CG2 VAL A  99      34.868  48.784  45.795  1.00  0.00           C  
ATOM   1032  H   VAL A  99      33.791  51.025  45.053  1.00  0.00           H  
ATOM   1033  N   PHE A 100      30.508  50.499  45.753  1.00  0.00           N  
ATOM   1034  CA  PHE A 100      29.106  50.831  45.827  1.00  0.00           C  
ATOM   1035  C   PHE A 100      28.446  51.071  44.464  1.00  0.00           C  
ATOM   1036  O   PHE A 100      27.257  50.660  44.275  1.00  0.00           O  
ATOM   1037  CB  PHE A 100      28.910  52.058  46.684  1.00  0.00           C  
ATOM   1038  CG  PHE A 100      27.715  51.907  47.576  1.00  0.00           C  
ATOM   1039  CD1 PHE A 100      27.841  51.397  48.842  1.00  0.00           C  
ATOM   1040  CD2 PHE A 100      26.402  52.238  47.064  1.00  0.00           C  
ATOM   1041  CE1 PHE A 100      26.745  51.225  49.589  1.00  0.00           C  
ATOM   1042  CE2 PHE A 100      25.300  52.166  47.932  1.00  0.00           C  
ATOM   1043  CZ  PHE A 100      25.504  51.682  49.211  1.00  0.00           C  
ATOM   1044  H   PHE A 100      31.087  51.155  46.244  1.00  0.00           H  
ATOM   1045  HD1 PHE A 100      28.774  50.931  49.155  1.00  0.00           H  
ATOM   1046  HD2 PHE A 100      26.298  52.599  46.039  1.00  0.00           H  
ATOM   1047  HE1 PHE A 100      26.896  50.898  50.626  1.00  0.00           H  
ATOM   1048  HE2 PHE A 100      24.388  52.704  47.690  1.00  0.00           H  
ATOM   1049  HZ  PHE A 100      24.608  51.700  49.828  1.00  0.00           H  
ATOM   1050  N   GLN A 101      28.959  51.882  43.552  1.00  0.00           N  
ATOM   1051  CA  GLN A 101      28.553  52.105  42.171  1.00  0.00           C  
ATOM   1052  C   GLN A 101      28.572  50.832  41.306  1.00  0.00           C  
ATOM   1053  O   GLN A 101      27.536  50.444  40.823  1.00  0.00           O  
ATOM   1054  CB  GLN A 101      29.344  53.243  41.514  1.00  0.00           C  
ATOM   1055  CG  GLN A 101      28.557  53.612  40.246  1.00  0.00           C  
ATOM   1056  CD  GLN A 101      29.448  54.649  39.583  1.00  0.00           C  
ATOM   1057  NE2 GLN A 101      30.187  54.175  38.525  1.00  0.00           N  
ATOM   1058  OE1 GLN A 101      29.551  55.813  40.013  1.00  0.00           O  
ATOM   1059  H   GLN A 101      29.750  52.437  43.802  1.00  0.00           H  
ATOM   1060 1HE2 GLN A 101      30.209  53.203  38.272  1.00  0.00           H  
ATOM   1061 2HE2 GLN A 101      30.504  54.736  37.762  1.00  0.00           H  
ATOM   1062  N   GLU A 102      29.725  50.185  41.158  1.00  0.00           N  
ATOM   1063  CA  GLU A 102      29.749  48.892  40.453  1.00  0.00           C  
ATOM   1064  C   GLU A 102      29.949  47.886  41.559  1.00  0.00           C  
ATOM   1065  O   GLU A 102      31.002  47.803  42.190  1.00  0.00           O  
ATOM   1066  CB  GLU A 102      30.914  48.739  39.517  1.00  0.00           C  
ATOM   1067  CG  GLU A 102      31.384  49.837  38.524  1.00  0.00           C  
ATOM   1068  CD  GLU A 102      30.370  50.215  37.365  1.00  0.00           C  
ATOM   1069  OE1 GLU A 102      29.761  49.275  36.781  1.00  0.00           O  
ATOM   1070  OE2 GLU A 102      29.924  51.389  37.259  1.00  0.00           O1-
ATOM   1071  H   GLU A 102      30.628  50.450  41.513  1.00  0.00           H  
ATOM   1072  N   ASN A 103      28.855  47.142  41.703  1.00  0.00           N  
ATOM   1073  CA  ASN A 103      28.582  46.293  42.938  1.00  0.00           C  
ATOM   1074  C   ASN A 103      29.470  45.080  43.106  1.00  0.00           C  
ATOM   1075  O   ASN A 103      29.335  44.013  42.544  1.00  0.00           O  
ATOM   1076  CB  ASN A 103      27.088  45.964  42.844  1.00  0.00           C  
ATOM   1077  CG  ASN A 103      26.253  47.001  43.570  1.00  0.00           C  
ATOM   1078  ND2 ASN A 103      25.669  47.911  42.895  1.00  0.00           N  
ATOM   1079  OD1 ASN A 103      26.376  47.113  44.767  1.00  0.00           O  
ATOM   1080  H   ASN A 103      28.107  47.203  41.037  1.00  0.00           H  
ATOM   1081 1HD2 ASN A 103      25.850  47.988  41.913  1.00  0.00           H  
ATOM   1082 2HD2 ASN A 103      25.081  48.610  43.300  1.00  0.00           H  
ATOM   1083  N   SER A 104      30.489  45.365  43.937  1.00  0.00           N  
ATOM   1084  CA  SER A 104      31.485  44.413  44.512  1.00  0.00           C  
ATOM   1085  C   SER A 104      31.389  44.093  46.047  1.00  0.00           C  
ATOM   1086  O   SER A 104      30.820  44.964  46.785  1.00  0.00           O  
ATOM   1087  CB  SER A 104      32.918  44.978  44.363  1.00  0.00           C  
ATOM   1088  OG  SER A 104      33.771  43.792  44.379  1.00  0.00           O  
ATOM   1089  H   SER A 104      30.823  46.310  43.957  1.00  0.00           H  
ATOM   1090  HG  SER A 104      33.500  43.214  43.612  1.00  0.00           H  
ATOM   1091  N   ARG A 105      31.878  42.923  46.506  1.00  0.00           N  
ATOM   1092  CA  ARG A 105      31.781  42.563  47.932  1.00  0.00           C  
ATOM   1093  C   ARG A 105      33.029  41.915  48.530  1.00  0.00           C  
ATOM   1094  O   ARG A 105      33.132  42.015  49.727  1.00  0.00           O  
ATOM   1095  CB  ARG A 105      30.669  41.566  48.094  1.00  0.00           C  
ATOM   1096  CG  ARG A 105      29.261  42.239  48.069  1.00  0.00           C  
ATOM   1097  CD  ARG A 105      28.673  42.978  49.235  1.00  0.00           C  
ATOM   1098  NE  ARG A 105      27.249  43.197  48.947  1.00  0.00           N  
ATOM   1099  CZ  ARG A 105      26.225  42.781  49.707  1.00  0.00           C  
ATOM   1100  NH1 ARG A 105      26.233  42.109  50.826  1.00  0.00           N1+
ATOM   1101  NH2 ARG A 105      25.044  43.113  49.371  1.00  0.00           N  
ATOM   1102  H   ARG A 105      32.339  42.283  45.895  1.00  0.00           H  
ATOM   1103  HE  ARG A 105      27.052  43.782  48.159  1.00  0.00           H  
ATOM   1104 1HH1 ARG A 105      27.057  41.854  51.325  1.00  0.00           H  
ATOM   1105 2HH1 ARG A 105      25.364  41.828  51.233  1.00  0.00           H  
ATOM   1106 1HH2 ARG A 105      24.822  43.655  48.562  1.00  0.00           H  
ATOM   1107 2HH2 ARG A 105      24.238  42.777  49.851  1.00  0.00           H  
ATOM   1108  N   VAL A 106      33.860  41.119  47.845  1.00  0.00           N  
ATOM   1109  CA  VAL A 106      35.133  40.574  48.335  1.00  0.00           C  
ATOM   1110  C   VAL A 106      36.177  41.253  47.497  1.00  0.00           C  
ATOM   1111  O   VAL A 106      36.297  40.913  46.300  1.00  0.00           O  
ATOM   1112  CB  VAL A 106      35.301  39.033  48.236  1.00  0.00           C  
ATOM   1113  CG1 VAL A 106      36.442  38.556  49.060  1.00  0.00           C  
ATOM   1114  CG2 VAL A 106      34.027  38.392  48.582  1.00  0.00           C  
ATOM   1115  H   VAL A 106      33.583  40.792  46.940  1.00  0.00           H  
ATOM   1116  N   ILE A 107      36.767  42.292  48.071  1.00  0.00           N  
ATOM   1117  CA  ILE A 107      37.756  43.227  47.452  1.00  0.00           C  
ATOM   1118  C   ILE A 107      39.131  42.662  47.746  1.00  0.00           C  
ATOM   1119  O   ILE A 107      39.573  42.813  48.920  1.00  0.00           O  
ATOM   1120  CB  ILE A 107      37.444  44.574  48.184  1.00  0.00           C  
ATOM   1121  CG1 ILE A 107      36.003  45.023  47.816  1.00  0.00           C  
ATOM   1122  CG2 ILE A 107      38.309  45.669  47.550  1.00  0.00           C  
ATOM   1123  CD  ILE A 107      35.486  46.020  48.887  1.00  0.00           C  
ATOM   1124  H   ILE A 107      36.429  42.653  48.947  1.00  0.00           H  
ATOM   1125  N   VAL A 108      39.698  41.961  46.729  1.00  0.00           N  
ATOM   1126  CA  VAL A 108      40.930  41.182  46.876  1.00  0.00           C  
ATOM   1127  C   VAL A 108      42.125  42.066  47.067  1.00  0.00           C  
ATOM   1128  O   VAL A 108      42.552  42.808  46.180  1.00  0.00           O  
ATOM   1129  CB  VAL A 108      41.153  40.449  45.531  1.00  0.00           C  
ATOM   1130  CG1 VAL A 108      42.232  39.354  45.709  1.00  0.00           C  
ATOM   1131  CG2 VAL A 108      39.912  39.701  45.188  1.00  0.00           C  
ATOM   1132  H   VAL A 108      39.418  42.016  45.765  1.00  0.00           H  
ATOM   1133  N   MET A 109      42.539  42.124  48.369  1.00  0.00           N  
ATOM   1134  CA  MET A 109      43.817  42.685  48.944  1.00  0.00           C  
ATOM   1135  C   MET A 109      44.973  41.768  48.415  1.00  0.00           C  
ATOM   1136  O   MET A 109      44.901  40.556  48.486  1.00  0.00           O  
ATOM   1137  CB  MET A 109      43.609  42.605  50.465  1.00  0.00           C  
ATOM   1138  CG  MET A 109      44.649  43.475  51.190  1.00  0.00           C  
ATOM   1139  SD  MET A 109      44.359  45.296  50.994  1.00  0.00           S  
ATOM   1140  CE  MET A 109      46.026  45.631  51.647  1.00  0.00           C  
ATOM   1141  H   MET A 109      42.034  41.575  49.043  1.00  0.00           H  
ATOM   1142  N   THR A 110      46.136  42.317  48.063  1.00  0.00           N  
ATOM   1143  CA  THR A 110      47.295  41.551  47.595  1.00  0.00           C  
ATOM   1144  C   THR A 110      48.701  41.943  48.125  1.00  0.00           C  
ATOM   1145  O   THR A 110      49.569  41.109  48.203  1.00  0.00           O  
ATOM   1146  CB  THR A 110      47.464  41.707  46.112  1.00  0.00           C  
ATOM   1147  CG2 THR A 110      46.431  40.748  45.407  1.00  0.00           C  
ATOM   1148  OG1 THR A 110      47.570  43.103  45.603  1.00  0.00           O  
ATOM   1149  H   THR A 110      46.258  43.293  48.233  1.00  0.00           H  
ATOM   1150  HG1 THR A 110      46.687  43.543  45.772  1.00  0.00           H  
ATOM   1151  N   THR A 111      48.805  43.157  48.646  1.00  0.00           N  
ATOM   1152  CA  THR A 111      50.015  43.762  49.278  1.00  0.00           C  
ATOM   1153  C   THR A 111      49.875  43.940  50.784  1.00  0.00           C  
ATOM   1154  O   THR A 111      48.746  44.166  51.231  1.00  0.00           O  
ATOM   1155  CB  THR A 111      50.357  45.139  48.710  1.00  0.00           C  
ATOM   1156  CG2 THR A 111      51.403  44.925  47.668  1.00  0.00           C  
ATOM   1157  OG1 THR A 111      49.185  45.884  48.436  1.00  0.00           O  
ATOM   1158  H   THR A 111      47.995  43.735  48.690  1.00  0.00           H  
ATOM   1159  HG1 THR A 111      49.410  46.829  48.211  1.00  0.00           H  
ATOM   1160  N   LYS A 112      51.032  44.007  51.471  1.00  0.00           N  
ATOM   1161  CA  LYS A 112      51.006  44.406  52.893  1.00  0.00           C  
ATOM   1162  C   LYS A 112      51.328  45.942  53.045  1.00  0.00           C  
ATOM   1163  O   LYS A 112      51.686  46.598  52.094  1.00  0.00           O  
ATOM   1164  CB  LYS A 112      51.890  43.524  53.752  1.00  0.00           C  
ATOM   1165  CG  LYS A 112      51.273  42.161  53.947  1.00  0.00           C  
ATOM   1166  CD  LYS A 112      52.063  41.260  54.922  1.00  0.00           C  
ATOM   1167  CE  LYS A 112      53.430  40.965  54.266  1.00  0.00           C  
ATOM   1168  NZ  LYS A 112      54.520  40.464  55.137  1.00  0.00           N1+
ATOM   1169  H   LYS A 112      51.969  43.812  51.175  1.00  0.00           H  
ATOM   1170  HZ1 LYS A 112      55.340  40.841  54.718  1.00  0.00           H  
ATOM   1171  HZ2 LYS A 112      54.450  40.708  56.106  1.00  0.00           H  
ATOM   1172  HZ3 LYS A 112      54.653  39.472  55.109  1.00  0.00           H  
ATOM   1173  N   GLU A 113      51.063  46.440  54.236  1.00  0.00           N  
ATOM   1174  CA  GLU A 113      51.120  47.912  54.606  1.00  0.00           C  
ATOM   1175  C   GLU A 113      52.409  48.694  54.321  1.00  0.00           C  
ATOM   1176  O   GLU A 113      52.301  49.749  53.690  1.00  0.00           O  
ATOM   1177  CB  GLU A 113      50.665  48.050  56.056  1.00  0.00           C  
ATOM   1178  CG  GLU A 113      49.180  47.792  56.063  1.00  0.00           C  
ATOM   1179  CD  GLU A 113      48.991  46.479  56.859  1.00  0.00           C  
ATOM   1180  OE1 GLU A 113      49.618  45.473  56.445  1.00  0.00           O  
ATOM   1181  OE2 GLU A 113      48.029  46.450  57.684  1.00  0.00           O1-
ATOM   1182  H   GLU A 113      50.795  45.742  54.891  1.00  0.00           H  
ATOM   1183  N   VAL A 114      53.506  48.073  54.652  1.00  0.00           N  
ATOM   1184  CA  VAL A 114      54.864  48.641  54.579  1.00  0.00           C  
ATOM   1185  C   VAL A 114      55.725  47.435  54.065  1.00  0.00           C  
ATOM   1186  O   VAL A 114      56.286  46.573  54.729  1.00  0.00           O  
ATOM   1187  CB  VAL A 114      55.449  49.247  55.882  1.00  0.00           C  
ATOM   1188  CG1 VAL A 114      56.859  49.810  55.572  1.00  0.00           C  
ATOM   1189  CG2 VAL A 114      54.493  50.233  56.481  1.00  0.00           C  
ATOM   1190  H   VAL A 114      53.500  47.168  55.058  1.00  0.00           H  
ATOM   1191  N   GLU A 115      55.814  47.413  52.698  1.00  0.00           N  
ATOM   1192  CA  GLU A 115      56.428  46.265  51.981  1.00  0.00           C  
ATOM   1193  C   GLU A 115      57.214  46.870  50.791  1.00  0.00           C  
ATOM   1194  O   GLU A 115      57.122  48.036  50.451  1.00  0.00           O  
ATOM   1195  CB  GLU A 115      55.281  45.435  51.512  1.00  0.00           C  
ATOM   1196  CG  GLU A 115      55.749  44.012  51.418  1.00  0.00           C  
ATOM   1197  CD  GLU A 115      54.739  42.914  51.134  1.00  0.00           C  
ATOM   1198  OE1 GLU A 115      55.047  41.788  51.484  1.00  0.00           O  
ATOM   1199  OE2 GLU A 115      53.563  43.257  50.889  1.00  0.00           O1-
ATOM   1200  H   GLU A 115      55.622  48.178  52.091  1.00  0.00           H  
ATOM   1201  N   ARG A 116      58.240  46.192  50.206  1.00  0.00           N  
ATOM   1202  CA  ARG A 116      58.914  46.545  48.919  1.00  0.00           C  
ATOM   1203  C   ARG A 116      59.596  47.964  48.928  1.00  0.00           C  
ATOM   1204  O   ARG A 116      59.536  48.762  48.018  1.00  0.00           O  
ATOM   1205  CB  ARG A 116      57.870  46.458  47.807  1.00  0.00           C  
ATOM   1206  CG  ARG A 116      57.588  44.996  47.506  1.00  0.00           C  
ATOM   1207  CD  ARG A 116      56.268  44.733  46.821  1.00  0.00           C  
ATOM   1208  NE  ARG A 116      56.542  45.471  45.566  1.00  0.00           N  
ATOM   1209  CZ  ARG A 116      55.645  45.760  44.653  1.00  0.00           C  
ATOM   1210  NH1 ARG A 116      54.384  45.201  44.569  1.00  0.00           N1+
ATOM   1211  NH2 ARG A 116      55.804  46.769  43.814  1.00  0.00           N  
ATOM   1212  H   ARG A 116      58.738  45.464  50.668  1.00  0.00           H  
ATOM   1213  HE  ARG A 116      57.506  45.621  45.323  1.00  0.00           H  
ATOM   1214 1HH1 ARG A 116      54.051  44.608  45.302  1.00  0.00           H  
ATOM   1215 2HH1 ARG A 116      53.737  45.402  43.838  1.00  0.00           H  
ATOM   1216 1HH2 ARG A 116      56.634  47.328  43.866  1.00  0.00           H  
ATOM   1217 2HH2 ARG A 116      55.211  46.854  43.025  1.00  0.00           H  
ATOM   1218  N   GLY A 117      60.276  48.168  50.073  1.00  0.00           N  
ATOM   1219  CA  GLY A 117      60.979  49.368  50.493  1.00  0.00           C  
ATOM   1220  C   GLY A 117      60.309  49.999  51.675  1.00  0.00           C  
ATOM   1221  O   GLY A 117      60.579  49.542  52.797  1.00  0.00           O  
ATOM   1222  H   GLY A 117      60.449  47.461  50.749  1.00  0.00           H  
ATOM   1223  N   LYS A 118      59.344  50.914  51.392  1.00  0.00           N  
ATOM   1224  CA  LYS A 118      58.621  51.660  52.411  1.00  0.00           C  
ATOM   1225  C   LYS A 118      57.121  51.411  52.518  1.00  0.00           C  
ATOM   1226  O   LYS A 118      56.630  50.290  52.349  1.00  0.00           O  
ATOM   1227  CB  LYS A 118      59.012  53.143  52.096  1.00  0.00           C  
ATOM   1228  CG  LYS A 118      60.502  53.552  52.310  1.00  0.00           C  
ATOM   1229  CD  LYS A 118      60.937  53.412  53.762  1.00  0.00           C  
ATOM   1230  CE  LYS A 118      62.174  54.279  53.966  1.00  0.00           C  
ATOM   1231  NZ  LYS A 118      62.382  54.550  55.369  1.00  0.00           N1+
ATOM   1232  H   LYS A 118      59.038  51.116  50.457  1.00  0.00           H  
ATOM   1233  HZ1 LYS A 118      61.579  54.666  55.942  1.00  0.00           H  
ATOM   1234  HZ2 LYS A 118      62.947  53.859  55.824  1.00  0.00           H  
ATOM   1235  HZ3 LYS A 118      62.886  55.410  55.357  1.00  0.00           H  
ATOM   1236  N   SER A 119      56.419  52.521  52.439  1.00  0.00           N  
ATOM   1237  CA  SER A 119      54.963  52.355  52.498  1.00  0.00           C  
ATOM   1238  C   SER A 119      54.308  51.963  51.203  1.00  0.00           C  
ATOM   1239  O   SER A 119      54.409  52.696  50.230  1.00  0.00           O  
ATOM   1240  CB  SER A 119      54.352  53.624  53.135  1.00  0.00           C  
ATOM   1241  OG  SER A 119      54.319  53.451  54.564  1.00  0.00           O  
ATOM   1242  H   SER A 119      56.815  53.421  52.292  1.00  0.00           H  
ATOM   1243  HG  SER A 119      53.367  53.202  54.758  1.00  0.00           H  
ATOM   1244  N   LYS A 120      53.420  51.007  51.246  1.00  0.00           N  
ATOM   1245  CA  LYS A 120      52.908  50.337  50.027  1.00  0.00           C  
ATOM   1246  C   LYS A 120      51.414  50.208  49.985  1.00  0.00           C  
ATOM   1247  O   LYS A 120      50.812  50.504  48.976  1.00  0.00           O  
ATOM   1248  CB  LYS A 120      53.660  48.980  49.767  1.00  0.00           C  
ATOM   1249  CG  LYS A 120      54.497  48.757  48.485  1.00  0.00           C  
ATOM   1250  CD  LYS A 120      55.449  49.869  48.075  1.00  0.00           C  
ATOM   1251  CE  LYS A 120      56.283  49.424  46.882  1.00  0.00           C  
ATOM   1252  NZ  LYS A 120      56.822  50.579  46.203  1.00  0.00           N1+
ATOM   1253  H   LYS A 120      53.149  50.560  52.092  1.00  0.00           H  
ATOM   1254  HZ1 LYS A 120      57.685  50.780  46.676  1.00  0.00           H  
ATOM   1255  HZ2 LYS A 120      56.956  50.401  45.227  1.00  0.00           H  
ATOM   1256  HZ3 LYS A 120      56.146  51.300  46.313  1.00  0.00           H  
ATOM   1257  N   CYS A 121      50.759  50.047  51.134  1.00  0.00           N  
ATOM   1258  CA  CYS A 121      49.337  50.227  51.306  1.00  0.00           C  
ATOM   1259  C   CYS A 121      49.104  51.270  52.451  1.00  0.00           C  
ATOM   1260  O   CYS A 121      49.674  51.152  53.559  1.00  0.00           O  
ATOM   1261  CB  CYS A 121      48.753  48.867  51.632  1.00  0.00           C  
ATOM   1262  SG  CYS A 121      46.927  48.668  51.513  1.00  0.00           S  
ATOM   1263  H   CYS A 121      51.180  49.634  51.943  1.00  0.00           H  
ATOM   1264  HG  CYS A 121      46.735  48.720  50.193  1.00  0.00           H  
ATOM   1265  N   VAL A 122      48.010  52.022  52.201  1.00  0.00           N  
ATOM   1266  CA  VAL A 122      47.406  53.031  53.188  1.00  0.00           C  
ATOM   1267  C   VAL A 122      46.135  52.370  53.714  1.00  0.00           C  
ATOM   1268  O   VAL A 122      45.214  52.144  53.028  1.00  0.00           O  
ATOM   1269  CB  VAL A 122      47.080  54.346  52.437  1.00  0.00           C  
ATOM   1270  CG1 VAL A 122      46.601  55.467  53.320  1.00  0.00           C  
ATOM   1271  CG2 VAL A 122      48.288  54.910  51.737  1.00  0.00           C  
ATOM   1272  H   VAL A 122      47.506  51.835  51.355  1.00  0.00           H  
ATOM   1273  N   LYS A 123      46.053  52.222  55.051  1.00  0.00           N  
ATOM   1274  CA  LYS A 123      44.872  51.681  55.762  1.00  0.00           C  
ATOM   1275  C   LYS A 123      43.675  52.655  55.579  1.00  0.00           C  
ATOM   1276  O   LYS A 123      43.618  53.694  56.211  1.00  0.00           O  
ATOM   1277  CB  LYS A 123      45.121  51.554  57.296  1.00  0.00           C  
ATOM   1278  CG  LYS A 123      46.286  50.517  57.447  1.00  0.00           C  
ATOM   1279  CD  LYS A 123      46.396  50.095  58.873  1.00  0.00           C  
ATOM   1280  CE  LYS A 123      47.154  51.180  59.635  1.00  0.00           C  
ATOM   1281  NZ  LYS A 123      47.318  50.703  61.092  1.00  0.00           N1+
ATOM   1282  H   LYS A 123      46.857  52.357  55.641  1.00  0.00           H  
ATOM   1283  HZ1 LYS A 123      47.544  49.740  60.959  1.00  0.00           H  
ATOM   1284  HZ2 LYS A 123      48.101  51.127  61.542  1.00  0.00           H  
ATOM   1285  HZ3 LYS A 123      46.536  50.902  61.686  1.00  0.00           H  
ATOM   1286  N   TYR A 124      43.032  52.484  54.446  1.00  0.00           N  
ATOM   1287  CA  TYR A 124      41.837  53.308  54.081  1.00  0.00           C  
ATOM   1288  C   TYR A 124      40.534  52.795  54.777  1.00  0.00           C  
ATOM   1289  O   TYR A 124      39.413  53.213  54.494  1.00  0.00           O  
ATOM   1290  CB  TYR A 124      41.649  53.320  52.550  1.00  0.00           C  
ATOM   1291  CG  TYR A 124      41.686  52.018  51.806  1.00  0.00           C  
ATOM   1292  CD1 TYR A 124      42.782  51.628  51.086  1.00  0.00           C  
ATOM   1293  CD2 TYR A 124      40.482  51.244  51.774  1.00  0.00           C  
ATOM   1294  CE1 TYR A 124      42.663  50.451  50.414  1.00  0.00           C  
ATOM   1295  CE2 TYR A 124      40.354  50.117  50.982  1.00  0.00           C  
ATOM   1296  CZ  TYR A 124      41.509  49.692  50.365  1.00  0.00           C  
ATOM   1297  OH  TYR A 124      41.437  48.420  49.926  1.00  0.00           O  
ATOM   1298  H   TYR A 124      43.508  51.946  53.745  1.00  0.00           H  
ATOM   1299  HD1 TYR A 124      43.678  52.233  50.952  1.00  0.00           H  
ATOM   1300  HD2 TYR A 124      39.742  51.446  52.540  1.00  0.00           H  
ATOM   1301  HE1 TYR A 124      43.586  50.055  49.976  1.00  0.00           H  
ATOM   1302  HE2 TYR A 124      39.471  49.854  50.398  1.00  0.00           H  
ATOM   1303  HH  TYR A 124      40.568  48.068  50.272  1.00  0.00           H  
ATOM   1304  N   TRP A 125      40.711  51.697  55.492  1.00  0.00           N  
ATOM   1305  CA  TRP A 125      39.826  51.073  56.477  1.00  0.00           C  
ATOM   1306  C   TRP A 125      40.113  51.451  57.934  1.00  0.00           C  
ATOM   1307  O   TRP A 125      41.185  51.932  58.329  1.00  0.00           O  
ATOM   1308  CB  TRP A 125      39.916  49.605  56.195  1.00  0.00           C  
ATOM   1309  CG  TRP A 125      41.213  48.831  56.434  1.00  0.00           C  
ATOM   1310  CD1 TRP A 125      41.672  48.472  57.606  1.00  0.00           C  
ATOM   1311  CD2 TRP A 125      42.137  48.475  55.486  1.00  0.00           C  
ATOM   1312  CE2 TRP A 125      43.213  47.892  56.166  1.00  0.00           C  
ATOM   1313  CE3 TRP A 125      42.171  48.819  54.128  1.00  0.00           C  
ATOM   1314  NE1 TRP A 125      42.878  48.011  57.462  1.00  0.00           N  
ATOM   1315  CZ2 TRP A 125      44.339  47.735  55.439  1.00  0.00           C  
ATOM   1316  CZ3 TRP A 125      43.335  48.636  53.482  1.00  0.00           C  
ATOM   1317  CH2 TRP A 125      44.442  48.076  54.124  1.00  0.00           C  
ATOM   1318  H   TRP A 125      41.454  51.073  55.264  1.00  0.00           H  
ATOM   1319  HD1 TRP A 125      41.333  48.933  58.523  1.00  0.00           H  
ATOM   1320  HE1 TRP A 125      43.359  47.534  58.194  1.00  0.00           H  
ATOM   1321  HE3 TRP A 125      41.341  49.415  53.730  1.00  0.00           H  
ATOM   1322  HZ2 TRP A 125      45.255  47.448  55.962  1.00  0.00           H  
ATOM   1323  HZ3 TRP A 125      43.372  49.081  52.495  1.00  0.00           H  
ATOM   1324  HH2 TRP A 125      45.450  48.059  53.692  1.00  0.00           H  
ATOM   1325  N   PRO A 126      39.054  51.373  58.754  1.00  0.00           N  
ATOM   1326  CA  PRO A 126      39.267  51.694  60.167  1.00  0.00           C  
ATOM   1327  C   PRO A 126      39.440  50.384  60.981  1.00  0.00           C  
ATOM   1328  O   PRO A 126      39.254  49.302  60.447  1.00  0.00           O  
ATOM   1329  CB  PRO A 126      37.933  52.333  60.546  1.00  0.00           C  
ATOM   1330  CG  PRO A 126      36.880  51.784  59.672  1.00  0.00           C  
ATOM   1331  CD  PRO A 126      37.594  51.348  58.443  1.00  0.00           C  
ATOM   1332  N   ASP A 127      39.759  50.504  62.258  1.00  0.00           N  
ATOM   1333  CA  ASP A 127      39.800  49.343  63.196  1.00  0.00           C  
ATOM   1334  C   ASP A 127      38.394  48.841  63.517  1.00  0.00           C  
ATOM   1335  O   ASP A 127      37.346  49.447  63.218  1.00  0.00           O  
ATOM   1336  CB  ASP A 127      40.586  49.737  64.477  1.00  0.00           C  
ATOM   1337  CG  ASP A 127      42.059  50.035  64.229  1.00  0.00           C  
ATOM   1338  OD1 ASP A 127      42.519  51.172  63.976  1.00  0.00           O  
ATOM   1339  OD2 ASP A 127      42.759  49.055  64.309  1.00  0.00           O1-
ATOM   1340  H   ASP A 127      39.815  51.433  62.626  1.00  0.00           H  
ATOM   1341  N   GLU A 128      38.291  47.807  64.288  1.00  0.00           N  
ATOM   1342  CA  GLU A 128      37.073  47.222  64.807  1.00  0.00           C  
ATOM   1343  C   GLU A 128      36.215  48.288  65.531  1.00  0.00           C  
ATOM   1344  O   GLU A 128      36.613  49.078  66.385  1.00  0.00           O  
ATOM   1345  CB  GLU A 128      37.294  46.008  65.684  1.00  0.00           C  
ATOM   1346  CG  GLU A 128      36.410  44.791  65.505  1.00  0.00           C  
ATOM   1347  CD  GLU A 128      36.756  43.688  66.488  1.00  0.00           C  
ATOM   1348  OE1 GLU A 128      37.370  42.690  66.103  1.00  0.00           O  
ATOM   1349  OE2 GLU A 128      36.103  43.668  67.538  1.00  0.00           O1-
ATOM   1350  H   GLU A 128      39.124  47.252  64.336  1.00  0.00           H  
ATOM   1351  N   TYR A 129      34.953  48.331  65.140  1.00  0.00           N  
ATOM   1352  CA  TYR A 129      33.818  49.150  65.620  1.00  0.00           C  
ATOM   1353  C   TYR A 129      34.060  50.669  65.618  1.00  0.00           C  
ATOM   1354  O   TYR A 129      33.355  51.417  66.278  1.00  0.00           O  
ATOM   1355  CB  TYR A 129      33.451  48.684  67.032  1.00  0.00           C  
ATOM   1356  CG  TYR A 129      32.509  47.462  67.031  1.00  0.00           C  
ATOM   1357  CD1 TYR A 129      31.174  47.690  66.747  1.00  0.00           C  
ATOM   1358  CD2 TYR A 129      33.013  46.163  67.200  1.00  0.00           C  
ATOM   1359  CE1 TYR A 129      30.323  46.647  66.591  1.00  0.00           C  
ATOM   1360  CE2 TYR A 129      32.165  45.100  67.024  1.00  0.00           C  
ATOM   1361  CZ  TYR A 129      30.793  45.294  66.748  1.00  0.00           C  
ATOM   1362  OH  TYR A 129      29.952  44.272  66.753  1.00  0.00           O  
ATOM   1363  H   TYR A 129      34.670  47.783  64.363  1.00  0.00           H  
ATOM   1364  HD1 TYR A 129      30.759  48.686  66.561  1.00  0.00           H  
ATOM   1365  HD2 TYR A 129      34.023  45.855  67.477  1.00  0.00           H  
ATOM   1366  HE1 TYR A 129      29.254  46.779  66.410  1.00  0.00           H  
ATOM   1367  HE2 TYR A 129      32.569  44.093  67.049  1.00  0.00           H  
ATOM   1368  HH  TYR A 129      30.590  43.508  66.680  1.00  0.00           H  
ATOM   1369  N   ALA A 130      35.077  51.115  64.938  1.00  0.00           N  
ATOM   1370  CA  ALA A 130      35.324  52.534  64.606  1.00  0.00           C  
ATOM   1371  C   ALA A 130      34.639  52.992  63.334  1.00  0.00           C  
ATOM   1372  O   ALA A 130      34.674  52.302  62.281  1.00  0.00           O  
ATOM   1373  CB  ALA A 130      36.812  52.651  64.378  1.00  0.00           C  
ATOM   1374  H   ALA A 130      35.756  50.455  64.638  1.00  0.00           H  
ATOM   1375  N   LEU A 131      34.000  54.208  63.408  1.00  0.00           N  
ATOM   1376  CA  LEU A 131      33.329  54.829  62.177  1.00  0.00           C  
ATOM   1377  C   LEU A 131      34.161  55.880  61.451  1.00  0.00           C  
ATOM   1378  O   LEU A 131      34.500  56.906  62.043  1.00  0.00           O  
ATOM   1379  CB  LEU A 131      31.981  55.337  62.655  1.00  0.00           C  
ATOM   1380  CG  LEU A 131      31.198  55.575  61.357  1.00  0.00           C  
ATOM   1381  CD1 LEU A 131      30.234  54.421  61.045  1.00  0.00           C  
ATOM   1382  CD2 LEU A 131      30.447  56.932  61.597  1.00  0.00           C  
ATOM   1383  H   LEU A 131      33.675  54.540  64.295  1.00  0.00           H  
ATOM   1384  N   LYS A 132      34.481  55.589  60.194  1.00  0.00           N  
ATOM   1385  CA  LYS A 132      35.098  56.479  59.256  1.00  0.00           C  
ATOM   1386  C   LYS A 132      34.075  57.017  58.168  1.00  0.00           C  
ATOM   1387  O   LYS A 132      33.332  56.215  57.608  1.00  0.00           O  
ATOM   1388  CB  LYS A 132      36.237  55.832  58.568  1.00  0.00           C  
ATOM   1389  CG  LYS A 132      37.150  56.921  57.976  1.00  0.00           C  
ATOM   1390  CD  LYS A 132      38.463  57.143  58.681  1.00  0.00           C  
ATOM   1391  CE  LYS A 132      39.355  58.109  57.927  1.00  0.00           C  
ATOM   1392  NZ  LYS A 132      38.955  59.518  57.874  1.00  0.00           N1+
ATOM   1393  H   LYS A 132      34.021  54.813  59.768  1.00  0.00           H  
ATOM   1394  HZ1 LYS A 132      39.266  59.959  58.712  1.00  0.00           H  
ATOM   1395  HZ2 LYS A 132      39.301  60.002  57.072  1.00  0.00           H  
ATOM   1396  HZ3 LYS A 132      37.955  59.516  57.766  1.00  0.00           H  
ATOM   1397  N   GLU A 133      34.119  58.276  57.755  1.00  0.00           N  
ATOM   1398  CA  GLU A 133      33.347  58.837  56.649  1.00  0.00           C  
ATOM   1399  C   GLU A 133      34.284  59.045  55.394  1.00  0.00           C  
ATOM   1400  O   GLU A 133      35.444  59.363  55.521  1.00  0.00           O  
ATOM   1401  CB  GLU A 133      32.817  60.255  56.980  1.00  0.00           C  
ATOM   1402  CG  GLU A 133      32.001  60.149  58.242  1.00  0.00           C  
ATOM   1403  CD  GLU A 133      31.298  61.510  58.324  1.00  0.00           C  
ATOM   1404  OE1 GLU A 133      31.819  62.362  59.014  1.00  0.00           O  
ATOM   1405  OE2 GLU A 133      30.171  61.636  57.890  1.00  0.00           O1-
ATOM   1406  H   GLU A 133      34.909  58.812  58.066  1.00  0.00           H  
ATOM   1407  N   TYR A 134      33.712  58.881  54.224  1.00  0.00           N  
ATOM   1408  CA  TYR A 134      34.409  59.187  52.958  1.00  0.00           C  
ATOM   1409  C   TYR A 134      33.544  60.031  51.979  1.00  0.00           C  
ATOM   1410  O   TYR A 134      33.124  59.600  50.885  1.00  0.00           O  
ATOM   1411  CB  TYR A 134      34.978  57.944  52.319  1.00  0.00           C  
ATOM   1412  CG  TYR A 134      36.370  57.651  52.785  1.00  0.00           C  
ATOM   1413  CD1 TYR A 134      37.340  58.655  52.626  1.00  0.00           C  
ATOM   1414  CD2 TYR A 134      36.702  56.447  53.417  1.00  0.00           C  
ATOM   1415  CE1 TYR A 134      38.597  58.511  53.307  1.00  0.00           C  
ATOM   1416  CE2 TYR A 134      37.933  56.310  53.996  1.00  0.00           C  
ATOM   1417  CZ  TYR A 134      38.885  57.332  53.977  1.00  0.00           C  
ATOM   1418  OH  TYR A 134      40.091  57.032  54.554  1.00  0.00           O  
ATOM   1419  H   TYR A 134      32.723  58.759  54.126  1.00  0.00           H  
ATOM   1420  HD1 TYR A 134      37.327  59.347  51.778  1.00  0.00           H  
ATOM   1421  HD2 TYR A 134      36.005  55.629  53.590  1.00  0.00           H  
ATOM   1422  HE1 TYR A 134      39.197  59.380  53.580  1.00  0.00           H  
ATOM   1423  HE2 TYR A 134      37.976  55.621  54.836  1.00  0.00           H  
ATOM   1424  HH  TYR A 134      40.405  57.945  54.834  1.00  0.00           H  
ATOM   1425  N   GLY A 135      33.394  61.282  52.467  1.00  0.00           N  
ATOM   1426  CA  GLY A 135      32.527  62.326  51.980  1.00  0.00           C  
ATOM   1427  C   GLY A 135      31.005  61.964  51.905  1.00  0.00           C  
ATOM   1428  O   GLY A 135      30.302  61.889  52.871  1.00  0.00           O  
ATOM   1429  H   GLY A 135      33.935  61.533  53.266  1.00  0.00           H  
ATOM   1430  N   VAL A 136      30.643  61.519  50.694  1.00  0.00           N  
ATOM   1431  CA  VAL A 136      29.404  60.671  50.500  1.00  0.00           C  
ATOM   1432  C   VAL A 136      29.311  59.327  51.260  1.00  0.00           C  
ATOM   1433  O   VAL A 136      28.269  58.929  51.719  1.00  0.00           O  
ATOM   1434  CB  VAL A 136      29.129  60.535  48.964  1.00  0.00           C  
ATOM   1435  CG1 VAL A 136      28.723  61.933  48.460  1.00  0.00           C  
ATOM   1436  CG2 VAL A 136      30.137  59.724  48.188  1.00  0.00           C  
ATOM   1437  H   VAL A 136      31.158  61.898  49.919  1.00  0.00           H  
ATOM   1438  N   MET A 137      30.457  58.609  51.182  1.00  0.00           N  
ATOM   1439  CA  MET A 137      30.448  57.223  51.727  1.00  0.00           C  
ATOM   1440  C   MET A 137      30.573  57.134  53.264  1.00  0.00           C  
ATOM   1441  O   MET A 137      31.294  57.954  53.813  1.00  0.00           O  
ATOM   1442  CB  MET A 137      31.579  56.414  51.107  1.00  0.00           C  
ATOM   1443  CG  MET A 137      31.636  56.409  49.538  1.00  0.00           C  
ATOM   1444  SD  MET A 137      30.229  55.696  48.606  1.00  0.00           S  
ATOM   1445  CE  MET A 137      29.848  54.315  49.562  1.00  0.00           C  
ATOM   1446  H   MET A 137      31.307  59.040  50.865  1.00  0.00           H  
ATOM   1447  N   ARG A 138      30.335  55.927  53.838  1.00  0.00           N  
ATOM   1448  CA  ARG A 138      30.415  55.703  55.302  1.00  0.00           C  
ATOM   1449  C   ARG A 138      30.935  54.315  55.532  1.00  0.00           C  
ATOM   1450  O   ARG A 138      30.271  53.340  55.115  1.00  0.00           O  
ATOM   1451  CB  ARG A 138      29.022  55.946  55.977  1.00  0.00           C  
ATOM   1452  CG  ARG A 138      28.939  56.310  57.416  1.00  0.00           C  
ATOM   1453  CD  ARG A 138      27.563  56.905  57.683  1.00  0.00           C  
ATOM   1454  NE  ARG A 138      27.723  57.533  58.995  1.00  0.00           N  
ATOM   1455  CZ  ARG A 138      27.408  56.961  60.159  1.00  0.00           C  
ATOM   1456  NH1 ARG A 138      26.830  55.783  60.216  1.00  0.00           N1+
ATOM   1457  NH2 ARG A 138      27.397  57.824  61.213  1.00  0.00           N  
ATOM   1458  H   ARG A 138      29.980  55.141  53.327  1.00  0.00           H  
ATOM   1459  HE  ARG A 138      28.027  58.485  58.994  1.00  0.00           H  
ATOM   1460 1HH1 ARG A 138      26.680  55.217  59.415  1.00  0.00           H  
ATOM   1461 2HH1 ARG A 138      26.558  55.426  61.112  1.00  0.00           H  
ATOM   1462 1HH2 ARG A 138      27.529  58.790  60.994  1.00  0.00           H  
ATOM   1463 2HH2 ARG A 138      27.228  57.527  62.155  1.00  0.00           H  
ATOM   1464  N   VAL A 139      32.040  54.197  56.185  1.00  0.00           N  
ATOM   1465  CA  VAL A 139      32.675  52.860  56.430  1.00  0.00           C  
ATOM   1466  C   VAL A 139      32.857  52.586  57.960  1.00  0.00           C  
ATOM   1467  O   VAL A 139      33.012  53.534  58.752  1.00  0.00           O  
ATOM   1468  CB  VAL A 139      33.985  52.620  55.591  1.00  0.00           C  
ATOM   1469  CG1 VAL A 139      35.116  53.568  55.951  1.00  0.00           C  
ATOM   1470  CG2 VAL A 139      34.297  51.152  55.700  1.00  0.00           C  
ATOM   1471  H   VAL A 139      32.629  54.904  56.587  1.00  0.00           H  
ATOM   1472  N   ARG A 140      32.458  51.384  58.325  1.00  0.00           N  
ATOM   1473  CA  ARG A 140      32.466  50.872  59.755  1.00  0.00           C  
ATOM   1474  C   ARG A 140      32.965  49.422  59.903  1.00  0.00           C  
ATOM   1475  O   ARG A 140      32.290  48.516  59.386  1.00  0.00           O  
ATOM   1476  CB  ARG A 140      31.138  51.010  60.553  1.00  0.00           C  
ATOM   1477  CG  ARG A 140      31.328  50.877  62.053  1.00  0.00           C  
ATOM   1478  CD  ARG A 140      30.105  50.342  62.803  1.00  0.00           C  
ATOM   1479  NE  ARG A 140      28.969  51.161  62.461  1.00  0.00           N  
ATOM   1480  CZ  ARG A 140      28.265  51.969  63.212  1.00  0.00           C  
ATOM   1481  NH1 ARG A 140      28.595  52.311  64.450  1.00  0.00           N1+
ATOM   1482  NH2 ARG A 140      27.321  52.745  62.729  1.00  0.00           N  
ATOM   1483  H   ARG A 140      32.047  50.743  57.672  1.00  0.00           H  
ATOM   1484  HE  ARG A 140      28.607  51.107  61.542  1.00  0.00           H  
ATOM   1485 1HH1 ARG A 140      29.488  52.033  64.813  1.00  0.00           H  
ATOM   1486 2HH1 ARG A 140      27.947  52.814  65.022  1.00  0.00           H  
ATOM   1487 1HH2 ARG A 140      27.232  52.827  61.734  1.00  0.00           H  
ATOM   1488 2HH2 ARG A 140      26.766  53.347  63.285  1.00  0.00           H  
ATOM   1489  N   ASN A 141      34.162  49.152  60.410  1.00  0.00           N  
ATOM   1490  CA  ASN A 141      34.708  47.766  60.521  1.00  0.00           C  
ATOM   1491  C   ASN A 141      34.133  47.060  61.701  1.00  0.00           C  
ATOM   1492  O   ASN A 141      34.079  47.587  62.822  1.00  0.00           O  
ATOM   1493  CB  ASN A 141      36.230  47.937  60.535  1.00  0.00           C  
ATOM   1494  CG  ASN A 141      36.945  46.547  60.663  1.00  0.00           C  
ATOM   1495  ND2 ASN A 141      38.188  46.683  60.894  1.00  0.00           N  
ATOM   1496  OD1 ASN A 141      36.403  45.463  60.452  1.00  0.00           O  
ATOM   1497  H   ASN A 141      34.763  49.850  60.793  1.00  0.00           H  
ATOM   1498 1HD2 ASN A 141      38.602  47.585  60.808  1.00  0.00           H  
ATOM   1499 2HD2 ASN A 141      38.752  45.942  61.258  1.00  0.00           H  
ATOM   1500  N   VAL A 142      33.423  45.980  61.392  1.00  0.00           N  
ATOM   1501  CA  VAL A 142      32.630  45.294  62.462  1.00  0.00           C  
ATOM   1502  C   VAL A 142      33.098  43.991  63.189  1.00  0.00           C  
ATOM   1503  O   VAL A 142      32.795  43.823  64.365  1.00  0.00           O  
ATOM   1504  CB  VAL A 142      31.219  45.083  61.912  1.00  0.00           C  
ATOM   1505  CG1 VAL A 142      30.509  46.362  61.673  1.00  0.00           C  
ATOM   1506  CG2 VAL A 142      31.131  44.241  60.573  1.00  0.00           C  
ATOM   1507  H   VAL A 142      33.497  45.545  60.492  1.00  0.00           H  
ATOM   1508  N   LYS A 143      33.605  43.054  62.399  1.00  0.00           N  
ATOM   1509  CA  LYS A 143      34.106  41.805  62.968  1.00  0.00           C  
ATOM   1510  C   LYS A 143      35.510  41.644  62.304  1.00  0.00           C  
ATOM   1511  O   LYS A 143      35.581  41.741  61.077  1.00  0.00           O  
ATOM   1512  CB  LYS A 143      33.185  40.615  62.658  1.00  0.00           C  
ATOM   1513  CG  LYS A 143      33.543  39.353  63.511  1.00  0.00           C  
ATOM   1514  CD  LYS A 143      32.352  38.369  63.399  1.00  0.00           C  
ATOM   1515  CE  LYS A 143      31.151  38.729  64.263  1.00  0.00           C  
ATOM   1516  NZ  LYS A 143      30.144  37.742  63.900  1.00  0.00           N1+
ATOM   1517  H   LYS A 143      33.871  43.189  61.441  1.00  0.00           H  
ATOM   1518  HZ1 LYS A 143      30.433  36.885  64.331  1.00  0.00           H  
ATOM   1519  HZ2 LYS A 143      29.193  37.885  64.165  1.00  0.00           H  
ATOM   1520  HZ3 LYS A 143      30.078  37.555  62.925  1.00  0.00           H  
ATOM   1521  N   GLU A 144      36.546  41.640  63.135  1.00  0.00           N  
ATOM   1522  CA  GLU A 144      37.906  41.344  62.819  1.00  0.00           C  
ATOM   1523  C   GLU A 144      38.330  39.977  63.324  1.00  0.00           C  
ATOM   1524  O   GLU A 144      38.012  39.647  64.499  1.00  0.00           O  
ATOM   1525  CB  GLU A 144      38.989  42.409  63.337  1.00  0.00           C  
ATOM   1526  CG  GLU A 144      38.784  43.876  62.692  1.00  0.00           C  
ATOM   1527  CD  GLU A 144      40.094  44.620  62.659  1.00  0.00           C  
ATOM   1528  OE1 GLU A 144      40.146  45.870  62.917  1.00  0.00           O  
ATOM   1529  OE2 GLU A 144      41.125  44.053  62.376  1.00  0.00           O1-
ATOM   1530  H   GLU A 144      36.300  41.727  64.105  1.00  0.00           H  
ATOM   1531  N   SER A 145      38.943  39.191  62.549  1.00  0.00           N  
ATOM   1532  CA  SER A 145      39.253  37.813  62.939  1.00  0.00           C  
ATOM   1533  C   SER A 145      40.516  37.237  62.256  1.00  0.00           C  
ATOM   1534  O   SER A 145      41.012  37.886  61.362  1.00  0.00           O  
ATOM   1535  CB  SER A 145      38.011  36.855  62.814  1.00  0.00           C  
ATOM   1536  OG  SER A 145      38.245  35.440  62.980  1.00  0.00           O  
ATOM   1537  H   SER A 145      39.139  39.329  61.578  1.00  0.00           H  
ATOM   1538  HG  SER A 145      37.669  34.955  62.309  1.00  0.00           H  
ATOM   1539  N   ALA A 146      40.986  36.136  62.765  1.00  0.00           N  
ATOM   1540  CA  ALA A 146      42.306  35.586  62.305  1.00  0.00           C  
ATOM   1541  C   ALA A 146      42.227  34.162  61.895  1.00  0.00           C  
ATOM   1542  O   ALA A 146      41.306  33.454  62.338  1.00  0.00           O  
ATOM   1543  CB  ALA A 146      43.437  35.851  63.342  1.00  0.00           C  
ATOM   1544  H   ALA A 146      40.446  35.564  63.387  1.00  0.00           H  
ATOM   1545  N   ALA A 147      43.168  33.657  61.087  1.00  0.00           N  
ATOM   1546  CA  ALA A 147      43.344  32.267  60.729  1.00  0.00           C  
ATOM   1547  C   ALA A 147      44.717  32.013  60.073  1.00  0.00           C  
ATOM   1548  O   ALA A 147      44.829  32.094  58.847  1.00  0.00           O  
ATOM   1549  CB  ALA A 147      42.194  31.920  59.821  1.00  0.00           C  
ATOM   1550  H   ALA A 147      43.847  34.192  60.571  1.00  0.00           H  
ATOM   1551  N   HIS A 148      45.720  32.026  60.913  1.00  0.00           N  
ATOM   1552  CA  HIS A 148      47.101  31.541  60.527  1.00  0.00           C  
ATOM   1553  C   HIS A 148      47.717  32.391  59.479  1.00  0.00           C  
ATOM   1554  O   HIS A 148      47.905  33.604  59.703  1.00  0.00           O  
ATOM   1555  CB  HIS A 148      47.050  30.000  60.187  1.00  0.00           C  
ATOM   1556  CG  HIS A 148      46.726  29.086  61.339  1.00  0.00           C  
ATOM   1557  CD2 HIS A 148      47.606  28.203  61.888  1.00  0.00           C  
ATOM   1558  ND1 HIS A 148      45.532  28.845  61.951  1.00  0.00           N  
ATOM   1559  CE1 HIS A 148      45.744  27.910  62.888  1.00  0.00           C  
ATOM   1560  NE2 HIS A 148      47.012  27.496  62.827  1.00  0.00           N  
ATOM   1561  H   HIS A 148      45.550  32.050  61.896  1.00  0.00           H  
ATOM   1562  HD2 HIS A 148      48.669  28.252  61.639  1.00  0.00           H  
ATOM   1563  HE1 HIS A 148      44.964  27.697  63.620  1.00  0.00           H  
ATOM   1564  HE2 HIS A 148      47.316  26.670  63.319  1.00  0.00           H  
ATOM   1565  N   ASP A 149      47.893  31.896  58.254  1.00  0.00           N  
ATOM   1566  CA  ASP A 149      48.299  32.696  57.065  1.00  0.00           C  
ATOM   1567  C   ASP A 149      47.544  33.922  56.594  1.00  0.00           C  
ATOM   1568  O   ASP A 149      48.097  34.676  55.783  1.00  0.00           O  
ATOM   1569  CB  ASP A 149      48.457  31.677  55.967  1.00  0.00           C  
ATOM   1570  CG  ASP A 149      49.690  30.777  56.103  1.00  0.00           C  
ATOM   1571  OD1 ASP A 149      49.434  29.658  56.676  1.00  0.00           O  
ATOM   1572  OD2 ASP A 149      50.822  31.052  55.658  1.00  0.00           O1-
ATOM   1573  H   ASP A 149      47.800  30.913  58.115  1.00  0.00           H  
ATOM   1574  N   TYR A 150      46.354  34.133  57.108  1.00  0.00           N  
ATOM   1575  CA  TYR A 150      45.627  35.371  56.878  1.00  0.00           C  
ATOM   1576  C   TYR A 150      44.686  35.796  58.036  1.00  0.00           C  
ATOM   1577  O   TYR A 150      44.663  35.091  59.023  1.00  0.00           O  
ATOM   1578  CB  TYR A 150      44.809  35.416  55.617  1.00  0.00           C  
ATOM   1579  CG  TYR A 150      43.689  34.388  55.389  1.00  0.00           C  
ATOM   1580  CD1 TYR A 150      42.453  34.595  56.001  1.00  0.00           C  
ATOM   1581  CD2 TYR A 150      43.962  33.258  54.606  1.00  0.00           C  
ATOM   1582  CE1 TYR A 150      41.451  33.568  55.828  1.00  0.00           C  
ATOM   1583  CE2 TYR A 150      43.006  32.296  54.405  1.00  0.00           C  
ATOM   1584  CZ  TYR A 150      41.778  32.523  55.028  1.00  0.00           C  
ATOM   1585  OH  TYR A 150      40.810  31.610  54.967  1.00  0.00           O  
ATOM   1586  H   TYR A 150      45.879  33.506  57.723  1.00  0.00           H  
ATOM   1587  HD1 TYR A 150      42.262  35.571  56.426  1.00  0.00           H  
ATOM   1588  HD2 TYR A 150      44.838  33.259  53.967  1.00  0.00           H  
ATOM   1589  HE1 TYR A 150      40.693  33.417  56.601  1.00  0.00           H  
ATOM   1590  HE2 TYR A 150      43.229  31.302  53.991  1.00  0.00           H  
ATOM   1591  HH  TYR A 150      41.001  30.865  54.322  1.00  0.00           H  
ATOM   1592  N   THR A 151      44.526  37.107  58.014  1.00  0.00           N  
ATOM   1593  CA  THR A 151      43.477  37.813  58.797  1.00  0.00           C  
ATOM   1594  C   THR A 151      42.272  38.384  58.091  1.00  0.00           C  
ATOM   1595  O   THR A 151      42.489  38.997  57.013  1.00  0.00           O  
ATOM   1596  CB  THR A 151      44.208  38.865  59.738  1.00  0.00           C  
ATOM   1597  CG2 THR A 151      45.010  39.863  58.921  1.00  0.00           C  
ATOM   1598  OG1 THR A 151      43.282  39.502  60.618  1.00  0.00           O  
ATOM   1599  H   THR A 151      45.012  37.644  57.319  1.00  0.00           H  
ATOM   1600  HG1 THR A 151      42.607  38.877  61.013  1.00  0.00           H  
ATOM   1601  N   LEU A 152      41.099  38.336  58.725  1.00  0.00           N  
ATOM   1602  CA  LEU A 152      39.952  38.772  57.911  1.00  0.00           C  
ATOM   1603  C   LEU A 152      39.074  39.785  58.534  1.00  0.00           C  
ATOM   1604  O   LEU A 152      38.749  39.735  59.719  1.00  0.00           O  
ATOM   1605  CB  LEU A 152      39.237  37.420  57.420  1.00  0.00           C  
ATOM   1606  CG  LEU A 152      38.658  36.493  58.479  1.00  0.00           C  
ATOM   1607  CD1 LEU A 152      37.530  35.605  57.930  1.00  0.00           C  
ATOM   1608  CD2 LEU A 152      39.726  35.497  58.876  1.00  0.00           C  
ATOM   1609  H   LEU A 152      40.897  38.488  59.687  1.00  0.00           H  
ATOM   1610  N   ARG A 153      38.720  40.746  57.770  1.00  0.00           N  
ATOM   1611  CA  ARG A 153      37.897  41.905  58.216  1.00  0.00           C  
ATOM   1612  C   ARG A 153      36.590  41.885  57.442  1.00  0.00           C  
ATOM   1613  O   ARG A 153      36.666  41.701  56.213  1.00  0.00           O  
ATOM   1614  CB  ARG A 153      38.472  43.325  58.160  1.00  0.00           C  
ATOM   1615  CG  ARG A 153      39.782  43.376  58.824  1.00  0.00           C  
ATOM   1616  CD  ARG A 153      40.425  44.741  58.721  1.00  0.00           C  
ATOM   1617  NE  ARG A 153      41.728  44.711  59.474  1.00  0.00           N  
ATOM   1618  CZ  ARG A 153      42.921  44.711  58.941  1.00  0.00           C  
ATOM   1619  NH1 ARG A 153      42.994  44.638  57.573  1.00  0.00           N1+
ATOM   1620  NH2 ARG A 153      43.971  44.206  59.610  1.00  0.00           N  
ATOM   1621  H   ARG A 153      39.090  40.821  56.847  1.00  0.00           H  
ATOM   1622  HE  ARG A 153      41.616  44.651  60.460  1.00  0.00           H  
ATOM   1623 1HH1 ARG A 153      42.242  44.528  56.915  1.00  0.00           H  
ATOM   1624 2HH1 ARG A 153      43.884  44.891  57.196  1.00  0.00           H  
ATOM   1625 1HH2 ARG A 153      43.891  43.737  60.486  1.00  0.00           H  
ATOM   1626 2HH2 ARG A 153      44.892  44.332  59.235  1.00  0.00           H  
ATOM   1627  N   GLU A 154      35.500  42.175  58.201  1.00  0.00           N  
ATOM   1628  CA  GLU A 154      34.158  42.442  57.787  1.00  0.00           C  
ATOM   1629  C   GLU A 154      33.819  43.958  57.938  1.00  0.00           C  
ATOM   1630  O   GLU A 154      33.747  44.483  59.048  1.00  0.00           O  
ATOM   1631  CB  GLU A 154      33.276  41.577  58.562  1.00  0.00           C  
ATOM   1632  CG  GLU A 154      31.858  41.657  58.193  1.00  0.00           C  
ATOM   1633  CD  GLU A 154      30.947  40.889  59.177  1.00  0.00           C  
ATOM   1634  OE1 GLU A 154      29.803  41.336  59.314  1.00  0.00           O  
ATOM   1635  OE2 GLU A 154      31.331  39.830  59.702  1.00  0.00           O1-
ATOM   1636  H   GLU A 154      35.597  42.124  59.197  1.00  0.00           H  
ATOM   1637  N   LEU A 155      33.337  44.626  56.856  1.00  0.00           N  
ATOM   1638  CA  LEU A 155      33.199  46.099  56.886  1.00  0.00           C  
ATOM   1639  C   LEU A 155      31.857  46.557  56.323  1.00  0.00           C  
ATOM   1640  O   LEU A 155      31.466  46.260  55.221  1.00  0.00           O  
ATOM   1641  CB  LEU A 155      34.253  46.790  56.029  1.00  0.00           C  
ATOM   1642  CG  LEU A 155      35.714  46.795  56.370  1.00  0.00           C  
ATOM   1643  CD1 LEU A 155      36.551  45.677  55.755  1.00  0.00           C  
ATOM   1644  CD2 LEU A 155      36.256  48.170  56.042  1.00  0.00           C  
ATOM   1645  H   LEU A 155      33.350  44.195  55.964  1.00  0.00           H  
ATOM   1646  N   LYS A 156      31.212  47.301  57.206  1.00  0.00           N  
ATOM   1647  CA  LYS A 156      29.965  47.818  56.848  1.00  0.00           C  
ATOM   1648  C   LYS A 156      30.106  49.107  56.039  1.00  0.00           C  
ATOM   1649  O   LYS A 156      30.675  50.134  56.452  1.00  0.00           O  
ATOM   1650  CB  LYS A 156      29.182  47.876  58.162  1.00  0.00           C  
ATOM   1651  CG  LYS A 156      27.712  48.222  57.952  1.00  0.00           C  
ATOM   1652  CD  LYS A 156      26.764  48.074  59.117  1.00  0.00           C  
ATOM   1653  CE  LYS A 156      26.662  46.648  59.597  1.00  0.00           C  
ATOM   1654  NZ  LYS A 156      25.718  46.491  60.702  1.00  0.00           N1+
ATOM   1655  H   LYS A 156      31.424  47.431  58.178  1.00  0.00           H  
ATOM   1656  HZ1 LYS A 156      25.494  45.516  60.747  1.00  0.00           H  
ATOM   1657  HZ2 LYS A 156      26.184  46.775  61.536  1.00  0.00           H  
ATOM   1658  HZ3 LYS A 156      24.864  46.984  60.562  1.00  0.00           H  
ATOM   1659  N   LEU A 157      29.586  48.938  54.852  1.00  0.00           N  
ATOM   1660  CA  LEU A 157      29.624  50.086  53.948  1.00  0.00           C  
ATOM   1661  C   LEU A 157      28.221  50.609  53.692  1.00  0.00           C  
ATOM   1662  O   LEU A 157      27.347  49.875  53.206  1.00  0.00           O  
ATOM   1663  CB  LEU A 157      30.314  49.688  52.718  1.00  0.00           C  
ATOM   1664  CG  LEU A 157      30.669  50.826  51.739  1.00  0.00           C  
ATOM   1665  CD1 LEU A 157      31.727  51.747  52.405  1.00  0.00           C  
ATOM   1666  CD2 LEU A 157      31.444  49.974  50.651  1.00  0.00           C  
ATOM   1667  H   LEU A 157      29.006  48.151  54.630  1.00  0.00           H  
ATOM   1668  N   SER A 158      28.055  51.879  54.070  1.00  0.00           N  
ATOM   1669  CA  SER A 158      26.834  52.760  53.925  1.00  0.00           C  
ATOM   1670  C   SER A 158      27.136  54.094  53.235  1.00  0.00           C  
ATOM   1671  O   SER A 158      28.271  54.359  52.750  1.00  0.00           O  
ATOM   1672  CB  SER A 158      26.246  53.057  55.310  1.00  0.00           C  
ATOM   1673  OG  SER A 158      27.195  53.487  56.269  1.00  0.00           O  
ATOM   1674  H   SER A 158      28.907  52.269  54.414  1.00  0.00           H  
ATOM   1675  HG  SER A 158      26.657  53.648  57.094  1.00  0.00           H  
ATOM   1676  N   LYS A 159      26.031  54.895  53.135  1.00  0.00           N  
ATOM   1677  CA  LYS A 159      26.279  56.254  52.682  1.00  0.00           C  
ATOM   1678  C   LYS A 159      25.703  57.275  53.690  1.00  0.00           C  
ATOM   1679  O   LYS A 159      24.909  56.930  54.531  1.00  0.00           O  
ATOM   1680  CB  LYS A 159      25.752  56.506  51.246  1.00  0.00           C  
ATOM   1681  CG  LYS A 159      26.752  56.056  50.161  1.00  0.00           C  
ATOM   1682  CD  LYS A 159      26.270  55.690  48.775  1.00  0.00           C  
ATOM   1683  CE  LYS A 159      26.660  56.841  47.858  1.00  0.00           C  
ATOM   1684  NZ  LYS A 159      25.841  56.775  46.646  1.00  0.00           N1+
ATOM   1685  H   LYS A 159      25.058  54.674  53.097  1.00  0.00           H  
ATOM   1686  HZ1 LYS A 159      24.949  57.225  46.756  1.00  0.00           H  
ATOM   1687  HZ2 LYS A 159      26.299  57.300  45.930  1.00  0.00           H  
ATOM   1688  HZ3 LYS A 159      25.721  55.810  46.406  1.00  0.00           H  
ATOM   1689  N   VAL A 160      26.242  58.520  53.662  1.00  0.00           N  
ATOM   1690  CA  VAL A 160      25.863  59.680  54.480  1.00  0.00           C  
ATOM   1691  C   VAL A 160      24.616  60.267  53.791  1.00  0.00           C  
ATOM   1692  O   VAL A 160      24.562  60.202  52.537  1.00  0.00           O  
ATOM   1693  CB  VAL A 160      27.036  60.723  54.641  1.00  0.00           C  
ATOM   1694  CG1 VAL A 160      26.760  61.681  55.803  1.00  0.00           C  
ATOM   1695  CG2 VAL A 160      28.376  60.084  54.963  1.00  0.00           C  
ATOM   1696  H   VAL A 160      26.856  58.798  52.912  1.00  0.00           H  
ATOM   1697  N   GLY A 161      23.643  60.699  54.567  1.00  0.00           N  
ATOM   1698  CA  GLY A 161      22.342  61.141  54.006  1.00  0.00           C  
ATOM   1699  C   GLY A 161      21.371  60.087  53.454  1.00  0.00           C  
ATOM   1700  O   GLY A 161      20.137  60.244  53.515  1.00  0.00           O  
ATOM   1701  H   GLY A 161      23.750  60.760  55.564  1.00  0.00           H  
ATOM   1702  N   GLN A 162      21.954  59.187  52.687  1.00  0.00           N  
ATOM   1703  CA  GLN A 162      21.202  58.032  52.165  1.00  0.00           C  
ATOM   1704  C   GLN A 162      21.230  56.860  53.212  1.00  0.00           C  
ATOM   1705  O   GLN A 162      21.976  55.925  53.084  1.00  0.00           O  
ATOM   1706  CB  GLN A 162      21.836  57.770  50.803  1.00  0.00           C  
ATOM   1707  CG  GLN A 162      21.629  58.815  49.746  1.00  0.00           C  
ATOM   1708  CD  GLN A 162      22.551  58.469  48.608  1.00  0.00           C  
ATOM   1709  NE2 GLN A 162      22.018  58.550  47.431  1.00  0.00           N  
ATOM   1710  OE1 GLN A 162      23.775  58.351  48.686  1.00  0.00           O  
ATOM   1711  H   GLN A 162      22.869  59.382  52.331  1.00  0.00           H  
ATOM   1712 1HE2 GLN A 162      21.063  58.833  47.306  1.00  0.00           H  
ATOM   1713 2HE2 GLN A 162      22.655  58.589  46.671  1.00  0.00           H  
ATOM   1714  N   GLY A 163      20.066  56.833  53.827  1.00  0.00           N  
ATOM   1715  CA  GLY A 163      19.623  55.868  54.862  1.00  0.00           C  
ATOM   1716  C   GLY A 163      19.267  54.509  54.218  1.00  0.00           C  
ATOM   1717  O   GLY A 163      19.450  54.375  52.995  1.00  0.00           O  
ATOM   1718  H   GLY A 163      19.480  57.642  53.792  1.00  0.00           H  
ATOM   1719  N   ASN A 164      19.155  53.454  55.009  1.00  0.00           N  
ATOM   1720  CA  ASN A 164      18.992  52.063  54.605  1.00  0.00           C  
ATOM   1721  C   ASN A 164      20.272  51.418  54.133  1.00  0.00           C  
ATOM   1722  O   ASN A 164      20.369  50.242  54.383  1.00  0.00           O  
ATOM   1723  CB  ASN A 164      17.797  51.781  53.675  1.00  0.00           C  
ATOM   1724  CG  ASN A 164      16.476  52.041  54.493  1.00  0.00           C  
ATOM   1725  ND2 ASN A 164      15.916  50.984  55.002  1.00  0.00           N  
ATOM   1726  OD1 ASN A 164      15.948  53.167  54.723  1.00  0.00           O  
ATOM   1727  H   ASN A 164      19.305  53.609  55.978  1.00  0.00           H  
ATOM   1728 1HD2 ASN A 164      16.353  50.091  54.949  1.00  0.00           H  
ATOM   1729 2HD2 ASN A 164      15.056  51.106  55.492  1.00  0.00           H  
ATOM   1730  N   THR A 165      21.062  52.084  53.363  1.00  0.00           N  
ATOM   1731  CA  THR A 165      22.286  51.655  52.579  1.00  0.00           C  
ATOM   1732  C   THR A 165      23.407  50.815  53.261  1.00  0.00           C  
ATOM   1733  O   THR A 165      24.462  50.572  52.700  1.00  0.00           O  
ATOM   1734  CB  THR A 165      22.925  52.839  51.865  1.00  0.00           C  
ATOM   1735  CG2 THR A 165      21.910  53.539  50.938  1.00  0.00           C  
ATOM   1736  OG1 THR A 165      23.347  53.752  52.820  1.00  0.00           O  
ATOM   1737  H   THR A 165      20.776  53.012  53.133  1.00  0.00           H  
ATOM   1738  HG1 THR A 165      22.897  54.635  52.732  1.00  0.00           H  
ATOM   1739  N   GLU A 166      23.136  50.368  54.507  1.00  0.00           N  
ATOM   1740  CA  GLU A 166      24.123  49.626  55.262  1.00  0.00           C  
ATOM   1741  C   GLU A 166      24.252  48.152  54.811  1.00  0.00           C  
ATOM   1742  O   GLU A 166      23.430  47.262  55.218  1.00  0.00           O  
ATOM   1743  CB  GLU A 166      23.847  49.852  56.782  1.00  0.00           C  
ATOM   1744  CG  GLU A 166      23.338  51.191  57.254  1.00  0.00           C  
ATOM   1745  CD  GLU A 166      23.419  51.359  58.780  1.00  0.00           C  
ATOM   1746  OE1 GLU A 166      22.398  51.164  59.471  1.00  0.00           O  
ATOM   1747  OE2 GLU A 166      24.475  51.758  59.253  1.00  0.00           O1-
ATOM   1748  H   GLU A 166      22.189  50.441  54.822  1.00  0.00           H  
ATOM   1749  N   ARG A 167      25.179  47.937  53.934  1.00  0.00           N  
ATOM   1750  CA  ARG A 167      25.639  46.523  53.590  1.00  0.00           C  
ATOM   1751  C   ARG A 167      27.082  46.185  53.908  1.00  0.00           C  
ATOM   1752  O   ARG A 167      27.951  47.079  53.984  1.00  0.00           O  
ATOM   1753  CB  ARG A 167      25.348  46.305  52.123  1.00  0.00           C  
ATOM   1754  CG  ARG A 167      26.059  47.215  51.070  1.00  0.00           C  
ATOM   1755  CD  ARG A 167      25.852  46.733  49.626  1.00  0.00           C  
ATOM   1756  NE  ARG A 167      26.124  47.672  48.462  1.00  0.00           N  
ATOM   1757  CZ  ARG A 167      25.359  48.566  48.009  1.00  0.00           C  
ATOM   1758  NH1 ARG A 167      24.348  49.135  48.693  1.00  0.00           N1+
ATOM   1759  NH2 ARG A 167      25.343  48.685  46.657  1.00  0.00           N  
ATOM   1760  H   ARG A 167      25.558  48.745  53.495  1.00  0.00           H  
ATOM   1761  HE  ARG A 167      26.904  47.494  47.848  1.00  0.00           H  
ATOM   1762 1HH1 ARG A 167      24.095  48.700  49.560  1.00  0.00           H  
ATOM   1763 2HH1 ARG A 167      23.827  49.930  48.381  1.00  0.00           H  
ATOM   1764 1HH2 ARG A 167      25.917  48.135  46.051  1.00  0.00           H  
ATOM   1765 2HH2 ARG A 167      24.676  49.286  46.207  1.00  0.00           H  
ATOM   1766  N   THR A 168      27.393  44.938  54.228  1.00  0.00           N  
ATOM   1767  CA  THR A 168      28.788  44.566  54.584  1.00  0.00           C  
ATOM   1768  C   THR A 168      29.565  44.125  53.298  1.00  0.00           C  
ATOM   1769  O   THR A 168      29.142  43.212  52.583  1.00  0.00           O  
ATOM   1770  CB  THR A 168      28.922  43.433  55.637  1.00  0.00           C  
ATOM   1771  CG2 THR A 168      28.610  43.987  57.066  1.00  0.00           C  
ATOM   1772  OG1 THR A 168      28.095  42.322  55.342  1.00  0.00           O  
ATOM   1773  H   THR A 168      26.716  44.223  54.422  1.00  0.00           H  
ATOM   1774  HG1 THR A 168      28.130  42.134  54.351  1.00  0.00           H  
ATOM   1775  N   VAL A 169      30.835  44.514  53.331  1.00  0.00           N  
ATOM   1776  CA  VAL A 169      31.817  44.113  52.295  1.00  0.00           C  
ATOM   1777  C   VAL A 169      32.946  43.445  53.108  1.00  0.00           C  
ATOM   1778  O   VAL A 169      33.255  43.744  54.245  1.00  0.00           O  
ATOM   1779  CB  VAL A 169      32.248  45.348  51.421  1.00  0.00           C  
ATOM   1780  CG1 VAL A 169      31.125  45.796  50.507  1.00  0.00           C  
ATOM   1781  CG2 VAL A 169      32.883  46.522  52.247  1.00  0.00           C  
ATOM   1782  H   VAL A 169      31.099  45.242  53.958  1.00  0.00           H  
ATOM   1783  N   TRP A 170      33.697  42.681  52.340  1.00  0.00           N  
ATOM   1784  CA  TRP A 170      34.909  41.949  52.796  1.00  0.00           C  
ATOM   1785  C   TRP A 170      36.321  42.412  52.445  1.00  0.00           C  
ATOM   1786  O   TRP A 170      36.572  43.279  51.640  1.00  0.00           O  
ATOM   1787  CB  TRP A 170      34.806  40.423  52.463  1.00  0.00           C  
ATOM   1788  CG  TRP A 170      33.752  39.643  53.280  1.00  0.00           C  
ATOM   1789  CD1 TRP A 170      32.491  39.666  52.909  1.00  0.00           C  
ATOM   1790  CD2 TRP A 170      33.757  39.121  54.600  1.00  0.00           C  
ATOM   1791  CE2 TRP A 170      32.460  38.790  54.816  1.00  0.00           C  
ATOM   1792  CE3 TRP A 170      34.787  38.955  55.430  1.00  0.00           C  
ATOM   1793  NE1 TRP A 170      31.687  39.170  53.859  1.00  0.00           N  
ATOM   1794  CZ2 TRP A 170      32.230  38.136  56.023  1.00  0.00           C  
ATOM   1795  CZ3 TRP A 170      34.521  38.278  56.615  1.00  0.00           C  
ATOM   1796  CH2 TRP A 170      33.240  37.848  56.902  1.00  0.00           C  
ATOM   1797  H   TRP A 170      33.381  42.460  51.412  1.00  0.00           H  
ATOM   1798  HD1 TRP A 170      32.130  40.145  51.993  1.00  0.00           H  
ATOM   1799  HE1 TRP A 170      30.694  39.209  53.941  1.00  0.00           H  
ATOM   1800  HE3 TRP A 170      35.808  39.251  55.170  1.00  0.00           H  
ATOM   1801  HZ2 TRP A 170      31.199  37.930  56.323  1.00  0.00           H  
ATOM   1802  HZ3 TRP A 170      35.398  37.877  57.116  1.00  0.00           H  
ATOM   1803  HH2 TRP A 170      33.023  37.396  57.870  1.00  0.00           H  
ATOM   1804  N   GLN A 171      37.219  42.214  53.379  1.00  0.00           N  
ATOM   1805  CA  GLN A 171      38.685  42.189  53.259  1.00  0.00           C  
ATOM   1806  C   GLN A 171      39.341  41.075  54.097  1.00  0.00           C  
ATOM   1807  O   GLN A 171      39.493  41.079  55.306  1.00  0.00           O  
ATOM   1808  CB  GLN A 171      39.228  43.525  53.812  1.00  0.00           C  
ATOM   1809  CG  GLN A 171      40.740  43.655  53.485  1.00  0.00           C  
ATOM   1810  CD  GLN A 171      41.518  44.832  54.068  1.00  0.00           C  
ATOM   1811  NE2 GLN A 171      42.172  45.586  53.232  1.00  0.00           N  
ATOM   1812  OE1 GLN A 171      41.287  45.363  55.121  1.00  0.00           O  
ATOM   1813  H   GLN A 171      36.862  42.010  54.292  1.00  0.00           H  
ATOM   1814 1HE2 GLN A 171      42.230  45.370  52.253  1.00  0.00           H  
ATOM   1815 2HE2 GLN A 171      42.805  46.317  53.506  1.00  0.00           H  
ATOM   1816  N   TYR A 172      40.101  40.332  53.329  1.00  0.00           N  
ATOM   1817  CA  TYR A 172      40.832  39.174  53.730  1.00  0.00           C  
ATOM   1818  C   TYR A 172      42.353  39.536  53.395  1.00  0.00           C  
ATOM   1819  O   TYR A 172      42.716  39.901  52.272  1.00  0.00           O  
ATOM   1820  CB  TYR A 172      40.540  38.133  52.640  1.00  0.00           C  
ATOM   1821  CG  TYR A 172      39.289  37.304  53.047  1.00  0.00           C  
ATOM   1822  CD1 TYR A 172      39.589  36.107  53.716  1.00  0.00           C  
ATOM   1823  CD2 TYR A 172      38.007  37.526  52.535  1.00  0.00           C  
ATOM   1824  CE1 TYR A 172      38.604  35.212  53.975  1.00  0.00           C  
ATOM   1825  CE2 TYR A 172      36.952  36.706  52.841  1.00  0.00           C  
ATOM   1826  CZ  TYR A 172      37.318  35.514  53.574  1.00  0.00           C  
ATOM   1827  OH  TYR A 172      36.367  34.573  53.624  1.00  0.00           O  
ATOM   1828  H   TYR A 172      40.122  40.515  52.340  1.00  0.00           H  
ATOM   1829  HD1 TYR A 172      40.619  35.770  53.845  1.00  0.00           H  
ATOM   1830  HD2 TYR A 172      37.724  38.505  52.145  1.00  0.00           H  
ATOM   1831  HE1 TYR A 172      38.907  34.196  54.216  1.00  0.00           H  
ATOM   1832  HE2 TYR A 172      35.902  37.010  52.762  1.00  0.00           H  
ATOM   1833  HH  TYR A 172      36.688  33.628  53.585  1.00  0.00           H  
ATOM   1834  N   HIS A 173      43.221  39.496  54.437  1.00  0.00           N  
ATOM   1835  CA  HIS A 173      44.668  39.791  54.308  1.00  0.00           C  
ATOM   1836  C   HIS A 173      45.807  38.822  54.649  1.00  0.00           C  
ATOM   1837  O   HIS A 173      46.014  38.580  55.830  1.00  0.00           O  
ATOM   1838  CB  HIS A 173      44.902  41.209  54.867  1.00  0.00           C  
ATOM   1839  CG  HIS A 173      46.245  41.856  54.754  1.00  0.00           C  
ATOM   1840  CD2 HIS A 173      46.970  41.993  53.638  1.00  0.00           C  
ATOM   1841  ND1 HIS A 173      46.969  42.455  55.683  1.00  0.00           N  
ATOM   1842  CE1 HIS A 173      48.111  42.973  55.179  1.00  0.00           C  
ATOM   1843  NE2 HIS A 173      48.116  42.622  53.887  1.00  0.00           N  
ATOM   1844  H   HIS A 173      42.848  39.351  55.360  1.00  0.00           H  
ATOM   1845  HD2 HIS A 173      46.599  41.617  52.688  1.00  0.00           H  
ATOM   1846  HE1 HIS A 173      48.981  43.435  55.644  1.00  0.00           H  
ATOM   1847  HE2 HIS A 173      48.842  42.840  53.232  1.00  0.00           H  
ATOM   1848  N   PHE A 174      46.488  38.433  53.599  1.00  0.00           N  
ATOM   1849  CA  PHE A 174      47.524  37.324  53.634  1.00  0.00           C  
ATOM   1850  C   PHE A 174      48.830  37.908  54.191  1.00  0.00           C  
ATOM   1851  O   PHE A 174      49.518  38.684  53.456  1.00  0.00           O  
ATOM   1852  CB  PHE A 174      47.664  36.795  52.187  1.00  0.00           C  
ATOM   1853  CG  PHE A 174      48.206  35.329  52.307  1.00  0.00           C  
ATOM   1854  CD1 PHE A 174      49.591  34.995  52.372  1.00  0.00           C  
ATOM   1855  CD2 PHE A 174      47.304  34.412  51.919  1.00  0.00           C  
ATOM   1856  CE1 PHE A 174      49.892  33.697  52.171  1.00  0.00           C  
ATOM   1857  CE2 PHE A 174      47.676  33.060  51.611  1.00  0.00           C  
ATOM   1858  CZ  PHE A 174      49.019  32.682  51.804  1.00  0.00           C  
ATOM   1859  H   PHE A 174      46.293  38.837  52.701  1.00  0.00           H  
ATOM   1860  HD1 PHE A 174      50.440  35.677  52.436  1.00  0.00           H  
ATOM   1861  HD2 PHE A 174      46.236  34.664  51.899  1.00  0.00           H  
ATOM   1862  HE1 PHE A 174      50.941  33.594  51.891  1.00  0.00           H  
ATOM   1863  HE2 PHE A 174      47.012  32.557  50.915  1.00  0.00           H  
ATOM   1864  HZ  PHE A 174      49.393  31.673  51.617  1.00  0.00           H
[truncated: 2,089,421 more chars]
