# Supplementary material for: Structural insights into the pSer/pThr dependent regulation of the SHP2 tyrosine phosphatase in insulin and CD28 signaling
Source: Nat Commun. 2022 Sep 16;13:5439. doi: 10.1038/s41467-022-32918-5 (PMC9481563; doi:10.1038/s41467-022-32918-5)
Supplement: Supplementary file 4 — Supplementary dataset 2 [file 41467_2022_32918_MOESM4_ESM.zip › p0SRev-IRS1-03-dynamics.pdb]

MODEL        1
ATOM      1  N   GLY A   5      57.380  25.250  27.540  1.00  0.00           N  
ATOM      2  CA  GLY A   5      58.580  26.030  27.920  1.00  0.00           C  
ATOM      3  C   GLY A   5      58.210  27.350  28.580  1.00  0.00           C  
ATOM      4  O   GLY A   5      58.160  28.320  27.830  1.00  0.00           O  
ATOM      5  H1  GLY A   5      57.550  24.270  27.630  1.00  0.00           H  
ATOM      6  H2  GLY A   5      56.670  25.560  28.180  1.00  0.00           H  
ATOM      7  H3  GLY A   5      57.100  25.450  26.600  1.00  0.00           H  
ATOM      8  N   PHE A   6      58.650  27.480  29.800  1.00  0.00           N  
ATOM      9  CA  PHE A   6      58.170  28.680  30.580  1.00  0.00           C  
ATOM     10  C   PHE A   6      58.710  30.010  30.020  1.00  0.00           C  
ATOM     11  O   PHE A   6      57.950  30.970  29.930  1.00  0.00           O  
ATOM     12  CB  PHE A   6      58.560  28.590  32.040  1.00  0.00           C  
ATOM     13  CG  PHE A   6      57.980  27.420  32.880  1.00  0.00           C  
ATOM     14  CD1 PHE A   6      56.650  27.250  33.150  1.00  0.00           C  
ATOM     15  CD2 PHE A   6      58.850  26.500  33.420  1.00  0.00           C  
ATOM     16  CE1 PHE A   6      56.240  26.340  34.140  1.00  0.00           C  
ATOM     17  CE2 PHE A   6      58.530  25.450  34.270  1.00  0.00           C  
ATOM     18  CZ  PHE A   6      57.200  25.400  34.680  1.00  0.00           C  
ATOM     19  H   PHE A   6      59.440  26.990  30.170  1.00  0.00           H  
ATOM     20  HD1 PHE A   6      55.960  27.840  32.560  1.00  0.00           H  
ATOM     21  HD2 PHE A   6      59.910  26.720  33.240  1.00  0.00           H  
ATOM     22  HE1 PHE A   6      55.190  26.210  34.400  1.00  0.00           H  
ATOM     23  HE2 PHE A   6      59.240  24.900  34.890  1.00  0.00           H  
ATOM     24  HZ  PHE A   6      56.790  24.630  35.340  1.00  0.00           H  
ATOM     25  N   TRP A   7      60.010  29.980  29.650  1.00  0.00           N  
ATOM     26  CA  TRP A   7      60.540  31.200  28.970  1.00  0.00           C  
ATOM     27  C   TRP A   7      60.140  31.460  27.540  1.00  0.00           C  
ATOM     28  O   TRP A   7      59.790  32.570  27.260  1.00  0.00           O  
ATOM     29  CB  TRP A   7      62.050  31.220  29.100  1.00  0.00           C  
ATOM     30  CG  TRP A   7      62.690  31.630  30.470  1.00  0.00           C  
ATOM     31  CD1 TRP A   7      62.260  31.320  31.710  1.00  0.00           C  
ATOM     32  CD2 TRP A   7      63.730  32.560  30.600  1.00  0.00           C  
ATOM     33  CE2 TRP A   7      63.860  32.750  31.950  1.00  0.00           C  
ATOM     34  CE3 TRP A   7      64.480  33.250  29.620  1.00  0.00           C  
ATOM     35  NE1 TRP A   7      62.970  31.950  32.620  1.00  0.00           N  
ATOM     36  CZ2 TRP A   7      64.800  33.730  32.360  1.00  0.00           C  
ATOM     37  CZ3 TRP A   7      65.310  34.250  30.050  1.00  0.00           C  
ATOM     38  CH2 TRP A   7      65.530  34.400  31.410  1.00  0.00           C  
ATOM     39  H   TRP A   7      60.630  29.270  29.980  1.00  0.00           H  
ATOM     40  HD1 TRP A   7      61.470  30.650  32.060  1.00  0.00           H  
ATOM     41  HE1 TRP A   7      62.910  31.850  33.610  1.00  0.00           H  
ATOM     42  HE3 TRP A   7      64.620  32.850  28.620  1.00  0.00           H  
ATOM     43  HZ2 TRP A   7      64.910  33.980  33.420  1.00  0.00           H  
ATOM     44  HZ3 TRP A   7      65.710  35.040  29.430  1.00  0.00           H  
ATOM     45  HH2 TRP A   7      65.980  35.350  31.710  1.00  0.00           H  
ATOM     46  N   GLU A   8      60.000  30.390  26.720  1.00  0.00           N  
ATOM     47  CA  GLU A   8      59.540  30.450  25.330  1.00  0.00           C  
ATOM     48  C   GLU A   8      58.060  30.880  25.240  1.00  0.00           C  
ATOM     49  O   GLU A   8      57.720  31.700  24.430  1.00  0.00           O  
ATOM     50  CB  GLU A   8      59.700  29.090  24.720  1.00  0.00           C  
ATOM     51  CG  GLU A   8      59.290  29.020  23.270  1.00  0.00           C  
ATOM     52  CD  GLU A   8      59.910  27.730  22.810  1.00  0.00           C  
ATOM     53  OE1 GLU A   8      59.140  26.790  22.660  1.00  0.00           O  
ATOM     54  OE2 GLU A   8      61.160  27.660  22.530  1.00  0.00           O1-
ATOM     55  H   GLU A   8      60.300  29.480  27.010  1.00  0.00           H  
ATOM     56  N   GLU A   9      57.250  30.330  26.140  1.00  0.00           N  
ATOM     57  CA  GLU A   9      55.870  30.770  26.330  1.00  0.00           C  
ATOM     58  C   GLU A   9      55.750  32.240  26.800  1.00  0.00           C  
ATOM     59  O   GLU A   9      55.180  33.000  26.030  1.00  0.00           O  
ATOM     60  CB  GLU A   9      55.160  29.850  27.310  1.00  0.00           C  
ATOM     61  CG  GLU A   9      54.630  28.610  26.610  1.00  0.00           C  
ATOM     62  CD  GLU A   9      54.250  27.430  27.500  1.00  0.00           C  
ATOM     63  OE1 GLU A   9      53.870  27.720  28.640  1.00  0.00           O  
ATOM     64  OE2 GLU A   9      54.420  26.240  27.180  1.00  0.00           O1-
ATOM     65  H   GLU A   9      57.470  29.460  26.580  1.00  0.00           H  
ATOM     66  N   PHE A  10      56.580  32.630  27.760  1.00  0.00           N  
ATOM     67  CA  PHE A  10      56.570  34.040  28.190  1.00  0.00           C  
ATOM     68  C   PHE A  10      57.000  35.100  27.110  1.00  0.00           C  
ATOM     69  O   PHE A  10      56.360  36.150  26.860  1.00  0.00           O  
ATOM     70  CB  PHE A  10      57.650  34.110  29.300  1.00  0.00           C  
ATOM     71  CG  PHE A  10      57.220  34.930  30.530  1.00  0.00           C  
ATOM     72  CD1 PHE A  10      56.690  34.220  31.570  1.00  0.00           C  
ATOM     73  CD2 PHE A  10      57.720  36.260  30.700  1.00  0.00           C  
ATOM     74  CE1 PHE A  10      56.840  34.780  32.840  1.00  0.00           C  
ATOM     75  CE2 PHE A  10      57.910  36.780  32.020  1.00  0.00           C  
ATOM     76  CZ  PHE A  10      57.470  36.020  33.090  1.00  0.00           C  
ATOM     77  H   PHE A  10      57.270  32.040  28.180  1.00  0.00           H  
ATOM     78  HD1 PHE A  10      56.230  33.230  31.510  1.00  0.00           H  
ATOM     79  HD2 PHE A  10      58.100  36.810  29.840  1.00  0.00           H  
ATOM     80  HE1 PHE A  10      56.580  34.210  33.730  1.00  0.00           H  
ATOM     81  HE2 PHE A  10      58.470  37.700  32.170  1.00  0.00           H  
ATOM     82  HZ  PHE A  10      57.650  36.440  34.080  1.00  0.00           H  
ATOM     83  N   GLU A  11      57.950  34.630  26.220  1.00  0.00           N  
ATOM     84  CA  GLU A  11      58.350  35.400  25.020  1.00  0.00           C  
ATOM     85  C   GLU A  11      57.180  35.420  24.010  1.00  0.00           C  
ATOM     86  O   GLU A  11      56.920  36.530  23.550  1.00  0.00           O  
ATOM     87  CB  GLU A  11      59.720  34.840  24.510  1.00  0.00           C  
ATOM     88  CG  GLU A  11      60.460  35.830  23.590  1.00  0.00           C  
ATOM     89  CD  GLU A  11      61.620  36.730  24.070  1.00  0.00           C  
ATOM     90  OE1 GLU A  11      62.080  36.440  25.230  1.00  0.00           O  
ATOM     91  OE2 GLU A  11      62.020  37.650  23.300  1.00  0.00           O1-
ATOM     92  H   GLU A  11      58.480  33.800  26.380  1.00  0.00           H  
ATOM     93  N   THR A  12      56.460  34.310  23.740  1.00  0.00           N  
ATOM     94  CA  THR A  12      55.300  34.350  22.770  1.00  0.00           C  
ATOM     95  C   THR A  12      54.170  35.290  23.200  1.00  0.00           C  
ATOM     96  O   THR A  12      53.600  35.990  22.400  1.00  0.00           O  
ATOM     97  CB  THR A  12      54.590  32.980  22.470  1.00  0.00           C  
ATOM     98  CG2 THR A  12      55.480  32.040  21.720  1.00  0.00           C  
ATOM     99  OG1 THR A  12      54.210  32.350  23.650  1.00  0.00           O  
ATOM    100  H   THR A  12      56.800  33.420  24.040  1.00  0.00           H  
ATOM    101  HG1 THR A  12      54.760  32.610  24.450  1.00  0.00           H  
ATOM    102  N   LEU A  13      54.020  35.440  24.480  1.00  0.00           N  
ATOM    103  CA  LEU A  13      53.130  36.420  25.140  1.00  0.00           C  
ATOM    104  C   LEU A  13      53.660  37.820  25.000  1.00  0.00           C  
ATOM    105  O   LEU A  13      53.110  38.670  24.360  1.00  0.00           O  
ATOM    106  CB  LEU A  13      52.920  35.890  26.600  1.00  0.00           C  
ATOM    107  CG  LEU A  13      52.010  34.660  26.660  1.00  0.00           C  
ATOM    108  CD1 LEU A  13      52.150  33.900  27.980  1.00  0.00           C  
ATOM    109  CD2 LEU A  13      50.560  35.070  26.510  1.00  0.00           C  
ATOM    110  H   LEU A  13      54.560  34.890  25.120  1.00  0.00           H  
ATOM    111  N   GLN A  14      54.860  37.960  25.530  1.00  0.00           N  
ATOM    112  CA  GLN A  14      55.650  39.270  25.590  1.00  0.00           C  
ATOM    113  C   GLN A  14      55.930  39.960  24.210  1.00  0.00           C  
ATOM    114  O   GLN A  14      55.640  41.170  24.100  1.00  0.00           O  
ATOM    115  CB  GLN A  14      57.040  39.250  26.210  1.00  0.00           C  
ATOM    116  CG  GLN A  14      57.170  39.030  27.720  1.00  0.00           C  
ATOM    117  CD  GLN A  14      56.950  40.350  28.480  1.00  0.00           C  
ATOM    118  NE2 GLN A  14      57.800  41.370  28.370  1.00  0.00           N  
ATOM    119  OE1 GLN A  14      55.980  40.400  29.200  1.00  0.00           O  
ATOM    120  H   GLN A  14      55.330  37.220  26.010  1.00  0.00           H  
ATOM    121 1HE2 GLN A  14      58.580  41.410  27.740  1.00  0.00           H  
ATOM    122 2HE2 GLN A  14      57.800  41.880  29.230  1.00  0.00           H  
ATOM    123  N   GLN A  15      56.480  39.250  23.180  1.00  0.00           N  
ATOM    124  CA  GLN A  15      56.790  39.860  21.890  1.00  0.00           C  
ATOM    125  C   GLN A  15      55.540  40.330  21.100  1.00  0.00           C  
ATOM    126  O   GLN A  15      55.690  41.220  20.260  1.00  0.00           O  
ATOM    127  CB  GLN A  15      57.630  38.890  21.030  1.00  0.00           C  
ATOM    128  CG  GLN A  15      59.170  38.730  21.340  1.00  0.00           C  
ATOM    129  CD  GLN A  15      59.760  38.290  20.050  1.00  0.00           C  
ATOM    130  NE2 GLN A  15      60.930  38.710  19.640  1.00  0.00           N  
ATOM    131  OE1 GLN A  15      59.090  37.510  19.430  1.00  0.00           O  
ATOM    132  H   GLN A  15      56.820  38.320  23.290  1.00  0.00           H  
ATOM    133 1HE2 GLN A  15      61.400  39.400  20.210  1.00  0.00           H  
ATOM    134 2HE2 GLN A  15      61.440  38.300  18.890  1.00  0.00           H  
ATOM    135  N   GLN A  16      54.480  39.530  21.260  1.00  0.00           N  
ATOM    136  CA  GLN A  16      53.160  39.740  20.620  1.00  0.00           C  
ATOM    137  C   GLN A  16      52.480  41.000  21.170  1.00  0.00           C  
ATOM    138  O   GLN A  16      52.050  40.940  22.360  1.00  0.00           O  
ATOM    139  CB  GLN A  16      52.240  38.530  20.900  1.00  0.00           C  
ATOM    140  CG  GLN A  16      51.000  38.530  19.950  1.00  0.00           C  
ATOM    141  CD  GLN A  16      49.950  37.670  20.590  1.00  0.00           C  
ATOM    142  NE2 GLN A  16      49.990  36.410  20.480  1.00  0.00           N  
ATOM    143  OE1 GLN A  16      48.920  38.170  21.000  1.00  0.00           O  
ATOM    144  H   GLN A  16      54.650  38.730  21.820  1.00  0.00           H  
ATOM    145 1HE2 GLN A  16      50.830  35.950  20.180  1.00  0.00           H  
ATOM    146 2HE2 GLN A  16      49.280  35.890  20.950  1.00  0.00           H  
ATOM    147  N   GLU A  17      52.520  42.090  20.410  1.00  0.00           N  
ATOM    148  CA  GLU A  17      51.900  43.340  20.790  1.00  0.00           C  
ATOM    149  C   GLU A  17      50.930  44.000  19.830  1.00  0.00           C  
ATOM    150  O   GLU A  17      49.780  44.240  20.190  1.00  0.00           O  
ATOM    151  CB  GLU A  17      53.050  44.300  21.100  1.00  0.00           C  
ATOM    152  CG  GLU A  17      52.880  45.220  22.300  1.00  0.00           C  
ATOM    153  CD  GLU A  17      54.270  45.840  22.640  1.00  0.00           C  
ATOM    154  OE1 GLU A  17      54.860  45.470  23.690  1.00  0.00           O  
ATOM    155  OE2 GLU A  17      54.490  47.010  22.260  1.00  0.00           O1-
ATOM    156  H   GLU A  17      53.020  41.990  19.550  1.00  0.00           H  
ATOM    157  N   CYS A  18      51.150  43.700  18.540  1.00  0.00           N  
ATOM    158  CA  CYS A  18      50.350  44.250  17.380  1.00  0.00           C  
ATOM    159  C   CYS A  18      48.820  43.980  17.390  1.00  0.00           C  
ATOM    160  O   CYS A  18      48.090  44.900  16.960  1.00  0.00           O  
ATOM    161  CB  CYS A  18      50.900  43.840  15.990  1.00  0.00           C  
ATOM    162  SG  CYS A  18      52.710  44.210  15.840  1.00  0.00           S  
ATOM    163  H   CYS A  18      51.970  43.380  18.070  1.00  0.00           H  
ATOM    164  HG  CYS A  18      52.730  44.460  14.530  1.00  0.00           H  
ATOM    165  N   LYS A  19      48.390  42.740  17.600  1.00  0.00           N  
ATOM    166  CA  LYS A  19      46.990  42.290  17.620  1.00  0.00           C  
ATOM    167  C   LYS A  19      46.360  42.860  18.850  1.00  0.00           C  
ATOM    168  O   LYS A  19      45.300  43.520  18.720  1.00  0.00           O  
ATOM    169  CB  LYS A  19      47.030  40.730  17.690  1.00  0.00           C  
ATOM    170  CG  LYS A  19      47.990  40.210  16.710  1.00  0.00           C  
ATOM    171  CD  LYS A  19      48.530  38.790  17.050  1.00  0.00           C  
ATOM    172  CE  LYS A  19      49.370  38.270  15.870  1.00  0.00           C  
ATOM    173  NZ  LYS A  19      48.550  38.020  14.690  1.00  0.00           N1+
ATOM    174  H   LYS A  19      48.990  41.990  17.880  1.00  0.00           H  
ATOM    175  HZ1 LYS A  19      47.910  38.770  14.570  1.00  0.00           H  
ATOM    176  HZ2 LYS A  19      49.070  37.950  13.840  1.00  0.00           H  
ATOM    177  HZ3 LYS A  19      48.070  37.150  14.790  1.00  0.00           H  
ATOM    178  N   LEU A  20      46.820  42.560  20.020  1.00  0.00           N  
ATOM    179  CA  LEU A  20      46.200  43.060  21.300  1.00  0.00           C  
ATOM    180  C   LEU A  20      46.420  44.550  21.710  1.00  0.00           C  
ATOM    181  O   LEU A  20      46.190  44.940  22.850  1.00  0.00           O  
ATOM    182  CB  LEU A  20      46.820  42.130  22.300  1.00  0.00           C  
ATOM    183  CG  LEU A  20      45.840  41.030  22.690  1.00  0.00           C  
ATOM    184  CD1 LEU A  20      45.580  40.010  21.590  1.00  0.00           C  
ATOM    185  CD2 LEU A  20      46.350  40.190  23.890  1.00  0.00           C  
ATOM    186  H   LEU A  20      47.510  41.850  20.130  1.00  0.00           H  
ATOM    187  N   LEU A  21      46.820  45.390  20.700  1.00  0.00           N  
ATOM    188  CA  LEU A  21      46.720  46.880  20.870  1.00  0.00           C  
ATOM    189  C   LEU A  21      45.310  47.510  20.890  1.00  0.00           C  
ATOM    190  O   LEU A  21      44.550  47.140  19.920  1.00  0.00           O  
ATOM    191  CB  LEU A  21      47.470  47.580  19.740  1.00  0.00           C  
ATOM    192  CG  LEU A  21      49.000  47.550  19.560  1.00  0.00           C  
ATOM    193  CD1 LEU A  21      49.400  48.520  18.440  1.00  0.00           C  
ATOM    194  CD2 LEU A  21      49.700  47.920  20.920  1.00  0.00           C  
ATOM    195  H   LEU A  21      47.090  45.110  19.780  1.00  0.00           H  
ATOM    196  N   TYR A  22      45.100  48.540  21.730  1.00  0.00           N  
ATOM    197  CA  TYR A  22      43.750  49.190  21.960  1.00  0.00           C  
ATOM    198  C   TYR A  22      43.900  50.690  22.370  1.00  0.00           C  
ATOM    199  O   TYR A  22      44.970  51.030  23.000  1.00  0.00           O  
ATOM    200  CB  TYR A  22      42.970  48.470  23.120  1.00  0.00           C  
ATOM    201  CG  TYR A  22      42.510  47.040  22.850  1.00  0.00           C  
ATOM    202  CD1 TYR A  22      41.230  46.900  22.400  1.00  0.00           C  
ATOM    203  CD2 TYR A  22      43.170  45.960  23.390  1.00  0.00           C  
ATOM    204  CE1 TYR A  22      40.560  45.730  22.580  1.00  0.00           C  
ATOM    205  CE2 TYR A  22      42.460  44.820  23.560  1.00  0.00           C  
ATOM    206  CZ  TYR A  22      41.120  44.660  23.210  1.00  0.00           C  
ATOM    207  OH  TYR A  22      40.340  43.690  23.740  1.00  0.00           O  
ATOM    208  H   TYR A  22      45.860  48.940  22.250  1.00  0.00           H  
ATOM    209  HD1 TYR A  22      40.760  47.540  21.650  1.00  0.00           H  
ATOM    210  HD2 TYR A  22      44.220  46.020  23.680  1.00  0.00           H  
ATOM    211  HE1 TYR A  22      39.610  45.590  22.070  1.00  0.00           H  
ATOM    212  HE2 TYR A  22      42.920  44.070  24.200  1.00  0.00           H  
ATOM    213  HH  TYR A  22      40.930  42.890  23.820  1.00  0.00           H  
ATOM    214  N   SER A  23      42.810  51.310  22.360  1.00  0.00           N  
ATOM    215  CA  SER A  23      42.670  52.710  22.920  1.00  0.00           C  
ATOM    216  C   SER A  23      42.650  52.710  24.460  1.00  0.00           C  
ATOM    217  O   SER A  23      42.090  51.820  25.130  1.00  0.00           O  
ATOM    218  CB  SER A  23      41.550  53.640  22.340  1.00  0.00           C  
ATOM    219  OG  SER A  23      41.740  54.950  22.810  1.00  0.00           O  
ATOM    220  H   SER A  23      42.040  51.070  21.770  1.00  0.00           H  
ATOM    221  HG  SER A  23      41.180  55.190  23.600  1.00  0.00           H  
ATOM    222  N   ARG A  24      43.550  53.590  24.940  1.00  0.00           N  
ATOM    223  CA  ARG A  24      43.840  53.860  26.380  1.00  0.00           C  
ATOM    224  C   ARG A  24      43.630  55.370  26.710  1.00  0.00           C  
ATOM    225  O   ARG A  24      44.030  55.820  27.800  1.00  0.00           O  
ATOM    226  CB  ARG A  24      45.280  53.440  26.670  1.00  0.00           C  
ATOM    227  CG  ARG A  24      45.780  52.050  26.210  1.00  0.00           C  
ATOM    228  CD  ARG A  24      47.300  52.030  26.160  1.00  0.00           C  
ATOM    229  NE  ARG A  24      47.860  53.030  25.190  1.00  0.00           N  
ATOM    230  CZ  ARG A  24      49.100  52.980  24.740  1.00  0.00           C  
ATOM    231  NH1 ARG A  24      49.980  52.040  25.100  1.00  0.00           N1+
ATOM    232  NH2 ARG A  24      49.300  53.470  23.450  1.00  0.00           N  
ATOM    233  H   ARG A  24      44.180  54.100  24.360  1.00  0.00           H  
ATOM    234  HE  ARG A  24      47.210  53.760  24.990  1.00  0.00           H  
ATOM    235 1HH1 ARG A  24      49.710  51.300  25.710  1.00  0.00           H  
ATOM    236 2HH1 ARG A  24      50.950  52.120  24.870  1.00  0.00           H  
ATOM    237 1HH2 ARG A  24      48.530  53.840  22.930  1.00  0.00           H  
ATOM    238 2HH2 ARG A  24      50.190  53.750  23.090  1.00  0.00           H  
ATOM    239  N   LYS A  25      42.790  56.110  26.010  1.00  0.00           N  
ATOM    240  CA  LYS A  25      42.720  57.570  26.120  1.00  0.00           C  
ATOM    241  C   LYS A  25      42.210  58.110  27.430  1.00  0.00           C  
ATOM    242  O   LYS A  25      42.560  59.230  27.810  1.00  0.00           O  
ATOM    243  CB  LYS A  25      41.910  58.230  25.000  1.00  0.00           C  
ATOM    244  CG  LYS A  25      42.630  58.060  23.670  1.00  0.00           C  
ATOM    245  CD  LYS A  25      41.640  58.510  22.540  1.00  0.00           C  
ATOM    246  CE  LYS A  25      42.470  58.230  21.240  1.00  0.00           C  
ATOM    247  NZ  LYS A  25      42.630  56.770  21.100  1.00  0.00           N1+
ATOM    248  H   LYS A  25      41.960  55.670  25.700  1.00  0.00           H  
ATOM    249  HZ1 LYS A  25      41.920  56.270  21.580  1.00  0.00           H  
ATOM    250  HZ2 LYS A  25      42.600  56.580  20.120  1.00  0.00           H  
ATOM    251  HZ3 LYS A  25      43.540  56.550  21.460  1.00  0.00           H  
ATOM    252  N   GLU A  26      41.330  57.470  28.230  1.00  0.00           N  
ATOM    253  CA  GLU A  26      40.900  57.870  29.620  1.00  0.00           C  
ATOM    254  C   GLU A  26      42.020  57.910  30.680  1.00  0.00           C  
ATOM    255  O   GLU A  26      42.230  58.930  31.320  1.00  0.00           O  
ATOM    256  CB  GLU A  26      39.700  56.990  30.080  1.00  0.00           C  
ATOM    257  CG  GLU A  26      38.510  56.910  29.110  1.00  0.00           C  
ATOM    258  CD  GLU A  26      37.800  58.230  28.670  1.00  0.00           C  
ATOM    259  OE1 GLU A  26      36.920  58.690  29.380  1.00  0.00           O  
ATOM    260  OE2 GLU A  26      38.190  58.690  27.660  1.00  0.00           O1-
ATOM    261  H   GLU A  26      40.900  56.640  27.860  1.00  0.00           H  
ATOM    262  N   GLY A  27      42.800  56.860  30.720  1.00  0.00           N  
ATOM    263  CA  GLY A  27      43.990  56.670  31.550  1.00  0.00           C  
ATOM    264  C   GLY A  27      45.170  57.560  31.130  1.00  0.00           C  
ATOM    265  O   GLY A  27      46.110  57.770  31.960  1.00  0.00           O  
ATOM    266  H   GLY A  27      42.400  56.040  30.310  1.00  0.00           H  
ATOM    267  N   GLN A  28      45.250  57.810  29.850  1.00  0.00           N  
ATOM    268  CA  GLN A  28      46.320  58.690  29.220  1.00  0.00           C  
ATOM    269  C   GLN A  28      46.380  60.120  29.790  1.00  0.00           C  
ATOM    270  O   GLN A  28      47.430  60.740  29.870  1.00  0.00           O  
ATOM    271  CB  GLN A  28      46.200  58.700  27.760  1.00  0.00           C  
ATOM    272  CG  GLN A  28      46.850  57.450  27.280  1.00  0.00           C  
ATOM    273  CD  GLN A  28      47.090  57.520  25.750  1.00  0.00           C  
ATOM    274  NE2 GLN A  28      48.320  57.260  25.420  1.00  0.00           N  
ATOM    275  OE1 GLN A  28      46.270  57.690  24.910  1.00  0.00           O  
ATOM    276  H   GLN A  28      44.730  57.290  29.180  1.00  0.00           H  
ATOM    277 1HE2 GLN A  28      49.080  57.060  26.040  1.00  0.00           H  
ATOM    278 2HE2 GLN A  28      48.480  57.140  24.440  1.00  0.00           H  
ATOM    279  N   ARG A  29      45.160  60.630  30.160  1.00  0.00           N  
ATOM    280  CA  ARG A  29      44.930  62.040  30.630  1.00  0.00           C  
ATOM    281  C   ARG A  29      45.760  62.550  31.870  1.00  0.00           C  
ATOM    282  O   ARG A  29      46.050  61.760  32.790  1.00  0.00           O  
ATOM    283  CB  ARG A  29      43.490  62.340  30.960  1.00  0.00           C  
ATOM    284  CG  ARG A  29      42.470  61.940  29.860  1.00  0.00           C  
ATOM    285  CD  ARG A  29      41.040  62.370  30.350  1.00  0.00           C  
ATOM    286  NE  ARG A  29      40.750  63.730  30.120  1.00  0.00           N  
ATOM    287  CZ  ARG A  29      39.900  64.180  29.220  1.00  0.00           C  
ATOM    288  NH1 ARG A  29      38.850  63.550  28.740  1.00  0.00           N1+
ATOM    289  NH2 ARG A  29      40.000  65.400  28.680  1.00  0.00           N  
ATOM    290  H   ARG A  29      44.320  60.090  30.120  1.00  0.00           H  
ATOM    291  HE  ARG A  29      41.170  64.320  30.810  1.00  0.00           H  
ATOM    292 1HH1 ARG A  29      38.450  62.720  29.130  1.00  0.00           H  
ATOM    293 2HH1 ARG A  29      38.290  64.010  28.050  1.00  0.00           H  
ATOM    294 1HH2 ARG A  29      40.740  65.970  29.030  1.00  0.00           H  
ATOM    295 2HH2 ARG A  29      39.370  65.790  28.010  1.00  0.00           H  
ATOM    296  N   GLN A  30      46.320  63.750  31.710  1.00  0.00           N  
ATOM    297  CA  GLN A  30      47.280  64.230  32.660  1.00  0.00           C  
ATOM    298  C   GLN A  30      46.990  64.110  34.130  1.00  0.00           C  
ATOM    299  O   GLN A  30      47.790  63.410  34.820  1.00  0.00           O  
ATOM    300  CB  GLN A  30      47.670  65.660  32.240  1.00  0.00           C  
ATOM    301  CG  GLN A  30      48.850  65.800  31.270  1.00  0.00           C  
ATOM    302  CD  GLN A  30      50.220  65.330  31.710  1.00  0.00           C  
ATOM    303  NE2 GLN A  30      51.050  65.000  30.710  1.00  0.00           N  
ATOM    304  OE1 GLN A  30      50.530  65.030  32.890  1.00  0.00           O  
ATOM    305  H   GLN A  30      46.150  64.390  30.970  1.00  0.00           H  
ATOM    306 1HE2 GLN A  30      50.670  64.920  29.790  1.00  0.00           H  
ATOM    307 2HE2 GLN A  30      52.020  64.900  30.940  1.00  0.00           H  
ATOM    308  N   GLU A  31      45.820  64.560  34.560  1.00  0.00           N  
ATOM    309  CA  GLU A  31      45.210  64.430  35.910  1.00  0.00           C  
ATOM    310  C   GLU A  31      45.190  62.980  36.440  1.00  0.00           C  
ATOM    311  O   GLU A  31      45.710  62.660  37.530  1.00  0.00           O  
ATOM    312  CB  GLU A  31      43.750  64.900  35.870  1.00  0.00           C  
ATOM    313  CG  GLU A  31      43.400  66.310  35.350  1.00  0.00           C  
ATOM    314  CD  GLU A  31      44.040  66.880  34.070  1.00  0.00           C  
ATOM    315  OE1 GLU A  31      44.820  67.830  34.300  1.00  0.00           O  
ATOM    316  OE2 GLU A  31      44.010  66.330  32.960  1.00  0.00           O1-
ATOM    317  H   GLU A  31      45.200  65.070  33.960  1.00  0.00           H  
ATOM    318  N   ASN A  32      44.570  62.130  35.620  1.00  0.00           N  
ATOM    319  CA  ASN A  32      44.510  60.670  35.760  1.00  0.00           C  
ATOM    320  C   ASN A  32      45.880  60.030  36.010  1.00  0.00           C  
ATOM    321  O   ASN A  32      45.990  59.090  36.790  1.00  0.00           O  
ATOM    322  CB  ASN A  32      43.730  60.090  34.620  1.00  0.00           C  
ATOM    323  CG  ASN A  32      42.250  60.580  34.680  1.00  0.00           C  
ATOM    324  ND2 ASN A  32      41.550  60.560  33.550  1.00  0.00           N  
ATOM    325  OD1 ASN A  32      41.720  61.170  35.630  1.00  0.00           O  
ATOM    326  H   ASN A  32      44.060  62.300  34.770  1.00  0.00           H  
ATOM    327 1HD2 ASN A  32      41.880  60.100  32.730  1.00  0.00           H  
ATOM    328 2HD2 ASN A  32      40.610  60.810  33.760  1.00  0.00           H  
ATOM    329  N   LYS A  33      46.890  60.430  35.200  1.00  0.00           N  
ATOM    330  CA  LYS A  33      48.340  60.110  35.320  1.00  0.00           C  
ATOM    331  C   LYS A  33      48.850  60.720  36.680  1.00  0.00           C  
ATOM    332  O   LYS A  33      49.060  59.900  37.550  1.00  0.00           O  
ATOM    333  CB  LYS A  33      49.100  60.760  34.190  1.00  0.00           C  
ATOM    334  CG  LYS A  33      50.600  60.410  34.000  1.00  0.00           C  
ATOM    335  CD  LYS A  33      51.530  61.520  33.490  1.00  0.00           C  
ATOM    336  CE  LYS A  33      51.750  62.450  34.680  1.00  0.00           C  
ATOM    337  NZ  LYS A  33      52.570  63.650  34.380  1.00  0.00           N1+
ATOM    338  H   LYS A  33      46.770  61.140  34.500  1.00  0.00           H  
ATOM    339  HZ1 LYS A  33      53.440  63.270  34.080  1.00  0.00           H  
ATOM    340  HZ2 LYS A  33      52.150  64.230  33.690  1.00  0.00           H  
ATOM    341  HZ3 LYS A  33      52.720  64.200  35.210  1.00  0.00           H  
ATOM    342  N   ASN A  34      48.560  62.000  36.970  1.00  0.00           N  
ATOM    343  CA  ASN A  34      48.980  62.690  38.220  1.00  0.00           C  
ATOM    344  C   ASN A  34      48.520  62.160  39.570  1.00  0.00           C  
ATOM    345  O   ASN A  34      49.280  62.210  40.530  1.00  0.00           O  
ATOM    346  CB  ASN A  34      48.720  64.150  38.050  1.00  0.00           C  
ATOM    347  CG  ASN A  34      49.730  64.750  37.070  1.00  0.00           C  
ATOM    348  ND2 ASN A  34      49.220  65.770  36.490  1.00  0.00           N  
ATOM    349  OD1 ASN A  34      50.820  64.250  36.800  1.00  0.00           O  
ATOM    350  H   ASN A  34      48.300  62.620  36.230  1.00  0.00           H  
ATOM    351 1HD2 ASN A  34      48.270  66.070  36.590  1.00  0.00           H  
ATOM    352 2HD2 ASN A  34      49.690  66.190  35.720  1.00  0.00           H  
ATOM    353  N   LYS A  35      47.310  61.650  39.690  1.00  0.00           N  
ATOM    354  CA  LYS A  35      46.910  60.800  40.830  1.00  0.00           C  
ATOM    355  C   LYS A  35      47.690  59.530  41.130  1.00  0.00           C  
ATOM    356  O   LYS A  35      47.830  59.080  42.240  1.00  0.00           O  
ATOM    357  CB  LYS A  35      45.400  60.400  40.700  1.00  0.00           C  
ATOM    358  CG  LYS A  35      44.520  61.680  40.860  1.00  0.00           C  
ATOM    359  CD  LYS A  35      43.020  61.420  41.030  1.00  0.00           C  
ATOM    360  CE  LYS A  35      42.270  62.740  41.420  1.00  0.00           C  
ATOM    361  NZ  LYS A  35      40.880  62.450  41.590  1.00  0.00           N1+
ATOM    362  H   LYS A  35      46.610  61.800  39.000  1.00  0.00           H  
ATOM    363  HZ1 LYS A  35      40.440  63.240  42.020  1.00  0.00           H  
ATOM    364  HZ2 LYS A  35      40.330  62.340  40.760  1.00  0.00           H  
ATOM    365  HZ3 LYS A  35      40.790  61.630  42.150  1.00  0.00           H  
ATOM    366  N   ASN A  36      48.390  59.020  40.090  1.00  0.00           N  
ATOM    367  CA  ASN A  36      49.000  57.690  40.070  1.00  0.00           C  
ATOM    368  C   ASN A  36      50.360  57.540  40.820  1.00  0.00           C  
ATOM    369  O   ASN A  36      50.980  58.460  41.320  1.00  0.00           O  
ATOM    370  CB  ASN A  36      49.220  57.250  38.630  1.00  0.00           C  
ATOM    371  CG  ASN A  36      48.080  56.240  38.180  1.00  0.00           C  
ATOM    372  ND2 ASN A  36      47.000  56.740  37.580  1.00  0.00           N  
ATOM    373  OD1 ASN A  36      48.230  55.040  38.160  1.00  0.00           O  
ATOM    374  H   ASN A  36      48.740  59.560  39.320  1.00  0.00           H  
ATOM    375 1HD2 ASN A  36      46.950  57.690  37.280  1.00  0.00           H  
ATOM    376 2HD2 ASN A  36      46.340  56.100  37.190  1.00  0.00           H  
ATOM    377  N   ARG A  37      50.700  56.290  41.160  1.00  0.00           N  
ATOM    378  CA  ARG A  37      51.950  55.930  41.830  1.00  0.00           C  
ATOM    379  C   ARG A  37      52.990  55.450  40.820  1.00  0.00           C  
ATOM    380  O   ARG A  37      54.190  55.680  40.900  1.00  0.00           O  
ATOM    381  CB  ARG A  37      51.610  54.950  42.970  1.00  0.00           C  
ATOM    382  CG  ARG A  37      52.750  54.300  43.730  1.00  0.00           C  
ATOM    383  CD  ARG A  37      52.190  53.190  44.620  1.00  0.00           C  
ATOM    384  NE  ARG A  37      51.690  53.650  45.840  1.00  0.00           N  
ATOM    385  CZ  ARG A  37      50.600  53.320  46.450  1.00  0.00           C  
ATOM    386  NH1 ARG A  37      49.690  52.500  45.850  1.00  0.00           N1+
ATOM    387  NH2 ARG A  37      50.160  54.040  47.420  1.00  0.00           N  
ATOM    388  H   ARG A  37      50.000  55.580  41.080  1.00  0.00           H  
ATOM    389  HE  ARG A  37      52.270  54.360  46.250  1.00  0.00           H  
ATOM    390 1HH1 ARG A  37      49.660  52.400  44.860  1.00  0.00           H  
ATOM    391 2HH1 ARG A  37      49.380  51.690  46.360  1.00  0.00           H  
ATOM    392 1HH2 ARG A  37      50.690  54.850  47.680  1.00  0.00           H  
ATOM    393 2HH2 ARG A  37      49.420  53.700  48.010  1.00  0.00           H  
ATOM    394  N   TYR A  38      52.470  54.520  40.020  1.00  0.00           N  
ATOM    395  CA  TYR A  38      53.200  54.020  38.810  1.00  0.00           C  
ATOM    396  C   TYR A  38      52.530  54.320  37.490  1.00  0.00           C  
ATOM    397  O   TYR A  38      51.310  54.340  37.430  1.00  0.00           O  
ATOM    398  CB  TYR A  38      53.390  52.520  38.830  1.00  0.00           C  
ATOM    399  CG  TYR A  38      54.070  52.140  40.140  1.00  0.00           C  
ATOM    400  CD1 TYR A  38      55.490  52.030  40.240  1.00  0.00           C  
ATOM    401  CD2 TYR A  38      53.370  51.530  41.150  1.00  0.00           C  
ATOM    402  CE1 TYR A  38      56.090  51.360  41.270  1.00  0.00           C  
ATOM    403  CE2 TYR A  38      53.890  50.970  42.320  1.00  0.00           C  
ATOM    404  CZ  TYR A  38      55.270  50.810  42.350  1.00  0.00           C  
ATOM    405  OH  TYR A  38      55.810  49.900  43.080  1.00  0.00           O  
ATOM    406  H   TYR A  38      51.570  54.140  40.230  1.00  0.00           H  
ATOM    407  HD1 TYR A  38      56.190  52.520  39.570  1.00  0.00           H  
ATOM    408  HD2 TYR A  38      52.320  51.270  40.980  1.00  0.00           H  
ATOM    409  HE1 TYR A  38      57.160  51.130  41.260  1.00  0.00           H  
ATOM    410  HE2 TYR A  38      53.230  50.670  43.140  1.00  0.00           H  
ATOM    411  HH  TYR A  38      56.790  49.940  42.890  1.00  0.00           H  
ATOM    412  N   LYS A  39      53.380  54.890  36.620  1.00  0.00           N  
ATOM    413  CA  LYS A  39      52.970  55.540  35.340  1.00  0.00           C  
ATOM    414  C   LYS A  39      52.460  54.630  34.160  1.00  0.00           C  
ATOM    415  O   LYS A  39      51.290  54.670  33.900  1.00  0.00           O  
ATOM    416  CB  LYS A  39      54.130  56.440  34.850  1.00  0.00           C  
ATOM    417  CG  LYS A  39      53.730  57.350  33.660  1.00  0.00           C  
ATOM    418  CD  LYS A  39      54.990  58.140  33.370  1.00  0.00           C  
ATOM    419  CE  LYS A  39      56.020  57.460  32.510  1.00  0.00           C  
ATOM    420  NZ  LYS A  39      57.170  58.280  32.140  1.00  0.00           N1+
ATOM    421  H   LYS A  39      54.350  54.910  36.830  1.00  0.00           H  
ATOM    422  HZ1 LYS A  39      57.430  58.880  32.900  1.00  0.00           H  
ATOM    423  HZ2 LYS A  39      57.930  57.640  32.020  1.00  0.00           H  
ATOM    424  HZ3 LYS A  39      57.160  58.780  31.270  1.00  0.00           H  
ATOM    425  N   ASN A  40      53.340  53.700  33.780  1.00  0.00           N  
ATOM    426  CA  ASN A  40      53.270  52.710  32.680  1.00  0.00           C  
ATOM    427  C   ASN A  40      52.020  51.830  32.450  1.00  0.00           C  
ATOM    428  O   ASN A  40      51.560  51.720  31.320  1.00  0.00           O  
ATOM    429  CB  ASN A  40      54.550  51.880  32.770  1.00  0.00           C  
ATOM    430  CG  ASN A  40      54.590  51.020  34.080  1.00  0.00           C  
ATOM    431  ND2 ASN A  40      54.600  49.750  33.820  1.00  0.00           N  
ATOM    432  OD1 ASN A  40      54.480  51.460  35.200  1.00  0.00           O  
ATOM    433  H   ASN A  40      54.210  53.660  34.280  1.00  0.00           H  
ATOM    434 1HD2 ASN A  40      54.740  49.440  32.880  1.00  0.00           H  
ATOM    435 2HD2 ASN A  40      54.460  49.130  34.600  1.00  0.00           H  
ATOM    436  N   ILE A  41      51.390  51.570  33.550  1.00  0.00           N  
ATOM    437  CA  ILE A  41      50.140  50.730  33.680  1.00  0.00           C  
ATOM    438  C   ILE A  41      48.740  51.230  33.210  1.00  0.00           C  
ATOM    439  O   ILE A  41      47.690  50.710  33.610  1.00  0.00           O  
ATOM    440  CB  ILE A  41      50.090  50.380  35.200  1.00  0.00           C  
ATOM    441  CG1 ILE A  41      50.170  51.680  36.030  1.00  0.00           C  
ATOM    442  CG2 ILE A  41      51.280  49.500  35.640  1.00  0.00           C  
ATOM    443  CD  ILE A  41      49.360  51.450  37.360  1.00  0.00           C  
ATOM    444  H   ILE A  41      51.580  52.010  34.420  1.00  0.00           H  
ATOM    445  N   LEU A  42      48.830  52.010  32.070  1.00  0.00           N  
ATOM    446  CA  LEU A  42      47.700  52.730  31.530  1.00  0.00           C  
ATOM    447  C   LEU A  42      46.510  51.870  31.190  1.00  0.00           C  
ATOM    448  O   LEU A  42      46.660  50.970  30.310  1.00  0.00           O  
ATOM    449  CB  LEU A  42      48.060  53.670  30.370  1.00  0.00           C  
ATOM    450  CG  LEU A  42      49.120  54.660  30.620  1.00  0.00           C  
ATOM    451  CD1 LEU A  42      49.680  55.090  29.260  1.00  0.00           C  
ATOM    452  CD2 LEU A  42      48.590  55.760  31.520  1.00  0.00           C  
ATOM    453  H   LEU A  42      49.700  52.080  31.580  1.00  0.00           H  
ATOM    454  N   PRO A  43      45.380  52.090  31.870  1.00  0.00           N  
ATOM    455  CA  PRO A  43      44.240  51.130  31.790  1.00  0.00           C  
ATOM    456  C   PRO A  43      43.430  51.320  30.520  1.00  0.00           C  
ATOM    457  O   PRO A  43      43.230  52.420  30.040  1.00  0.00           O  
ATOM    458  CB  PRO A  43      43.380  51.450  32.990  1.00  0.00           C  
ATOM    459  CG  PRO A  43      43.770  52.900  33.440  1.00  0.00           C  
ATOM    460  CD  PRO A  43      45.150  53.130  32.850  1.00  0.00           C  
ATOM    461  N   PHE A  44      42.880  50.200  30.020  1.00  0.00           N  
ATOM    462  CA  PHE A  44      42.000  50.300  28.790  1.00  0.00           C  
ATOM    463  C   PHE A  44      40.640  51.000  28.760  1.00  0.00           C  
ATOM    464  O   PHE A  44      39.920  51.090  29.750  1.00  0.00           O  
ATOM    465  CB  PHE A  44      41.840  48.870  28.240  1.00  0.00           C  
ATOM    466  CG  PHE A  44      43.050  48.240  27.520  1.00  0.00           C  
ATOM    467  CD1 PHE A  44      43.830  48.980  26.680  1.00  0.00           C  
ATOM    468  CD2 PHE A  44      43.450  46.940  27.810  1.00  0.00           C  
ATOM    469  CE1 PHE A  44      45.030  48.520  26.220  1.00  0.00           C  
ATOM    470  CE2 PHE A  44      44.600  46.460  27.260  1.00  0.00           C  
ATOM    471  CZ  PHE A  44      45.420  47.230  26.530  1.00  0.00           C  
ATOM    472  H   PHE A  44      43.190  49.290  30.300  1.00  0.00           H  
ATOM    473  HD1 PHE A  44      43.490  49.920  26.250  1.00  0.00           H  
ATOM    474  HD2 PHE A  44      42.760  46.260  28.300  1.00  0.00           H  
ATOM    475  HE1 PHE A  44      45.860  49.110  25.820  1.00  0.00           H  
ATOM    476  HE2 PHE A  44      44.790  45.390  27.360  1.00  0.00           H  
ATOM    477  HZ  PHE A  44      46.430  46.870  26.320  1.00  0.00           H  
ATOM    478  N   ASP A  45      40.310  51.470  27.560  1.00  0.00           N  
ATOM    479  CA  ASP A  45      39.090  52.300  27.450  1.00  0.00           C  
ATOM    480  C   ASP A  45      37.750  51.550  27.400  1.00  0.00           C  
ATOM    481  O   ASP A  45      36.770  52.110  27.840  1.00  0.00           O  
ATOM    482  CB  ASP A  45      39.070  53.260  26.230  1.00  0.00           C  
ATOM    483  CG  ASP A  45      40.030  54.490  26.330  1.00  0.00           C  
ATOM    484  OD1 ASP A  45      40.420  55.010  27.420  1.00  0.00           O  
ATOM    485  OD2 ASP A  45      40.430  54.930  25.250  1.00  0.00           O1-
ATOM    486  H   ASP A  45      40.980  51.470  26.820  1.00  0.00           H  
ATOM    487  N   HIS A  46      37.710  50.420  26.720  1.00  0.00           N  
ATOM    488  CA  HIS A  46      36.550  49.520  26.480  1.00  0.00           C  
ATOM    489  C   HIS A  46      36.140  48.830  27.770  1.00  0.00           C  
ATOM    490  O   HIS A  46      35.030  49.070  28.210  1.00  0.00           O  
ATOM    491  CB  HIS A  46      36.780  48.440  25.380  1.00  0.00           C  
ATOM    492  CG  HIS A  46      37.980  47.490  25.580  1.00  0.00           C  
ATOM    493  CD2 HIS A  46      38.070  46.190  25.180  1.00  0.00           C  
ATOM    494  ND1 HIS A  46      39.200  47.880  25.910  1.00  0.00           N  
ATOM    495  CE1 HIS A  46      39.980  46.840  25.780  1.00  0.00           C  
ATOM    496  NE2 HIS A  46      39.320  45.840  25.210  1.00  0.00           N  
ATOM    497  H   HIS A  46      38.540  50.060  26.290  1.00  0.00           H  
ATOM    498  HD2 HIS A  46      37.330  45.510  24.750  1.00  0.00           H  
ATOM    499  HE1 HIS A  46      41.050  46.890  25.990  1.00  0.00           H  
ATOM    500  HE2 HIS A  46      39.720  45.020  24.800  1.00  0.00           H  
ATOM    501  N   THR A  47      37.090  48.230  28.530  1.00  0.00           N  
ATOM    502  CA  THR A  47      36.800  47.520  29.780  1.00  0.00           C  
ATOM    503  C   THR A  47      36.340  48.310  31.050  1.00  0.00           C  
ATOM    504  O   THR A  47      36.380  47.750  32.190  1.00  0.00           O  
ATOM    505  CB  THR A  47      37.810  46.420  30.190  1.00  0.00           C  
ATOM    506  CG2 THR A  47      37.630  45.170  29.340  1.00  0.00           C  
ATOM    507  OG1 THR A  47      39.170  46.890  30.330  1.00  0.00           O  
ATOM    508  H   THR A  47      38.020  48.250  28.170  1.00  0.00           H  
ATOM    509  HG1 THR A  47      39.850  46.170  30.210  1.00  0.00           H  
ATOM    510  N   ARG A  48      36.210  49.600  30.870  1.00  0.00           N  
ATOM    511  CA  ARG A  48      36.080  50.520  31.970  1.00  0.00           C  
ATOM    512  C   ARG A  48      34.740  50.650  32.730  1.00  0.00           C  
ATOM    513  O   ARG A  48      33.660  50.260  32.260  1.00  0.00           O  
ATOM    514  CB  ARG A  48      36.440  51.930  31.600  1.00  0.00           C  
ATOM    515  CG  ARG A  48      35.380  52.630  30.810  1.00  0.00           C  
ATOM    516  CD  ARG A  48      35.810  54.070  30.330  1.00  0.00           C  
ATOM    517  NE  ARG A  48      35.920  55.040  31.430  1.00  0.00           N  
ATOM    518  CZ  ARG A  48      35.030  56.040  31.650  1.00  0.00           C  
ATOM    519  NH1 ARG A  48      34.140  56.390  30.730  1.00  0.00           N1+
ATOM    520  NH2 ARG A  48      34.910  56.520  32.890  1.00  0.00           N  
ATOM    521  H   ARG A  48      36.210  49.960  29.940  1.00  0.00           H  
ATOM    522  HE  ARG A  48      36.710  54.900  32.030  1.00  0.00           H  
ATOM    523 1HH1 ARG A  48      33.800  55.890  29.930  1.00  0.00           H  
ATOM    524 2HH1 ARG A  48      33.780  57.320  30.780  1.00  0.00           H  
ATOM    525 1HH2 ARG A  48      35.380  56.070  33.650  1.00  0.00           H  
ATOM    526 2HH2 ARG A  48      34.510  57.440  32.990  1.00  0.00           H  
ATOM    527  N   VAL A  49      34.950  51.120  34.000  1.00  0.00           N  
ATOM    528  CA  VAL A  49      33.850  51.510  34.870  1.00  0.00           C  
ATOM    529  C   VAL A  49      33.670  53.030  34.850  1.00  0.00           C  
ATOM    530  O   VAL A  49      34.610  53.810  34.660  1.00  0.00           O  
ATOM    531  CB  VAL A  49      34.190  51.090  36.350  1.00  0.00           C  
ATOM    532  CG1 VAL A  49      32.970  51.350  37.210  1.00  0.00           C  
ATOM    533  CG2 VAL A  49      34.480  49.640  36.500  1.00  0.00           C  
ATOM    534  H   VAL A  49      35.830  51.260  34.450  1.00  0.00           H  
ATOM    535  N   VAL A  50      32.410  53.480  34.940  1.00  0.00           N  
ATOM    536  CA  VAL A  50      32.050  54.880  34.990  1.00  0.00           C  
ATOM    537  C   VAL A  50      31.390  55.220  36.320  1.00  0.00           C  
ATOM    538  O   VAL A  50      30.510  54.420  36.630  1.00  0.00           O  
ATOM    539  CB  VAL A  50      31.040  55.270  33.880  1.00  0.00           C  
ATOM    540  CG1 VAL A  50      30.800  56.840  33.700  1.00  0.00           C  
ATOM    541  CG2 VAL A  50      31.280  54.520  32.540  1.00  0.00           C  
ATOM    542  H   VAL A  50      31.640  52.860  34.840  1.00  0.00           H  
ATOM    543  N   LEU A  51      32.060  56.060  37.110  1.00  0.00           N  
ATOM    544  CA  LEU A  51      31.610  56.480  38.470  1.00  0.00           C  
ATOM    545  C   LEU A  51      30.550  57.550  38.390  1.00  0.00           C  
ATOM    546  O   LEU A  51      30.610  58.550  37.690  1.00  0.00           O  
ATOM    547  CB  LEU A  51      32.860  57.070  39.160  1.00  0.00           C  
ATOM    548  CG  LEU A  51      32.680  57.450  40.660  1.00  0.00           C  
ATOM    549  CD1 LEU A  51      32.140  56.250  41.410  1.00  0.00           C  
ATOM    550  CD2 LEU A  51      34.020  57.890  41.280  1.00  0.00           C  
ATOM    551  H   LEU A  51      32.860  56.560  36.790  1.00  0.00           H  
ATOM    552  N   HIS A  52      29.390  57.270  39.100  1.00  0.00           N  
ATOM    553  CA  HIS A  52      28.280  58.210  39.010  1.00  0.00           C  
ATOM    554  C   HIS A  52      27.970  58.940  40.290  1.00  0.00           C  
ATOM    555  O   HIS A  52      27.740  58.360  41.290  1.00  0.00           O  
ATOM    556  CB  HIS A  52      26.960  57.650  38.540  1.00  0.00           C  
ATOM    557  CG  HIS A  52      27.010  57.080  37.090  1.00  0.00           C  
ATOM    558  CD2 HIS A  52      27.530  55.890  36.770  1.00  0.00           C  
ATOM    559  ND1 HIS A  52      26.560  57.670  36.010  1.00  0.00           N  
ATOM    560  CE1 HIS A  52      26.790  56.860  34.970  1.00  0.00           C  
ATOM    561  NE2 HIS A  52      27.430  55.750  35.450  1.00  0.00           N  
ATOM    562  H   HIS A  52      29.350  56.350  39.500  1.00  0.00           H  
ATOM    563  HD2 HIS A  52      27.710  55.070  37.460  1.00  0.00           H  
ATOM    564  HE1 HIS A  52      26.200  56.970  34.070  1.00  0.00           H  
ATOM    565  HE2 HIS A  52      27.760  55.010  34.860  1.00  0.00           H  
ATOM    566  N   ASP A  53      27.690  60.210  40.110  1.00  0.00           N  
ATOM    567  CA  ASP A  53      27.700  61.340  41.130  1.00  0.00           C  
ATOM    568  C   ASP A  53      29.190  61.740  41.350  1.00  0.00           C  
ATOM    569  O   ASP A  53      30.010  60.950  41.730  1.00  0.00           O  
ATOM    570  CB  ASP A  53      27.030  61.060  42.500  1.00  0.00           C  
ATOM    571  CG  ASP A  53      26.460  62.270  43.240  1.00  0.00           C  
ATOM    572  OD1 ASP A  53      27.050  63.410  43.260  1.00  0.00           O  
ATOM    573  OD2 ASP A  53      25.740  62.030  44.140  1.00  0.00           O1-
ATOM    574  H   ASP A  53      27.290  60.510  39.250  1.00  0.00           H  
ATOM    575  N   GLY A  54      29.330  63.060  41.550  1.00  0.00           N  
ATOM    576  CA  GLY A  54      30.700  63.600  41.600  1.00  0.00           C  
ATOM    577  C   GLY A  54      30.720  65.110  41.940  1.00  0.00           C  
ATOM    578  O   GLY A  54      29.750  65.750  42.300  1.00  0.00           O  
ATOM    579  H   GLY A  54      28.550  63.640  41.780  1.00  0.00           H  
ATOM    580  N   ASP A  55      32.010  65.550  41.940  1.00  0.00           N  
ATOM    581  CA  ASP A  55      32.290  66.930  42.280  1.00  0.00           C  
ATOM    582  C   ASP A  55      31.650  67.970  41.350  1.00  0.00           C  
ATOM    583  O   ASP A  55      31.500  67.710  40.170  1.00  0.00           O  
ATOM    584  CB  ASP A  55      33.820  67.150  42.370  1.00  0.00           C  
ATOM    585  CG  ASP A  55      34.120  68.440  43.080  1.00  0.00           C  
ATOM    586  OD1 ASP A  55      34.850  69.290  42.540  1.00  0.00           O  
ATOM    587  OD2 ASP A  55      33.710  68.790  44.200  1.00  0.00           O1-
ATOM    588  H   ASP A  55      32.770  64.920  42.120  1.00  0.00           H  
ATOM    589  N   PRO A  56      31.170  69.080  41.910  1.00  0.00           N  
ATOM    590  CA  PRO A  56      30.580  70.140  41.070  1.00  0.00           C  
ATOM    591  C   PRO A  56      31.690  70.820  40.220  1.00  0.00           C  
ATOM    592  O   PRO A  56      31.390  71.300  39.110  1.00  0.00           O  
ATOM    593  CB  PRO A  56      29.960  71.200  42.000  1.00  0.00           C  
ATOM    594  CG  PRO A  56      29.860  70.380  43.300  1.00  0.00           C  
ATOM    595  CD  PRO A  56      31.060  69.450  43.290  1.00  0.00           C  
ATOM    596  N   ASN A  57      32.930  70.900  40.780  1.00  0.00           N  
ATOM    597  CA  ASN A  57      34.090  71.550  40.100  1.00  0.00           C  
ATOM    598  C   ASN A  57      34.820  70.680  39.100  1.00  0.00           C  
ATOM    599  O   ASN A  57      34.360  70.590  37.980  1.00  0.00           O  
ATOM    600  CB  ASN A  57      35.010  72.380  41.070  1.00  0.00           C  
ATOM    601  CG  ASN A  57      34.240  73.600  41.590  1.00  0.00           C  
ATOM    602  ND2 ASN A  57      33.620  73.730  42.750  1.00  0.00           N  
ATOM    603  OD1 ASN A  57      33.990  74.420  40.730  1.00  0.00           O  
ATOM    604  H   ASN A  57      33.020  70.630  41.740  1.00  0.00           H  
ATOM    605 1HD2 ASN A  57      33.450  73.050  43.460  1.00  0.00           H  
ATOM    606 2HD2 ASN A  57      33.010  74.520  42.850  1.00  0.00           H  
ATOM    607  N   GLU A  58      35.700  69.770  39.630  1.00  0.00           N  
ATOM    608  CA  GLU A  58      36.460  68.870  38.780  1.00  0.00           C  
ATOM    609  C   GLU A  58      35.700  67.960  37.790  1.00  0.00           C  
ATOM    610  O   GLU A  58      35.200  66.910  38.300  1.00  0.00           O  
ATOM    611  CB  GLU A  58      37.240  67.940  39.690  1.00  0.00           C  
ATOM    612  CG  GLU A  58      38.390  67.150  39.000  1.00  0.00           C  
ATOM    613  CD  GLU A  58      39.390  66.470  40.010  1.00  0.00           C  
ATOM    614  OE1 GLU A  58      39.260  65.280  40.280  1.00  0.00           O  
ATOM    615  OE2 GLU A  58      40.220  67.130  40.600  1.00  0.00           O1-
ATOM    616  H   GLU A  58      35.890  69.830  40.600  1.00  0.00           H  
ATOM    617  N   PRO A  59      35.820  68.110  36.490  1.00  0.00           N  
ATOM    618  CA  PRO A  59      35.050  67.320  35.480  1.00  0.00           C  
ATOM    619  C   PRO A  59      35.460  65.810  35.190  1.00  0.00           C  
ATOM    620  O   PRO A  59      34.560  65.050  34.920  1.00  0.00           O  
ATOM    621  CB  PRO A  59      35.310  68.140  34.220  1.00  0.00           C  
ATOM    622  CG  PRO A  59      36.730  68.580  34.370  1.00  0.00           C  
ATOM    623  CD  PRO A  59      36.880  68.850  35.820  1.00  0.00           C  
ATOM    624  N   VAL A  60      36.710  65.420  35.520  1.00  0.00           N  
ATOM    625  CA  VAL A  60      37.210  64.020  35.400  1.00  0.00           C  
ATOM    626  C   VAL A  60      36.730  63.160  36.580  1.00  0.00           C  
ATOM    627  O   VAL A  60      37.420  62.400  37.210  1.00  0.00           O  
ATOM    628  CB  VAL A  60      38.770  63.990  35.180  1.00  0.00           C  
ATOM    629  CG1 VAL A  60      39.140  64.490  33.790  1.00  0.00           C  
ATOM    630  CG2 VAL A  60      39.510  64.840  36.250  1.00  0.00           C  
ATOM    631  H   VAL A  60      37.390  66.150  35.630  1.00  0.00           H  
ATOM    632  N   SER A  61      35.500  63.350  37.020  1.00  0.00           N  
ATOM    633  CA  SER A  61      34.790  62.870  38.230  1.00  0.00           C  
ATOM    634  C   SER A  61      34.270  61.450  38.020  1.00  0.00           C  
ATOM    635  O   SER A  61      34.110  60.530  38.830  1.00  0.00           O  
ATOM    636  CB  SER A  61      33.720  63.840  38.720  1.00  0.00           C  
ATOM    637  OG  SER A  61      32.820  64.100  37.670  1.00  0.00           O  
ATOM    638  H   SER A  61      34.860  63.950  36.540  1.00  0.00           H  
ATOM    639  HG  SER A  61      32.440  65.020  37.750  1.00  0.00           H  
ATOM    640  N   ASP A  62      33.760  61.240  36.800  1.00  0.00           N  
ATOM    641  CA  ASP A  62      33.280  59.960  36.190  1.00  0.00           C  
ATOM    642  C   ASP A  62      34.300  58.840  36.000  1.00  0.00           C  
ATOM    643  O   ASP A  62      33.920  57.660  35.780  1.00  0.00           O  
ATOM    644  CB  ASP A  62      32.620  60.090  34.790  1.00  0.00           C  
ATOM    645  CG  ASP A  62      33.640  60.520  33.690  1.00  0.00           C  
ATOM    646  OD1 ASP A  62      34.150  61.690  33.680  1.00  0.00           O  
ATOM    647  OD2 ASP A  62      33.930  59.730  32.800  1.00  0.00           O1-
ATOM    648  H   ASP A  62      33.530  62.020  36.220  1.00  0.00           H  
ATOM    649  N   TYR A  63      35.520  59.240  35.920  1.00  0.00           N  
ATOM    650  CA  TYR A  63      36.730  58.410  35.900  1.00  0.00           C  
ATOM    651  C   TYR A  63      36.870  57.480  37.170  1.00  0.00           C  
ATOM    652  O   TYR A  63      36.210  57.810  38.190  1.00  0.00           O  
ATOM    653  CB  TYR A  63      37.930  59.370  35.750  1.00  0.00           C  
ATOM    654  CG  TYR A  63      39.170  58.660  35.400  1.00  0.00           C  
ATOM    655  CD1 TYR A  63      39.280  58.140  34.110  1.00  0.00           C  
ATOM    656  CD2 TYR A  63      40.190  58.500  36.370  1.00  0.00           C  
ATOM    657  CE1 TYR A  63      40.360  57.310  33.780  1.00  0.00           C  
ATOM    658  CE2 TYR A  63      41.220  57.630  36.070  1.00  0.00           C  
ATOM    659  CZ  TYR A  63      41.310  57.040  34.790  1.00  0.00           C  
ATOM    660  OH  TYR A  63      42.140  56.040  34.470  1.00  0.00           O  
ATOM    661  H   TYR A  63      35.650  60.230  36.010  1.00  0.00           H  
ATOM    662  HD1 TYR A  63      38.450  58.260  33.420  1.00  0.00           H  
ATOM    663  HD2 TYR A  63      40.110  59.000  37.340  1.00  0.00           H  
ATOM    664  HE1 TYR A  63      40.390  56.940  32.760  1.00  0.00           H  
ATOM    665  HE2 TYR A  63      41.930  57.500  36.890  1.00  0.00           H  
ATOM    666  HH  TYR A  63      41.720  55.530  33.710  1.00  0.00           H  
ATOM    667  N   ILE A  64      37.540  56.380  37.020  1.00  0.00           N  
ATOM    668  CA  ILE A  64      38.040  55.470  38.140  1.00  0.00           C  
ATOM    669  C   ILE A  64      38.870  54.290  37.530  1.00  0.00           C  
ATOM    670  O   ILE A  64      38.410  53.730  36.560  1.00  0.00           O  
ATOM    671  CB  ILE A  64      36.860  54.910  38.940  1.00  0.00           C  
ATOM    672  CG1 ILE A  64      37.410  53.970  40.020  1.00  0.00           C  
ATOM    673  CG2 ILE A  64      35.830  54.220  38.070  1.00  0.00           C  
ATOM    674  CD  ILE A  64      38.210  54.660  41.110  1.00  0.00           C  
ATOM    675  H   ILE A  64      37.690  56.100  36.070  1.00  0.00           H  
ATOM    676  N   ASN A  65      40.110  54.150  37.980  1.00  0.00           N  
ATOM    677  CA  ASN A  65      41.010  53.080  37.560  1.00  0.00           C  
ATOM    678  C   ASN A  65      40.470  51.600  37.450  1.00  0.00           C  
ATOM    679  O   ASN A  65      41.140  50.750  36.830  1.00  0.00           O  
ATOM    680  CB  ASN A  65      42.260  53.150  38.430  1.00  0.00           C  
ATOM    681  CG  ASN A  65      43.480  52.660  37.630  1.00  0.00           C  
ATOM    682  ND2 ASN A  65      44.180  53.640  37.120  1.00  0.00           N  
ATOM    683  OD1 ASN A  65      43.960  51.540  37.480  1.00  0.00           O  
ATOM    684  H   ASN A  65      40.520  54.960  38.380  1.00  0.00           H  
ATOM    685 1HD2 ASN A  65      43.930  54.600  37.190  1.00  0.00           H  
ATOM    686 2HD2 ASN A  65      45.090  53.430  36.750  1.00  0.00           H  
ATOM    687  N   ALA A  66      39.330  51.300  38.070  1.00  0.00           N  
ATOM    688  CA  ALA A  66      38.620  50.000  38.070  1.00  0.00           C  
ATOM    689  C   ALA A  66      38.320  49.530  36.670  1.00  0.00           C  
ATOM    690  O   ALA A  66      37.700  50.150  35.780  1.00  0.00           O  
ATOM    691  CB  ALA A  66      37.380  49.910  38.920  1.00  0.00           C  
ATOM    692  H   ALA A  66      38.980  51.970  38.730  1.00  0.00           H  
ATOM    693  N   ASN A  67      38.910  48.370  36.260  1.00  0.00           N  
ATOM    694  CA  ASN A  67      38.610  47.740  34.960  1.00  0.00           C  
ATOM    695  C   ASN A  67      37.960  46.330  35.110  1.00  0.00           C  
ATOM    696  O   ASN A  67      38.250  45.540  36.020  1.00  0.00           O  
ATOM    697  CB  ASN A  67      39.830  47.570  34.160  1.00  0.00           C  
ATOM    698  CG  ASN A  67      40.200  48.860  33.390  1.00  0.00           C  
ATOM    699  ND2 ASN A  67      39.990  48.860  32.050  1.00  0.00           N  
ATOM    700  OD1 ASN A  67      40.690  49.830  34.030  1.00  0.00           O  
ATOM    701  H   ASN A  67      39.720  48.050  36.750  1.00  0.00           H  
ATOM    702 1HD2 ASN A  67      39.710  48.050  31.540  1.00  0.00           H  
ATOM    703 2HD2 ASN A  67      40.120  49.670  31.490  1.00  0.00           H  
ATOM    704  N   ILE A  68      37.090  46.030  34.140  1.00  0.00           N  
ATOM    705  CA  ILE A  68      36.220  44.770  34.210  1.00  0.00           C  
ATOM    706  C   ILE A  68      36.900  43.620  33.430  1.00  0.00           C  
ATOM    707  O   ILE A  68      36.970  43.630  32.190  1.00  0.00           O  
ATOM    708  CB  ILE A  68      34.780  45.010  33.650  1.00  0.00           C  
ATOM    709  CG1 ILE A  68      34.140  46.270  34.270  1.00  0.00           C  
ATOM    710  CG2 ILE A  68      33.900  43.830  33.870  1.00  0.00           C  
ATOM    711  CD  ILE A  68      33.970  46.150  35.810  1.00  0.00           C  
ATOM    712  H   ILE A  68      37.090  46.570  33.310  1.00  0.00           H  
ATOM    713  N   ILE A  69      36.970  42.400  33.990  1.00  0.00           N  
ATOM    714  CA  ILE A  69      37.600  41.270  33.370  1.00  0.00           C  
ATOM    715  C   ILE A  69      36.590  40.080  33.480  1.00  0.00           C  
ATOM    716  O   ILE A  69      36.170  39.640  34.530  1.00  0.00           O  
ATOM    717  CB  ILE A  69      38.890  40.920  34.210  1.00  0.00           C  
ATOM    718  CG1 ILE A  69      39.870  42.110  34.270  1.00  0.00           C  
ATOM    719  CG2 ILE A  69      39.710  39.760  33.600  1.00  0.00           C  
ATOM    720  CD  ILE A  69      40.200  42.710  32.900  1.00  0.00           C  
ATOM    721  H   ILE A  69      36.830  42.410  34.980  1.00  0.00           H  
ATOM    722  N   MET A  70      36.060  39.710  32.330  1.00  0.00           N  
ATOM    723  CA  MET A  70      35.080  38.600  32.080  1.00  0.00           C  
ATOM    724  C   MET A  70      35.750  37.210  31.910  1.00  0.00           C  
ATOM    725  O   MET A  70      36.640  37.100  31.040  1.00  0.00           O  
ATOM    726  CB  MET A  70      34.320  38.790  30.770  1.00  0.00           C  
ATOM    727  CG  MET A  70      33.510  40.050  30.700  1.00  0.00           C  
ATOM    728  SD  MET A  70      32.630  40.320  29.100  1.00  0.00           S  
ATOM    729  CE  MET A  70      32.120  41.920  29.570  1.00  0.00           C  
ATOM    730  H   MET A  70      36.390  40.170  31.500  1.00  0.00           H  
ATOM    731  N   PRO A  71      35.250  36.180  32.660  1.00  0.00           N  
ATOM    732  CA  PRO A  71      35.720  34.800  32.420  1.00  0.00           C  
ATOM    733  C   PRO A  71      35.400  34.270  31.040  1.00  0.00           C  
ATOM    734  O   PRO A  71      36.350  33.790  30.320  1.00  0.00           O  
ATOM    735  CB  PRO A  71      35.070  34.020  33.570  1.00  0.00           C  
ATOM    736  CG  PRO A  71      33.930  34.910  34.120  1.00  0.00           C  
ATOM    737  CD  PRO A  71      34.370  36.350  33.750  1.00  0.00           C  
ATOM    738  N   GLU A  72      34.240  34.550  30.420  1.00  0.00           N  
ATOM    739  CA  GLU A  72      34.010  34.500  28.960  1.00  0.00           C  
ATOM    740  C   GLU A  72      33.310  35.750  28.360  1.00  0.00           C  
ATOM    741  O   GLU A  72      32.720  36.510  29.170  1.00  0.00           O  
ATOM    742  CB  GLU A  72      32.990  33.390  28.690  1.00  0.00           C  
ATOM    743  CG  GLU A  72      33.450  32.090  28.000  1.00  0.00           C  
ATOM    744  CD  GLU A  72      33.970  32.270  26.600  1.00  0.00           C  
ATOM    745  OE1 GLU A  72      33.390  33.110  25.880  1.00  0.00           O  
ATOM    746  OE2 GLU A  72      34.700  31.450  26.060  1.00  0.00           O1-
ATOM    747  H   GLU A  72      33.510  34.920  30.990  1.00  0.00           H  
ATOM    748  N   PHE A  73      33.230  35.880  27.030  1.00  0.00           N  
ATOM    749  CA  PHE A  73      32.750  37.120  26.430  1.00  0.00           C  
ATOM    750  C   PHE A  73      31.290  37.430  26.640  1.00  0.00           C  
ATOM    751  O   PHE A  73      30.490  37.030  25.880  1.00  0.00           O  
ATOM    752  CB  PHE A  73      33.160  37.290  24.950  1.00  0.00           C  
ATOM    753  CG  PHE A  73      34.650  37.460  24.800  1.00  0.00           C  
ATOM    754  CD1 PHE A  73      35.140  38.740  24.750  1.00  0.00           C  
ATOM    755  CD2 PHE A  73      35.400  36.310  24.790  1.00  0.00           C  
ATOM    756  CE1 PHE A  73      36.520  38.830  24.790  1.00  0.00           C  
ATOM    757  CE2 PHE A  73      36.810  36.440  24.830  1.00  0.00           C  
ATOM    758  CZ  PHE A  73      37.360  37.720  24.860  1.00  0.00           C  
ATOM    759  H   PHE A  73      33.700  35.250  26.420  1.00  0.00           H  
ATOM    760  HD1 PHE A  73      34.480  39.600  24.770  1.00  0.00           H  
ATOM    761  HD2 PHE A  73      34.910  35.420  24.400  1.00  0.00           H  
ATOM    762  HE1 PHE A  73      36.860  39.810  25.120  1.00  0.00           H  
ATOM    763  HE2 PHE A  73      37.230  35.520  25.250  1.00  0.00           H  
ATOM    764  HZ  PHE A  73      38.430  37.910  24.770  1.00  0.00           H  
ATOM    765  N   GLY A  74      31.060  38.440  27.500  1.00  0.00           N  
ATOM    766  CA  GLY A  74      29.670  38.790  27.840  1.00  0.00           C  
ATOM    767  C   GLY A  74      29.170  38.030  29.130  1.00  0.00           C  
ATOM    768  O   GLY A  74      27.980  37.830  29.220  1.00  0.00           O  
ATOM    769  H   GLY A  74      31.810  39.030  27.780  1.00  0.00           H  
ATOM    770  N   SER A  75      30.050  37.510  30.010  1.00  0.00           N  
ATOM    771  CA  SER A  75      29.530  36.830  31.240  1.00  0.00           C  
ATOM    772  C   SER A  75      28.660  37.610  32.200  1.00  0.00           C  
ATOM    773  O   SER A  75      28.760  38.820  32.390  1.00  0.00           O  
ATOM    774  CB  SER A  75      30.750  36.480  32.170  1.00  0.00           C  
ATOM    775  OG  SER A  75      31.460  35.420  31.600  1.00  0.00           O  
ATOM    776  H   SER A  75      30.960  37.150  29.820  1.00  0.00           H  
ATOM    777  HG  SER A  75      30.960  34.550  31.590  1.00  0.00           H  
ATOM    778  N   SER A  76      27.730  36.910  32.810  1.00  0.00           N  
ATOM    779  CA  SER A  76      26.760  37.520  33.780  1.00  0.00           C  
ATOM    780  C   SER A  76      27.390  38.390  34.900  1.00  0.00           C  
ATOM    781  O   SER A  76      28.390  37.920  35.470  1.00  0.00           O  
ATOM    782  CB  SER A  76      25.590  36.690  34.380  1.00  0.00           C  
ATOM    783  OG  SER A  76      24.960  35.990  33.340  1.00  0.00           O  
ATOM    784  H   SER A  76      27.390  36.060  32.410  1.00  0.00           H  
ATOM    785  HG  SER A  76      24.220  36.550  32.980  1.00  0.00           H  
ATOM    786  N   GLY A  77      26.690  39.440  35.310  1.00  0.00           N  
ATOM    787  CA  GLY A  77      27.380  40.490  36.090  1.00  0.00           C  
ATOM    788  C   GLY A  77      28.010  40.050  37.440  1.00  0.00           C  
ATOM    789  O   GLY A  77      29.270  40.100  37.530  1.00  0.00           O  
ATOM    790  H   GLY A  77      25.740  39.620  35.040  1.00  0.00           H  
ATOM    791  N   LYS A  78      27.290  39.290  38.210  1.00  0.00           N  
ATOM    792  CA  LYS A  78      27.730  38.750  39.550  1.00  0.00           C  
ATOM    793  C   LYS A  78      29.020  37.910  39.460  1.00  0.00           C  
ATOM    794  O   LYS A  78      29.800  37.800  40.400  1.00  0.00           O  
ATOM    795  CB  LYS A  78      26.620  37.920  40.220  1.00  0.00           C  
ATOM    796  CG  LYS A  78      26.760  37.530  41.690  1.00  0.00           C  
ATOM    797  CD  LYS A  78      25.630  36.660  42.250  1.00  0.00           C  
ATOM    798  CE  LYS A  78      25.880  36.330  43.750  1.00  0.00           C  
ATOM    799  NZ  LYS A  78      25.090  35.220  44.200  1.00  0.00           N1+
ATOM    800  H   LYS A  78      26.360  38.980  38.000  1.00  0.00           H  
ATOM    801  HZ1 LYS A  78      24.200  35.240  43.740  1.00  0.00           H  
ATOM    802  HZ2 LYS A  78      25.530  34.350  44.000  1.00  0.00           H  
ATOM    803  HZ3 LYS A  78      24.860  35.400  45.150  1.00  0.00           H  
ATOM    804  N   LYS A  79      29.260  37.340  38.270  1.00  0.00           N  
ATOM    805  CA  LYS A  79      30.390  36.400  37.980  1.00  0.00           C  
ATOM    806  C   LYS A  79      31.650  37.140  37.530  1.00  0.00           C  
ATOM    807  O   LYS A  79      32.640  36.480  37.330  1.00  0.00           O  
ATOM    808  CB  LYS A  79      30.110  35.530  36.740  1.00  0.00           C  
ATOM    809  CG  LYS A  79      29.260  34.240  36.990  1.00  0.00           C  
ATOM    810  CD  LYS A  79      29.600  33.160  35.980  1.00  0.00           C  
ATOM    811  CE  LYS A  79      30.880  32.370  36.150  1.00  0.00           C  
ATOM    812  NZ  LYS A  79      30.890  31.640  37.390  1.00  0.00           N1+
ATOM    813  H   LYS A  79      28.840  37.720  37.450  1.00  0.00           H  
ATOM    814  HZ1 LYS A  79      30.730  32.260  38.160  1.00  0.00           H  
ATOM    815  HZ2 LYS A  79      30.170  30.950  37.310  1.00  0.00           H  
ATOM    816  HZ3 LYS A  79      31.690  31.060  37.580  1.00  0.00           H  
ATOM    817  N   SER A  80      31.580  38.500  37.390  1.00  0.00           N  
ATOM    818  CA  SER A  80      32.710  39.210  36.680  1.00  0.00           C  
ATOM    819  C   SER A  80      33.840  39.600  37.690  1.00  0.00           C  
ATOM    820  O   SER A  80      33.650  39.570  38.900  1.00  0.00           O  
ATOM    821  CB  SER A  80      32.240  40.490  35.970  1.00  0.00           C  
ATOM    822  OG  SER A  80      31.180  40.060  35.140  1.00  0.00           O  
ATOM    823  H   SER A  80      30.760  38.970  37.710  1.00  0.00           H  
ATOM    824  HG  SER A  80      30.470  39.780  35.780  1.00  0.00           H  
ATOM    825  N   TYR A  81      35.000  39.830  37.220  1.00  0.00           N  
ATOM    826  CA  TYR A  81      36.050  40.370  38.120  1.00  0.00           C  
ATOM    827  C   TYR A  81      36.410  41.850  37.770  1.00  0.00           C  
ATOM    828  O   TYR A  81      36.410  42.240  36.620  1.00  0.00           O  
ATOM    829  CB  TYR A  81      37.340  39.590  38.060  1.00  0.00           C  
ATOM    830  CG  TYR A  81      37.170  38.050  37.920  1.00  0.00           C  
ATOM    831  CD1 TYR A  81      37.070  37.210  39.020  1.00  0.00           C  
ATOM    832  CD2 TYR A  81      37.420  37.450  36.670  1.00  0.00           C  
ATOM    833  CE1 TYR A  81      37.060  35.850  38.810  1.00  0.00           C  
ATOM    834  CE2 TYR A  81      37.520  36.090  36.470  1.00  0.00           C  
ATOM    835  CZ  TYR A  81      37.310  35.260  37.560  1.00  0.00           C  
ATOM    836  OH  TYR A  81      37.370  33.930  37.320  1.00  0.00           O  
ATOM    837  H   TYR A  81      35.380  39.400  36.400  1.00  0.00           H  
ATOM    838  HD1 TYR A  81      37.080  37.580  40.040  1.00  0.00           H  
ATOM    839  HD2 TYR A  81      37.630  38.100  35.810  1.00  0.00           H  
ATOM    840  HE1 TYR A  81      36.600  35.250  39.600  1.00  0.00           H  
ATOM    841  HE2 TYR A  81      37.860  35.630  35.550  1.00  0.00           H  
ATOM    842  HH  TYR A  81      36.890  33.450  38.060  1.00  0.00           H  
ATOM    843  N   ILE A  82      36.490  42.660  38.810  1.00  0.00           N  
ATOM    844  CA  ILE A  82      36.970  44.080  38.740  1.00  0.00           C  
ATOM    845  C   ILE A  82      38.460  44.170  39.060  1.00  0.00           C  
ATOM    846  O   ILE A  82      38.920  43.680  40.090  1.00  0.00           O  
ATOM    847  CB  ILE A  82      36.210  45.030  39.590  1.00  0.00           C  
ATOM    848  CG1 ILE A  82      34.690  44.740  39.480  1.00  0.00           C  
ATOM    849  CG2 ILE A  82      36.570  46.510  39.100  1.00  0.00           C  
ATOM    850  CD  ILE A  82      33.800  45.610  40.410  1.00  0.00           C  
ATOM    851  H   ILE A  82      36.220  42.360  39.730  1.00  0.00           H  
ATOM    852  N   ALA A  83      39.300  44.560  38.130  1.00  0.00           N  
ATOM    853  CA  ALA A  83      40.790  44.520  38.230  1.00  0.00           C  
ATOM    854  C   ALA A  83      41.130  45.970  38.450  1.00  0.00           C  
ATOM    855  O   ALA A  83      40.830  46.860  37.660  1.00  0.00           O  
ATOM    856  CB  ALA A  83      41.530  44.040  37.000  1.00  0.00           C  
ATOM    857  H   ALA A  83      38.890  44.880  37.270  1.00  0.00           H  
ATOM    858  N   THR A  84      41.960  46.160  39.480  1.00  0.00           N  
ATOM    859  CA  THR A  84      42.160  47.570  39.920  1.00  0.00           C  
ATOM    860  C   THR A  84      43.480  47.660  40.660  1.00  0.00           C  
ATOM    861  O   THR A  84      43.980  46.710  41.200  1.00  0.00           O  
ATOM    862  CB  THR A  84      40.970  48.160  40.670  1.00  0.00           C  
ATOM    863  CG2 THR A  84      40.560  47.300  41.910  1.00  0.00           C  
ATOM    864  OG1 THR A  84      41.290  49.510  41.120  1.00  0.00           O  
ATOM    865  H   THR A  84      42.350  45.430  40.050  1.00  0.00           H  
ATOM    866  HG1 THR A  84      41.000  49.660  42.070  1.00  0.00           H  
ATOM    867  N   GLN A  85      43.960  48.870  40.810  1.00  0.00           N  
ATOM    868  CA  GLN A  85      45.170  49.120  41.630  1.00  0.00           C  
ATOM    869  C   GLN A  85      44.990  49.380  43.160  1.00  0.00           C  
ATOM    870  O   GLN A  85      43.900  49.740  43.690  1.00  0.00           O  
ATOM    871  CB  GLN A  85      46.070  50.110  40.880  1.00  0.00           C  
ATOM    872  CG  GLN A  85      45.440  51.540  40.880  1.00  0.00           C  
ATOM    873  CD  GLN A  85      46.300  52.630  40.310  1.00  0.00           C  
ATOM    874  NE2 GLN A  85      45.840  53.820  40.370  1.00  0.00           N  
ATOM    875  OE1 GLN A  85      47.370  52.460  39.790  1.00  0.00           O  
ATOM    876  H   GLN A  85      43.310  49.620  40.720  1.00  0.00           H  
ATOM    877 1HE2 GLN A  85      45.030  54.110  40.890  1.00  0.00           H  
ATOM    878 2HE2 GLN A  85      46.340  54.520  39.850  1.00  0.00           H  
ATOM    879  N   GLY A  86      46.110  49.220  43.890  1.00  0.00           N  
ATOM    880  CA  GLY A  86      46.300  49.530  45.350  1.00  0.00           C  
ATOM    881  C   GLY A  86      46.050  51.000  45.790  1.00  0.00           C  
ATOM    882  O   GLY A  86      46.600  51.940  45.240  1.00  0.00           O  
ATOM    883  H   GLY A  86      46.930  48.870  43.430  1.00  0.00           H  
ATOM    884  N   CYS A  87      45.300  51.080  46.870  1.00  0.00           N  
ATOM    885  CA  CYS A  87      44.740  52.320  47.480  1.00  0.00           C  
ATOM    886  C   CYS A  87      45.820  53.360  47.750  1.00  0.00           C  
ATOM    887  O   CYS A  87      46.800  53.080  48.520  1.00  0.00           O  
ATOM    888  CB  CYS A  87      44.030  52.000  48.820  1.00  0.00           C  
ATOM    889  SG  CYS A  87      42.540  50.890  48.680  1.00  0.00           S  
ATOM    890  H   CYS A  87      45.100  50.260  47.400  1.00  0.00           H  
ATOM    891  HG  CYS A  87      43.140  49.710  48.650  1.00  0.00           H  
ATOM    892  N   LEU A  88      45.700  54.460  47.010  1.00  0.00           N  
ATOM    893  CA  LEU A  88      46.560  55.620  47.220  1.00  0.00           C  
ATOM    894  C   LEU A  88      45.740  56.530  48.100  1.00  0.00           C  
ATOM    895  O   LEU A  88      44.510  56.570  47.960  1.00  0.00           O  
ATOM    896  CB  LEU A  88      47.010  56.400  45.940  1.00  0.00           C  
ATOM    897  CG  LEU A  88      47.950  55.670  44.980  1.00  0.00           C  
ATOM    898  CD1 LEU A  88      47.240  54.830  43.940  1.00  0.00           C  
ATOM    899  CD2 LEU A  88      48.730  56.800  44.350  1.00  0.00           C  
ATOM    900  H   LEU A  88      44.940  54.590  46.360  1.00  0.00           H  
ATOM    901  N   GLN A  89      46.440  57.380  48.900  1.00  0.00           N  
ATOM    902  CA  GLN A  89      45.810  58.480  49.640  1.00  0.00           C  
ATOM    903  C   GLN A  89      44.780  59.230  48.730  1.00  0.00           C  
ATOM    904  O   GLN A  89      43.630  59.300  49.060  1.00  0.00           O  
ATOM    905  CB  GLN A  89      46.970  59.280  50.260  1.00  0.00           C  
ATOM    906  CG  GLN A  89      47.670  58.470  51.320  1.00  0.00           C  
ATOM    907  CD  GLN A  89      48.980  59.060  51.780  1.00  0.00           C  
ATOM    908  NE2 GLN A  89      49.630  58.300  52.650  1.00  0.00           N  
ATOM    909  OE1 GLN A  89      49.460  60.050  51.350  1.00  0.00           O  
ATOM    910  H   GLN A  89      47.400  57.250  49.130  1.00  0.00           H  
ATOM    911 1HE2 GLN A  89      49.330  57.500  53.170  1.00  0.00           H  
ATOM    912 2HE2 GLN A  89      50.540  58.660  52.880  1.00  0.00           H  
ATOM    913  N   ASN A  90      45.170  59.720  47.540  1.00  0.00           N  
ATOM    914  CA  ASN A  90      44.210  60.390  46.580  1.00  0.00           C  
ATOM    915  C   ASN A  90      43.040  59.620  45.910  1.00  0.00           C  
ATOM    916  O   ASN A  90      42.220  60.240  45.270  1.00  0.00           O  
ATOM    917  CB  ASN A  90      45.020  61.040  45.410  1.00  0.00           C  
ATOM    918  CG  ASN A  90      45.820  62.310  45.750  1.00  0.00           C  
ATOM    919  ND2 ASN A  90      45.310  63.420  45.360  1.00  0.00           N  
ATOM    920  OD1 ASN A  90      46.950  62.290  46.200  1.00  0.00           O  
ATOM    921  H   ASN A  90      46.090  59.490  47.220  1.00  0.00           H  
ATOM    922 1HD2 ASN A  90      44.380  63.440  44.980  1.00  0.00           H  
ATOM    923 2HD2 ASN A  90      45.840  64.230  45.590  1.00  0.00           H  
ATOM    924  N   THR A  91      43.080  58.280  46.000  1.00  0.00           N  
ATOM    925  CA  THR A  91      42.000  57.450  45.350  1.00  0.00           C  
ATOM    926  C   THR A  91      40.890  56.820  46.300  1.00  0.00           C  
ATOM    927  O   THR A  91      39.960  56.240  45.820  1.00  0.00           O  
ATOM    928  CB  THR A  91      42.600  56.320  44.490  1.00  0.00           C  
ATOM    929  CG2 THR A  91      43.420  56.740  43.250  1.00  0.00           C  
ATOM    930  OG1 THR A  91      43.360  55.290  45.190  1.00  0.00           O  
ATOM    931  H   THR A  91      43.640  57.710  46.600  1.00  0.00           H  
ATOM    932  HG1 THR A  91      43.250  54.400  44.750  1.00  0.00           H  
ATOM    933  N   VAL A  92      40.960  57.150  47.610  1.00  0.00           N  
ATOM    934  CA  VAL A  92      40.200  56.290  48.580  1.00  0.00           C  
ATOM    935  C   VAL A  92      38.690  56.580  48.600  1.00  0.00           C  
ATOM    936  O   VAL A  92      37.930  55.580  48.440  1.00  0.00           O  
ATOM    937  CB  VAL A  92      40.770  56.520  50.060  1.00  0.00           C  
ATOM    938  CG1 VAL A  92      39.970  55.640  51.030  1.00  0.00           C  
ATOM    939  CG2 VAL A  92      42.270  56.390  50.200  1.00  0.00           C  
ATOM    940  H   VAL A  92      41.440  58.010  47.800  1.00  0.00           H  
ATOM    941  N   ASN A  93      38.200  57.810  48.460  1.00  0.00           N  
ATOM    942  CA  ASN A  93      36.720  58.110  48.370  1.00  0.00           C  
ATOM    943  C   ASN A  93      36.100  57.590  47.070  1.00  0.00           C  
ATOM    944  O   ASN A  93      35.040  56.950  46.940  1.00  0.00           O  
ATOM    945  CB  ASN A  93      36.380  59.540  48.740  1.00  0.00           C  
ATOM    946  CG  ASN A  93      35.980  59.390  50.240  1.00  0.00           C  
ATOM    947  ND2 ASN A  93      34.860  59.880  50.660  1.00  0.00           N  
ATOM    948  OD1 ASN A  93      36.800  58.990  51.110  1.00  0.00           O  
ATOM    949  H   ASN A  93      38.710  58.670  48.400  1.00  0.00           H  
ATOM    950 1HD2 ASN A  93      34.280  60.360  50.000  1.00  0.00           H  
ATOM    951 2HD2 ASN A  93      34.520  59.720  51.590  1.00  0.00           H  
ATOM    952  N   ASP A  94      36.900  57.670  46.010  1.00  0.00           N  
ATOM    953  CA  ASP A  94      36.490  57.170  44.680  1.00  0.00           C  
ATOM    954  C   ASP A  94      36.310  55.620  44.670  1.00  0.00           C  
ATOM    955  O   ASP A  94      35.330  55.120  44.170  1.00  0.00           O  
ATOM    956  CB  ASP A  94      37.400  57.730  43.610  1.00  0.00           C  
ATOM    957  CG  ASP A  94      37.410  59.240  43.590  1.00  0.00           C  
ATOM    958  OD1 ASP A  94      38.180  59.760  44.450  1.00  0.00           O  
ATOM    959  OD2 ASP A  94      36.840  59.760  42.620  1.00  0.00           O1-
ATOM    960  H   ASP A  94      37.860  57.950  46.050  1.00  0.00           H  
ATOM    961  N   PHE A  95      37.300  54.920  45.200  1.00  0.00           N  
ATOM    962  CA  PHE A  95      37.250  53.510  45.740  1.00  0.00           C  
ATOM    963  C   PHE A  95      35.950  53.130  46.590  1.00  0.00           C  
ATOM    964  O   PHE A  95      35.120  52.380  46.140  1.00  0.00           O  
ATOM    965  CB  PHE A  95      38.560  53.030  46.420  1.00  0.00           C  
ATOM    966  CG  PHE A  95      38.500  51.730  47.270  1.00  0.00           C  
ATOM    967  CD1 PHE A  95      38.370  50.500  46.680  1.00  0.00           C  
ATOM    968  CD2 PHE A  95      38.740  51.780  48.610  1.00  0.00           C  
ATOM    969  CE1 PHE A  95      38.390  49.340  47.360  1.00  0.00           C  
ATOM    970  CE2 PHE A  95      38.820  50.640  49.310  1.00  0.00           C  
ATOM    971  CZ  PHE A  95      38.630  49.430  48.750  1.00  0.00           C  
ATOM    972  H   PHE A  95      38.140  55.330  45.570  1.00  0.00           H  
ATOM    973  HD1 PHE A  95      38.400  50.400  45.590  1.00  0.00           H  
ATOM    974  HD2 PHE A  95      38.650  52.700  49.180  1.00  0.00           H  
ATOM    975  HE1 PHE A  95      38.310  48.370  46.870  1.00  0.00           H  
ATOM    976  HE2 PHE A  95      38.810  50.650  50.400  1.00  0.00           H  
ATOM    977  HZ  PHE A  95      38.840  48.560  49.370  1.00  0.00           H  
ATOM    978  N   TRP A  96      35.660  53.940  47.630  1.00  0.00           N  
ATOM    979  CA  TRP A  96      34.430  53.820  48.470  1.00  0.00           C  
ATOM    980  C   TRP A  96      33.090  54.050  47.730  1.00  0.00           C  
ATOM    981  O   TRP A  96      32.170  53.310  47.920  1.00  0.00           O  
ATOM    982  CB  TRP A  96      34.370  54.760  49.670  1.00  0.00           C  
ATOM    983  CG  TRP A  96      35.480  54.660  50.720  1.00  0.00           C  
ATOM    984  CD1 TRP A  96      36.070  55.690  51.290  1.00  0.00           C  
ATOM    985  CD2 TRP A  96      35.660  53.570  51.530  1.00  0.00           C  
ATOM    986  CE2 TRP A  96      36.440  54.030  52.610  1.00  0.00           C  
ATOM    987  CE3 TRP A  96      35.240  52.230  51.560  1.00  0.00           C  
ATOM    988  NE1 TRP A  96      36.730  55.260  52.400  1.00  0.00           N  
ATOM    989  CZ2 TRP A  96      36.770  53.270  53.730  1.00  0.00           C  
ATOM    990  CZ3 TRP A  96      35.490  51.540  52.710  1.00  0.00           C  
ATOM    991  CH2 TRP A  96      36.270  52.010  53.740  1.00  0.00           C  
ATOM    992  H   TRP A  96      36.320  54.520  48.100  1.00  0.00           H  
ATOM    993  HD1 TRP A  96      35.820  56.720  51.030  1.00  0.00           H  
ATOM    994  HE1 TRP A  96      37.270  55.860  52.980  1.00  0.00           H  
ATOM    995  HE3 TRP A  96      34.800  51.770  50.670  1.00  0.00           H  
ATOM    996  HZ2 TRP A  96      37.710  53.370  54.280  1.00  0.00           H  
ATOM    997  HZ3 TRP A  96      35.050  50.560  52.860  1.00  0.00           H  
ATOM    998  HH2 TRP A  96      36.380  51.460  54.670  1.00  0.00           H  
ATOM    999  N   ARG A  97      33.030  54.950  46.800  1.00  0.00           N  
ATOM   1000  CA  ARG A  97      31.850  55.070  45.990  1.00  0.00           C  
ATOM   1001  C   ARG A  97      31.660  53.960  44.950  1.00  0.00           C  
ATOM   1002  O   ARG A  97      30.610  53.320  44.980  1.00  0.00           O  
ATOM   1003  CB  ARG A  97      31.790  56.510  45.380  1.00  0.00           C  
ATOM   1004  CG  ARG A  97      31.270  57.590  46.360  1.00  0.00           C  
ATOM   1005  CD  ARG A  97      32.220  58.810  46.330  1.00  0.00           C  
ATOM   1006  NE  ARG A  97      31.940  59.710  45.190  1.00  0.00           N  
ATOM   1007  CZ  ARG A  97      32.840  60.160  44.350  1.00  0.00           C  
ATOM   1008  NH1 ARG A  97      34.140  59.970  44.540  1.00  0.00           N1+
ATOM   1009  NH2 ARG A  97      32.400  60.740  43.240  1.00  0.00           N  
ATOM   1010  H   ARG A  97      33.730  55.650  46.650  1.00  0.00           H  
ATOM   1011  HE  ARG A  97      31.060  60.190  45.220  1.00  0.00           H  
ATOM   1012 1HH1 ARG A  97      34.510  59.670  45.410  1.00  0.00           H  
ATOM   1013 2HH1 ARG A  97      34.810  59.970  43.790  1.00  0.00           H  
ATOM   1014 1HH2 ARG A  97      31.430  60.860  43.010  1.00  0.00           H  
ATOM   1015 2HH2 ARG A  97      33.050  61.130  42.590  1.00  0.00           H  
ATOM   1016  N   MET A  98      32.690  53.630  44.190  1.00  0.00           N  
ATOM   1017  CA  MET A  98      32.690  52.470  43.270  1.00  0.00           C  
ATOM   1018  C   MET A  98      32.240  51.090  43.910  1.00  0.00           C  
ATOM   1019  O   MET A  98      31.330  50.460  43.380  1.00  0.00           O  
ATOM   1020  CB  MET A  98      34.100  52.380  42.660  1.00  0.00           C  
ATOM   1021  CG  MET A  98      34.170  51.510  41.450  1.00  0.00           C  
ATOM   1022  SD  MET A  98      34.340  49.720  41.760  1.00  0.00           S  
ATOM   1023  CE  MET A  98      34.010  49.270  40.100  1.00  0.00           C  
ATOM   1024  H   MET A  98      33.550  54.140  44.160  1.00  0.00           H  
ATOM   1025  N   VAL A  99      32.830  50.780  45.070  1.00  0.00           N  
ATOM   1026  CA  VAL A  99      32.540  49.450  45.670  1.00  0.00           C  
ATOM   1027  C   VAL A  99      31.080  49.300  46.100  1.00  0.00           C  
ATOM   1028  O   VAL A  99      30.390  48.340  45.750  1.00  0.00           O  
ATOM   1029  CB  VAL A  99      33.540  49.030  46.740  1.00  0.00           C  
ATOM   1030  CG1 VAL A  99      33.240  47.690  47.490  1.00  0.00           C  
ATOM   1031  CG2 VAL A  99      34.940  48.770  46.130  1.00  0.00           C  
ATOM   1032  H   VAL A  99      33.560  51.330  45.480  1.00  0.00           H  
ATOM   1033  N   PHE A 100      30.520  50.490  46.520  1.00  0.00           N  
ATOM   1034  CA  PHE A 100      29.130  50.670  46.800  1.00  0.00           C  
ATOM   1035  C   PHE A 100      28.180  50.660  45.540  1.00  0.00           C  
ATOM   1036  O   PHE A 100      27.120  50.050  45.500  1.00  0.00           O  
ATOM   1037  CB  PHE A 100      28.930  51.980  47.560  1.00  0.00           C  
ATOM   1038  CG  PHE A 100      27.550  52.300  48.140  1.00  0.00           C  
ATOM   1039  CD1 PHE A 100      27.290  52.090  49.470  1.00  0.00           C  
ATOM   1040  CD2 PHE A 100      26.520  52.990  47.470  1.00  0.00           C  
ATOM   1041  CE1 PHE A 100      26.220  52.650  50.050  1.00  0.00           C  
ATOM   1042  CE2 PHE A 100      25.430  53.510  48.140  1.00  0.00           C  
ATOM   1043  CZ  PHE A 100      25.240  53.350  49.440  1.00  0.00           C  
ATOM   1044  H   PHE A 100      31.020  51.350  46.650  1.00  0.00           H  
ATOM   1045  HD1 PHE A 100      27.990  51.610  50.150  1.00  0.00           H  
ATOM   1046  HD2 PHE A 100      26.740  53.320  46.450  1.00  0.00           H  
ATOM   1047  HE1 PHE A 100      26.230  52.580  51.140  1.00  0.00           H  
ATOM   1048  HE2 PHE A 100      24.560  53.820  47.560  1.00  0.00           H  
ATOM   1049  HZ  PHE A 100      24.300  53.610  49.940  1.00  0.00           H  
ATOM   1050  N   GLN A 101      28.600  51.460  44.560  1.00  0.00           N  
ATOM   1051  CA  GLN A 101      27.880  51.560  43.220  1.00  0.00           C  
ATOM   1052  C   GLN A 101      27.510  50.210  42.540  1.00  0.00           C  
ATOM   1053  O   GLN A 101      26.310  49.820  42.500  1.00  0.00           O  
ATOM   1054  CB  GLN A 101      28.700  52.370  42.170  1.00  0.00           C  
ATOM   1055  CG  GLN A 101      28.020  52.630  40.800  1.00  0.00           C  
ATOM   1056  CD  GLN A 101      28.910  53.530  40.030  1.00  0.00           C  
ATOM   1057  NE2 GLN A 101      29.530  52.930  39.080  1.00  0.00           N  
ATOM   1058  OE1 GLN A 101      29.140  54.720  40.190  1.00  0.00           O  
ATOM   1059  H   GLN A 101      29.400  52.060  44.630  1.00  0.00           H  
ATOM   1060 1HE2 GLN A 101      29.610  51.930  39.030  1.00  0.00           H  
ATOM   1061 2HE2 GLN A 101      29.910  53.450  38.320  1.00  0.00           H  
ATOM   1062  N   GLU A 102      28.520  49.340  42.390  1.00  0.00           N  
ATOM   1063  CA  GLU A 102      28.470  47.940  41.850  1.00  0.00           C  
ATOM   1064  C   GLU A 102      28.010  46.820  42.840  1.00  0.00           C  
ATOM   1065  O   GLU A 102      27.890  45.710  42.280  1.00  0.00           O  
ATOM   1066  CB  GLU A 102      29.910  47.650  41.320  1.00  0.00           C  
ATOM   1067  CG  GLU A 102      30.320  48.540  40.190  1.00  0.00           C  
ATOM   1068  CD  GLU A 102      29.260  48.860  39.140  1.00  0.00           C  
ATOM   1069  OE1 GLU A 102      28.640  47.930  38.590  1.00  0.00           O  
ATOM   1070  OE2 GLU A 102      29.060  50.050  38.820  1.00  0.00           O1-
ATOM   1071  H   GLU A 102      29.450  49.640  42.600  1.00  0.00           H  
ATOM   1072  N   ASN A 103      27.400  47.180  44.020  1.00  0.00           N  
ATOM   1073  CA  ASN A 103      27.110  46.180  45.150  1.00  0.00           C  
ATOM   1074  C   ASN A 103      28.200  45.150  45.500  1.00  0.00           C  
ATOM   1075  O   ASN A 103      27.830  44.170  46.180  1.00  0.00           O  
ATOM   1076  CB  ASN A 103      25.750  45.550  44.900  1.00  0.00           C  
ATOM   1077  CG  ASN A 103      24.620  46.600  45.050  1.00  0.00           C  
ATOM   1078  ND2 ASN A 103      23.870  46.700  43.980  1.00  0.00           N  
ATOM   1079  OD1 ASN A 103      24.280  47.100  46.110  1.00  0.00           O  
ATOM   1080  H   ASN A 103      26.980  48.070  44.210  1.00  0.00           H  
ATOM   1081 1HD2 ASN A 103      24.120  46.070  43.240  1.00  0.00           H  
ATOM   1082 2HD2 ASN A 103      23.060  47.280  43.940  1.00  0.00           H  
ATOM   1083  N   SER A 104      29.390  45.520  45.400  1.00  0.00           N  
ATOM   1084  CA  SER A 104      30.540  44.660  45.700  1.00  0.00           C  
ATOM   1085  C   SER A 104      30.840  44.380  47.170  1.00  0.00           C  
ATOM   1086  O   SER A 104      30.760  45.280  48.010  1.00  0.00           O  
ATOM   1087  CB  SER A 104      31.830  45.150  45.020  1.00  0.00           C  
ATOM   1088  OG  SER A 104      31.580  45.230  43.600  1.00  0.00           O  
ATOM   1089  H   SER A 104      29.570  46.380  44.930  1.00  0.00           H  
ATOM   1090  HG  SER A 104      31.550  44.320  43.200  1.00  0.00           H  
ATOM   1091  N   ARG A 105      30.970  43.110  47.370  1.00  0.00           N  
ATOM   1092  CA  ARG A 105      31.080  42.470  48.670  1.00  0.00           C  
ATOM   1093  C   ARG A 105      32.500  41.890  48.910  1.00  0.00           C  
ATOM   1094  O   ARG A 105      33.260  42.260  49.810  1.00  0.00           O  
ATOM   1095  CB  ARG A 105      30.190  41.230  48.750  1.00  0.00           C  
ATOM   1096  CG  ARG A 105      28.730  41.420  48.960  1.00  0.00           C  
ATOM   1097  CD  ARG A 105      28.320  41.630  50.450  1.00  0.00           C  
ATOM   1098  NE  ARG A 105      27.000  42.250  50.700  1.00  0.00           N  
ATOM   1099  CZ  ARG A 105      26.280  42.220  51.840  1.00  0.00           C  
ATOM   1100  NH1 ARG A 105      26.770  41.700  52.920  1.00  0.00           N1+
ATOM   1101  NH2 ARG A 105      25.050  42.650  51.930  1.00  0.00           N  
ATOM   1102  H   ARG A 105      30.970  42.390  46.680  1.00  0.00           H  
ATOM   1103  HE  ARG A 105      26.630  42.730  49.900  1.00  0.00           H  
ATOM   1104 1HH1 ARG A 105      27.750  41.480  52.870  1.00  0.00           H  
ATOM   1105 2HH1 ARG A 105      26.280  41.270  53.690  1.00  0.00           H  
ATOM   1106 1HH2 ARG A 105      24.470  42.930  51.170  1.00  0.00           H  
ATOM   1107 2HH2 ARG A 105      24.530  42.480  52.760  1.00  0.00           H  
ATOM   1108  N   VAL A 106      32.970  41.030  48.060  1.00  0.00           N  
ATOM   1109  CA  VAL A 106      34.350  40.490  48.290  1.00  0.00           C  
ATOM   1110  C   VAL A 106      35.530  41.210  47.690  1.00  0.00           C  
ATOM   1111  O   VAL A 106      35.630  41.500  46.500  1.00  0.00           O  
ATOM   1112  CB  VAL A 106      34.440  38.960  48.160  1.00  0.00           C  
ATOM   1113  CG1 VAL A 106      35.790  38.390  48.530  1.00  0.00           C  
ATOM   1114  CG2 VAL A 106      33.340  38.270  48.900  1.00  0.00           C  
ATOM   1115  H   VAL A 106      32.720  40.960  47.100  1.00  0.00           H  
ATOM   1116  N   ILE A 107      36.230  41.890  48.620  1.00  0.00           N  
ATOM   1117  CA  ILE A 107      37.560  42.470  48.370  1.00  0.00           C  
ATOM   1118  C   ILE A 107      38.640  41.400  48.660  1.00  0.00           C  
ATOM   1119  O   ILE A 107      39.120  41.190  49.760  1.00  0.00           O  
ATOM   1120  CB  ILE A 107      37.740  43.840  49.080  1.00  0.00           C  
ATOM   1121  CG1 ILE A 107      36.670  44.790  48.750  1.00  0.00           C  
ATOM   1122  CG2 ILE A 107      39.120  44.430  48.680  1.00  0.00           C  
ATOM   1123  CD  ILE A 107      36.670  46.170  49.410  1.00  0.00           C  
ATOM   1124  H   ILE A 107      36.040  41.890  49.600  1.00  0.00           H  
ATOM   1125  N   VAL A 108      39.310  41.030  47.520  1.00  0.00           N  
ATOM   1126  CA  VAL A 108      40.500  40.120  47.570  1.00  0.00           C  
ATOM   1127  C   VAL A 108      41.750  40.900  48.030  1.00  0.00           C  
ATOM   1128  O   VAL A 108      42.230  41.670  47.230  1.00  0.00           O  
ATOM   1129  CB  VAL A 108      40.850  39.240  46.360  1.00  0.00           C  
ATOM   1130  CG1 VAL A 108      41.720  37.990  46.700  1.00  0.00           C  
ATOM   1131  CG2 VAL A 108      39.580  38.850  45.570  1.00  0.00           C  
ATOM   1132  H   VAL A 108      38.930  41.280  46.640  1.00  0.00           H  
ATOM   1133  N   MET A 109      42.420  40.530  49.110  1.00  0.00           N  
ATOM   1134  CA  MET A 109      43.620  41.200  49.590  1.00  0.00           C  
ATOM   1135  C   MET A 109      44.770  40.190  49.820  1.00  0.00           C  
ATOM   1136  O   MET A 109      44.900  39.660  50.920  1.00  0.00           O  
ATOM   1137  CB  MET A 109      43.310  42.080  50.810  1.00  0.00           C  
ATOM   1138  CG  MET A 109      44.480  42.940  51.240  1.00  0.00           C  
ATOM   1139  SD  MET A 109      44.040  44.450  52.120  1.00  0.00           S  
ATOM   1140  CE  MET A 109      45.710  45.090  52.190  1.00  0.00           C  
ATOM   1141  H   MET A 109      42.160  39.690  49.590  1.00  0.00           H  
ATOM   1142  N   THR A 110      45.510  39.910  48.770  1.00  0.00           N  
ATOM   1143  CA  THR A 110      46.760  39.150  48.900  1.00  0.00           C  
ATOM   1144  C   THR A 110      48.020  39.970  49.160  1.00  0.00           C  
ATOM   1145  O   THR A 110      49.030  39.310  49.560  1.00  0.00           O  
ATOM   1146  CB  THR A 110      46.990  38.350  47.660  1.00  0.00           C  
ATOM   1147  CG2 THR A 110      46.270  37.090  47.670  1.00  0.00           C  
ATOM   1148  OG1 THR A 110      46.870  39.140  46.470  1.00  0.00           O  
ATOM   1149  H   THR A 110      45.160  40.160  47.870  1.00  0.00           H  
ATOM   1150  HG1 THR A 110      46.540  38.710  45.630  1.00  0.00           H  
ATOM   1151  N   THR A 111      48.120  41.140  48.520  1.00  0.00           N  
ATOM   1152  CA  THR A 111      49.160  42.100  48.890  1.00  0.00           C  
ATOM   1153  C   THR A 111      48.850  42.620  50.360  1.00  0.00           C  
ATOM   1154  O   THR A 111      47.680  42.610  50.780  1.00  0.00           O  
ATOM   1155  CB  THR A 111      49.130  43.370  47.950  1.00  0.00           C  
ATOM   1156  CG2 THR A 111      49.370  42.830  46.550  1.00  0.00           C  
ATOM   1157  OG1 THR A 111      47.910  44.140  47.940  1.00  0.00           O  
ATOM   1158  H   THR A 111      47.400  41.420  47.880  1.00  0.00           H  
ATOM   1159  HG1 THR A 111      47.160  43.530  47.690  1.00  0.00           H  
ATOM   1160  N   LYS A 112      49.810  43.260  50.960  1.00  0.00           N  
ATOM   1161  CA  LYS A 112      49.680  43.790  52.350  1.00  0.00           C  
ATOM   1162  C   LYS A 112      49.950  45.300  52.380  1.00  0.00           C  
ATOM   1163  O   LYS A 112      50.690  45.800  51.560  1.00  0.00           O  
ATOM   1164  CB  LYS A 112      50.720  43.240  53.340  1.00  0.00           C  
ATOM   1165  CG  LYS A 112      50.630  41.720  53.490  1.00  0.00           C  
ATOM   1166  CD  LYS A 112      51.700  41.070  54.350  1.00  0.00           C  
ATOM   1167  CE  LYS A 112      51.680  39.560  54.090  1.00  0.00           C  
ATOM   1168  NZ  LYS A 112      52.790  39.270  53.140  1.00  0.00           N1+
ATOM   1169  H   LYS A 112      50.740  43.230  50.600  1.00  0.00           H  
ATOM   1170  HZ1 LYS A 112      53.580  39.820  53.430  1.00  0.00           H  
ATOM   1171  HZ2 LYS A 112      53.110  38.340  53.330  1.00  0.00           H  
ATOM   1172  HZ3 LYS A 112      52.560  39.530  52.200  1.00  0.00           H  
ATOM   1173  N   GLU A 113      49.460  45.980  53.410  1.00  0.00           N  
ATOM   1174  CA  GLU A 113      49.450  47.470  53.540  1.00  0.00           C  
ATOM   1175  C   GLU A 113      50.910  48.010  53.280  1.00  0.00           C  
ATOM   1176  O   GLU A 113      51.100  48.990  52.510  1.00  0.00           O  
ATOM   1177  CB  GLU A 113      48.890  47.970  54.950  1.00  0.00           C  
ATOM   1178  CG  GLU A 113      47.480  47.330  55.180  1.00  0.00           C  
ATOM   1179  CD  GLU A 113      47.630  45.970  55.870  1.00  0.00           C  
ATOM   1180  OE1 GLU A 113      47.400  44.940  55.250  1.00  0.00           O  
ATOM   1181  OE2 GLU A 113      47.900  45.930  57.070  1.00  0.00           O1-
ATOM   1182  H   GLU A 113      48.850  45.490  54.040  1.00  0.00           H  
ATOM   1183  N   VAL A 114      51.950  47.550  53.970  1.00  0.00           N  
ATOM   1184  CA  VAL A 114      53.370  47.910  53.670  1.00  0.00           C  
ATOM   1185  C   VAL A 114      54.140  46.620  53.620  1.00  0.00           C  
ATOM   1186  O   VAL A 114      53.860  45.740  54.440  1.00  0.00           O  
ATOM   1187  CB  VAL A 114      54.010  48.680  54.860  1.00  0.00           C  
ATOM   1188  CG1 VAL A 114      55.490  48.980  54.750  1.00  0.00           C  
ATOM   1189  CG2 VAL A 114      53.190  49.960  55.120  1.00  0.00           C  
ATOM   1190  H   VAL A 114      51.800  47.080  54.840  1.00  0.00           H  
ATOM   1191  N   GLU A 115      54.550  46.370  52.370  1.00  0.00           N  
ATOM   1192  CA  GLU A 115      55.190  45.000  52.040  1.00  0.00           C  
ATOM   1193  C   GLU A 115      56.590  45.050  51.430  1.00  0.00           C  
ATOM   1194  O   GLU A 115      56.650  45.610  50.320  1.00  0.00           O  
ATOM   1195  CB  GLU A 115      54.200  44.340  51.120  1.00  0.00           C  
ATOM   1196  CG  GLU A 115      54.600  42.870  50.970  1.00  0.00           C  
ATOM   1197  CD  GLU A 115      53.680  42.060  49.990  1.00  0.00           C  
ATOM   1198  OE1 GLU A 115      52.410  42.100  50.230  1.00  0.00           O  
ATOM   1199  OE2 GLU A 115      54.220  41.330  49.130  1.00  0.00           O1-
ATOM   1200  H   GLU A 115      54.870  47.030  51.680  1.00  0.00           H  
ATOM   1201  N   ARG A 116      57.590  44.460  52.060  1.00  0.00           N  
ATOM   1202  CA  ARG A 116      59.070  44.630  51.730  1.00  0.00           C  
ATOM   1203  C   ARG A 116      59.390  46.130  51.360  1.00  0.00           C  
ATOM   1204  O   ARG A 116      59.370  46.490  50.140  1.00  0.00           O  
ATOM   1205  CB  ARG A 116      59.350  43.600  50.640  1.00  0.00           C  
ATOM   1206  CG  ARG A 116      60.850  43.310  50.580  1.00  0.00           C  
ATOM   1207  CD  ARG A 116      61.280  42.480  49.330  1.00  0.00           C  
ATOM   1208  NE  ARG A 116      60.910  43.240  48.050  1.00  0.00           N  
ATOM   1209  CZ  ARG A 116      60.300  42.700  46.940  1.00  0.00           C  
ATOM   1210  NH1 ARG A 116      60.040  41.410  46.930  1.00  0.00           N1+
ATOM   1211  NH2 ARG A 116      59.870  43.440  45.920  1.00  0.00           N  
ATOM   1212  H   ARG A 116      57.530  43.890  52.880  1.00  0.00           H  
ATOM   1213  HE  ARG A 116      61.170  44.210  48.060  1.00  0.00           H  
ATOM   1214 1HH1 ARG A 116      60.390  40.750  47.590  1.00  0.00           H  
ATOM   1215 2HH1 ARG A 116      59.510  41.000  46.180  1.00  0.00           H  
ATOM   1216 1HH2 ARG A 116      60.020  44.420  45.780  1.00  0.00           H  
ATOM   1217 2HH2 ARG A 116      59.550  42.970  45.090  1.00  0.00           H  
ATOM   1218  N   GLY A 117      59.590  46.900  52.430  1.00  0.00           N  
ATOM   1219  CA  GLY A 117      59.790  48.360  52.260  1.00  0.00           C  
ATOM   1220  C   GLY A 117      58.590  49.240  51.910  1.00  0.00           C  
ATOM   1221  O   GLY A 117      57.930  49.820  52.720  1.00  0.00           O  
ATOM   1222  H   GLY A 117      59.790  46.510  53.330  1.00  0.00           H  
ATOM   1223  N   LYS A 118      58.260  49.150  50.620  1.00  0.00           N  
ATOM   1224  CA  LYS A 118      57.270  49.880  49.880  1.00  0.00           C  
ATOM   1225  C   LYS A 118      55.770  49.820  50.320  1.00  0.00           C  
ATOM   1226  O   LYS A 118      55.080  48.820  50.330  1.00  0.00           O  
ATOM   1227  CB  LYS A 118      57.420  49.740  48.380  1.00  0.00           C  
ATOM   1228  CG  LYS A 118      58.800  50.330  48.000  1.00  0.00           C  
ATOM   1229  CD  LYS A 118      59.060  50.080  46.530  1.00  0.00           C  
ATOM   1230  CE  LYS A 118      58.080  50.930  45.700  1.00  0.00           C  
ATOM   1231  NZ  LYS A 118      58.810  52.060  45.050  1.00  0.00           N1+
ATOM   1232  H   LYS A 118      58.720  48.440  50.090  1.00  0.00           H  
ATOM   1233  HZ1 LYS A 118      58.110  52.770  44.940  1.00  0.00           H  
ATOM   1234  HZ2 LYS A 118      59.530  52.470  45.610  1.00  0.00           H  
ATOM   1235  HZ3 LYS A 118      59.190  51.880  44.140  1.00  0.00           H  
ATOM   1236  N   SER A 119      55.180  51.030  50.370  1.00  0.00           N  
ATOM   1237  CA  SER A 119      53.740  51.180  50.820  1.00  0.00           C  
ATOM   1238  C   SER A 119      52.710  50.860  49.720  1.00  0.00           C  
ATOM   1239  O   SER A 119      52.500  51.540  48.720  1.00  0.00           O  
ATOM   1240  CB  SER A 119      53.450  52.620  51.090  1.00  0.00           C  
ATOM   1241  OG  SER A 119      54.030  52.980  52.340  1.00  0.00           O  
ATOM   1242  H   SER A 119      55.530  51.790  49.830  1.00  0.00           H  
ATOM   1243  HG  SER A 119      54.960  53.310  52.180  1.00  0.00           H  
ATOM   1244  N   LYS A 120      52.170  49.640  49.830  1.00  0.00           N  
ATOM   1245  CA  LYS A 120      51.330  49.290  48.700  1.00  0.00           C  
ATOM   1246  C   LYS A 120      49.840  49.650  48.840  1.00  0.00           C  
ATOM   1247  O   LYS A 120      49.320  50.180  47.890  1.00  0.00           O  
ATOM   1248  CB  LYS A 120      51.470  47.800  48.430  1.00  0.00           C  
ATOM   1249  CG  LYS A 120      52.880  47.440  47.880  1.00  0.00           C  
ATOM   1250  CD  LYS A 120      52.990  45.920  47.880  1.00  0.00           C  
ATOM   1251  CE  LYS A 120      54.190  45.410  47.070  1.00  0.00           C  
ATOM   1252  NZ  LYS A 120      54.390  45.840  45.670  1.00  0.00           N1+
ATOM   1253  H   LYS A 120      52.530  49.010  50.520  1.00  0.00           H  
ATOM   1254  HZ1 LYS A 120      53.490  45.740  45.230  1.00  0.00           H  
ATOM   1255  HZ2 LYS A 120      54.580  46.820  45.590  1.00  0.00           H  
ATOM   1256  HZ3 LYS A 120      55.000  45.220  45.190  1.00  0.00           H  
ATOM   1257  N   CYS A 121      49.240  49.480  50.000  1.00  0.00           N  
ATOM   1258  CA  CYS A 121      47.800  49.810  50.210  1.00  0.00           C  
ATOM   1259  C   CYS A 121      47.730  50.670  51.480  1.00  0.00           C  
ATOM   1260  O   CYS A 121      48.150  50.320  52.530  1.00  0.00           O  
ATOM   1261  CB  CYS A 121      47.050  48.530  50.420  1.00  0.00           C  
ATOM   1262  SG  CYS A 121      45.230  48.600  50.920  1.00  0.00           S  
ATOM   1263  H   CYS A 121      49.710  49.270  50.860  1.00  0.00           H  
ATOM   1264  HG  CYS A 121      44.720  48.330  49.720  1.00  0.00           H  
ATOM   1265  N   VAL A 122      47.360  51.950  51.340  1.00  0.00           N  
ATOM   1266  CA  VAL A 122      47.060  52.800  52.450  1.00  0.00           C  
ATOM   1267  C   VAL A 122      45.940  52.280  53.350  1.00  0.00           C  
ATOM   1268  O   VAL A 122      44.910  51.810  52.770  1.00  0.00           O  
ATOM   1269  CB  VAL A 122      46.940  54.260  52.100  1.00  0.00           C  
ATOM   1270  CG1 VAL A 122      48.140  54.790  51.320  1.00  0.00           C  
ATOM   1271  CG2 VAL A 122      45.530  54.760  51.630  1.00  0.00           C  
ATOM   1272  H   VAL A 122      47.230  52.350  50.430  1.00  0.00           H  
ATOM   1273  N   LYS A 123      46.030  52.250  54.660  1.00  0.00           N  
ATOM   1274  CA  LYS A 123      45.140  51.480  55.560  1.00  0.00           C  
ATOM   1275  C   LYS A 123      43.700  52.090  55.820  1.00  0.00           C  
ATOM   1276  O   LYS A 123      43.290  52.450  56.940  1.00  0.00           O  
ATOM   1277  CB  LYS A 123      45.860  51.000  56.810  1.00  0.00           C  
ATOM   1278  CG  LYS A 123      45.030  49.980  57.540  1.00  0.00           C  
ATOM   1279  CD  LYS A 123      45.520  49.630  58.970  1.00  0.00           C  
ATOM   1280  CE  LYS A 123      46.580  48.450  58.930  1.00  0.00           C  
ATOM   1281  NZ  LYS A 123      46.930  47.870  60.260  1.00  0.00           N1+
ATOM   1282  H   LYS A 123      46.540  52.950  55.150  1.00  0.00           H  
ATOM   1283  HZ1 LYS A 123      47.570  48.410  60.810  1.00  0.00           H  
ATOM   1284  HZ2 LYS A 123      46.140  47.720  60.860  1.00  0.00           H  
ATOM   1285  HZ3 LYS A 123      47.460  47.060  60.030  1.00  0.00           H  
ATOM   1286  N   TYR A 124      42.860  51.980  54.760  1.00  0.00           N  
ATOM   1287  CA  TYR A 124      41.460  52.450  54.660  1.00  0.00           C  
ATOM   1288  C   TYR A 124      40.420  51.890  55.670  1.00  0.00           C  
ATOM   1289  O   TYR A 124      39.340  52.490  55.670  1.00  0.00           O  
ATOM   1290  CB  TYR A 124      40.990  52.120  53.190  1.00  0.00           C  
ATOM   1291  CG  TYR A 124      40.650  50.700  52.850  1.00  0.00           C  
ATOM   1292  CD1 TYR A 124      41.650  49.920  52.290  1.00  0.00           C  
ATOM   1293  CD2 TYR A 124      39.370  50.190  53.040  1.00  0.00           C  
ATOM   1294  CE1 TYR A 124      41.350  48.640  51.910  1.00  0.00           C  
ATOM   1295  CE2 TYR A 124      39.050  48.950  52.550  1.00  0.00           C  
ATOM   1296  CZ  TYR A 124      40.080  48.140  52.100  1.00  0.00           C  
ATOM   1297  OH  TYR A 124      39.860  46.780  52.130  1.00  0.00           O  
ATOM   1298  H   TYR A 124      43.230  51.740  53.860  1.00  0.00           H  
ATOM   1299  HD1 TYR A 124      42.710  50.170  52.300  1.00  0.00           H  
ATOM   1300  HD2 TYR A 124      38.550  50.680  53.570  1.00  0.00           H  
ATOM   1301  HE1 TYR A 124      42.170  48.030  51.530  1.00  0.00           H  
ATOM   1302  HE2 TYR A 124      38.020  48.600  52.450  1.00  0.00           H  
ATOM   1303  HH  TYR A 124      38.900  46.520  52.220  1.00  0.00           H  
ATOM   1304  N   TRP A 125      40.690  50.840  56.400  1.00  0.00           N  
ATOM   1305  CA  TRP A 125      39.670  50.240  57.260  1.00  0.00           C  
ATOM   1306  C   TRP A 125      40.100  50.470  58.760  1.00  0.00           C  
ATOM   1307  O   TRP A 125      41.270  50.600  59.100  1.00  0.00           O  
ATOM   1308  CB  TRP A 125      39.590  48.750  56.930  1.00  0.00           C  
ATOM   1309  CG  TRP A 125      40.840  47.920  57.350  1.00  0.00           C  
ATOM   1310  CD1 TRP A 125      41.190  47.410  58.560  1.00  0.00           C  
ATOM   1311  CD2 TRP A 125      41.820  47.490  56.540  1.00  0.00           C  
ATOM   1312  CE2 TRP A 125      42.780  46.750  57.250  1.00  0.00           C  
ATOM   1313  CE3 TRP A 125      42.110  47.960  55.290  1.00  0.00           C  
ATOM   1314  NE1 TRP A 125      42.370  46.780  58.490  1.00  0.00           N  
ATOM   1315  CZ2 TRP A 125      43.950  46.340  56.620  1.00  0.00           C  
ATOM   1316  CZ3 TRP A 125      43.320  47.600  54.620  1.00  0.00           C  
ATOM   1317  CH2 TRP A 125      44.190  46.750  55.340  1.00  0.00           C  
ATOM   1318  H   TRP A 125      41.650  50.770  56.670  1.00  0.00           H  
ATOM   1319  HD1 TRP A 125      40.500  47.240  59.390  1.00  0.00           H  
ATOM   1320  HE1 TRP A 125      42.800  46.250  59.220  1.00  0.00           H  
ATOM   1321  HE3 TRP A 125      41.530  48.750  54.830  1.00  0.00           H  
ATOM   1322  HZ2 TRP A 125      44.680  45.850  57.260  1.00  0.00           H  
ATOM   1323  HZ3 TRP A 125      43.560  47.860  53.590  1.00  0.00           H  
ATOM   1324  HH2 TRP A 125      45.010  46.290  54.800  1.00  0.00           H  
ATOM   1325  N   PRO A 126      39.100  50.620  59.650  1.00  0.00           N  
ATOM   1326  CA  PRO A 126      39.190  50.880  61.100  1.00  0.00           C  
ATOM   1327  C   PRO A 126      39.540  49.600  61.910  1.00  0.00           C  
ATOM   1328  O   PRO A 126      39.770  48.520  61.350  1.00  0.00           O  
ATOM   1329  CB  PRO A 126      37.920  51.420  61.570  1.00  0.00           C  
ATOM   1330  CG  PRO A 126      36.860  50.870  60.550  1.00  0.00           C  
ATOM   1331  CD  PRO A 126      37.670  50.790  59.270  1.00  0.00           C  
ATOM   1332  N   ASP A 127      39.890  49.890  63.180  1.00  0.00           N  
ATOM   1333  CA  ASP A 127      39.950  48.840  64.190  1.00  0.00           C  
ATOM   1334  C   ASP A 127      38.640  48.120  64.490  1.00  0.00           C  
ATOM   1335  O   ASP A 127      37.600  48.640  64.040  1.00  0.00           O  
ATOM   1336  CB  ASP A 127      40.620  49.430  65.440  1.00  0.00           C  
ATOM   1337  CG  ASP A 127      41.970  50.120  65.170  1.00  0.00           C  
ATOM   1338  OD1 ASP A 127      43.090  49.590  65.300  1.00  0.00           O  
ATOM   1339  OD2 ASP A 127      41.870  51.340  64.950  1.00  0.00           O1-
ATOM   1340  H   ASP A 127      40.270  50.750  63.500  1.00  0.00           H  
ATOM   1341  N   GLU A 128      38.800  46.950  65.170  1.00  0.00           N  
ATOM   1342  CA  GLU A 128      37.610  46.110  65.490  1.00  0.00           C  
ATOM   1343  C   GLU A 128      36.650  46.940  66.370  1.00  0.00           C  
ATOM   1344  O   GLU A 128      37.070  47.620  67.340  1.00  0.00           O  
ATOM   1345  CB  GLU A 128      38.140  44.900  66.270  1.00  0.00           C  
ATOM   1346  CG  GLU A 128      37.150  43.790  66.050  1.00  0.00           C  
ATOM   1347  CD  GLU A 128      37.560  42.450  66.650  1.00  0.00           C  
ATOM   1348  OE1 GLU A 128      37.750  42.330  67.870  1.00  0.00           O  
ATOM   1349  OE2 GLU A 128      37.820  41.490  65.910  1.00  0.00           O1-
ATOM   1350  H   GLU A 128      39.710  46.610  65.390  1.00  0.00           H  
ATOM   1351  N   TYR A 129      35.370  46.860  66.070  1.00  0.00           N  
ATOM   1352  CA  TYR A 129      34.170  47.560  66.710  1.00  0.00           C  
ATOM   1353  C   TYR A 129      34.180  49.080  66.370  1.00  0.00           C  
ATOM   1354  O   TYR A 129      33.180  49.690  66.860  1.00  0.00           O  
ATOM   1355  CB  TYR A 129      34.030  47.330  68.230  1.00  0.00           C  
ATOM   1356  CG  TYR A 129      33.850  45.860  68.590  1.00  0.00           C  
ATOM   1357  CD1 TYR A 129      32.680  45.160  68.920  1.00  0.00           C  
ATOM   1358  CD2 TYR A 129      34.990  45.100  68.670  1.00  0.00           C  
ATOM   1359  CE1 TYR A 129      32.600  43.790  69.220  1.00  0.00           C  
ATOM   1360  CE2 TYR A 129      34.980  43.760  68.930  1.00  0.00           C  
ATOM   1361  CZ  TYR A 129      33.790  43.080  69.160  1.00  0.00           C  
ATOM   1362  OH  TYR A 129      33.800  41.750  69.430  1.00  0.00           O  
ATOM   1363  H   TYR A 129      35.060  46.120  65.460  1.00  0.00           H  
ATOM   1364  HD1 TYR A 129      31.710  45.600  68.700  1.00  0.00           H  
ATOM   1365  HD2 TYR A 129      35.930  45.660  68.680  1.00  0.00           H  
ATOM   1366  HE1 TYR A 129      31.610  43.340  69.270  1.00  0.00           H  
ATOM   1367  HE2 TYR A 129      35.950  43.320  69.170  1.00  0.00           H  
ATOM   1368  HH  TYR A 129      32.920  41.310  69.250  1.00  0.00           H  
ATOM   1369  N   ALA A 130      35.280  49.590  65.800  1.00  0.00           N  
ATOM   1370  CA  ALA A 130      35.410  51.020  65.500  1.00  0.00           C  
ATOM   1371  C   ALA A 130      34.820  51.490  64.200  1.00  0.00           C  
ATOM   1372  O   ALA A 130      34.860  50.790  63.160  1.00  0.00           O  
ATOM   1373  CB  ALA A 130      36.820  51.630  65.690  1.00  0.00           C  
ATOM   1374  H   ALA A 130      36.070  49.010  65.620  1.00  0.00           H  
ATOM   1375  N   LEU A 131      34.060  52.600  64.360  1.00  0.00           N  
ATOM   1376  CA  LEU A 131      33.330  53.290  63.300  1.00  0.00           C  
ATOM   1377  C   LEU A 131      34.180  54.470  62.740  1.00  0.00           C  
ATOM   1378  O   LEU A 131      34.460  55.420  63.450  1.00  0.00           O  
ATOM   1379  CB  LEU A 131      32.110  53.880  63.950  1.00  0.00           C  
ATOM   1380  CG  LEU A 131      31.040  54.650  63.090  1.00  0.00           C  
ATOM   1381  CD1 LEU A 131      30.700  53.750  61.900  1.00  0.00           C  
ATOM   1382  CD2 LEU A 131      29.880  55.200  63.870  1.00  0.00           C  
ATOM   1383  H   LEU A 131      34.050  53.010  65.270  1.00  0.00           H  
ATOM   1384  N   LYS A 132      34.230  54.430  61.460  1.00  0.00           N  
ATOM   1385  CA  LYS A 132      34.730  55.530  60.660  1.00  0.00           C  
ATOM   1386  C   LYS A 132      33.740  56.040  59.590  1.00  0.00           C  
ATOM   1387  O   LYS A 132      32.930  55.280  59.060  1.00  0.00           O  
ATOM   1388  CB  LYS A 132      36.100  55.240  60.020  1.00  0.00           C  
ATOM   1389  CG  LYS A 132      37.240  55.410  61.020  1.00  0.00           C  
ATOM   1390  CD  LYS A 132      37.550  56.710  61.700  1.00  0.00           C  
ATOM   1391  CE  LYS A 132      38.830  56.550  62.520  1.00  0.00           C  
ATOM   1392  NZ  LYS A 132      39.440  57.900  62.610  1.00  0.00           N1+
ATOM   1393  H   LYS A 132      33.880  53.650  60.940  1.00  0.00           H  
ATOM   1394  HZ1 LYS A 132      38.780  58.640  62.760  1.00  0.00           H  
ATOM   1395  HZ2 LYS A 132      40.220  57.900  63.240  1.00  0.00           H  
ATOM   1396  HZ3 LYS A 132      39.800  58.210  61.730  1.00  0.00           H  
ATOM   1397  N   GLU A 133      33.930  57.380  59.340  1.00  0.00           N  
ATOM   1398  CA  GLU A 133      33.000  58.000  58.400  1.00  0.00           C  
ATOM   1399  C   GLU A 133      33.730  58.810  57.310  1.00  0.00           C  
ATOM   1400  O   GLU A 133      34.470  59.700  57.580  1.00  0.00           O  
ATOM   1401  CB  GLU A 133      32.050  58.880  59.230  1.00  0.00           C  
ATOM   1402  CG  GLU A 133      30.770  59.270  58.490  1.00  0.00           C  
ATOM   1403  CD  GLU A 133      29.810  59.980  59.470  1.00  0.00           C  
ATOM   1404  OE1 GLU A 133      29.020  59.270  60.110  1.00  0.00           O  
ATOM   1405  OE2 GLU A 133      29.820  61.220  59.560  1.00  0.00           O1-
ATOM   1406  H   GLU A 133      34.790  57.880  59.480  1.00  0.00           H  
ATOM   1407  N   TYR A 134      33.360  58.570  56.030  1.00  0.00           N  
ATOM   1408  CA  TYR A 134      34.100  59.050  54.850  1.00  0.00           C  
ATOM   1409  C   TYR A 134      33.130  59.900  53.950  1.00  0.00           C  
ATOM   1410  O   TYR A 134      33.050  59.680  52.760  1.00  0.00           O  
ATOM   1411  CB  TYR A 134      34.720  57.900  54.050  1.00  0.00           C  
ATOM   1412  CG  TYR A 134      35.930  57.290  54.690  1.00  0.00           C  
ATOM   1413  CD1 TYR A 134      37.130  57.910  54.480  1.00  0.00           C  
ATOM   1414  CD2 TYR A 134      35.900  56.120  55.410  1.00  0.00           C  
ATOM   1415  CE1 TYR A 134      38.300  57.310  54.920  1.00  0.00           C  
ATOM   1416  CE2 TYR A 134      37.030  55.530  55.970  1.00  0.00           C  
ATOM   1417  CZ  TYR A 134      38.220  56.120  55.650  1.00  0.00           C  
ATOM   1418  OH  TYR A 134      39.260  55.460  55.980  1.00  0.00           O  
ATOM   1419  H   TYR A 134      32.660  57.870  55.860  1.00  0.00           H  
ATOM   1420  HD1 TYR A 134      37.230  58.870  53.950  1.00  0.00           H  
ATOM   1421  HD2 TYR A 134      34.920  55.760  55.730  1.00  0.00           H  
ATOM   1422  HE1 TYR A 134      39.260  57.760  54.680  1.00  0.00           H  
ATOM   1423  HE2 TYR A 134      37.010  54.580  56.510  1.00  0.00           H  
ATOM   1424  HH  TYR A 134      38.900  54.860  56.700  1.00  0.00           H  
ATOM   1425  N   GLY A 135      32.780  61.120  54.360  1.00  0.00           N  
ATOM   1426  CA  GLY A 135      31.790  61.960  53.590  1.00  0.00           C  
ATOM   1427  C   GLY A 135      30.410  61.360  53.710  1.00  0.00           C  
ATOM   1428  O   GLY A 135      29.920  61.240  54.830  1.00  0.00           O  
ATOM   1429  H   GLY A 135      33.260  61.520  55.150  1.00  0.00           H  
ATOM   1430  N   VAL A 136      29.770  61.190  52.540  1.00  0.00           N  
ATOM   1431  CA  VAL A 136      28.530  60.330  52.410  1.00  0.00           C  
ATOM   1432  C   VAL A 136      28.530  58.880  52.870  1.00  0.00           C  
ATOM   1433  O   VAL A 136      27.480  58.290  53.070  1.00  0.00           O  
ATOM   1434  CB  VAL A 136      27.730  60.510  51.120  1.00  0.00           C  
ATOM   1435  CG1 VAL A 136      27.460  61.960  50.870  1.00  0.00           C  
ATOM   1436  CG2 VAL A 136      28.390  60.050  49.860  1.00  0.00           C  
ATOM   1437  H   VAL A 136      30.070  61.580  51.670  1.00  0.00           H  
ATOM   1438  N   MET A 137      29.680  58.220  53.100  1.00  0.00           N  
ATOM   1439  CA  MET A 137      29.720  56.800  53.590  1.00  0.00           C  
ATOM   1440  C   MET A 137      30.250  56.590  55.040  1.00  0.00           C  
ATOM   1441  O   MET A 137      31.170  57.290  55.470  1.00  0.00           O  
ATOM   1442  CB  MET A 137      30.360  55.700  52.730  1.00  0.00           C  
ATOM   1443  CG  MET A 137      29.670  55.470  51.380  1.00  0.00           C  
ATOM   1444  SD  MET A 137      30.090  56.700  50.080  1.00  0.00           S  
ATOM   1445  CE  MET A 137      29.060  56.120  48.720  1.00  0.00           C  
ATOM   1446  H   MET A 137      30.540  58.710  52.930  1.00  0.00           H  
ATOM   1447  N   ARG A 138      29.800  55.470  55.620  1.00  0.00           N  
ATOM   1448  CA  ARG A 138      30.340  54.970  56.890  1.00  0.00           C  
ATOM   1449  C   ARG A 138      30.850  53.560  56.760  1.00  0.00           C  
ATOM   1450  O   ARG A 138      30.260  52.670  56.200  1.00  0.00           O  
ATOM   1451  CB  ARG A 138      29.300  54.800  58.030  1.00  0.00           C  
ATOM   1452  CG  ARG A 138      28.710  56.130  58.450  1.00  0.00           C  
ATOM   1453  CD  ARG A 138      27.600  55.830  59.410  1.00  0.00           C  
ATOM   1454  NE  ARG A 138      27.080  57.050  59.960  1.00  0.00           N  
ATOM   1455  CZ  ARG A 138      25.800  57.320  60.110  1.00  0.00           C  
ATOM   1456  NH1 ARG A 138      24.730  56.510  59.840  1.00  0.00           N1+
ATOM   1457  NH2 ARG A 138      25.500  58.640  60.230  1.00  0.00           N  
ATOM   1458  H   ARG A 138      29.200  54.810  55.170  1.00  0.00           H  
ATOM   1459  HE  ARG A 138      27.730  57.810  59.930  1.00  0.00           H  
ATOM   1460 1HH1 ARG A 138      24.880  55.550  59.590  1.00  0.00           H  
ATOM   1461 2HH1 ARG A 138      23.830  56.880  59.620  1.00  0.00           H  
ATOM   1462 1HH2 ARG A 138      26.140  59.410  60.240  1.00  0.00           H  
ATOM   1463 2HH2 ARG A 138      24.550  58.890  60.370  1.00  0.00           H  
ATOM   1464  N   VAL A 139      31.890  53.270  57.540  1.00  0.00           N  
ATOM   1465  CA  VAL A 139      32.490  51.920  57.710  1.00  0.00           C  
ATOM   1466  C   VAL A 139      32.540  51.550  59.180  1.00  0.00           C  
ATOM   1467  O   VAL A 139      32.950  52.330  60.030  1.00  0.00           O  
ATOM   1468  CB  VAL A 139      33.850  51.590  57.080  1.00  0.00           C  
ATOM   1469  CG1 VAL A 139      33.650  51.090  55.620  1.00  0.00           C  
ATOM   1470  CG2 VAL A 139      34.840  52.680  57.240  1.00  0.00           C  
ATOM   1471  H   VAL A 139      32.280  53.970  58.140  1.00  0.00           H  
ATOM   1472  N   ARG A 140      32.130  50.330  59.380  1.00  0.00           N  
ATOM   1473  CA  ARG A 140      32.180  49.680  60.700  1.00  0.00           C  
ATOM   1474  C   ARG A 140      32.780  48.250  60.660  1.00  0.00           C  
ATOM   1475  O   ARG A 140      32.150  47.310  60.130  1.00  0.00           O  
ATOM   1476  CB  ARG A 140      30.780  49.620  61.300  1.00  0.00           C  
ATOM   1477  CG  ARG A 140      30.840  48.960  62.690  1.00  0.00           C  
ATOM   1478  CD  ARG A 140      31.180  49.980  63.820  1.00  0.00           C  
ATOM   1479  NE  ARG A 140      30.000  50.800  64.210  1.00  0.00           N  
ATOM   1480  CZ  ARG A 140      29.610  51.260  65.420  1.00  0.00           C  
ATOM   1481  NH1 ARG A 140      30.420  51.000  66.470  1.00  0.00           N1+
ATOM   1482  NH2 ARG A 140      28.620  52.130  65.590  1.00  0.00           N  
ATOM   1483  H   ARG A 140      31.680  49.840  58.640  1.00  0.00           H  
ATOM   1484  HE  ARG A 140      29.310  50.890  63.490  1.00  0.00           H  
ATOM   1485 1HH1 ARG A 140      31.320  50.560  66.440  1.00  0.00           H  
ATOM   1486 2HH1 ARG A 140      30.200  51.530  67.290  1.00  0.00           H  
ATOM   1487 1HH2 ARG A 140      28.090  52.400  64.790  1.00  0.00           H  
ATOM   1488 2HH2 ARG A 140      28.490  52.530  66.500  1.00  0.00           H  
ATOM   1489  N   ASN A 141      34.070  48.220  60.970  1.00  0.00           N  
ATOM   1490  CA  ASN A 141      34.830  46.980  61.030  1.00  0.00           C  
ATOM   1491  C   ASN A 141      34.520  46.180  62.340  1.00  0.00           C  
ATOM   1492  O   ASN A 141      35.100  46.500  63.370  1.00  0.00           O  
ATOM   1493  CB  ASN A 141      36.330  47.270  61.030  1.00  0.00           C  
ATOM   1494  CG  ASN A 141      37.200  46.040  60.930  1.00  0.00           C  
ATOM   1495  ND2 ASN A 141      38.510  46.140  61.130  1.00  0.00           N  
ATOM   1496  OD1 ASN A 141      36.800  44.990  60.430  1.00  0.00           O  
ATOM   1497  H   ASN A 141      34.680  49.000  61.140  1.00  0.00           H  
ATOM   1498 1HD2 ASN A 141      38.940  47.030  61.290  1.00  0.00           H  
ATOM   1499 2HD2 ASN A 141      39.170  45.390  61.120  1.00  0.00           H  
ATOM   1500  N   VAL A 142      33.430  45.380  62.320  1.00  0.00           N  
ATOM   1501  CA  VAL A 142      32.810  44.590  63.430  1.00  0.00           C  
ATOM   1502  C   VAL A 142      33.640  43.470  64.130  1.00  0.00           C  
ATOM   1503  O   VAL A 142      33.770  43.520  65.350  1.00  0.00           O  
ATOM   1504  CB  VAL A 142      31.430  44.090  63.100  1.00  0.00           C  
ATOM   1505  CG1 VAL A 142      30.460  45.250  63.160  1.00  0.00           C  
ATOM   1506  CG2 VAL A 142      31.300  43.250  61.810  1.00  0.00           C  
ATOM   1507  H   VAL A 142      33.050  45.230  61.410  1.00  0.00           H  
ATOM   1508  N   LYS A 143      33.980  42.430  63.390  1.00  0.00           N  
ATOM   1509  CA  LYS A 143      34.760  41.270  63.970  1.00  0.00           C  
ATOM   1510  C   LYS A 143      35.740  40.620  62.980  1.00  0.00           C  
ATOM   1511  O   LYS A 143      35.290  39.930  62.080  1.00  0.00           O  
ATOM   1512  CB  LYS A 143      33.770  40.220  64.470  1.00  0.00           C  
ATOM   1513  CG  LYS A 143      34.270  39.300  65.520  1.00  0.00           C  
ATOM   1514  CD  LYS A 143      34.730  40.200  66.660  1.00  0.00           C  
ATOM   1515  CE  LYS A 143      35.330  39.270  67.660  1.00  0.00           C  
ATOM   1516  NZ  LYS A 143      35.800  40.100  68.780  1.00  0.00           N1+
ATOM   1517  H   LYS A 143      33.800  42.490  62.410  1.00  0.00           H  
ATOM   1518  HZ1 LYS A 143      35.110  40.550  69.350  1.00  0.00           H  
ATOM   1519  HZ2 LYS A 143      36.350  39.480  69.350  1.00  0.00           H  
ATOM   1520  HZ3 LYS A 143      36.420  40.810  68.470  1.00  0.00           H  
ATOM   1521  N   GLU A 144      37.050  40.700  63.300  1.00  0.00           N  
ATOM   1522  CA  GLU A 144      38.080  40.160  62.410  1.00  0.00           C  
ATOM   1523  C   GLU A 144      38.270  38.650  62.640  1.00  0.00           C  
ATOM   1524  O   GLU A 144      39.180  38.200  63.280  1.00  0.00           O  
ATOM   1525  CB  GLU A 144      39.330  40.960  62.790  1.00  0.00           C  
ATOM   1526  CG  GLU A 144      39.140  42.450  62.660  1.00  0.00           C  
ATOM   1527  CD  GLU A 144      40.530  43.180  62.630  1.00  0.00           C  
ATOM   1528  OE1 GLU A 144      41.370  42.870  63.470  1.00  0.00           O  
ATOM   1529  OE2 GLU A 144      40.700  44.160  61.820  1.00  0.00           O1-
ATOM   1530  H   GLU A 144      37.300  41.230  64.110  1.00  0.00           H  
ATOM   1531  N   SER A 145      37.570  37.840  61.840  1.00  0.00           N  
ATOM   1532  CA  SER A 145      37.610  36.370  61.840  1.00  0.00           C  
ATOM   1533  C   SER A 145      38.850  35.720  61.220  1.00  0.00           C  
ATOM   1534  O   SER A 145      39.050  35.910  60.060  1.00  0.00           O  
ATOM   1535  CB  SER A 145      36.450  35.690  61.180  1.00  0.00           C  
ATOM   1536  OG  SER A 145      35.300  35.890  61.900  1.00  0.00           O  
ATOM   1537  H   SER A 145      37.030  38.380  61.200  1.00  0.00           H  
ATOM   1538  HG  SER A 145      34.700  36.500  61.380  1.00  0.00           H  
ATOM   1539  N   ALA A 146      39.780  35.420  62.100  1.00  0.00           N  
ATOM   1540  CA  ALA A 146      41.040  34.770  61.600  1.00  0.00           C  
ATOM   1541  C   ALA A 146      41.180  33.200  61.490  1.00  0.00           C  
ATOM   1542  O   ALA A 146      40.900  32.390  62.390  1.00  0.00           O  
ATOM   1543  CB  ALA A 146      42.170  35.240  62.560  1.00  0.00           C  
ATOM   1544  H   ALA A 146      39.660  35.400  63.100  1.00  0.00           H  
ATOM   1545  N   ALA A 147      41.550  32.840  60.260  1.00  0.00           N  
ATOM   1546  CA  ALA A 147      41.910  31.480  59.860  1.00  0.00           C  
ATOM   1547  C   ALA A 147      43.440  31.410  59.570  1.00  0.00           C  
ATOM   1548  O   ALA A 147      44.060  32.360  59.200  1.00  0.00           O  
ATOM   1549  CB  ALA A 147      41.020  31.010  58.670  1.00  0.00           C  
ATOM   1550  H   ALA A 147      41.600  33.490  59.510  1.00  0.00           H  
ATOM   1551  N   HIS A 148      43.960  30.180  59.760  1.00  0.00           N  
ATOM   1552  CA  HIS A 148      45.450  29.940  59.710  1.00  0.00           C  
ATOM   1553  C   HIS A 148      46.350  30.580  58.630  1.00  0.00           C  
ATOM   1554  O   HIS A 148      47.450  31.010  58.870  1.00  0.00           O  
ATOM   1555  CB  HIS A 148      45.830  28.500  59.840  1.00  0.00           C  
ATOM   1556  CG  HIS A 148      45.330  27.830  61.100  1.00  0.00           C  
ATOM   1557  CD2 HIS A 148      44.370  26.950  61.210  1.00  0.00           C  
ATOM   1558  ND1 HIS A 148      45.740  28.030  62.320  1.00  0.00           N  
ATOM   1559  CE1 HIS A 148      45.150  27.140  63.160  1.00  0.00           C  
ATOM   1560  NE2 HIS A 148      44.280  26.500  62.440  1.00  0.00           N  
ATOM   1561  H   HIS A 148      43.430  29.340  59.750  1.00  0.00           H  
ATOM   1562  HD2 HIS A 148      43.700  26.680  60.400  1.00  0.00           H  
ATOM   1563  HE1 HIS A 148      45.230  27.150  64.240  1.00  0.00           H  
ATOM   1564  HE2 HIS A 148      43.660  25.790  62.790  1.00  0.00           H  
ATOM   1565  N   ASP A 149      45.860  30.590  57.350  1.00  0.00           N  
ATOM   1566  CA  ASP A 149      46.440  31.290  56.190  1.00  0.00           C  
ATOM   1567  C   ASP A 149      45.810  32.660  55.850  1.00  0.00           C  
ATOM   1568  O   ASP A 149      46.490  33.660  55.630  1.00  0.00           O  
ATOM   1569  CB  ASP A 149      46.460  30.400  54.960  1.00  0.00           C  
ATOM   1570  CG  ASP A 149      47.360  29.160  55.110  1.00  0.00           C  
ATOM   1571  OD1 ASP A 149      48.600  29.220  54.880  1.00  0.00           O  
ATOM   1572  OD2 ASP A 149      46.840  28.070  55.370  1.00  0.00           O1-
ATOM   1573  H   ASP A 149      45.090  29.970  57.170  1.00  0.00           H  
ATOM   1574  N   TYR A 150      44.480  32.760  56.040  1.00  0.00           N  
ATOM   1575  CA  TYR A 150      43.600  33.900  55.660  1.00  0.00           C  
ATOM   1576  C   TYR A 150      42.590  34.480  56.710  1.00  0.00           C  
ATOM   1577  O   TYR A 150      41.880  33.860  57.410  1.00  0.00           O  
ATOM   1578  CB  TYR A 150      42.930  33.590  54.260  1.00  0.00           C  
ATOM   1579  CG  TYR A 150      42.180  32.300  54.360  1.00  0.00           C  
ATOM   1580  CD1 TYR A 150      40.850  32.360  54.770  1.00  0.00           C  
ATOM   1581  CD2 TYR A 150      42.820  31.140  53.850  1.00  0.00           C  
ATOM   1582  CE1 TYR A 150      40.080  31.240  54.760  1.00  0.00           C  
ATOM   1583  CE2 TYR A 150      42.020  29.990  53.880  1.00  0.00           C  
ATOM   1584  CZ  TYR A 150      40.690  30.080  54.310  1.00  0.00           C  
ATOM   1585  OH  TYR A 150      40.050  28.920  54.700  1.00  0.00           O  
ATOM   1586  H   TYR A 150      43.940  32.010  56.420  1.00  0.00           H  
ATOM   1587  HD1 TYR A 150      40.470  33.310  55.140  1.00  0.00           H  
ATOM   1588  HD2 TYR A 150      43.910  31.180  53.780  1.00  0.00           H  
ATOM   1589  HE1 TYR A 150      38.990  31.260  54.810  1.00  0.00           H  
ATOM   1590  HE2 TYR A 150      42.460  29.100  53.420  1.00  0.00           H  
ATOM   1591  HH  TYR A 150      40.380  28.200  54.080  1.00  0.00           H  
ATOM   1592  N   THR A 151      42.760  35.760  57.040  1.00  0.00           N  
ATOM   1593  CA  THR A 151      41.930  36.590  57.910  1.00  0.00           C  
ATOM   1594  C   THR A 151      40.740  37.210  57.160  1.00  0.00           C  
ATOM   1595  O   THR A 151      40.920  37.820  56.070  1.00  0.00           O  
ATOM   1596  CB  THR A 151      42.820  37.710  58.520  1.00  0.00           C  
ATOM   1597  CG2 THR A 151      42.170  38.990  58.990  1.00  0.00           C  
ATOM   1598  OG1 THR A 151      43.610  37.120  59.520  1.00  0.00           O  
ATOM   1599  H   THR A 151      43.420  36.320  56.520  1.00  0.00           H  
ATOM   1600  HG1 THR A 151      43.650  37.750  60.290  1.00  0.00           H  
ATOM   1601  N   LEU A 152      39.590  37.020  57.660  1.00  0.00           N  
ATOM   1602  CA  LEU A 152      38.340  37.670  57.140  1.00  0.00           C  
ATOM   1603  C   LEU A 152      37.970  38.930  57.940  1.00  0.00           C  
ATOM   1604  O   LEU A 152      38.240  39.020  59.160  1.00  0.00           O  
ATOM   1605  CB  LEU A 152      37.290  36.580  57.310  1.00  0.00           C  
ATOM   1606  CG  LEU A 152      37.200  35.830  55.960  1.00  0.00           C  
ATOM   1607  CD1 LEU A 152      38.260  34.680  55.870  1.00  0.00           C  
ATOM   1608  CD2 LEU A 152      35.750  35.290  55.770  1.00  0.00           C  
ATOM   1609  H   LEU A 152      39.320  36.240  58.230  1.00  0.00           H  
ATOM   1610  N   ARG A 153      37.580  39.980  57.240  1.00  0.00           N  
ATOM   1611  CA  ARG A 153      37.110  41.210  57.950  1.00  0.00           C  
ATOM   1612  C   ARG A 153      35.870  41.750  57.180  1.00  0.00           C  
ATOM   1613  O   ARG A 153      35.990  42.250  56.060  1.00  0.00           O  
ATOM   1614  CB  ARG A 153      38.200  42.290  57.870  1.00  0.00           C  
ATOM   1615  CG  ARG A 153      39.470  42.040  58.600  1.00  0.00           C  
ATOM   1616  CD  ARG A 153      40.420  43.170  58.300  1.00  0.00           C  
ATOM   1617  NE  ARG A 153      41.520  43.170  59.310  1.00  0.00           N  
ATOM   1618  CZ  ARG A 153      42.750  42.960  58.930  1.00  0.00           C  
ATOM   1619  NH1 ARG A 153      43.100  42.850  57.640  1.00  0.00           N1+
ATOM   1620  NH2 ARG A 153      43.550  42.330  59.820  1.00  0.00           N  
ATOM   1621  H   ARG A 153      37.540  39.890  56.240  1.00  0.00           H  
ATOM   1622  HE  ARG A 153      41.280  43.670  60.140  1.00  0.00           H  
ATOM   1623 1HH1 ARG A 153      42.420  43.010  56.930  1.00  0.00           H  
ATOM   1624 2HH1 ARG A 153      44.080  42.820  57.460  1.00  0.00           H  
ATOM   1625 1HH2 ARG A 153      43.120  42.180  60.710  1.00  0.00           H  
ATOM   1626 2HH2 ARG A 153      44.380  41.830  59.600  1.00  0.00           H  
ATOM   1627  N   GLU A 154      34.770  41.560  57.910  1.00  0.00           N  
ATOM   1628  CA  GLU A 154      33.490  42.030  57.420  1.00  0.00           C  
ATOM   1629  C   GLU A 154      33.180  43.480  57.780  1.00  0.00           C  
ATOM   1630  O   GLU A 154      32.870  43.880  58.900  1.00  0.00           O  
ATOM   1631  CB  GLU A 154      32.370  41.050  57.700  1.00  0.00           C  
ATOM   1632  CG  GLU A 154      32.320  40.640  59.170  1.00  0.00           C  
ATOM   1633  CD  GLU A 154      31.110  39.760  59.500  1.00  0.00           C  
ATOM   1634  OE1 GLU A 154      31.340  38.620  59.930  1.00  0.00           O  
ATOM   1635  OE2 GLU A 154      30.010  40.300  59.590  1.00  0.00           O1-
ATOM   1636  H   GLU A 154      34.780  40.910  58.670  1.00  0.00           H  
ATOM   1637  N   LEU A 155      33.590  44.380  56.940  1.00  0.00           N  
ATOM   1638  CA  LEU A 155      33.310  45.850  56.990  1.00  0.00           C  
ATOM   1639  C   LEU A 155      31.820  46.150  56.660  1.00  0.00           C  
ATOM   1640  O   LEU A 155      31.490  46.270  55.460  1.00  0.00           O  
ATOM   1641  CB  LEU A 155      34.220  46.710  56.030  1.00  0.00           C  
ATOM   1642  CG  LEU A 155      35.680  46.820  56.410  1.00  0.00           C  
ATOM   1643  CD1 LEU A 155      36.610  45.600  56.360  1.00  0.00           C  
ATOM   1644  CD2 LEU A 155      36.210  48.050  55.740  1.00  0.00           C  
ATOM   1645  H   LEU A 155      33.660  44.130  55.970  1.00  0.00           H  
ATOM   1646  N   LYS A 156      31.140  46.570  57.700  1.00  0.00           N  
ATOM   1647  CA  LYS A 156      29.760  47.130  57.690  1.00  0.00           C  
ATOM   1648  C   LYS A 156      29.740  48.540  57.080  1.00  0.00           C  
ATOM   1649  O   LYS A 156      30.240  49.530  57.640  1.00  0.00           O  
ATOM   1650  CB  LYS A 156      29.240  47.060  59.110  1.00  0.00           C  
ATOM   1651  CG  LYS A 156      27.790  46.950  59.080  1.00  0.00           C  
ATOM   1652  CD  LYS A 156      27.300  47.040  60.550  1.00  0.00           C  
ATOM   1653  CE  LYS A 156      25.820  46.820  60.670  1.00  0.00           C  
ATOM   1654  NZ  LYS A 156      25.410  45.460  60.510  1.00  0.00           N1+
ATOM   1655  H   LYS A 156      31.510  46.440  58.620  1.00  0.00           H  
ATOM   1656  HZ1 LYS A 156      25.350  45.110  59.580  1.00  0.00           H  
ATOM   1657  HZ2 LYS A 156      26.100  44.940  61.000  1.00  0.00           H  
ATOM   1658  HZ3 LYS A 156      24.490  45.350  60.900  1.00  0.00           H  
ATOM   1659  N   LEU A 157      29.500  48.410  55.810  1.00  0.00           N  
ATOM   1660  CA  LEU A 157      29.380  49.550  54.900  1.00  0.00           C  
ATOM   1661  C   LEU A 157      27.970  50.100  54.890  1.00  0.00           C  
ATOM   1662  O   LEU A 157      27.060  49.460  54.420  1.00  0.00           O  
ATOM   1663  CB  LEU A 157      29.830  49.150  53.510  1.00  0.00           C  
ATOM   1664  CG  LEU A 157      29.970  50.240  52.450  1.00  0.00           C  
ATOM   1665  CD1 LEU A 157      31.070  51.260  52.840  1.00  0.00           C  
ATOM   1666  CD2 LEU A 157      30.220  49.670  51.040  1.00  0.00           C  
ATOM   1667  H   LEU A 157      29.320  47.500  55.430  1.00  0.00           H  
ATOM   1668  N   SER A 158      27.880  51.430  55.010  1.00  0.00           N  
ATOM   1669  CA  SER A 158      26.610  52.140  54.680  1.00  0.00           C  
ATOM   1670  C   SER A 158      26.760  53.600  54.190  1.00  0.00           C  
ATOM   1671  O   SER A 158      27.650  54.410  54.460  1.00  0.00           O  
ATOM   1672  CB  SER A 158      25.720  52.240  55.950  1.00  0.00           C  
ATOM   1673  OG  SER A 158      26.330  52.750  57.120  1.00  0.00           O  
ATOM   1674  H   SER A 158      28.510  51.910  55.620  1.00  0.00           H  
ATOM   1675  HG  SER A 158      25.610  53.120  57.710  1.00  0.00           H  
ATOM   1676  N   LYS A 159      25.620  54.120  53.720  1.00  0.00           N  
ATOM   1677  CA  LYS A 159      25.420  55.560  53.570  1.00  0.00           C  
ATOM   1678  C   LYS A 159      25.090  56.320  54.830  1.00  0.00           C  
ATOM   1679  O   LYS A 159      24.610  55.830  55.850  1.00  0.00           O  
ATOM   1680  CB  LYS A 159      24.270  55.940  52.590  1.00  0.00           C  
ATOM   1681  CG  LYS A 159      25.020  56.310  51.350  1.00  0.00           C  
ATOM   1682  CD  LYS A 159      24.140  56.890  50.300  1.00  0.00           C  
ATOM   1683  CE  LYS A 159      24.860  57.070  48.950  1.00  0.00           C  
ATOM   1684  NZ  LYS A 159      23.870  57.650  48.050  1.00  0.00           N1+
ATOM   1685  H   LYS A 159      24.760  53.620  53.660  1.00  0.00           H  
ATOM   1686  HZ1 LYS A 159      24.230  57.720  47.120  1.00  0.00           H  
ATOM   1687  HZ2 LYS A 159      23.080  57.060  47.900  1.00  0.00           H  
ATOM   1688  HZ3 LYS A 159      23.540  58.570  48.290  1.00  0.00           H  
ATOM   1689  N   VAL A 160      25.580  57.580  54.880  1.00  0.00           N  
ATOM   1690  CA  VAL A 160      25.180  58.580  55.850  1.00  0.00           C  
ATOM   1691  C   VAL A 160      23.760  59.180  55.550  1.00  0.00           C  
ATOM   1692  O   VAL A 160      23.290  59.270  54.410  1.00  0.00           O  
ATOM   1693  CB  VAL A 160      26.230  59.670  55.870  1.00  0.00           C  
ATOM   1694  CG1 VAL A 160      25.950  61.020  56.530  1.00  0.00           C  
ATOM   1695  CG2 VAL A 160      27.570  59.140  56.440  1.00  0.00           C  
ATOM   1696  H   VAL A 160      26.470  57.880  54.520  1.00  0.00           H  
ATOM   1697  N   GLY A 161      22.900  59.230  56.610  1.00  0.00           N  
ATOM   1698  CA  GLY A 161      21.530  59.830  56.490  1.00  0.00           C  
ATOM   1699  C   GLY A 161      20.510  58.890  55.880  1.00  0.00           C  
ATOM   1700  O   GLY A 161      19.420  58.880  56.410  1.00  0.00           O  
ATOM   1701  H   GLY A 161      23.180  59.010  57.540  1.00  0.00           H  
ATOM   1702  N   GLN A 162      20.740  58.470  54.690  1.00  0.00           N  
ATOM   1703  CA  GLN A 162      19.850  57.530  53.970  1.00  0.00           C  
ATOM   1704  C   GLN A 162      19.700  56.240  54.790  1.00  0.00           C  
ATOM   1705  O   GLN A 162      20.610  55.830  55.520  1.00  0.00           O  
ATOM   1706  CB  GLN A 162      20.560  57.310  52.660  1.00  0.00           C  
ATOM   1707  CG  GLN A 162      19.570  57.060  51.540  1.00  0.00           C  
ATOM   1708  CD  GLN A 162      20.360  56.820  50.220  1.00  0.00           C  
ATOM   1709  NE2 GLN A 162      20.350  55.570  49.870  1.00  0.00           N  
ATOM   1710  OE1 GLN A 162      21.000  57.630  49.550  1.00  0.00           O  
ATOM   1711  H   GLN A 162      21.580  58.760  54.240  1.00  0.00           H  
ATOM   1712 1HE2 GLN A 162      19.830  54.890  50.390  1.00  0.00           H  
ATOM   1713 2HE2 GLN A 162      20.940  55.230  49.150  1.00  0.00           H  
ATOM   1714  N   GLY A 163      18.390  55.790  54.800  1.00  0.00           N  
ATOM   1715  CA  GLY A 163      17.940  54.480  55.360  1.00  0.00           C  
ATOM   1716  C   GLY A 163      18.250  53.120  54.650  1.00  0.00           C  
ATOM   1717  O   GLY A 163      18.010  53.000  53.440  1.00  0.00           O  
ATOM   1718  H   GLY A 163      17.690  56.460  54.550  1.00  0.00           H  
ATOM   1719  N   ASN A 164      18.550  52.150  55.460  1.00  0.00           N  
ATOM   1720  CA  ASN A 164      18.580  50.680  55.180  1.00  0.00           C  
ATOM   1721  C   ASN A 164      19.620  49.990  54.280  1.00  0.00           C  
ATOM   1722  O   ASN A 164      19.320  48.970  53.700  1.00  0.00           O  
ATOM   1723  CB  ASN A 164      17.160  50.210  54.840  1.00  0.00           C  
ATOM   1724  CG  ASN A 164      16.170  50.360  56.050  1.00  0.00           C  
ATOM   1725  ND2 ASN A 164      15.300  51.330  55.930  1.00  0.00           N  
ATOM   1726  OD1 ASN A 164      16.230  49.560  56.980  1.00  0.00           O  
ATOM   1727  H   ASN A 164      18.890  52.440  56.350  1.00  0.00           H  
ATOM   1728 1HD2 ASN A 164      15.290  51.970  55.160  1.00  0.00           H  
ATOM   1729 2HD2 ASN A 164      14.700  51.550  56.700  1.00  0.00           H  
ATOM   1730  N   THR A 165      20.710  50.740  54.270  1.00  0.00           N  
ATOM   1731  CA  THR A 165      21.870  50.280  53.420  1.00  0.00           C  
ATOM   1732  C   THR A 165      22.820  49.290  54.160  1.00  0.00           C  
ATOM   1733  O   THR A 165      23.430  48.460  53.430  1.00  0.00           O  
ATOM   1734  CB  THR A 165      22.660  51.410  52.720  1.00  0.00           C  
ATOM   1735  CG2 THR A 165      21.730  52.280  51.920  1.00  0.00           C  
ATOM   1736  OG1 THR A 165      23.350  52.290  53.660  1.00  0.00           O  
ATOM   1737  H   THR A 165      20.950  51.300  55.070  1.00  0.00           H  
ATOM   1738  HG1 THR A 165      22.750  52.650  54.380  1.00  0.00           H  
ATOM   1739  N   GLU A 166      22.950  49.300  55.470  1.00  0.00           N  
ATOM   1740  CA  GLU A 166      23.960  48.580  56.260  1.00  0.00           C  
ATOM   1741  C   GLU A 166      24.300  47.130  55.750  1.00  0.00           C  
ATOM   1742  O   GLU A 166      23.490  46.200  55.860  1.00  0.00           O  
ATOM   1743  CB  GLU A 166      23.600  48.670  57.710  1.00  0.00           C  
ATOM   1744  CG  GLU A 166      23.530  50.050  58.330  1.00  0.00           C  
ATOM   1745  CD  GLU A 166      22.470  51.030  57.920  1.00  0.00           C  
ATOM   1746  OE1 GLU A 166      22.750  52.250  58.090  1.00  0.00           O  
ATOM   1747  OE2 GLU A 166      21.470  50.570  57.340  1.00  0.00           O1-
ATOM   1748  H   GLU A 166      22.340  49.830  56.050  1.00  0.00           H  
ATOM   1749  N   ARG A 167      25.480  46.990  55.100  1.00  0.00           N  
ATOM   1750  CA  ARG A 167      25.960  45.760  54.420  1.00  0.00           C  
ATOM   1751  C   ARG A 167      27.460  45.340  54.480  1.00  0.00           C  
ATOM   1752  O   ARG A 167      28.340  46.200  54.520  1.00  0.00           O  
ATOM   1753  CB  ARG A 167      25.510  45.690  52.940  1.00  0.00           C  
ATOM   1754  CG  ARG A 167      25.950  46.890  52.120  1.00  0.00           C  
ATOM   1755  CD  ARG A 167      25.410  46.700  50.680  1.00  0.00           C  
ATOM   1756  NE  ARG A 167      25.660  47.820  49.760  1.00  0.00           N  
ATOM   1757  CZ  ARG A 167      24.740  48.690  49.250  1.00  0.00           C  
ATOM   1758  NH1 ARG A 167      23.450  48.750  49.570  1.00  0.00           N1+
ATOM   1759  NH2 ARG A 167      25.150  49.510  48.300  1.00  0.00           N  
ATOM   1760  H   ARG A 167      26.070  47.770  54.870  1.00  0.00           H  
ATOM   1761  HE  ARG A 167      26.630  47.930  49.540  1.00  0.00           H  
ATOM   1762 1HH1 ARG A 167      22.930  48.090  50.110  1.00  0.00           H  
ATOM   1763 2HH1 ARG A 167      22.830  49.450  49.220  1.00  0.00           H  
ATOM   1764 1HH2 ARG A 167      26.130  49.590  48.120  1.00  0.00           H  
ATOM   1765 2HH2 ARG A 167      24.420  49.930  47.770  1.00  0.00           H  
ATOM   1766  N   THR A 168      27.670  44.080  54.780  1.00  0.00           N  
ATOM   1767  CA  THR A 168      29.000  43.560  55.120  1.00  0.00           C  
ATOM   1768  C   THR A 168      29.850  43.280  53.880  1.00  0.00           C  
ATOM   1769  O   THR A 168      30.020  42.120  53.490  1.00  0.00           O  
ATOM   1770  CB  THR A 168      28.970  42.270  55.950  1.00  0.00           C  
ATOM   1771  CG2 THR A 168      29.180  42.480  57.420  1.00  0.00           C  
ATOM   1772  OG1 THR A 168      27.890  41.450  55.700  1.00  0.00           O  
ATOM   1773  H   THR A 168      26.880  43.470  54.890  1.00  0.00           H  
ATOM   1774  HG1 THR A 168      28.070  40.550  56.100  1.00  0.00           H  
ATOM   1775  N   VAL A 169      30.690  44.270  53.590  1.00  0.00           N  
ATOM   1776  CA  VAL A 169      31.760  44.000  52.520  1.00  0.00           C  
ATOM   1777  C   VAL A 169      32.960  43.360  53.190  1.00  0.00           C  
ATOM   1778  O   VAL A 169      33.450  43.750  54.250  1.00  0.00           O  
ATOM   1779  CB  VAL A 169      32.120  45.340  51.900  1.00  0.00           C  
ATOM   1780  CG1 VAL A 169      33.400  45.360  51.030  1.00  0.00           C  
ATOM   1781  CG2 VAL A 169      30.940  46.040  51.180  1.00  0.00           C  
ATOM   1782  H   VAL A 169      30.590  45.250  53.790  1.00  0.00           H  
ATOM   1783  N   TRP A 170      33.420  42.300  52.530  1.00  0.00           N  
ATOM   1784  CA  TRP A 170      34.370  41.390  53.090  1.00  0.00           C  
ATOM   1785  C   TRP A 170      35.830  41.590  52.600  1.00  0.00           C  
ATOM   1786  O   TRP A 170      36.070  41.700  51.410  1.00  0.00           O  
ATOM   1787  CB  TRP A 170      33.890  39.960  52.780  1.00  0.00           C  
ATOM   1788  CG  TRP A 170      32.590  39.410  53.360  1.00  0.00           C  
ATOM   1789  CD1 TRP A 170      31.430  39.370  52.740  1.00  0.00           C  
ATOM   1790  CD2 TRP A 170      32.500  38.560  54.460  1.00  0.00           C  
ATOM   1791  CE2 TRP A 170      31.240  38.070  54.520  1.00  0.00           C  
ATOM   1792  CE3 TRP A 170      33.310  38.210  55.550  1.00  0.00           C  
ATOM   1793  NE1 TRP A 170      30.650  38.610  53.490  1.00  0.00           N  
ATOM   1794  CZ2 TRP A 170      30.690  37.340  55.550  1.00  0.00           C  
ATOM   1795  CZ3 TRP A 170      32.850  37.490  56.620  1.00  0.00           C  
ATOM   1796  CH2 TRP A 170      31.480  37.090  56.670  1.00  0.00           C  
ATOM   1797  H   TRP A 170      33.200  42.190  51.560  1.00  0.00           H  
ATOM   1798  HD1 TRP A 170      31.150  40.150  52.020  1.00  0.00           H  
ATOM   1799  HE1 TRP A 170      29.660  38.630  53.350  1.00  0.00           H  
ATOM   1800  HE3 TRP A 170      34.390  38.320  55.620  1.00  0.00           H  
ATOM   1801  HZ2 TRP A 170      29.780  36.760  55.400  1.00  0.00           H  
ATOM   1802  HZ3 TRP A 170      33.620  37.110  57.280  1.00  0.00           H  
ATOM   1803  HH2 TRP A 170      31.120  36.650  57.600  1.00  0.00           H  
ATOM   1804  N   GLN A 171      36.680  41.990  53.510  1.00  0.00           N  
ATOM   1805  CA  GLN A 171      38.160  42.010  53.230  1.00  0.00           C  
ATOM   1806  C   GLN A 171      38.520  40.500  53.400  1.00  0.00           C  
ATOM   1807  O   GLN A 171      38.140  39.850  54.430  1.00  0.00           O  
ATOM   1808  CB  GLN A 171      39.010  42.880  54.200  1.00  0.00           C  
ATOM   1809  CG  GLN A 171      40.390  43.090  53.590  1.00  0.00           C  
ATOM   1810  CD  GLN A 171      41.160  44.100  54.440  1.00  0.00           C  
ATOM   1811  NE2 GLN A 171      41.000  45.340  54.320  1.00  0.00           N  
ATOM   1812  OE1 GLN A 171      41.990  43.720  55.220  1.00  0.00           O  
ATOM   1813  H   GLN A 171      36.480  42.170  54.470  1.00  0.00           H  
ATOM   1814 1HE2 GLN A 171      40.400  45.720  53.620  1.00  0.00           H  
ATOM   1815 2HE2 GLN A 171      41.620  45.840  54.930  1.00  0.00           H  
ATOM   1816  N   TYR A 172      39.350  40.060  52.470  1.00  0.00           N  
ATOM   1817  CA  TYR A 172      40.090  38.820  52.400  1.00  0.00           C  
ATOM   1818  C   TYR A 172      41.630  38.870  52.420  1.00  0.00           C  
ATOM   1819  O   TYR A 172      42.370  38.780  51.440  1.00  0.00           O  
ATOM   1820  CB  TYR A 172      39.630  38.020  51.180  1.00  0.00           C  
ATOM   1821  CG  TYR A 172      38.550  36.970  51.450  1.00  0.00           C  
ATOM   1822  CD1 TYR A 172      38.920  35.650  51.640  1.00  0.00           C  
ATOM   1823  CD2 TYR A 172      37.170  37.260  51.630  1.00  0.00           C  
ATOM   1824  CE1 TYR A 172      38.000  34.710  52.090  1.00  0.00           C  
ATOM   1825  CE2 TYR A 172      36.190  36.370  52.000  1.00  0.00           C  
ATOM   1826  CZ  TYR A 172      36.670  35.080  52.200  1.00  0.00           C  
ATOM   1827  OH  TYR A 172      35.690  34.260  52.520  1.00  0.00           O  
ATOM   1828  H   TYR A 172      39.260  40.530  51.590  1.00  0.00           H  
ATOM   1829  HD1 TYR A 172      39.980  35.400  51.710  1.00  0.00           H  
ATOM   1830  HD2 TYR A 172      36.920  38.320  51.600  1.00  0.00           H  
ATOM   1831  HE1 TYR A 172      38.400  33.790  52.520  1.00  0.00           H  
ATOM   1832  HE2 TYR A 172      35.150  36.700  52.050  1.00  0.00           H  
ATOM   1833  HH  TYR A 172      35.990  33.530  53.120  1.00  0.00           H  
ATOM   1834  N   HIS A 173      42.060  39.060  53.670  1.00  0.00           N  
ATOM   1835  CA  HIS A 173      43.500  39.250  53.910  1.00  0.00           C  
ATOM   1836  C   HIS A 173      44.280  37.960  54.040  1.00  0.00           C  
ATOM   1837  O   HIS A 173      44.050  37.150  54.930  1.00  0.00           O  
ATOM   1838  CB  HIS A 173      43.670  40.140  55.070  1.00  0.00           C  
ATOM   1839  CG  HIS A 173      45.060  40.840  55.260  1.00  0.00           C  
ATOM   1840  CD2 HIS A 173      45.540  42.030  54.850  1.00  0.00           C  
ATOM   1841  ND1 HIS A 173      46.120  40.190  55.760  1.00  0.00           N  
ATOM   1842  CE1 HIS A 173      47.170  41.000  55.790  1.00  0.00           C  
ATOM   1843  NE2 HIS A 173      46.810  42.150  55.220  1.00  0.00           N  
ATOM   1844  H   HIS A 173      41.550  38.820  54.490  1.00  0.00           H  
ATOM   1845  HD2 HIS A 173      45.040  42.810  54.280  1.00  0.00           H  
ATOM   1846  HE1 HIS A 173      48.180  40.750  56.150  1.00  0.00           H  
ATOM   1847  HE2 HIS A 173      47.230  43.050  55.210  1.00  0.00           H  
ATOM   1848  N   PHE A 174      45.090  37.740  52.990  1.00  0.00           N  
ATOM   1849  CA  PHE A 174      46.000  36.590  52.810  1.00  0.00           C  
ATOM   1850  C   PHE A 174      47.340  36.850  53.600  1.00  0.00           C  
ATOM   1851  O   PHE A 174      48.400  37.060  52.970  1.00  0.00           O  
ATOM   1852  CB  PHE A 174      46.030  36.260  51.370  1.00  0.00           C  
ATOM   1853  CG  PHE A 174      46.550  34.860  51.040  1.00  0.00           C  
ATOM   1854  CD1 PHE A 174      45.710  33.800  50.730  1.00  0.00           C  
ATOM   1855  CD2 PHE A 174      47.910  34.540  51.150  1.00  0.00           C  
ATOM   1856  CE1 PHE A 174      46.190  32.530  50.560  1.00  0.00           C  
ATOM   1857  CE2 PHE A 174      48.410  33.280  51.100  1.00  0.00           C  
ATOM   1858  CZ  PHE A 174      47.520  32.280  50.820  1.00  0.00           C  
ATOM   1859  H   PHE A 174      45.130  38.360  52.210  1.00  0.00           H  
ATOM   1860  HD1 PHE A 174      44.680  33.950  50.400  1.00  0.00           H  
ATOM   1861  HD2 PHE A 174      48.630  35.360  51.100  1.00  0.00           H  
ATOM   1862  HE1 PHE A 174      45.580  31.760  50.080  1.00  0.00           H  
ATOM   1863  HE2 PHE A 174      49.480  33.120  51.140  1.00  0.00           H  
ATOM   1864  HZ  PHE A 174      47.890  31.280  50.610  1.00  0.00           H  
ATOM   1865  N   ARG A 175      47.220  36.420  54.850  1.00  0.00           N  
ATOM   1866  CA  ARG A 175      48.320  36.650  55.790  1.00  0.00           C  
ATOM   1867  C   ARG A 175      49.660  35.980  55.380  1.00  0.00           C  
ATOM   1868  O   ARG A 175      50.650  36.690  55.360  1.00  0.00           O  
ATOM   1869  CB  ARG A 175      47.970  36.250  57.220  1.00  0.00           C  
ATOM   1870  CG  ARG A 175      46.770  36.870  57.870  1.00  0.00           C  
ATOM   1871  CD  ARG A 175      46.840  36.760  59.400  1.00  0.00           C  
ATOM   1872  NE  ARG A 175      47.080  35.390  59.800  1.00  0.00           N  
ATOM   1873  CZ  ARG A 175      46.230  34.670  60.550  1.00  0.00           C  
ATOM   1874  NH1 ARG A 175      44.990  35.070  60.850  1.00  0.00           N1+
ATOM   1875  NH2 ARG A 175      46.600  33.420  60.830  1.00  0.00           N  
ATOM   1876  H   ARG A 175      46.410  35.930  55.170  1.00  0.00           H  
ATOM   1877  HE  ARG A 175      48.010  35.030  59.740  1.00  0.00           H  
ATOM   1878 1HH1 ARG A 175      44.530  35.820  60.380  1.00  0.00           H  
ATOM   1879 2HH1 ARG A 175      44.540  34.560  61.580  1.00  0.00           H  
ATOM   1880 1HH2 ARG A 175      47.410  33.030  60.400  1.00  0.00           H  
ATOM   1881 2HH2 ARG A 175      46.050  32.830  61.420  1.00  0.00           H  
ATOM   1882  N   THR A 176      49.730  34.700  54.990  1.00  0.00           N  
ATOM   1883  CA  THR A 176      50.980  33.820  54.820  1.00  0.00           C  
ATOM   1884  C   THR A 176      51.870  34.020  53.540  1.00  0.00           C  
ATOM   1885  O   THR A 176      52.820  33.250  53.270  1.00  0.00           O  
ATOM   1886  CB  THR A 176      50.660  32.390  55.060  1.00  0.00           C  
ATOM   1887  CG2 THR A 176      50.970  31.840  56.430  1.00  0.00           C  
ATOM   1888  OG1 THR A 176      49.350  32.100  54.610  1.00  0.00           O  
ATOM   1889  H   THR A 176      48.900  34.140  54.920  1.00  0.00           H  
ATOM   1890  HG1 THR A 176      49.260  31.120  54.470  1.00  0.00           H  
ATOM   1891  N   TRP A 177      51.750  35.070  52.720  1.00  0.00           N  
ATOM   1892  CA  TRP A 177      52.540  35.230  51.470  1.00  0.00           C  
ATOM   1893  C   TRP A 177      53.920  35.750  51.720  1.00  0.00           C  
ATOM   1894  O   TRP A 177      54.010  36.630  52.570  1.00  0.00           O  
ATOM   1895  CB  TRP A 177      51.680  36.210  50.590  1.00  0.00           C  
ATOM   1896  CG  TRP A 177      52.010  36.280  49.080  1.00  0.00           C  
ATOM   1897  CD1 TRP A 177      53.260  36.460  48.540  1.00  0.00           C  
ATOM   1898  CD2 TRP A 177      51.220  35.720  48.090  1.00  0.00           C  
ATOM   1899  CE2 TRP A 177      52.000  35.470  47.060  1.00  0.00           C  
ATOM   1900  CE3 TRP A 177      49.840  35.390  48.150  1.00  0.00           C  
ATOM   1901  NE1 TRP A 177      53.270  35.860  47.300  1.00  0.00           N  
ATOM   1902  CZ2 TRP A 177      51.430  34.710  46.050  1.00  0.00           C  
ATOM   1903  CZ3 TRP A 177      49.350  34.600  47.120  1.00  0.00           C  
ATOM   1904  CH2 TRP A 177      50.140  34.230  46.050  1.00  0.00           C  
ATOM   1905  H   TRP A 177      51.000  35.730  52.750  1.00  0.00           H  
ATOM   1906  HD1 TRP A 177      53.990  37.160  48.960  1.00  0.00           H  
ATOM   1907  HE1 TRP A 177      54.100  35.790  46.750  1.00  0.00           H  
ATOM   1908  HE3 TRP A 177      49.130  35.960  48.750  1.00  0.00           H  
ATOM   1909  HZ2 TRP A 177      52.010  34.380  45.190  1.00  0.00           H  
ATOM   1910  HZ3 TRP A 177      48.320  34.290  47.280  1.00  0.00           H  
ATOM   1911  HH2 TRP A 177      49.840  33.370  45.460  1.00  0.00           H  
ATOM   1912  N   PRO A 178      54.920  35.110  51.140  1.00  0.00           N  
ATOM   1913  CA  PRO A 178      56.350  35.390  51.410  1.00  0.00           C  
ATOM   1914  C   PRO A 178      56.820  36.780  50.860  1.00  0.00           C  
ATOM   1915  O   PRO A 178      56.440  37.160  49.800  1.00  0.00           O  
ATOM   1916  CB  PRO A 178      57.140  34.220  50.750  1.00  0.00           C  
ATOM   1917  CG  PRO A 178      56.170  33.050  50.710  1.00  0.00           C  
ATOM   1918  CD  PRO A 178      54.790  33.730  50.510  1.00  0.00           C  
ATOM   1919  N   ASP A 179      57.670  37.500  51.580  1.00  0.00           N  
ATOM   1920  CA  ASP A 179      58.140  38.860  51.220  1.00  0.00           C  
ATOM   1921  C   ASP A 179      58.610  39.000  49.800  1.00  0.00           C  
ATOM   1922  O   ASP A 179      58.400  39.960  49.150  1.00  0.00           O  
ATOM   1923  CB  ASP A 179      59.180  39.510  52.220  1.00  0.00           C  
ATOM   1924  CG  ASP A 179      58.710  39.800  53.620  1.00  0.00           C  
ATOM   1925  OD1 ASP A 179      59.560  40.020  54.480  1.00  0.00           O  
ATOM   1926  OD2 ASP A 179      57.510  39.550  53.920  1.00  0.00           O1-
ATOM   1927  H   ASP A 179      57.940  37.200  52.490  1.00  0.00           H  
ATOM   1928  N   HIS A 180      59.520  38.090  49.400  1.00  0.00           N  
ATOM   1929  CA  HIS A 180      60.000  37.910  48.040  1.00  0.00           C  
ATOM   1930  C   HIS A 180      59.150  36.880  47.260  1.00  0.00           C  
ATOM   1931  O   HIS A 180      58.590  37.300  46.250  1.00  0.00           O  
ATOM   1932  CB  HIS A 180      61.470  37.430  48.170  1.00  0.00           C  
ATOM   1933  CG  HIS A 180      62.520  38.520  47.920  1.00  0.00           C  
ATOM   1934  CD2 HIS A 180      63.410  38.920  48.840  1.00  0.00           C  
ATOM   1935  ND1 HIS A 180      62.540  39.490  46.970  1.00  0.00           N  
ATOM   1936  CE1 HIS A 180      63.470  40.410  47.300  1.00  0.00           C  
ATOM   1937  NE2 HIS A 180      63.940  40.100  48.520  1.00  0.00           N  
ATOM   1938  H   HIS A 180      59.970  37.520  50.090  1.00  0.00           H  
ATOM   1939  HD2 HIS A 180      63.540  38.440  49.810  1.00  0.00           H  
ATOM   1940  HE1 HIS A 180      63.890  41.200  46.690  1.00  0.00           H  
ATOM   1941  HE2 HIS A 180      64.670  40.570  49.020  1.00  0.00           H  
ATOM   1942  N   GLY A 181      59.300  35.600  47.430  1.00  0.00           N  
ATOM   1943  CA  GLY A 181      58.560  34.520  46.700  1.00  0.00           C  
ATOM   1944  C   GLY A 181      57.000  34.530  46.750  1.00  0.00           C  
ATOM   1945  O   GLY A 181      56.220  35.440  47.040  1.00  0.00           O  
ATOM   1946  H   GLY A 181      59.800  35.250  48.220  1.00  0.00           H  
ATOM   1947  N   VAL A 182      56.640  33.320  46.360  1.00  0.00           N  
ATOM   1948  CA  VAL A 182      55.250  32.800  46.360  1.00  0.00           C  
ATOM   1949  C   VAL A 182      55.220  31.490  47.210  1.00  0.00           C  
ATOM   1950  O   VAL A 182      56.300  30.900  47.450  1.00  0.00           O  
ATOM   1951  CB  VAL A 182      54.810  32.520  44.870  1.00  0.00           C  
ATOM   1952  CG1 VAL A 182      54.680  33.790  44.040  1.00  0.00           C  
ATOM   1953  CG2 VAL A 182      55.560  31.420  44.100  1.00  0.00           C  
ATOM   1954  H   VAL A 182      57.320  32.770  45.890  1.00  0.00           H  
ATOM   1955  N   PRO A 183      54.040  31.010  47.710  1.00  0.00           N  
ATOM   1956  CA  PRO A 183      53.950  29.710  48.400  1.00  0.00           C  
ATOM   1957  C   PRO A 183      54.390  28.470  47.610  1.00  0.00           C  
ATOM   1958  O   PRO A 183      54.290  28.420  46.370  1.00  0.00           O  
ATOM   1959  CB  PRO A 183      52.460  29.590  48.770  1.00  0.00           C  
ATOM   1960  CG  PRO A 183      51.940  31.050  48.910  1.00  0.00           C  
ATOM   1961  CD  PRO A 183      52.850  31.830  47.920  1.00  0.00           C  
ATOM   1962  N   SER A 184      54.800  27.440  48.410  1.00  0.00           N  
ATOM   1963  CA  SER A 184      55.380  26.140  47.930  1.00  0.00           C  
ATOM   1964  C   SER A 184      54.430  24.980  47.640  1.00  0.00           C  
ATOM   1965  O   SER A 184      54.820  23.950  47.140  1.00  0.00           O  
ATOM   1966  CB  SER A 184      56.380  25.540  48.910  1.00  0.00           C  
ATOM   1967  OG  SER A 184      55.800  25.380  50.160  1.00  0.00           O  
ATOM   1968  H   SER A 184      54.820  27.550  49.400  1.00  0.00           H  
ATOM   1969  HG  SER A 184      56.390  24.760  50.680  1.00  0.00           H  
ATOM   1970  N   ASP A 185      53.220  25.130  48.160  1.00  0.00           N  
ATOM   1971  CA  ASP A 185      52.010  24.360  47.730  1.00  0.00           C  
ATOM   1972  C   ASP A 185      50.780  25.300  47.550  1.00  0.00           C  
ATOM   1973  O   ASP A 185      50.500  26.240  48.280  1.00  0.00           O  
ATOM   1974  CB  ASP A 185      51.740  23.220  48.800  1.00  0.00           C  
ATOM   1975  CG  ASP A 185      51.060  23.710  50.080  1.00  0.00           C  
ATOM   1976  OD1 ASP A 185      51.810  24.150  51.020  1.00  0.00           O  
ATOM   1977  OD2 ASP A 185      49.820  23.700  50.160  1.00  0.00           O1-
ATOM   1978  H   ASP A 185      53.150  25.420  49.110  1.00  0.00           H  
ATOM   1979  N   PRO A 186      49.860  24.910  46.670  1.00  0.00           N  
ATOM   1980  CA  PRO A 186      48.660  25.670  46.320  1.00  0.00           C  
ATOM   1981  C   PRO A 186      47.490  25.580  47.310  1.00  0.00           C  
ATOM   1982  O   PRO A 186      46.520  26.360  47.250  1.00  0.00           O  
ATOM   1983  CB  PRO A 186      48.220  25.250  44.950  1.00  0.00           C  
ATOM   1984  CG  PRO A 186      48.730  23.820  44.940  1.00  0.00           C  
ATOM   1985  CD  PRO A 186      49.950  23.760  45.750  1.00  0.00           C  
ATOM   1986  N   GLY A 187      47.660  24.800  48.360  1.00  0.00           N  
ATOM   1987  CA  GLY A 187      46.520  24.330  49.210  1.00  0.00           C  
ATOM   1988  C   GLY A 187      45.840  25.610  49.860  1.00  0.00           C  
ATOM   1989  O   GLY A 187      44.600  25.640  49.750  1.00  0.00           O  
ATOM   1990  H   GLY A 187      48.550  24.520  48.710  1.00  0.00           H  
ATOM   1991  N   GLY A 188      46.550  26.410  50.640  1.00  0.00           N  
ATOM   1992  CA  GLY A 188      46.080  27.780  51.140  1.00  0.00           C  
ATOM   1993  C   GLY A 188      45.380  28.750  50.150  1.00  0.00           C  
ATOM   1994  O   GLY A 188      44.200  28.760  50.130  1.00  0.00           O  
ATOM   1995  H   GLY A 188      47.500  26.210  50.890  1.00  0.00           H  
ATOM   1996  N   VAL A 189      46.070  28.950  49.050  1.00  0.00           N  
ATOM   1997  CA  VAL A 189      45.450  29.640  47.850  1.00  0.00           C  
ATOM   1998  C   VAL A 189      44.160  29.030  47.300  1.00  0.00           C  
ATOM   1999  O   VAL A 189      43.110  29.630  47.100  1.00  0.00           O  
ATOM   2000  CB  VAL A 189      46.560  30.100  46.860  1.00  0.00           C  
ATOM   2001  CG1 VAL A 189      46.040  30.510  45.470  1.00  0.00           C  
ATOM   2002  CG2 VAL A 189      47.410  31.350  47.380  1.00  0.00           C  
ATOM   2003  H   VAL A 189      47.070  28.950  49.020  1.00  0.00           H  
ATOM   2004  N   LEU A 190      44.250  27.730  46.910  1.00  0.00           N  
ATOM   2005  CA  LEU A 190      43.030  27.010  46.460  1.00  0.00           C  
ATOM   2006  C   LEU A 190      41.880  27.020  47.370  1.00  0.00           C  
ATOM   2007  O   LEU A 190      40.770  27.400  46.930  1.00  0.00           O  
ATOM   2008  CB  LEU A 190      43.420  25.610  45.950  1.00  0.00           C  
ATOM   2009  CG  LEU A 190      43.870  25.530  44.460  1.00  0.00           C  
ATOM   2010  CD1 LEU A 190      44.570  24.240  44.170  1.00  0.00           C  
ATOM   2011  CD2 LEU A 190      42.650  25.670  43.540  1.00  0.00           C  
ATOM   2012  H   LEU A 190      45.070  27.180  47.070  1.00  0.00           H  
ATOM   2013  N   ASP A 191      42.100  26.880  48.650  1.00  0.00           N  
ATOM   2014  CA  ASP A 191      41.040  27.010  49.690  1.00  0.00           C  
ATOM   2015  C   ASP A 191      40.460  28.450  49.720  1.00  0.00           C  
ATOM   2016  O   ASP A 191      39.250  28.690  49.550  1.00  0.00           O  
ATOM   2017  CB  ASP A 191      41.740  26.590  50.980  1.00  0.00           C  
ATOM   2018  CG  ASP A 191      40.910  26.610  52.280  1.00  0.00           C  
ATOM   2019  OD1 ASP A 191      39.700  26.380  52.140  1.00  0.00           O  
ATOM   2020  OD2 ASP A 191      41.530  26.710  53.340  1.00  0.00           O1-
ATOM   2021  H   ASP A 191      42.900  26.430  49.030  1.00  0.00           H  
ATOM   2022  N   PHE A 192      41.370  29.400  49.630  1.00  0.00           N  
ATOM   2023  CA  PHE A 192      41.000  30.830  49.470  1.00  0.00           C  
ATOM   2024  C   PHE A 192      40.190  31.110  48.250  1.00  0.00           C  
ATOM   2025  O   PHE A 192      39.000  31.520  48.390  1.00  0.00           O  
ATOM   2026  CB  PHE A 192      42.250  31.710  49.510  1.00  0.00           C  
ATOM   2027  CG  PHE A 192      42.130  33.230  49.280  1.00  0.00           C  
ATOM   2028  CD1 PHE A 192      41.760  34.000  50.300  1.00  0.00           C  
ATOM   2029  CD2 PHE A 192      42.840  33.790  48.200  1.00  0.00           C  
ATOM   2030  CE1 PHE A 192      42.120  35.330  50.310  1.00  0.00           C  
ATOM   2031  CE2 PHE A 192      43.190  35.170  48.230  1.00  0.00           C  
ATOM   2032  CZ  PHE A 192      42.810  36.010  49.290  1.00  0.00           C  
ATOM   2033  H   PHE A 192      42.300  29.270  49.970  1.00  0.00           H  
ATOM   2034  HD1 PHE A 192      41.010  33.640  51.000  1.00  0.00           H  
ATOM   2035  HD2 PHE A 192      43.300  33.160  47.440  1.00  0.00           H  
ATOM   2036  HE1 PHE A 192      41.960  35.770  51.290  1.00  0.00           H  
ATOM   2037  HE2 PHE A 192      43.810  35.500  47.400  1.00  0.00           H  
ATOM   2038  HZ  PHE A 192      43.370  36.910  49.550  1.00  0.00           H  
ATOM   2039  N   LEU A 193      40.710  30.700  47.100  1.00  0.00           N  
ATOM   2040  CA  LEU A 193      39.960  30.900  45.840  1.00  0.00           C  
ATOM   2041  C   LEU A 193      38.520  30.320  45.860  1.00  0.00           C  
ATOM   2042  O   LEU A 193      37.600  30.790  45.190  1.00  0.00           O  
ATOM   2043  CB  LEU A 193      40.570  30.150  44.640  1.00  0.00           C  
ATOM   2044  CG  LEU A 193      41.650  30.940  43.900  1.00  0.00           C  
ATOM   2045  CD1 LEU A 193      42.770  30.050  43.340  1.00  0.00           C  
ATOM   2046  CD2 LEU A 193      40.940  31.850  42.960  1.00  0.00           C  
ATOM   2047  H   LEU A 193      41.550  30.160  47.000  1.00  0.00           H  
ATOM   2048  N   GLU A 194      38.370  29.240  46.590  1.00  0.00           N  
ATOM   2049  CA  GLU A 194      37.100  28.450  46.790  1.00  0.00           C  
ATOM   2050  C   GLU A 194      36.260  29.040  47.890  1.00  0.00           C  
ATOM   2051  O   GLU A 194      35.040  29.030  47.770  1.00  0.00           O  
ATOM   2052  CB  GLU A 194      37.430  26.950  47.060  1.00  0.00           C  
ATOM   2053  CG  GLU A 194      37.990  26.250  45.820  1.00  0.00           C  
ATOM   2054  CD  GLU A 194      37.630  24.760  45.910  1.00  0.00           C  
ATOM   2055  OE1 GLU A 194      38.050  24.160  46.920  1.00  0.00           O  
ATOM   2056  OE2 GLU A 194      37.140  24.140  44.920  1.00  0.00           O1-
ATOM   2057  H   GLU A 194      39.150  28.840  47.050  1.00  0.00           H  
ATOM   2058  N   GLU A 195      36.880  29.510  48.950  1.00  0.00           N  
ATOM   2059  CA  GLU A 195      36.120  30.270  50.000  1.00  0.00           C  
ATOM   2060  C   GLU A 195      35.540  31.580  49.470  1.00  0.00           C  
ATOM   2061  O   GLU A 195      34.310  31.730  49.650  1.00  0.00           O  
ATOM   2062  CB  GLU A 195      37.070  30.540  51.190  1.00  0.00           C  
ATOM   2063  CG  GLU A 195      37.340  29.320  52.070  1.00  0.00           C  
ATOM   2064  CD  GLU A 195      36.150  28.720  52.830  1.00  0.00           C  
ATOM   2065  OE1 GLU A 195      35.470  27.800  52.320  1.00  0.00           O  
ATOM   2066  OE2 GLU A 195      35.850  29.140  53.950  1.00  0.00           O1-
ATOM   2067  H   GLU A 195      37.780  29.170  49.190  1.00  0.00           H  
ATOM   2068  N   VAL A 196      36.320  32.280  48.640  1.00  0.00           N  
ATOM   2069  CA  VAL A 196      35.820  33.510  47.990  1.00  0.00           C  
ATOM   2070  C   VAL A 196      34.620  33.340  47.100  1.00  0.00           C  
ATOM   2071  O   VAL A 196      33.650  34.050  47.250  1.00  0.00           O  
ATOM   2072  CB  VAL A 196      36.960  34.130  47.230  1.00  0.00           C  
ATOM   2073  CG1 VAL A 196      36.520  35.270  46.290  1.00  0.00           C  
ATOM   2074  CG2 VAL A 196      38.010  34.540  48.210  1.00  0.00           C  
ATOM   2075  H   VAL A 196      37.280  32.040  48.530  1.00  0.00           H  
ATOM   2076  N   HIS A 197      34.640  32.190  46.400  1.00  0.00           N  
ATOM   2077  CA  HIS A 197      33.510  31.700  45.520  1.00  0.00           C  
ATOM   2078  C   HIS A 197      32.250  31.210  46.250  1.00  0.00           C  
ATOM   2079  O   HIS A 197      31.150  31.630  45.830  1.00  0.00           O  
ATOM   2080  CB  HIS A 197      34.060  30.540  44.730  1.00  0.00           C  
ATOM   2081  CG  HIS A 197      33.300  30.140  43.450  1.00  0.00           C  
ATOM   2082  CD2 HIS A 197      33.690  30.490  42.260  1.00  0.00           C  
ATOM   2083  ND1 HIS A 197      32.250  29.260  43.250  1.00  0.00           N  
ATOM   2084  CE1 HIS A 197      32.010  29.180  41.950  1.00  0.00           C  
ATOM   2085  NE2 HIS A 197      32.970  29.900  41.400  1.00  0.00           N  
ATOM   2086  H   HIS A 197      35.420  31.570  46.480  1.00  0.00           H  
ATOM   2087  HD2 HIS A 197      34.610  31.010  42.000  1.00  0.00           H  
ATOM   2088  HE1 HIS A 197      31.540  28.360  41.410  1.00  0.00           H  
ATOM   2089  HE2 HIS A 197      33.160  29.830  40.420  1.00  0.00           H  
ATOM   2090  N   HIS A 198      32.460  30.470  47.350  1.00  0.00           N  
ATOM   2091  CA  HIS A 198      31.470  30.210  48.360  1.00  0.00           C  
ATOM   2092  C   HIS A 198      30.800  31.380  48.980  1.00  0.00           C  
ATOM   2093  O   HIS A 198      29.560  31.550  49.080  1.00  0.00           O  
ATOM   2094  CB  HIS A 198      32.080  29.330  49.490  1.00  0.00           C  
ATOM   2095  CG  HIS A 198      32.450  27.930  49.020  1.00  0.00           C  
ATOM   2096  CD2 HIS A 198      33.460  27.170  49.430  1.00  0.00           C  
ATOM   2097  ND1 HIS A 198      31.690  27.170  48.230  1.00  0.00           N  
ATOM   2098  CE1 HIS A 198      32.220  25.960  48.120  1.00  0.00           C  
ATOM   2099  NE2 HIS A 198      33.270  25.960  48.910  1.00  0.00           N  
ATOM   2100  H   HIS A 198      33.360  30.060  47.500  1.00  0.00           H  
ATOM   2101  HD2 HIS A 198      34.370  27.510  49.910  1.00  0.00           H  
ATOM   2102  HE1 HIS A 198      32.030  25.240  47.320  1.00  0.00           H  
ATOM   2103  HE2 HIS A 198      33.850  25.170  49.120  1.00  0.00           H  
ATOM   2104  N   LYS A 199      31.590  32.390  49.340  1.00  0.00           N  
ATOM   2105  CA  LYS A 199      31.120  33.760  49.730  1.00  0.00           C  
ATOM   2106  C   LYS A 199      30.270  34.500  48.670  1.00  0.00           C  
ATOM   2107  O   LYS A 199      29.060  34.790  48.900  1.00  0.00           O  
ATOM   2108  CB  LYS A 199      32.210  34.650  50.280  1.00  0.00           C  
ATOM   2109  CG  LYS A 199      32.480  34.140  51.660  1.00  0.00           C  
ATOM   2110  CD  LYS A 199      31.590  34.460  52.880  1.00  0.00           C  
ATOM   2111  CE  LYS A 199      32.150  33.960  54.190  1.00  0.00           C  
ATOM   2112  NZ  LYS A 199      32.190  32.460  54.260  1.00  0.00           N1+
ATOM   2113  H   LYS A 199      32.570  32.210  49.320  1.00  0.00           H  
ATOM   2114  HZ1 LYS A 199      32.570  32.080  55.100  1.00  0.00           H  
ATOM   2115  HZ2 LYS A 199      31.260  32.130  54.160  1.00  0.00           H  
ATOM   2116  HZ3 LYS A 199      32.780  32.180  53.500  1.00  0.00           H  
ATOM   2117  N   GLN A 200      30.770  34.620  47.480  1.00  0.00           N  
ATOM   2118  CA  GLN A 200      30.100  35.140  46.310  1.00  0.00           C  
ATOM   2119  C   GLN A 200      28.790  34.380  45.940  1.00  0.00           C  
ATOM   2120  O   GLN A 200      27.770  34.990  45.700  1.00  0.00           O  
ATOM   2121  CB  GLN A 200      31.100  35.090  45.170  1.00  0.00           C  
ATOM   2122  CG  GLN A 200      30.570  35.920  43.990  1.00  0.00           C  
ATOM   2123  CD  GLN A 200      30.820  37.470  44.040  1.00  0.00           C  
ATOM   2124  NE2 GLN A 200      30.270  38.140  43.020  1.00  0.00           N  
ATOM   2125  OE1 GLN A 200      31.180  38.110  45.000  1.00  0.00           O  
ATOM   2126  H   GLN A 200      31.760  34.530  47.380  1.00  0.00           H  
ATOM   2127 1HE2 GLN A 200      30.010  37.660  42.180  1.00  0.00           H  
ATOM   2128 2HE2 GLN A 200      30.250  39.130  43.120  1.00  0.00           H  
ATOM   2129  N   GLU A 201      28.940  33.140  45.810  1.00  0.00           N  
ATOM   2130  CA  GLU A 201      27.850  32.190  45.420  1.00  0.00           C  
ATOM   2131  C   GLU A 201      26.770  32.030  46.490  1.00  0.00           C  
ATOM   2132  O   GLU A 201      25.600  31.880  46.220  1.00  0.00           O  
ATOM   2133  CB  GLU A 201      28.380  30.760  45.000  1.00  0.00           C  
ATOM   2134  CG  GLU A 201      27.430  29.630  44.700  1.00  0.00           C  
ATOM   2135  CD  GLU A 201      26.640  29.860  43.460  1.00  0.00           C  
ATOM   2136  OE1 GLU A 201      26.860  29.290  42.370  1.00  0.00           O  
ATOM   2137  OE2 GLU A 201      25.540  30.400  43.660  1.00  0.00           O1-
ATOM   2138  H   GLU A 201      29.840  32.740  45.960  1.00  0.00           H  
ATOM   2139  N   SER A 202      27.110  32.200  47.800  1.00  0.00           N  
ATOM   2140  CA  SER A 202      26.110  32.150  48.950  1.00  0.00           C  
ATOM   2141  C   SER A 202      25.270  33.380  49.170  1.00  0.00           C  
ATOM   2142  O   SER A 202      24.170  33.270  49.640  1.00  0.00           O  
ATOM   2143  CB  SER A 202      26.730  31.720  50.310  1.00  0.00           C  
ATOM   2144  OG  SER A 202      27.750  32.650  50.710  1.00  0.00           O  
ATOM   2145  H   SER A 202      28.050  32.020  48.060  1.00  0.00           H  
ATOM   2146  HG  SER A 202      28.580  32.360  50.230  1.00  0.00           H  
ATOM   2147  N   ILE A 203      25.890  34.520  48.890  1.00  0.00           N  
ATOM   2148  CA  ILE A 203      25.290  35.850  49.160  1.00  0.00           C  
ATOM   2149  C   ILE A 203      24.430  36.250  47.960  1.00  0.00           C  
ATOM   2150  O   ILE A 203      24.960  36.290  46.840  1.00  0.00           O  
ATOM   2151  CB  ILE A 203      26.380  36.950  49.420  1.00  0.00           C  
ATOM   2152  CG1 ILE A 203      27.100  36.660  50.780  1.00  0.00           C  
ATOM   2153  CG2 ILE A 203      25.920  38.430  49.330  1.00  0.00           C  
ATOM   2154  CD  ILE A 203      28.540  37.190  50.700  1.00  0.00           C  
ATOM   2155  H   ILE A 203      26.850  34.510  48.610  1.00  0.00           H  
ATOM   2156  N   MET A 204      23.260  36.820  48.180  1.00  0.00           N  
ATOM   2157  CA  MET A 204      22.390  37.300  47.070  1.00  0.00           C  
ATOM   2158  C   MET A 204      22.900  38.660  46.520  1.00  0.00           C  
ATOM   2159  O   MET A 204      23.410  38.770  45.400  1.00  0.00           O  
ATOM   2160  CB  MET A 204      20.910  37.350  47.430  1.00  0.00           C  
ATOM   2161  CG  MET A 204      20.170  35.980  47.540  1.00  0.00           C  
ATOM   2162  SD  MET A 204      20.570  34.950  49.020  1.00  0.00           S  
ATOM   2163  CE  MET A 204      19.800  35.890  50.280  1.00  0.00           C  
ATOM   2164  H   MET A 204      22.920  36.910  49.110  1.00  0.00           H  
ATOM   2165  N   ASP A 205      22.760  39.690  47.290  1.00  0.00           N  
ATOM   2166  CA  ASP A 205      23.230  41.080  46.920  1.00  0.00           C  
ATOM   2167  C   ASP A 205      24.690  41.430  46.600  1.00  0.00           C  
ATOM   2168  O   ASP A 205      24.980  42.590  46.300  1.00  0.00           O  
ATOM   2169  CB  ASP A 205      22.530  42.100  47.800  1.00  0.00           C  
ATOM   2170  CG  ASP A 205      23.020  42.180  49.210  1.00  0.00           C  
ATOM   2171  OD1 ASP A 205      22.780  41.190  49.990  1.00  0.00           O  
ATOM   2172  OD2 ASP A 205      23.380  43.330  49.660  1.00  0.00           O1-
ATOM   2173  H   ASP A 205      22.330  39.650  48.190  1.00  0.00           H  
ATOM   2174  N   ALA A 206      25.390  40.380  46.150  1.00  0.00           N  
ATOM   2175  CA  ALA A 206      26.810  40.520  45.680  1.00  0.00           C  
ATOM   2176  C   ALA A 206      26.790  41.080  44.270  1.00  0.00           C  
ATOM   2177  O   ALA A 206      26.290  40.520  43.300  1.00  0.00           O  
ATOM   2178  CB  ALA A 206      27.650  39.240  45.660  1.00  0.00           C  
ATOM   2179  H   ALA A 206      24.850  39.590  45.890  1.00  0.00           H  
ATOM   2180  N   GLY A 207      27.600  42.070  44.110  1.00  0.00           N  
ATOM   2181  CA  GLY A 207      28.030  42.570  42.830  1.00  0.00           C  
ATOM   2182  C   GLY A 207      29.340  41.930  42.470  1.00  0.00           C  
ATOM   2183  O   GLY A 207      29.860  41.130  43.280  1.00  0.00           O  
ATOM   2184  H   GLY A 207      27.590  42.730  44.860  1.00  0.00           H  
ATOM   2185  N   PRO A 208      30.030  42.190  41.340  1.00  0.00           N  
ATOM   2186  CA  PRO A 208      31.320  41.610  40.940  1.00  0.00           C  
ATOM   2187  C   PRO A 208      32.400  41.870  42.070  1.00  0.00           C  
ATOM   2188  O   PRO A 208      32.300  42.840  42.750  1.00  0.00           O  
ATOM   2189  CB  PRO A 208      31.690  42.370  39.680  1.00  0.00           C  
ATOM   2190  CG  PRO A 208      30.290  42.670  39.020  1.00  0.00           C  
ATOM   2191  CD  PRO A 208      29.380  42.890  40.230  1.00  0.00           C  
ATOM   2192  N   VAL A 209      33.410  41.040  42.080  1.00  0.00           N  
ATOM   2193  CA  VAL A 209      34.500  41.100  43.040  1.00  0.00           C  
ATOM   2194  C   VAL A 209      35.600  42.120  42.810  1.00  0.00           C  
ATOM   2195  O   VAL A 209      36.050  42.280  41.700  1.00  0.00           O  
ATOM   2196  CB  VAL A 209      35.180  39.830  43.420  1.00  0.00           C  
ATOM   2197  CG1 VAL A 209      34.200  38.890  44.170  1.00  0.00           C  
ATOM   2198  CG2 VAL A 209      35.880  39.230  42.180  1.00  0.00           C  
ATOM   2199  H   VAL A 209      33.630  40.570  41.220  1.00  0.00           H  
ATOM   2200  N   VAL A 210      36.040  42.750  43.900  1.00  0.00           N  
ATOM   2201  CA  VAL A 210      37.240  43.580  43.790  1.00  0.00           C  
ATOM   2202  C   VAL A 210      38.500  42.720  43.880  1.00  0.00           C  
ATOM   2203  O   VAL A 210      38.760  42.010  44.820  1.00  0.00           O  
ATOM   2204  CB  VAL A 210      37.270  44.850  44.770  1.00  0.00           C  
ATOM   2205  CG1 VAL A 210      37.890  46.030  44.090  1.00  0.00           C  
ATOM   2206  CG2 VAL A 210      35.840  45.290  45.090  1.00  0.00           C  
ATOM   2207  H   VAL A 210      35.750  42.440  44.810  1.00  0.00           H  
ATOM   2208  N   VAL A 211      39.280  42.760  42.810  1.00  0.00           N  
ATOM   2209  CA  VAL A 211      40.610  42.170  42.740  1.00  0.00           C  
ATOM   2210  C   VAL A 211      41.740  43.200  42.600  1.00  0.00           C  
ATOM   2211  O   VAL A 211      42.060  43.640  41.500  1.00  0.00           O  
ATOM   2212  CB  VAL A 211      40.630  40.970  41.780  1.00  0.00           C  
ATOM   2213  CG1 VAL A 211      41.960  40.370  41.530  1.00  0.00           C  
ATOM   2214  CG2 VAL A 211      39.550  39.960  42.050  1.00  0.00           C  
ATOM   2215  H   VAL A 211      38.860  42.980  41.930  1.00  0.00           H  
ATOM   2216  N   HIS A 212      42.510  43.390  43.650  1.00  0.00           N  
ATOM   2217  CA  HIS A 212      43.610  44.370  43.600  1.00  0.00           C  
ATOM   2218  C   HIS A 212      45.060  43.950  43.810  1.00  0.00           C  
ATOM   2219  O   HIS A 212      45.260  42.900  44.390  1.00  0.00           O  
ATOM   2220  CB  HIS A 212      43.260  45.620  44.410  1.00  0.00           C  
ATOM   2221  CG  HIS A 212      43.410  45.500  45.930  1.00  0.00           C  
ATOM   2222  CD2 HIS A 212      42.500  45.920  46.840  1.00  0.00           C  
ATOM   2223  ND1 HIS A 212      44.370  44.760  46.600  1.00  0.00           N  
ATOM   2224  CE1 HIS A 212      44.040  44.710  47.900  1.00  0.00           C  
ATOM   2225  NE2 HIS A 212      42.910  45.410  48.040  1.00  0.00           N  
ATOM   2226  H   HIS A 212      42.290  42.860  44.470  1.00  0.00           H  
ATOM   2227  HD2 HIS A 212      41.590  46.490  46.650  1.00  0.00           H  
ATOM   2228  HE1 HIS A 212      44.660  44.660  48.790  1.00  0.00           H  
ATOM   2229  HE2 HIS A 212      42.530  45.700  48.920  1.00  0.00           H  
ATOM   2230  N   SER A 213      45.980  44.650  43.190  1.00  0.00           N  
ATOM   2231  CA  SER A 213      47.430  44.670  43.530  1.00  0.00           C  
ATOM   2232  C   SER A 213      48.160  46.080  43.530  1.00  0.00           C  
ATOM   2233  O   SER A 213      47.560  47.100  43.120  1.00  0.00           O  
ATOM   2234  CB  SER A 213      48.150  43.550  42.770  1.00  0.00           C  
ATOM   2235  OG  SER A 213      48.260  43.860  41.370  1.00  0.00           O  
ATOM   2236  H   SER A 213      45.880  44.990  42.250  1.00  0.00           H  
ATOM   2237  HG  SER A 213      49.240  43.950  41.200  1.00  0.00           H  
ATOM   2238  N   SER A 214      49.510  46.120  43.650  1.00  0.00           N  
ATOM   2239  CA  SER A 214      50.230  47.410  43.720  1.00  0.00           C  
ATOM   2240  C   SER A 214      50.190  48.290  42.420  1.00  0.00           C  
ATOM   2241  O   SER A 214      50.050  49.510  42.530  1.00  0.00           O  
ATOM   2242  CB  SER A 214      51.690  47.230  44.040  1.00  0.00           C  
ATOM   2243  OG  SER A 214      52.120  45.890  44.310  1.00  0.00           O  
ATOM   2244  H   SER A 214      50.070  45.350  43.340  1.00  0.00           H  
ATOM   2245  HG  SER A 214      51.740  45.260  43.630  1.00  0.00           H  
ATOM   2246  N   ALA A 215      50.430  47.690  41.260  1.00  0.00           N  
ATOM   2247  CA  ALA A 215      50.080  48.370  39.980  1.00  0.00           C  
ATOM   2248  C   ALA A 215      49.190  47.510  39.080  1.00  0.00           C  
ATOM   2249  O   ALA A 215      49.230  47.520  37.840  1.00  0.00           O  
ATOM   2250  CB  ALA A 215      51.310  48.950  39.230  1.00  0.00           C  
ATOM   2251  H   ALA A 215      50.870  46.800  41.190  1.00  0.00           H  
ATOM   2252  N   GLY A 216      48.290  46.760  39.740  1.00  0.00           N  
ATOM   2253  CA  GLY A 216      47.230  45.930  39.220  1.00  0.00           C  
ATOM   2254  C   GLY A 216      47.670  44.840  38.230  1.00  0.00           C  
ATOM   2255  O   GLY A 216      46.880  44.400  37.370  1.00  0.00           O  
ATOM   2256  H   GLY A 216      48.650  46.610  40.660  1.00  0.00           H  
ATOM   2257  N   ILE A 217      48.880  44.310  38.450  1.00  0.00           N  
ATOM   2258  CA  ILE A 217      49.380  43.430  37.370  1.00  0.00           C  
ATOM   2259  C   ILE A 217      50.010  42.030  37.780  1.00  0.00           C  
ATOM   2260  O   ILE A 217      50.040  41.210  36.860  1.00  0.00           O  
ATOM   2261  CB  ILE A 217      50.240  44.050  36.330  1.00  0.00           C  
ATOM   2262  CG1 ILE A 217      51.240  45.040  36.830  1.00  0.00           C  
ATOM   2263  CG2 ILE A 217      49.260  44.490  35.320  1.00  0.00           C  
ATOM   2264  CD  ILE A 217      51.860  45.910  35.690  1.00  0.00           C  
ATOM   2265  H   ILE A 217      49.520  44.500  39.200  1.00  0.00           H  
ATOM   2266  N   GLY A 218      50.620  41.930  38.930  1.00  0.00           N  
ATOM   2267  CA  GLY A 218      51.010  40.640  39.540  1.00  0.00           C  
ATOM   2268  C   GLY A 218      49.850  39.730  39.910  1.00  0.00           C  
ATOM   2269  O   GLY A 218      49.220  39.070  39.110  1.00  0.00           O  
ATOM   2270  H   GLY A 218      50.970  42.670  39.510  1.00  0.00           H  
ATOM   2271  N   ARG A 219      49.600  39.830  41.200  1.00  0.00           N  
ATOM   2272  CA  ARG A 219      48.570  38.990  41.920  1.00  0.00           C  
ATOM   2273  C   ARG A 219      47.040  39.250  41.610  1.00  0.00           C  
ATOM   2274  O   ARG A 219      46.210  38.430  42.060  1.00  0.00           O  
ATOM   2275  CB  ARG A 219      48.810  39.030  43.430  1.00  0.00           C  
ATOM   2276  CG  ARG A 219      50.150  38.240  43.750  1.00  0.00           C  
ATOM   2277  CD  ARG A 219      50.470  38.340  45.220  1.00  0.00           C  
ATOM   2278  NE  ARG A 219      51.010  39.700  45.490  1.00  0.00           N  
ATOM   2279  CZ  ARG A 219      51.540  40.160  46.650  1.00  0.00           C  
ATOM   2280  NH1 ARG A 219      51.560  39.330  47.760  1.00  0.00           N1+
ATOM   2281  NH2 ARG A 219      52.190  41.300  46.730  1.00  0.00           N  
ATOM   2282  H   ARG A 219      50.180  40.340  41.840  1.00  0.00           H  
ATOM   2283  HE  ARG A 219      51.030  40.350  44.720  1.00  0.00           H  
ATOM   2284 1HH1 ARG A 219      51.180  38.410  47.840  1.00  0.00           H  
ATOM   2285 2HH1 ARG A 219      51.890  39.760  48.610  1.00  0.00           H  
ATOM   2286 1HH2 ARG A 219      52.330  42.000  46.020  1.00  0.00           H  
ATOM   2287 2HH2 ARG A 219      52.570  41.590  47.610  1.00  0.00           H  
ATOM   2288  N   THR A 220      46.810  40.110  40.590  1.00  0.00           N  
ATOM   2289  CA  THR A 220      45.470  40.280  40.040  1.00  0.00           C  
ATOM   2290  C   THR A 220      45.140  39.150  39.060  1.00  0.00           C  
ATOM   2291  O   THR A 220      44.280  38.330  39.340  1.00  0.00           O  
ATOM   2292  CB  THR A 220      45.300  41.630  39.330  1.00  0.00           C  
ATOM   2293  CG2 THR A 220      45.170  42.820  40.250  1.00  0.00           C  
ATOM   2294  OG1 THR A 220      46.450  41.850  38.480  1.00  0.00           O  
ATOM   2295  H   THR A 220      47.540  40.550  40.080  1.00  0.00           H  
ATOM   2296  HG1 THR A 220      46.410  42.830  38.290  1.00  0.00           H  
ATOM   2297  N   GLY A 221      45.820  39.100  37.940  1.00  0.00           N  
ATOM   2298  CA  GLY A 221      45.800  38.110  36.840  1.00  0.00           C  
ATOM   2299  C   GLY A 221      45.900  36.650  37.310  1.00  0.00           C  
ATOM   2300  O   GLY A 221      45.150  35.850  36.750  1.00  0.00           O  
ATOM   2301  H   GLY A 221      46.440  39.840  37.690  1.00  0.00           H  
ATOM   2302  N   THR A 222      46.830  36.310  38.140  1.00  0.00           N  
ATOM   2303  CA  THR A 222      46.960  34.970  38.740  1.00  0.00           C  
ATOM   2304  C   THR A 222      45.680  34.450  39.450  1.00  0.00           C  
ATOM   2305  O   THR A 222      45.220  33.420  39.010  1.00  0.00           O  
ATOM   2306  CB  THR A 222      48.090  34.720  39.720  1.00  0.00           C  
ATOM   2307  CG2 THR A 222      49.400  35.080  39.020  1.00  0.00           C  
ATOM   2308  OG1 THR A 222      48.000  35.570  40.880  1.00  0.00           O  
ATOM   2309  H   THR A 222      47.230  37.050  38.690  1.00  0.00           H  
ATOM   2310  HG1 THR A 222      48.710  35.270  41.520  1.00  0.00           H  
ATOM   2311  N   PHE A 223      45.040  35.370  40.220  1.00  0.00           N  
ATOM   2312  CA  PHE A 223      43.630  35.110  40.780  1.00  0.00           C  
ATOM   2313  C   PHE A 223      42.570  34.780  39.650  1.00  0.00           C  
ATOM   2314  O   PHE A 223      42.110  33.660  39.560  1.00  0.00           O  
ATOM   2315  CB  PHE A 223      43.270  36.240  41.680  1.00  0.00           C  
ATOM   2316  CG  PHE A 223      41.950  35.870  42.430  1.00  0.00           C  
ATOM   2317  CD1 PHE A 223      42.090  35.210  43.620  1.00  0.00           C  
ATOM   2318  CD2 PHE A 223      40.670  36.280  42.090  1.00  0.00           C  
ATOM   2319  CE1 PHE A 223      40.990  34.980  44.490  1.00  0.00           C  
ATOM   2320  CE2 PHE A 223      39.570  35.960  42.840  1.00  0.00           C  
ATOM   2321  CZ  PHE A 223      39.710  35.310  44.050  1.00  0.00           C  
ATOM   2322  H   PHE A 223      45.440  36.160  40.690  1.00  0.00           H  
ATOM   2323  HD1 PHE A 223      43.050  35.030  44.110  1.00  0.00           H  
ATOM   2324  HD2 PHE A 223      40.560  37.100  41.390  1.00  0.00           H  
ATOM   2325  HE1 PHE A 223      41.190  34.380  45.380  1.00  0.00           H  
ATOM   2326  HE2 PHE A 223      38.600  36.430  42.630  1.00  0.00           H  
ATOM   2327  HZ  PHE A 223      38.890  35.070  44.730  1.00  0.00           H  
ATOM   2328  N   ILE A 224      42.560  35.650  38.650  1.00  0.00           N  
ATOM   2329  CA  ILE A 224      41.580  35.610  37.540  1.00  0.00           C  
ATOM   2330  C   ILE A 224      41.780  34.370  36.630  1.00  0.00           C  
ATOM   2331  O   ILE A 224      40.840  33.530  36.630  1.00  0.00           O  
ATOM   2332  CB  ILE A 224      41.670  36.970  36.790  1.00  0.00           C  
ATOM   2333  CG1 ILE A 224      41.200  38.120  37.680  1.00  0.00           C  
ATOM   2334  CG2 ILE A 224      40.910  36.890  35.510  1.00  0.00           C  
ATOM   2335  CD  ILE A 224      41.700  39.470  37.190  1.00  0.00           C  
ATOM   2336  H   ILE A 224      43.440  36.100  38.490  1.00  0.00           H  
ATOM   2337  N   VAL A 225      43.020  34.160  36.180  1.00  0.00           N  
ATOM   2338  CA  VAL A 225      43.410  32.960  35.470  1.00  0.00           C  
ATOM   2339  C   VAL A 225      43.010  31.650  36.160  1.00  0.00           C  
ATOM   2340  O   VAL A 225      42.430  30.760  35.540  1.00  0.00           O  
ATOM   2341  CB  VAL A 225      44.810  33.110  34.830  1.00  0.00           C  
ATOM   2342  CG1 VAL A 225      45.190  31.890  34.040  1.00  0.00           C  
ATOM   2343  CG2 VAL A 225      45.070  34.350  33.970  1.00  0.00           C  
ATOM   2344  H   VAL A 225      43.670  34.910  36.110  1.00  0.00           H  
ATOM   2345  N   ILE A 226      43.410  31.450  37.390  1.00  0.00           N  
ATOM   2346  CA  ILE A 226      43.320  30.170  38.120  1.00  0.00           C  
ATOM   2347  C   ILE A 226      41.800  30.030  38.330  1.00  0.00           C  
ATOM   2348  O   ILE A 226      41.350  28.980  37.910  1.00  0.00           O  
ATOM   2349  CB  ILE A 226      44.230  30.070  39.340  1.00  0.00           C  
ATOM   2350  CG1 ILE A 226      45.750  30.040  39.080  1.00  0.00           C  
ATOM   2351  CG2 ILE A 226      43.860  28.780  40.170  1.00  0.00           C  
ATOM   2352  CD  ILE A 226      46.640  30.400  40.250  1.00  0.00           C  
ATOM   2353  H   ILE A 226      44.100  32.030  37.830  1.00  0.00           H  
ATOM   2354  N   ASP A 227      41.040  30.980  38.920  1.00  0.00           N  
ATOM   2355  CA  ASP A 227      39.490  30.890  39.050  1.00  0.00           C  
ATOM   2356  C   ASP A 227      38.750  30.420  37.790  1.00  0.00           C  
ATOM   2357  O   ASP A 227      38.000  29.420  37.770  1.00  0.00           O  
ATOM   2358  CB  ASP A 227      38.830  32.260  39.500  1.00  0.00           C  
ATOM   2359  CG  ASP A 227      37.440  32.140  40.080  1.00  0.00           C  
ATOM   2360  OD1 ASP A 227      37.190  31.540  41.080  1.00  0.00           O  
ATOM   2361  OD2 ASP A 227      36.580  32.740  39.430  1.00  0.00           O1-
ATOM   2362  H   ASP A 227      41.490  31.790  39.300  1.00  0.00           H  
ATOM   2363  N   ILE A 228      39.140  30.990  36.660  1.00  0.00           N  
ATOM   2364  CA  ILE A 228      38.650  30.530  35.310  1.00  0.00           C  
ATOM   2365  C   ILE A 228      38.990  29.080  35.080  1.00  0.00           C  
ATOM   2366  O   ILE A 228      38.160  28.320  34.590  1.00  0.00           O  
ATOM   2367  CB  ILE A 228      39.240  31.450  34.160  1.00  0.00           C  
ATOM   2368  CG1 ILE A 228      38.810  32.900  34.390  1.00  0.00           C  
ATOM   2369  CG2 ILE A 228      38.860  30.960  32.790  1.00  0.00           C  
ATOM   2370  CD  ILE A 228      39.710  33.850  33.630  1.00  0.00           C  
ATOM   2371  H   ILE A 228      39.740  31.790  36.630  1.00  0.00           H  
ATOM   2372  N   LEU A 229      40.310  28.740  35.190  1.00  0.00           N  
ATOM   2373  CA  LEU A 229      40.840  27.390  34.840  1.00  0.00           C  
ATOM   2374  C   LEU A 229      40.440  26.310  35.840  1.00  0.00           C  
ATOM   2375  O   LEU A 229      40.580  25.170  35.560  1.00  0.00           O  
ATOM   2376  CB  LEU A 229      42.360  27.520  34.690  1.00  0.00           C  
ATOM   2377  CG  LEU A 229      42.800  28.270  33.370  1.00  0.00           C  
ATOM   2378  CD1 LEU A 229      44.310  28.230  33.420  1.00  0.00           C  
ATOM   2379  CD2 LEU A 229      42.260  27.810  32.020  1.00  0.00           C  
ATOM   2380  H   LEU A 229      40.950  29.430  35.540  1.00  0.00           H  
ATOM   2381  N   ILE A 230      40.010  26.690  37.070  1.00  0.00           N  
ATOM   2382  CA  ILE A 230      39.300  25.770  37.990  1.00  0.00           C  
ATOM   2383  C   ILE A 230      37.900  25.390  37.410  1.00  0.00           C  
ATOM   2384  O   ILE A 230      37.480  24.240  37.390  1.00  0.00           O  
ATOM   2385  CB  ILE A 230      39.020  26.470  39.360  1.00  0.00           C  
ATOM   2386  CG1 ILE A 230      40.380  26.720  40.050  1.00  0.00           C  
ATOM   2387  CG2 ILE A 230      38.140  25.600  40.290  1.00  0.00           C  
ATOM   2388  CD  ILE A 230      40.370  27.680  41.270  1.00  0.00           C  
ATOM   2389  H   ILE A 230      40.470  27.490  37.450  1.00  0.00           H  
ATOM   2390  N   ASP A 231      37.130  26.450  37.120  1.00  0.00           N  
ATOM   2391  CA  ASP A 231      35.780  26.270  36.500  1.00  0.00           C  
ATOM   2392  C   ASP A 231      35.730  25.500  35.130  1.00  0.00           C  
ATOM   2393  O   ASP A 231      34.870  24.630  34.910  1.00  0.00           O  
ATOM   2394  CB  ASP A 231      35.140  27.650  36.350  1.00  0.00           C  
ATOM   2395  CG  ASP A 231      33.730  27.630  35.750  1.00  0.00           C  
ATOM   2396  OD1 ASP A 231      32.820  27.410  36.560  1.00  0.00           O  
ATOM   2397  OD2 ASP A 231      33.660  28.080  34.570  1.00  0.00           O1-
ATOM   2398  H   ASP A 231      37.420  27.400  37.220  1.00  0.00           H  
ATOM   2399  N   ILE A 232      36.750  25.580  34.300  1.00  0.00           N  
ATOM   2400  CA  ILE A 232      36.800  24.890  32.960  1.00  0.00           C  
ATOM   2401  C   ILE A 232      36.730  23.350  33.140  1.00  0.00           C  
ATOM   2402  O   ILE A 232      35.820  22.660  32.730  1.00  0.00           O  
ATOM   2403  CB  ILE A 232      38.000  25.430  32.170  1.00  0.00           C  
ATOM   2404  CG1 ILE A 232      37.580  26.800  31.590  1.00  0.00           C  
ATOM   2405  CG2 ILE A 232      38.550  24.470  31.070  1.00  0.00           C  
ATOM   2406  CD  ILE A 232      38.570  27.600  30.780  1.00  0.00           C  
ATOM   2407  H   ILE A 232      37.360  26.370  34.360  1.00  0.00           H  
ATOM   2408  N   ILE A 233      37.640  22.870  33.980  1.00  0.00           N  
ATOM   2409  CA  ILE A 233      37.760  21.450  34.370  1.00  0.00           C  
ATOM   2410  C   ILE A 233      36.500  20.990  35.050  1.00  0.00           C  
ATOM   2411  O   ILE A 233      36.000  19.900  34.810  1.00  0.00           O  
ATOM   2412  CB  ILE A 233      39.050  21.490  35.190  1.00  0.00           C  
ATOM   2413  CG1 ILE A 233      40.190  21.400  34.120  1.00  0.00           C  
ATOM   2414  CG2 ILE A 233      39.350  20.560  36.350  1.00  0.00           C  
ATOM   2415  CD  ILE A 233      40.190  20.070  33.320  1.00  0.00           C  
ATOM   2416  H   ILE A 233      38.210  23.480  34.530  1.00  0.00           H  
ATOM   2417  N   ARG A 234      35.840  21.820  35.850  1.00  0.00           N  
ATOM   2418  CA  ARG A 234      34.540  21.400  36.430  1.00  0.00           C  
ATOM   2419  C   ARG A 234      33.460  21.330  35.370  1.00  0.00           C  
ATOM   2420  O   ARG A 234      33.150  20.260  34.870  1.00  0.00           O  
ATOM   2421  CB  ARG A 234      34.180  22.410  37.580  1.00  0.00           C  
ATOM   2422  CG  ARG A 234      35.200  22.390  38.770  1.00  0.00           C  
ATOM   2423  CD  ARG A 234      35.040  23.530  39.720  1.00  0.00           C  
ATOM   2424  NE  ARG A 234      33.750  23.360  40.360  1.00  0.00           N  
ATOM   2425  CZ  ARG A 234      33.490  23.420  41.700  1.00  0.00           C  
ATOM   2426  NH1 ARG A 234      34.440  23.680  42.580  1.00  0.00           N1+
ATOM   2427  NH2 ARG A 234      32.270  23.230  42.140  1.00  0.00           N  
ATOM   2428  H   ARG A 234      36.260  22.670  36.160  1.00  0.00           H  
ATOM   2429  HE  ARG A 234      32.980  23.230  39.730  1.00  0.00           H  
ATOM   2430 1HH1 ARG A 234      35.330  23.860  42.170  1.00  0.00           H  
ATOM   2431 2HH1 ARG A 234      34.310  23.730  43.580  1.00  0.00           H  
ATOM   2432 1HH2 ARG A 234      31.560  23.050  41.460  1.00  0.00           H  
ATOM   2433 2HH2 ARG A 234      32.110  23.400  43.120  1.00  0.00           H  
ATOM   2434  N   GLU A 235      33.180  22.460  34.680  1.00  0.00           N  
ATOM   2435  CA  GLU A 235      32.050  22.640  33.760  1.00  0.00           C  
ATOM   2436  C   GLU A 235      32.180  21.750  32.500  1.00  0.00           C  
ATOM   2437  O   GLU A 235      31.250  20.950  32.310  1.00  0.00           O  
ATOM   2438  CB  GLU A 235      31.970  24.120  33.480  1.00  0.00           C  
ATOM   2439  CG  GLU A 235      31.280  24.980  34.510  1.00  0.00           C  
ATOM   2440  CD  GLU A 235      29.760  24.730  34.610  1.00  0.00           C  
ATOM   2441  OE1 GLU A 235      29.330  24.580  35.780  1.00  0.00           O  
ATOM   2442  OE2 GLU A 235      28.970  24.990  33.670  1.00  0.00           O1-
ATOM   2443  H   GLU A 235      33.790  23.230  34.810  1.00  0.00           H  
ATOM   2444  N   LYS A 236      33.350  21.750  31.830  1.00  0.00           N  
ATOM   2445  CA  LYS A 236      33.550  21.020  30.580  1.00  0.00           C  
ATOM   2446  C   LYS A 236      33.760  19.520  30.680  1.00  0.00           C  
ATOM   2447  O   LYS A 236      33.090  18.760  30.010  1.00  0.00           O  
ATOM   2448  CB  LYS A 236      34.700  21.600  29.710  1.00  0.00           C  
ATOM   2449  CG  LYS A 236      34.030  22.390  28.550  1.00  0.00           C  
ATOM   2450  CD  LYS A 236      35.060  23.200  27.760  1.00  0.00           C  
ATOM   2451  CE  LYS A 236      34.460  24.320  26.940  1.00  0.00           C  
ATOM   2452  NZ  LYS A 236      35.600  25.120  26.450  1.00  0.00           N1+
ATOM   2453  H   LYS A 236      34.180  22.240  32.100  1.00  0.00           H  
ATOM   2454  HZ1 LYS A 236      35.240  25.870  25.890  1.00  0.00           H  
ATOM   2455  HZ2 LYS A 236      36.210  25.420  27.190  1.00  0.00           H  
ATOM   2456  HZ3 LYS A 236      36.150  24.530  25.860  1.00  0.00           H  
ATOM   2457  N   GLY A 237      34.470  19.180  31.800  1.00  0.00           N  
ATOM   2458  CA  GLY A 237      34.810  17.800  32.200  1.00  0.00           C  
ATOM   2459  C   GLY A 237      36.290  17.610  32.480  1.00  0.00           C  
ATOM   2460  O   GLY A 237      37.050  18.260  31.740  1.00  0.00           O  
ATOM   2461  H   GLY A 237      34.530  19.860  32.530  1.00  0.00           H  
ATOM   2462  N   VAL A 238      36.620  16.750  33.430  1.00  0.00           N  
ATOM   2463  CA  VAL A 238      38.050  16.390  33.570  1.00  0.00           C  
ATOM   2464  C   VAL A 238      38.970  16.120  32.320  1.00  0.00           C  
ATOM   2465  O   VAL A 238      40.040  16.670  32.250  1.00  0.00           O  
ATOM   2466  CB  VAL A 238      38.380  15.340  34.630  1.00  0.00           C  
ATOM   2467  CG1 VAL A 238      37.880  15.760  36.000  1.00  0.00           C  
ATOM   2468  CG2 VAL A 238      37.690  13.970  34.340  1.00  0.00           C  
ATOM   2469  H   VAL A 238      35.960  16.280  34.030  1.00  0.00           H  
ATOM   2470  N   ASP A 239      38.370  15.510  31.300  1.00  0.00           N  
ATOM   2471  CA  ASP A 239      38.890  15.290  29.890  1.00  0.00           C  
ATOM   2472  C   ASP A 239      39.200  16.590  29.050  1.00  0.00           C  
ATOM   2473  O   ASP A 239      39.750  16.470  27.940  1.00  0.00           O  
ATOM   2474  CB  ASP A 239      37.820  14.460  29.110  1.00  0.00           C  
ATOM   2475  CG  ASP A 239      37.380  13.210  29.850  1.00  0.00           C  
ATOM   2476  OD1 ASP A 239      36.560  13.310  30.790  1.00  0.00           O  
ATOM   2477  OD2 ASP A 239      37.910  12.090  29.650  1.00  0.00           O1-
ATOM   2478  H   ASP A 239      37.560  14.980  31.530  1.00  0.00           H  
ATOM   2479  N   CYS A 240      38.660  17.760  29.510  1.00  0.00           N  
ATOM   2480  CA  CYS A 240      38.920  19.080  28.820  1.00  0.00           C  
ATOM   2481  C   CYS A 240      40.390  19.520  28.890  1.00  0.00           C  
ATOM   2482  O   CYS A 240      41.160  19.300  29.820  1.00  0.00           O  
ATOM   2483  CB  CYS A 240      38.070  20.190  29.420  1.00  0.00           C  
ATOM   2484  SG  CYS A 240      38.080  21.800  28.540  1.00  0.00           S  
ATOM   2485  H   CYS A 240      38.110  17.840  30.350  1.00  0.00           H  
ATOM   2486  HG  CYS A 240      39.220  22.290  29.020  1.00  0.00           H  
ATOM   2487  N   ASP A 241      40.730  20.270  27.830  1.00  0.00           N  
ATOM   2488  CA  ASP A 241      42.100  20.760  27.590  1.00  0.00           C  
ATOM   2489  C   ASP A 241      42.320  22.170  28.150  1.00  0.00           C  
ATOM   2490  O   ASP A 241      41.520  23.080  28.040  1.00  0.00           O  
ATOM   2491  CB  ASP A 241      42.370  20.980  26.140  1.00  0.00           C  
ATOM   2492  CG  ASP A 241      43.750  20.470  25.700  1.00  0.00           C  
ATOM   2493  OD1 ASP A 241      43.790  19.980  24.570  1.00  0.00           O  
ATOM   2494  OD2 ASP A 241      44.690  20.650  26.510  1.00  0.00           O1-
ATOM   2495  H   ASP A 241      39.980  20.670  27.290  1.00  0.00           H  
ATOM   2496  N   ILE A 242      43.360  22.210  28.940  1.00  0.00           N  
ATOM   2497  CA  ILE A 242      43.830  23.530  29.390  1.00  0.00           C  
ATOM   2498  C   ILE A 242      44.830  24.170  28.390  1.00  0.00           C  
ATOM   2499  O   ILE A 242      45.730  23.540  27.840  1.00  0.00           O  
ATOM   2500  CB  ILE A 242      44.500  23.490  30.840  1.00  0.00           C  
ATOM   2501  CG1 ILE A 242      43.600  22.950  31.960  1.00  0.00           C  
ATOM   2502  CG2 ILE A 242      45.120  24.790  31.260  1.00  0.00           C  
ATOM   2503  CD  ILE A 242      42.320  23.710  32.080  1.00  0.00           C  
ATOM   2504  H   ILE A 242      44.020  21.480  29.100  1.00  0.00           H  
ATOM   2505  N   ASP A 243      44.750  25.460  28.220  1.00  0.00           N  
ATOM   2506  CA  ASP A 243      45.820  26.150  27.570  1.00  0.00           C  
ATOM   2507  C   ASP A 243      46.010  27.490  28.270  1.00  0.00           C  
ATOM   2508  O   ASP A 243      45.390  28.510  27.920  1.00  0.00           O  
ATOM   2509  CB  ASP A 243      45.620  26.310  26.100  1.00  0.00           C  
ATOM   2510  CG  ASP A 243      46.870  26.700  25.360  1.00  0.00           C  
ATOM   2511  OD1 ASP A 243      47.300  27.850  25.480  1.00  0.00           O  
ATOM   2512  OD2 ASP A 243      47.640  25.820  24.870  1.00  0.00           O1-
ATOM   2513  H   ASP A 243      43.970  26.030  28.470  1.00  0.00           H  
ATOM   2514  N   VAL A 244      47.100  27.530  29.080  1.00  0.00           N  
ATOM   2515  CA  VAL A 244      47.350  28.740  29.910  1.00  0.00           C  
ATOM   2516  C   VAL A 244      47.730  29.980  29.060  1.00  0.00           C  
ATOM   2517  O   VAL A 244      47.050  30.990  29.310  1.00  0.00           O  
ATOM   2518  CB  VAL A 244      48.350  28.500  31.030  1.00  0.00           C  
ATOM   2519  CG1 VAL A 244      48.660  29.690  31.900  1.00  0.00           C  
ATOM   2520  CG2 VAL A 244      47.970  27.370  31.990  1.00  0.00           C  
ATOM   2521  H   VAL A 244      47.770  26.800  29.120  1.00  0.00           H  
ATOM   2522  N   PRO A 245      48.580  29.870  28.010  1.00  0.00           N  
ATOM   2523  CA  PRO A 245      48.860  31.050  27.190  1.00  0.00           C  
ATOM   2524  C   PRO A 245      47.630  31.580  26.440  1.00  0.00           C  
ATOM   2525  O   PRO A 245      47.500  32.840  26.350  1.00  0.00           O  
ATOM   2526  CB  PRO A 245      49.970  30.590  26.220  1.00  0.00           C  
ATOM   2527  CG  PRO A 245      50.630  29.450  26.890  1.00  0.00           C  
ATOM   2528  CD  PRO A 245      49.490  28.780  27.610  1.00  0.00           C  
ATOM   2529  N   LYS A 246      46.690  30.700  26.060  1.00  0.00           N  
ATOM   2530  CA  LYS A 246      45.410  31.170  25.440  1.00  0.00           C  
ATOM   2531  C   LYS A 246      44.450  31.980  26.380  1.00  0.00           C  
ATOM   2532  O   LYS A 246      44.040  33.010  25.990  1.00  0.00           O  
ATOM   2533  CB  LYS A 246      44.700  29.920  24.860  1.00  0.00           C  
ATOM   2534  CG  LYS A 246      45.250  29.670  23.420  1.00  0.00           C  
ATOM   2535  CD  LYS A 246      44.920  28.230  22.820  1.00  0.00           C  
ATOM   2536  CE  LYS A 246      45.480  27.870  21.470  1.00  0.00           C  
ATOM   2537  NZ  LYS A 246      46.950  27.940  21.600  1.00  0.00           N1+
ATOM   2538  H   LYS A 246      46.890  29.720  25.960  1.00  0.00           H  
ATOM   2539  HZ1 LYS A 246      47.190  28.230  22.530  1.00  0.00           H  
ATOM   2540  HZ2 LYS A 246      47.290  27.010  21.470  1.00  0.00           H  
ATOM   2541  HZ3 LYS A 246      47.440  28.500  20.930  1.00  0.00           H  
ATOM   2542  N   THR A 247      44.350  31.540  27.610  1.00  0.00           N  
ATOM   2543  CA  THR A 247      43.530  32.140  28.650  1.00  0.00           C  
ATOM   2544  C   THR A 247      44.160  33.520  29.000  1.00  0.00           C  
ATOM   2545  O   THR A 247      43.430  34.490  29.210  1.00  0.00           O  
ATOM   2546  CB  THR A 247      43.290  31.180  29.780  1.00  0.00           C  
ATOM   2547  CG2 THR A 247      42.470  31.760  30.910  1.00  0.00           C  
ATOM   2548  OG1 THR A 247      42.750  29.940  29.200  1.00  0.00           O  
ATOM   2549  H   THR A 247      44.680  30.640  27.890  1.00  0.00           H  
ATOM   2550  HG1 THR A 247      41.760  29.920  29.140  1.00  0.00           H  
ATOM   2551  N   ILE A 248      45.470  33.500  29.250  1.00  0.00           N  
ATOM   2552  CA  ILE A 248      46.330  34.680  29.480  1.00  0.00           C  
ATOM   2553  C   ILE A 248      46.160  35.700  28.360  1.00  0.00           C  
ATOM   2554  O   ILE A 248      45.790  36.810  28.690  1.00  0.00           O  
ATOM   2555  CB  ILE A 248      47.780  34.400  29.980  1.00  0.00           C  
ATOM   2556  CG1 ILE A 248      47.880  34.040  31.450  1.00  0.00           C  
ATOM   2557  CG2 ILE A 248      48.720  35.620  29.840  1.00  0.00           C  
ATOM   2558  CD  ILE A 248      49.250  33.520  31.710  1.00  0.00           C  
ATOM   2559  H   ILE A 248      46.040  32.680  29.270  1.00  0.00           H  
ATOM   2560  N   GLN A 249      46.190  35.280  27.100  1.00  0.00           N  
ATOM   2561  CA  GLN A 249      45.880  36.120  25.980  1.00  0.00           C  
ATOM   2562  C   GLN A 249      44.490  36.700  26.080  1.00  0.00           C  
ATOM   2563  O   GLN A 249      44.270  37.880  25.780  1.00  0.00           O  
ATOM   2564  CB  GLN A 249      46.020  35.410  24.620  1.00  0.00           C  
ATOM   2565  CG  GLN A 249      47.470  35.430  24.050  1.00  0.00           C  
ATOM   2566  CD  GLN A 249      47.840  34.440  22.930  1.00  0.00           C  
ATOM   2567  NE2 GLN A 249      48.240  33.240  23.300  1.00  0.00           N  
ATOM   2568  OE1 GLN A 249      48.040  34.830  21.810  1.00  0.00           O  
ATOM   2569  H   GLN A 249      46.310  34.310  26.910  1.00  0.00           H  
ATOM   2570 1HE2 GLN A 249      48.220  33.010  24.270  1.00  0.00           H  
ATOM   2571 2HE2 GLN A 249      48.730  32.620  22.680  1.00  0.00           H  
ATOM   2572  N   MET A 250      43.500  35.860  26.410  1.00  0.00           N  
ATOM   2573  CA  MET A 250      42.040  36.290  26.760  1.00  0.00           C  
ATOM   2574  C   MET A 250      41.840  37.360  27.810  1.00  0.00           C  
ATOM   2575  O   MET A 250      41.020  38.310  27.720  1.00  0.00           O  
ATOM   2576  CB  MET A 250      41.190  35.030  27.070  1.00  0.00           C  
ATOM   2577  CG  MET A 250      39.690  35.300  26.940  1.00  0.00           C  
ATOM   2578  SD  MET A 250      38.980  36.020  28.400  1.00  0.00           S  
ATOM   2579  CE  MET A 250      39.060  34.760  29.660  1.00  0.00           C  
ATOM   2580  H   MET A 250      43.690  34.910  26.150  1.00  0.00           H  
ATOM   2581  N   VAL A 251      42.660  37.230  28.870  1.00  0.00           N  
ATOM   2582  CA  VAL A 251      42.760  38.240  29.960  1.00  0.00           C  
ATOM   2583  C   VAL A 251      43.590  39.450  29.640  1.00  0.00           C  
ATOM   2584  O   VAL A 251      43.290  40.580  29.960  1.00  0.00           O  
ATOM   2585  CB  VAL A 251      42.950  37.830  31.420  1.00  0.00           C  
ATOM   2586  CG1 VAL A 251      42.030  36.610  31.740  1.00  0.00           C  
ATOM   2587  CG2 VAL A 251      44.410  37.400  31.660  1.00  0.00           C  
ATOM   2588  H   VAL A 251      43.220  36.420  29.040  1.00  0.00           H  
ATOM   2589  N   ARG A 252      44.740  39.240  29.040  1.00  0.00           N  
ATOM   2590  CA  ARG A 252      45.670  40.300  28.560  1.00  0.00           C  
ATOM   2591  C   ARG A 252      45.050  41.270  27.530  1.00  0.00           C  
ATOM   2592  O   ARG A 252      45.480  42.430  27.520  1.00  0.00           O  
ATOM   2593  CB  ARG A 252      46.940  39.710  27.860  1.00  0.00           C  
ATOM   2594  CG  ARG A 252      48.150  39.430  28.780  1.00  0.00           C  
ATOM   2595  CD  ARG A 252      49.250  38.750  28.010  1.00  0.00           C  
ATOM   2596  NE  ARG A 252      50.590  38.920  28.540  1.00  0.00           N  
ATOM   2597  CZ  ARG A 252      51.690  39.430  27.920  1.00  0.00           C  
ATOM   2598  NH1 ARG A 252      51.790  39.720  26.680  1.00  0.00           N1+
ATOM   2599  NH2 ARG A 252      52.730  39.820  28.650  1.00  0.00           N  
ATOM   2600  H   ARG A 252      45.110  38.320  28.940  1.00  0.00           H  
ATOM   2601  HE  ARG A 252      50.730  38.370  29.360  1.00  0.00           H  
ATOM   2602 1HH1 ARG A 252      51.130  39.670  25.940  1.00  0.00           H  
ATOM   2603 2HH1 ARG A 252      52.700  40.000  26.370  1.00  0.00           H  
ATOM   2604 1HH2 ARG A 252      52.950  39.460  29.560  1.00  0.00           H  
ATOM   2605 2HH2 ARG A 252      53.290  40.630  28.450  1.00  0.00           H  
ATOM   2606  N   SER A 253      44.150  40.830  26.660  1.00  0.00           N  
ATOM   2607  CA  SER A 253      43.310  41.760  25.800  1.00  0.00           C  
ATOM   2608  C   SER A 253      42.290  42.630  26.680  1.00  0.00           C  
ATOM   2609  O   SER A 253      41.960  43.740  26.300  1.00  0.00           O  
ATOM   2610  CB  SER A 253      42.580  40.850  24.830  1.00  0.00           C  
ATOM   2611  OG  SER A 253      41.720  41.610  23.950  1.00  0.00           O  
ATOM   2612  H   SER A 253      44.120  39.880  26.320  1.00  0.00           H  
ATOM   2613  HG  SER A 253      41.690  41.080  23.100  1.00  0.00           H  
ATOM   2614  N   GLN A 254      41.970  42.180  27.900  1.00  0.00           N  
ATOM   2615  CA  GLN A 254      41.010  42.780  28.850  1.00  0.00           C  
ATOM   2616  C   GLN A 254      41.580  43.880  29.760  1.00  0.00           C  
ATOM   2617  O   GLN A 254      40.930  44.840  30.070  1.00  0.00           O  
ATOM   2618  CB  GLN A 254      40.050  41.740  29.610  1.00  0.00           C  
ATOM   2619  CG  GLN A 254      39.170  40.990  28.600  1.00  0.00           C  
ATOM   2620  CD  GLN A 254      38.130  40.130  29.450  1.00  0.00           C  
ATOM   2621  NE2 GLN A 254      38.460  38.870  29.610  1.00  0.00           N  
ATOM   2622  OE1 GLN A 254      37.000  40.470  29.820  1.00  0.00           O  
ATOM   2623  H   GLN A 254      42.100  41.200  28.050  1.00  0.00           H  
ATOM   2624 1HE2 GLN A 254      39.270  38.450  29.210  1.00  0.00           H  
ATOM   2625 2HE2 GLN A 254      37.890  38.330  30.230  1.00  0.00           H  
ATOM   2626  N   ARG A 255      42.880  43.770  30.060  1.00  0.00           N  
ATOM   2627  CA  ARG A 255      43.890  44.670  30.620  1.00  0.00           C  
ATOM   2628  C   ARG A 255      45.370  44.160  30.520  1.00  0.00           C  
ATOM   2629  O   ARG A 255      45.780  43.180  31.110  1.00  0.00           O  
ATOM   2630  CB  ARG A 255      43.470  45.090  32.090  1.00  0.00           C  
ATOM   2631  CG  ARG A 255      44.030  46.530  32.390  1.00  0.00           C  
ATOM   2632  CD  ARG A 255      43.650  46.990  33.790  1.00  0.00           C  
ATOM   2633  NE  ARG A 255      44.600  48.000  34.220  1.00  0.00           N  
ATOM   2634  CZ  ARG A 255      44.400  49.110  35.010  1.00  0.00           C  
ATOM   2635  NH1 ARG A 255      43.170  49.530  35.380  1.00  0.00           N1+
ATOM   2636  NH2 ARG A 255      45.490  49.760  35.460  1.00  0.00           N  
ATOM   2637  H   ARG A 255      43.340  42.920  29.790  1.00  0.00           H  
ATOM   2638  HE  ARG A 255      45.550  47.710  34.100  1.00  0.00           H  
ATOM   2639 1HH1 ARG A 255      42.330  49.310  34.890  1.00  0.00           H  
ATOM   2640 2HH1 ARG A 255      43.120  50.180  36.140  1.00  0.00           H  
ATOM   2641 1HH2 ARG A 255      46.360  49.280  35.330  1.00  0.00           H  
ATOM   2642 2HH2 ARG A 255      45.470  50.730  35.690  1.00  0.00           H  
ATOM   2643  N   SER A 256      46.170  45.030  29.960  1.00  0.00           N  
ATOM   2644  CA  SER A 256      47.630  44.830  29.710  1.00  0.00           C  
ATOM   2645  C   SER A 256      48.410  44.560  31.050  1.00  0.00           C  
ATOM   2646  O   SER A 256      48.120  45.070  32.180  1.00  0.00           O  
ATOM   2647  CB  SER A 256      48.270  46.010  28.910  1.00  0.00           C  
ATOM   2648  OG  SER A 256      48.350  47.230  29.640  1.00  0.00           O  
ATOM   2649  H   SER A 256      45.850  45.970  29.800  1.00  0.00           H  
ATOM   2650  HG  SER A 256      49.150  47.730  29.290  1.00  0.00           H  
ATOM   2651  N   GLY A 257      49.510  43.840  30.830  1.00  0.00           N  
ATOM   2652  CA  GLY A 257      50.450  43.440  31.820  1.00  0.00           C  
ATOM   2653  C   GLY A 257      50.100  42.360  32.820  1.00  0.00           C  
ATOM   2654  O   GLY A 257      50.860  42.120  33.830  1.00  0.00           O  
ATOM   2655  H   GLY A 257      49.690  43.470  29.920  1.00  0.00           H  
ATOM   2656  N   MET A 258      49.100  41.550  32.510  1.00  0.00           N  
ATOM   2657  CA  MET A 258      48.760  40.430  33.440  1.00  0.00           C  
ATOM   2658  C   MET A 258      49.870  39.410  33.650  1.00  0.00           C  
ATOM   2659  O   MET A 258      50.100  38.750  32.600  1.00  0.00           O  
ATOM   2660  CB  MET A 258      47.540  39.630  33.020  1.00  0.00           C  
ATOM   2661  CG  MET A 258      46.280  40.460  32.820  1.00  0.00           C  
ATOM   2662  SD  MET A 258      45.330  41.060  34.240  1.00  0.00           S  
ATOM   2663  CE  MET A 258      43.940  41.590  33.220  1.00  0.00           C  
ATOM   2664  H   MET A 258      48.490  41.740  31.740  1.00  0.00           H  
ATOM   2665  N   VAL A 259      50.130  38.980  34.890  1.00  0.00           N  
ATOM   2666  CA  VAL A 259      51.060  37.930  35.310  1.00  0.00           C  
ATOM   2667  C   VAL A 259      52.510  38.370  35.000  1.00  0.00           C  
ATOM   2668  O   VAL A 259      52.950  38.360  33.820  1.00  0.00           O  
ATOM   2669  CB  VAL A 259      50.680  36.520  34.740  1.00  0.00           C  
ATOM   2670  CG1 VAL A 259      51.600  35.300  35.190  1.00  0.00           C  
ATOM   2671  CG2 VAL A 259      49.290  36.210  35.400  1.00  0.00           C  
ATOM   2672  H   VAL A 259      49.700  39.490  35.640  1.00  0.00           H  
ATOM   2673  N   GLN A 260      53.120  39.020  36.010  1.00  0.00           N  
ATOM   2674  CA  GLN A 260      54.490  39.580  35.920  1.00  0.00           C  
ATOM   2675  C   GLN A 260      55.680  38.550  35.830  1.00  0.00           C  
ATOM   2676  O   GLN A 260      56.380  38.560  34.870  1.00  0.00           O  
ATOM   2677  CB  GLN A 260      54.550  40.620  37.100  1.00  0.00           C  
ATOM   2678  CG  GLN A 260      53.730  41.880  36.810  1.00  0.00           C  
ATOM   2679  CD  GLN A 260      54.240  42.860  35.700  1.00  0.00           C  
ATOM   2680  NE2 GLN A 260      53.440  43.010  34.670  1.00  0.00           N  
ATOM   2681  OE1 GLN A 260      55.170  43.590  35.880  1.00  0.00           O  
ATOM   2682  H   GLN A 260      52.700  39.070  36.920  1.00  0.00           H  
ATOM   2683 1HE2 GLN A 260      52.570  42.540  34.610  1.00  0.00           H  
ATOM   2684 2HE2 GLN A 260      53.520  43.880  34.170  1.00  0.00           H  
ATOM   2685  N   THR A 261      56.000  37.930  36.990  1.00  0.00           N  
ATOM   2686  CA  THR A 261      57.160  37.060  37.100  1.00  0.00           C  
ATOM   2687  C   THR A 261      57.010  35.540  36.720  1.00  0.00           C  
ATOM   2688  O   THR A 261      55.900  35.070  36.660  1.00  0.00           O  
ATOM   2689  CB  THR A 261      57.690  37.110  38.510  1.00  0.00           C  
ATOM   2690  CG2 THR A 261      58.380  38.420  39.010  1.00  0.00           C  
ATOM   2691  OG1 THR A 261      56.690  36.750  39.500  1.00  0.00           O  
ATOM   2692  H   THR A 261      55.440  38.110  37.800  1.00  0.00           H  
ATOM   2693  HG1 THR A 261      56.920  36.880  40.470  1.00  0.00           H  
ATOM   2694  N   GLU A 262      58.140  34.900  36.410  1.00  0.00           N  
ATOM   2695  CA  GLU A 262      58.250  33.400  36.170  1.00  0.00           C  
ATOM   2696  C   GLU A 262      57.770  32.470  37.310  1.00  0.00           C  
ATOM   2697  O   GLU A 262      56.760  31.760  36.980  1.00  0.00           O  
ATOM   2698  CB  GLU A 262      59.760  33.250  35.940  1.00  0.00           C  
ATOM   2699  CG  GLU A 262      60.410  31.900  35.820  1.00  0.00           C  
ATOM   2700  CD  GLU A 262      61.890  32.030  35.370  1.00  0.00           C  
ATOM   2701  OE1 GLU A 262      62.520  33.080  35.290  1.00  0.00           O  
ATOM   2702  OE2 GLU A 262      62.440  30.940  35.280  1.00  0.00           O1-
ATOM   2703  H   GLU A 262      58.920  35.440  36.090  1.00  0.00           H  
ATOM   2704  N   ALA A 263      57.960  32.880  38.580  1.00  0.00           N  
ATOM   2705  CA  ALA A 263      57.330  32.190  39.720  1.00  0.00           C  
ATOM   2706  C   ALA A 263      55.770  32.270  39.680  1.00  0.00           C  
ATOM   2707  O   ALA A 263      55.100  31.270  39.780  1.00  0.00           O  
ATOM   2708  CB  ALA A 263      57.920  32.710  41.040  1.00  0.00           C  
ATOM   2709  H   ALA A 263      58.670  33.560  38.770  1.00  0.00           H  
ATOM   2710  N   GLN A 264      55.270  33.470  39.380  1.00  0.00           N  
ATOM   2711  CA  GLN A 264      53.790  33.570  39.160  1.00  0.00           C  
ATOM   2712  C   GLN A 264      53.210  32.650  38.050  1.00  0.00           C  
ATOM   2713  O   GLN A 264      52.310  31.860  38.220  1.00  0.00           O  
ATOM   2714  CB  GLN A 264      53.530  35.040  38.830  1.00  0.00           C  
ATOM   2715  CG  GLN A 264      53.750  36.020  39.980  1.00  0.00           C  
ATOM   2716  CD  GLN A 264      53.180  37.400  39.630  1.00  0.00           C  
ATOM   2717  NE2 GLN A 264      53.500  38.370  40.450  1.00  0.00           N  
ATOM   2718  OE1 GLN A 264      52.590  37.690  38.580  1.00  0.00           O  
ATOM   2719  H   GLN A 264      55.740  34.350  39.340  1.00  0.00           H  
ATOM   2720 1HE2 GLN A 264      54.070  38.090  41.230  1.00  0.00           H  
ATOM   2721 2HE2 GLN A 264      53.050  39.240  40.260  1.00  0.00           H  
ATOM   2722  N   TYR A 265      53.820  32.660  36.880  1.00  0.00           N  
ATOM   2723  CA  TYR A 265      53.400  31.750  35.770  1.00  0.00           C  
ATOM   2724  C   TYR A 265      53.580  30.270  36.170  1.00  0.00           C  
ATOM   2725  O   TYR A 265      52.750  29.440  35.830  1.00  0.00           O  
ATOM   2726  CB  TYR A 265      54.270  32.010  34.550  1.00  0.00           C  
ATOM   2727  CG  TYR A 265      53.710  31.300  33.320  1.00  0.00           C  
ATOM   2728  CD1 TYR A 265      52.760  31.940  32.600  1.00  0.00           C  
ATOM   2729  CD2 TYR A 265      54.440  30.260  32.760  1.00  0.00           C  
ATOM   2730  CE1 TYR A 265      52.560  31.540  31.240  1.00  0.00           C  
ATOM   2731  CE2 TYR A 265      54.240  29.810  31.450  1.00  0.00           C  
ATOM   2732  CZ  TYR A 265      53.270  30.500  30.650  1.00  0.00           C  
ATOM   2733  OH  TYR A 265      52.610  29.750  29.680  1.00  0.00           O  
ATOM   2734  H   TYR A 265      54.580  33.270  36.680  1.00  0.00           H  
ATOM   2735  HD1 TYR A 265      52.190  32.840  32.810  1.00  0.00           H  
ATOM   2736  HD2 TYR A 265      55.150  29.810  33.460  1.00  0.00           H  
ATOM   2737  HE1 TYR A 265      51.850  32.080  30.610  1.00  0.00           H  
ATOM   2738  HE2 TYR A 265      54.800  28.940  31.100  1.00  0.00           H  
ATOM   2739  HH  TYR A 265      53.220  29.110  29.200  1.00  0.00           H  
ATOM   2740  N   ARG A 266      54.670  29.930  36.870  1.00  0.00           N  
ATOM   2741  CA  ARG A 266      54.990  28.610  37.400  1.00  0.00           C  
ATOM   2742  C   ARG A 266      53.970  28.090  38.460  1.00  0.00           C  
ATOM   2743  O   ARG A 266      53.360  27.070  38.300  1.00  0.00           O  
ATOM   2744  CB  ARG A 266      56.430  28.670  37.940  1.00  0.00           C  
ATOM   2745  CG  ARG A 266      57.460  28.680  36.810  1.00  0.00           C  
ATOM   2746  CD  ARG A 266      58.870  28.140  37.020  1.00  0.00           C  
ATOM   2747  NE  ARG A 266      58.850  26.730  37.600  1.00  0.00           N  
ATOM   2748  CZ  ARG A 266      59.840  25.900  38.000  1.00  0.00           C  
ATOM   2749  NH1 ARG A 266      61.100  26.190  37.700  1.00  0.00           N1+
ATOM   2750  NH2 ARG A 266      59.650  24.790  38.610  1.00  0.00           N  
ATOM   2751  H   ARG A 266      55.280  30.700  37.070  1.00  0.00           H  
ATOM   2752  HE  ARG A 266      57.890  26.450  37.600  1.00  0.00           H  
ATOM   2753 1HH1 ARG A 266      61.280  27.080  37.280  1.00  0.00           H  
ATOM   2754 2HH1 ARG A 266      61.850  25.530  37.680  1.00  0.00           H  
ATOM   2755 1HH2 ARG A 266      58.710  24.480  38.750  1.00  0.00           H  
ATOM   2756 2HH2 ARG A 266      60.380  24.250  39.010  1.00  0.00           H  
ATOM   2757  N   PHE A 267      53.580  29.040  39.340  1.00  0.00           N  
ATOM   2758  CA  PHE A 267      52.580  28.810  40.400  1.00  0.00           C  
ATOM   2759  C   PHE A 267      51.250  28.470  39.680  1.00  0.00           C  
ATOM   2760  O   PHE A 267      50.540  27.520  40.000  1.00  0.00           O  
ATOM   2761  CB  PHE A 267      52.460  30.000  41.310  1.00  0.00           C  
ATOM   2762  CG  PHE A 267      51.620  29.570  42.530  1.00  0.00           C  
ATOM   2763  CD1 PHE A 267      52.120  29.000  43.730  1.00  0.00           C  
ATOM   2764  CD2 PHE A 267      50.250  29.830  42.430  1.00  0.00           C  
ATOM   2765  CE1 PHE A 267      51.340  28.700  44.790  1.00  0.00           C  
ATOM   2766  CE2 PHE A 267      49.380  29.570  43.520  1.00  0.00           C  
ATOM   2767  CZ  PHE A 267      49.940  28.960  44.660  1.00  0.00           C  
ATOM   2768  H   PHE A 267      53.940  29.960  39.230  1.00  0.00           H  
ATOM   2769  HD1 PHE A 267      53.190  28.800  43.770  1.00  0.00           H  
ATOM   2770  HD2 PHE A 267      49.820  30.200  41.500  1.00  0.00           H  
ATOM   2771  HE1 PHE A 267      51.760  28.250  45.690  1.00  0.00           H  
ATOM   2772  HE2 PHE A 267      48.300  29.570  43.410  1.00  0.00           H  
ATOM   2773  HZ  PHE A 267      49.300  28.870  45.540  1.00  0.00           H  
ATOM   2774  N   ILE A 268      50.890  29.270  38.670  1.00  0.00           N  
ATOM   2775  CA  ILE A 268      49.730  28.930  37.820  1.00  0.00           C  
ATOM   2776  C   ILE A 268      49.870  27.480  37.190  1.00  0.00           C  
ATOM   2777  O   ILE A 268      48.930  26.740  37.440  1.00  0.00           O  
ATOM   2778  CB  ILE A 268      49.640  29.890  36.640  1.00  0.00           C  
ATOM   2779  CG1 ILE A 268      49.320  31.250  37.250  1.00  0.00           C  
ATOM   2780  CG2 ILE A 268      48.400  29.490  35.720  1.00  0.00           C  
ATOM   2781  CD  ILE A 268      49.340  32.390  36.290  1.00  0.00           C  
ATOM   2782  H   ILE A 268      51.310  30.170  38.590  1.00  0.00           H  
ATOM   2783  N   TYR A 269      50.950  27.210  36.460  1.00  0.00           N  
ATOM   2784  CA  TYR A 269      51.230  25.850  35.940  1.00  0.00           C  
ATOM   2785  C   TYR A 269      51.250  24.660  36.870  1.00  0.00           C  
ATOM   2786  O   TYR A 269      50.590  23.660  36.550  1.00  0.00           O  
ATOM   2787  CB  TYR A 269      52.540  25.930  35.130  1.00  0.00           C  
ATOM   2788  CG  TYR A 269      52.310  25.940  33.610  1.00  0.00           C  
ATOM   2789  CD1 TYR A 269      51.870  24.770  33.020  1.00  0.00           C  
ATOM   2790  CD2 TYR A 269      52.640  26.980  32.790  1.00  0.00           C  
ATOM   2791  CE1 TYR A 269      51.810  24.620  31.610  1.00  0.00           C  
ATOM   2792  CE2 TYR A 269      52.500  26.830  31.390  1.00  0.00           C  
ATOM   2793  CZ  TYR A 269      52.070  25.690  30.800  1.00  0.00           C  
ATOM   2794  OH  TYR A 269      52.510  25.490  29.520  1.00  0.00           O  
ATOM   2795  H   TYR A 269      51.620  27.960  36.460  1.00  0.00           H  
ATOM   2796  HD1 TYR A 269      51.390  24.020  33.650  1.00  0.00           H  
ATOM   2797  HD2 TYR A 269      52.870  27.980  33.160  1.00  0.00           H  
ATOM   2798  HE1 TYR A 269      51.480  23.640  31.290  1.00  0.00           H  
ATOM   2799  HE2 TYR A 269      52.480  27.750  30.810  1.00  0.00           H  
ATOM   2800  HH  TYR A 269      52.900  26.390  29.310  1.00  0.00           H  
ATOM   2801  N   MET A 270      51.610  24.930  38.080  1.00  0.00           N  
ATOM   2802  CA  MET A 270      51.670  23.980  39.260  1.00  0.00           C  
ATOM   2803  C   MET A 270      50.270  23.690  39.850  1.00  0.00           C  
ATOM   2804  O   MET A 270      49.800  22.590  39.820  1.00  0.00           O  
ATOM   2805  CB  MET A 270      52.740  24.600  40.150  1.00  0.00           C  
ATOM   2806  CG  MET A 270      52.680  24.190  41.660  1.00  0.00           C  
ATOM   2807  SD  MET A 270      51.700  25.170  42.740  1.00  0.00           S  
ATOM   2808  CE  MET A 270      52.930  25.500  44.030  1.00  0.00           C  
ATOM   2809  H   MET A 270      52.020  25.810  38.320  1.00  0.00           H  
ATOM   2810  N   ALA A 271      49.560  24.800  40.180  1.00  0.00           N  
ATOM   2811  CA  ALA A 271      48.120  24.700  40.610  1.00  0.00           C  
ATOM   2812  C   ALA A 271      47.080  24.040  39.600  1.00  0.00           C  
ATOM   2813  O   ALA A 271      46.240  23.200  39.950  1.00  0.00           O  
ATOM   2814  CB  ALA A 271      47.480  26.000  41.040  1.00  0.00           C  
ATOM   2815  H   ALA A 271      49.800  25.750  40.010  1.00  0.00           H  
ATOM   2816  N   VAL A 272      47.370  24.230  38.340  1.00  0.00           N  
ATOM   2817  CA  VAL A 272      46.640  23.650  37.160  1.00  0.00           C  
ATOM   2818  C   VAL A 272      46.960  22.130  37.180  1.00  0.00           C  
ATOM   2819  O   VAL A 272      45.980  21.390  37.000  1.00  0.00           O  
ATOM   2820  CB  VAL A 272      46.950  24.470  35.820  1.00  0.00           C  
ATOM   2821  CG1 VAL A 272      46.210  23.700  34.740  1.00  0.00           C  
ATOM   2822  CG2 VAL A 272      46.500  25.940  35.870  1.00  0.00           C  
ATOM   2823  H   VAL A 272      47.870  25.080  38.160  1.00  0.00           H  
ATOM   2824  N   GLN A 273      48.190  21.750  37.440  1.00  0.00           N  
ATOM   2825  CA  GLN A 273      48.480  20.330  37.530  1.00  0.00           C  
ATOM   2826  C   GLN A 273      47.750  19.760  38.830  1.00  0.00           C  
ATOM   2827  O   GLN A 273      46.940  18.860  38.660  1.00  0.00           O  
ATOM   2828  CB  GLN A 273      50.030  20.100  37.600  1.00  0.00           C  
ATOM   2829  CG  GLN A 273      50.340  18.610  37.810  1.00  0.00           C  
ATOM   2830  CD  GLN A 273      50.050  17.690  36.590  1.00  0.00           C  
ATOM   2831  NE2 GLN A 273      49.690  16.380  36.760  1.00  0.00           N  
ATOM   2832  OE1 GLN A 273      50.340  18.120  35.450  1.00  0.00           O  
ATOM   2833  H   GLN A 273      48.910  22.430  37.330  1.00  0.00           H  
ATOM   2834 1HE2 GLN A 273      49.730  16.000  37.690  1.00  0.00           H  
ATOM   2835 2HE2 GLN A 273      49.310  15.910  35.970  1.00  0.00           H  
ATOM   2836  N   HIS A 274      47.860  20.430  40.000  1.00  0.00           N  
ATOM   2837  CA  HIS A 274      47.420  19.950  41.340  1.00  0.00           C  
ATOM   2838  C   HIS A 274      45.900  19.750  41.510  1.00  0.00           C  
ATOM   2839  O   HIS A 274      45.530  18.690  42.070  1.00  0.00           O  
ATOM   2840  CB  HIS A 274      47.930  20.950  42.390  1.00  0.00           C  
ATOM   2841  CG  HIS A 274      49.230  20.490  42.980  1.00  0.00           C  
ATOM   2842  CD2 HIS A 274      50.300  21.200  42.880  1.00  0.00           C  
ATOM   2843  ND1 HIS A 274      49.410  19.560  43.950  1.00  0.00           N  
ATOM   2844  CE1 HIS A 274      50.590  19.750  44.450  1.00  0.00           C  
ATOM   2845  NE2 HIS A 274      51.180  20.680  43.740  1.00  0.00           N  
ATOM   2846  H   HIS A 274      48.520  21.180  40.060  1.00  0.00           H  
ATOM   2847  HD2 HIS A 274      50.370  22.200  42.460  1.00  0.00           H  
ATOM   2848  HE1 HIS A 274      51.160  19.280  45.250  1.00  0.00           H  
ATOM   2849  HE2 HIS A 274      52.160  20.850  43.770  1.00  0.00           H  
ATOM   2850  N   TYR A 275      45.030  20.670  41.130  1.00  0.00           N  
ATOM   2851  CA  TYR A 275      43.640  20.540  41.420  1.00  0.00           C  
ATOM   2852  C   TYR A 275      42.920  19.470  40.620  1.00  0.00           C  
ATOM   2853  O   TYR A 275      42.080  18.700  41.150  1.00  0.00           O  
ATOM   2854  CB  TYR A 275      42.990  21.900  41.120  1.00  0.00           C  
ATOM   2855  CG  TYR A 275      41.480  22.130  41.520  1.00  0.00           C  
ATOM   2856  CD1 TYR A 275      41.080  22.480  42.780  1.00  0.00           C  
ATOM   2857  CD2 TYR A 275      40.430  21.940  40.620  1.00  0.00           C  
ATOM   2858  CE1 TYR A 275      39.770  22.750  43.200  1.00  0.00           C  
ATOM   2859  CE2 TYR A 275      39.140  22.110  41.020  1.00  0.00           C  
ATOM   2860  CZ  TYR A 275      38.760  22.560  42.260  1.00  0.00           C  
ATOM   2861  OH  TYR A 275      37.480  22.900  42.500  1.00  0.00           O  
ATOM   2862  H   TYR A 275      45.270  21.470  40.570  1.00  0.00           H  
ATOM   2863  HD1 TYR A 275      41.710  22.240  43.630  1.00  0.00           H  
ATOM   2864  HD2 TYR A 275      40.620  21.490  39.650  1.00  0.00           H  
ATOM   2865  HE1 TYR A 275      39.520  23.240  44.140  1.00  0.00           H  
ATOM   2866  HE2 TYR A 275      38.420  21.910  40.230  1.00  0.00           H  
ATOM   2867  HH  TYR A 275      37.370  23.220  43.440  1.00  0.00           H  
ATOM   2868  N   ILE A 276      43.160  19.440  39.280  1.00  0.00           N  
ATOM   2869  CA  ILE A 276      42.840  18.250  38.460  1.00  0.00           C  
ATOM   2870  C   ILE A 276      43.490  16.930  39.010  1.00  0.00           C  
ATOM   2871  O   ILE A 276      42.710  15.990  39.220  1.00  0.00           O  
ATOM   2872  CB  ILE A 276      43.030  18.460  36.960  1.00  0.00           C  
ATOM   2873  CG1 ILE A 276      42.540  17.240  36.170  1.00  0.00           C  
ATOM   2874  CG2 ILE A 276      44.540  18.730  36.650  1.00  0.00           C  
ATOM   2875  CD  ILE A 276      42.590  17.340  34.620  1.00  0.00           C  
ATOM   2876  H   ILE A 276      43.350  20.300  38.810  1.00  0.00           H  
ATOM   2877  N   GLU A 277      44.740  16.920  39.490  1.00  0.00           N  
ATOM   2878  CA  GLU A 277      45.230  15.700  40.190  1.00  0.00           C  
ATOM   2879  C   GLU A 277      44.490  15.300  41.480  1.00  0.00           C  
ATOM   2880  O   GLU A 277      44.430  14.140  41.830  1.00  0.00           O  
ATOM   2881  CB  GLU A 277      46.710  15.680  40.460  1.00  0.00           C  
ATOM   2882  CG  GLU A 277      47.510  15.420  39.220  1.00  0.00           C  
ATOM   2883  CD  GLU A 277      48.980  15.040  39.510  1.00  0.00           C  
ATOM   2884  OE1 GLU A 277      49.770  16.010  39.490  1.00  0.00           O  
ATOM   2885  OE2 GLU A 277      49.250  13.840  39.770  1.00  0.00           O1-
ATOM   2886  H   GLU A 277      45.410  17.610  39.200  1.00  0.00           H  
ATOM   2887  N   THR A 278      44.210  16.250  42.280  1.00  0.00           N  
ATOM   2888  CA  THR A 278      43.320  16.160  43.490  1.00  0.00           C  
ATOM   2889  C   THR A 278      41.880  15.720  43.170  1.00  0.00           C  
ATOM   2890  O   THR A 278      41.330  15.010  44.010  1.00  0.00           O  
ATOM   2891  CB  THR A 278      43.360  17.600  44.270  1.00  0.00           C  
ATOM   2892  CG2 THR A 278      42.410  17.680  45.480  1.00  0.00           C  
ATOM   2893  OG1 THR A 278      44.740  17.910  44.620  1.00  0.00           O  
ATOM   2894  H   THR A 278      44.790  17.060  42.360  1.00  0.00           H  
ATOM   2895  HG1 THR A 278      44.550  18.840  44.940  1.00  0.00           H  
ATOM   2896  N   LEU A 279      41.290  16.020  41.960  1.00  0.00           N  
ATOM   2897  CA  LEU A 279      40.040  15.410  41.500  1.00  0.00           C  
ATOM   2898  C   LEU A 279      40.230  14.000  40.910  1.00  0.00           C  
ATOM   2899  O   LEU A 279      39.390  13.200  41.270  1.00  0.00           O  
ATOM   2900  CB  LEU A 279      39.530  16.440  40.500  1.00  0.00           C  
ATOM   2901  CG  LEU A 279      38.550  17.480  41.120  1.00  0.00           C  
ATOM   2902  CD1 LEU A 279      38.270  18.570  40.100  1.00  0.00           C  
ATOM   2903  CD2 LEU A 279      37.350  16.930  41.840  1.00  0.00           C  
ATOM   2904  H   LEU A 279      41.530  16.850  41.450  1.00  0.00           H  
ATOM   2905  N   GLN A 280      41.410  13.710  40.230  1.00  0.00           N  
ATOM   2906  CA  GLN A 280      41.620  12.360  39.590  1.00  0.00           C  
ATOM   2907  C   GLN A 280      42.240  11.200  40.430  1.00  0.00           C  
ATOM   2908  O   GLN A 280      41.940   9.990  40.190  1.00  0.00           O  
ATOM   2909  CB  GLN A 280      42.520  12.550  38.320  1.00  0.00           C  
ATOM   2910  CG  GLN A 280      41.550  13.100  37.300  1.00  0.00           C  
ATOM   2911  CD  GLN A 280      42.130  13.140  35.910  1.00  0.00           C  
ATOM   2912  NE2 GLN A 280      41.820  12.090  35.140  1.00  0.00           N  
ATOM   2913  OE1 GLN A 280      42.670  14.170  35.510  1.00  0.00           O  
ATOM   2914  H   GLN A 280      41.960  14.500  39.960  1.00  0.00           H  
ATOM   2915 1HE2 GLN A 280      41.140  11.410  35.390  1.00  0.00           H  
ATOM   2916 2HE2 GLN A 280      42.350  11.830  34.330  1.00  0.00           H  
ATOM   2917  N   ARG A 281      42.800  11.600  41.570  1.00  0.00           N  
ATOM   2918  CA  ARG A 281      43.180  10.540  42.550  1.00  0.00           C  
ATOM   2919  C   ARG A 281      41.990   9.960  43.300  1.00  0.00           C  
ATOM   2920  CB  ARG A 281      44.240  11.090  43.500  1.00  0.00           C  
ATOM   2921  CG  ARG A 281      45.500  11.520  42.740  1.00  0.00           C  
ATOM   2922  CD  ARG A 281      46.570  12.060  43.640  1.00  0.00           C  
ATOM   2923  NE  ARG A 281      46.080  13.260  44.420  1.00  0.00           N  
ATOM   2924  CZ  ARG A 281      46.790  14.410  44.660  1.00  0.00           C  
ATOM   2925  NH1 ARG A 281      47.990  14.760  44.070  1.00  0.00           N1+
ATOM   2926  NH2 ARG A 281      46.100  15.310  45.380  1.00  0.00           N  
ATOM   2927  O1  ARG A 281      41.300  10.740  43.950  1.00  0.00           O  
ATOM   2928  O2  ARG A 281      41.860   8.760  43.180  1.00  0.00           O  
ATOM   2929  H   ARG A 281      43.280  12.470  41.610  1.00  0.00           H  
ATOM   2930  HE  ARG A 281      45.170  13.090  44.790  1.00  0.00           H  
ATOM   2931 1HH1 ARG A 281      48.550  14.260  43.410  1.00  0.00           H  
ATOM   2932 2HH1 ARG A 281      48.470  15.590  44.360  1.00  0.00           H  
ATOM   2933 1HH2 ARG A 281      45.220  15.070  45.780  1.00  0.00           H  
ATOM   2934 2HH2 ARG A 281      46.370  16.260  45.520  1.00  0.00           H  
ATOM   2935  N   GLU B   1      48.580  69.200  42.260  1.00  0.00           N  
ATOM   2936  CA  GLU B   1      49.940  69.400  41.730  1.00  0.00           C  
ATOM   2937  C   GLU B   1      50.410  68.280  40.770  1.00  0.00           C  
ATOM   2938  O   GLU B   1      50.060  67.120  41.030  1.00  0.00           O  
ATOM   2939  CB  GLU B   1      50.950  69.380  42.790  1.00  0.00           C  
ATOM   2940  CG  GLU B   1      52.120  70.360  42.670  1.00  0.00           C  
ATOM   2941  CD  GLU B   1      53.160  70.130  43.740  1.00  0.00           C  
ATOM   2942  OE1 GLU B   1      54.100  69.310  43.590  1.00  0.00           O  
ATOM   2943  OE2 GLU B   1      53.110  70.690  44.840  1.00  0.00           O1-
ATOM   2944  H1  GLU B   1      48.250  69.870  42.920  1.00  0.00           H  
ATOM   2945  H2  GLU B   1      47.990  69.110  41.450  1.00  0.00           H  
ATOM   2946  H3  GLU B   1      48.380  68.330  42.700  1.00  0.00           H  
ATOM   2947  N   PRO B   2      51.030  68.760  39.630  1.00  0.00           N  
ATOM   2948  CA  PRO B   2      51.710  67.900  38.620  1.00  0.00           C  
ATOM   2949  C   PRO B   2      52.830  67.000  39.150  1.00  0.00           C  
ATOM   2950  O   PRO B   2      53.410  67.320  40.170  1.00  0.00           O  
ATOM   2951  CB  PRO B   2      52.430  68.890  37.660  1.00  0.00           C  
ATOM   2952  CG  PRO B   2      51.510  70.070  37.680  1.00  0.00           C  
ATOM   2953  CD  PRO B   2      50.880  70.120  39.090  1.00  0.00           C  
ATOM   2954  N   LYS B   3      52.950  65.790  38.630  1.00  0.00           N  
ATOM   2955  CA  LYS B   3      53.700  64.690  39.310  1.00  0.00           C  
ATOM   2956  C   LYS B   3      54.350  63.870  38.160  1.00  0.00           C  
ATOM   2957  O   LYS B   3      53.720  63.730  37.110  1.00  0.00           O  
ATOM   2958  CB  LYS B   3      52.880  63.760  40.250  1.00  0.00           C  
ATOM   2959  CG  LYS B   3      53.660  62.790  41.130  1.00  0.00           C  
ATOM   2960  CD  LYS B   3      52.640  61.720  41.600  1.00  0.00           C  
ATOM   2961  CE  LYS B   3      53.340  60.890  42.690  1.00  0.00           C  
ATOM   2962  NZ  LYS B   3      52.400  60.040  43.380  1.00  0.00           N1+
ATOM   2963  H   LYS B   3      52.560  65.410  37.790  1.00  0.00           H  
ATOM   2964  HZ1 LYS B   3      52.830  59.380  43.990  1.00  0.00           H  
ATOM   2965  HZ2 LYS B   3      51.720  60.590  43.860  1.00  0.00           H  
ATOM   2966  HZ3 LYS B   3      51.850  59.520  42.730  1.00  0.00           H  
ATOM   2967  N   SER B   4      55.460  63.210  38.440  1.00  0.00           N  
ATOM   2968  CA  SER B   4      56.110  62.340  37.470  1.00  0.00           C  
ATOM   2969  C   SER B   4      56.460  60.980  38.090  1.00  0.00           C  
ATOM   2970  O   SER B   4      57.550  60.860  38.780  1.00  0.00           O  
ATOM   2971  CB  SER B   4      57.260  63.010  36.630  1.00  0.00           C  
ATOM   2972  OG  SER B   4      57.590  62.320  35.400  1.00  0.00           O  
ATOM   2973  H   SER B   4      55.880  63.340  39.330  1.00  0.00           H  
ATOM   2974  HG  SER B   4      58.420  62.750  35.030  1.00  0.00           H  
ATOM   2975  N   PRO B   5      55.590  59.970  37.900  1.00  0.00           N  
ATOM   2976  CA  PRO B   5      55.780  58.670  38.450  1.00  0.00           C  
ATOM   2977  C   PRO B   5      56.800  57.660  37.840  1.00  0.00           C  
ATOM   2978  O   PRO B   5      57.120  57.810  36.670  1.00  0.00           O  
ATOM   2979  CB  PRO B   5      54.350  58.090  38.430  1.00  0.00           C  
ATOM   2980  CG  PRO B   5      53.420  59.180  38.000  1.00  0.00           C  
ATOM   2981  CD  PRO B   5      54.270  60.050  37.120  1.00  0.00           C  
ATOM   2982  N   GLY B   6      57.210  56.680  38.610  1.00  0.00           N  
ATOM   2983  CA  GLY B   6      58.110  55.590  38.120  1.00  0.00           C  
ATOM   2984  C   GLY B   6      57.300  54.470  37.500  1.00  0.00           C  
ATOM   2985  O   GLY B   6      56.070  54.360  37.550  1.00  0.00           O  
ATOM   2986  H   GLY B   6      57.120  56.760  39.610  1.00  0.00           H  
ATOM   2987  N   GLU B   7      58.090  53.630  36.790  1.00  0.00           N  
ATOM   2988  CA  GLU B   7      57.660  52.400  36.130  1.00  0.00           C  
ATOM   2989  C   GLU B   7      57.530  51.230  37.180  1.00  0.00           C  
ATOM   2990  O   GLU B   7      58.340  51.090  38.100  1.00  0.00           O  
ATOM   2991  CB  GLU B   7      58.640  51.990  35.060  1.00  0.00           C  
ATOM   2992  CG  GLU B   7      58.680  53.010  33.890  1.00  0.00           C  
ATOM   2993  CD  GLU B   7      59.860  53.950  33.790  1.00  0.00           C  
ATOM   2994  OE1 GLU B   7      60.570  54.080  32.730  1.00  0.00           O  
ATOM   2995  OE2 GLU B   7      60.200  54.530  34.830  1.00  0.00           O1-
ATOM   2996  H   GLU B   7      59.000  53.990  36.570  1.00  0.00           H  
ATOM   2997  N   Y2P B   8      56.430  50.490  37.170  1.00  0.00           N  
ATOM   2998  CA  Y2P B   8      56.400  49.120  37.800  1.00  0.00           C  
ATOM   2999  C   Y2P B   8      57.150  48.080  36.940  1.00  0.00           C  
ATOM   3000  O   Y2P B   8      56.960  48.070  35.730  1.00  0.00           O  
ATOM   3001  CB  Y2P B   8      54.970  48.750  37.930  1.00  0.00           C  
ATOM   3002  CG  Y2P B   8      54.890  47.560  38.860  1.00  0.00           C  
ATOM   3003  CD1 Y2P B   8      54.480  46.270  38.510  1.00  0.00           C  
ATOM   3004  CD2 Y2P B   8      55.030  47.860  40.200  1.00  0.00           C  
ATOM   3005  CE1 Y2P B   8      53.860  45.400  39.450  1.00  0.00           C  
ATOM   3006  CE2 Y2P B   8      54.380  47.050  41.140  1.00  0.00           C  
ATOM   3007  CZ  Y2P B   8      53.790  45.840  40.820  1.00  0.00           C  
ATOM   3008  OH  Y2P B   8      53.000  45.170  41.720  1.00  0.00           O  
ATOM   3009  OI1 Y2P B   8      52.210  43.000  40.970  1.00  0.00           O  
ATOM   3010  OI2 Y2P B   8      51.110  43.870  42.790  1.00  0.00           O  
ATOM   3011  OI3 Y2P B   8      50.630  44.810  40.670  1.00  0.00           O  
ATOM   3012  PT  Y2P B   8      51.720  44.250  41.480  1.00  0.00           P  
ATOM   3013  H   Y2P B   8      55.650  50.710  36.580  1.00  0.00           H  
ATOM   3014  HD1 Y2P B   8      54.410  45.950  37.470  1.00  0.00           H  
ATOM   3015  HD2 Y2P B   8      55.430  48.800  40.570  1.00  0.00           H  
ATOM   3016  HE1 Y2P B   8      53.610  44.370  39.200  1.00  0.00           H  
ATOM   3017  HE2 Y2P B   8      54.400  47.370  42.190  1.00  0.00           H  
ATOM   3018  N   VAL B   9      57.920  47.260  37.560  1.00  0.00           N  
ATOM   3019  CA  VAL B   9      58.560  46.050  36.950  1.00  0.00           C  
ATOM   3020  C   VAL B   9      58.310  44.660  37.650  1.00  0.00           C  
ATOM   3021  O   VAL B   9      59.090  43.680  37.580  1.00  0.00           O  
ATOM   3022  CB  VAL B   9      60.050  46.340  36.760  1.00  0.00           C  
ATOM   3023  CG1 VAL B   9      60.200  47.330  35.610  1.00  0.00           C  
ATOM   3024  CG2 VAL B   9      60.760  46.720  38.000  1.00  0.00           C  
ATOM   3025  H   VAL B   9      58.400  47.510  38.400  1.00  0.00           H  
ATOM   3026  N   ASN B  10      57.450  44.860  38.720  1.00  0.00           N  
ATOM   3027  CA  ASN B  10      57.170  43.960  39.830  1.00  0.00           C  
ATOM   3028  C   ASN B  10      58.330  43.940  40.840  1.00  0.00           C  
ATOM   3029  O   ASN B  10      58.300  44.700  41.810  1.00  0.00           O  
ATOM   3030  CB  ASN B  10      56.750  42.580  39.320  1.00  0.00           C  
ATOM   3031  CG  ASN B  10      56.140  41.670  40.390  1.00  0.00           C  
ATOM   3032  ND2 ASN B  10      54.980  41.970  40.850  1.00  0.00           N  
ATOM   3033  OD1 ASN B  10      56.780  40.730  40.890  1.00  0.00           O  
ATOM   3034  H   ASN B  10      56.870  45.670  38.770  1.00  0.00           H  
ATOM   3035 1HD2 ASN B  10      54.310  42.690  40.680  1.00  0.00           H  
ATOM   3036 2HD2 ASN B  10      54.740  41.360  41.610  1.00  0.00           H  
ATOM   3037  N   ILE B  11      59.400  43.260  40.490  1.00  0.00           N  
ATOM   3038  CA  ILE B  11      60.590  43.150  41.300  1.00  0.00           C  
ATOM   3039  C   ILE B  11      61.700  44.200  40.890  1.00  0.00           C  
ATOM   3040  O   ILE B  11      62.200  44.020  39.800  1.00  0.00           O  
ATOM   3041  CB  ILE B  11      61.040  41.720  41.320  1.00  0.00           C  
ATOM   3042  CG1 ILE B  11      62.150  41.460  42.410  1.00  0.00           C  
ATOM   3043  CG2 ILE B  11      61.520  41.130  40.000  1.00  0.00           C  
ATOM   3044  CD  ILE B  11      61.480  41.060  43.730  1.00  0.00           C  
ATOM   3045  H   ILE B  11      59.410  42.740  39.640  1.00  0.00           H  
ATOM   3046  N   GLU B  12      62.250  44.980  41.820  1.00  0.00           N  
ATOM   3047  CA  GLU B  12      63.340  45.940  41.510  1.00  0.00           C  
ATOM   3048  C   GLU B  12      64.800  45.320  41.460  1.00  0.00           C  
ATOM   3049  O   GLU B  12      65.780  45.840  41.980  1.00  0.00           O  
ATOM   3050  CB  GLU B  12      63.290  47.130  42.520  1.00  0.00           C  
ATOM   3051  CG  GLU B  12      63.360  46.620  43.940  1.00  0.00           C  
ATOM   3052  CD  GLU B  12      62.010  46.530  44.570  1.00  0.00           C  
ATOM   3053  OE1 GLU B  12      61.510  47.460  45.220  1.00  0.00           O  
ATOM   3054  OE2 GLU B  12      61.310  45.490  44.420  1.00  0.00           O1-
ATOM   3055  H   GLU B  12      61.850  45.000  42.740  1.00  0.00           H  
ATOM   3056  N   PHE B  13      64.810  44.070  41.010  1.00  0.00           N  
ATOM   3057  CA  PHE B  13      66.050  43.250  40.860  1.00  0.00           C  
ATOM   3058  C   PHE B  13      66.290  42.890  39.400  1.00  0.00           C  
ATOM   3059  CB  PHE B  13      65.910  41.960  41.620  1.00  0.00           C  
ATOM   3060  CG  PHE B  13      66.340  41.960  43.090  1.00  0.00           C  
ATOM   3061  CD1 PHE B  13      65.760  41.050  43.980  1.00  0.00           C  
ATOM   3062  CD2 PHE B  13      67.460  42.630  43.550  1.00  0.00           C  
ATOM   3063  CE1 PHE B  13      66.270  40.790  45.220  1.00  0.00           C  
ATOM   3064  CE2 PHE B  13      68.010  42.370  44.790  1.00  0.00           C  
ATOM   3065  CZ  PHE B  13      67.420  41.440  45.600  1.00  0.00           C  
ATOM   3066  O1  PHE B  13      67.350  43.270  38.880  1.00  0.00           O  
ATOM   3067  O2  PHE B  13      65.400  42.260  38.870  1.00  0.00           O  
ATOM   3068  H   PHE B  13      64.010  43.630  40.610  1.00  0.00           H  
ATOM   3069  HD1 PHE B  13      64.960  40.410  43.600  1.00  0.00           H  
ATOM   3070  HD2 PHE B  13      68.020  43.330  42.920  1.00  0.00           H  
ATOM   3071  HE1 PHE B  13      66.000  39.850  45.690  1.00  0.00           H  
ATOM   3072  HE2 PHE B  13      68.580  43.190  45.250  1.00  0.00           H  
ATOM   3073  HZ  PHE B  13      67.740  41.250  46.630  1.00  0.00           H  
ENDMDL
MODEL        2
ATOM      1  N   GLY A   5      60.754  25.327  27.823  1.00  0.00           N  
ATOM      2  CA  GLY A   5      60.903  26.138  29.022  1.00  0.00           C  
ATOM      3  C   GLY A   5      59.708  26.999  29.298  1.00  0.00           C  
ATOM      4  O   GLY A   5      59.225  27.579  28.299  1.00  0.00           O  
ATOM      5  H1  GLY A   5      60.002  24.685  27.978  1.00  0.00           H  
ATOM      6  H2  GLY A   5      60.477  25.924  27.065  1.00  0.00           H  
ATOM      7  H3  GLY A   5      61.547  24.770  27.573  1.00  0.00           H  
ATOM      8  N   PHE A   6      59.494  27.327  30.510  1.00  0.00           N  
ATOM      9  CA  PHE A   6      58.402  28.165  30.944  1.00  0.00           C  
ATOM     10  C   PHE A   6      58.474  29.672  30.490  1.00  0.00           C  
ATOM     11  O   PHE A   6      57.597  30.150  29.789  1.00  0.00           O  
ATOM     12  CB  PHE A   6      58.063  28.085  32.431  1.00  0.00           C  
ATOM     13  CG  PHE A   6      57.499  26.702  32.887  1.00  0.00           C  
ATOM     14  CD1 PHE A   6      56.166  26.407  32.703  1.00  0.00           C  
ATOM     15  CD2 PHE A   6      58.265  25.942  33.700  1.00  0.00           C  
ATOM     16  CE1 PHE A   6      55.542  25.343  33.316  1.00  0.00           C  
ATOM     17  CE2 PHE A   6      57.690  24.881  34.300  1.00  0.00           C  
ATOM     18  CZ  PHE A   6      56.357  24.556  34.112  1.00  0.00           C  
ATOM     19  H   PHE A   6      60.239  27.147  31.165  1.00  0.00           H  
ATOM     20  HD1 PHE A   6      55.592  26.827  31.882  1.00  0.00           H  
ATOM     21  HD2 PHE A   6      59.218  26.395  34.007  1.00  0.00           H  
ATOM     22  HE1 PHE A   6      54.488  25.105  33.182  1.00  0.00           H  
ATOM     23  HE2 PHE A   6      58.222  24.194  34.946  1.00  0.00           H  
ATOM     24  HZ  PHE A   6      55.882  23.756  34.672  1.00  0.00           H  
ATOM     25  N   TRP A   7      59.504  30.439  30.802  1.00  0.00           N  
ATOM     26  CA  TRP A   7      59.786  31.768  30.205  1.00  0.00           C  
ATOM     27  C   TRP A   7      59.753  31.908  28.688  1.00  0.00           C  
ATOM     28  O   TRP A   7      59.318  32.954  28.216  1.00  0.00           O  
ATOM     29  CB  TRP A   7      61.170  32.225  30.660  1.00  0.00           C  
ATOM     30  CG  TRP A   7      61.421  33.699  30.374  1.00  0.00           C  
ATOM     31  CD1 TRP A   7      61.040  34.704  31.240  1.00  0.00           C  
ATOM     32  CD2 TRP A   7      62.170  34.295  29.387  1.00  0.00           C  
ATOM     33  CE2 TRP A   7      62.371  35.591  29.798  1.00  0.00           C  
ATOM     34  CE3 TRP A   7      62.803  33.796  28.279  1.00  0.00           C  
ATOM     35  NE1 TRP A   7      61.633  35.869  30.891  1.00  0.00           N  
ATOM     36  CZ2 TRP A   7      63.302  36.343  29.069  1.00  0.00           C  
ATOM     37  CZ3 TRP A   7      63.800  34.524  27.644  1.00  0.00           C  
ATOM     38  CH2 TRP A   7      64.047  35.818  28.074  1.00  0.00           C  
ATOM     39  H   TRP A   7      60.102  30.103  31.535  1.00  0.00           H  
ATOM     40  HD1 TRP A   7      60.437  34.649  32.143  1.00  0.00           H  
ATOM     41  HE1 TRP A   7      61.835  36.601  31.552  1.00  0.00           H  
ATOM     42  HE3 TRP A   7      62.498  32.875  27.784  1.00  0.00           H  
ATOM     43  HZ2 TRP A   7      63.725  37.172  29.645  1.00  0.00           H  
ATOM     44  HZ3 TRP A   7      64.526  33.943  27.084  1.00  0.00           H  
ATOM     45  HH2 TRP A   7      64.744  36.414  27.488  1.00  0.00           H  
ATOM     46  N   GLU A   8      60.271  30.898  27.994  1.00  0.00           N  
ATOM     47  CA  GLU A   8      60.048  30.754  26.527  1.00  0.00           C  
ATOM     48  C   GLU A   8      58.651  30.926  25.991  1.00  0.00           C  
ATOM     49  O   GLU A   8      58.342  31.863  25.261  1.00  0.00           O  
ATOM     50  CB  GLU A   8      60.700  29.376  26.077  1.00  0.00           C  
ATOM     51  CG  GLU A   8      62.184  29.542  26.056  1.00  0.00           C  
ATOM     52  CD  GLU A   8      62.881  28.215  25.873  1.00  0.00           C  
ATOM     53  OE1 GLU A   8      63.220  27.511  26.808  1.00  0.00           O  
ATOM     54  OE2 GLU A   8      63.056  27.775  24.728  1.00  0.00           O1-
ATOM     55  H   GLU A   8      60.991  30.299  28.342  1.00  0.00           H  
ATOM     56  N   GLU A   9      57.742  30.136  26.510  1.00  0.00           N  
ATOM     57  CA  GLU A   9      56.325  30.391  26.159  1.00  0.00           C  
ATOM     58  C   GLU A   9      55.733  31.690  26.539  1.00  0.00           C  
ATOM     59  O   GLU A   9      54.769  32.204  25.992  1.00  0.00           O  
ATOM     60  CB  GLU A   9      55.365  29.269  26.653  1.00  0.00           C  
ATOM     61  CG  GLU A   9      55.740  27.795  26.273  1.00  0.00           C  
ATOM     62  CD  GLU A   9      55.017  26.665  27.047  1.00  0.00           C  
ATOM     63  OE1 GLU A   9      54.940  25.544  26.431  1.00  0.00           O  
ATOM     64  OE2 GLU A   9      54.782  26.894  28.240  1.00  0.00           O1-
ATOM     65  H   GLU A   9      57.925  29.673  27.375  1.00  0.00           H  
ATOM     66  N   PHE A  10      56.258  32.290  27.629  1.00  0.00           N  
ATOM     67  CA  PHE A  10      55.863  33.683  28.075  1.00  0.00           C  
ATOM     68  C   PHE A  10      56.584  34.805  27.289  1.00  0.00           C  
ATOM     69  O   PHE A  10      55.955  35.859  26.953  1.00  0.00           O  
ATOM     70  CB  PHE A  10      56.268  33.763  29.516  1.00  0.00           C  
ATOM     71  CG  PHE A  10      55.131  34.528  30.159  1.00  0.00           C  
ATOM     72  CD1 PHE A  10      53.868  34.057  30.339  1.00  0.00           C  
ATOM     73  CD2 PHE A  10      55.331  35.874  30.379  1.00  0.00           C  
ATOM     74  CE1 PHE A  10      52.865  34.974  30.729  1.00  0.00           C  
ATOM     75  CE2 PHE A  10      54.336  36.757  30.794  1.00  0.00           C  
ATOM     76  CZ  PHE A  10      53.046  36.319  30.954  1.00  0.00           C  
ATOM     77  H   PHE A  10      56.529  31.812  28.468  1.00  0.00           H  
ATOM     78  HD1 PHE A  10      53.694  33.005  30.124  1.00  0.00           H  
ATOM     79  HD2 PHE A  10      56.255  36.319  30.003  1.00  0.00           H  
ATOM     80  HE1 PHE A  10      51.850  34.577  30.718  1.00  0.00           H  
ATOM     81  HE2 PHE A  10      54.656  37.639  31.342  1.00  0.00           H  
ATOM     82  HZ  PHE A  10      52.229  37.017  31.137  1.00  0.00           H  
ATOM     83  N   GLU A  11      57.750  34.571  26.749  1.00  0.00           N  
ATOM     84  CA  GLU A  11      58.441  35.427  25.711  1.00  0.00           C  
ATOM     85  C   GLU A  11      57.532  35.693  24.476  1.00  0.00           C  
ATOM     86  O   GLU A  11      57.266  36.866  24.124  1.00  0.00           O  
ATOM     87  CB  GLU A  11      59.866  34.897  25.675  1.00  0.00           C  
ATOM     88  CG  GLU A  11      60.740  35.931  26.277  1.00  0.00           C  
ATOM     89  CD  GLU A  11      61.284  36.678  25.085  1.00  0.00           C  
ATOM     90  OE1 GLU A  11      60.911  37.795  24.952  1.00  0.00           O  
ATOM     91  OE2 GLU A  11      62.148  36.139  24.391  1.00  0.00           O1-
ATOM     92  H   GLU A  11      58.277  33.768  27.023  1.00  0.00           H  
ATOM     93  N   THR A  12      56.937  34.603  23.938  1.00  0.00           N  
ATOM     94  CA  THR A  12      56.087  34.550  22.744  1.00  0.00           C  
ATOM     95  C   THR A  12      54.795  35.339  22.950  1.00  0.00           C  
ATOM     96  O   THR A  12      54.448  36.294  22.160  1.00  0.00           O  
ATOM     97  CB  THR A  12      55.815  33.105  22.308  1.00  0.00           C  
ATOM     98  CG2 THR A  12      57.045  32.382  21.793  1.00  0.00           C  
ATOM     99  OG1 THR A  12      55.190  32.304  23.252  1.00  0.00           O  
ATOM    100  H   THR A  12      57.160  33.701  24.299  1.00  0.00           H  
ATOM    101  HG1 THR A  12      55.541  31.372  23.095  1.00  0.00           H  
ATOM    102  N   LEU A  13      54.196  35.101  24.118  1.00  0.00           N  
ATOM    103  CA  LEU A  13      53.140  35.933  24.729  1.00  0.00           C  
ATOM    104  C   LEU A  13      53.356  37.445  24.719  1.00  0.00           C  
ATOM    105  O   LEU A  13      52.540  38.092  24.048  1.00  0.00           O  
ATOM    106  CB  LEU A  13      52.843  35.461  26.137  1.00  0.00           C  
ATOM    107  CG  LEU A  13      51.596  34.585  26.126  1.00  0.00           C  
ATOM    108  CD1 LEU A  13      51.408  33.960  27.483  1.00  0.00           C  
ATOM    109  CD2 LEU A  13      50.302  35.350  25.756  1.00  0.00           C  
ATOM    110  H   LEU A  13      54.355  34.232  24.595  1.00  0.00           H  
ATOM    111  N   GLN A  14      54.337  37.897  25.499  1.00  0.00           N  
ATOM    112  CA  GLN A  14      54.617  39.378  25.572  1.00  0.00           C  
ATOM    113  C   GLN A  14      54.937  40.150  24.317  1.00  0.00           C  
ATOM    114  O   GLN A  14      54.452  41.291  24.154  1.00  0.00           O  
ATOM    115  CB  GLN A  14      55.760  39.784  26.532  1.00  0.00           C  
ATOM    116  CG  GLN A  14      55.235  39.345  27.901  1.00  0.00           C  
ATOM    117  CD  GLN A  14      55.707  40.136  29.064  1.00  0.00           C  
ATOM    118  NE2 GLN A  14      56.912  39.865  29.437  1.00  0.00           N  
ATOM    119  OE1 GLN A  14      54.965  40.521  29.923  1.00  0.00           O  
ATOM    120  H   GLN A  14      54.678  37.244  26.169  1.00  0.00           H  
ATOM    121 1HE2 GLN A  14      57.384  39.112  28.982  1.00  0.00           H  
ATOM    122 2HE2 GLN A  14      57.299  40.567  30.046  1.00  0.00           H  
ATOM    123  N   GLN A  15      55.702  39.543  23.461  1.00  0.00           N  
ATOM    124  CA  GLN A  15      56.234  40.261  22.257  1.00  0.00           C  
ATOM    125  C   GLN A  15      55.132  40.761  21.326  1.00  0.00           C  
ATOM    126  O   GLN A  15      55.299  41.815  20.666  1.00  0.00           O  
ATOM    127  CB  GLN A  15      57.191  39.351  21.483  1.00  0.00           C  
ATOM    128  CG  GLN A  15      58.538  39.182  22.190  1.00  0.00           C  
ATOM    129  CD  GLN A  15      59.273  38.041  21.388  1.00  0.00           C  
ATOM    130  NE2 GLN A  15      59.858  37.153  22.157  1.00  0.00           N  
ATOM    131  OE1 GLN A  15      59.269  37.877  20.205  1.00  0.00           O  
ATOM    132  H   GLN A  15      56.255  38.763  23.722  1.00  0.00           H  
ATOM    133 1HE2 GLN A  15      59.934  37.329  23.135  1.00  0.00           H  
ATOM    134 2HE2 GLN A  15      60.261  36.358  21.703  1.00  0.00           H  
ATOM    135  N   GLN A  16      53.845  40.288  21.449  1.00  0.00           N  
ATOM    136  CA  GLN A  16      52.798  40.688  20.510  1.00  0.00           C  
ATOM    137  C   GLN A  16      52.169  41.941  21.060  1.00  0.00           C  
ATOM    138  O   GLN A  16      51.445  41.996  22.084  1.00  0.00           O  
ATOM    139  CB  GLN A  16      51.799  39.560  20.449  1.00  0.00           C  
ATOM    140  CG  GLN A  16      52.358  38.113  20.108  1.00  0.00           C  
ATOM    141  CD  GLN A  16      51.299  36.970  20.332  1.00  0.00           C  
ATOM    142  NE2 GLN A  16      51.456  36.269  21.367  1.00  0.00           N  
ATOM    143  OE1 GLN A  16      50.300  36.745  19.653  1.00  0.00           O  
ATOM    144  H   GLN A  16      53.560  39.879  22.310  1.00  0.00           H  
ATOM    145 1HE2 GLN A  16      52.213  36.300  22.029  1.00  0.00           H  
ATOM    146 2HE2 GLN A  16      50.686  35.637  21.455  1.00  0.00           H  
ATOM    147  N   GLU A  17      52.530  42.976  20.346  1.00  0.00           N  
ATOM    148  CA  GLU A  17      52.098  44.338  20.724  1.00  0.00           C  
ATOM    149  C   GLU A  17      50.672  44.662  20.187  1.00  0.00           C  
ATOM    150  O   GLU A  17      49.715  44.352  20.863  1.00  0.00           O  
ATOM    151  CB  GLU A  17      53.074  45.461  20.289  1.00  0.00           C  
ATOM    152  CG  GLU A  17      54.529  45.251  20.679  1.00  0.00           C  
ATOM    153  CD  GLU A  17      55.200  46.607  20.275  1.00  0.00           C  
ATOM    154  OE1 GLU A  17      55.710  46.603  19.158  1.00  0.00           O  
ATOM    155  OE2 GLU A  17      55.378  47.532  21.128  1.00  0.00           O1-
ATOM    156  H   GLU A  17      53.074  42.795  19.527  1.00  0.00           H  
ATOM    157  N   CYS A  18      50.652  44.858  18.895  1.00  0.00           N  
ATOM    158  CA  CYS A  18      49.446  45.288  18.148  1.00  0.00           C  
ATOM    159  C   CYS A  18      48.215  44.337  18.227  1.00  0.00           C  
ATOM    160  O   CYS A  18      47.071  44.723  18.241  1.00  0.00           O  
ATOM    161  CB  CYS A  18      49.579  45.625  16.679  1.00  0.00           C  
ATOM    162  SG  CYS A  18      48.128  46.301  15.752  1.00  0.00           S  
ATOM    163  H   CYS A  18      51.513  44.947  18.399  1.00  0.00           H  
ATOM    164  HG  CYS A  18      48.892  46.932  14.871  1.00  0.00           H  
ATOM    165  N   LYS A  19      48.495  43.013  18.113  1.00  0.00           N  
ATOM    166  CA  LYS A  19      47.568  41.932  18.343  1.00  0.00           C  
ATOM    167  C   LYS A  19      46.877  41.820  19.742  1.00  0.00           C  
ATOM    168  O   LYS A  19      45.805  41.244  19.834  1.00  0.00           O  
ATOM    169  CB  LYS A  19      48.175  40.661  17.984  1.00  0.00           C  
ATOM    170  CG  LYS A  19      47.895  40.474  16.526  1.00  0.00           C  
ATOM    171  CD  LYS A  19      48.450  39.133  15.950  1.00  0.00           C  
ATOM    172  CE  LYS A  19      48.465  39.319  14.470  1.00  0.00           C  
ATOM    173  NZ  LYS A  19      49.403  40.343  13.946  1.00  0.00           N1+
ATOM    174  H   LYS A  19      49.438  42.790  17.873  1.00  0.00           H  
ATOM    175  HZ1 LYS A  19      49.227  40.519  12.974  1.00  0.00           H  
ATOM    176  HZ2 LYS A  19      49.359  41.265  14.335  1.00  0.00           H  
ATOM    177  HZ3 LYS A  19      50.310  39.949  14.098  1.00  0.00           H  
ATOM    178  N   LEU A  20      47.579  42.366  20.745  1.00  0.00           N  
ATOM    179  CA  LEU A  20      46.918  42.498  22.067  1.00  0.00           C  
ATOM    180  C   LEU A  20      46.698  43.849  22.744  1.00  0.00           C  
ATOM    181  O   LEU A  20      46.138  44.020  23.825  1.00  0.00           O  
ATOM    182  CB  LEU A  20      47.721  41.657  23.089  1.00  0.00           C  
ATOM    183  CG  LEU A  20      47.369  40.231  23.315  1.00  0.00           C  
ATOM    184  CD1 LEU A  20      47.638  39.361  22.080  1.00  0.00           C  
ATOM    185  CD2 LEU A  20      48.175  39.705  24.455  1.00  0.00           C  
ATOM    186  H   LEU A  20      48.563  42.544  20.669  1.00  0.00           H  
ATOM    187  N   LEU A  21      47.339  44.869  22.151  1.00  0.00           N  
ATOM    188  CA  LEU A  21      47.299  46.273  22.694  1.00  0.00           C  
ATOM    189  C   LEU A  21      46.018  47.024  22.287  1.00  0.00           C  
ATOM    190  O   LEU A  21      45.682  47.137  21.117  1.00  0.00           O  
ATOM    191  CB  LEU A  21      48.601  46.992  22.155  1.00  0.00           C  
ATOM    192  CG  LEU A  21      48.724  48.545  22.196  1.00  0.00           C  
ATOM    193  CD1 LEU A  21      49.175  49.049  23.583  1.00  0.00           C  
ATOM    194  CD2 LEU A  21      49.607  49.024  21.063  1.00  0.00           C  
ATOM    195  H   LEU A  21      47.995  44.634  21.432  1.00  0.00           H  
ATOM    196  N   TYR A  22      45.338  47.568  23.299  1.00  0.00           N  
ATOM    197  CA  TYR A  22      44.044  48.284  23.119  1.00  0.00           C  
ATOM    198  C   TYR A  22      44.183  49.784  23.452  1.00  0.00           C  
ATOM    199  O   TYR A  22      45.271  50.346  23.583  1.00  0.00           O  
ATOM    200  CB  TYR A  22      42.924  47.555  23.881  1.00  0.00           C  
ATOM    201  CG  TYR A  22      42.550  46.269  23.120  1.00  0.00           C  
ATOM    202  CD1 TYR A  22      41.522  46.248  22.165  1.00  0.00           C  
ATOM    203  CD2 TYR A  22      43.239  45.080  23.420  1.00  0.00           C  
ATOM    204  CE1 TYR A  22      41.237  45.088  21.452  1.00  0.00           C  
ATOM    205  CE2 TYR A  22      43.003  43.977  22.671  1.00  0.00           C  
ATOM    206  CZ  TYR A  22      42.011  43.979  21.700  1.00  0.00           C  
ATOM    207  OH  TYR A  22      41.441  42.758  21.355  1.00  0.00           O  
ATOM    208  H   TYR A  22      45.705  47.654  24.228  1.00  0.00           H  
ATOM    209  HD1 TYR A  22      41.304  47.199  21.675  1.00  0.00           H  
ATOM    210  HD2 TYR A  22      43.951  44.917  24.232  1.00  0.00           H  
ATOM    211  HE1 TYR A  22      40.407  45.051  20.746  1.00  0.00           H  
ATOM    212  HE2 TYR A  22      43.596  43.087  22.863  1.00  0.00           H  
ATOM    213  HH  TYR A  22      42.062  42.083  20.935  1.00  0.00           H  
ATOM    214  N   SER A  23      43.033  50.471  23.345  1.00  0.00           N  
ATOM    215  CA  SER A  23      43.050  51.946  23.559  1.00  0.00           C  
ATOM    216  C   SER A  23      43.290  52.472  24.974  1.00  0.00           C  
ATOM    217  O   SER A  23      42.486  52.254  25.864  1.00  0.00           O  
ATOM    218  CB  SER A  23      41.942  52.748  22.832  1.00  0.00           C  
ATOM    219  OG  SER A  23      42.072  54.154  23.111  1.00  0.00           O  
ATOM    220  H   SER A  23      42.165  49.976  23.323  1.00  0.00           H  
ATOM    221  HG  SER A  23      41.733  54.395  24.019  1.00  0.00           H  
ATOM    222  N   ARG A  24      44.405  53.205  25.123  1.00  0.00           N  
ATOM    223  CA  ARG A  24      44.853  53.735  26.463  1.00  0.00           C  
ATOM    224  C   ARG A  24      44.746  55.268  26.688  1.00  0.00           C  
ATOM    225  O   ARG A  24      45.270  55.708  27.701  1.00  0.00           O  
ATOM    226  CB  ARG A  24      46.343  53.218  26.683  1.00  0.00           C  
ATOM    227  CG  ARG A  24      46.577  51.783  26.367  1.00  0.00           C  
ATOM    228  CD  ARG A  24      48.028  51.373  26.540  1.00  0.00           C  
ATOM    229  NE  ARG A  24      48.978  51.843  25.544  1.00  0.00           N  
ATOM    230  CZ  ARG A  24      50.311  51.701  25.673  1.00  0.00           C  
ATOM    231  NH1 ARG A  24      50.910  50.984  26.652  1.00  0.00           N1+
ATOM    232  NH2 ARG A  24      51.136  52.177  24.754  1.00  0.00           N  
ATOM    233  H   ARG A  24      44.924  53.581  24.363  1.00  0.00           H  
ATOM    234  HE  ARG A  24      48.621  52.086  24.640  1.00  0.00           H  
ATOM    235 1HH1 ARG A  24      50.430  50.613  27.445  1.00  0.00           H  
ATOM    236 2HH1 ARG A  24      51.780  50.505  26.561  1.00  0.00           H  
ATOM    237 1HH2 ARG A  24      50.669  52.630  23.993  1.00  0.00           H  
ATOM    238 2HH2 ARG A  24      52.068  51.811  24.725  1.00  0.00           H  
ATOM    239  N   LYS A  25      43.830  55.936  25.994  1.00  0.00           N  
ATOM    240  CA  LYS A  25      43.725  57.407  25.895  1.00  0.00           C  
ATOM    241  C   LYS A  25      43.219  58.104  27.177  1.00  0.00           C  
ATOM    242  O   LYS A  25      43.719  59.189  27.540  1.00  0.00           O  
ATOM    243  CB  LYS A  25      42.906  57.823  24.679  1.00  0.00           C  
ATOM    244  CG  LYS A  25      43.565  57.375  23.362  1.00  0.00           C  
ATOM    245  CD  LYS A  25      42.747  58.092  22.295  1.00  0.00           C  
ATOM    246  CE  LYS A  25      41.219  57.915  22.181  1.00  0.00           C  
ATOM    247  NZ  LYS A  25      40.926  56.472  22.064  1.00  0.00           N1+
ATOM    248  H   LYS A  25      42.911  55.536  25.874  1.00  0.00           H  
ATOM    249  HZ1 LYS A  25      39.991  56.147  21.980  1.00  0.00           H  
ATOM    250  HZ2 LYS A  25      41.378  56.172  21.222  1.00  0.00           H  
ATOM    251  HZ3 LYS A  25      41.420  55.949  22.755  1.00  0.00           H  
ATOM    252  N   GLU A  26      42.346  57.448  27.947  1.00  0.00           N  
ATOM    253  CA  GLU A  26      41.861  57.918  29.262  1.00  0.00           C  
ATOM    254  C   GLU A  26      42.875  57.823  30.381  1.00  0.00           C  
ATOM    255  O   GLU A  26      43.018  58.721  31.208  1.00  0.00           O  
ATOM    256  CB  GLU A  26      40.536  57.401  29.671  1.00  0.00           C  
ATOM    257  CG  GLU A  26      39.387  57.450  28.706  1.00  0.00           C  
ATOM    258  CD  GLU A  26      38.593  58.771  28.788  1.00  0.00           C  
ATOM    259  OE1 GLU A  26      38.379  59.304  27.659  1.00  0.00           O  
ATOM    260  OE2 GLU A  26      38.214  59.199  29.860  1.00  0.00           O1-
ATOM    261  H   GLU A  26      42.010  56.562  27.622  1.00  0.00           H  
ATOM    262  N   GLY A  27      43.669  56.752  30.389  1.00  0.00           N  
ATOM    263  CA  GLY A  27      44.781  56.552  31.341  1.00  0.00           C  
ATOM    264  C   GLY A  27      45.926  57.592  31.068  1.00  0.00           C  
ATOM    265  O   GLY A  27      46.404  58.194  32.013  1.00  0.00           O  
ATOM    266  H   GLY A  27      43.322  55.923  29.950  1.00  0.00           H  
ATOM    267  N   GLN A  28      46.216  57.783  29.776  1.00  0.00           N  
ATOM    268  CA  GLN A  28      47.176  58.821  29.301  1.00  0.00           C  
ATOM    269  C   GLN A  28      47.045  60.263  29.780  1.00  0.00           C  
ATOM    270  O   GLN A  28      48.012  61.035  29.723  1.00  0.00           O  
ATOM    271  CB  GLN A  28      47.016  58.660  27.752  1.00  0.00           C  
ATOM    272  CG  GLN A  28      47.541  59.816  26.856  1.00  0.00           C  
ATOM    273  CD  GLN A  28      47.615  59.336  25.428  1.00  0.00           C  
ATOM    274  NE2 GLN A  28      46.863  60.007  24.608  1.00  0.00           N  
ATOM    275  OE1 GLN A  28      48.291  58.372  25.117  1.00  0.00           O  
ATOM    276  H   GLN A  28      45.925  57.042  29.168  1.00  0.00           H  
ATOM    277 1HE2 GLN A  28      46.307  60.727  25.007  1.00  0.00           H  
ATOM    278 2HE2 GLN A  28      46.807  59.599  23.695  1.00  0.00           H  
ATOM    279  N   ARG A  29      45.852  60.654  30.089  1.00  0.00           N  
ATOM    280  CA  ARG A  29      45.464  61.978  30.587  1.00  0.00           C  
ATOM    281  C   ARG A  29      46.277  62.293  31.851  1.00  0.00           C  
ATOM    282  O   ARG A  29      46.364  61.533  32.801  1.00  0.00           O  
ATOM    283  CB  ARG A  29      43.964  61.863  30.798  1.00  0.00           C  
ATOM    284  CG  ARG A  29      43.372  63.161  31.387  1.00  0.00           C  
ATOM    285  CD  ARG A  29      41.963  63.028  31.990  1.00  0.00           C  
ATOM    286  NE  ARG A  29      41.404  64.338  32.101  1.00  0.00           N  
ATOM    287  CZ  ARG A  29      40.130  64.592  31.900  1.00  0.00           C  
ATOM    288  NH1 ARG A  29      39.211  63.610  31.819  1.00  0.00           N1+
ATOM    289  NH2 ARG A  29      39.659  65.832  32.020  1.00  0.00           N  
ATOM    290  H   ARG A  29      45.102  60.007  30.212  1.00  0.00           H  
ATOM    291  HE  ARG A  29      42.004  64.985  32.562  1.00  0.00           H  
ATOM    292 1HH1 ARG A  29      39.521  62.661  31.701  1.00  0.00           H  
ATOM    293 2HH1 ARG A  29      38.223  63.752  31.787  1.00  0.00           H  
ATOM    294 1HH2 ARG A  29      40.323  66.571  32.143  1.00  0.00           H  
ATOM    295 2HH2 ARG A  29      38.675  65.952  31.995  1.00  0.00           H  
ATOM    296  N   GLN A  30      46.736  63.504  31.920  1.00  0.00           N  
ATOM    297  CA  GLN A  30      47.719  63.948  32.949  1.00  0.00           C  
ATOM    298  C   GLN A  30      47.294  63.781  34.405  1.00  0.00           C  
ATOM    299  O   GLN A  30      48.086  63.324  35.225  1.00  0.00           O  
ATOM    300  CB  GLN A  30      48.132  65.412  32.609  1.00  0.00           C  
ATOM    301  CG  GLN A  30      49.357  65.876  33.336  1.00  0.00           C  
ATOM    302  CD  GLN A  30      49.268  67.422  33.474  1.00  0.00           C  
ATOM    303  NE2 GLN A  30      49.770  68.224  32.573  1.00  0.00           N  
ATOM    304  OE1 GLN A  30      48.507  67.848  34.386  1.00  0.00           O  
ATOM    305  H   GLN A  30      46.510  64.193  31.225  1.00  0.00           H  
ATOM    306 1HE2 GLN A  30      50.297  67.927  31.784  1.00  0.00           H  
ATOM    307 2HE2 GLN A  30      49.800  69.183  32.854  1.00  0.00           H  
ATOM    308  N   GLU A  31      46.055  64.160  34.652  1.00  0.00           N  
ATOM    309  CA  GLU A  31      45.364  63.997  35.917  1.00  0.00           C  
ATOM    310  C   GLU A  31      45.274  62.577  36.399  1.00  0.00           C  
ATOM    311  O   GLU A  31      45.735  62.311  37.460  1.00  0.00           O  
ATOM    312  CB  GLU A  31      43.904  64.527  35.817  1.00  0.00           C  
ATOM    313  CG  GLU A  31      43.770  66.039  35.773  1.00  0.00           C  
ATOM    314  CD  GLU A  31      43.569  66.344  34.284  1.00  0.00           C  
ATOM    315  OE1 GLU A  31      42.402  66.700  33.955  1.00  0.00           O  
ATOM    316  OE2 GLU A  31      44.480  66.472  33.467  1.00  0.00           O1-
ATOM    317  H   GLU A  31      45.608  64.864  34.101  1.00  0.00           H  
ATOM    318  N   ASN A  32      45.005  61.658  35.435  1.00  0.00           N  
ATOM    319  CA  ASN A  32      44.855  60.192  35.675  1.00  0.00           C  
ATOM    320  C   ASN A  32      46.156  59.464  35.798  1.00  0.00           C  
ATOM    321  O   ASN A  32      46.183  58.387  36.363  1.00  0.00           O  
ATOM    322  CB  ASN A  32      43.788  59.553  34.722  1.00  0.00           C  
ATOM    323  CG  ASN A  32      42.476  60.382  34.533  1.00  0.00           C  
ATOM    324  ND2 ASN A  32      41.862  60.038  33.474  1.00  0.00           N  
ATOM    325  OD1 ASN A  32      42.240  61.437  35.086  1.00  0.00           O  
ATOM    326  H   ASN A  32      44.742  61.986  34.518  1.00  0.00           H  
ATOM    327 1HD2 ASN A  32      42.298  59.354  32.892  1.00  0.00           H  
ATOM    328 2HD2 ASN A  32      40.975  60.468  33.291  1.00  0.00           H  
ATOM    329  N   LYS A  33      47.160  60.052  35.161  1.00  0.00           N  
ATOM    330  CA  LYS A  33      48.514  59.624  35.514  1.00  0.00           C  
ATOM    331  C   LYS A  33      48.992  60.001  36.938  1.00  0.00           C  
ATOM    332  O   LYS A  33      49.375  59.210  37.785  1.00  0.00           O  
ATOM    333  CB  LYS A  33      49.578  60.061  34.473  1.00  0.00           C  
ATOM    334  CG  LYS A  33      49.462  59.277  33.165  1.00  0.00           C  
ATOM    335  CD  LYS A  33      50.603  59.643  32.208  1.00  0.00           C  
ATOM    336  CE  LYS A  33      50.687  58.596  31.184  1.00  0.00           C  
ATOM    337  NZ  LYS A  33      51.739  58.954  30.198  1.00  0.00           N1+
ATOM    338  H   LYS A  33      46.965  60.670  34.406  1.00  0.00           H  
ATOM    339  HZ1 LYS A  33      51.763  59.930  29.970  1.00  0.00           H  
ATOM    340  HZ2 LYS A  33      52.666  58.788  30.514  1.00  0.00           H  
ATOM    341  HZ3 LYS A  33      51.650  58.356  29.401  1.00  0.00           H  
ATOM    342  N   ASN A  34      48.746  61.270  37.212  1.00  0.00           N  
ATOM    343  CA  ASN A  34      49.027  61.894  38.526  1.00  0.00           C  
ATOM    344  C   ASN A  34      48.286  61.391  39.765  1.00  0.00           C  
ATOM    345  O   ASN A  34      48.556  61.868  40.841  1.00  0.00           O  
ATOM    346  CB  ASN A  34      48.964  63.408  38.475  1.00  0.00           C  
ATOM    347  CG  ASN A  34      50.280  63.968  37.919  1.00  0.00           C  
ATOM    348  ND2 ASN A  34      50.302  64.213  36.643  1.00  0.00           N  
ATOM    349  OD1 ASN A  34      51.263  64.274  38.593  1.00  0.00           O  
ATOM    350  H   ASN A  34      48.502  61.906  36.472  1.00  0.00           H  
ATOM    351 1HD2 ASN A  34      49.551  63.896  36.063  1.00  0.00           H  
ATOM    352 2HD2 ASN A  34      51.122  64.637  36.260  1.00  0.00           H  
ATOM    353  N   LYS A  35      47.172  60.689  39.547  1.00  0.00           N  
ATOM    354  CA  LYS A  35      46.444  59.982  40.595  1.00  0.00           C  
ATOM    355  C   LYS A  35      47.140  58.686  40.940  1.00  0.00           C  
ATOM    356  O   LYS A  35      46.873  58.178  42.053  1.00  0.00           O  
ATOM    357  CB  LYS A  35      45.038  59.718  40.132  1.00  0.00           C  
ATOM    358  CG  LYS A  35      44.182  60.952  40.520  1.00  0.00           C  
ATOM    359  CD  LYS A  35      42.685  60.625  40.459  1.00  0.00           C  
ATOM    360  CE  LYS A  35      41.932  61.835  40.879  1.00  0.00           C  
ATOM    361  NZ  LYS A  35      40.560  61.656  40.326  1.00  0.00           N1+
ATOM    362  H   LYS A  35      46.652  60.966  38.743  1.00  0.00           H  
ATOM    363  HZ1 LYS A  35      40.649  61.149  39.475  1.00  0.00           H  
ATOM    364  HZ2 LYS A  35      39.966  61.174  40.975  1.00  0.00           H  
ATOM    365  HZ3 LYS A  35      40.060  62.516  40.209  1.00  0.00           H  
ATOM    366  N   ASN A  36      48.051  58.194  40.073  1.00  0.00           N  
ATOM    367  CA  ASN A  36      48.743  56.934  40.372  1.00  0.00           C  
ATOM    368  C   ASN A  36      50.104  57.129  41.087  1.00  0.00           C  
ATOM    369  O   ASN A  36      50.665  58.200  41.286  1.00  0.00           O  
ATOM    370  CB  ASN A  36      48.975  56.310  39.048  1.00  0.00           C  
ATOM    371  CG  ASN A  36      47.772  56.142  38.107  1.00  0.00           C  
ATOM    372  ND2 ASN A  36      48.017  55.850  36.861  1.00  0.00           N  
ATOM    373  OD1 ASN A  36      46.617  56.361  38.486  1.00  0.00           O  
ATOM    374  H   ASN A  36      48.346  58.734  39.281  1.00  0.00           H  
ATOM    375 1HD2 ASN A  36      48.931  55.728  36.487  1.00  0.00           H  
ATOM    376 2HD2 ASN A  36      47.269  56.055  36.242  1.00  0.00           H  
ATOM    377  N   ARG A  37      50.547  56.032  41.622  1.00  0.00           N  
ATOM    378  CA  ARG A  37      51.924  55.748  42.095  1.00  0.00           C  
ATOM    379  C   ARG A  37      53.000  55.465  41.069  1.00  0.00           C  
ATOM    380  O   ARG A  37      54.161  55.829  41.120  1.00  0.00           O  
ATOM    381  CB  ARG A  37      51.962  54.671  43.189  1.00  0.00           C  
ATOM    382  CG  ARG A  37      51.876  55.275  44.597  1.00  0.00           C  
ATOM    383  CD  ARG A  37      52.380  54.242  45.585  1.00  0.00           C  
ATOM    384  NE  ARG A  37      51.569  54.096  46.791  1.00  0.00           N  
ATOM    385  CZ  ARG A  37      50.544  53.235  46.965  1.00  0.00           C  
ATOM    386  NH1 ARG A  37      50.273  52.195  46.129  1.00  0.00           N1+
ATOM    387  NH2 ARG A  37      49.661  53.545  47.902  1.00  0.00           N  
ATOM    388  H   ARG A  37      49.942  55.243  41.633  1.00  0.00           H  
ATOM    389  HE  ARG A  37      51.713  54.825  47.467  1.00  0.00           H  
ATOM    390 1HH1 ARG A  37      50.827  52.148  45.297  1.00  0.00           H  
ATOM    391 2HH1 ARG A  37      49.784  51.360  46.385  1.00  0.00           H  
ATOM    392 1HH2 ARG A  37      49.672  54.331  48.517  1.00  0.00           H  
ATOM    393 2HH2 ARG A  37      48.761  53.132  47.733  1.00  0.00           H  
ATOM    394  N   TYR A  38      52.609  54.805  40.050  1.00  0.00           N  
ATOM    395  CA  TYR A  38      53.429  54.494  38.785  1.00  0.00           C  
ATOM    396  C   TYR A  38      52.818  55.024  37.437  1.00  0.00           C  
ATOM    397  O   TYR A  38      51.680  54.723  37.044  1.00  0.00           O  
ATOM    398  CB  TYR A  38      53.468  52.927  38.647  1.00  0.00           C  
ATOM    399  CG  TYR A  38      54.051  52.297  39.988  1.00  0.00           C  
ATOM    400  CD1 TYR A  38      55.325  52.652  40.436  1.00  0.00           C  
ATOM    401  CD2 TYR A  38      53.246  51.485  40.790  1.00  0.00           C  
ATOM    402  CE1 TYR A  38      55.702  52.307  41.675  1.00  0.00           C  
ATOM    403  CE2 TYR A  38      53.680  51.143  42.014  1.00  0.00           C  
ATOM    404  CZ  TYR A  38      54.866  51.586  42.540  1.00  0.00           C  
ATOM    405  OH  TYR A  38      54.896  51.853  43.847  1.00  0.00           O  
ATOM    406  H   TYR A  38      51.794  54.226  40.054  1.00  0.00           H  
ATOM    407  HD1 TYR A  38      56.090  53.022  39.746  1.00  0.00           H  
ATOM    408  HD2 TYR A  38      52.173  51.439  40.585  1.00  0.00           H  
ATOM    409  HE1 TYR A  38      56.673  52.697  41.999  1.00  0.00           H  
ATOM    410  HE2 TYR A  38      53.124  50.409  42.595  1.00  0.00           H  
ATOM    411  HH  TYR A  38      55.681  52.394  44.159  1.00  0.00           H  
ATOM    412  N   LYS A  39      53.662  55.815  36.778  1.00  0.00           N  
ATOM    413  CA  LYS A  39      53.277  56.520  35.501  1.00  0.00           C  
ATOM    414  C   LYS A  39      53.113  55.654  34.193  1.00  0.00           C  
ATOM    415  O   LYS A  39      52.521  56.093  33.182  1.00  0.00           O  
ATOM    416  CB  LYS A  39      54.239  57.693  35.265  1.00  0.00           C  
ATOM    417  CG  LYS A  39      53.621  59.004  34.703  1.00  0.00           C  
ATOM    418  CD  LYS A  39      54.702  60.100  34.915  1.00  0.00           C  
ATOM    419  CE  LYS A  39      54.382  61.378  34.134  1.00  0.00           C  
ATOM    420  NZ  LYS A  39      55.572  62.255  34.003  1.00  0.00           N1+
ATOM    421  H   LYS A  39      54.591  55.977  37.132  1.00  0.00           H  
ATOM    422  HZ1 LYS A  39      55.256  63.209  34.018  1.00  0.00           H  
ATOM    423  HZ2 LYS A  39      56.156  62.122  34.801  1.00  0.00           H  
ATOM    424  HZ3 LYS A  39      56.120  62.063  33.192  1.00  0.00           H  
ATOM    425  N   ASN A  40      53.863  54.550  34.145  1.00  0.00           N  
ATOM    426  CA  ASN A  40      53.971  53.710  32.895  1.00  0.00           C  
ATOM    427  C   ASN A  40      52.744  52.815  32.678  1.00  0.00           C  
ATOM    428  O   ASN A  40      52.390  52.571  31.523  1.00  0.00           O  
ATOM    429  CB  ASN A  40      55.303  52.936  32.930  1.00  0.00           C  
ATOM    430  CG  ASN A  40      55.337  51.756  33.906  1.00  0.00           C  
ATOM    431  ND2 ASN A  40      56.108  50.719  33.549  1.00  0.00           N  
ATOM    432  OD1 ASN A  40      55.170  51.979  35.080  1.00  0.00           O  
ATOM    433  H   ASN A  40      54.530  54.312  34.843  1.00  0.00           H  
ATOM    434 1HD2 ASN A  40      56.565  50.669  32.658  1.00  0.00           H  
ATOM    435 2HD2 ASN A  40      55.982  49.815  33.959  1.00  0.00           H  
ATOM    436  N   ILE A  41      52.251  52.182  33.727  1.00  0.00           N  
ATOM    437  CA  ILE A  41      51.051  51.235  33.851  1.00  0.00           C  
ATOM    438  C   ILE A  41      49.890  51.891  33.084  1.00  0.00           C  
ATOM    439  O   ILE A  41      49.556  53.029  33.351  1.00  0.00           O  
ATOM    440  CB  ILE A  41      50.700  50.846  35.306  1.00  0.00           C  
ATOM    441  CG1 ILE A  41      50.335  52.076  36.160  1.00  0.00           C  
ATOM    442  CG2 ILE A  41      51.901  50.039  35.873  1.00  0.00           C  
ATOM    443  CD  ILE A  41      49.821  51.586  37.602  1.00  0.00           C  
ATOM    444  H   ILE A  41      52.632  52.425  34.624  1.00  0.00           H  
ATOM    445  N   LEU A  42      49.386  51.349  32.008  1.00  0.00           N  
ATOM    446  CA  LEU A  42      48.249  51.964  31.250  1.00  0.00           C  
ATOM    447  C   LEU A  42      47.075  51.090  30.959  1.00  0.00           C  
ATOM    448  O   LEU A  42      47.247  50.220  30.116  1.00  0.00           O  
ATOM    449  CB  LEU A  42      48.695  52.563  29.884  1.00  0.00           C  
ATOM    450  CG  LEU A  42      49.378  53.951  30.140  1.00  0.00           C  
ATOM    451  CD1 LEU A  42      50.043  54.353  28.823  1.00  0.00           C  
ATOM    452  CD2 LEU A  42      48.396  55.050  30.530  1.00  0.00           C  
ATOM    453  H   LEU A  42      49.810  50.538  31.598  1.00  0.00           H  
ATOM    454  N   PRO A  43      46.032  51.171  31.789  1.00  0.00           N  
ATOM    455  CA  PRO A  43      44.801  50.498  31.439  1.00  0.00           C  
ATOM    456  C   PRO A  43      43.990  50.993  30.233  1.00  0.00           C  
ATOM    457  O   PRO A  43      44.340  51.940  29.497  1.00  0.00           O  
ATOM    458  CB  PRO A  43      44.001  50.468  32.753  1.00  0.00           C  
ATOM    459  CG  PRO A  43      44.662  51.592  33.676  1.00  0.00           C  
ATOM    460  CD  PRO A  43      46.094  51.365  33.244  1.00  0.00           C  
ATOM    461  N   PHE A  44      42.991  50.217  29.921  1.00  0.00           N  
ATOM    462  CA  PHE A  44      42.190  50.413  28.688  1.00  0.00           C  
ATOM    463  C   PHE A  44      40.905  51.234  28.888  1.00  0.00           C  
ATOM    464  O   PHE A  44      40.284  51.113  29.953  1.00  0.00           O  
ATOM    465  CB  PHE A  44      42.047  49.105  27.894  1.00  0.00           C  
ATOM    466  CG  PHE A  44      43.211  48.314  27.428  1.00  0.00           C  
ATOM    467  CD1 PHE A  44      44.456  48.921  27.211  1.00  0.00           C  
ATOM    468  CD2 PHE A  44      43.158  46.976  27.505  1.00  0.00           C  
ATOM    469  CE1 PHE A  44      45.670  48.232  27.207  1.00  0.00           C  
ATOM    470  CE2 PHE A  44      44.309  46.266  27.493  1.00  0.00           C  
ATOM    471  CZ  PHE A  44      45.562  46.850  27.302  1.00  0.00           C  
ATOM    472  H   PHE A  44      42.758  49.490  30.554  1.00  0.00           H  
ATOM    473  HD1 PHE A  44      44.486  49.975  26.942  1.00  0.00           H  
ATOM    474  HD2 PHE A  44      42.172  46.554  27.723  1.00  0.00           H  
ATOM    475  HE1 PHE A  44      46.622  48.753  27.200  1.00  0.00           H  
ATOM    476  HE2 PHE A  44      44.319  45.178  27.465  1.00  0.00           H  
ATOM    477  HZ  PHE A  44      46.439  46.223  27.124  1.00  0.00           H  
ATOM    478  N   ASP A  45      40.498  51.893  27.839  1.00  0.00           N  
ATOM    479  CA  ASP A  45      39.351  52.818  27.631  1.00  0.00           C  
ATOM    480  C   ASP A  45      37.953  52.072  27.544  1.00  0.00           C  
ATOM    481  O   ASP A  45      36.925  52.721  27.702  1.00  0.00           O  
ATOM    482  CB  ASP A  45      39.415  53.694  26.407  1.00  0.00           C  
ATOM    483  CG  ASP A  45      40.634  54.673  26.408  1.00  0.00           C  
ATOM    484  OD1 ASP A  45      41.347  54.903  27.425  1.00  0.00           O  
ATOM    485  OD2 ASP A  45      40.871  55.271  25.359  1.00  0.00           O1-
ATOM    486  H   ASP A  45      41.149  52.104  27.114  1.00  0.00           H  
ATOM    487  N   HIS A  46      37.956  50.877  27.021  1.00  0.00           N  
ATOM    488  CA  HIS A  46      36.663  50.115  26.653  1.00  0.00           C  
ATOM    489  C   HIS A  46      35.977  49.473  27.877  1.00  0.00           C  
ATOM    490  O   HIS A  46      34.859  49.865  28.115  1.00  0.00           O  
ATOM    491  CB  HIS A  46      36.721  49.138  25.500  1.00  0.00           C  
ATOM    492  CG  HIS A  46      37.720  47.991  25.693  1.00  0.00           C  
ATOM    493  CD2 HIS A  46      37.510  46.731  25.374  1.00  0.00           C  
ATOM    494  ND1 HIS A  46      38.997  48.121  26.024  1.00  0.00           N  
ATOM    495  CE1 HIS A  46      39.571  46.922  25.914  1.00  0.00           C  
ATOM    496  NE2 HIS A  46      38.659  46.087  25.529  1.00  0.00           N  
ATOM    497  H   HIS A  46      38.753  50.296  26.861  1.00  0.00           H  
ATOM    498  HD2 HIS A  46      36.617  46.263  24.975  1.00  0.00           H  
ATOM    499  HE1 HIS A  46      40.620  46.729  25.692  1.00  0.00           H  
ATOM    500  HE2 HIS A  46      38.868  45.172  25.181  1.00  0.00           H  
ATOM    501  N   THR A  47      36.766  48.704  28.621  1.00  0.00           N  
ATOM    502  CA  THR A  47      36.276  47.928  29.815  1.00  0.00           C  
ATOM    503  C   THR A  47      36.274  48.807  31.085  1.00  0.00           C  
ATOM    504  O   THR A  47      36.099  48.301  32.195  1.00  0.00           O  
ATOM    505  CB  THR A  47      37.080  46.671  30.107  1.00  0.00           C  
ATOM    506  CG2 THR A  47      36.995  45.652  28.954  1.00  0.00           C  
ATOM    507  OG1 THR A  47      38.401  47.201  30.213  1.00  0.00           O  
ATOM    508  H   THR A  47      37.724  48.618  28.345  1.00  0.00           H  
ATOM    509  HG1 THR A  47      39.025  46.415  30.183  1.00  0.00           H  
ATOM    510  N   ARG A  48      36.379  50.116  31.001  1.00  0.00           N  
ATOM    511  CA  ARG A  48      36.510  50.960  32.178  1.00  0.00           C  
ATOM    512  C   ARG A  48      35.245  51.059  33.070  1.00  0.00           C  
ATOM    513  O   ARG A  48      34.155  51.443  32.568  1.00  0.00           O  
ATOM    514  CB  ARG A  48      37.153  52.315  31.782  1.00  0.00           C  
ATOM    515  CG  ARG A  48      36.270  53.205  30.903  1.00  0.00           C  
ATOM    516  CD  ARG A  48      36.938  54.569  30.648  1.00  0.00           C  
ATOM    517  NE  ARG A  48      36.777  55.349  31.882  1.00  0.00           N  
ATOM    518  CZ  ARG A  48      36.167  56.524  31.883  1.00  0.00           C  
ATOM    519  NH1 ARG A  48      35.457  57.002  30.866  1.00  0.00           N1+
ATOM    520  NH2 ARG A  48      36.010  57.041  33.119  1.00  0.00           N  
ATOM    521  H   ARG A  48      36.312  50.536  30.099  1.00  0.00           H  
ATOM    522  HE  ARG A  48      37.322  55.028  32.652  1.00  0.00           H  
ATOM    523 1HH1 ARG A  48      35.386  56.516  29.998  1.00  0.00           H  
ATOM    524 2HH1 ARG A  48      34.680  57.607  31.067  1.00  0.00           H  
ATOM    525 1HH2 ARG A  48      36.400  56.535  33.892  1.00  0.00           H  
ATOM    526 2HH2 ARG A  48      35.635  57.955  33.259  1.00  0.00           H  
ATOM    527  N   VAL A  49      35.463  50.919  34.339  1.00  0.00           N  
ATOM    528  CA  VAL A  49      34.327  51.124  35.275  1.00  0.00           C  
ATOM    529  C   VAL A  49      34.189  52.598  35.614  1.00  0.00           C  
ATOM    530  O   VAL A  49      35.135  53.361  35.875  1.00  0.00           O  
ATOM    531  CB  VAL A  49      34.474  50.276  36.604  1.00  0.00           C  
ATOM    532  CG1 VAL A  49      33.323  50.403  37.585  1.00  0.00           C  
ATOM    533  CG2 VAL A  49      34.802  48.824  36.407  1.00  0.00           C  
ATOM    534  H   VAL A  49      36.318  50.577  34.742  1.00  0.00           H  
ATOM    535  N   VAL A  50      33.000  53.128  35.400  1.00  0.00           N  
ATOM    536  CA  VAL A  50      32.643  54.585  35.564  1.00  0.00           C  
ATOM    537  C   VAL A  50      32.093  54.921  36.960  1.00  0.00           C  
ATOM    538  O   VAL A  50      31.231  54.145  37.386  1.00  0.00           O  
ATOM    539  CB  VAL A  50      31.708  55.018  34.423  1.00  0.00           C  
ATOM    540  CG1 VAL A  50      31.197  56.418  34.619  1.00  0.00           C  
ATOM    541  CG2 VAL A  50      32.306  54.715  33.019  1.00  0.00           C  
ATOM    542  H   VAL A  50      32.319  52.670  34.822  1.00  0.00           H  
ATOM    543  N   LEU A  51      32.623  55.859  37.691  1.00  0.00           N  
ATOM    544  CA  LEU A  51      32.089  56.443  38.922  1.00  0.00           C  
ATOM    545  C   LEU A  51      30.936  57.464  38.750  1.00  0.00           C  
ATOM    546  O   LEU A  51      31.077  58.653  38.461  1.00  0.00           O  
ATOM    547  CB  LEU A  51      33.193  57.129  39.704  1.00  0.00           C  
ATOM    548  CG  LEU A  51      32.980  57.213  41.194  1.00  0.00           C  
ATOM    549  CD1 LEU A  51      32.867  55.752  41.738  1.00  0.00           C  
ATOM    550  CD2 LEU A  51      33.962  58.141  41.835  1.00  0.00           C  
ATOM    551  H   LEU A  51      33.591  56.075  37.562  1.00  0.00           H  
ATOM    552  N   HIS A  52      29.706  56.959  38.885  1.00  0.00           N  
ATOM    553  CA  HIS A  52      28.535  57.911  38.833  1.00  0.00           C  
ATOM    554  C   HIS A  52      28.339  58.696  40.171  1.00  0.00           C  
ATOM    555  O   HIS A  52      28.714  58.202  41.253  1.00  0.00           O  
ATOM    556  CB  HIS A  52      27.274  57.099  38.659  1.00  0.00           C  
ATOM    557  CG  HIS A  52      27.083  56.251  37.371  1.00  0.00           C  
ATOM    558  CD2 HIS A  52      27.596  55.040  37.265  1.00  0.00           C  
ATOM    559  ND1 HIS A  52      26.542  56.654  36.267  1.00  0.00           N  
ATOM    560  CE1 HIS A  52      26.584  55.583  35.397  1.00  0.00           C  
ATOM    561  NE2 HIS A  52      27.269  54.613  36.055  1.00  0.00           N  
ATOM    562  H   HIS A  52      29.607  56.072  39.322  1.00  0.00           H  
ATOM    563  HD2 HIS A  52      27.957  54.442  38.105  1.00  0.00           H  
ATOM    564  HE1 HIS A  52      26.303  55.454  34.355  1.00  0.00           H  
ATOM    565  HE2 HIS A  52      27.395  53.686  35.706  1.00  0.00           H  
ATOM    566  N   ASP A  53      27.963  59.970  39.937  1.00  0.00           N  
ATOM    567  CA  ASP A  53      27.548  60.918  40.981  1.00  0.00           C  
ATOM    568  C   ASP A  53      28.569  61.307  42.107  1.00  0.00           C  
ATOM    569  O   ASP A  53      28.116  61.800  43.146  1.00  0.00           O  
ATOM    570  CB  ASP A  53      26.284  60.460  41.602  1.00  0.00           C  
ATOM    571  CG  ASP A  53      25.141  60.606  40.598  1.00  0.00           C  
ATOM    572  OD1 ASP A  53      24.412  59.684  40.340  1.00  0.00           O  
ATOM    573  OD2 ASP A  53      24.774  61.778  40.378  1.00  0.00           O1-
ATOM    574  H   ASP A  53      27.874  60.370  39.028  1.00  0.00           H  
ATOM    575  N   GLY A  54      29.846  61.243  41.792  1.00  0.00           N  
ATOM    576  CA  GLY A  54      30.950  61.544  42.779  1.00  0.00           C  
ATOM    577  C   GLY A  54      31.212  62.929  43.407  1.00  0.00           C  
ATOM    578  O   GLY A  54      30.475  63.917  43.361  1.00  0.00           O  
ATOM    579  H   GLY A  54      30.167  61.065  40.867  1.00  0.00           H  
ATOM    580  N   ASP A  55      32.458  63.037  43.815  1.00  0.00           N  
ATOM    581  CA  ASP A  55      33.010  64.279  44.418  1.00  0.00           C  
ATOM    582  C   ASP A  55      33.183  65.399  43.390  1.00  0.00           C  
ATOM    583  O   ASP A  55      33.987  65.234  42.495  1.00  0.00           O  
ATOM    584  CB  ASP A  55      34.399  64.011  44.984  1.00  0.00           C  
ATOM    585  CG  ASP A  55      35.129  65.152  45.734  1.00  0.00           C  
ATOM    586  OD1 ASP A  55      34.423  66.113  46.126  1.00  0.00           O  
ATOM    587  OD2 ASP A  55      36.351  65.131  45.858  1.00  0.00           O1-
ATOM    588  H   ASP A  55      33.121  62.307  43.626  1.00  0.00           H  
ATOM    589  N   PRO A  56      32.577  66.571  43.609  1.00  0.00           N  
ATOM    590  CA  PRO A  56      32.753  67.748  42.807  1.00  0.00           C  
ATOM    591  C   PRO A  56      34.097  68.408  43.188  1.00  0.00           C  
ATOM    592  O   PRO A  56      34.746  68.877  42.230  1.00  0.00           O  
ATOM    593  CB  PRO A  56      31.616  68.629  43.154  1.00  0.00           C  
ATOM    594  CG  PRO A  56      31.155  68.258  44.547  1.00  0.00           C  
ATOM    595  CD  PRO A  56      31.517  66.772  44.639  1.00  0.00           C  
ATOM    596  N   ASN A  57      34.648  68.319  44.356  1.00  0.00           N  
ATOM    597  CA  ASN A  57      35.845  69.036  44.743  1.00  0.00           C  
ATOM    598  C   ASN A  57      37.118  68.667  43.903  1.00  0.00           C  
ATOM    599  O   ASN A  57      38.016  69.483  43.746  1.00  0.00           O  
ATOM    600  CB  ASN A  57      36.154  68.948  46.216  1.00  0.00           C  
ATOM    601  CG  ASN A  57      35.064  69.433  47.108  1.00  0.00           C  
ATOM    602  ND2 ASN A  57      34.095  68.588  47.384  1.00  0.00           N  
ATOM    603  OD1 ASN A  57      35.112  70.503  47.724  1.00  0.00           O  
ATOM    604  H   ASN A  57      34.349  67.636  45.023  1.00  0.00           H  
ATOM    605 1HD2 ASN A  57      34.236  67.659  47.052  1.00  0.00           H  
ATOM    606 2HD2 ASN A  57      33.423  68.751  48.107  1.00  0.00           H  
ATOM    607  N   GLU A  58      37.027  67.542  43.311  1.00  0.00           N  
ATOM    608  CA  GLU A  58      38.058  66.937  42.406  1.00  0.00           C  
ATOM    609  C   GLU A  58      37.629  67.311  40.966  1.00  0.00           C  
ATOM    610  O   GLU A  58      36.417  67.235  40.616  1.00  0.00           O  
ATOM    611  CB  GLU A  58      37.807  65.473  42.694  1.00  0.00           C  
ATOM    612  CG  GLU A  58      38.440  64.471  41.762  1.00  0.00           C  
ATOM    613  CD  GLU A  58      39.919  64.653  41.441  1.00  0.00           C  
ATOM    614  OE1 GLU A  58      40.788  64.719  42.350  1.00  0.00           O  
ATOM    615  OE2 GLU A  58      40.206  64.769  40.244  1.00  0.00           O1-
ATOM    616  H   GLU A  58      36.341  66.927  43.693  1.00  0.00           H  
ATOM    617  N   PRO A  59      38.546  67.753  40.079  1.00  0.00           N  
ATOM    618  CA  PRO A  59      38.296  67.829  38.631  1.00  0.00           C  
ATOM    619  C   PRO A  59      37.865  66.540  37.885  1.00  0.00           C  
ATOM    620  O   PRO A  59      37.038  66.705  36.989  1.00  0.00           O  
ATOM    621  CB  PRO A  59      39.689  68.193  38.172  1.00  0.00           C  
ATOM    622  CG  PRO A  59      40.239  69.138  39.191  1.00  0.00           C  
ATOM    623  CD  PRO A  59      39.781  68.389  40.475  1.00  0.00           C  
ATOM    624  N   VAL A  60      38.505  65.368  38.002  1.00  0.00           N  
ATOM    625  CA  VAL A  60      38.120  64.197  37.219  1.00  0.00           C  
ATOM    626  C   VAL A  60      37.591  63.155  38.165  1.00  0.00           C  
ATOM    627  O   VAL A  60      38.343  62.511  38.947  1.00  0.00           O  
ATOM    628  CB  VAL A  60      39.320  63.498  36.548  1.00  0.00           C  
ATOM    629  CG1 VAL A  60      38.880  62.644  35.336  1.00  0.00           C  
ATOM    630  CG2 VAL A  60      40.557  64.349  36.192  1.00  0.00           C  
ATOM    631  H   VAL A  60      39.104  65.150  38.762  1.00  0.00           H  
ATOM    632  N   SER A  61      36.271  63.060  38.196  1.00  0.00           N  
ATOM    633  CA  SER A  61      35.521  62.126  39.070  1.00  0.00           C  
ATOM    634  C   SER A  61      35.237  60.797  38.404  1.00  0.00           C  
ATOM    635  O   SER A  61      35.343  59.827  39.141  1.00  0.00           O  
ATOM    636  CB  SER A  61      34.298  62.784  39.678  1.00  0.00           C  
ATOM    637  OG  SER A  61      33.664  61.934  40.617  1.00  0.00           O  
ATOM    638  H   SER A  61      35.719  63.603  37.565  1.00  0.00           H  
ATOM    639  HG  SER A  61      34.110  61.906  41.509  1.00  0.00           H  
ATOM    640  N   ASP A  62      34.692  60.774  37.238  1.00  0.00           N  
ATOM    641  CA  ASP A  62      34.296  59.476  36.628  1.00  0.00           C  
ATOM    642  C   ASP A  62      35.337  58.400  36.350  1.00  0.00           C  
ATOM    643  O   ASP A  62      35.108  57.240  36.708  1.00  0.00           O  
ATOM    644  CB  ASP A  62      33.374  59.649  35.402  1.00  0.00           C  
ATOM    645  CG  ASP A  62      34.068  60.460  34.326  1.00  0.00           C  
ATOM    646  OD1 ASP A  62      34.695  59.818  33.491  1.00  0.00           O  
ATOM    647  OD2 ASP A  62      34.121  61.702  34.351  1.00  0.00           O1-
ATOM    648  H   ASP A  62      34.333  61.555  36.728  1.00  0.00           H  
ATOM    649  N   TYR A  63      36.493  58.845  35.871  1.00  0.00           N  
ATOM    650  CA  TYR A  63      37.677  58.009  35.759  1.00  0.00           C  
ATOM    651  C   TYR A  63      38.281  57.444  37.073  1.00  0.00           C  
ATOM    652  O   TYR A  63      39.113  58.148  37.647  1.00  0.00           O  
ATOM    653  CB  TYR A  63      38.865  58.699  34.932  1.00  0.00           C  
ATOM    654  CG  TYR A  63      39.960  57.763  34.410  1.00  0.00           C  
ATOM    655  CD1 TYR A  63      39.745  57.036  33.252  1.00  0.00           C  
ATOM    656  CD2 TYR A  63      40.932  57.336  35.250  1.00  0.00           C  
ATOM    657  CE1 TYR A  63      40.390  55.827  33.017  1.00  0.00           C  
ATOM    658  CE2 TYR A  63      41.609  56.150  35.063  1.00  0.00           C  
ATOM    659  CZ  TYR A  63      41.349  55.364  33.960  1.00  0.00           C  
ATOM    660  OH  TYR A  63      42.343  54.479  33.619  1.00  0.00           O  
ATOM    661  H   TYR A  63      36.471  59.558  35.168  1.00  0.00           H  
ATOM    662  HD1 TYR A  63      39.311  57.637  32.452  1.00  0.00           H  
ATOM    663  HD2 TYR A  63      41.158  57.867  36.168  1.00  0.00           H  
ATOM    664  HE1 TYR A  63      40.226  55.322  32.066  1.00  0.00           H  
ATOM    665  HE2 TYR A  63      42.328  55.891  35.838  1.00  0.00           H  
ATOM    666  HH  TYR A  63      41.945  53.939  32.880  1.00  0.00           H  
ATOM    667  N   ILE A  64      37.707  56.494  37.741  1.00  0.00           N  
ATOM    668  CA  ILE A  64      38.377  55.500  38.618  1.00  0.00           C  
ATOM    669  C   ILE A  64      39.209  54.411  37.882  1.00  0.00           C  
ATOM    670  O   ILE A  64      38.746  53.677  37.007  1.00  0.00           O  
ATOM    671  CB  ILE A  64      37.397  54.812  39.652  1.00  0.00           C  
ATOM    672  CG1 ILE A  64      38.124  54.018  40.753  1.00  0.00           C  
ATOM    673  CG2 ILE A  64      36.223  54.131  38.962  1.00  0.00           C  
ATOM    674  CD  ILE A  64      38.910  54.901  41.669  1.00  0.00           C  
ATOM    675  H   ILE A  64      36.719  56.365  37.690  1.00  0.00           H  
ATOM    676  N   ASN A  65      40.523  54.310  38.273  1.00  0.00           N  
ATOM    677  CA  ASN A  65      41.374  53.186  37.767  1.00  0.00           C  
ATOM    678  C   ASN A  65      40.637  51.860  38.161  1.00  0.00           C  
ATOM    679  O   ASN A  65      40.776  51.284  39.230  1.00  0.00           O  
ATOM    680  CB  ASN A  65      42.722  53.313  38.455  1.00  0.00           C  
ATOM    681  CG  ASN A  65      43.804  52.298  37.987  1.00  0.00           C  
ATOM    682  ND2 ASN A  65      44.585  52.812  37.147  1.00  0.00           N  
ATOM    683  OD1 ASN A  65      43.842  51.078  38.162  1.00  0.00           O  
ATOM    684  H   ASN A  65      41.092  55.027  38.668  1.00  0.00           H  
ATOM    685 1HD2 ASN A  65      44.424  53.760  36.881  1.00  0.00           H  
ATOM    686 2HD2 ASN A  65      45.473  52.412  36.937  1.00  0.00           H  
ATOM    687  N   ALA A  66      39.982  51.227  37.206  1.00  0.00           N  
ATOM    688  CA  ALA A  66      39.110  50.081  37.474  1.00  0.00           C  
ATOM    689  C   ALA A  66      38.607  49.502  36.111  1.00  0.00           C  
ATOM    690  O   ALA A  66      38.034  50.169  35.264  1.00  0.00           O  
ATOM    691  CB  ALA A  66      37.797  50.476  38.203  1.00  0.00           C  
ATOM    692  H   ALA A  66      40.106  51.506  36.253  1.00  0.00           H  
ATOM    693  N   ASN A  67      38.924  48.252  35.915  1.00  0.00           N  
ATOM    694  CA  ASN A  67      38.563  47.560  34.643  1.00  0.00           C  
ATOM    695  C   ASN A  67      37.868  46.245  34.840  1.00  0.00           C  
ATOM    696  O   ASN A  67      38.377  45.417  35.607  1.00  0.00           O  
ATOM    697  CB  ASN A  67      39.752  47.281  33.734  1.00  0.00           C  
ATOM    698  CG  ASN A  67      40.299  48.514  33.063  1.00  0.00           C  
ATOM    699  ND2 ASN A  67      39.946  48.780  31.816  1.00  0.00           N  
ATOM    700  OD1 ASN A  67      41.097  49.279  33.635  1.00  0.00           O  
ATOM    701  H   ASN A  67      39.559  47.847  36.575  1.00  0.00           H  
ATOM    702 1HD2 ASN A  67      39.329  48.131  31.371  1.00  0.00           H  
ATOM    703 2HD2 ASN A  67      40.183  49.694  31.482  1.00  0.00           H  
ATOM    704  N   ILE A  68      36.726  46.043  34.129  1.00  0.00           N  
ATOM    705  CA  ILE A  68      35.948  44.797  34.264  1.00  0.00           C  
ATOM    706  C   ILE A  68      36.485  43.724  33.388  1.00  0.00           C  
ATOM    707  O   ILE A  68      36.504  43.911  32.168  1.00  0.00           O  
ATOM    708  CB  ILE A  68      34.427  44.961  34.167  1.00  0.00           C  
ATOM    709  CG1 ILE A  68      34.068  45.889  32.957  1.00  0.00           C  
ATOM    710  CG2 ILE A  68      33.888  45.471  35.481  1.00  0.00           C  
ATOM    711  CD  ILE A  68      32.586  45.796  32.561  1.00  0.00           C  
ATOM    712  H   ILE A  68      36.452  46.806  33.541  1.00  0.00           H  
ATOM    713  N   ILE A  69      37.348  42.856  33.993  1.00  0.00           N  
ATOM    714  CA  ILE A  69      37.835  41.730  33.196  1.00  0.00           C  
ATOM    715  C   ILE A  69      36.888  40.545  33.447  1.00  0.00           C  
ATOM    716  O   ILE A  69      36.586  40.181  34.612  1.00  0.00           O  
ATOM    717  CB  ILE A  69      39.270  41.279  33.378  1.00  0.00           C  
ATOM    718  CG1 ILE A  69      40.162  42.524  33.327  1.00  0.00           C  
ATOM    719  CG2 ILE A  69      39.737  40.127  32.415  1.00  0.00           C  
ATOM    720  CD  ILE A  69      41.655  42.222  33.526  1.00  0.00           C  
ATOM    721  H   ILE A  69      37.621  42.936  34.957  1.00  0.00           H  
ATOM    722  N   MET A  70      36.363  40.031  32.454  1.00  0.00           N  
ATOM    723  CA  MET A  70      35.311  38.967  32.563  1.00  0.00           C  
ATOM    724  C   MET A  70      35.847  37.701  31.889  1.00  0.00           C  
ATOM    725  O   MET A  70      36.487  37.690  30.831  1.00  0.00           O  
ATOM    726  CB  MET A  70      34.142  39.624  31.851  1.00  0.00           C  
ATOM    727  CG  MET A  70      32.890  38.784  31.868  1.00  0.00           C  
ATOM    728  SD  MET A  70      31.838  39.082  30.403  1.00  0.00           S  
ATOM    729  CE  MET A  70      31.227  40.711  30.743  1.00  0.00           C  
ATOM    730  H   MET A  70      36.466  40.387  31.519  1.00  0.00           H  
ATOM    731  N   PRO A  71      35.530  36.599  32.520  1.00  0.00           N  
ATOM    732  CA  PRO A  71      35.727  35.199  32.103  1.00  0.00           C  
ATOM    733  C   PRO A  71      35.292  34.851  30.693  1.00  0.00           C  
ATOM    734  O   PRO A  71      35.978  35.027  29.734  1.00  0.00           O  
ATOM    735  CB  PRO A  71      35.006  34.341  33.148  1.00  0.00           C  
ATOM    736  CG  PRO A  71      35.127  35.128  34.434  1.00  0.00           C  
ATOM    737  CD  PRO A  71      35.015  36.564  33.893  1.00  0.00           C  
ATOM    738  N   GLU A  72      34.025  34.352  30.524  1.00  0.00           N  
ATOM    739  CA  GLU A  72      33.605  34.011  29.132  1.00  0.00           C  
ATOM    740  C   GLU A  72      32.917  35.302  28.492  1.00  0.00           C  
ATOM    741  O   GLU A  72      32.385  36.145  29.217  1.00  0.00           O  
ATOM    742  CB  GLU A  72      32.683  32.810  29.155  1.00  0.00           C  
ATOM    743  CG  GLU A  72      32.833  31.719  28.097  1.00  0.00           C  
ATOM    744  CD  GLU A  72      32.363  32.087  26.698  1.00  0.00           C  
ATOM    745  OE1 GLU A  72      33.156  32.214  25.745  1.00  0.00           O  
ATOM    746  OE2 GLU A  72      31.228  32.639  26.620  1.00  0.00           O1-
ATOM    747  H   GLU A  72      33.412  34.078  31.262  1.00  0.00           H  
ATOM    748  N   PHE A  73      32.644  35.218  27.162  1.00  0.00           N  
ATOM    749  CA  PHE A  73      31.888  36.329  26.502  1.00  0.00           C  
ATOM    750  C   PHE A  73      30.450  36.308  27.098  1.00  0.00           C  
ATOM    751  O   PHE A  73      29.769  37.308  27.436  1.00  0.00           O  
ATOM    752  CB  PHE A  73      31.663  36.329  25.015  1.00  0.00           C  
ATOM    753  CG  PHE A  73      32.999  36.164  24.304  1.00  0.00           C  
ATOM    754  CD1 PHE A  73      33.491  34.953  23.870  1.00  0.00           C  
ATOM    755  CD2 PHE A  73      33.598  37.357  23.906  1.00  0.00           C  
ATOM    756  CE1 PHE A  73      34.577  34.882  23.050  1.00  0.00           C  
ATOM    757  CE2 PHE A  73      34.670  37.278  23.068  1.00  0.00           C  
ATOM    758  CZ  PHE A  73      35.173  36.082  22.601  1.00  0.00           C  
ATOM    759  H   PHE A  73      32.617  34.351  26.675  1.00  0.00           H  
ATOM    760  HD1 PHE A  73      32.905  34.069  24.102  1.00  0.00           H  
ATOM    761  HD2 PHE A  73      33.126  38.302  24.160  1.00  0.00           H  
ATOM    762  HE1 PHE A  73      34.954  33.908  22.702  1.00  0.00           H  
ATOM    763  HE2 PHE A  73      35.066  38.177  22.585  1.00  0.00           H  
ATOM    764  HZ  PHE A  73      36.189  36.046  22.203  1.00  0.00           H  
ATOM    765  N   GLY A  74      29.914  35.132  27.263  1.00  0.00           N  
ATOM    766  CA  GLY A  74      28.686  34.951  27.998  1.00  0.00           C  
ATOM    767  C   GLY A  74      28.725  35.045  29.506  1.00  0.00           C  
ATOM    768  O   GLY A  74      27.714  34.726  30.175  1.00  0.00           O  
ATOM    769  H   GLY A  74      30.301  34.365  26.754  1.00  0.00           H  
ATOM    770  N   SER A  75      29.824  35.481  30.138  1.00  0.00           N  
ATOM    771  CA  SER A  75      29.882  35.513  31.663  1.00  0.00           C  
ATOM    772  C   SER A  75      29.065  36.573  32.329  1.00  0.00           C  
ATOM    773  O   SER A  75      29.533  37.658  32.690  1.00  0.00           O  
ATOM    774  CB  SER A  75      31.268  35.460  32.345  1.00  0.00           C  
ATOM    775  OG  SER A  75      31.807  34.145  32.196  1.00  0.00           O  
ATOM    776  H   SER A  75      30.586  35.819  29.591  1.00  0.00           H  
ATOM    777  HG  SER A  75      31.342  33.482  32.785  1.00  0.00           H  
ATOM    778  N   SER A  76      27.725  36.353  32.378  1.00  0.00           N  
ATOM    779  CA  SER A  76      26.665  37.279  32.836  1.00  0.00           C  
ATOM    780  C   SER A  76      26.575  37.617  34.331  1.00  0.00           C  
ATOM    781  O   SER A  76      27.311  37.028  35.147  1.00  0.00           O  
ATOM    782  CB  SER A  76      25.305  36.790  32.464  1.00  0.00           C  
ATOM    783  OG  SER A  76      25.344  36.384  31.077  1.00  0.00           O  
ATOM    784  H   SER A  76      27.404  35.620  31.779  1.00  0.00           H  
ATOM    785  HG  SER A  76      25.553  37.157  30.478  1.00  0.00           H  
ATOM    786  N   GLY A  77      25.973  38.815  34.574  1.00  0.00           N  
ATOM    787  CA  GLY A  77      25.614  39.166  35.953  1.00  0.00           C  
ATOM    788  C   GLY A  77      26.761  39.592  36.853  1.00  0.00           C  
ATOM    789  O   GLY A  77      27.491  40.496  36.502  1.00  0.00           O  
ATOM    790  H   GLY A  77      25.874  39.481  33.842  1.00  0.00           H  
ATOM    791  N   LYS A  78      27.089  38.653  37.734  1.00  0.00           N  
ATOM    792  CA  LYS A  78      28.195  38.859  38.748  1.00  0.00           C  
ATOM    793  C   LYS A  78      29.595  38.440  38.317  1.00  0.00           C  
ATOM    794  O   LYS A  78      30.557  38.937  38.868  1.00  0.00           O  
ATOM    795  CB  LYS A  78      27.775  38.105  39.938  1.00  0.00           C  
ATOM    796  CG  LYS A  78      27.650  36.607  39.863  1.00  0.00           C  
ATOM    797  CD  LYS A  78      27.289  36.018  41.240  1.00  0.00           C  
ATOM    798  CE  LYS A  78      27.150  34.436  41.250  1.00  0.00           C  
ATOM    799  NZ  LYS A  78      26.850  33.825  42.576  1.00  0.00           N1+
ATOM    800  H   LYS A  78      26.442  37.904  37.877  1.00  0.00           H  
ATOM    801  HZ1 LYS A  78      26.656  32.855  42.421  1.00  0.00           H  
ATOM    802  HZ2 LYS A  78      27.656  33.870  43.154  1.00  0.00           H  
ATOM    803  HZ3 LYS A  78      26.018  34.270  42.893  1.00  0.00           H  
ATOM    804  N   LYS A  79      29.668  37.621  37.257  1.00  0.00           N  
ATOM    805  CA  LYS A  79      30.897  36.944  36.707  1.00  0.00           C  
ATOM    806  C   LYS A  79      31.861  37.918  35.991  1.00  0.00           C  
ATOM    807  O   LYS A  79      32.281  37.793  34.859  1.00  0.00           O  
ATOM    808  CB  LYS A  79      30.516  35.593  35.980  1.00  0.00           C  
ATOM    809  CG  LYS A  79      29.908  34.639  37.001  1.00  0.00           C  
ATOM    810  CD  LYS A  79      30.051  33.225  36.534  1.00  0.00           C  
ATOM    811  CE  LYS A  79      29.534  32.199  37.573  1.00  0.00           C  
ATOM    812  NZ  LYS A  79      29.725  30.808  37.097  1.00  0.00           N1+
ATOM    813  H   LYS A  79      28.786  37.354  36.864  1.00  0.00           H  
ATOM    814  HZ1 LYS A  79      29.159  30.618  36.299  1.00  0.00           H  
ATOM    815  HZ2 LYS A  79      30.679  30.573  36.936  1.00  0.00           H  
ATOM    816  HZ3 LYS A  79      29.414  30.126  37.757  1.00  0.00           H  
ATOM    817  N   SER A  80      32.421  38.790  36.830  1.00  0.00           N  
ATOM    818  CA  SER A  80      33.450  39.796  36.499  1.00  0.00           C  
ATOM    819  C   SER A  80      34.473  40.074  37.566  1.00  0.00           C  
ATOM    820  O   SER A  80      34.129  39.829  38.676  1.00  0.00           O  
ATOM    821  CB  SER A  80      32.857  41.148  35.999  1.00  0.00           C  
ATOM    822  OG  SER A  80      32.269  41.066  34.690  1.00  0.00           O  
ATOM    823  H   SER A  80      32.227  38.809  37.814  1.00  0.00           H  
ATOM    824  HG  SER A  80      31.586  40.339  34.616  1.00  0.00           H  
ATOM    825  N   TYR A  81      35.732  40.308  37.081  1.00  0.00           N  
ATOM    826  CA  TYR A  81      36.824  40.683  37.915  1.00  0.00           C  
ATOM    827  C   TYR A  81      37.103  42.201  37.669  1.00  0.00           C  
ATOM    828  O   TYR A  81      37.712  42.489  36.632  1.00  0.00           O  
ATOM    829  CB  TYR A  81      38.014  39.748  37.723  1.00  0.00           C  
ATOM    830  CG  TYR A  81      37.924  38.478  38.478  1.00  0.00           C  
ATOM    831  CD1 TYR A  81      37.624  38.463  39.809  1.00  0.00           C  
ATOM    832  CD2 TYR A  81      37.830  37.308  37.786  1.00  0.00           C  
ATOM    833  CE1 TYR A  81      37.267  37.281  40.427  1.00  0.00           C  
ATOM    834  CE2 TYR A  81      37.501  36.070  38.378  1.00  0.00           C  
ATOM    835  CZ  TYR A  81      37.146  36.114  39.711  1.00  0.00           C  
ATOM    836  OH  TYR A  81      36.419  35.096  40.211  1.00  0.00           O  
ATOM    837  H   TYR A  81      35.988  40.205  36.121  1.00  0.00           H  
ATOM    838  HD1 TYR A  81      37.596  39.397  40.383  1.00  0.00           H  
ATOM    839  HD2 TYR A  81      37.960  37.291  36.714  1.00  0.00           H  
ATOM    840  HE1 TYR A  81      37.173  37.276  41.517  1.00  0.00           H  
ATOM    841  HE2 TYR A  81      37.439  35.116  37.856  1.00  0.00           H  
ATOM    842  HH  TYR A  81      36.606  34.254  39.713  1.00  0.00           H  
ATOM    843  N   ILE A  82      36.830  42.984  38.746  1.00  0.00           N  
ATOM    844  CA  ILE A  82      37.209  44.401  38.710  1.00  0.00           C  
ATOM    845  C   ILE A  82      38.710  44.495  39.101  1.00  0.00           C  
ATOM    846  O   ILE A  82      39.017  44.554  40.272  1.00  0.00           O  
ATOM    847  CB  ILE A  82      36.390  45.376  39.468  1.00  0.00           C  
ATOM    848  CG1 ILE A  82      34.952  45.170  39.220  1.00  0.00           C  
ATOM    849  CG2 ILE A  82      36.897  46.831  39.132  1.00  0.00           C  
ATOM    850  CD  ILE A  82      34.015  46.091  39.991  1.00  0.00           C  
ATOM    851  H   ILE A  82      36.527  42.642  39.631  1.00  0.00           H  
ATOM    852  N   ALA A  83      39.529  44.700  38.101  1.00  0.00           N  
ATOM    853  CA  ALA A  83      40.970  44.926  38.288  1.00  0.00           C  
ATOM    854  C   ALA A  83      41.313  46.457  38.497  1.00  0.00           C  
ATOM    855  O   ALA A  83      41.044  47.223  37.564  1.00  0.00           O  
ATOM    856  CB  ALA A  83      41.787  44.367  37.122  1.00  0.00           C  
ATOM    857  H   ALA A  83      39.316  44.612  37.131  1.00  0.00           H  
ATOM    858  N   THR A  84      42.220  46.538  39.514  1.00  0.00           N  
ATOM    859  CA  THR A  84      42.627  47.888  40.056  1.00  0.00           C  
ATOM    860  C   THR A  84      43.992  47.953  40.761  1.00  0.00           C  
ATOM    861  O   THR A  84      44.625  46.959  41.168  1.00  0.00           O  
ATOM    862  CB  THR A  84      41.625  48.625  40.900  1.00  0.00           C  
ATOM    863  CG2 THR A  84      41.247  47.853  42.212  1.00  0.00           C  
ATOM    864  OG1 THR A  84      42.043  49.999  41.088  1.00  0.00           O  
ATOM    865  H   THR A  84      42.593  45.728  39.953  1.00  0.00           H  
ATOM    866  HG1 THR A  84      41.539  50.584  40.451  1.00  0.00           H  
ATOM    867  N   GLN A  85      44.605  49.133  40.576  1.00  0.00           N  
ATOM    868  CA  GLN A  85      45.961  49.437  41.173  1.00  0.00           C  
ATOM    869  C   GLN A  85      45.964  49.498  42.696  1.00  0.00           C  
ATOM    870  O   GLN A  85      44.918  49.805  43.237  1.00  0.00           O  
ATOM    871  CB  GLN A  85      46.576  50.751  40.704  1.00  0.00           C  
ATOM    872  CG  GLN A  85      46.005  52.070  41.092  1.00  0.00           C  
ATOM    873  CD  GLN A  85      46.646  53.202  40.360  1.00  0.00           C  
ATOM    874  NE2 GLN A  85      45.879  54.197  40.198  1.00  0.00           N  
ATOM    875  OE1 GLN A  85      47.620  53.052  39.653  1.00  0.00           O  
ATOM    876  H   GLN A  85      43.976  49.914  40.503  1.00  0.00           H  
ATOM    877 1HE2 GLN A  85      45.012  54.344  40.678  1.00  0.00           H  
ATOM    878 2HE2 GLN A  85      46.283  54.931  39.668  1.00  0.00           H  
ATOM    879  N   GLY A  86      47.105  49.332  43.363  1.00  0.00           N  
ATOM    880  CA  GLY A  86      47.287  49.303  44.836  1.00  0.00           C  
ATOM    881  C   GLY A  86      46.907  50.691  45.383  1.00  0.00           C  
ATOM    882  O   GLY A  86      47.456  51.744  45.165  1.00  0.00           O  
ATOM    883  H   GLY A  86      47.923  49.156  42.808  1.00  0.00           H  
ATOM    884  N   CYS A  87      45.784  50.575  46.100  1.00  0.00           N  
ATOM    885  CA  CYS A  87      44.996  51.763  46.662  1.00  0.00           C  
ATOM    886  C   CYS A  87      45.850  52.816  47.398  1.00  0.00           C  
ATOM    887  O   CYS A  87      46.883  52.520  47.980  1.00  0.00           O  
ATOM    888  CB  CYS A  87      43.737  51.346  47.350  1.00  0.00           C  
ATOM    889  SG  CYS A  87      42.704  52.781  47.856  1.00  0.00           S  
ATOM    890  H   CYS A  87      45.407  49.697  46.383  1.00  0.00           H  
ATOM    891  HG  CYS A  87      42.842  53.442  46.716  1.00  0.00           H  
ATOM    892  N   LEU A  88      45.558  54.066  47.002  1.00  0.00           N  
ATOM    893  CA  LEU A  88      46.289  55.313  47.454  1.00  0.00           C  
ATOM    894  C   LEU A  88      45.476  56.235  48.432  1.00  0.00           C  
ATOM    895  O   LEU A  88      44.315  56.413  48.211  1.00  0.00           O  
ATOM    896  CB  LEU A  88      46.700  56.194  46.296  1.00  0.00           C  
ATOM    897  CG  LEU A  88      47.567  55.692  45.095  1.00  0.00           C  
ATOM    898  CD1 LEU A  88      46.768  55.151  43.919  1.00  0.00           C  
ATOM    899  CD2 LEU A  88      48.391  56.818  44.553  1.00  0.00           C  
ATOM    900  H   LEU A  88      44.684  54.178  46.518  1.00  0.00           H  
ATOM    901  N   GLN A  89      46.151  56.939  49.320  1.00  0.00           N  
ATOM    902  CA  GLN A  89      45.561  57.746  50.337  1.00  0.00           C  
ATOM    903  C   GLN A  89      44.470  58.751  49.876  1.00  0.00           C  
ATOM    904  O   GLN A  89      43.324  58.494  50.192  1.00  0.00           O  
ATOM    905  CB  GLN A  89      46.748  58.444  50.922  1.00  0.00           C  
ATOM    906  CG  GLN A  89      47.080  57.743  52.235  1.00  0.00           C  
ATOM    907  CD  GLN A  89      46.294  58.292  53.401  1.00  0.00           C  
ATOM    908  NE2 GLN A  89      46.171  57.525  54.375  1.00  0.00           N  
ATOM    909  OE1 GLN A  89      45.791  59.393  53.363  1.00  0.00           O  
ATOM    910  H   GLN A  89      47.143  57.093  49.270  1.00  0.00           H  
ATOM    911 1HE2 GLN A  89      46.810  56.781  54.535  1.00  0.00           H  
ATOM    912 2HE2 GLN A  89      45.477  57.763  55.063  1.00  0.00           H  
ATOM    913  N   ASN A  90      44.757  59.600  48.913  1.00  0.00           N  
ATOM    914  CA  ASN A  90      43.801  60.560  48.168  1.00  0.00           C  
ATOM    915  C   ASN A  90      42.496  59.894  47.692  1.00  0.00           C  
ATOM    916  O   ASN A  90      41.513  60.615  47.515  1.00  0.00           O  
ATOM    917  CB  ASN A  90      44.473  61.017  46.889  1.00  0.00           C  
ATOM    918  CG  ASN A  90      43.994  62.318  46.341  1.00  0.00           C  
ATOM    919  ND2 ASN A  90      44.324  63.477  46.865  1.00  0.00           N  
ATOM    920  OD1 ASN A  90      43.097  62.394  45.554  1.00  0.00           O  
ATOM    921  H   ASN A  90      45.699  59.514  48.578  1.00  0.00           H  
ATOM    922 1HD2 ASN A  90      45.040  63.635  47.556  1.00  0.00           H  
ATOM    923 2HD2 ASN A  90      43.738  64.239  46.589  1.00  0.00           H  
ATOM    924  N   THR A  91      42.486  58.624  47.266  1.00  0.00           N  
ATOM    925  CA  THR A  91      41.310  57.987  46.614  1.00  0.00           C  
ATOM    926  C   THR A  91      40.742  56.789  47.453  1.00  0.00           C  
ATOM    927  O   THR A  91      39.909  56.081  46.837  1.00  0.00           O  
ATOM    928  CB  THR A  91      41.737  57.636  45.175  1.00  0.00           C  
ATOM    929  CG2 THR A  91      41.686  58.800  44.170  1.00  0.00           C  
ATOM    930  OG1 THR A  91      43.038  56.905  45.058  1.00  0.00           O  
ATOM    931  H   THR A  91      43.321  58.086  47.426  1.00  0.00           H  
ATOM    932  HG1 THR A  91      43.344  56.872  44.105  1.00  0.00           H  
ATOM    933  N   VAL A  92      40.748  56.898  48.795  1.00  0.00           N  
ATOM    934  CA  VAL A  92      40.015  56.001  49.701  1.00  0.00           C  
ATOM    935  C   VAL A  92      38.487  56.113  49.609  1.00  0.00           C  
ATOM    936  O   VAL A  92      37.760  55.150  49.354  1.00  0.00           O  
ATOM    937  CB  VAL A  92      40.445  56.206  51.185  1.00  0.00           C  
ATOM    938  CG1 VAL A  92      41.796  55.579  51.446  1.00  0.00           C  
ATOM    939  CG2 VAL A  92      40.438  57.660  51.664  1.00  0.00           C  
ATOM    940  H   VAL A  92      41.510  57.392  49.211  1.00  0.00           H  
ATOM    941  N   ASN A  93      37.980  57.315  49.576  1.00  0.00           N  
ATOM    942  CA  ASN A  93      36.561  57.608  49.304  1.00  0.00           C  
ATOM    943  C   ASN A  93      35.960  57.211  48.003  1.00  0.00           C  
ATOM    944  O   ASN A  93      34.923  56.576  48.015  1.00  0.00           O  
ATOM    945  CB  ASN A  93      36.238  59.091  49.567  1.00  0.00           C  
ATOM    946  CG  ASN A  93      37.091  60.118  48.753  1.00  0.00           C  
ATOM    947  ND2 ASN A  93      36.480  61.268  48.583  1.00  0.00           N  
ATOM    948  OD1 ASN A  93      38.232  59.909  48.442  1.00  0.00           O  
ATOM    949  H   ASN A  93      38.478  58.175  49.687  1.00  0.00           H  
ATOM    950 1HD2 ASN A  93      35.722  61.573  49.163  1.00  0.00           H  
ATOM    951 2HD2 ASN A  93      36.838  61.831  47.841  1.00  0.00           H  
ATOM    952  N   ASP A  94      36.747  57.438  46.921  1.00  0.00           N  
ATOM    953  CA  ASP A  94      36.391  56.899  45.576  1.00  0.00           C  
ATOM    954  C   ASP A  94      36.294  55.369  45.646  1.00  0.00           C  
ATOM    955  O   ASP A  94      35.258  54.818  45.315  1.00  0.00           O  
ATOM    956  CB  ASP A  94      37.538  57.169  44.583  1.00  0.00           C  
ATOM    957  CG  ASP A  94      37.635  58.655  44.266  1.00  0.00           C  
ATOM    958  OD1 ASP A  94      38.252  59.478  45.030  1.00  0.00           O  
ATOM    959  OD2 ASP A  94      37.088  59.043  43.256  1.00  0.00           O1-
ATOM    960  H   ASP A  94      37.515  58.082  46.950  1.00  0.00           H  
ATOM    961  N   PHE A  95      37.327  54.627  46.173  1.00  0.00           N  
ATOM    962  CA  PHE A  95      37.320  53.181  46.367  1.00  0.00           C  
ATOM    963  C   PHE A  95      36.128  52.577  47.156  1.00  0.00           C  
ATOM    964  O   PHE A  95      35.485  51.672  46.596  1.00  0.00           O  
ATOM    965  CB  PHE A  95      38.720  52.571  46.785  1.00  0.00           C  
ATOM    966  CG  PHE A  95      38.832  50.993  46.929  1.00  0.00           C  
ATOM    967  CD1 PHE A  95      38.164  50.147  46.039  1.00  0.00           C  
ATOM    968  CD2 PHE A  95      39.517  50.373  47.942  1.00  0.00           C  
ATOM    969  CE1 PHE A  95      38.187  48.797  46.209  1.00  0.00           C  
ATOM    970  CE2 PHE A  95      39.625  48.969  48.070  1.00  0.00           C  
ATOM    971  CZ  PHE A  95      38.956  48.160  47.144  1.00  0.00           C  
ATOM    972  H   PHE A  95      38.165  55.038  46.546  1.00  0.00           H  
ATOM    973  HD1 PHE A  95      37.624  50.572  45.190  1.00  0.00           H  
ATOM    974  HD2 PHE A  95      39.872  50.900  48.835  1.00  0.00           H  
ATOM    975  HE1 PHE A  95      37.532  48.098  45.682  1.00  0.00           H  
ATOM    976  HE2 PHE A  95      39.721  48.632  49.102  1.00  0.00           H  
ATOM    977  HZ  PHE A  95      39.073  47.081  47.131  1.00  0.00           H  
ATOM    978  N   TRP A  96      35.610  53.292  48.193  1.00  0.00           N  
ATOM    979  CA  TRP A  96      34.351  52.885  48.882  1.00  0.00           C  
ATOM    980  C   TRP A  96      33.040  52.890  48.121  1.00  0.00           C  
ATOM    981  O   TRP A  96      32.339  51.910  48.045  1.00  0.00           O  
ATOM    982  CB  TRP A  96      34.313  53.511  50.281  1.00  0.00           C  
ATOM    983  CG  TRP A  96      35.146  52.705  51.268  1.00  0.00           C  
ATOM    984  CD1 TRP A  96      36.195  53.137  51.986  1.00  0.00           C  
ATOM    985  CD2 TRP A  96      34.741  51.504  51.938  1.00  0.00           C  
ATOM    986  CE2 TRP A  96      35.618  51.298  52.982  1.00  0.00           C  
ATOM    987  CE3 TRP A  96      33.619  50.631  51.854  1.00  0.00           C  
ATOM    988  NE1 TRP A  96      36.539  52.274  52.906  1.00  0.00           N  
ATOM    989  CZ2 TRP A  96      35.386  50.185  53.819  1.00  0.00           C  
ATOM    990  CZ3 TRP A  96      33.474  49.503  52.665  1.00  0.00           C  
ATOM    991  CH2 TRP A  96      34.356  49.290  53.686  1.00  0.00           C  
ATOM    992  H   TRP A  96      36.107  54.016  48.671  1.00  0.00           H  
ATOM    993  HD1 TRP A  96      36.562  54.166  51.979  1.00  0.00           H  
ATOM    994  HE1 TRP A  96      37.354  52.359  53.487  1.00  0.00           H  
ATOM    995  HE3 TRP A  96      32.886  50.935  51.110  1.00  0.00           H  
ATOM    996  HZ2 TRP A  96      36.179  50.055  54.552  1.00  0.00           H  
ATOM    997  HZ3 TRP A  96      32.870  48.684  52.274  1.00  0.00           H  
ATOM    998  HH2 TRP A  96      34.472  48.350  54.226  1.00  0.00           H  
ATOM    999  N   ARG A  97      32.858  54.042  47.452  1.00  0.00           N  
ATOM   1000  CA  ARG A  97      31.730  54.249  46.516  1.00  0.00           C  
ATOM   1001  C   ARG A  97      31.827  53.344  45.290  1.00  0.00           C  
ATOM   1002  O   ARG A  97      30.759  52.959  44.794  1.00  0.00           O  
ATOM   1003  CB  ARG A  97      31.725  55.736  46.247  1.00  0.00           C  
ATOM   1004  CG  ARG A  97      30.549  56.218  45.427  1.00  0.00           C  
ATOM   1005  CD  ARG A  97      29.839  57.493  45.950  1.00  0.00           C  
ATOM   1006  NE  ARG A  97      28.489  57.663  45.432  1.00  0.00           N  
ATOM   1007  CZ  ARG A  97      27.765  58.840  45.275  1.00  0.00           C  
ATOM   1008  NH1 ARG A  97      28.340  60.047  45.512  1.00  0.00           N1+
ATOM   1009  NH2 ARG A  97      26.447  58.921  44.945  1.00  0.00           N  
ATOM   1010  H   ARG A  97      33.503  54.806  47.343  1.00  0.00           H  
ATOM   1011  HE  ARG A  97      28.011  56.874  45.055  1.00  0.00           H  
ATOM   1012 1HH1 ARG A  97      29.269  60.066  45.876  1.00  0.00           H  
ATOM   1013 2HH1 ARG A  97      27.887  60.908  45.258  1.00  0.00           H  
ATOM   1014 1HH2 ARG A  97      25.867  58.114  44.811  1.00  0.00           H  
ATOM   1015 2HH2 ARG A  97      26.101  59.849  44.798  1.00  0.00           H  
ATOM   1016  N   MET A  98      33.052  53.077  44.771  1.00  0.00           N  
ATOM   1017  CA  MET A  98      33.230  51.941  43.814  1.00  0.00           C  
ATOM   1018  C   MET A  98      32.594  50.528  44.263  1.00  0.00           C  
ATOM   1019  O   MET A  98      31.641  50.077  43.674  1.00  0.00           O  
ATOM   1020  CB  MET A  98      34.722  51.783  43.470  1.00  0.00           C  
ATOM   1021  CG  MET A  98      34.874  51.301  42.063  1.00  0.00           C  
ATOM   1022  SD  MET A  98      36.396  50.347  41.834  1.00  0.00           S  
ATOM   1023  CE  MET A  98      36.061  48.946  42.895  1.00  0.00           C  
ATOM   1024  H   MET A  98      33.830  53.679  44.948  1.00  0.00           H  
ATOM   1025  N   VAL A  99      32.975  50.029  45.446  1.00  0.00           N  
ATOM   1026  CA  VAL A  99      32.442  48.810  46.095  1.00  0.00           C  
ATOM   1027  C   VAL A  99      30.914  48.908  46.366  1.00  0.00           C  
ATOM   1028  O   VAL A  99      30.223  48.139  45.766  1.00  0.00           O  
ATOM   1029  CB  VAL A  99      33.308  48.446  47.307  1.00  0.00           C  
ATOM   1030  CG1 VAL A  99      32.824  47.253  48.114  1.00  0.00           C  
ATOM   1031  CG2 VAL A  99      34.788  48.214  46.778  1.00  0.00           C  
ATOM   1032  H   VAL A  99      33.624  50.507  46.025  1.00  0.00           H  
ATOM   1033  N   PHE A 100      30.389  50.074  46.824  1.00  0.00           N  
ATOM   1034  CA  PHE A 100      28.953  50.322  46.916  1.00  0.00           C  
ATOM   1035  C   PHE A 100      28.300  50.385  45.509  1.00  0.00           C  
ATOM   1036  O   PHE A 100      27.064  50.126  45.431  1.00  0.00           O  
ATOM   1037  CB  PHE A 100      28.845  51.653  47.664  1.00  0.00           C  
ATOM   1038  CG  PHE A 100      27.439  51.667  48.434  1.00  0.00           C  
ATOM   1039  CD1 PHE A 100      26.245  52.123  47.782  1.00  0.00           C  
ATOM   1040  CD2 PHE A 100      27.354  51.439  49.791  1.00  0.00           C  
ATOM   1041  CE1 PHE A 100      25.059  52.307  48.518  1.00  0.00           C  
ATOM   1042  CE2 PHE A 100      26.167  51.558  50.550  1.00  0.00           C  
ATOM   1043  CZ  PHE A 100      25.061  51.963  49.909  1.00  0.00           C  
ATOM   1044  H   PHE A 100      30.897  50.845  47.191  1.00  0.00           H  
ATOM   1045  HD1 PHE A 100      26.159  52.442  46.744  1.00  0.00           H  
ATOM   1046  HD2 PHE A 100      28.238  51.172  50.364  1.00  0.00           H  
ATOM   1047  HE1 PHE A 100      24.141  52.602  48.021  1.00  0.00           H  
ATOM   1048  HE2 PHE A 100      25.996  50.982  51.460  1.00  0.00           H  
ATOM   1049  HZ  PHE A 100      24.112  51.989  50.445  1.00  0.00           H  
ATOM   1050  N   GLN A 101      28.899  50.983  44.500  1.00  0.00           N  
ATOM   1051  CA  GLN A 101      28.216  51.057  43.217  1.00  0.00           C  
ATOM   1052  C   GLN A 101      27.833  49.702  42.647  1.00  0.00           C  
ATOM   1053  O   GLN A 101      26.662  49.328  42.597  1.00  0.00           O  
ATOM   1054  CB  GLN A 101      28.907  51.986  42.233  1.00  0.00           C  
ATOM   1055  CG  GLN A 101      28.124  52.333  40.944  1.00  0.00           C  
ATOM   1056  CD  GLN A 101      29.051  53.064  39.952  1.00  0.00           C  
ATOM   1057  NE2 GLN A 101      29.434  52.429  38.848  1.00  0.00           N  
ATOM   1058  OE1 GLN A 101      29.212  54.279  40.027  1.00  0.00           O  
ATOM   1059  H   GLN A 101      29.702  51.577  44.533  1.00  0.00           H  
ATOM   1060 1HE2 GLN A 101      29.245  51.482  38.600  1.00  0.00           H  
ATOM   1061 2HE2 GLN A 101      29.931  53.009  38.208  1.00  0.00           H  
ATOM   1062  N   GLU A 102      28.872  49.014  42.282  1.00  0.00           N  
ATOM   1063  CA  GLU A 102      28.781  47.695  41.567  1.00  0.00           C  
ATOM   1064  C   GLU A 102      28.361  46.464  42.372  1.00  0.00           C  
ATOM   1065  O   GLU A 102      28.432  45.299  41.919  1.00  0.00           O  
ATOM   1066  CB  GLU A 102      30.042  47.431  40.704  1.00  0.00           C  
ATOM   1067  CG  GLU A 102      30.408  48.468  39.643  1.00  0.00           C  
ATOM   1068  CD  GLU A 102      29.274  48.674  38.646  1.00  0.00           C  
ATOM   1069  OE1 GLU A 102      28.594  47.694  38.367  1.00  0.00           O  
ATOM   1070  OE2 GLU A 102      29.044  49.793  38.183  1.00  0.00           O1-
ATOM   1071  H   GLU A 102      29.826  49.316  42.315  1.00  0.00           H  
ATOM   1072  N   ASN A 103      28.016  46.648  43.650  1.00  0.00           N  
ATOM   1073  CA  ASN A 103      27.503  45.715  44.681  1.00  0.00           C  
ATOM   1074  C   ASN A 103      28.478  44.670  45.324  1.00  0.00           C  
ATOM   1075  O   ASN A 103      28.137  43.472  45.518  1.00  0.00           O  
ATOM   1076  CB  ASN A 103      26.221  45.054  44.179  1.00  0.00           C  
ATOM   1077  CG  ASN A 103      25.033  46.039  44.105  1.00  0.00           C  
ATOM   1078  ND2 ASN A 103      24.635  46.378  42.902  1.00  0.00           N  
ATOM   1079  OD1 ASN A 103      24.577  46.682  45.084  1.00  0.00           O  
ATOM   1080  H   ASN A 103      27.882  47.589  43.971  1.00  0.00           H  
ATOM   1081 1HD2 ASN A 103      24.868  45.959  42.027  1.00  0.00           H  
ATOM   1082 2HD2 ASN A 103      23.953  47.096  42.771  1.00  0.00           H  
ATOM   1083  N   SER A 104      29.715  45.166  45.375  1.00  0.00           N  
ATOM   1084  CA  SER A 104      30.811  44.167  45.533  1.00  0.00           C  
ATOM   1085  C   SER A 104      30.879  43.663  46.986  1.00  0.00           C  
ATOM   1086  O   SER A 104      31.010  44.460  47.948  1.00  0.00           O  
ATOM   1087  CB  SER A 104      32.215  44.609  45.093  1.00  0.00           C  
ATOM   1088  OG  SER A 104      32.313  44.754  43.688  1.00  0.00           O  
ATOM   1089  H   SER A 104      29.878  46.124  45.610  1.00  0.00           H  
ATOM   1090  HG  SER A 104      31.974  43.927  43.237  1.00  0.00           H  
ATOM   1091  N   ARG A 105      30.527  42.413  47.124  1.00  0.00           N  
ATOM   1092  CA  ARG A 105      30.570  41.717  48.440  1.00  0.00           C  
ATOM   1093  C   ARG A 105      31.892  41.099  48.710  1.00  0.00           C  
ATOM   1094  O   ARG A 105      32.449  41.480  49.717  1.00  0.00           O  
ATOM   1095  CB  ARG A 105      29.455  40.790  48.575  1.00  0.00           C  
ATOM   1096  CG  ARG A 105      28.120  41.420  48.822  1.00  0.00           C  
ATOM   1097  CD  ARG A 105      28.023  42.139  50.208  1.00  0.00           C  
ATOM   1098  NE  ARG A 105      26.623  42.650  50.298  1.00  0.00           N  
ATOM   1099  CZ  ARG A 105      25.824  42.610  51.412  1.00  0.00           C  
ATOM   1100  NH1 ARG A 105      26.223  42.202  52.604  1.00  0.00           N1+
ATOM   1101  NH2 ARG A 105      24.477  42.601  51.274  1.00  0.00           N  
ATOM   1102  H   ARG A 105      30.098  41.892  46.386  1.00  0.00           H  
ATOM   1103  HE  ARG A 105      26.294  43.270  49.589  1.00  0.00           H  
ATOM   1104 1HH1 ARG A 105      27.184  41.971  52.755  1.00  0.00           H  
ATOM   1105 2HH1 ARG A 105      25.525  41.675  53.076  1.00  0.00           H  
ATOM   1106 1HH2 ARG A 105      24.018  42.497  50.387  1.00  0.00           H  
ATOM   1107 2HH2 ARG A 105      23.868  42.404  52.043  1.00  0.00           H  
ATOM   1108  N   VAL A 106      32.455  40.355  47.804  1.00  0.00           N  
ATOM   1109  CA  VAL A 106      33.890  39.860  47.937  1.00  0.00           C  
ATOM   1110  C   VAL A 106      34.988  40.888  47.476  1.00  0.00           C  
ATOM   1111  O   VAL A 106      35.071  41.225  46.335  1.00  0.00           O  
ATOM   1112  CB  VAL A 106      34.121  38.538  47.147  1.00  0.00           C  
ATOM   1113  CG1 VAL A 106      35.604  38.028  47.182  1.00  0.00           C  
ATOM   1114  CG2 VAL A 106      33.210  37.400  47.751  1.00  0.00           C  
ATOM   1115  H   VAL A 106      32.025  40.252  46.909  1.00  0.00           H  
ATOM   1116  N   ILE A 107      35.959  41.249  48.319  1.00  0.00           N  
ATOM   1117  CA  ILE A 107      37.143  42.100  47.830  1.00  0.00           C  
ATOM   1118  C   ILE A 107      38.410  41.296  48.254  1.00  0.00           C  
ATOM   1119  O   ILE A 107      38.678  41.042  49.410  1.00  0.00           O  
ATOM   1120  CB  ILE A 107      37.281  43.544  48.395  1.00  0.00           C  
ATOM   1121  CG1 ILE A 107      35.946  44.283  48.459  1.00  0.00           C  
ATOM   1122  CG2 ILE A 107      38.438  44.300  47.659  1.00  0.00           C  
ATOM   1123  CD  ILE A 107      34.978  43.907  49.568  1.00  0.00           C  
ATOM   1124  H   ILE A 107      35.931  41.059  49.301  1.00  0.00           H  
ATOM   1125  N   VAL A 108      39.133  40.860  47.268  1.00  0.00           N  
ATOM   1126  CA  VAL A 108      40.286  39.970  47.511  1.00  0.00           C  
ATOM   1127  C   VAL A 108      41.472  40.786  47.915  1.00  0.00           C  
ATOM   1128  O   VAL A 108      41.725  41.806  47.216  1.00  0.00           O  
ATOM   1129  CB  VAL A 108      40.735  39.120  46.295  1.00  0.00           C  
ATOM   1130  CG1 VAL A 108      41.963  38.282  46.599  1.00  0.00           C  
ATOM   1131  CG2 VAL A 108      39.584  38.369  45.599  1.00  0.00           C  
ATOM   1132  H   VAL A 108      39.040  41.194  46.329  1.00  0.00           H  
ATOM   1133  N   MET A 109      42.313  40.415  48.902  1.00  0.00           N  
ATOM   1134  CA  MET A 109      43.551  41.116  49.203  1.00  0.00           C  
ATOM   1135  C   MET A 109      44.718  40.160  49.484  1.00  0.00           C  
ATOM   1136  O   MET A 109      44.667  39.462  50.470  1.00  0.00           O  
ATOM   1137  CB  MET A 109      43.311  41.882  50.529  1.00  0.00           C  
ATOM   1138  CG  MET A 109      44.328  43.017  50.743  1.00  0.00           C  
ATOM   1139  SD  MET A 109      43.988  43.842  52.334  1.00  0.00           S  
ATOM   1140  CE  MET A 109      45.224  45.112  52.019  1.00  0.00           C  
ATOM   1141  H   MET A 109      42.054  39.829  49.667  1.00  0.00           H  
ATOM   1142  N   THR A 110      45.601  40.196  48.536  1.00  0.00           N  
ATOM   1143  CA  THR A 110      46.781  39.388  48.575  1.00  0.00           C  
ATOM   1144  C   THR A 110      48.064  40.064  49.048  1.00  0.00           C  
ATOM   1145  O   THR A 110      49.016  39.424  49.485  1.00  0.00           O  
ATOM   1146  CB  THR A 110      46.956  38.707  47.216  1.00  0.00           C  
ATOM   1147  CG2 THR A 110      46.025  37.546  47.049  1.00  0.00           C  
ATOM   1148  OG1 THR A 110      46.896  39.698  46.219  1.00  0.00           O  
ATOM   1149  H   THR A 110      45.461  40.789  47.752  1.00  0.00           H  
ATOM   1150  HG1 THR A 110      46.257  39.521  45.463  1.00  0.00           H  
ATOM   1151  N   THR A 111      48.186  41.338  48.662  1.00  0.00           N  
ATOM   1152  CA  THR A 111      49.155  42.200  49.276  1.00  0.00           C  
ATOM   1153  C   THR A 111      48.880  42.637  50.761  1.00  0.00           C  
ATOM   1154  O   THR A 111      47.771  42.781  51.304  1.00  0.00           O  
ATOM   1155  CB  THR A 111      49.270  43.528  48.471  1.00  0.00           C  
ATOM   1156  CG2 THR A 111      50.319  43.570  47.365  1.00  0.00           C  
ATOM   1157  OG1 THR A 111      48.040  43.971  48.036  1.00  0.00           O  
ATOM   1158  H   THR A 111      47.633  41.780  47.964  1.00  0.00           H  
ATOM   1159  HG1 THR A 111      48.161  44.701  47.370  1.00  0.00           H  
ATOM   1160  N   LYS A 112      50.011  42.781  51.456  1.00  0.00           N  
ATOM   1161  CA  LYS A 112      50.144  43.606  52.755  1.00  0.00           C  
ATOM   1162  C   LYS A 112      50.265  45.093  52.370  1.00  0.00           C  
ATOM   1163  O   LYS A 112      50.882  45.481  51.345  1.00  0.00           O  
ATOM   1164  CB  LYS A 112      51.417  43.079  53.418  1.00  0.00           C  
ATOM   1165  CG  LYS A 112      51.137  41.672  53.930  1.00  0.00           C  
ATOM   1166  CD  LYS A 112      52.204  41.143  54.918  1.00  0.00           C  
ATOM   1167  CE  LYS A 112      51.915  39.731  55.391  1.00  0.00           C  
ATOM   1168  NZ  LYS A 112      52.122  38.802  54.268  1.00  0.00           N1+
ATOM   1169  H   LYS A 112      50.825  42.391  51.037  1.00  0.00           H  
ATOM   1170  HZ1 LYS A 112      51.328  38.463  53.759  1.00  0.00           H  
ATOM   1171  HZ2 LYS A 112      52.738  39.264  53.621  1.00  0.00           H  
ATOM   1172  HZ3 LYS A 112      52.544  37.981  54.652  1.00  0.00           H  
ATOM   1173  N   GLU A 113      49.783  45.857  53.352  1.00  0.00           N  
ATOM   1174  CA  GLU A 113      49.723  47.274  53.212  1.00  0.00           C  
ATOM   1175  C   GLU A 113      51.064  48.003  52.873  1.00  0.00           C  
ATOM   1176  O   GLU A 113      51.162  48.655  51.857  1.00  0.00           O  
ATOM   1177  CB  GLU A 113      49.061  47.991  54.413  1.00  0.00           C  
ATOM   1178  CG  GLU A 113      47.784  47.294  54.813  1.00  0.00           C  
ATOM   1179  CD  GLU A 113      48.038  46.145  55.808  1.00  0.00           C  
ATOM   1180  OE1 GLU A 113      48.771  46.343  56.773  1.00  0.00           O  
ATOM   1181  OE2 GLU A 113      47.843  45.003  55.450  1.00  0.00           O1-
ATOM   1182  H   GLU A 113      49.390  45.508  54.208  1.00  0.00           H  
ATOM   1183  N   VAL A 114      52.115  47.728  53.652  1.00  0.00           N  
ATOM   1184  CA  VAL A 114      53.418  48.078  53.204  1.00  0.00           C  
ATOM   1185  C   VAL A 114      54.237  46.811  52.904  1.00  0.00           C  
ATOM   1186  O   VAL A 114      54.193  45.872  53.748  1.00  0.00           O  
ATOM   1187  CB  VAL A 114      54.262  48.932  54.258  1.00  0.00           C  
ATOM   1188  CG1 VAL A 114      53.940  50.418  54.563  1.00  0.00           C  
ATOM   1189  CG2 VAL A 114      54.303  48.251  55.608  1.00  0.00           C  
ATOM   1190  H   VAL A 114      52.058  47.112  54.432  1.00  0.00           H  
ATOM   1191  N   GLU A 115      55.222  46.960  52.019  1.00  0.00           N  
ATOM   1192  CA  GLU A 115      56.241  45.921  51.701  1.00  0.00           C  
ATOM   1193  C   GLU A 115      57.574  46.504  51.258  1.00  0.00           C  
ATOM   1194  O   GLU A 115      57.693  47.566  50.612  1.00  0.00           O  
ATOM   1195  CB  GLU A 115      55.685  45.095  50.565  1.00  0.00           C  
ATOM   1196  CG  GLU A 115      55.032  43.846  51.064  1.00  0.00           C  
ATOM   1197  CD  GLU A 115      55.114  42.861  49.966  1.00  0.00           C  
ATOM   1198  OE1 GLU A 115      54.275  42.770  49.087  1.00  0.00           O  
ATOM   1199  OE2 GLU A 115      56.149  42.114  49.854  1.00  0.00           O1-
ATOM   1200  H   GLU A 115      55.096  47.654  51.309  1.00  0.00           H  
ATOM   1201  N   ARG A 116      58.645  45.983  51.860  1.00  0.00           N  
ATOM   1202  CA  ARG A 116      60.040  46.399  51.460  1.00  0.00           C  
ATOM   1203  C   ARG A 116      60.361  47.899  51.536  1.00  0.00           C  
ATOM   1204  O   ARG A 116      60.950  48.534  50.618  1.00  0.00           O  
ATOM   1205  CB  ARG A 116      60.482  45.707  50.133  1.00  0.00           C  
ATOM   1206  CG  ARG A 116      59.929  46.054  48.732  1.00  0.00           C  
ATOM   1207  CD  ARG A 116      60.398  45.067  47.689  1.00  0.00           C  
ATOM   1208  NE  ARG A 116      59.841  43.724  47.814  1.00  0.00           N  
ATOM   1209  CZ  ARG A 116      60.309  42.744  47.054  1.00  0.00           C  
ATOM   1210  NH1 ARG A 116      61.151  43.001  46.118  1.00  0.00           N1+
ATOM   1211  NH2 ARG A 116      59.879  41.533  47.259  1.00  0.00           N  
ATOM   1212  H   ARG A 116      58.579  45.314  52.593  1.00  0.00           H  
ATOM   1213  HE  ARG A 116      59.390  43.506  48.674  1.00  0.00           H  
ATOM   1214 1HH1 ARG A 116      61.473  43.935  45.994  1.00  0.00           H  
ATOM   1215 2HH1 ARG A 116      61.471  42.267  45.517  1.00  0.00           H  
ATOM   1216 1HH2 ARG A 116      59.270  41.316  48.025  1.00  0.00           H  
ATOM   1217 2HH2 ARG A 116      60.036  40.772  46.624  1.00  0.00           H  
ATOM   1218  N   GLY A 117      59.701  48.412  52.621  1.00  0.00           N  
ATOM   1219  CA  GLY A 117      59.634  49.855  52.906  1.00  0.00           C  
ATOM   1220  C   GLY A 117      59.144  50.806  51.797  1.00  0.00           C  
ATOM   1221  O   GLY A 117      59.837  51.795  51.479  1.00  0.00           O  
ATOM   1222  H   GLY A 117      59.477  47.805  53.395  1.00  0.00           H  
ATOM   1223  N   LYS A 118      57.989  50.385  51.192  1.00  0.00           N  
ATOM   1224  CA  LYS A 118      57.068  51.183  50.383  1.00  0.00           C  
ATOM   1225  C   LYS A 118      55.651  50.629  50.424  1.00  0.00           C  
ATOM   1226  O   LYS A 118      55.360  49.445  50.534  1.00  0.00           O  
ATOM   1227  CB  LYS A 118      57.541  51.066  48.936  1.00  0.00           C  
ATOM   1228  CG  LYS A 118      57.111  49.944  48.026  1.00  0.00           C  
ATOM   1229  CD  LYS A 118      57.664  49.997  46.603  1.00  0.00           C  
ATOM   1230  CE  LYS A 118      59.133  49.680  46.503  1.00  0.00           C  
ATOM   1231  NZ  LYS A 118      59.532  49.295  45.150  1.00  0.00           N1+
ATOM   1232  H   LYS A 118      57.903  49.392  51.130  1.00  0.00           H  
ATOM   1233  HZ1 LYS A 118      60.529  49.417  45.114  1.00  0.00           H  
ATOM   1234  HZ2 LYS A 118      59.400  48.321  44.956  1.00  0.00           H  
ATOM   1235  HZ3 LYS A 118      59.115  49.799  44.394  1.00  0.00           H  
ATOM   1236  N   SER A 119      54.696  51.520  50.192  1.00  0.00           N  
ATOM   1237  CA  SER A 119      53.240  51.351  50.362  1.00  0.00           C  
ATOM   1238  C   SER A 119      52.629  50.501  49.248  1.00  0.00           C  
ATOM   1239  O   SER A 119      52.380  51.135  48.248  1.00  0.00           O  
ATOM   1240  CB  SER A 119      52.509  52.663  50.447  1.00  0.00           C  
ATOM   1241  OG  SER A 119      52.956  53.535  51.409  1.00  0.00           O  
ATOM   1242  H   SER A 119      54.968  52.424  49.868  1.00  0.00           H  
ATOM   1243  HG  SER A 119      53.846  53.852  51.075  1.00  0.00           H  
ATOM   1244  N   LYS A 120      52.162  49.249  49.384  1.00  0.00           N  
ATOM   1245  CA  LYS A 120      51.411  48.544  48.359  1.00  0.00           C  
ATOM   1246  C   LYS A 120      49.910  48.810  48.324  1.00  0.00           C  
ATOM   1247  O   LYS A 120      49.294  48.758  47.277  1.00  0.00           O  
ATOM   1248  CB  LYS A 120      51.672  46.997  48.447  1.00  0.00           C  
ATOM   1249  CG  LYS A 120      53.067  46.452  48.374  1.00  0.00           C  
ATOM   1250  CD  LYS A 120      53.588  46.560  46.916  1.00  0.00           C  
ATOM   1251  CE  LYS A 120      54.954  46.007  46.766  1.00  0.00           C  
ATOM   1252  NZ  LYS A 120      55.176  45.824  45.333  1.00  0.00           N1+
ATOM   1253  H   LYS A 120      52.273  48.775  50.245  1.00  0.00           H  
ATOM   1254  HZ1 LYS A 120      54.502  45.185  44.946  1.00  0.00           H  
ATOM   1255  HZ2 LYS A 120      55.120  46.672  44.805  1.00  0.00           H  
ATOM   1256  HZ3 LYS A 120      56.102  45.446  45.315  1.00  0.00           H  
ATOM   1257  N   CYS A 121      49.316  49.173  49.475  1.00  0.00           N  
ATOM   1258  CA  CYS A 121      47.845  49.488  49.648  1.00  0.00           C  
ATOM   1259  C   CYS A 121      47.693  50.333  50.931  1.00  0.00           C  
ATOM   1260  O   CYS A 121      48.689  50.565  51.560  1.00  0.00           O  
ATOM   1261  CB  CYS A 121      47.026  48.187  49.608  1.00  0.00           C  
ATOM   1262  SG  CYS A 121      45.225  48.276  49.981  1.00  0.00           S  
ATOM   1263  H   CYS A 121      49.820  49.040  50.325  1.00  0.00           H  
ATOM   1264  HG  CYS A 121      44.785  48.084  48.742  1.00  0.00           H  
ATOM   1265  N   VAL A 122      46.474  50.734  51.302  1.00  0.00           N  
ATOM   1266  CA  VAL A 122      46.125  51.696  52.320  1.00  0.00           C  
ATOM   1267  C   VAL A 122      45.100  51.211  53.344  1.00  0.00           C  
ATOM   1268  O   VAL A 122      44.298  50.312  53.129  1.00  0.00           O  
ATOM   1269  CB  VAL A 122      45.744  52.996  51.590  1.00  0.00           C  
ATOM   1270  CG1 VAL A 122      44.476  52.746  50.779  1.00  0.00           C  
ATOM   1271  CG2 VAL A 122      45.677  54.290  52.447  1.00  0.00           C  
ATOM   1272  H   VAL A 122      45.681  50.253  50.927  1.00  0.00           H  
ATOM   1273  N   LYS A 123      45.279  51.578  54.605  1.00  0.00           N  
ATOM   1274  CA  LYS A 123      44.266  51.279  55.674  1.00  0.00           C  
ATOM   1275  C   LYS A 123      42.958  52.005  55.562  1.00  0.00           C  
ATOM   1276  O   LYS A 123      42.555  52.957  56.248  1.00  0.00           O  
ATOM   1277  CB  LYS A 123      44.859  51.439  57.139  1.00  0.00           C  
ATOM   1278  CG  LYS A 123      43.968  50.531  58.033  1.00  0.00           C  
ATOM   1279  CD  LYS A 123      44.246  50.875  59.516  1.00  0.00           C  
ATOM   1280  CE  LYS A 123      43.169  50.298  60.477  1.00  0.00           C  
ATOM   1281  NZ  LYS A 123      43.540  50.652  61.842  1.00  0.00           N1+
ATOM   1282  H   LYS A 123      45.974  52.229  54.915  1.00  0.00           H  
ATOM   1283  HZ1 LYS A 123      43.246  49.943  62.483  1.00  0.00           H  
ATOM   1284  HZ2 LYS A 123      44.514  50.876  61.859  1.00  0.00           H  
ATOM   1285  HZ3 LYS A 123      43.095  51.479  62.217  1.00  0.00           H  
ATOM   1286  N   TYR A 124      42.188  51.576  54.521  1.00  0.00           N  
ATOM   1287  CA  TYR A 124      40.848  52.071  54.195  1.00  0.00           C  
ATOM   1288  C   TYR A 124      39.679  51.566  55.138  1.00  0.00           C  
ATOM   1289  O   TYR A 124      38.518  51.807  54.770  1.00  0.00           O  
ATOM   1290  CB  TYR A 124      40.688  51.913  52.688  1.00  0.00           C  
ATOM   1291  CG  TYR A 124      40.452  50.471  52.108  1.00  0.00           C  
ATOM   1292  CD1 TYR A 124      41.553  49.779  51.579  1.00  0.00           C  
ATOM   1293  CD2 TYR A 124      39.247  49.772  52.259  1.00  0.00           C  
ATOM   1294  CE1 TYR A 124      41.461  48.428  51.340  1.00  0.00           C  
ATOM   1295  CE2 TYR A 124      39.242  48.416  51.997  1.00  0.00           C  
ATOM   1296  CZ  TYR A 124      40.313  47.652  51.538  1.00  0.00           C  
ATOM   1297  OH  TYR A 124      40.044  46.408  51.111  1.00  0.00           O  
ATOM   1298  H   TYR A 124      42.513  50.804  53.975  1.00  0.00           H  
ATOM   1299  HD1 TYR A 124      42.452  50.322  51.287  1.00  0.00           H  
ATOM   1300  HD2 TYR A 124      38.399  50.316  52.657  1.00  0.00           H  
ATOM   1301  HE1 TYR A 124      42.398  47.964  51.025  1.00  0.00           H  
ATOM   1302  HE2 TYR A 124      38.261  47.964  52.146  1.00  0.00           H  
ATOM   1303  HH  TYR A 124      39.107  46.116  51.346  1.00  0.00           H  
ATOM   1304  N   TRP A 125      40.019  51.286  56.407  1.00  0.00           N  
ATOM   1305  CA  TRP A 125      38.962  50.804  57.346  1.00  0.00           C  
ATOM   1306  C   TRP A 125      39.440  51.131  58.762  1.00  0.00           C  
ATOM   1307  O   TRP A 125      40.633  51.438  58.922  1.00  0.00           O  
ATOM   1308  CB  TRP A 125      38.822  49.248  57.120  1.00  0.00           C  
ATOM   1309  CG  TRP A 125      40.076  48.402  57.479  1.00  0.00           C  
ATOM   1310  CD1 TRP A 125      40.454  48.125  58.738  1.00  0.00           C  
ATOM   1311  CD2 TRP A 125      41.163  47.989  56.713  1.00  0.00           C  
ATOM   1312  CE2 TRP A 125      42.108  47.398  57.495  1.00  0.00           C  
ATOM   1313  CE3 TRP A 125      41.490  48.264  55.341  1.00  0.00           C  
ATOM   1314  NE1 TRP A 125      41.686  47.506  58.739  1.00  0.00           N  
ATOM   1315  CZ2 TRP A 125      43.335  47.030  57.043  1.00  0.00           C  
ATOM   1316  CZ3 TRP A 125      42.681  47.751  54.836  1.00  0.00           C  
ATOM   1317  CH2 TRP A 125      43.577  47.152  55.671  1.00  0.00           C  
ATOM   1318  H   TRP A 125      40.949  51.359  56.748  1.00  0.00           H  
ATOM   1319  HD1 TRP A 125      39.796  48.298  59.596  1.00  0.00           H  
ATOM   1320  HE1 TRP A 125      42.186  47.131  59.524  1.00  0.00           H  
ATOM   1321  HE3 TRP A 125      40.933  49.010  54.773  1.00  0.00           H  
ATOM   1322  HZ2 TRP A 125      44.218  46.726  57.601  1.00  0.00           H  
ATOM   1323  HZ3 TRP A 125      42.945  47.844  53.788  1.00  0.00           H  
ATOM   1324  HH2 TRP A 125      44.427  46.623  55.243  1.00  0.00           H  
ATOM   1325  N   PRO A 126      38.571  51.394  59.741  1.00  0.00           N  
ATOM   1326  CA  PRO A 126      38.836  51.746  61.176  1.00  0.00           C  
ATOM   1327  C   PRO A 126      38.982  50.433  62.039  1.00  0.00           C  
ATOM   1328  O   PRO A 126      38.584  49.340  61.668  1.00  0.00           O  
ATOM   1329  CB  PRO A 126      37.594  52.666  61.524  1.00  0.00           C  
ATOM   1330  CG  PRO A 126      36.544  52.036  60.642  1.00  0.00           C  
ATOM   1331  CD  PRO A 126      37.206  51.750  59.328  1.00  0.00           C  
ATOM   1332  N   ASP A 127      39.656  50.688  63.153  1.00  0.00           N  
ATOM   1333  CA  ASP A 127      40.095  49.713  64.219  1.00  0.00           C  
ATOM   1334  C   ASP A 127      38.824  49.016  64.681  1.00  0.00           C  
ATOM   1335  O   ASP A 127      37.759  49.680  64.736  1.00  0.00           O  
ATOM   1336  CB  ASP A 127      40.653  50.442  65.465  1.00  0.00           C  
ATOM   1337  CG  ASP A 127      41.514  51.679  65.130  1.00  0.00           C  
ATOM   1338  OD1 ASP A 127      40.873  52.777  64.835  1.00  0.00           O  
ATOM   1339  OD2 ASP A 127      42.706  51.479  64.901  1.00  0.00           O1-
ATOM   1340  H   ASP A 127      39.933  51.630  63.303  1.00  0.00           H  
ATOM   1341  N   GLU A 128      38.995  47.834  65.223  1.00  0.00           N  
ATOM   1342  CA  GLU A 128      37.835  47.131  65.873  1.00  0.00           C  
ATOM   1343  C   GLU A 128      37.137  47.931  66.991  1.00  0.00           C  
ATOM   1344  O   GLU A 128      37.825  48.519  67.785  1.00  0.00           O  
ATOM   1345  CB  GLU A 128      38.305  45.794  66.460  1.00  0.00           C  
ATOM   1346  CG  GLU A 128      38.945  44.821  65.405  1.00  0.00           C  
ATOM   1347  CD  GLU A 128      39.603  43.647  66.071  1.00  0.00           C  
ATOM   1348  OE1 GLU A 128      39.371  43.386  67.295  1.00  0.00           O  
ATOM   1349  OE2 GLU A 128      40.184  42.884  65.355  1.00  0.00           O1-
ATOM   1350  H   GLU A 128      39.886  47.478  65.520  1.00  0.00           H  
ATOM   1351  N   TYR A 129      35.856  48.144  66.796  1.00  0.00           N  
ATOM   1352  CA  TYR A 129      35.072  49.056  67.640  1.00  0.00           C  
ATOM   1353  C   TYR A 129      35.270  50.588  67.564  1.00  0.00           C  
ATOM   1354  O   TYR A 129      35.181  51.338  68.545  1.00  0.00           O  
ATOM   1355  CB  TYR A 129      35.064  48.636  69.136  1.00  0.00           C  
ATOM   1356  CG  TYR A 129      34.047  47.565  69.423  1.00  0.00           C  
ATOM   1357  CD1 TYR A 129      34.397  46.220  69.256  1.00  0.00           C  
ATOM   1358  CD2 TYR A 129      32.806  47.917  69.980  1.00  0.00           C  
ATOM   1359  CE1 TYR A 129      33.627  45.180  69.702  1.00  0.00           C  
ATOM   1360  CE2 TYR A 129      32.087  46.839  70.417  1.00  0.00           C  
ATOM   1361  CZ  TYR A 129      32.445  45.473  70.318  1.00  0.00           C  
ATOM   1362  OH  TYR A 129      31.397  44.654  70.410  1.00  0.00           O  
ATOM   1363  H   TYR A 129      35.390  47.675  66.045  1.00  0.00           H  
ATOM   1364  HD1 TYR A 129      35.371  45.963  68.846  1.00  0.00           H  
ATOM   1365  HD2 TYR A 129      32.550  48.930  70.281  1.00  0.00           H  
ATOM   1366  HE1 TYR A 129      34.048  44.197  69.487  1.00  0.00           H  
ATOM   1367  HE2 TYR A 129      31.151  47.081  70.929  1.00  0.00           H  
ATOM   1368  HH  TYR A 129      31.132  44.534  71.371  1.00  0.00           H  
ATOM   1369  N   ALA A 130      35.556  51.036  66.312  1.00  0.00           N  
ATOM   1370  CA  ALA A 130      35.634  52.451  65.864  1.00  0.00           C  
ATOM   1371  C   ALA A 130      34.804  52.795  64.588  1.00  0.00           C  
ATOM   1372  O   ALA A 130      34.506  51.905  63.761  1.00  0.00           O  
ATOM   1373  CB  ALA A 130      37.096  52.864  65.686  1.00  0.00           C  
ATOM   1374  H   ALA A 130      35.847  50.424  65.580  1.00  0.00           H  
ATOM   1375  N   LEU A 131      34.525  54.115  64.460  1.00  0.00           N  
ATOM   1376  CA  LEU A 131      33.622  54.536  63.403  1.00  0.00           C  
ATOM   1377  C   LEU A 131      34.298  55.444  62.356  1.00  0.00           C  
ATOM   1378  O   LEU A 131      35.212  56.135  62.761  1.00  0.00           O  
ATOM   1379  CB  LEU A 131      32.308  55.103  64.000  1.00  0.00           C  
ATOM   1380  CG  LEU A 131      31.254  55.572  63.010  1.00  0.00           C  
ATOM   1381  CD1 LEU A 131      30.777  54.386  62.187  1.00  0.00           C  
ATOM   1382  CD2 LEU A 131      30.223  56.327  63.865  1.00  0.00           C  
ATOM   1383  H   LEU A 131      34.753  54.850  65.105  1.00  0.00           H  
ATOM   1384  N   LYS A 132      34.009  55.415  61.059  1.00  0.00           N  
ATOM   1385  CA  LYS A 132      34.671  56.326  60.122  1.00  0.00           C  
ATOM   1386  C   LYS A 132      33.773  56.657  58.861  1.00  0.00           C  
ATOM   1387  O   LYS A 132      33.518  55.838  57.971  1.00  0.00           O  
ATOM   1388  CB  LYS A 132      36.053  55.667  59.806  1.00  0.00           C  
ATOM   1389  CG  LYS A 132      36.891  56.797  59.241  1.00  0.00           C  
ATOM   1390  CD  LYS A 132      38.392  56.611  59.413  1.00  0.00           C  
ATOM   1391  CE  LYS A 132      38.887  56.671  60.796  1.00  0.00           C  
ATOM   1392  NZ  LYS A 132      40.297  56.347  60.867  1.00  0.00           N1+
ATOM   1393  H   LYS A 132      33.596  54.561  60.718  1.00  0.00           H  
ATOM   1394  HZ1 LYS A 132      40.872  57.119  60.569  1.00  0.00           H  
ATOM   1395  HZ2 LYS A 132      40.597  56.130  61.790  1.00  0.00           H  
ATOM   1396  HZ3 LYS A 132      40.481  55.532  60.322  1.00  0.00           H  
ATOM   1397  N   GLU A 133      33.601  57.973  58.705  1.00  0.00           N  
ATOM   1398  CA  GLU A 133      32.969  58.528  57.523  1.00  0.00           C  
ATOM   1399  C   GLU A 133      33.976  58.823  56.350  1.00  0.00           C  
ATOM   1400  O   GLU A 133      35.118  59.266  56.543  1.00  0.00           O  
ATOM   1401  CB  GLU A 133      32.208  59.822  57.853  1.00  0.00           C  
ATOM   1402  CG  GLU A 133      31.197  60.199  56.807  1.00  0.00           C  
ATOM   1403  CD  GLU A 133      30.897  61.741  56.885  1.00  0.00           C  
ATOM   1404  OE1 GLU A 133      29.685  62.045  56.696  1.00  0.00           O  
ATOM   1405  OE2 GLU A 133      31.812  62.574  56.882  1.00  0.00           O1-
ATOM   1406  H   GLU A 133      33.920  58.646  59.369  1.00  0.00           H  
ATOM   1407  N   TYR A 134      33.573  58.180  55.285  1.00  0.00           N  
ATOM   1408  CA  TYR A 134      34.285  58.115  54.053  1.00  0.00           C  
ATOM   1409  C   TYR A 134      33.374  58.386  52.850  1.00  0.00           C  
ATOM   1410  O   TYR A 134      32.411  57.696  52.375  1.00  0.00           O  
ATOM   1411  CB  TYR A 134      34.773  56.659  53.834  1.00  0.00           C  
ATOM   1412  CG  TYR A 134      35.948  56.103  54.675  1.00  0.00           C  
ATOM   1413  CD1 TYR A 134      37.250  56.364  54.286  1.00  0.00           C  
ATOM   1414  CD2 TYR A 134      35.681  55.209  55.668  1.00  0.00           C  
ATOM   1415  CE1 TYR A 134      38.315  55.769  54.973  1.00  0.00           C  
ATOM   1416  CE2 TYR A 134      36.684  54.504  56.208  1.00  0.00           C  
ATOM   1417  CZ  TYR A 134      37.991  54.819  55.931  1.00  0.00           C  
ATOM   1418  OH  TYR A 134      38.963  54.352  56.765  1.00  0.00           O  
ATOM   1419  H   TYR A 134      32.874  57.458  55.310  1.00  0.00           H  
ATOM   1420  HD1 TYR A 134      37.402  56.866  53.329  1.00  0.00           H  
ATOM   1421  HD2 TYR A 134      34.642  55.085  55.985  1.00  0.00           H  
ATOM   1422  HE1 TYR A 134      39.353  56.043  54.803  1.00  0.00           H  
ATOM   1423  HE2 TYR A 134      36.428  53.664  56.850  1.00  0.00           H  
ATOM   1424  HH  TYR A 134      39.808  54.726  56.388  1.00  0.00           H  
ATOM   1425  N   GLY A 135      33.583  59.609  52.350  1.00  0.00           N  
ATOM   1426  CA  GLY A 135      32.715  60.109  51.242  1.00  0.00           C  
ATOM   1427  C   GLY A 135      31.247  60.201  51.622  1.00  0.00           C  
ATOM   1428  O   GLY A 135      30.910  60.949  52.522  1.00  0.00           O  
ATOM   1429  H   GLY A 135      34.382  60.160  52.597  1.00  0.00           H  
ATOM   1430  N   VAL A 136      30.395  59.439  50.960  1.00  0.00           N  
ATOM   1431  CA  VAL A 136      28.989  59.262  51.326  1.00  0.00           C  
ATOM   1432  C   VAL A 136      28.693  58.294  52.472  1.00  0.00           C  
ATOM   1433  O   VAL A 136      27.580  58.194  52.949  1.00  0.00           O  
ATOM   1434  CB  VAL A 136      28.097  59.110  50.107  1.00  0.00           C  
ATOM   1435  CG1 VAL A 136      28.021  60.370  49.269  1.00  0.00           C  
ATOM   1436  CG2 VAL A 136      28.388  57.799  49.313  1.00  0.00           C  
ATOM   1437  H   VAL A 136      30.655  58.771  50.260  1.00  0.00           H  
ATOM   1438  N   MET A 137      29.599  57.366  52.869  1.00  0.00           N  
ATOM   1439  CA  MET A 137      29.335  56.338  53.882  1.00  0.00           C  
ATOM   1440  C   MET A 137      30.151  56.300  55.208  1.00  0.00           C  
ATOM   1441  O   MET A 137      31.393  56.430  55.203  1.00  0.00           O  
ATOM   1442  CB  MET A 137      29.492  55.007  53.205  1.00  0.00           C  
ATOM   1443  CG  MET A 137      30.794  54.657  52.444  1.00  0.00           C  
ATOM   1444  SD  MET A 137      30.895  55.379  50.769  1.00  0.00           S  
ATOM   1445  CE  MET A 137      29.569  54.597  49.864  1.00  0.00           C  
ATOM   1446  H   MET A 137      30.578  57.524  52.728  1.00  0.00           H  
ATOM   1447  N   ARG A 138      29.437  55.819  56.234  1.00  0.00           N  
ATOM   1448  CA  ARG A 138      30.079  55.556  57.561  1.00  0.00           C  
ATOM   1449  C   ARG A 138      30.335  54.031  57.633  1.00  0.00           C  
ATOM   1450  O   ARG A 138      29.417  53.213  57.670  1.00  0.00           O  
ATOM   1451  CB  ARG A 138      29.136  56.047  58.624  1.00  0.00           C  
ATOM   1452  CG  ARG A 138      29.323  57.500  59.136  1.00  0.00           C  
ATOM   1453  CD  ARG A 138      28.331  57.813  60.373  1.00  0.00           C  
ATOM   1454  NE  ARG A 138      28.518  59.070  61.169  1.00  0.00           N  
ATOM   1455  CZ  ARG A 138      28.081  59.239  62.406  1.00  0.00           C  
ATOM   1456  NH1 ARG A 138      27.299  58.354  62.961  1.00  0.00           N1+
ATOM   1457  NH2 ARG A 138      28.801  60.097  63.221  1.00  0.00           N  
ATOM   1458  H   ARG A 138      28.477  55.562  56.104  1.00  0.00           H  
ATOM   1459  HE  ARG A 138      28.792  59.831  60.583  1.00  0.00           H  
ATOM   1460 1HH1 ARG A 138      26.919  57.587  62.446  1.00  0.00           H  
ATOM   1461 2HH1 ARG A 138      27.414  58.156  63.936  1.00  0.00           H  
ATOM   1462 1HH2 ARG A 138      29.681  60.443  62.894  1.00  0.00           H  
ATOM   1463 2HH2 ARG A 138      28.320  60.541  63.978  1.00  0.00           H  
ATOM   1464  N   VAL A 139      31.653  53.715  57.709  1.00  0.00           N  
ATOM   1465  CA  VAL A 139      32.134  52.289  57.757  1.00  0.00           C  
ATOM   1466  C   VAL A 139      32.671  52.039  59.114  1.00  0.00           C  
ATOM   1467  O   VAL A 139      33.354  52.855  59.734  1.00  0.00           O  
ATOM   1468  CB  VAL A 139      33.298  52.257  56.683  1.00  0.00           C  
ATOM   1469  CG1 VAL A 139      34.070  50.927  56.794  1.00  0.00           C  
ATOM   1470  CG2 VAL A 139      32.700  52.471  55.357  1.00  0.00           C  
ATOM   1471  H   VAL A 139      32.390  54.377  57.822  1.00  0.00           H  
ATOM   1472  N   ARG A 140      32.040  50.957  59.653  1.00  0.00           N  
ATOM   1473  CA  ARG A 140      32.323  50.433  61.057  1.00  0.00           C  
ATOM   1474  C   ARG A 140      32.858  48.976  60.982  1.00  0.00           C  
ATOM   1475  O   ARG A 140      32.528  48.231  60.060  1.00  0.00           O  
ATOM   1476  CB  ARG A 140      31.023  50.692  61.887  1.00  0.00           C  
ATOM   1477  CG  ARG A 140      31.280  50.389  63.436  1.00  0.00           C  
ATOM   1478  CD  ARG A 140      30.120  50.856  64.375  1.00  0.00           C  
ATOM   1479  NE  ARG A 140      30.689  51.542  65.570  1.00  0.00           N  
ATOM   1480  CZ  ARG A 140      30.219  52.677  66.113  1.00  0.00           C  
ATOM   1481  NH1 ARG A 140      29.037  53.106  65.705  1.00  0.00           N1+
ATOM   1482  NH2 ARG A 140      30.789  53.178  67.197  1.00  0.00           N  
ATOM   1483  H   ARG A 140      31.320  50.500  59.127  1.00  0.00           H  
ATOM   1484  HE  ARG A 140      31.140  50.941  66.240  1.00  0.00           H  
ATOM   1485 1HH1 ARG A 140      28.513  52.617  65.008  1.00  0.00           H  
ATOM   1486 2HH1 ARG A 140      28.591  53.892  66.148  1.00  0.00           H  
ATOM   1487 1HH2 ARG A 140      31.494  52.705  67.714  1.00  0.00           H  
ATOM   1488 2HH2 ARG A 140      30.739  54.140  67.447  1.00  0.00           H  
ATOM   1489  N   ASN A 141      33.684  48.627  61.955  1.00  0.00           N  
ATOM   1490  CA  ASN A 141      34.307  47.296  62.053  1.00  0.00           C  
ATOM   1491  C   ASN A 141      34.439  46.890  63.536  1.00  0.00           C  
ATOM   1492  O   ASN A 141      34.777  47.833  64.287  1.00  0.00           O  
ATOM   1493  CB  ASN A 141      35.798  47.419  61.522  1.00  0.00           C  
ATOM   1494  CG  ASN A 141      36.732  46.242  61.571  1.00  0.00           C  
ATOM   1495  ND2 ASN A 141      37.982  46.551  61.392  1.00  0.00           N  
ATOM   1496  OD1 ASN A 141      36.441  45.021  61.592  1.00  0.00           O  
ATOM   1497  H   ASN A 141      34.089  49.346  62.520  1.00  0.00           H  
ATOM   1498 1HD2 ASN A 141      38.225  47.517  61.252  1.00  0.00           H  
ATOM   1499 2HD2 ASN A 141      38.643  45.810  61.275  1.00  0.00           H  
ATOM   1500  N   VAL A 142      34.102  45.725  63.911  1.00  0.00           N  
ATOM   1501  CA  VAL A 142      33.969  45.178  65.297  1.00  0.00           C  
ATOM   1502  C   VAL A 142      34.888  44.065  65.788  1.00  0.00           C  
ATOM   1503  O   VAL A 142      35.213  44.041  66.973  1.00  0.00           O  
ATOM   1504  CB  VAL A 142      32.553  44.951  65.855  1.00  0.00           C  
ATOM   1505  CG1 VAL A 142      31.883  46.324  65.870  1.00  0.00           C  
ATOM   1506  CG2 VAL A 142      31.642  44.131  64.908  1.00  0.00           C  
ATOM   1507  H   VAL A 142      33.740  45.108  63.215  1.00  0.00           H  
ATOM   1508  N   LYS A 143      35.290  43.189  64.872  1.00  0.00           N  
ATOM   1509  CA  LYS A 143      36.191  42.041  65.123  1.00  0.00           C  
ATOM   1510  C   LYS A 143      36.861  41.509  63.833  1.00  0.00           C  
ATOM   1511  O   LYS A 143      36.126  41.352  62.864  1.00  0.00           O  
ATOM   1512  CB  LYS A 143      35.171  40.995  65.644  1.00  0.00           C  
ATOM   1513  CG  LYS A 143      35.700  39.531  65.747  1.00  0.00           C  
ATOM   1514  CD  LYS A 143      34.500  38.570  66.025  1.00  0.00           C  
ATOM   1515  CE  LYS A 143      35.257  37.246  66.161  1.00  0.00           C  
ATOM   1516  NZ  LYS A 143      34.344  36.163  66.607  1.00  0.00           N1+
ATOM   1517  H   LYS A 143      34.768  43.117  64.028  1.00  0.00           H  
ATOM   1518  HZ1 LYS A 143      34.301  36.161  67.611  1.00  0.00           H  
ATOM   1519  HZ2 LYS A 143      33.424  36.307  66.234  1.00  0.00           H  
ATOM   1520  HZ3 LYS A 143      34.646  35.224  66.419  1.00  0.00           H  
ATOM   1521  N   GLU A 144      38.161  41.249  63.807  1.00  0.00           N  
ATOM   1522  CA  GLU A 144      38.846  40.724  62.535  1.00  0.00           C  
ATOM   1523  C   GLU A 144      39.305  39.251  62.686  1.00  0.00           C  
ATOM   1524  O   GLU A 144      40.489  38.910  62.720  1.00  0.00           O  
ATOM   1525  CB  GLU A 144      40.053  41.597  62.106  1.00  0.00           C  
ATOM   1526  CG  GLU A 144      39.600  43.061  62.014  1.00  0.00           C  
ATOM   1527  CD  GLU A 144      40.734  43.988  61.550  1.00  0.00           C  
ATOM   1528  OE1 GLU A 144      40.516  44.962  60.781  1.00  0.00           O  
ATOM   1529  OE2 GLU A 144      41.881  43.733  61.941  1.00  0.00           O1-
ATOM   1530  H   GLU A 144      38.690  41.352  64.644  1.00  0.00           H  
ATOM   1531  N   SER A 145      38.430  38.337  62.227  1.00  0.00           N  
ATOM   1532  CA  SER A 145      38.678  36.864  62.361  1.00  0.00           C  
ATOM   1533  C   SER A 145      39.778  36.136  61.535  1.00  0.00           C  
ATOM   1534  O   SER A 145      39.600  36.027  60.375  1.00  0.00           O  
ATOM   1535  CB  SER A 145      37.402  36.042  62.252  1.00  0.00           C  
ATOM   1536  OG  SER A 145      36.672  36.037  63.478  1.00  0.00           O  
ATOM   1537  H   SER A 145      37.727  38.664  61.605  1.00  0.00           H  
ATOM   1538  HG  SER A 145      35.710  36.187  63.262  1.00  0.00           H  
ATOM   1539  N   ALA A 146      40.551  35.348  62.332  1.00  0.00           N  
ATOM   1540  CA  ALA A 146      41.604  34.447  61.775  1.00  0.00           C  
ATOM   1541  C   ALA A 146      40.948  33.169  61.204  1.00  0.00           C  
ATOM   1542  O   ALA A 146      39.854  32.787  61.613  1.00  0.00           O  
ATOM   1543  CB  ALA A 146      42.639  34.235  62.870  1.00  0.00           C  
ATOM   1544  H   ALA A 146      40.436  35.296  63.327  1.00  0.00           H  
ATOM   1545  N   ALA A 147      41.463  32.748  60.097  1.00  0.00           N  
ATOM   1546  CA  ALA A 147      41.066  31.542  59.343  1.00  0.00           C  
ATOM   1547  C   ALA A 147      42.255  30.745  58.650  1.00  0.00           C  
ATOM   1548  O   ALA A 147      42.365  30.732  57.418  1.00  0.00           O  
ATOM   1549  CB  ALA A 147      40.022  32.038  58.313  1.00  0.00           C  
ATOM   1550  H   ALA A 147      42.233  33.236  59.695  1.00  0.00           H  
ATOM   1551  N   HIS A 148      43.091  30.330  59.528  1.00  0.00           N  
ATOM   1552  CA  HIS A 148      44.495  29.957  59.322  1.00  0.00           C  
ATOM   1553  C   HIS A 148      45.244  30.934  58.497  1.00  0.00           C  
ATOM   1554  O   HIS A 148      45.931  31.795  59.018  1.00  0.00           O  
ATOM   1555  CB  HIS A 148      44.741  28.494  58.925  1.00  0.00           C  
ATOM   1556  CG  HIS A 148      46.039  27.869  59.504  1.00  0.00           C  
ATOM   1557  CD2 HIS A 148      47.047  27.809  58.665  1.00  0.00           C  
ATOM   1558  ND1 HIS A 148      46.223  27.174  60.564  1.00  0.00           N  
ATOM   1559  CE1 HIS A 148      47.266  26.423  60.282  1.00  0.00           C  
ATOM   1560  NE2 HIS A 148      47.736  26.784  59.083  1.00  0.00           N  
ATOM   1561  H   HIS A 148      42.782  29.913  60.373  1.00  0.00           H  
ATOM   1562  HD2 HIS A 148      47.126  28.320  57.707  1.00  0.00           H  
ATOM   1563  HE1 HIS A 148      47.496  25.537  60.873  1.00  0.00           H  
ATOM   1564  HE2 HIS A 148      48.274  26.136  58.543  1.00  0.00           H  
ATOM   1565  N   ASP A 149      45.292  30.635  57.207  1.00  0.00           N  
ATOM   1566  CA  ASP A 149      46.073  31.365  56.211  1.00  0.00           C  
ATOM   1567  C   ASP A 149      45.488  32.720  55.824  1.00  0.00           C  
ATOM   1568  O   ASP A 149      46.126  33.418  55.029  1.00  0.00           O  
ATOM   1569  CB  ASP A 149      46.599  30.523  55.017  1.00  0.00           C  
ATOM   1570  CG  ASP A 149      47.903  29.705  55.336  1.00  0.00           C  
ATOM   1571  OD1 ASP A 149      48.577  30.182  56.253  1.00  0.00           O  
ATOM   1572  OD2 ASP A 149      48.306  28.749  54.607  1.00  0.00           O1-
ATOM   1573  H   ASP A 149      44.943  29.745  56.906  1.00  0.00           H  
ATOM   1574  N   TYR A 150      44.216  32.985  56.157  1.00  0.00           N  
ATOM   1575  CA  TYR A 150      43.528  34.191  55.744  1.00  0.00           C  
ATOM   1576  C   TYR A 150      42.813  34.899  56.937  1.00  0.00           C  
ATOM   1577  O   TYR A 150      42.522  34.137  57.861  1.00  0.00           O  
ATOM   1578  CB  TYR A 150      42.588  34.007  54.534  1.00  0.00           C  
ATOM   1579  CG  TYR A 150      41.784  32.657  54.420  1.00  0.00           C  
ATOM   1580  CD1 TYR A 150      40.576  32.504  55.039  1.00  0.00           C  
ATOM   1581  CD2 TYR A 150      42.392  31.615  53.750  1.00  0.00           C  
ATOM   1582  CE1 TYR A 150      39.933  31.257  54.930  1.00  0.00           C  
ATOM   1583  CE2 TYR A 150      41.764  30.382  53.743  1.00  0.00           C  
ATOM   1584  CZ  TYR A 150      40.530  30.183  54.331  1.00  0.00           C  
ATOM   1585  OH  TYR A 150      39.743  29.068  54.007  1.00  0.00           O  
ATOM   1586  H   TYR A 150      43.646  32.276  56.568  1.00  0.00           H  
ATOM   1587  HD1 TYR A 150      40.174  33.253  55.727  1.00  0.00           H  
ATOM   1588  HD2 TYR A 150      43.137  31.872  52.996  1.00  0.00           H  
ATOM   1589  HE1 TYR A 150      39.071  31.175  55.583  1.00  0.00           H  
ATOM   1590  HE2 TYR A 150      42.203  29.554  53.180  1.00  0.00           H  
ATOM   1591  HH  TYR A 150      40.294  28.351  53.588  1.00  0.00           H  
ATOM   1592  N   THR A 151      42.849  36.244  56.876  1.00  0.00           N  
ATOM   1593  CA  THR A 151      42.032  37.105  57.783  1.00  0.00           C  
ATOM   1594  C   THR A 151      40.657  37.266  57.125  1.00  0.00           C  
ATOM   1595  O   THR A 151      40.550  37.442  55.894  1.00  0.00           O  
ATOM   1596  CB  THR A 151      42.680  38.483  58.099  1.00  0.00           C  
ATOM   1597  CG2 THR A 151      41.892  39.234  59.139  1.00  0.00           C  
ATOM   1598  OG1 THR A 151      43.988  38.219  58.634  1.00  0.00           O  
ATOM   1599  H   THR A 151      43.379  36.611  56.112  1.00  0.00           H  
ATOM   1600  HG1 THR A 151      44.603  38.961  58.405  1.00  0.00           H  
ATOM   1601  N   LEU A 152      39.570  37.171  57.909  1.00  0.00           N  
ATOM   1602  CA  LEU A 152      38.188  37.488  57.422  1.00  0.00           C  
ATOM   1603  C   LEU A 152      37.777  38.868  57.882  1.00  0.00           C  
ATOM   1604  O   LEU A 152      37.821  39.132  59.079  1.00  0.00           O  
ATOM   1605  CB  LEU A 152      37.222  36.452  57.951  1.00  0.00           C  
ATOM   1606  CG  LEU A 152      37.619  34.998  57.704  1.00  0.00           C  
ATOM   1607  CD1 LEU A 152      37.153  34.013  58.746  1.00  0.00           C  
ATOM   1608  CD2 LEU A 152      37.003  34.399  56.461  1.00  0.00           C  
ATOM   1609  H   LEU A 152      39.561  36.684  58.780  1.00  0.00           H  
ATOM   1610  N   ARG A 153      37.379  39.768  56.919  1.00  0.00           N  
ATOM   1611  CA  ARG A 153      36.780  41.029  57.347  1.00  0.00           C  
ATOM   1612  C   ARG A 153      35.328  41.198  56.961  1.00  0.00           C  
ATOM   1613  O   ARG A 153      35.104  41.486  55.778  1.00  0.00           O  
ATOM   1614  CB  ARG A 153      37.661  42.175  56.951  1.00  0.00           C  
ATOM   1615  CG  ARG A 153      38.827  42.402  57.962  1.00  0.00           C  
ATOM   1616  CD  ARG A 153      39.690  43.591  57.546  1.00  0.00           C  
ATOM   1617  NE  ARG A 153      40.925  43.546  58.363  1.00  0.00           N  
ATOM   1618  CZ  ARG A 153      42.192  43.098  58.171  1.00  0.00           C  
ATOM   1619  NH1 ARG A 153      42.687  42.802  56.973  1.00  0.00           N1+
ATOM   1620  NH2 ARG A 153      42.892  42.740  59.260  1.00  0.00           N  
ATOM   1621  H   ARG A 153      37.620  39.707  55.948  1.00  0.00           H  
ATOM   1622  HE  ARG A 153      40.768  43.909  59.283  1.00  0.00           H  
ATOM   1623 1HH1 ARG A 153      42.070  42.960  56.208  1.00  0.00           H  
ATOM   1624 2HH1 ARG A 153      43.613  42.544  56.701  1.00  0.00           H  
ATOM   1625 1HH2 ARG A 153      42.605  42.803  60.213  1.00  0.00           H  
ATOM   1626 2HH2 ARG A 153      43.886  42.709  59.098  1.00  0.00           H  
ATOM   1627  N   GLU A 154      34.558  41.611  57.957  1.00  0.00           N  
ATOM   1628  CA  GLU A 154      33.076  41.789  57.977  1.00  0.00           C  
ATOM   1629  C   GLU A 154      32.676  43.303  58.025  1.00  0.00           C  
ATOM   1630  O   GLU A 154      31.847  43.689  58.865  1.00  0.00           O  
ATOM   1631  CB  GLU A 154      32.511  41.221  59.326  1.00  0.00           C  
ATOM   1632  CG  GLU A 154      32.185  39.713  59.230  1.00  0.00           C  
ATOM   1633  CD  GLU A 154      31.414  39.218  60.478  1.00  0.00           C  
ATOM   1634  OE1 GLU A 154      30.149  39.157  60.489  1.00  0.00           O  
ATOM   1635  OE2 GLU A 154      32.069  38.962  61.490  1.00  0.00           O1-
ATOM   1636  H   GLU A 154      34.994  41.925  58.797  1.00  0.00           H  
ATOM   1637  N   LEU A 155      33.380  44.113  57.228  1.00  0.00           N  
ATOM   1638  CA  LEU A 155      33.349  45.591  57.216  1.00  0.00           C  
ATOM   1639  C   LEU A 155      31.888  46.033  56.893  1.00  0.00           C  
ATOM   1640  O   LEU A 155      31.170  45.616  55.976  1.00  0.00           O  
ATOM   1641  CB  LEU A 155      34.281  46.067  56.111  1.00  0.00           C  
ATOM   1642  CG  LEU A 155      35.770  45.722  56.325  1.00  0.00           C  
ATOM   1643  CD1 LEU A 155      36.658  46.238  55.217  1.00  0.00           C  
ATOM   1644  CD2 LEU A 155      36.135  46.301  57.673  1.00  0.00           C  
ATOM   1645  H   LEU A 155      33.742  43.666  56.408  1.00  0.00           H  
ATOM   1646  N   LYS A 156      31.360  46.663  57.951  1.00  0.00           N  
ATOM   1647  CA  LYS A 156      29.944  46.970  58.056  1.00  0.00           C  
ATOM   1648  C   LYS A 156      29.723  48.473  57.669  1.00  0.00           C  
ATOM   1649  O   LYS A 156      29.968  49.433  58.426  1.00  0.00           O  
ATOM   1650  CB  LYS A 156      29.476  46.784  59.500  1.00  0.00           C  
ATOM   1651  CG  LYS A 156      29.405  45.345  59.974  1.00  0.00           C  
ATOM   1652  CD  LYS A 156      29.601  45.229  61.482  1.00  0.00           C  
ATOM   1653  CE  LYS A 156      29.449  43.759  61.753  1.00  0.00           C  
ATOM   1654  NZ  LYS A 156      28.163  43.089  61.512  1.00  0.00           N1+
ATOM   1655  H   LYS A 156      32.003  47.023  58.640  1.00  0.00           H  
ATOM   1656  HZ1 LYS A 156      28.300  42.125  61.281  1.00  0.00           H  
ATOM   1657  HZ2 LYS A 156      27.651  43.204  62.364  1.00  0.00           H  
ATOM   1658  HZ3 LYS A 156      27.702  43.486  60.721  1.00  0.00           H  
ATOM   1659  N   LEU A 157      29.117  48.651  56.508  1.00  0.00           N  
ATOM   1660  CA  LEU A 157      28.853  49.995  55.962  1.00  0.00           C  
ATOM   1661  C   LEU A 157      27.406  50.482  56.144  1.00  0.00           C  
ATOM   1662  O   LEU A 157      26.421  49.730  56.135  1.00  0.00           O  
ATOM   1663  CB  LEU A 157      29.455  50.040  54.525  1.00  0.00           C  
ATOM   1664  CG  LEU A 157      28.965  48.957  53.553  1.00  0.00           C  
ATOM   1665  CD1 LEU A 157      27.594  49.345  53.000  1.00  0.00           C  
ATOM   1666  CD2 LEU A 157      29.888  48.646  52.365  1.00  0.00           C  
ATOM   1667  H   LEU A 157      28.521  47.941  56.131  1.00  0.00           H  
ATOM   1668  N   SER A 158      27.260  51.808  56.055  1.00  0.00           N  
ATOM   1669  CA  SER A 158      25.946  52.486  56.189  1.00  0.00           C  
ATOM   1670  C   SER A 158      26.044  53.855  55.447  1.00  0.00           C  
ATOM   1671  O   SER A 158      27.000  54.666  55.597  1.00  0.00           O  
ATOM   1672  CB  SER A 158      25.619  52.682  57.662  1.00  0.00           C  
ATOM   1673  OG  SER A 158      24.424  53.435  57.713  1.00  0.00           O  
ATOM   1674  H   SER A 158      27.996  52.475  56.201  1.00  0.00           H  
ATOM   1675  HG  SER A 158      23.738  52.750  57.959  1.00  0.00           H  
ATOM   1676  N   LYS A 159      25.166  54.149  54.500  1.00  0.00           N  
ATOM   1677  CA  LYS A 159      25.147  55.440  53.725  1.00  0.00           C  
ATOM   1678  C   LYS A 159      24.463  56.629  54.416  1.00  0.00           C  
ATOM   1679  O   LYS A 159      23.232  56.630  54.490  1.00  0.00           O  
ATOM   1680  CB  LYS A 159      24.506  55.255  52.351  1.00  0.00           C  
ATOM   1681  CG  LYS A 159      25.394  55.965  51.366  1.00  0.00           C  
ATOM   1682  CD  LYS A 159      24.649  55.966  50.027  1.00  0.00           C  
ATOM   1683  CE  LYS A 159      23.404  56.929  50.090  1.00  0.00           C  
ATOM   1684  NZ  LYS A 159      22.591  56.814  48.908  1.00  0.00           N1+
ATOM   1685  H   LYS A 159      24.584  53.395  54.207  1.00  0.00           H  
ATOM   1686  HZ1 LYS A 159      23.055  57.149  48.084  1.00  0.00           H  
ATOM   1687  HZ2 LYS A 159      22.192  55.914  48.734  1.00  0.00           H  
ATOM   1688  HZ3 LYS A 159      21.808  57.391  49.159  1.00  0.00           H  
ATOM   1689  N   VAL A 160      25.170  57.757  54.386  1.00  0.00           N  
ATOM   1690  CA  VAL A 160      24.573  59.047  54.829  1.00  0.00           C  
ATOM   1691  C   VAL A 160      23.333  59.434  54.022  1.00  0.00           C  
ATOM   1692  O   VAL A 160      23.432  59.800  52.828  1.00  0.00           O  
ATOM   1693  CB  VAL A 160      25.525  60.280  54.929  1.00  0.00           C  
ATOM   1694  CG1 VAL A 160      24.805  61.472  55.598  1.00  0.00           C  
ATOM   1695  CG2 VAL A 160      26.674  59.815  55.769  1.00  0.00           C  
ATOM   1696  H   VAL A 160      25.968  57.779  53.793  1.00  0.00           H  
ATOM   1697  N   GLY A 161      22.148  59.318  54.537  1.00  0.00           N  
ATOM   1698  CA  GLY A 161      20.961  59.642  53.759  1.00  0.00           C  
ATOM   1699  C   GLY A 161      20.157  58.579  53.019  1.00  0.00           C  
ATOM   1700  O   GLY A 161      19.420  58.861  52.096  1.00  0.00           O  
ATOM   1701  H   GLY A 161      21.980  59.110  55.491  1.00  0.00           H  
ATOM   1702  N   GLN A 162      20.253  57.434  53.639  1.00  0.00           N  
ATOM   1703  CA  GLN A 162      19.490  56.236  53.192  1.00  0.00           C  
ATOM   1704  C   GLN A 162      18.986  55.440  54.450  1.00  0.00           C  
ATOM   1705  O   GLN A 162      19.574  55.475  55.544  1.00  0.00           O  
ATOM   1706  CB  GLN A 162      20.305  55.331  52.310  1.00  0.00           C  
ATOM   1707  CG  GLN A 162      19.436  55.223  51.071  1.00  0.00           C  
ATOM   1708  CD  GLN A 162      20.063  54.346  49.982  1.00  0.00           C  
ATOM   1709  NE2 GLN A 162      19.211  53.707  49.181  1.00  0.00           N  
ATOM   1710  OE1 GLN A 162      21.243  54.463  49.730  1.00  0.00           O  
ATOM   1711  H   GLN A 162      21.000  57.259  54.262  1.00  0.00           H  
ATOM   1712 1HE2 GLN A 162      18.212  53.761  49.129  1.00  0.00           H  
ATOM   1713 2HE2 GLN A 162      19.732  53.011  48.690  1.00  0.00           H  
ATOM   1714  N   GLY A 163      17.861  54.770  54.355  1.00  0.00           N  
ATOM   1715  CA  GLY A 163      17.135  54.125  55.464  1.00  0.00           C  
ATOM   1716  C   GLY A 163      17.759  52.840  56.059  1.00  0.00           C  
ATOM   1717  O   GLY A 163      18.119  52.732  57.202  1.00  0.00           O  
ATOM   1718  H   GLY A 163      17.438  54.556  53.463  1.00  0.00           H  
ATOM   1719  N   ASN A 164      18.027  51.864  55.122  1.00  0.00           N  
ATOM   1720  CA  ASN A 164      18.302  50.397  55.282  1.00  0.00           C  
ATOM   1721  C   ASN A 164      19.432  49.974  54.315  1.00  0.00           C  
ATOM   1722  O   ASN A 164      19.155  49.485  53.250  1.00  0.00           O  
ATOM   1723  CB  ASN A 164      16.972  49.708  55.028  1.00  0.00           C  
ATOM   1724  CG  ASN A 164      16.846  48.348  55.706  1.00  0.00           C  
ATOM   1725  ND2 ASN A 164      16.655  47.295  54.900  1.00  0.00           N  
ATOM   1726  OD1 ASN A 164      17.088  48.196  56.863  1.00  0.00           O  
ATOM   1727  H   ASN A 164      17.882  52.148  54.169  1.00  0.00           H  
ATOM   1728 1HD2 ASN A 164      16.594  47.345  53.900  1.00  0.00           H  
ATOM   1729 2HD2 ASN A 164      16.469  46.432  55.364  1.00  0.00           H  
ATOM   1730  N   THR A 165      20.591  50.464  54.667  1.00  0.00           N  
ATOM   1731  CA  THR A 165      21.747  50.141  53.907  1.00  0.00           C  
ATOM   1732  C   THR A 165      22.862  49.378  54.712  1.00  0.00           C  
ATOM   1733  O   THR A 165      23.876  48.964  54.143  1.00  0.00           O  
ATOM   1734  CB  THR A 165      22.409  51.343  53.190  1.00  0.00           C  
ATOM   1735  CG2 THR A 165      21.470  51.900  52.100  1.00  0.00           C  
ATOM   1736  OG1 THR A 165      22.990  52.258  54.082  1.00  0.00           O  
ATOM   1737  H   THR A 165      20.713  50.951  55.533  1.00  0.00           H  
ATOM   1738  HG1 THR A 165      22.283  52.543  54.729  1.00  0.00           H  
ATOM   1739  N   GLU A 166      22.586  49.201  55.981  1.00  0.00           N  
ATOM   1740  CA  GLU A 166      23.439  48.319  56.868  1.00  0.00           C  
ATOM   1741  C   GLU A 166      23.637  46.863  56.286  1.00  0.00           C  
ATOM   1742  O   GLU A 166      22.739  46.053  56.403  1.00  0.00           O  
ATOM   1743  CB  GLU A 166      22.643  48.252  58.228  1.00  0.00           C  
ATOM   1744  CG  GLU A 166      22.657  49.458  59.145  1.00  0.00           C  
ATOM   1745  CD  GLU A 166      21.981  50.641  58.485  1.00  0.00           C  
ATOM   1746  OE1 GLU A 166      20.825  50.536  58.064  1.00  0.00           O  
ATOM   1747  OE2 GLU A 166      22.617  51.669  58.240  1.00  0.00           O1-
ATOM   1748  H   GLU A 166      21.903  49.781  56.424  1.00  0.00           H  
ATOM   1749  N   ARG A 167      24.823  46.750  55.685  1.00  0.00           N  
ATOM   1750  CA  ARG A 167      25.291  45.464  55.141  1.00  0.00           C  
ATOM   1751  C   ARG A 167      26.884  45.196  55.131  1.00  0.00           C  
ATOM   1752  O   ARG A 167      27.777  46.065  55.087  1.00  0.00           O  
ATOM   1753  CB  ARG A 167      24.695  45.349  53.714  1.00  0.00           C  
ATOM   1754  CG  ARG A 167      25.042  46.476  52.724  1.00  0.00           C  
ATOM   1755  CD  ARG A 167      24.476  46.163  51.333  1.00  0.00           C  
ATOM   1756  NE  ARG A 167      24.525  47.399  50.532  1.00  0.00           N  
ATOM   1757  CZ  ARG A 167      23.570  48.313  50.220  1.00  0.00           C  
ATOM   1758  NH1 ARG A 167      22.265  48.130  50.495  1.00  0.00           N1+
ATOM   1759  NH2 ARG A 167      23.732  49.035  49.145  1.00  0.00           N  
ATOM   1760  H   ARG A 167      25.423  47.535  55.571  1.00  0.00           H  
ATOM   1761  HE  ARG A 167      25.414  47.605  50.130  1.00  0.00           H  
ATOM   1762 1HH1 ARG A 167      21.964  47.221  50.784  1.00  0.00           H  
ATOM   1763 2HH1 ARG A 167      21.599  48.820  50.219  1.00  0.00           H  
ATOM   1764 1HH2 ARG A 167      24.464  48.851  48.497  1.00  0.00           H  
ATOM   1765 2HH2 ARG A 167      23.102  49.785  48.942  1.00  0.00           H  
ATOM   1766  N   THR A 168      27.214  43.920  55.304  1.00  0.00           N  
ATOM   1767  CA  THR A 168      28.628  43.396  55.428  1.00  0.00           C  
ATOM   1768  C   THR A 168      29.292  43.209  54.065  1.00  0.00           C  
ATOM   1769  O   THR A 168      28.789  42.432  53.268  1.00  0.00           O  
ATOM   1770  CB  THR A 168      28.667  42.056  56.190  1.00  0.00           C  
ATOM   1771  CG2 THR A 168      28.700  42.272  57.697  1.00  0.00           C  
ATOM   1772  OG1 THR A 168      27.550  41.318  55.748  1.00  0.00           O  
ATOM   1773  H   THR A 168      26.475  43.255  55.348  1.00  0.00           H  
ATOM   1774  HG1 THR A 168      27.766  40.360  55.946  1.00  0.00           H  
ATOM   1775  N   VAL A 169      30.414  43.905  53.790  1.00  0.00           N  
ATOM   1776  CA  VAL A 169      31.368  43.491  52.745  1.00  0.00           C  
ATOM   1777  C   VAL A 169      32.529  42.657  53.350  1.00  0.00           C  
ATOM   1778  O   VAL A 169      32.949  42.728  54.524  1.00  0.00           O  
ATOM   1779  CB  VAL A 169      31.779  44.719  51.900  1.00  0.00           C  
ATOM   1780  CG1 VAL A 169      30.593  45.427  51.252  1.00  0.00           C  
ATOM   1781  CG2 VAL A 169      32.720  45.664  52.628  1.00  0.00           C  
ATOM   1782  H   VAL A 169      30.680  44.667  54.386  1.00  0.00           H  
ATOM   1783  N   TRP A 170      33.062  41.802  52.508  1.00  0.00           N  
ATOM   1784  CA  TRP A 170      34.126  40.772  52.733  1.00  0.00           C  
ATOM   1785  C   TRP A 170      35.447  41.006  52.127  1.00  0.00           C  
ATOM   1786  O   TRP A 170      35.671  40.652  50.949  1.00  0.00           O  
ATOM   1787  CB  TRP A 170      33.547  39.396  52.482  1.00  0.00           C  
ATOM   1788  CG  TRP A 170      32.326  39.081  53.301  1.00  0.00           C  
ATOM   1789  CD1 TRP A 170      31.065  39.154  52.829  1.00  0.00           C  
ATOM   1790  CD2 TRP A 170      32.293  38.618  54.609  1.00  0.00           C  
ATOM   1791  CE2 TRP A 170      30.916  38.365  54.872  1.00  0.00           C  
ATOM   1792  CE3 TRP A 170      33.284  38.142  55.437  1.00  0.00           C  
ATOM   1793  NE1 TRP A 170      30.218  38.702  53.790  1.00  0.00           N  
ATOM   1794  CZ2 TRP A 170      30.607  37.616  55.971  1.00  0.00           C  
ATOM   1795  CZ3 TRP A 170      32.904  37.421  56.548  1.00  0.00           C  
ATOM   1796  CH2 TRP A 170      31.575  37.117  56.822  1.00  0.00           C  
ATOM   1797  H   TRP A 170      32.776  41.793  51.547  1.00  0.00           H  
ATOM   1798  HD1 TRP A 170      30.696  39.823  52.054  1.00  0.00           H  
ATOM   1799  HE1 TRP A 170      29.226  38.697  53.789  1.00  0.00           H  
ATOM   1800  HE3 TRP A 170      34.348  38.272  55.218  1.00  0.00           H  
ATOM   1801  HZ2 TRP A 170      29.567  37.307  56.042  1.00  0.00           H  
ATOM   1802  HZ3 TRP A 170      33.711  37.017  57.153  1.00  0.00           H  
ATOM   1803  HH2 TRP A 170      31.315  36.451  57.648  1.00  0.00           H  
ATOM   1804  N   GLN A 171      36.351  41.214  53.037  1.00  0.00           N  
ATOM   1805  CA  GLN A 171      37.759  41.400  52.683  1.00  0.00           C  
ATOM   1806  C   GLN A 171      38.616  40.167  53.026  1.00  0.00           C  
ATOM   1807  O   GLN A 171      38.731  39.934  54.236  1.00  0.00           O  
ATOM   1808  CB  GLN A 171      38.275  42.675  53.395  1.00  0.00           C  
ATOM   1809  CG  GLN A 171      39.606  43.223  52.853  1.00  0.00           C  
ATOM   1810  CD  GLN A 171      40.547  43.875  53.841  1.00  0.00           C  
ATOM   1811  NE2 GLN A 171      40.663  45.200  53.725  1.00  0.00           N  
ATOM   1812  OE1 GLN A 171      41.150  43.291  54.745  1.00  0.00           O  
ATOM   1813  H   GLN A 171      36.079  41.225  53.999  1.00  0.00           H  
ATOM   1814 1HE2 GLN A 171      40.088  45.612  53.018  1.00  0.00           H  
ATOM   1815 2HE2 GLN A 171      41.278  45.622  54.399  1.00  0.00           H  
ATOM   1816  N   TYR A 172      38.925  39.321  52.036  1.00  0.00           N  
ATOM   1817  CA  TYR A 172      39.759  38.093  52.208  1.00  0.00           C  
ATOM   1818  C   TYR A 172      41.270  38.337  52.149  1.00  0.00           C  
ATOM   1819  O   TYR A 172      41.833  38.421  51.052  1.00  0.00           O  
ATOM   1820  CB  TYR A 172      39.358  37.119  51.125  1.00  0.00           C  
ATOM   1821  CG  TYR A 172      38.175  36.265  51.571  1.00  0.00           C  
ATOM   1822  CD1 TYR A 172      38.464  34.979  52.067  1.00  0.00           C  
ATOM   1823  CD2 TYR A 172      36.919  36.779  51.456  1.00  0.00           C  
ATOM   1824  CE1 TYR A 172      37.468  34.289  52.718  1.00  0.00           C  
ATOM   1825  CE2 TYR A 172      35.887  36.048  52.037  1.00  0.00           C  
ATOM   1826  CZ  TYR A 172      36.127  34.817  52.637  1.00  0.00           C  
ATOM   1827  OH  TYR A 172      35.092  34.180  53.265  1.00  0.00           O  
ATOM   1828  H   TYR A 172      38.803  39.663  51.105  1.00  0.00           H  
ATOM   1829  HD1 TYR A 172      39.394  34.461  51.839  1.00  0.00           H  
ATOM   1830  HD2 TYR A 172      36.781  37.831  51.178  1.00  0.00           H  
ATOM   1831  HE1 TYR A 172      37.640  33.269  53.054  1.00  0.00           H  
ATOM   1832  HE2 TYR A 172      34.877  36.447  52.175  1.00  0.00           H  
ATOM   1833  HH  TYR A 172      35.533  33.370  53.645  1.00  0.00           H  
ATOM   1834  N   HIS A 173      41.831  38.867  53.240  1.00  0.00           N  
ATOM   1835  CA  HIS A 173      43.267  39.176  53.346  1.00  0.00           C  
ATOM   1836  C   HIS A 173      44.056  37.925  53.663  1.00  0.00           C  
ATOM   1837  O   HIS A 173      44.170  37.444  54.773  1.00  0.00           O  
ATOM   1838  CB  HIS A 173      43.351  40.333  54.321  1.00  0.00           C  
ATOM   1839  CG  HIS A 173      44.714  40.957  54.608  1.00  0.00           C  
ATOM   1840  CD2 HIS A 173      45.627  41.323  53.690  1.00  0.00           C  
ATOM   1841  ND1 HIS A 173      45.001  41.617  55.748  1.00  0.00           N  
ATOM   1842  CE1 HIS A 173      46.055  42.447  55.520  1.00  0.00           C  
ATOM   1843  NE2 HIS A 173      46.413  42.212  54.242  1.00  0.00           N  
ATOM   1844  H   HIS A 173      41.223  39.383  53.842  1.00  0.00           H  
ATOM   1845  HD2 HIS A 173      45.861  40.811  52.759  1.00  0.00           H  
ATOM   1846  HE1 HIS A 173      46.354  43.313  56.103  1.00  0.00           H  
ATOM   1847  HE2 HIS A 173      47.171  42.677  53.787  1.00  0.00           H  
ATOM   1848  N   PHE A 174      44.714  37.408  52.608  1.00  0.00           N  
ATOM   1849  CA  PHE A 174      45.633  36.260  52.728  1.00  0.00           C  
ATOM   1850  C   PHE A 174      46.903  36.593  53.519  1.00  0.00           C  
ATOM   1851  O   PHE A 174      47.662  37.479  53.158  1.00  0.00           O  
ATOM   1852  CB  PHE A 174      45.925  35.699  51.325  1.00  0.00           C  
ATOM   1853  CG  PHE A 174      46.506  34.300  51.403  1.00  0.00           C  
ATOM   1854  CD1 PHE A 174      45.683  33.219  51.313  1.00  0.00           C  
ATOM   1855  CD2 PHE A 174      47.876  34.092  51.502  1.00  0.00           C  
ATOM   1856  CE1 PHE A 174      46.098  31.906  51.406  1.00  0.00           C  
ATOM   1857  CE2 PHE A 174      48.319  32.781  51.587  1.00  0.00           C  
ATOM   1858  CZ  PHE A 174      47.480  31.691  51.553  1.00  0.00           C  
ATOM   1859  H   PHE A 174      44.521  37.660  51.662  1.00  0.00           H  
ATOM   1860  HD1 PHE A 174      44.671  33.401  50.949  1.00  0.00           H  
ATOM   1861  HD2 PHE A 174      48.634  34.872  51.439  1.00  0.00           H  
ATOM   1862  HE1 PHE A 174      45.436  31.047  51.265  1.00  0.00           H  
ATOM   1863  HE2 PHE A 174      49.396  32.679  51.696  1.00  0.00           H  
ATOM   1864  HZ  PHE A 174      47.967  30.737  51.356  1.00  0.00           H
[truncated: 2,089,421 more chars]
