# Supplementary material for: Structural insights into the pSer/pThr dependent regulation of the SHP2 tyrosine phosphatase in insulin and CD28 signaling
Source: Nat Commun. 2022 Sep 16;13:5439. doi: 10.1038/s41467-022-32918-5 (PMC9481563; doi:10.1038/s41467-022-32918-5)
Supplement: Supplementary file 4 — Supplementary dataset 2 [file 41467_2022_32918_MOESM4_ESM.zip › p0SRev-IRS1-04-dynamics.pdb]

MODEL        1
ATOM      1  N   GLY A   5      57.490  21.640  27.900  1.00  0.00           N  
ATOM      2  CA  GLY A   5      57.290  22.070  29.330  1.00  0.00           C  
ATOM      3  C   GLY A   5      56.630  23.390  29.640  1.00  0.00           C  
ATOM      4  O   GLY A   5      55.890  23.990  28.820  1.00  0.00           O  
ATOM      5  H1  GLY A   5      57.700  22.480  27.400  1.00  0.00           H  
ATOM      6  H2  GLY A   5      58.300  21.060  27.910  1.00  0.00           H  
ATOM      7  H3  GLY A   5      56.730  21.060  27.580  1.00  0.00           H  
ATOM      8  N   PHE A   6      56.840  23.840  30.880  1.00  0.00           N  
ATOM      9  CA  PHE A   6      56.240  25.040  31.430  1.00  0.00           C  
ATOM     10  C   PHE A   6      56.720  26.470  31.030  1.00  0.00           C  
ATOM     11  O   PHE A   6      55.840  27.200  30.670  1.00  0.00           O  
ATOM     12  CB  PHE A   6      56.110  25.060  32.980  1.00  0.00           C  
ATOM     13  CG  PHE A   6      55.200  23.810  33.390  1.00  0.00           C  
ATOM     14  CD1 PHE A   6      53.810  23.860  33.360  1.00  0.00           C  
ATOM     15  CD2 PHE A   6      55.760  22.610  33.770  1.00  0.00           C  
ATOM     16  CE1 PHE A   6      53.070  22.740  33.710  1.00  0.00           C  
ATOM     17  CE2 PHE A   6      55.090  21.480  34.130  1.00  0.00           C  
ATOM     18  CZ  PHE A   6      53.730  21.560  34.150  1.00  0.00           C  
ATOM     19  H   PHE A   6      57.210  23.240  31.580  1.00  0.00           H  
ATOM     20  HD1 PHE A   6      53.460  24.690  32.740  1.00  0.00           H  
ATOM     21  HD2 PHE A   6      56.840  22.610  33.860  1.00  0.00           H  
ATOM     22  HE1 PHE A   6      52.030  22.870  33.420  1.00  0.00           H  
ATOM     23  HE2 PHE A   6      55.580  20.580  34.490  1.00  0.00           H  
ATOM     24  HZ  PHE A   6      53.150  20.750  34.590  1.00  0.00           H  
ATOM     25  N   TRP A   7      58.000  26.560  30.710  1.00  0.00           N  
ATOM     26  CA  TRP A   7      58.470  27.870  30.090  1.00  0.00           C  
ATOM     27  C   TRP A   7      58.030  27.940  28.600  1.00  0.00           C  
ATOM     28  O   TRP A   7      57.500  28.980  28.250  1.00  0.00           O  
ATOM     29  CB  TRP A   7      59.990  28.090  30.210  1.00  0.00           C  
ATOM     30  CG  TRP A   7      60.400  29.280  31.060  1.00  0.00           C  
ATOM     31  CD1 TRP A   7      60.580  29.210  32.370  1.00  0.00           C  
ATOM     32  CD2 TRP A   7      60.290  30.630  30.720  1.00  0.00           C  
ATOM     33  CE2 TRP A   7      60.470  31.320  31.930  1.00  0.00           C  
ATOM     34  CE3 TRP A   7      59.970  31.320  29.540  1.00  0.00           C  
ATOM     35  NE1 TRP A   7      60.590  30.450  32.900  1.00  0.00           N  
ATOM     36  CZ2 TRP A   7      60.320  32.690  31.920  1.00  0.00           C  
ATOM     37  CZ3 TRP A   7      59.660  32.680  29.550  1.00  0.00           C  
ATOM     38  CH2 TRP A   7      59.950  33.310  30.770  1.00  0.00           C  
ATOM     39  H   TRP A   7      58.710  25.990  31.130  1.00  0.00           H  
ATOM     40  HD1 TRP A   7      60.980  28.330  32.880  1.00  0.00           H  
ATOM     41  HE1 TRP A   7      60.530  30.740  33.860  1.00  0.00           H  
ATOM     42  HE3 TRP A   7      60.080  30.940  28.530  1.00  0.00           H  
ATOM     43  HZ2 TRP A   7      60.350  33.280  32.840  1.00  0.00           H  
ATOM     44  HZ3 TRP A   7      58.880  33.100  28.910  1.00  0.00           H  
ATOM     45  HH2 TRP A   7      59.780  34.390  30.700  1.00  0.00           H  
ATOM     46  N   GLU A   8      58.010  26.840  27.870  1.00  0.00           N  
ATOM     47  CA  GLU A   8      57.340  26.740  26.540  1.00  0.00           C  
ATOM     48  C   GLU A   8      55.850  27.130  26.620  1.00  0.00           C  
ATOM     49  O   GLU A   8      55.430  28.040  25.890  1.00  0.00           O  
ATOM     50  CB  GLU A   8      57.350  25.320  26.010  1.00  0.00           C  
ATOM     51  CG  GLU A   8      58.700  24.990  25.400  1.00  0.00           C  
ATOM     52  CD  GLU A   8      59.780  24.680  26.490  1.00  0.00           C  
ATOM     53  OE1 GLU A   8      60.930  25.140  26.340  1.00  0.00           O  
ATOM     54  OE2 GLU A   8      59.530  23.870  27.450  1.00  0.00           O1-
ATOM     55  H   GLU A   8      58.590  26.080  28.180  1.00  0.00           H  
ATOM     56  N   GLU A   9      55.150  26.580  27.500  1.00  0.00           N  
ATOM     57  CA  GLU A   9      53.770  26.980  27.720  1.00  0.00           C  
ATOM     58  C   GLU A   9      53.590  28.450  27.950  1.00  0.00           C  
ATOM     59  O   GLU A   9      53.010  29.160  27.140  1.00  0.00           O  
ATOM     60  CB  GLU A   9      53.020  26.120  28.760  1.00  0.00           C  
ATOM     61  CG  GLU A   9      52.300  24.850  28.320  1.00  0.00           C  
ATOM     62  CD  GLU A   9      51.640  24.020  29.380  1.00  0.00           C  
ATOM     63  OE1 GLU A   9      52.140  22.920  29.660  1.00  0.00           O  
ATOM     64  OE2 GLU A   9      50.540  24.370  29.840  1.00  0.00           O1-
ATOM     65  H   GLU A   9      55.380  25.720  27.970  1.00  0.00           H  
ATOM     66  N   PHE A  10      54.280  28.960  28.940  1.00  0.00           N  
ATOM     67  CA  PHE A  10      54.500  30.430  29.240  1.00  0.00           C  
ATOM     68  C   PHE A  10      54.950  31.330  28.080  1.00  0.00           C  
ATOM     69  O   PHE A  10      54.330  32.370  27.860  1.00  0.00           O  
ATOM     70  CB  PHE A  10      55.400  30.660  30.430  1.00  0.00           C  
ATOM     71  CG  PHE A  10      55.690  32.080  30.940  1.00  0.00           C  
ATOM     72  CD1 PHE A  10      54.840  33.170  30.650  1.00  0.00           C  
ATOM     73  CD2 PHE A  10      56.740  32.330  31.780  1.00  0.00           C  
ATOM     74  CE1 PHE A  10      55.230  34.480  31.030  1.00  0.00           C  
ATOM     75  CE2 PHE A  10      57.120  33.610  32.140  1.00  0.00           C  
ATOM     76  CZ  PHE A  10      56.350  34.700  31.760  1.00  0.00           C  
ATOM     77  H   PHE A  10      54.830  28.400  29.560  1.00  0.00           H  
ATOM     78  HD1 PHE A  10      53.820  33.080  30.260  1.00  0.00           H  
ATOM     79  HD2 PHE A  10      57.420  31.490  31.950  1.00  0.00           H  
ATOM     80  HE1 PHE A  10      54.780  35.380  30.610  1.00  0.00           H  
ATOM     81  HE2 PHE A  10      57.920  33.770  32.860  1.00  0.00           H  
ATOM     82  HZ  PHE A  10      56.550  35.720  32.110  1.00  0.00           H  
ATOM     83  N   GLU A  11      55.950  30.950  27.260  1.00  0.00           N  
ATOM     84  CA  GLU A  11      56.670  31.810  26.250  1.00  0.00           C  
ATOM     85  C   GLU A  11      55.810  32.290  25.040  1.00  0.00           C  
ATOM     86  O   GLU A  11      55.750  33.490  24.840  1.00  0.00           O  
ATOM     87  CB  GLU A  11      57.910  31.120  25.790  1.00  0.00           C  
ATOM     88  CG  GLU A  11      58.920  32.150  25.240  1.00  0.00           C  
ATOM     89  CD  GLU A  11      60.080  31.490  24.430  1.00  0.00           C  
ATOM     90  OE1 GLU A  11      61.300  31.810  24.650  1.00  0.00           O  
ATOM     91  OE2 GLU A  11      59.920  30.550  23.630  1.00  0.00           O1-
ATOM     92  H   GLU A  11      56.220  29.980  27.300  1.00  0.00           H  
ATOM     93  N   THR A  12      54.920  31.430  24.460  1.00  0.00           N  
ATOM     94  CA  THR A  12      53.980  31.820  23.400  1.00  0.00           C  
ATOM     95  C   THR A  12      52.960  32.940  23.680  1.00  0.00           C  
ATOM     96  O   THR A  12      52.850  33.980  22.970  1.00  0.00           O  
ATOM     97  CB  THR A  12      53.190  30.600  22.940  1.00  0.00           C  
ATOM     98  CG2 THR A  12      53.810  29.920  21.700  1.00  0.00           C  
ATOM     99  OG1 THR A  12      52.980  29.800  24.110  1.00  0.00           O  
ATOM    100  H   THR A  12      54.720  30.550  24.900  1.00  0.00           H  
ATOM    101  HG1 THR A  12      53.160  28.830  23.920  1.00  0.00           H  
ATOM    102  N   LEU A  13      52.350  32.830  24.850  1.00  0.00           N  
ATOM    103  CA  LEU A  13      51.510  33.840  25.520  1.00  0.00           C  
ATOM    104  C   LEU A  13      52.270  35.190  25.700  1.00  0.00           C  
ATOM    105  O   LEU A  13      51.720  36.180  25.430  1.00  0.00           O  
ATOM    106  CB  LEU A  13      51.120  33.270  26.880  1.00  0.00           C  
ATOM    107  CG  LEU A  13      50.330  31.910  26.780  1.00  0.00           C  
ATOM    108  CD1 LEU A  13      50.230  31.250  28.160  1.00  0.00           C  
ATOM    109  CD2 LEU A  13      48.910  32.150  26.290  1.00  0.00           C  
ATOM    110  H   LEU A  13      52.420  31.930  25.270  1.00  0.00           H  
ATOM    111  N   GLN A  14      53.490  35.140  26.150  1.00  0.00           N  
ATOM    112  CA  GLN A  14      54.360  36.290  26.180  1.00  0.00           C  
ATOM    113  C   GLN A  14      54.760  36.890  24.830  1.00  0.00           C  
ATOM    114  O   GLN A  14      54.410  37.980  24.530  1.00  0.00           O  
ATOM    115  CB  GLN A  14      55.600  36.230  27.040  1.00  0.00           C  
ATOM    116  CG  GLN A  14      56.020  37.610  27.530  1.00  0.00           C  
ATOM    117  CD  GLN A  14      56.840  37.590  28.810  1.00  0.00           C  
ATOM    118  NE2 GLN A  14      58.120  37.380  28.590  1.00  0.00           N  
ATOM    119  OE1 GLN A  14      56.460  37.890  29.980  1.00  0.00           O  
ATOM    120  H   GLN A  14      53.910  34.250  26.370  1.00  0.00           H  
ATOM    121 1HE2 GLN A  14      58.440  37.050  27.700  1.00  0.00           H  
ATOM    122 2HE2 GLN A  14      58.820  37.700  29.230  1.00  0.00           H  
ATOM    123  N   GLN A  15      55.080  36.010  23.900  1.00  0.00           N  
ATOM    124  CA  GLN A  15      55.540  36.280  22.560  1.00  0.00           C  
ATOM    125  C   GLN A  15      54.650  36.990  21.500  1.00  0.00           C  
ATOM    126  O   GLN A  15      55.160  37.400  20.460  1.00  0.00           O  
ATOM    127  CB  GLN A  15      56.000  34.920  22.010  1.00  0.00           C  
ATOM    128  CG  GLN A  15      57.320  35.040  21.270  1.00  0.00           C  
ATOM    129  CD  GLN A  15      57.640  33.890  20.390  1.00  0.00           C  
ATOM    130  NE2 GLN A  15      58.520  33.080  20.840  1.00  0.00           N  
ATOM    131  OE1 GLN A  15      57.240  33.810  19.240  1.00  0.00           O  
ATOM    132  H   GLN A  15      55.100  35.050  24.180  1.00  0.00           H  
ATOM    133 1HE2 GLN A  15      58.870  33.230  21.770  1.00  0.00           H  
ATOM    134 2HE2 GLN A  15      58.950  32.370  20.280  1.00  0.00           H  
ATOM    135  N   GLN A  16      53.420  37.190  21.930  1.00  0.00           N  
ATOM    136  CA  GLN A  16      52.260  37.770  21.190  1.00  0.00           C  
ATOM    137  C   GLN A  16      52.100  39.270  21.030  1.00  0.00           C  
ATOM    138  O   GLN A  16      51.220  39.580  20.200  1.00  0.00           O  
ATOM    139  CB  GLN A  16      51.150  37.110  21.940  1.00  0.00           C  
ATOM    140  CG  GLN A  16      49.730  37.040  21.340  1.00  0.00           C  
ATOM    141  CD  GLN A  16      48.820  36.160  22.140  1.00  0.00           C  
ATOM    142  NE2 GLN A  16      48.150  36.750  22.990  1.00  0.00           N  
ATOM    143  OE1 GLN A  16      48.820  34.940  22.120  1.00  0.00           O  
ATOM    144  H   GLN A  16      53.160  36.790  22.810  1.00  0.00           H  
ATOM    145 1HE2 GLN A  16      48.190  37.750  22.960  1.00  0.00           H  
ATOM    146 2HE2 GLN A  16      47.300  36.300  23.270  1.00  0.00           H  
ATOM    147  N   GLU A  17      52.780  40.220  21.690  1.00  0.00           N  
ATOM    148  CA  GLU A  17      52.390  41.670  21.570  1.00  0.00           C  
ATOM    149  C   GLU A  17      52.310  42.390  20.190  1.00  0.00           C  
ATOM    150  O   GLU A  17      51.330  43.180  20.130  1.00  0.00           O  
ATOM    151  CB  GLU A  17      53.180  42.550  22.580  1.00  0.00           C  
ATOM    152  CG  GLU A  17      54.660  42.450  22.600  1.00  0.00           C  
ATOM    153  CD  GLU A  17      55.420  42.490  21.220  1.00  0.00           C  
ATOM    154  OE1 GLU A  17      55.850  43.570  20.800  1.00  0.00           O  
ATOM    155  OE2 GLU A  17      55.640  41.420  20.700  1.00  0.00           O1-
ATOM    156  H   GLU A  17      53.700  40.080  22.060  1.00  0.00           H  
ATOM    157  N   CYS A  18      53.140  42.070  19.200  1.00  0.00           N  
ATOM    158  CA  CYS A  18      53.070  42.540  17.830  1.00  0.00           C  
ATOM    159  C   CYS A  18      51.940  41.900  17.040  1.00  0.00           C  
ATOM    160  O   CYS A  18      51.730  42.210  15.870  1.00  0.00           O  
ATOM    161  CB  CYS A  18      54.360  42.170  17.090  1.00  0.00           C  
ATOM    162  SG  CYS A  18      55.910  42.840  17.740  1.00  0.00           S  
ATOM    163  H   CYS A  18      53.950  41.510  19.380  1.00  0.00           H  
ATOM    164  HG  CYS A  18      56.110  42.220  18.900  1.00  0.00           H  
ATOM    165  N   LYS A  19      51.390  40.800  17.520  1.00  0.00           N  
ATOM    166  CA  LYS A  19      50.210  40.150  17.010  1.00  0.00           C  
ATOM    167  C   LYS A  19      48.860  40.570  17.640  1.00  0.00           C  
ATOM    168  O   LYS A  19      48.070  41.260  17.010  1.00  0.00           O  
ATOM    169  CB  LYS A  19      50.380  38.660  16.860  1.00  0.00           C  
ATOM    170  CG  LYS A  19      50.950  38.190  15.530  1.00  0.00           C  
ATOM    171  CD  LYS A  19      50.870  36.630  15.400  1.00  0.00           C  
ATOM    172  CE  LYS A  19      51.470  36.050  14.100  1.00  0.00           C  
ATOM    173  NZ  LYS A  19      50.880  36.590  12.920  1.00  0.00           N1+
ATOM    174  H   LYS A  19      51.770  40.230  18.250  1.00  0.00           H  
ATOM    175  HZ1 LYS A  19      49.940  36.890  13.070  1.00  0.00           H  
ATOM    176  HZ2 LYS A  19      51.510  37.300  12.600  1.00  0.00           H  
ATOM    177  HZ3 LYS A  19      50.930  35.900  12.190  1.00  0.00           H  
ATOM    178  N   LEU A  20      48.870  40.630  18.930  1.00  0.00           N  
ATOM    179  CA  LEU A  20      47.710  41.020  19.760  1.00  0.00           C  
ATOM    180  C   LEU A  20      48.060  42.280  20.600  1.00  0.00           C  
ATOM    181  O   LEU A  20      48.940  42.250  21.430  1.00  0.00           O  
ATOM    182  CB  LEU A  20      47.150  39.880  20.590  1.00  0.00           C  
ATOM    183  CG  LEU A  20      45.830  40.050  21.280  1.00  0.00           C  
ATOM    184  CD1 LEU A  20      44.710  40.180  20.220  1.00  0.00           C  
ATOM    185  CD2 LEU A  20      45.410  38.910  22.190  1.00  0.00           C  
ATOM    186  H   LEU A  20      49.750  40.490  19.390  1.00  0.00           H  
ATOM    187  N   LEU A  21      47.580  43.350  19.910  1.00  0.00           N  
ATOM    188  CA  LEU A  21      47.720  44.710  20.510  1.00  0.00           C  
ATOM    189  C   LEU A  21      46.350  45.510  20.420  1.00  0.00           C  
ATOM    190  O   LEU A  21      45.420  45.230  19.640  1.00  0.00           O  
ATOM    191  CB  LEU A  21      48.740  45.580  19.780  1.00  0.00           C  
ATOM    192  CG  LEU A  21      48.440  46.000  18.280  1.00  0.00           C  
ATOM    193  CD1 LEU A  21      49.230  47.190  17.850  1.00  0.00           C  
ATOM    194  CD2 LEU A  21      48.770  44.780  17.390  1.00  0.00           C  
ATOM    195  H   LEU A  21      46.980  43.380  19.110  1.00  0.00           H  
ATOM    196  N   TYR A  22      46.370  46.550  21.340  1.00  0.00           N  
ATOM    197  CA  TYR A  22      45.130  47.340  21.520  1.00  0.00           C  
ATOM    198  C   TYR A  22      45.510  48.680  22.120  1.00  0.00           C  
ATOM    199  O   TYR A  22      46.430  48.780  22.970  1.00  0.00           O  
ATOM    200  CB  TYR A  22      44.220  46.760  22.640  1.00  0.00           C  
ATOM    201  CG  TYR A  22      43.350  45.570  22.180  1.00  0.00           C  
ATOM    202  CD1 TYR A  22      42.130  45.670  21.540  1.00  0.00           C  
ATOM    203  CD2 TYR A  22      43.880  44.330  22.470  1.00  0.00           C  
ATOM    204  CE1 TYR A  22      41.490  44.560  21.120  1.00  0.00           C  
ATOM    205  CE2 TYR A  22      43.300  43.190  21.960  1.00  0.00           C  
ATOM    206  CZ  TYR A  22      42.080  43.310  21.280  1.00  0.00           C  
ATOM    207  OH  TYR A  22      41.440  42.210  20.720  1.00  0.00           O  
ATOM    208  H   TYR A  22      47.120  46.770  21.960  1.00  0.00           H  
ATOM    209  HD1 TYR A  22      41.810  46.690  21.320  1.00  0.00           H  
ATOM    210  HD2 TYR A  22      44.710  44.280  23.170  1.00  0.00           H  
ATOM    211  HE1 TYR A  22      40.530  44.670  20.620  1.00  0.00           H  
ATOM    212  HE2 TYR A  22      43.720  42.210  22.220  1.00  0.00           H  
ATOM    213  HH  TYR A  22      40.990  42.360  19.840  1.00  0.00           H  
ATOM    214  N   SER A  23      44.690  49.710  21.710  1.00  0.00           N  
ATOM    215  CA  SER A  23      44.880  51.160  21.970  1.00  0.00           C  
ATOM    216  C   SER A  23      44.870  51.490  23.430  1.00  0.00           C  
ATOM    217  O   SER A  23      43.920  51.290  24.200  1.00  0.00           O  
ATOM    218  CB  SER A  23      43.740  52.040  21.330  1.00  0.00           C  
ATOM    219  OG  SER A  23      44.030  53.420  21.210  1.00  0.00           O  
ATOM    220  H   SER A  23      43.860  49.560  21.180  1.00  0.00           H  
ATOM    221  HG  SER A  23      43.350  53.950  21.710  1.00  0.00           H  
ATOM    222  N   ARG A  24      45.880  52.260  23.850  1.00  0.00           N  
ATOM    223  CA  ARG A  24      46.170  52.660  25.210  1.00  0.00           C  
ATOM    224  C   ARG A  24      46.030  54.160  25.610  1.00  0.00           C  
ATOM    225  O   ARG A  24      46.300  54.620  26.740  1.00  0.00           O  
ATOM    226  CB  ARG A  24      47.510  52.140  25.790  1.00  0.00           C  
ATOM    227  CG  ARG A  24      47.530  50.650  25.690  1.00  0.00           C  
ATOM    228  CD  ARG A  24      48.620  50.070  26.600  1.00  0.00           C  
ATOM    229  NE  ARG A  24      49.970  50.200  25.980  1.00  0.00           N  
ATOM    230  CZ  ARG A  24      51.120  50.120  26.700  1.00  0.00           C  
ATOM    231  NH1 ARG A  24      51.150  49.740  28.010  1.00  0.00           N1+
ATOM    232  NH2 ARG A  24      52.310  50.200  26.070  1.00  0.00           N  
ATOM    233  H   ARG A  24      46.500  52.670  23.170  1.00  0.00           H  
ATOM    234  HE  ARG A  24      50.070  50.220  24.990  1.00  0.00           H  
ATOM    235 1HH1 ARG A  24      50.330  49.470  28.520  1.00  0.00           H  
ATOM    236 2HH1 ARG A  24      52.050  49.850  28.420  1.00  0.00           H  
ATOM    237 1HH2 ARG A  24      52.420  50.470  25.110  1.00  0.00           H  
ATOM    238 2HH2 ARG A  24      53.140  49.840  26.480  1.00  0.00           H  
ATOM    239  N   LYS A  25      45.290  54.910  24.790  1.00  0.00           N  
ATOM    240  CA  LYS A  25      45.340  56.390  24.870  1.00  0.00           C  
ATOM    241  C   LYS A  25      44.650  57.020  26.050  1.00  0.00           C  
ATOM    242  O   LYS A  25      45.160  57.990  26.560  1.00  0.00           O  
ATOM    243  CB  LYS A  25      44.950  57.070  23.560  1.00  0.00           C  
ATOM    244  CG  LYS A  25      45.460  56.270  22.330  1.00  0.00           C  
ATOM    245  CD  LYS A  25      44.930  56.900  21.030  1.00  0.00           C  
ATOM    246  CE  LYS A  25      43.440  56.600  20.760  1.00  0.00           C  
ATOM    247  NZ  LYS A  25      42.520  57.500  21.440  1.00  0.00           N1+
ATOM    248  H   LYS A  25      44.420  54.580  24.430  1.00  0.00           H  
ATOM    249  HZ1 LYS A  25      41.600  57.480  21.030  1.00  0.00           H  
ATOM    250  HZ2 LYS A  25      42.400  57.310  22.420  1.00  0.00           H  
ATOM    251  HZ3 LYS A  25      42.800  58.430  21.210  1.00  0.00           H  
ATOM    252  N   GLU A  26      43.590  56.480  26.530  1.00  0.00           N  
ATOM    253  CA  GLU A  26      43.010  56.770  27.880  1.00  0.00           C  
ATOM    254  C   GLU A  26      44.070  56.800  28.950  1.00  0.00           C  
ATOM    255  O   GLU A  26      44.070  57.760  29.710  1.00  0.00           O  
ATOM    256  CB  GLU A  26      41.910  55.760  28.320  1.00  0.00           C  
ATOM    257  CG  GLU A  26      40.730  55.750  27.350  1.00  0.00           C  
ATOM    258  CD  GLU A  26      39.850  56.950  27.260  1.00  0.00           C  
ATOM    259  OE1 GLU A  26      39.440  57.350  26.110  1.00  0.00           O  
ATOM    260  OE2 GLU A  26      39.630  57.640  28.250  1.00  0.00           O1-
ATOM    261  H   GLU A  26      43.010  55.910  25.940  1.00  0.00           H  
ATOM    262  N   GLY A  27      44.970  55.850  28.940  1.00  0.00           N  
ATOM    263  CA  GLY A  27      46.030  55.830  29.950  1.00  0.00           C  
ATOM    264  C   GLY A  27      47.200  56.730  29.640  1.00  0.00           C  
ATOM    265  O   GLY A  27      47.610  57.560  30.440  1.00  0.00           O  
ATOM    266  H   GLY A  27      44.950  55.020  28.380  1.00  0.00           H  
ATOM    267  N   GLN A  28      47.590  56.810  28.330  1.00  0.00           N  
ATOM    268  CA  GLN A  28      48.730  57.700  27.870  1.00  0.00           C  
ATOM    269  C   GLN A  28      48.540  59.210  28.010  1.00  0.00           C  
ATOM    270  O   GLN A  28      49.490  60.010  27.770  1.00  0.00           O  
ATOM    271  CB  GLN A  28      49.060  57.360  26.430  1.00  0.00           C  
ATOM    272  CG  GLN A  28      49.710  55.990  26.300  1.00  0.00           C  
ATOM    273  CD  GLN A  28      49.570  55.690  24.790  1.00  0.00           C  
ATOM    274  NE2 GLN A  28      50.670  56.000  24.160  1.00  0.00           N  
ATOM    275  OE1 GLN A  28      48.520  55.330  24.230  1.00  0.00           O  
ATOM    276  H   GLN A  28      47.520  55.970  27.780  1.00  0.00           H  
ATOM    277 1HE2 GLN A  28      51.450  56.360  24.660  1.00  0.00           H  
ATOM    278 2HE2 GLN A  28      50.840  55.770  23.200  1.00  0.00           H  
ATOM    279  N   ARG A  29      47.280  59.550  28.200  1.00  0.00           N  
ATOM    280  CA  ARG A  29      46.890  60.960  28.470  1.00  0.00           C  
ATOM    281  C   ARG A  29      47.500  61.680  29.660  1.00  0.00           C  
ATOM    282  O   ARG A  29      47.220  61.330  30.830  1.00  0.00           O  
ATOM    283  CB  ARG A  29      45.380  61.020  28.640  1.00  0.00           C  
ATOM    284  CG  ARG A  29      44.650  61.160  27.320  1.00  0.00           C  
ATOM    285  CD  ARG A  29      43.150  61.180  27.680  1.00  0.00           C  
ATOM    286  NE  ARG A  29      42.780  62.590  28.010  1.00  0.00           N  
ATOM    287  CZ  ARG A  29      41.570  62.940  28.320  1.00  0.00           C  
ATOM    288  NH1 ARG A  29      40.630  62.080  28.620  1.00  0.00           N1+
ATOM    289  NH2 ARG A  29      41.260  64.240  28.240  1.00  0.00           N  
ATOM    290  H   ARG A  29      46.570  58.840  28.170  1.00  0.00           H  
ATOM    291  HE  ARG A  29      43.520  63.220  28.270  1.00  0.00           H  
ATOM    292 1HH1 ARG A  29      40.820  61.110  28.490  1.00  0.00           H  
ATOM    293 2HH1 ARG A  29      39.740  62.390  28.970  1.00  0.00           H  
ATOM    294 1HH2 ARG A  29      41.910  64.780  27.710  1.00  0.00           H  
ATOM    295 2HH2 ARG A  29      40.450  64.620  28.670  1.00  0.00           H  
ATOM    296  N   GLN A  30      48.100  62.810  29.330  1.00  0.00           N  
ATOM    297  CA  GLN A  30      48.880  63.590  30.330  1.00  0.00           C  
ATOM    298  C   GLN A  30      48.040  64.080  31.500  1.00  0.00           C  
ATOM    299  O   GLN A  30      48.600  64.270  32.580  1.00  0.00           O  
ATOM    300  CB  GLN A  30      49.560  64.690  29.590  1.00  0.00           C  
ATOM    301  CG  GLN A  30      50.370  65.630  30.550  1.00  0.00           C  
ATOM    302  CD  GLN A  30      51.780  65.800  30.030  1.00  0.00           C  
ATOM    303  NE2 GLN A  30      52.010  66.740  29.150  1.00  0.00           N  
ATOM    304  OE1 GLN A  30      52.610  64.980  30.430  1.00  0.00           O  
ATOM    305  H   GLN A  30      48.130  63.090  28.370  1.00  0.00           H  
ATOM    306 1HE2 GLN A  30      51.240  67.320  28.870  1.00  0.00           H  
ATOM    307 2HE2 GLN A  30      52.870  66.900  28.680  1.00  0.00           H  
ATOM    308  N   GLU A  31      46.720  64.230  31.340  1.00  0.00           N  
ATOM    309  CA  GLU A  31      45.740  64.600  32.400  1.00  0.00           C  
ATOM    310  C   GLU A  31      45.640  63.450  33.450  1.00  0.00           C  
ATOM    311  O   GLU A  31      45.630  63.680  34.630  1.00  0.00           O  
ATOM    312  CB  GLU A  31      44.310  64.700  31.820  1.00  0.00           C  
ATOM    313  CG  GLU A  31      44.270  65.850  30.820  1.00  0.00           C  
ATOM    314  CD  GLU A  31      44.820  65.670  29.400  1.00  0.00           C  
ATOM    315  OE1 GLU A  31      45.260  66.640  28.760  1.00  0.00           O  
ATOM    316  OE2 GLU A  31      44.690  64.580  28.960  1.00  0.00           O1-
ATOM    317  H   GLU A  31      46.290  64.100  30.450  1.00  0.00           H  
ATOM    318  N   ASN A  32      45.730  62.180  33.080  1.00  0.00           N  
ATOM    319  CA  ASN A  32      45.570  61.010  33.960  1.00  0.00           C  
ATOM    320  C   ASN A  32      46.740  60.420  34.770  1.00  0.00           C  
ATOM    321  O   ASN A  32      46.490  59.540  35.600  1.00  0.00           O  
ATOM    322  CB  ASN A  32      44.990  59.800  33.120  1.00  0.00           C  
ATOM    323  CG  ASN A  32      43.550  60.100  32.770  1.00  0.00           C  
ATOM    324  ND2 ASN A  32      43.180  59.740  31.550  1.00  0.00           N  
ATOM    325  OD1 ASN A  32      42.780  60.680  33.510  1.00  0.00           O  
ATOM    326  H   ASN A  32      46.140  62.010  32.180  1.00  0.00           H  
ATOM    327 1HD2 ASN A  32      43.860  59.290  30.980  1.00  0.00           H  
ATOM    328 2HD2 ASN A  32      42.210  59.750  31.330  1.00  0.00           H  
ATOM    329  N   LYS A  33      47.980  60.900  34.590  1.00  0.00           N  
ATOM    330  CA  LYS A  33      49.140  60.210  35.090  1.00  0.00           C  
ATOM    331  C   LYS A  33      49.180  59.940  36.620  1.00  0.00           C  
ATOM    332  O   LYS A  33      49.350  58.750  36.970  1.00  0.00           O  
ATOM    333  CB  LYS A  33      50.450  60.980  34.720  1.00  0.00           C  
ATOM    334  CG  LYS A  33      50.670  61.050  33.190  1.00  0.00           C  
ATOM    335  CD  LYS A  33      52.100  61.520  32.910  1.00  0.00           C  
ATOM    336  CE  LYS A  33      52.240  63.010  33.100  1.00  0.00           C  
ATOM    337  NZ  LYS A  33      53.560  63.580  33.190  1.00  0.00           N1+
ATOM    338  H   LYS A  33      48.200  61.840  34.330  1.00  0.00           H  
ATOM    339  HZ1 LYS A  33      53.500  64.510  33.530  1.00  0.00           H  
ATOM    340  HZ2 LYS A  33      54.210  63.120  33.790  1.00  0.00           H  
ATOM    341  HZ3 LYS A  33      53.900  63.670  32.250  1.00  0.00           H  
ATOM    342  N   ASN A  34      48.720  60.930  37.380  1.00  0.00           N  
ATOM    343  CA  ASN A  34      48.740  60.860  38.810  1.00  0.00           C  
ATOM    344  C   ASN A  34      47.950  59.640  39.400  1.00  0.00           C  
ATOM    345  O   ASN A  34      48.460  58.970  40.330  1.00  0.00           O  
ATOM    346  CB  ASN A  34      48.450  62.170  39.530  1.00  0.00           C  
ATOM    347  CG  ASN A  34      49.310  63.420  39.350  1.00  0.00           C  
ATOM    348  ND2 ASN A  34      48.840  64.430  40.050  1.00  0.00           N  
ATOM    349  OD1 ASN A  34      50.130  63.460  38.460  1.00  0.00           O  
ATOM    350  H   ASN A  34      48.490  61.820  37.000  1.00  0.00           H  
ATOM    351 1HD2 ASN A  34      47.960  64.400  40.520  1.00  0.00           H  
ATOM    352 2HD2 ASN A  34      49.470  65.190  40.210  1.00  0.00           H  
ATOM    353  N   LYS A  35      46.870  59.250  38.680  1.00  0.00           N  
ATOM    354  CA  LYS A  35      46.070  58.120  39.070  1.00  0.00           C  
ATOM    355  C   LYS A  35      46.690  56.710  38.840  1.00  0.00           C  
ATOM    356  O   LYS A  35      46.400  55.770  39.540  1.00  0.00           O  
ATOM    357  CB  LYS A  35      44.680  58.190  38.380  1.00  0.00           C  
ATOM    358  CG  LYS A  35      43.750  59.150  39.050  1.00  0.00           C  
ATOM    359  CD  LYS A  35      42.420  59.190  38.360  1.00  0.00           C  
ATOM    360  CE  LYS A  35      41.570  60.260  39.050  1.00  0.00           C  
ATOM    361  NZ  LYS A  35      40.320  60.740  38.370  1.00  0.00           N1+
ATOM    362  H   LYS A  35      46.770  59.530  37.730  1.00  0.00           H  
ATOM    363  HZ1 LYS A  35      39.620  60.030  38.350  1.00  0.00           H  
ATOM    364  HZ2 LYS A  35      39.940  61.470  38.930  1.00  0.00           H  
ATOM    365  HZ3 LYS A  35      40.570  61.130  37.490  1.00  0.00           H  
ATOM    366  N   ASN A  36      47.600  56.660  37.840  1.00  0.00           N  
ATOM    367  CA  ASN A  36      48.170  55.380  37.440  1.00  0.00           C  
ATOM    368  C   ASN A  36      49.610  55.160  37.980  1.00  0.00           C  
ATOM    369  O   ASN A  36      50.580  55.580  37.400  1.00  0.00           O  
ATOM    370  CB  ASN A  36      48.200  55.190  35.980  1.00  0.00           C  
ATOM    371  CG  ASN A  36      46.900  55.420  35.210  1.00  0.00           C  
ATOM    372  ND2 ASN A  36      46.790  56.100  34.190  1.00  0.00           N  
ATOM    373  OD1 ASN A  36      45.880  54.920  35.670  1.00  0.00           O  
ATOM    374  H   ASN A  36      47.940  57.460  37.340  1.00  0.00           H  
ATOM    375 1HD2 ASN A  36      47.530  56.630  33.770  1.00  0.00           H  
ATOM    376 2HD2 ASN A  36      45.920  56.090  33.690  1.00  0.00           H  
ATOM    377  N   ARG A  37      49.640  54.490  39.110  1.00  0.00           N  
ATOM    378  CA  ARG A  37      50.820  54.340  39.990  1.00  0.00           C  
ATOM    379  C   ARG A  37      51.900  53.590  39.200  1.00  0.00           C  
ATOM    380  O   ARG A  37      53.090  53.840  39.330  1.00  0.00           O  
ATOM    381  CB  ARG A  37      50.540  53.730  41.340  1.00  0.00           C  
ATOM    382  CG  ARG A  37      51.800  53.640  42.210  1.00  0.00           C  
ATOM    383  CD  ARG A  37      51.590  52.980  43.570  1.00  0.00           C  
ATOM    384  NE  ARG A  37      51.020  53.960  44.470  1.00  0.00           N  
ATOM    385  CZ  ARG A  37      49.930  53.670  45.200  1.00  0.00           C  
ATOM    386  NH1 ARG A  37      49.160  52.660  44.920  1.00  0.00           N1+
ATOM    387  NH2 ARG A  37      49.760  54.130  46.390  1.00  0.00           N  
ATOM    388  H   ARG A  37      48.950  53.820  39.370  1.00  0.00           H  
ATOM    389  HE  ARG A  37      51.580  54.750  44.740  1.00  0.00           H  
ATOM    390 1HH1 ARG A  37      49.320  52.140  44.080  1.00  0.00           H  
ATOM    391 2HH1 ARG A  37      48.280  52.470  45.360  1.00  0.00           H  
ATOM    392 1HH2 ARG A  37      50.410  54.750  46.830  1.00  0.00           H  
ATOM    393 2HH2 ARG A  37      49.060  53.740  46.980  1.00  0.00           H  
ATOM    394  N   TYR A  38      51.440  52.490  38.610  1.00  0.00           N  
ATOM    395  CA  TYR A  38      52.220  51.540  37.860  1.00  0.00           C  
ATOM    396  C   TYR A  38      51.950  51.610  36.360  1.00  0.00           C  
ATOM    397  O   TYR A  38      51.030  50.950  35.890  1.00  0.00           O  
ATOM    398  CB  TYR A  38      52.230  50.070  38.390  1.00  0.00           C  
ATOM    399  CG  TYR A  38      52.720  50.130  39.870  1.00  0.00           C  
ATOM    400  CD1 TYR A  38      54.090  50.390  40.160  1.00  0.00           C  
ATOM    401  CD2 TYR A  38      51.910  49.830  40.930  1.00  0.00           C  
ATOM    402  CE1 TYR A  38      54.610  50.190  41.440  1.00  0.00           C  
ATOM    403  CE2 TYR A  38      52.380  49.690  42.230  1.00  0.00           C  
ATOM    404  CZ  TYR A  38      53.750  49.860  42.460  1.00  0.00           C  
ATOM    405  OH  TYR A  38      54.240  49.670  43.710  1.00  0.00           O  
ATOM    406  H   TYR A  38      50.460  52.290  38.670  1.00  0.00           H  
ATOM    407  HD1 TYR A  38      54.760  50.810  39.420  1.00  0.00           H  
ATOM    408  HD2 TYR A  38      50.840  49.690  40.840  1.00  0.00           H  
ATOM    409  HE1 TYR A  38      55.700  50.150  41.550  1.00  0.00           H  
ATOM    410  HE2 TYR A  38      51.630  49.710  43.010  1.00  0.00           H  
ATOM    411  HH  TYR A  38      53.830  50.220  44.430  1.00  0.00           H  
ATOM    412  N   LYS A  39      52.840  52.360  35.690  1.00  0.00           N  
ATOM    413  CA  LYS A  39      52.980  52.600  34.200  1.00  0.00           C  
ATOM    414  C   LYS A  39      52.920  51.380  33.340  1.00  0.00           C  
ATOM    415  O   LYS A  39      52.700  51.540  32.150  1.00  0.00           O  
ATOM    416  CB  LYS A  39      54.300  53.290  34.000  1.00  0.00           C  
ATOM    417  CG  LYS A  39      54.380  54.530  34.880  1.00  0.00           C  
ATOM    418  CD  LYS A  39      55.580  55.410  34.580  1.00  0.00           C  
ATOM    419  CE  LYS A  39      55.570  56.750  35.350  1.00  0.00           C  
ATOM    420  NZ  LYS A  39      56.730  57.560  35.080  1.00  0.00           N1+
ATOM    421  H   LYS A  39      53.540  52.790  36.260  1.00  0.00           H  
ATOM    422  HZ1 LYS A  39      57.590  57.120  35.320  1.00  0.00           H  
ATOM    423  HZ2 LYS A  39      56.760  57.820  34.120  1.00  0.00           H  
ATOM    424  HZ3 LYS A  39      56.750  58.390  35.640  1.00  0.00           H  
ATOM    425  N   ASN A  40      53.220  50.210  33.860  1.00  0.00           N  
ATOM    426  CA  ASN A  40      52.840  48.860  33.370  1.00  0.00           C  
ATOM    427  C   ASN A  40      51.370  48.780  32.960  1.00  0.00           C  
ATOM    428  O   ASN A  40      51.070  48.280  31.870  1.00  0.00           O  
ATOM    429  CB  ASN A  40      53.170  47.890  34.530  1.00  0.00           C  
ATOM    430  CG  ASN A  40      54.610  48.110  35.000  1.00  0.00           C  
ATOM    431  ND2 ASN A  40      55.540  47.370  34.390  1.00  0.00           N  
ATOM    432  OD1 ASN A  40      54.860  48.960  35.840  1.00  0.00           O  
ATOM    433  H   ASN A  40      53.850  50.130  34.640  1.00  0.00           H  
ATOM    434 1HD2 ASN A  40      55.240  46.740  33.680  1.00  0.00           H  
ATOM    435 2HD2 ASN A  40      56.480  47.720  34.300  1.00  0.00           H  
ATOM    436  N   ILE A  41      50.510  49.230  33.850  1.00  0.00           N  
ATOM    437  CA  ILE A  41      49.070  49.110  33.640  1.00  0.00           C  
ATOM    438  C   ILE A  41      48.410  50.460  33.290  1.00  0.00           C  
ATOM    439  O   ILE A  41      48.040  51.310  34.080  1.00  0.00           O  
ATOM    440  CB  ILE A  41      48.430  48.210  34.670  1.00  0.00           C  
ATOM    441  CG1 ILE A  41      48.930  48.320  36.130  1.00  0.00           C  
ATOM    442  CG2 ILE A  41      48.360  46.770  34.160  1.00  0.00           C  
ATOM    443  CD  ILE A  41      47.980  49.200  36.940  1.00  0.00           C  
ATOM    444  H   ILE A  41      50.780  49.840  34.590  1.00  0.00           H  
ATOM    445  N   LEU A  42      48.540  50.690  32.000  1.00  0.00           N  
ATOM    446  CA  LEU A  42      47.680  51.750  31.410  1.00  0.00           C  
ATOM    447  C   LEU A  42      46.320  51.180  31.020  1.00  0.00           C  
ATOM    448  O   LEU A  42      46.200  50.060  30.580  1.00  0.00           O  
ATOM    449  CB  LEU A  42      48.300  52.430  30.110  1.00  0.00           C  
ATOM    450  CG  LEU A  42      49.700  53.060  30.430  1.00  0.00           C  
ATOM    451  CD1 LEU A  42      50.580  53.140  29.180  1.00  0.00           C  
ATOM    452  CD2 LEU A  42      49.610  54.420  31.110  1.00  0.00           C  
ATOM    453  H   LEU A  42      48.780  49.950  31.380  1.00  0.00           H  
ATOM    454  N   PRO A  43      45.210  51.930  31.360  1.00  0.00           N  
ATOM    455  CA  PRO A  43      43.870  51.490  31.050  1.00  0.00           C  
ATOM    456  C   PRO A  43      43.460  51.520  29.590  1.00  0.00           C  
ATOM    457  O   PRO A  43      43.770  52.570  29.010  1.00  0.00           O  
ATOM    458  CB  PRO A  43      42.960  52.200  31.990  1.00  0.00           C  
ATOM    459  CG  PRO A  43      43.800  52.830  33.080  1.00  0.00           C  
ATOM    460  CD  PRO A  43      45.210  52.990  32.430  1.00  0.00           C  
ATOM    461  N   PHE A  44      42.980  50.500  28.930  1.00  0.00           N  
ATOM    462  CA  PHE A  44      42.630  50.560  27.530  1.00  0.00           C  
ATOM    463  C   PHE A  44      41.440  51.420  27.140  1.00  0.00           C  
ATOM    464  O   PHE A  44      40.510  51.520  27.940  1.00  0.00           O  
ATOM    465  CB  PHE A  44      42.310  49.200  26.950  1.00  0.00           C  
ATOM    466  CG  PHE A  44      43.430  48.210  26.790  1.00  0.00           C  
ATOM    467  CD1 PHE A  44      44.470  48.390  25.940  1.00  0.00           C  
ATOM    468  CD2 PHE A  44      43.210  46.980  27.420  1.00  0.00           C  
ATOM    469  CE1 PHE A  44      45.450  47.400  25.840  1.00  0.00           C  
ATOM    470  CE2 PHE A  44      44.150  45.970  27.180  1.00  0.00           C  
ATOM    471  CZ  PHE A  44      45.250  46.100  26.320  1.00  0.00           C  
ATOM    472  H   PHE A  44      42.910  49.610  29.380  1.00  0.00           H  
ATOM    473  HD1 PHE A  44      44.580  49.320  25.380  1.00  0.00           H  
ATOM    474  HD2 PHE A  44      42.340  46.940  28.070  1.00  0.00           H  
ATOM    475  HE1 PHE A  44      46.450  47.810  25.730  1.00  0.00           H  
ATOM    476  HE2 PHE A  44      44.160  45.150  27.900  1.00  0.00           H  
ATOM    477  HZ  PHE A  44      45.980  45.350  26.010  1.00  0.00           H  
ATOM    478  N   ASP A  45      41.470  51.930  25.920  1.00  0.00           N  
ATOM    479  CA  ASP A  45      40.460  52.700  25.260  1.00  0.00           C  
ATOM    480  C   ASP A  45      38.980  52.200  25.240  1.00  0.00           C  
ATOM    481  O   ASP A  45      38.090  53.050  25.190  1.00  0.00           O  
ATOM    482  CB  ASP A  45      40.870  52.930  23.820  1.00  0.00           C  
ATOM    483  CG  ASP A  45      41.850  54.110  23.600  1.00  0.00           C  
ATOM    484  OD1 ASP A  45      42.500  54.590  24.520  1.00  0.00           O  
ATOM    485  OD2 ASP A  45      41.890  54.650  22.400  1.00  0.00           O1-
ATOM    486  H   ASP A  45      42.370  51.860  25.490  1.00  0.00           H  
ATOM    487  N   HIS A  46      38.710  50.870  25.350  1.00  0.00           N  
ATOM    488  CA  HIS A  46      37.370  50.250  25.540  1.00  0.00           C  
ATOM    489  C   HIS A  46      37.050  49.790  26.960  1.00  0.00           C  
ATOM    490  O   HIS A  46      36.340  50.540  27.650  1.00  0.00           O  
ATOM    491  CB  HIS A  46      37.250  49.110  24.530  1.00  0.00           C  
ATOM    492  CG  HIS A  46      38.480  48.100  24.480  1.00  0.00           C  
ATOM    493  CD2 HIS A  46      38.300  46.830  24.340  1.00  0.00           C  
ATOM    494  ND1 HIS A  46      39.770  48.380  24.610  1.00  0.00           N  
ATOM    495  CE1 HIS A  46      40.380  47.180  24.630  1.00  0.00           C  
ATOM    496  NE2 HIS A  46      39.490  46.220  24.410  1.00  0.00           N  
ATOM    497  H   HIS A  46      39.420  50.200  25.110  1.00  0.00           H  
ATOM    498  HD2 HIS A  46      37.400  46.240  24.150  1.00  0.00           H  
ATOM    499  HE1 HIS A  46      41.430  46.970  24.810  1.00  0.00           H  
ATOM    500  HE2 HIS A  46      39.600  45.230  24.270  1.00  0.00           H  
ATOM    501  N   THR A  47      37.810  48.840  27.470  1.00  0.00           N  
ATOM    502  CA  THR A  47      37.430  48.170  28.770  1.00  0.00           C  
ATOM    503  C   THR A  47      37.440  49.030  30.050  1.00  0.00           C  
ATOM    504  O   THR A  47      36.930  48.540  31.030  1.00  0.00           O  
ATOM    505  CB  THR A  47      38.260  46.970  29.130  1.00  0.00           C  
ATOM    506  CG2 THR A  47      38.050  45.750  28.220  1.00  0.00           C  
ATOM    507  OG1 THR A  47      39.610  47.290  29.300  1.00  0.00           O  
ATOM    508  H   THR A  47      38.660  48.520  27.050  1.00  0.00           H  
ATOM    509  HG1 THR A  47      40.200  46.490  29.300  1.00  0.00           H  
ATOM    510  N   ARG A  48      37.960  50.220  30.000  1.00  0.00           N  
ATOM    511  CA  ARG A  48      37.960  51.150  31.140  1.00  0.00           C  
ATOM    512  C   ARG A  48      36.620  51.410  31.810  1.00  0.00           C  
ATOM    513  O   ARG A  48      35.720  51.850  31.130  1.00  0.00           O  
ATOM    514  CB  ARG A  48      38.620  52.570  30.890  1.00  0.00           C  
ATOM    515  CG  ARG A  48      37.960  53.320  29.690  1.00  0.00           C  
ATOM    516  CD  ARG A  48      38.020  54.770  29.970  1.00  0.00           C  
ATOM    517  NE  ARG A  48      37.180  55.280  31.100  1.00  0.00           N  
ATOM    518  CZ  ARG A  48      36.880  56.510  31.350  1.00  0.00           C  
ATOM    519  NH1 ARG A  48      37.350  57.480  30.560  1.00  0.00           N1+
ATOM    520  NH2 ARG A  48      36.200  56.920  32.410  1.00  0.00           N  
ATOM    521  H   ARG A  48      38.300  50.530  29.120  1.00  0.00           H  
ATOM    522  HE  ARG A  48      36.630  54.580  31.540  1.00  0.00           H  
ATOM    523 1HH1 ARG A  48      38.010  57.190  29.870  1.00  0.00           H  
ATOM    524 2HH1 ARG A  48      37.330  58.480  30.650  1.00  0.00           H  
ATOM    525 1HH2 ARG A  48      35.950  56.320  33.170  1.00  0.00           H  
ATOM    526 2HH2 ARG A  48      35.800  57.840  32.310  1.00  0.00           H  
ATOM    527  N   VAL A  49      36.450  51.400  33.150  1.00  0.00           N  
ATOM    528  CA  VAL A  49      35.250  51.800  33.930  1.00  0.00           C  
ATOM    529  C   VAL A  49      34.910  53.370  33.730  1.00  0.00           C  
ATOM    530  O   VAL A  49      35.770  54.120  33.260  1.00  0.00           O  
ATOM    531  CB  VAL A  49      35.660  51.550  35.370  1.00  0.00           C  
ATOM    532  CG1 VAL A  49      34.770  52.060  36.490  1.00  0.00           C  
ATOM    533  CG2 VAL A  49      35.890  50.090  35.610  1.00  0.00           C  
ATOM    534  H   VAL A  49      37.140  50.980  33.730  1.00  0.00           H  
ATOM    535  N   VAL A  50      33.640  53.710  33.930  1.00  0.00           N  
ATOM    536  CA  VAL A  50      33.130  55.070  33.890  1.00  0.00           C  
ATOM    537  C   VAL A  50      32.340  55.230  35.120  1.00  0.00           C  
ATOM    538  O   VAL A  50      31.570  54.380  35.490  1.00  0.00           O  
ATOM    539  CB  VAL A  50      32.310  55.470  32.630  1.00  0.00           C  
ATOM    540  CG1 VAL A  50      31.910  56.930  32.450  1.00  0.00           C  
ATOM    541  CG2 VAL A  50      32.980  54.970  31.380  1.00  0.00           C  
ATOM    542  H   VAL A  50      32.990  52.960  33.870  1.00  0.00           H  
ATOM    543  N   LEU A  51      32.890  56.150  35.880  1.00  0.00           N  
ATOM    544  CA  LEU A  51      32.210  56.590  37.150  1.00  0.00           C  
ATOM    545  C   LEU A  51      31.120  57.670  36.850  1.00  0.00           C  
ATOM    546  O   LEU A  51      31.510  58.740  36.340  1.00  0.00           O  
ATOM    547  CB  LEU A  51      33.310  57.110  38.110  1.00  0.00           C  
ATOM    548  CG  LEU A  51      34.030  56.070  39.010  1.00  0.00           C  
ATOM    549  CD1 LEU A  51      35.380  56.550  39.570  1.00  0.00           C  
ATOM    550  CD2 LEU A  51      33.040  55.680  40.180  1.00  0.00           C  
ATOM    551  H   LEU A  51      33.850  56.420  35.850  1.00  0.00           H  
ATOM    552  N   HIS A  52      30.120  57.630  37.710  1.00  0.00           N  
ATOM    553  CA  HIS A  52      28.930  58.480  37.440  1.00  0.00           C  
ATOM    554  C   HIS A  52      28.400  59.140  38.750  1.00  0.00           C  
ATOM    555  O   HIS A  52      28.090  58.480  39.720  1.00  0.00           O  
ATOM    556  CB  HIS A  52      27.770  57.720  36.870  1.00  0.00           C  
ATOM    557  CG  HIS A  52      27.980  56.930  35.560  1.00  0.00           C  
ATOM    558  CD2 HIS A  52      28.600  55.770  35.400  1.00  0.00           C  
ATOM    559  ND1 HIS A  52      27.610  57.330  34.370  1.00  0.00           N  
ATOM    560  CE1 HIS A  52      28.040  56.450  33.460  1.00  0.00           C  
ATOM    561  NE2 HIS A  52      28.610  55.450  34.110  1.00  0.00           N  
ATOM    562  H   HIS A  52      30.080  56.890  38.370  1.00  0.00           H  
ATOM    563  HD2 HIS A  52      28.840  55.070  36.200  1.00  0.00           H  
ATOM    564  HE1 HIS A  52      28.190  56.730  32.410  1.00  0.00           H  
ATOM    565  HE2 HIS A  52      28.780  54.570  33.670  1.00  0.00           H  
ATOM    566  N   ASP A  53      28.040  60.450  38.640  1.00  0.00           N  
ATOM    567  CA  ASP A  53      27.820  61.430  39.780  1.00  0.00           C  
ATOM    568  C   ASP A  53      29.140  61.690  40.490  1.00  0.00           C  
ATOM    569  O   ASP A  53      29.790  60.720  40.860  1.00  0.00           O  
ATOM    570  CB  ASP A  53      26.730  60.860  40.680  1.00  0.00           C  
ATOM    571  CG  ASP A  53      26.520  61.760  41.930  1.00  0.00           C  
ATOM    572  OD1 ASP A  53      25.890  62.780  41.880  1.00  0.00           O  
ATOM    573  OD2 ASP A  53      27.040  61.310  43.010  1.00  0.00           O1-
ATOM    574  H   ASP A  53      27.660  60.740  37.760  1.00  0.00           H  
ATOM    575  N   GLY A  54      29.710  62.830  40.200  1.00  0.00           N  
ATOM    576  CA  GLY A  54      30.880  63.210  41.010  1.00  0.00           C  
ATOM    577  C   GLY A  54      31.410  64.630  40.670  1.00  0.00           C  
ATOM    578  O   GLY A  54      30.950  65.170  39.650  1.00  0.00           O  
ATOM    579  H   GLY A  54      29.490  63.500  39.490  1.00  0.00           H  
ATOM    580  N   ASP A  55      32.290  65.250  41.440  1.00  0.00           N  
ATOM    581  CA  ASP A  55      32.630  66.690  41.290  1.00  0.00           C  
ATOM    582  C   ASP A  55      32.930  67.200  39.880  1.00  0.00           C  
ATOM    583  O   ASP A  55      33.640  66.470  39.180  1.00  0.00           O  
ATOM    584  CB  ASP A  55      33.800  66.800  42.300  1.00  0.00           C  
ATOM    585  CG  ASP A  55      34.630  68.080  42.180  1.00  0.00           C  
ATOM    586  OD1 ASP A  55      35.800  67.970  41.860  1.00  0.00           O  
ATOM    587  OD2 ASP A  55      34.110  69.160  42.410  1.00  0.00           O1-
ATOM    588  H   ASP A  55      32.940  64.620  41.860  1.00  0.00           H  
ATOM    589  N   PRO A  56      32.460  68.360  39.450  1.00  0.00           N  
ATOM    590  CA  PRO A  56      32.780  68.980  38.190  1.00  0.00           C  
ATOM    591  C   PRO A  56      34.170  69.500  38.070  1.00  0.00           C  
ATOM    592  O   PRO A  56      34.800  69.330  37.030  1.00  0.00           O  
ATOM    593  CB  PRO A  56      31.730  70.040  37.890  1.00  0.00           C  
ATOM    594  CG  PRO A  56      31.220  70.430  39.220  1.00  0.00           C  
ATOM    595  CD  PRO A  56      31.630  69.270  40.230  1.00  0.00           C  
ATOM    596  N   ASN A  57      34.620  69.940  39.240  1.00  0.00           N  
ATOM    597  CA  ASN A  57      35.930  70.600  39.390  1.00  0.00           C  
ATOM    598  C   ASN A  57      37.140  69.710  39.010  1.00  0.00           C  
ATOM    599  O   ASN A  57      38.090  70.280  38.440  1.00  0.00           O  
ATOM    600  CB  ASN A  57      36.260  71.210  40.850  1.00  0.00           C  
ATOM    601  CG  ASN A  57      35.260  72.290  41.270  1.00  0.00           C  
ATOM    602  ND2 ASN A  57      34.230  71.890  41.970  1.00  0.00           N  
ATOM    603  OD1 ASN A  57      35.090  73.360  40.650  1.00  0.00           O  
ATOM    604  H   ASN A  57      34.110  69.900  40.100  1.00  0.00           H  
ATOM    605 1HD2 ASN A  57      34.220  70.910  42.170  1.00  0.00           H  
ATOM    606 2HD2 ASN A  57      33.590  72.580  42.320  1.00  0.00           H  
ATOM    607  N   GLU A  58      37.110  68.410  39.170  1.00  0.00           N  
ATOM    608  CA  GLU A  58      38.100  67.390  38.820  1.00  0.00           C  
ATOM    609  C   GLU A  58      38.650  67.420  37.410  1.00  0.00           C  
ATOM    610  O   GLU A  58      37.910  67.820  36.460  1.00  0.00           O  
ATOM    611  CB  GLU A  58      37.610  65.990  39.340  1.00  0.00           C  
ATOM    612  CG  GLU A  58      37.820  65.800  40.880  1.00  0.00           C  
ATOM    613  CD  GLU A  58      39.340  65.640  41.180  1.00  0.00           C  
ATOM    614  OE1 GLU A  58      40.010  66.430  41.840  1.00  0.00           O  
ATOM    615  OE2 GLU A  58      39.890  64.630  40.730  1.00  0.00           O1-
ATOM    616  H   GLU A  58      36.460  68.120  39.870  1.00  0.00           H  
ATOM    617  N   PRO A  59      39.990  67.210  37.200  1.00  0.00           N  
ATOM    618  CA  PRO A  59      40.730  67.120  35.920  1.00  0.00           C  
ATOM    619  C   PRO A  59      40.080  66.070  35.000  1.00  0.00           C  
ATOM    620  O   PRO A  59      39.260  66.480  34.140  1.00  0.00           O  
ATOM    621  CB  PRO A  59      42.140  66.730  36.250  1.00  0.00           C  
ATOM    622  CG  PRO A  59      42.250  67.380  37.590  1.00  0.00           C  
ATOM    623  CD  PRO A  59      40.930  67.190  38.320  1.00  0.00           C  
ATOM    624  N   VAL A  60      39.960  64.790  35.340  1.00  0.00           N  
ATOM    625  CA  VAL A  60      39.150  63.780  34.610  1.00  0.00           C  
ATOM    626  C   VAL A  60      38.530  62.910  35.690  1.00  0.00           C  
ATOM    627  O   VAL A  60      38.850  61.760  35.980  1.00  0.00           O  
ATOM    628  CB  VAL A  60      40.000  63.000  33.600  1.00  0.00           C  
ATOM    629  CG1 VAL A  60      39.160  61.970  32.830  1.00  0.00           C  
ATOM    630  CG2 VAL A  60      40.720  63.940  32.600  1.00  0.00           C  
ATOM    631  H   VAL A  60      40.100  64.540  36.300  1.00  0.00           H  
ATOM    632  N   SER A  61      37.290  63.400  35.820  1.00  0.00           N  
ATOM    633  CA  SER A  61      36.320  62.910  36.840  1.00  0.00           C  
ATOM    634  C   SER A  61      35.930  61.430  36.840  1.00  0.00           C  
ATOM    635  O   SER A  61      35.960  60.740  37.920  1.00  0.00           O  
ATOM    636  CB  SER A  61      35.020  63.690  36.810  1.00  0.00           C  
ATOM    637  OG  SER A  61      34.550  63.700  35.470  1.00  0.00           O  
ATOM    638  H   SER A  61      37.130  64.270  35.340  1.00  0.00           H  
ATOM    639  HG  SER A  61      34.140  64.550  35.150  1.00  0.00           H  
ATOM    640  N   ASP A  62      35.670  60.920  35.660  1.00  0.00           N  
ATOM    641  CA  ASP A  62      35.150  59.540  35.400  1.00  0.00           C  
ATOM    642  C   ASP A  62      36.100  58.410  35.280  1.00  0.00           C  
ATOM    643  O   ASP A  62      35.680  57.200  35.370  1.00  0.00           O  
ATOM    644  CB  ASP A  62      34.120  59.640  34.240  1.00  0.00           C  
ATOM    645  CG  ASP A  62      34.630  60.080  32.890  1.00  0.00           C  
ATOM    646  OD1 ASP A  62      35.440  61.030  32.780  1.00  0.00           O  
ATOM    647  OD2 ASP A  62      34.470  59.360  31.810  1.00  0.00           O1-
ATOM    648  H   ASP A  62      35.490  61.620  34.960  1.00  0.00           H  
ATOM    649  N   TYR A  63      37.360  58.820  35.270  1.00  0.00           N  
ATOM    650  CA  TYR A  63      38.520  57.890  35.230  1.00  0.00           C  
ATOM    651  C   TYR A  63      39.070  57.440  36.550  1.00  0.00           C  
ATOM    652  O   TYR A  63      39.220  58.300  37.450  1.00  0.00           O  
ATOM    653  CB  TYR A  63      39.560  58.460  34.250  1.00  0.00           C  
ATOM    654  CG  TYR A  63      40.840  57.700  33.980  1.00  0.00           C  
ATOM    655  CD1 TYR A  63      40.950  56.940  32.840  1.00  0.00           C  
ATOM    656  CD2 TYR A  63      41.940  57.800  34.880  1.00  0.00           C  
ATOM    657  CE1 TYR A  63      42.130  56.280  32.550  1.00  0.00           C  
ATOM    658  CE2 TYR A  63      43.110  57.170  34.570  1.00  0.00           C  
ATOM    659  CZ  TYR A  63      43.220  56.420  33.350  1.00  0.00           C  
ATOM    660  OH  TYR A  63      44.510  56.320  32.890  1.00  0.00           O  
ATOM    661  H   TYR A  63      37.540  59.800  35.300  1.00  0.00           H  
ATOM    662  HD1 TYR A  63      40.010  56.910  32.280  1.00  0.00           H  
ATOM    663  HD2 TYR A  63      41.850  58.650  35.560  1.00  0.00           H  
ATOM    664  HE1 TYR A  63      42.080  55.450  31.850  1.00  0.00           H  
ATOM    665  HE2 TYR A  63      43.930  57.190  35.280  1.00  0.00           H  
ATOM    666  HH  TYR A  63      44.500  56.670  31.950  1.00  0.00           H  
ATOM    667  N   ILE A  64      39.560  56.190  36.560  1.00  0.00           N  
ATOM    668  CA  ILE A  64      40.120  55.480  37.650  1.00  0.00           C  
ATOM    669  C   ILE A  64      40.900  54.310  37.060  1.00  0.00           C  
ATOM    670  O   ILE A  64      40.640  53.920  35.940  1.00  0.00           O  
ATOM    671  CB  ILE A  64      38.950  55.130  38.620  1.00  0.00           C  
ATOM    672  CG1 ILE A  64      39.540  54.790  39.990  1.00  0.00           C  
ATOM    673  CG2 ILE A  64      37.950  54.080  38.220  1.00  0.00           C  
ATOM    674  CD  ILE A  64      39.690  56.000  40.860  1.00  0.00           C  
ATOM    675  H   ILE A  64      39.510  55.610  35.750  1.00  0.00           H  
ATOM    676  N   ASN A  65      41.890  53.760  37.730  1.00  0.00           N  
ATOM    677  CA  ASN A  65      42.680  52.610  37.180  1.00  0.00           C  
ATOM    678  C   ASN A  65      42.100  51.230  37.440  1.00  0.00           C  
ATOM    679  O   ASN A  65      42.460  50.470  38.330  1.00  0.00           O  
ATOM    680  CB  ASN A  65      44.110  52.680  37.690  1.00  0.00           C  
ATOM    681  CG  ASN A  65      44.970  51.690  36.890  1.00  0.00           C  
ATOM    682  ND2 ASN A  65      45.690  52.140  35.910  1.00  0.00           N  
ATOM    683  OD1 ASN A  65      44.740  50.480  36.960  1.00  0.00           O  
ATOM    684  H   ASN A  65      42.150  53.920  38.680  1.00  0.00           H  
ATOM    685 1HD2 ASN A  65      45.610  53.140  35.830  1.00  0.00           H  
ATOM    686 2HD2 ASN A  65      46.350  51.650  35.340  1.00  0.00           H  
ATOM    687  N   ALA A  66      41.050  51.050  36.660  1.00  0.00           N  
ATOM    688  CA  ALA A  66      40.180  49.850  36.740  1.00  0.00           C  
ATOM    689  C   ALA A  66      39.420  49.430  35.460  1.00  0.00           C  
ATOM    690  O   ALA A  66      38.850  50.340  34.800  1.00  0.00           O  
ATOM    691  CB  ALA A  66      39.140  50.050  37.810  1.00  0.00           C  
ATOM    692  H   ALA A  66      40.750  51.770  36.030  1.00  0.00           H  
ATOM    693  N   ASN A  67      39.480  48.150  35.130  1.00  0.00           N  
ATOM    694  CA  ASN A  67      39.010  47.580  33.840  1.00  0.00           C  
ATOM    695  C   ASN A  67      37.950  46.460  34.000  1.00  0.00           C  
ATOM    696  O   ASN A  67      38.200  45.440  34.690  1.00  0.00           O  
ATOM    697  CB  ASN A  67      40.190  47.040  33.050  1.00  0.00           C  
ATOM    698  CG  ASN A  67      41.140  48.130  32.510  1.00  0.00           C  
ATOM    699  ND2 ASN A  67      40.950  48.570  31.310  1.00  0.00           N  
ATOM    700  OD1 ASN A  67      42.060  48.630  33.190  1.00  0.00           O  
ATOM    701  H   ASN A  67      39.900  47.450  35.710  1.00  0.00           H  
ATOM    702 1HD2 ASN A  67      40.270  48.280  30.630  1.00  0.00           H  
ATOM    703 2HD2 ASN A  67      41.730  49.120  31.030  1.00  0.00           H  
ATOM    704  N   ILE A  68      36.840  46.620  33.270  1.00  0.00           N  
ATOM    705  CA  ILE A  68      35.650  45.690  33.150  1.00  0.00           C  
ATOM    706  C   ILE A  68      36.060  44.440  32.330  1.00  0.00           C  
ATOM    707  O   ILE A  68      36.210  44.400  31.100  1.00  0.00           O  
ATOM    708  CB  ILE A  68      34.450  46.430  32.500  1.00  0.00           C  
ATOM    709  CG1 ILE A  68      33.920  47.600  33.390  1.00  0.00           C  
ATOM    710  CG2 ILE A  68      33.290  45.530  32.060  1.00  0.00           C  
ATOM    711  CD  ILE A  68      33.510  47.160  34.790  1.00  0.00           C  
ATOM    712  H   ILE A  68      36.670  47.290  32.560  1.00  0.00           H  
ATOM    713  N   ILE A  69      36.290  43.360  33.120  1.00  0.00           N  
ATOM    714  CA  ILE A  69      36.560  42.040  32.530  1.00  0.00           C  
ATOM    715  C   ILE A  69      35.380  41.100  32.740  1.00  0.00           C  
ATOM    716  O   ILE A  69      35.210  40.580  33.840  1.00  0.00           O  
ATOM    717  CB  ILE A  69      37.900  41.490  33.000  1.00  0.00           C  
ATOM    718  CG1 ILE A  69      38.980  42.540  32.650  1.00  0.00           C  
ATOM    719  CG2 ILE A  69      38.080  40.110  32.360  1.00  0.00           C  
ATOM    720  CD  ILE A  69      40.380  42.180  33.310  1.00  0.00           C  
ATOM    721  H   ILE A  69      36.190  43.450  34.110  1.00  0.00           H  
ATOM    722  N   MET A  70      34.750  40.730  31.680  1.00  0.00           N  
ATOM    723  CA  MET A  70      33.840  39.550  31.660  1.00  0.00           C  
ATOM    724  C   MET A  70      34.730  38.250  31.480  1.00  0.00           C  
ATOM    725  O   MET A  70      35.690  38.270  30.670  1.00  0.00           O  
ATOM    726  CB  MET A  70      32.950  39.610  30.450  1.00  0.00           C  
ATOM    727  CG  MET A  70      32.200  40.890  30.220  1.00  0.00           C  
ATOM    728  SD  MET A  70      30.970  40.910  28.850  1.00  0.00           S  
ATOM    729  CE  MET A  70      32.140  41.210  27.520  1.00  0.00           C  
ATOM    730  H   MET A  70      34.990  41.140  30.800  1.00  0.00           H  
ATOM    731  N   PRO A  71      34.400  37.160  32.110  1.00  0.00           N  
ATOM    732  CA  PRO A  71      35.130  35.910  31.740  1.00  0.00           C  
ATOM    733  C   PRO A  71      34.850  35.330  30.330  1.00  0.00           C  
ATOM    734  O   PRO A  71      35.820  35.030  29.710  1.00  0.00           O  
ATOM    735  CB  PRO A  71      34.900  34.920  32.920  1.00  0.00           C  
ATOM    736  CG  PRO A  71      33.530  35.410  33.450  1.00  0.00           C  
ATOM    737  CD  PRO A  71      33.550  36.940  33.310  1.00  0.00           C  
ATOM    738  N   GLU A  72      33.540  35.380  29.920  1.00  0.00           N  
ATOM    739  CA  GLU A  72      33.020  35.070  28.570  1.00  0.00           C  
ATOM    740  C   GLU A  72      32.440  36.230  27.790  1.00  0.00           C  
ATOM    741  O   GLU A  72      31.860  37.150  28.440  1.00  0.00           O  
ATOM    742  CB  GLU A  72      32.030  33.920  28.660  1.00  0.00           C  
ATOM    743  CG  GLU A  72      32.590  32.580  28.170  1.00  0.00           C  
ATOM    744  CD  GLU A  72      32.740  32.510  26.650  1.00  0.00           C  
ATOM    745  OE1 GLU A  72      32.140  33.290  25.890  1.00  0.00           O  
ATOM    746  OE2 GLU A  72      33.490  31.640  26.120  1.00  0.00           O1-
ATOM    747  H   GLU A  72      32.800  35.670  30.530  1.00  0.00           H  
ATOM    748  N   PHE A  73      32.070  35.990  26.500  1.00  0.00           N  
ATOM    749  CA  PHE A  73      31.490  37.110  25.740  1.00  0.00           C  
ATOM    750  C   PHE A  73      30.080  37.620  26.190  1.00  0.00           C  
ATOM    751  O   PHE A  73      29.710  38.780  25.910  1.00  0.00           O  
ATOM    752  CB  PHE A  73      31.480  36.610  24.320  1.00  0.00           C  
ATOM    753  CG  PHE A  73      30.890  37.380  23.150  1.00  0.00           C  
ATOM    754  CD1 PHE A  73      29.600  37.140  22.700  1.00  0.00           C  
ATOM    755  CD2 PHE A  73      31.640  38.370  22.550  1.00  0.00           C  
ATOM    756  CE1 PHE A  73      29.170  37.790  21.540  1.00  0.00           C  
ATOM    757  CE2 PHE A  73      31.180  39.100  21.460  1.00  0.00           C  
ATOM    758  CZ  PHE A  73      29.940  38.730  20.930  1.00  0.00           C  
ATOM    759  H   PHE A  73      32.110  35.110  26.020  1.00  0.00           H  
ATOM    760  HD1 PHE A  73      28.840  36.660  23.310  1.00  0.00           H  
ATOM    761  HD2 PHE A  73      32.720  38.450  22.670  1.00  0.00           H  
ATOM    762  HE1 PHE A  73      28.200  37.510  21.110  1.00  0.00           H  
ATOM    763  HE2 PHE A  73      31.660  40.020  21.140  1.00  0.00           H  
ATOM    764  HZ  PHE A  73      29.690  39.080  19.930  1.00  0.00           H  
ATOM    765  N   GLY A  74      29.260  36.670  26.500  1.00  0.00           N  
ATOM    766  CA  GLY A  74      27.900  36.940  27.010  1.00  0.00           C  
ATOM    767  C   GLY A  74      27.820  37.330  28.480  1.00  0.00           C  
ATOM    768  O   GLY A  74      26.670  37.630  28.870  1.00  0.00           O  
ATOM    769  H   GLY A  74      29.380  35.760  26.100  1.00  0.00           H  
ATOM    770  N   SER A  75      28.940  37.390  29.220  1.00  0.00           N  
ATOM    771  CA  SER A  75      28.920  37.640  30.710  1.00  0.00           C  
ATOM    772  C   SER A  75      28.200  38.870  31.120  1.00  0.00           C  
ATOM    773  O   SER A  75      28.020  39.800  30.370  1.00  0.00           O  
ATOM    774  CB  SER A  75      30.190  37.490  31.510  1.00  0.00           C  
ATOM    775  OG  SER A  75      30.860  36.300  31.270  1.00  0.00           O  
ATOM    776  H   SER A  75      29.830  37.260  28.780  1.00  0.00           H  
ATOM    777  HG  SER A  75      30.450  35.470  31.660  1.00  0.00           H  
ATOM    778  N   SER A  76      27.560  38.570  32.260  1.00  0.00           N  
ATOM    779  CA  SER A  76      26.730  39.460  33.120  1.00  0.00           C  
ATOM    780  C   SER A  76      27.450  40.540  34.030  1.00  0.00           C  
ATOM    781  O   SER A  76      28.590  40.250  34.360  1.00  0.00           O  
ATOM    782  CB  SER A  76      25.750  38.690  34.030  1.00  0.00           C  
ATOM    783  OG  SER A  76      26.490  37.950  35.080  1.00  0.00           O  
ATOM    784  H   SER A  76      27.580  37.620  32.560  1.00  0.00           H  
ATOM    785  HG  SER A  76      26.780  37.120  34.610  1.00  0.00           H  
ATOM    786  N   GLY A  77      26.850  41.650  34.350  1.00  0.00           N  
ATOM    787  CA  GLY A  77      27.460  42.510  35.390  1.00  0.00           C  
ATOM    788  C   GLY A  77      27.710  41.830  36.740  1.00  0.00           C  
ATOM    789  O   GLY A  77      28.710  42.020  37.440  1.00  0.00           O  
ATOM    790  H   GLY A  77      26.310  42.090  33.640  1.00  0.00           H  
ATOM    791  N   LYS A  78      26.890  40.850  37.140  1.00  0.00           N  
ATOM    792  CA  LYS A  78      27.250  40.030  38.360  1.00  0.00           C  
ATOM    793  C   LYS A  78      28.540  39.200  38.180  1.00  0.00           C  
ATOM    794  O   LYS A  78      29.410  39.070  39.010  1.00  0.00           O  
ATOM    795  CB  LYS A  78      26.070  39.080  38.760  1.00  0.00           C  
ATOM    796  CG  LYS A  78      26.170  38.710  40.260  1.00  0.00           C  
ATOM    797  CD  LYS A  78      25.060  37.770  40.700  1.00  0.00           C  
ATOM    798  CE  LYS A  78      24.600  37.990  42.180  1.00  0.00           C  
ATOM    799  NZ  LYS A  78      23.860  36.810  42.690  1.00  0.00           N1+
ATOM    800  H   LYS A  78      25.950  40.750  36.810  1.00  0.00           H  
ATOM    801  HZ1 LYS A  78      24.100  35.970  42.200  1.00  0.00           H  
ATOM    802  HZ2 LYS A  78      24.130  36.510  43.600  1.00  0.00           H  
ATOM    803  HZ3 LYS A  78      22.900  37.010  42.550  1.00  0.00           H  
ATOM    804  N   LYS A  79      28.550  38.470  37.050  1.00  0.00           N  
ATOM    805  CA  LYS A  79      29.800  37.690  36.730  1.00  0.00           C  
ATOM    806  C   LYS A  79      30.790  38.520  35.880  1.00  0.00           C  
ATOM    807  O   LYS A  79      30.850  38.230  34.690  1.00  0.00           O  
ATOM    808  CB  LYS A  79      29.350  36.370  36.150  1.00  0.00           C  
ATOM    809  CG  LYS A  79      30.290  35.260  36.400  1.00  0.00           C  
ATOM    810  CD  LYS A  79      29.790  34.080  35.590  1.00  0.00           C  
ATOM    811  CE  LYS A  79      30.710  32.870  35.500  1.00  0.00           C  
ATOM    812  NZ  LYS A  79      29.940  31.660  35.310  1.00  0.00           N1+
ATOM    813  H   LYS A  79      27.950  38.760  36.310  1.00  0.00           H  
ATOM    814  HZ1 LYS A  79      29.350  31.770  34.510  1.00  0.00           H  
ATOM    815  HZ2 LYS A  79      30.530  30.880  35.120  1.00  0.00           H  
ATOM    816  HZ3 LYS A  79      29.280  31.530  36.050  1.00  0.00           H  
ATOM    817  N   SER A  80      31.490  39.410  36.530  1.00  0.00           N  
ATOM    818  CA  SER A  80      32.400  40.340  35.860  1.00  0.00           C  
ATOM    819  C   SER A  80      33.480  40.830  36.850  1.00  0.00           C  
ATOM    820  O   SER A  80      33.120  41.540  37.840  1.00  0.00           O  
ATOM    821  CB  SER A  80      31.680  41.590  35.230  1.00  0.00           C  
ATOM    822  OG  SER A  80      31.160  41.270  33.950  1.00  0.00           O  
ATOM    823  H   SER A  80      31.500  39.440  37.530  1.00  0.00           H  
ATOM    824  HG  SER A  80      30.310  40.760  34.040  1.00  0.00           H  
ATOM    825  N   TYR A  81      34.720  40.610  36.520  1.00  0.00           N  
ATOM    826  CA  TYR A  81      35.880  41.240  37.230  1.00  0.00           C  
ATOM    827  C   TYR A  81      36.050  42.780  36.940  1.00  0.00           C  
ATOM    828  O   TYR A  81      36.580  43.020  35.870  1.00  0.00           O  
ATOM    829  CB  TYR A  81      37.220  40.510  37.040  1.00  0.00           C  
ATOM    830  CG  TYR A  81      37.120  38.980  37.020  1.00  0.00           C  
ATOM    831  CD1 TYR A  81      36.860  38.340  35.820  1.00  0.00           C  
ATOM    832  CD2 TYR A  81      37.140  38.350  38.240  1.00  0.00           C  
ATOM    833  CE1 TYR A  81      36.410  37.000  35.820  1.00  0.00           C  
ATOM    834  CE2 TYR A  81      36.900  36.990  38.270  1.00  0.00           C  
ATOM    835  CZ  TYR A  81      36.470  36.400  37.070  1.00  0.00           C  
ATOM    836  OH  TYR A  81      36.050  35.100  37.070  1.00  0.00           O  
ATOM    837  H   TYR A  81      34.980  40.120  35.690  1.00  0.00           H  
ATOM    838  HD1 TYR A  81      36.940  38.810  34.840  1.00  0.00           H  
ATOM    839  HD2 TYR A  81      37.180  38.930  39.160  1.00  0.00           H  
ATOM    840  HE1 TYR A  81      36.100  36.370  34.990  1.00  0.00           H  
ATOM    841  HE2 TYR A  81      37.160  36.320  39.090  1.00  0.00           H  
ATOM    842  HH  TYR A  81      36.120  34.670  37.970  1.00  0.00           H  
ATOM    843  N   ILE A  82      35.940  43.640  37.970  1.00  0.00           N  
ATOM    844  CA  ILE A  82      36.610  44.990  37.870  1.00  0.00           C  
ATOM    845  C   ILE A  82      38.070  44.620  38.210  1.00  0.00           C  
ATOM    846  O   ILE A  82      38.370  44.530  39.420  1.00  0.00           O  
ATOM    847  CB  ILE A  82      35.960  46.100  38.710  1.00  0.00           C  
ATOM    848  CG1 ILE A  82      34.440  46.220  38.590  1.00  0.00           C  
ATOM    849  CG2 ILE A  82      36.480  47.410  38.190  1.00  0.00           C  
ATOM    850  CD  ILE A  82      33.770  47.150  39.590  1.00  0.00           C  
ATOM    851  H   ILE A  82      35.660  43.340  38.870  1.00  0.00           H  
ATOM    852  N   ALA A  83      38.950  44.450  37.290  1.00  0.00           N  
ATOM    853  CA  ALA A  83      40.340  44.010  37.640  1.00  0.00           C  
ATOM    854  C   ALA A  83      41.240  45.320  37.720  1.00  0.00           C  
ATOM    855  O   ALA A  83      41.140  46.140  36.840  1.00  0.00           O  
ATOM    856  CB  ALA A  83      40.870  43.180  36.510  1.00  0.00           C  
ATOM    857  H   ALA A  83      38.830  44.710  36.330  1.00  0.00           H  
ATOM    858  N   THR A  84      41.740  45.570  38.910  1.00  0.00           N  
ATOM    859  CA  THR A  84      42.230  46.850  39.320  1.00  0.00           C  
ATOM    860  C   THR A  84      43.570  46.780  40.120  1.00  0.00           C  
ATOM    861  O   THR A  84      44.200  45.760  40.250  1.00  0.00           O  
ATOM    862  CB  THR A  84      41.120  47.610  40.050  1.00  0.00           C  
ATOM    863  CG2 THR A  84      40.740  46.940  41.380  1.00  0.00           C  
ATOM    864  OG1 THR A  84      41.370  48.970  40.310  1.00  0.00           O  
ATOM    865  H   THR A  84      42.130  44.810  39.440  1.00  0.00           H  
ATOM    866  HG1 THR A  84      41.820  49.310  39.490  1.00  0.00           H  
ATOM    867  N   GLN A  85      43.870  47.930  40.720  1.00  0.00           N  
ATOM    868  CA  GLN A  85      45.100  48.090  41.450  1.00  0.00           C  
ATOM    869  C   GLN A  85      45.030  48.590  42.890  1.00  0.00           C  
ATOM    870  O   GLN A  85      43.890  49.010  43.320  1.00  0.00           O  
ATOM    871  CB  GLN A  85      45.970  49.150  40.690  1.00  0.00           C  
ATOM    872  CG  GLN A  85      45.190  50.400  40.390  1.00  0.00           C  
ATOM    873  CD  GLN A  85      46.100  51.590  40.730  1.00  0.00           C  
ATOM    874  NE2 GLN A  85      45.530  52.700  40.780  1.00  0.00           N  
ATOM    875  OE1 GLN A  85      47.270  51.450  40.970  1.00  0.00           O  
ATOM    876  H   GLN A  85      43.080  48.490  40.990  1.00  0.00           H  
ATOM    877 1HE2 GLN A  85      44.560  52.740  40.520  1.00  0.00           H  
ATOM    878 2HE2 GLN A  85      45.940  53.380  41.380  1.00  0.00           H  
ATOM    879  N   GLY A  86      46.180  48.870  43.550  1.00  0.00           N  
ATOM    880  CA  GLY A  86      46.300  49.550  44.860  1.00  0.00           C  
ATOM    881  C   GLY A  86      45.890  51.080  44.940  1.00  0.00           C  
ATOM    882  O   GLY A  86      46.410  51.860  44.160  1.00  0.00           O  
ATOM    883  H   GLY A  86      47.070  48.770  43.100  1.00  0.00           H  
ATOM    884  N   CYS A  87      45.400  51.310  46.140  1.00  0.00           N  
ATOM    885  CA  CYS A  87      44.990  52.700  46.420  1.00  0.00           C  
ATOM    886  C   CYS A  87      46.080  53.790  46.490  1.00  0.00           C  
ATOM    887  O   CYS A  87      47.070  53.700  47.200  1.00  0.00           O  
ATOM    888  CB  CYS A  87      44.180  52.710  47.790  1.00  0.00           C  
ATOM    889  SG  CYS A  87      43.310  54.300  48.070  1.00  0.00           S  
ATOM    890  H   CYS A  87      45.270  50.610  46.840  1.00  0.00           H  
ATOM    891  HG  CYS A  87      42.170  53.710  47.740  1.00  0.00           H  
ATOM    892  N   LEU A  88      45.710  55.040  46.100  1.00  0.00           N  
ATOM    893  CA  LEU A  88      46.680  56.210  46.140  1.00  0.00           C  
ATOM    894  C   LEU A  88      46.250  57.200  47.250  1.00  0.00           C  
ATOM    895  O   LEU A  88      45.080  57.310  47.500  1.00  0.00           O  
ATOM    896  CB  LEU A  88      46.780  56.940  44.800  1.00  0.00           C  
ATOM    897  CG  LEU A  88      47.550  56.100  43.750  1.00  0.00           C  
ATOM    898  CD1 LEU A  88      46.630  55.040  43.130  1.00  0.00           C  
ATOM    899  CD2 LEU A  88      48.090  56.920  42.620  1.00  0.00           C  
ATOM    900  H   LEU A  88      44.760  55.340  46.030  1.00  0.00           H  
ATOM    901  N   GLN A  89      47.260  57.940  47.860  1.00  0.00           N  
ATOM    902  CA  GLN A  89      46.960  59.060  48.760  1.00  0.00           C  
ATOM    903  C   GLN A  89      46.120  60.220  48.140  1.00  0.00           C  
ATOM    904  O   GLN A  89      45.270  60.720  48.840  1.00  0.00           O  
ATOM    905  CB  GLN A  89      48.200  59.610  49.450  1.00  0.00           C  
ATOM    906  CG  GLN A  89      49.290  59.790  48.440  1.00  0.00           C  
ATOM    907  CD  GLN A  89      49.400  61.240  48.150  1.00  0.00           C  
ATOM    908  NE2 GLN A  89      49.660  61.590  46.890  1.00  0.00           N  
ATOM    909  OE1 GLN A  89      49.500  61.990  49.090  1.00  0.00           O  
ATOM    910  H   GLN A  89      48.200  57.860  47.540  1.00  0.00           H  
ATOM    911 1HE2 GLN A  89      49.710  60.870  46.200  1.00  0.00           H  
ATOM    912 2HE2 GLN A  89      49.780  62.520  46.540  1.00  0.00           H  
ATOM    913  N   ASN A  90      46.250  60.490  46.880  1.00  0.00           N  
ATOM    914  CA  ASN A  90      45.330  61.370  46.150  1.00  0.00           C  
ATOM    915  C   ASN A  90      44.020  60.750  45.570  1.00  0.00           C  
ATOM    916  O   ASN A  90      43.140  61.490  45.170  1.00  0.00           O  
ATOM    917  CB  ASN A  90      46.070  62.280  45.110  1.00  0.00           C  
ATOM    918  CG  ASN A  90      47.100  61.520  44.270  1.00  0.00           C  
ATOM    919  ND2 ASN A  90      48.150  62.180  43.940  1.00  0.00           N  
ATOM    920  OD1 ASN A  90      46.910  60.370  43.860  1.00  0.00           O  
ATOM    921  H   ASN A  90      47.180  60.450  46.520  1.00  0.00           H  
ATOM    922 1HD2 ASN A  90      48.370  63.080  44.320  1.00  0.00           H  
ATOM    923 2HD2 ASN A  90      48.730  61.680  43.300  1.00  0.00           H  
ATOM    924  N   THR A  91      43.840  59.450  45.450  1.00  0.00           N  
ATOM    925  CA  THR A  91      42.590  58.910  44.860  1.00  0.00           C  
ATOM    926  C   THR A  91      41.740  58.000  45.830  1.00  0.00           C  
ATOM    927  O   THR A  91      40.800  57.370  45.350  1.00  0.00           O  
ATOM    928  CB  THR A  91      42.580  58.360  43.440  1.00  0.00           C  
ATOM    929  CG2 THR A  91      41.920  59.450  42.560  1.00  0.00           C  
ATOM    930  OG1 THR A  91      43.910  57.960  42.990  1.00  0.00           O  
ATOM    931  H   THR A  91      44.620  58.820  45.360  1.00  0.00           H  
ATOM    932  HG1 THR A  91      44.430  58.760  42.660  1.00  0.00           H  
ATOM    933  N   VAL A  92      41.910  58.190  47.150  1.00  0.00           N  
ATOM    934  CA  VAL A  92      41.170  57.380  48.170  1.00  0.00           C  
ATOM    935  C   VAL A  92      39.640  57.700  48.030  1.00  0.00           C  
ATOM    936  O   VAL A  92      38.850  56.780  47.830  1.00  0.00           O  
ATOM    937  CB  VAL A  92      41.680  57.830  49.550  1.00  0.00           C  
ATOM    938  CG1 VAL A  92      40.820  57.300  50.790  1.00  0.00           C  
ATOM    939  CG2 VAL A  92      43.150  57.550  49.830  1.00  0.00           C  
ATOM    940  H   VAL A  92      42.200  59.090  47.470  1.00  0.00           H  
ATOM    941  N   ASN A  93      39.260  58.990  47.840  1.00  0.00           N  
ATOM    942  CA  ASN A  93      37.820  59.270  47.670  1.00  0.00           C  
ATOM    943  C   ASN A  93      37.160  58.530  46.490  1.00  0.00           C  
ATOM    944  O   ASN A  93      36.020  58.100  46.630  1.00  0.00           O  
ATOM    945  CB  ASN A  93      37.630  60.740  47.470  1.00  0.00           C  
ATOM    946  CG  ASN A  93      37.330  61.390  48.820  1.00  0.00           C  
ATOM    947  ND2 ASN A  93      36.090  61.800  48.980  1.00  0.00           N  
ATOM    948  OD1 ASN A  93      38.130  61.450  49.750  1.00  0.00           O  
ATOM    949  H   ASN A  93      39.900  59.740  47.990  1.00  0.00           H  
ATOM    950 1HD2 ASN A  93      35.430  61.680  48.240  1.00  0.00           H  
ATOM    951 2HD2 ASN A  93      35.830  62.250  49.830  1.00  0.00           H  
ATOM    952  N   ASP A  94      37.740  58.790  45.310  1.00  0.00           N  
ATOM    953  CA  ASP A  94      37.450  58.190  43.990  1.00  0.00           C  
ATOM    954  C   ASP A  94      37.620  56.630  43.970  1.00  0.00           C  
ATOM    955  O   ASP A  94      36.690  55.960  43.470  1.00  0.00           O  
ATOM    956  CB  ASP A  94      38.190  58.890  42.820  1.00  0.00           C  
ATOM    957  CG  ASP A  94      38.150  60.460  42.820  1.00  0.00           C  
ATOM    958  OD1 ASP A  94      38.920  60.930  43.720  1.00  0.00           O  
ATOM    959  OD2 ASP A  94      37.310  61.010  42.130  1.00  0.00           O1-
ATOM    960  H   ASP A  94      38.560  59.350  45.190  1.00  0.00           H  
ATOM    961  N   PHE A  95      38.590  56.050  44.700  1.00  0.00           N  
ATOM    962  CA  PHE A  95      38.690  54.580  44.890  1.00  0.00           C  
ATOM    963  C   PHE A  95      37.450  54.050  45.690  1.00  0.00           C  
ATOM    964  O   PHE A  95      36.900  53.040  45.340  1.00  0.00           O  
ATOM    965  CB  PHE A  95      40.000  54.250  45.570  1.00  0.00           C  
ATOM    966  CG  PHE A  95      40.350  52.740  45.580  1.00  0.00           C  
ATOM    967  CD1 PHE A  95      41.180  52.330  44.550  1.00  0.00           C  
ATOM    968  CD2 PHE A  95      40.040  51.920  46.610  1.00  0.00           C  
ATOM    969  CE1 PHE A  95      41.630  51.030  44.550  1.00  0.00           C  
ATOM    970  CE2 PHE A  95      40.650  50.640  46.620  1.00  0.00           C  
ATOM    971  CZ  PHE A  95      41.400  50.170  45.640  1.00  0.00           C  
ATOM    972  H   PHE A  95      39.230  56.650  45.170  1.00  0.00           H  
ATOM    973  HD1 PHE A  95      41.780  52.980  43.920  1.00  0.00           H  
ATOM    974  HD2 PHE A  95      39.230  52.150  47.300  1.00  0.00           H  
ATOM    975  HE1 PHE A  95      42.330  50.800  43.750  1.00  0.00           H  
ATOM    976  HE2 PHE A  95      40.660  50.050  47.540  1.00  0.00           H  
ATOM    977  HZ  PHE A  95      41.950  49.230  45.630  1.00  0.00           H  
ATOM    978  N   TRP A  96      37.140  54.680  46.830  1.00  0.00           N  
ATOM    979  CA  TRP A  96      35.810  54.450  47.460  1.00  0.00           C  
ATOM    980  C   TRP A  96      34.630  54.600  46.490  1.00  0.00           C  
ATOM    981  O   TRP A  96      33.690  53.810  46.520  1.00  0.00           O  
ATOM    982  CB  TRP A  96      35.580  55.310  48.710  1.00  0.00           C  
ATOM    983  CG  TRP A  96      36.280  54.720  49.920  1.00  0.00           C  
ATOM    984  CD1 TRP A  96      37.470  55.230  50.470  1.00  0.00           C  
ATOM    985  CD2 TRP A  96      35.820  53.700  50.720  1.00  0.00           C  
ATOM    986  CE2 TRP A  96      36.720  53.670  51.820  1.00  0.00           C  
ATOM    987  CE3 TRP A  96      34.730  52.820  50.710  1.00  0.00           C  
ATOM    988  NE1 TRP A  96      37.620  54.600  51.630  1.00  0.00           N  
ATOM    989  CZ2 TRP A  96      36.580  52.590  52.740  1.00  0.00           C  
ATOM    990  CZ3 TRP A  96      34.690  51.780  51.640  1.00  0.00           C  
ATOM    991  CH2 TRP A  96      35.570  51.690  52.640  1.00  0.00           C  
ATOM    992  H   TRP A  96      37.780  55.250  47.330  1.00  0.00           H  
ATOM    993  HD1 TRP A  96      38.070  56.050  50.080  1.00  0.00           H  
ATOM    994  HE1 TRP A  96      38.290  54.870  52.320  1.00  0.00           H  
ATOM    995  HE3 TRP A  96      33.790  53.140  50.250  1.00  0.00           H  
ATOM    996  HZ2 TRP A  96      37.450  52.170  53.250  1.00  0.00           H  
ATOM    997  HZ3 TRP A  96      34.150  50.900  51.280  1.00  0.00           H  
ATOM    998  HH2 TRP A  96      35.470  50.850  53.320  1.00  0.00           H  
ATOM    999  N   ARG A  97      34.580  55.760  45.750  1.00  0.00           N  
ATOM   1000  CA  ARG A  97      33.480  55.960  44.830  1.00  0.00           C  
ATOM   1001  C   ARG A  97      33.150  54.730  43.940  1.00  0.00           C  
ATOM   1002  O   ARG A  97      32.010  54.210  44.030  1.00  0.00           O  
ATOM   1003  CB  ARG A  97      33.600  57.100  43.830  1.00  0.00           C  
ATOM   1004  CG  ARG A  97      33.090  58.420  44.360  1.00  0.00           C  
ATOM   1005  CD  ARG A  97      33.450  59.610  43.450  1.00  0.00           C  
ATOM   1006  NE  ARG A  97      32.810  59.420  42.150  1.00  0.00           N  
ATOM   1007  CZ  ARG A  97      33.300  59.750  40.960  1.00  0.00           C  
ATOM   1008  NH1 ARG A  97      34.590  60.130  40.650  1.00  0.00           N1+
ATOM   1009  NH2 ARG A  97      32.400  60.060  39.980  1.00  0.00           N  
ATOM   1010  H   ARG A  97      35.250  56.490  45.870  1.00  0.00           H  
ATOM   1011  HE  ARG A  97      32.040  58.780  42.110  1.00  0.00           H  
ATOM   1012 1HH1 ARG A  97      35.360  60.320  41.250  1.00  0.00           H  
ATOM   1013 2HH1 ARG A  97      34.770  60.330  39.690  1.00  0.00           H  
ATOM   1014 1HH2 ARG A  97      31.430  60.070  40.220  1.00  0.00           H  
ATOM   1015 2HH2 ARG A  97      32.610  60.540  39.130  1.00  0.00           H  
ATOM   1016  N   MET A  98      34.230  54.090  43.490  1.00  0.00           N  
ATOM   1017  CA  MET A  98      34.370  52.830  42.670  1.00  0.00           C  
ATOM   1018  C   MET A  98      33.710  51.640  43.270  1.00  0.00           C  
ATOM   1019  O   MET A  98      33.090  50.860  42.510  1.00  0.00           O  
ATOM   1020  CB  MET A  98      35.810  52.510  42.390  1.00  0.00           C  
ATOM   1021  CG  MET A  98      35.960  51.960  40.980  1.00  0.00           C  
ATOM   1022  SD  MET A  98      37.740  51.630  40.550  1.00  0.00           S  
ATOM   1023  CE  MET A  98      37.760  50.100  41.350  1.00  0.00           C  
ATOM   1024  H   MET A  98      35.120  54.520  43.660  1.00  0.00           H  
ATOM   1025  N   VAL A  99      33.680  51.570  44.580  1.00  0.00           N  
ATOM   1026  CA  VAL A  99      33.060  50.480  45.340  1.00  0.00           C  
ATOM   1027  C   VAL A  99      31.640  50.690  45.760  1.00  0.00           C  
ATOM   1028  O   VAL A  99      30.930  49.710  45.830  1.00  0.00           O  
ATOM   1029  CB  VAL A  99      34.070  50.190  46.460  1.00  0.00           C  
ATOM   1030  CG1 VAL A  99      34.370  51.240  47.530  1.00  0.00           C  
ATOM   1031  CG2 VAL A  99      33.800  48.910  47.180  1.00  0.00           C  
ATOM   1032  H   VAL A  99      33.910  52.350  45.160  1.00  0.00           H  
ATOM   1033  N   PHE A 100      31.370  51.980  45.960  1.00  0.00           N  
ATOM   1034  CA  PHE A 100      30.030  52.340  46.340  1.00  0.00           C  
ATOM   1035  C   PHE A 100      28.990  52.220  45.200  1.00  0.00           C  
ATOM   1036  O   PHE A 100      27.970  51.610  45.410  1.00  0.00           O  
ATOM   1037  CB  PHE A 100      30.010  53.760  46.910  1.00  0.00           C  
ATOM   1038  CG  PHE A 100      28.620  54.210  47.520  1.00  0.00           C  
ATOM   1039  CD1 PHE A 100      27.760  55.140  46.960  1.00  0.00           C  
ATOM   1040  CD2 PHE A 100      28.420  53.590  48.740  1.00  0.00           C  
ATOM   1041  CE1 PHE A 100      26.700  55.590  47.760  1.00  0.00           C  
ATOM   1042  CE2 PHE A 100      27.340  53.970  49.490  1.00  0.00           C  
ATOM   1043  CZ  PHE A 100      26.450  54.950  49.050  1.00  0.00           C  
ATOM   1044  H   PHE A 100      31.960  52.780  45.860  1.00  0.00           H  
ATOM   1045  HD1 PHE A 100      27.900  55.670  46.010  1.00  0.00           H  
ATOM   1046  HD2 PHE A 100      29.040  52.770  49.110  1.00  0.00           H  
ATOM   1047  HE1 PHE A 100      25.970  56.300  47.380  1.00  0.00           H  
ATOM   1048  HE2 PHE A 100      27.180  53.450  50.440  1.00  0.00           H  
ATOM   1049  HZ  PHE A 100      25.510  55.060  49.580  1.00  0.00           H  
ATOM   1050  N   GLN A 101      29.350  52.790  44.060  1.00  0.00           N  
ATOM   1051  CA  GLN A 101      28.550  52.850  42.800  1.00  0.00           C  
ATOM   1052  C   GLN A 101      27.710  51.650  42.400  1.00  0.00           C  
ATOM   1053  O   GLN A 101      26.520  51.730  42.620  1.00  0.00           O  
ATOM   1054  CB  GLN A 101      29.440  53.500  41.730  1.00  0.00           C  
ATOM   1055  CG  GLN A 101      28.870  54.960  41.380  1.00  0.00           C  
ATOM   1056  CD  GLN A 101      28.850  54.940  39.860  1.00  0.00           C  
ATOM   1057  NE2 GLN A 101      27.720  54.500  39.470  1.00  0.00           N  
ATOM   1058  OE1 GLN A 101      29.810  55.150  39.160  1.00  0.00           O  
ATOM   1059  H   GLN A 101      30.220  53.250  43.920  1.00  0.00           H  
ATOM   1060 1HE2 GLN A 101      26.920  54.320  40.040  1.00  0.00           H  
ATOM   1061 2HE2 GLN A 101      27.710  54.100  38.550  1.00  0.00           H  
ATOM   1062  N   GLU A 102      28.200  50.790  41.480  1.00  0.00           N  
ATOM   1063  CA  GLU A 102      27.340  49.700  40.990  1.00  0.00           C  
ATOM   1064  C   GLU A 102      26.900  48.570  41.920  1.00  0.00           C  
ATOM   1065  O   GLU A 102      26.560  47.390  41.560  1.00  0.00           O  
ATOM   1066  CB  GLU A 102      27.880  49.090  39.670  1.00  0.00           C  
ATOM   1067  CG  GLU A 102      27.800  50.120  38.580  1.00  0.00           C  
ATOM   1068  CD  GLU A 102      26.350  50.100  38.070  1.00  0.00           C  
ATOM   1069  OE1 GLU A 102      25.890  49.070  37.580  1.00  0.00           O  
ATOM   1070  OE2 GLU A 102      25.750  51.180  37.830  1.00  0.00           O1-
ATOM   1071  H   GLU A 102      29.130  50.750  41.120  1.00  0.00           H  
ATOM   1072  N   ASN A 103      26.730  48.920  43.140  1.00  0.00           N  
ATOM   1073  CA  ASN A 103      26.430  48.010  44.300  1.00  0.00           C  
ATOM   1074  C   ASN A 103      27.410  46.920  44.670  1.00  0.00           C  
ATOM   1075  O   ASN A 103      27.050  45.740  44.930  1.00  0.00           O  
ATOM   1076  CB  ASN A 103      24.960  47.600  44.110  1.00  0.00           C  
ATOM   1077  CG  ASN A 103      24.070  48.690  44.730  1.00  0.00           C  
ATOM   1078  ND2 ASN A 103      23.410  49.610  44.050  1.00  0.00           N  
ATOM   1079  OD1 ASN A 103      24.010  48.770  45.930  1.00  0.00           O  
ATOM   1080  H   ASN A 103      26.520  49.870  43.350  1.00  0.00           H  
ATOM   1081 1HD2 ASN A 103      23.320  49.560  43.060  1.00  0.00           H  
ATOM   1082 2HD2 ASN A 103      23.140  50.420  44.580  1.00  0.00           H  
ATOM   1083  N   SER A 104      28.670  47.130  44.380  1.00  0.00           N  
ATOM   1084  CA  SER A 104      29.780  46.270  44.730  1.00  0.00           C  
ATOM   1085  C   SER A 104      29.800  45.840  46.200  1.00  0.00           C  
ATOM   1086  O   SER A 104      29.580  46.720  47.050  1.00  0.00           O  
ATOM   1087  CB  SER A 104      31.090  46.860  44.220  1.00  0.00           C  
ATOM   1088  OG  SER A 104      30.980  46.880  42.800  1.00  0.00           O  
ATOM   1089  H   SER A 104      28.990  47.930  43.870  1.00  0.00           H  
ATOM   1090  HG  SER A 104      31.330  46.000  42.490  1.00  0.00           H  
ATOM   1091  N   ARG A 105      29.770  44.560  46.500  1.00  0.00           N  
ATOM   1092  CA  ARG A 105      29.790  44.100  47.890  1.00  0.00           C  
ATOM   1093  C   ARG A 105      31.110  43.350  48.300  1.00  0.00           C  
ATOM   1094  O   ARG A 105      31.680  43.630  49.350  1.00  0.00           O  
ATOM   1095  CB  ARG A 105      28.670  43.060  48.200  1.00  0.00           C  
ATOM   1096  CG  ARG A 105      27.230  43.510  47.990  1.00  0.00           C  
ATOM   1097  CD  ARG A 105      26.580  44.210  49.200  1.00  0.00           C  
ATOM   1098  NE  ARG A 105      25.150  44.350  49.060  1.00  0.00           N  
ATOM   1099  CZ  ARG A 105      24.320  44.030  50.070  1.00  0.00           C  
ATOM   1100  NH1 ARG A 105      24.860  43.640  51.230  1.00  0.00           N1+
ATOM   1101  NH2 ARG A 105      23.050  43.970  49.880  1.00  0.00           N  
ATOM   1102  H   ARG A 105      29.470  43.910  45.800  1.00  0.00           H  
ATOM   1103  HE  ARG A 105      24.900  44.720  48.170  1.00  0.00           H  
ATOM   1104 1HH1 ARG A 105      25.850  43.640  51.350  1.00  0.00           H  
ATOM   1105 2HH1 ARG A 105      24.280  43.370  51.990  1.00  0.00           H  
ATOM   1106 1HH2 ARG A 105      22.700  44.250  48.990  1.00  0.00           H  
ATOM   1107 2HH2 ARG A 105      22.350  43.810  50.580  1.00  0.00           H  
ATOM   1108  N   VAL A 106      31.550  42.440  47.420  1.00  0.00           N  
ATOM   1109  CA  VAL A 106      32.630  41.580  47.720  1.00  0.00           C  
ATOM   1110  C   VAL A 106      33.990  42.100  47.090  1.00  0.00           C  
ATOM   1111  O   VAL A 106      34.180  42.220  45.880  1.00  0.00           O  
ATOM   1112  CB  VAL A 106      32.400  40.060  47.400  1.00  0.00           C  
ATOM   1113  CG1 VAL A 106      33.580  39.230  47.840  1.00  0.00           C  
ATOM   1114  CG2 VAL A 106      31.210  39.620  48.280  1.00  0.00           C  
ATOM   1115  H   VAL A 106      30.910  42.080  46.750  1.00  0.00           H  
ATOM   1116  N   ILE A 107      34.990  42.270  47.930  1.00  0.00           N  
ATOM   1117  CA  ILE A 107      36.290  42.730  47.460  1.00  0.00           C  
ATOM   1118  C   ILE A 107      37.420  41.710  47.800  1.00  0.00           C  
ATOM   1119  O   ILE A 107      37.380  41.180  48.920  1.00  0.00           O  
ATOM   1120  CB  ILE A 107      36.670  44.120  47.970  1.00  0.00           C  
ATOM   1121  CG1 ILE A 107      35.570  45.130  47.630  1.00  0.00           C  
ATOM   1122  CG2 ILE A 107      38.000  44.760  47.480  1.00  0.00           C  
ATOM   1123  CD  ILE A 107      34.550  45.330  48.770  1.00  0.00           C  
ATOM   1124  H   ILE A 107      34.810  42.160  48.910  1.00  0.00           H  
ATOM   1125  N   VAL A 108      38.350  41.500  46.930  1.00  0.00           N  
ATOM   1126  CA  VAL A 108      39.460  40.550  47.170  1.00  0.00           C  
ATOM   1127  C   VAL A 108      40.810  41.310  47.120  1.00  0.00           C  
ATOM   1128  O   VAL A 108      41.070  42.080  46.230  1.00  0.00           O  
ATOM   1129  CB  VAL A 108      39.430  39.480  46.050  1.00  0.00           C  
ATOM   1130  CG1 VAL A 108      40.550  38.480  46.220  1.00  0.00           C  
ATOM   1131  CG2 VAL A 108      38.100  38.740  46.120  1.00  0.00           C  
ATOM   1132  H   VAL A 108      38.550  42.090  46.140  1.00  0.00           H  
ATOM   1133  N   MET A 109      41.560  41.040  48.210  1.00  0.00           N  
ATOM   1134  CA  MET A 109      42.920  41.680  48.430  1.00  0.00           C  
ATOM   1135  C   MET A 109      43.930  40.660  49.100  1.00  0.00           C  
ATOM   1136  O   MET A 109      43.640  39.930  49.990  1.00  0.00           O  
ATOM   1137  CB  MET A 109      42.750  42.880  49.400  1.00  0.00           C  
ATOM   1138  CG  MET A 109      43.890  43.930  49.510  1.00  0.00           C  
ATOM   1139  SD  MET A 109      43.550  45.400  50.520  1.00  0.00           S  
ATOM   1140  CE  MET A 109      45.290  45.870  50.520  1.00  0.00           C  
ATOM   1141  H   MET A 109      41.210  40.450  48.930  1.00  0.00           H  
ATOM   1142  N   THR A 110      45.150  40.720  48.610  1.00  0.00           N  
ATOM   1143  CA  THR A 110      46.240  39.930  49.230  1.00  0.00           C  
ATOM   1144  C   THR A 110      47.470  40.770  49.620  1.00  0.00           C  
ATOM   1145  O   THR A 110      48.330  40.380  50.350  1.00  0.00           O  
ATOM   1146  CB  THR A 110      46.690  38.870  48.160  1.00  0.00           C  
ATOM   1147  CG2 THR A 110      45.620  37.740  48.030  1.00  0.00           C  
ATOM   1148  OG1 THR A 110      47.030  39.580  46.970  1.00  0.00           O  
ATOM   1149  H   THR A 110      45.290  41.020  47.660  1.00  0.00           H  
ATOM   1150  HG1 THR A 110      46.360  39.620  46.230  1.00  0.00           H  
ATOM   1151  N   THR A 111      47.590  41.990  49.070  1.00  0.00           N  
ATOM   1152  CA  THR A 111      48.460  43.070  49.510  1.00  0.00           C  
ATOM   1153  C   THR A 111      48.400  43.480  50.930  1.00  0.00           C  
ATOM   1154  O   THR A 111      47.280  43.620  51.480  1.00  0.00           O  
ATOM   1155  CB  THR A 111      48.390  44.310  48.550  1.00  0.00           C  
ATOM   1156  CG2 THR A 111      49.760  44.670  48.030  1.00  0.00           C  
ATOM   1157  OG1 THR A 111      47.510  43.990  47.450  1.00  0.00           O  
ATOM   1158  H   THR A 111      47.360  42.050  48.100  1.00  0.00           H  
ATOM   1159  HG1 THR A 111      46.990  44.780  47.120  1.00  0.00           H  
ATOM   1160  N   LYS A 112      49.570  43.860  51.420  1.00  0.00           N  
ATOM   1161  CA  LYS A 112      49.820  44.400  52.770  1.00  0.00           C  
ATOM   1162  C   LYS A 112      49.980  45.950  52.760  1.00  0.00           C  
ATOM   1163  O   LYS A 112      50.700  46.570  51.950  1.00  0.00           O  
ATOM   1164  CB  LYS A 112      51.110  43.670  53.340  1.00  0.00           C  
ATOM   1165  CG  LYS A 112      50.930  42.150  53.380  1.00  0.00           C  
ATOM   1166  CD  LYS A 112      51.720  41.450  54.470  1.00  0.00           C  
ATOM   1167  CE  LYS A 112      51.680  39.920  54.190  1.00  0.00           C  
ATOM   1168  NZ  LYS A 112      52.370  39.500  52.890  1.00  0.00           N1+
ATOM   1169  H   LYS A 112      50.450  43.820  50.940  1.00  0.00           H  
ATOM   1170  HZ1 LYS A 112      52.350  38.510  52.720  1.00  0.00           H  
ATOM   1171  HZ2 LYS A 112      51.850  39.910  52.140  1.00  0.00           H  
ATOM   1172  HZ3 LYS A 112      53.330  39.770  52.830  1.00  0.00           H  
ATOM   1173  N   GLU A 113      49.340  46.500  53.790  1.00  0.00           N  
ATOM   1174  CA  GLU A 113      49.270  47.960  54.090  1.00  0.00           C  
ATOM   1175  C   GLU A 113      50.650  48.670  54.080  1.00  0.00           C  
ATOM   1176  O   GLU A 113      50.650  49.790  53.540  1.00  0.00           O  
ATOM   1177  CB  GLU A 113      48.470  48.160  55.450  1.00  0.00           C  
ATOM   1178  CG  GLU A 113      47.110  47.630  55.650  1.00  0.00           C  
ATOM   1179  CD  GLU A 113      46.990  46.120  55.950  1.00  0.00           C  
ATOM   1180  OE1 GLU A 113      46.930  45.780  57.180  1.00  0.00           O  
ATOM   1181  OE2 GLU A 113      46.970  45.310  54.990  1.00  0.00           O1-
ATOM   1182  H   GLU A 113      48.720  45.920  54.310  1.00  0.00           H  
ATOM   1183  N   VAL A 114      51.810  48.050  54.420  1.00  0.00           N  
ATOM   1184  CA  VAL A 114      53.170  48.590  54.240  1.00  0.00           C  
ATOM   1185  C   VAL A 114      54.040  47.430  53.790  1.00  0.00           C  
ATOM   1186  O   VAL A 114      55.070  47.170  54.410  1.00  0.00           O  
ATOM   1187  CB  VAL A 114      53.580  49.380  55.490  1.00  0.00           C  
ATOM   1188  CG1 VAL A 114      53.090  50.790  55.310  1.00  0.00           C  
ATOM   1189  CG2 VAL A 114      53.170  48.800  56.900  1.00  0.00           C  
ATOM   1190  H   VAL A 114      51.900  47.270  55.030  1.00  0.00           H  
ATOM   1191  N   GLU A 115      53.660  46.750  52.730  1.00  0.00           N  
ATOM   1192  CA  GLU A 115      54.320  45.560  52.170  1.00  0.00           C  
ATOM   1193  C   GLU A 115      55.720  45.850  51.730  1.00  0.00           C  
ATOM   1194  O   GLU A 115      56.090  46.540  50.790  1.00  0.00           O  
ATOM   1195  CB  GLU A 115      53.420  44.960  51.080  1.00  0.00           C  
ATOM   1196  CG  GLU A 115      53.870  43.590  50.530  1.00  0.00           C  
ATOM   1197  CD  GLU A 115      52.810  43.180  49.490  1.00  0.00           C  
ATOM   1198  OE1 GLU A 115      51.820  42.640  49.980  1.00  0.00           O  
ATOM   1199  OE2 GLU A 115      52.970  43.380  48.260  1.00  0.00           O1-
ATOM   1200  H   GLU A 115      52.880  47.010  52.150  1.00  0.00           H  
ATOM   1201  N   ARG A 116      56.650  45.310  52.540  1.00  0.00           N  
ATOM   1202  CA  ARG A 116      58.100  45.590  52.440  1.00  0.00           C  
ATOM   1203  C   ARG A 116      58.480  47.100  52.560  1.00  0.00           C  
ATOM   1204  O   ARG A 116      59.430  47.550  51.940  1.00  0.00           O  
ATOM   1205  CB  ARG A 116      58.870  44.930  51.330  1.00  0.00           C  
ATOM   1206  CG  ARG A 116      58.830  43.420  51.400  1.00  0.00           C  
ATOM   1207  CD  ARG A 116      59.480  42.740  50.200  1.00  0.00           C  
ATOM   1208  NE  ARG A 116      60.910  43.070  49.980  1.00  0.00           N  
ATOM   1209  CZ  ARG A 116      61.940  42.260  50.070  1.00  0.00           C  
ATOM   1210  NH1 ARG A 116      61.840  40.970  50.340  1.00  0.00           N1+
ATOM   1211  NH2 ARG A 116      63.150  42.810  50.010  1.00  0.00           N  
ATOM   1212  H   ARG A 116      56.420  44.540  53.140  1.00  0.00           H  
ATOM   1213  HE  ARG A 116      60.980  44.020  49.670  1.00  0.00           H  
ATOM   1214 1HH1 ARG A 116      60.990  40.600  50.710  1.00  0.00           H  
ATOM   1215 2HH1 ARG A 116      62.430  40.310  49.870  1.00  0.00           H  
ATOM   1216 1HH2 ARG A 116      63.230  43.800  49.910  1.00  0.00           H  
ATOM   1217 2HH2 ARG A 116      63.950  42.290  50.300  1.00  0.00           H  
ATOM   1218  N   GLY A 117      57.770  47.900  53.340  1.00  0.00           N  
ATOM   1219  CA  GLY A 117      57.850  49.420  53.410  1.00  0.00           C  
ATOM   1220  C   GLY A 117      57.730  50.180  52.090  1.00  0.00           C  
ATOM   1221  O   GLY A 117      58.010  51.370  52.070  1.00  0.00           O  
ATOM   1222  H   GLY A 117      56.920  47.600  53.770  1.00  0.00           H  
ATOM   1223  N   LYS A 118      57.390  49.460  51.050  1.00  0.00           N  
ATOM   1224  CA  LYS A 118      57.240  50.120  49.710  1.00  0.00           C  
ATOM   1225  C   LYS A 118      55.770  50.500  49.350  1.00  0.00           C  
ATOM   1226  O   LYS A 118      54.840  50.020  49.990  1.00  0.00           O  
ATOM   1227  CB  LYS A 118      57.880  49.260  48.580  1.00  0.00           C  
ATOM   1228  CG  LYS A 118      59.380  49.200  48.770  1.00  0.00           C  
ATOM   1229  CD  LYS A 118      59.930  48.440  47.600  1.00  0.00           C  
ATOM   1230  CE  LYS A 118      61.450  48.430  47.400  1.00  0.00           C  
ATOM   1231  NZ  LYS A 118      61.740  48.140  46.000  1.00  0.00           N1+
ATOM   1232  H   LYS A 118      57.130  48.490  51.070  1.00  0.00           H  
ATOM   1233  HZ1 LYS A 118      62.450  47.430  46.000  1.00  0.00           H  
ATOM   1234  HZ2 LYS A 118      60.950  47.810  45.480  1.00  0.00           H  
ATOM   1235  HZ3 LYS A 118      62.090  48.910  45.480  1.00  0.00           H  
ATOM   1236  N   SER A 119      55.590  51.460  48.420  1.00  0.00           N  
ATOM   1237  CA  SER A 119      54.240  52.000  48.000  1.00  0.00           C  
ATOM   1238  C   SER A 119      53.390  51.130  47.120  1.00  0.00           C  
ATOM   1239  O   SER A 119      53.470  51.100  45.900  1.00  0.00           O  
ATOM   1240  CB  SER A 119      54.490  53.290  47.280  1.00  0.00           C  
ATOM   1241  OG  SER A 119      55.000  54.170  48.290  1.00  0.00           O  
ATOM   1242  H   SER A 119      56.360  51.900  47.950  1.00  0.00           H  
ATOM   1243  HG  SER A 119      54.250  54.720  48.640  1.00  0.00           H  
ATOM   1244  N   LYS A 120      52.700  50.370  47.910  1.00  0.00           N  
ATOM   1245  CA  LYS A 120      51.800  49.280  47.500  1.00  0.00           C  
ATOM   1246  C   LYS A 120      50.350  49.750  47.460  1.00  0.00           C  
ATOM   1247  O   LYS A 120      49.780  49.920  46.410  1.00  0.00           O  
ATOM   1248  CB  LYS A 120      52.040  48.010  48.350  1.00  0.00           C  
ATOM   1249  CG  LYS A 120      53.530  47.520  48.310  1.00  0.00           C  
ATOM   1250  CD  LYS A 120      53.800  46.960  46.980  1.00  0.00           C  
ATOM   1251  CE  LYS A 120      55.160  46.250  47.020  1.00  0.00           C  
ATOM   1252  NZ  LYS A 120      55.440  45.480  45.820  1.00  0.00           N1+
ATOM   1253  H   LYS A 120      52.840  50.490  48.890  1.00  0.00           H  
ATOM   1254  HZ1 LYS A 120      56.250  44.910  45.960  1.00  0.00           H  
ATOM   1255  HZ2 LYS A 120      54.650  44.910  45.590  1.00  0.00           H  
ATOM   1256  HZ3 LYS A 120      55.640  46.110  45.070  1.00  0.00           H  
ATOM   1257  N   CYS A 121      49.840  50.320  48.550  1.00  0.00           N  
ATOM   1258  CA  CYS A 121      48.480  50.790  48.820  1.00  0.00           C  
ATOM   1259  C   CYS A 121      48.200  51.430  50.160  1.00  0.00           C  
ATOM   1260  O   CYS A 121      48.400  50.800  51.200  1.00  0.00           O  
ATOM   1261  CB  CYS A 121      47.530  49.520  48.780  1.00  0.00           C  
ATOM   1262  SG  CYS A 121      45.750  49.790  49.090  1.00  0.00           S  
ATOM   1263  H   CYS A 121      50.420  50.360  49.360  1.00  0.00           H  
ATOM   1264  HG  CYS A 121      45.870  49.940  50.410  1.00  0.00           H  
ATOM   1265  N   VAL A 122      47.850  52.710  50.130  1.00  0.00           N  
ATOM   1266  CA  VAL A 122      47.520  53.500  51.330  1.00  0.00           C  
ATOM   1267  C   VAL A 122      46.280  52.890  52.070  1.00  0.00           C  
ATOM   1268  O   VAL A 122      45.240  52.660  51.480  1.00  0.00           O  
ATOM   1269  CB  VAL A 122      47.300  54.910  50.900  1.00  0.00           C  
ATOM   1270  CG1 VAL A 122      46.760  55.900  52.000  1.00  0.00           C  
ATOM   1271  CG2 VAL A 122      48.570  55.630  50.460  1.00  0.00           C  
ATOM   1272  H   VAL A 122      47.720  53.200  49.270  1.00  0.00           H  
ATOM   1273  N   LYS A 123      46.330  52.730  53.380  1.00  0.00           N  
ATOM   1274  CA  LYS A 123      45.220  52.350  54.270  1.00  0.00           C  
ATOM   1275  C   LYS A 123      44.090  53.330  54.330  1.00  0.00           C  
ATOM   1276  O   LYS A 123      43.780  54.130  55.240  1.00  0.00           O  
ATOM   1277  CB  LYS A 123      45.860  51.960  55.620  1.00  0.00           C  
ATOM   1278  CG  LYS A 123      44.890  51.620  56.770  1.00  0.00           C  
ATOM   1279  CD  LYS A 123      45.580  50.820  57.920  1.00  0.00           C  
ATOM   1280  CE  LYS A 123      44.540  50.450  59.020  1.00  0.00           C  
ATOM   1281  NZ  LYS A 123      44.950  49.830  60.320  1.00  0.00           N1+
ATOM   1282  H   LYS A 123      47.180  52.320  53.710  1.00  0.00           H  
ATOM   1283  HZ1 LYS A 123      44.120  49.700  60.870  1.00  0.00           H  
ATOM   1284  HZ2 LYS A 123      45.380  48.950  60.100  1.00  0.00           H  
ATOM   1285  HZ3 LYS A 123      45.530  50.530  60.730  1.00  0.00           H  
ATOM   1286  N   TYR A 124      43.340  53.000  53.340  1.00  0.00           N  
ATOM   1287  CA  TYR A 124      42.080  53.650  52.870  1.00  0.00           C  
ATOM   1288  C   TYR A 124      40.810  53.470  53.680  1.00  0.00           C  
ATOM   1289  O   TYR A 124      39.760  54.120  53.410  1.00  0.00           O  
ATOM   1290  CB  TYR A 124      41.840  53.420  51.410  1.00  0.00           C  
ATOM   1291  CG  TYR A 124      41.490  51.990  51.020  1.00  0.00           C  
ATOM   1292  CD1 TYR A 124      42.450  51.090  50.610  1.00  0.00           C  
ATOM   1293  CD2 TYR A 124      40.200  51.550  51.120  1.00  0.00           C  
ATOM   1294  CE1 TYR A 124      42.090  49.780  50.310  1.00  0.00           C  
ATOM   1295  CE2 TYR A 124      39.800  50.260  50.850  1.00  0.00           C  
ATOM   1296  CZ  TYR A 124      40.780  49.340  50.380  1.00  0.00           C  
ATOM   1297  OH  TYR A 124      40.380  48.200  49.770  1.00  0.00           O  
ATOM   1298  H   TYR A 124      43.570  52.260  52.710  1.00  0.00           H  
ATOM   1299  HD1 TYR A 124      43.470  51.450  50.480  1.00  0.00           H  
ATOM   1300  HD2 TYR A 124      39.450  52.230  51.540  1.00  0.00           H  
ATOM   1301  HE1 TYR A 124      42.840  49.170  49.810  1.00  0.00           H  
ATOM   1302  HE2 TYR A 124      38.790  49.920  51.070  1.00  0.00           H  
ATOM   1303  HH  TYR A 124      39.430  48.450  49.580  1.00  0.00           H  
ATOM   1304  N   TRP A 125      40.920  52.570  54.600  1.00  0.00           N  
ATOM   1305  CA  TRP A 125      39.760  52.220  55.420  1.00  0.00           C  
ATOM   1306  C   TRP A 125      39.960  52.740  56.870  1.00  0.00           C  
ATOM   1307  O   TRP A 125      41.090  53.000  57.270  1.00  0.00           O  
ATOM   1308  CB  TRP A 125      39.370  50.770  55.460  1.00  0.00           C  
ATOM   1309  CG  TRP A 125      40.400  49.790  55.930  1.00  0.00           C  
ATOM   1310  CD1 TRP A 125      40.610  49.490  57.240  1.00  0.00           C  
ATOM   1311  CD2 TRP A 125      41.470  49.230  55.210  1.00  0.00           C  
ATOM   1312  CE2 TRP A 125      42.300  48.590  56.150  1.00  0.00           C  
ATOM   1313  CE3 TRP A 125      41.690  49.120  53.840  1.00  0.00           C  
ATOM   1314  NE1 TRP A 125      41.760  48.810  57.340  1.00  0.00           N  
ATOM   1315  CZ2 TRP A 125      43.260  47.650  55.680  1.00  0.00           C  
ATOM   1316  CZ3 TRP A 125      42.680  48.270  53.390  1.00  0.00           C  
ATOM   1317  CH2 TRP A 125      43.470  47.540  54.300  1.00  0.00           C  
ATOM   1318  H   TRP A 125      41.750  52.060  54.810  1.00  0.00           H  
ATOM   1319  HD1 TRP A 125      39.910  49.720  58.040  1.00  0.00           H  
ATOM   1320  HE1 TRP A 125      42.030  48.390  58.200  1.00  0.00           H  
ATOM   1321  HE3 TRP A 125      40.950  49.430  53.100  1.00  0.00           H  
ATOM   1322  HZ2 TRP A 125      43.850  47.030  56.360  1.00  0.00           H  
ATOM   1323  HZ3 TRP A 125      42.580  47.710  52.470  1.00  0.00           H  
ATOM   1324  HH2 TRP A 125      44.360  46.970  54.030  1.00  0.00           H  
ATOM   1325  N   PRO A 126      38.870  53.140  57.570  1.00  0.00           N  
ATOM   1326  CA  PRO A 126      39.060  53.710  58.900  1.00  0.00           C  
ATOM   1327  C   PRO A 126      39.210  52.640  60.000  1.00  0.00           C  
ATOM   1328  O   PRO A 126      38.880  51.530  59.680  1.00  0.00           O  
ATOM   1329  CB  PRO A 126      37.810  54.520  59.070  1.00  0.00           C  
ATOM   1330  CG  PRO A 126      36.750  54.030  58.100  1.00  0.00           C  
ATOM   1331  CD  PRO A 126      37.570  53.410  56.940  1.00  0.00           C  
ATOM   1332  N   ASP A 127      39.690  53.070  61.180  1.00  0.00           N  
ATOM   1333  CA  ASP A 127      39.690  52.240  62.410  1.00  0.00           C  
ATOM   1334  C   ASP A 127      38.250  51.770  62.740  1.00  0.00           C  
ATOM   1335  O   ASP A 127      37.210  52.270  62.300  1.00  0.00           O  
ATOM   1336  CB  ASP A 127      40.250  53.030  63.590  1.00  0.00           C  
ATOM   1337  CG  ASP A 127      41.700  53.270  63.390  1.00  0.00           C  
ATOM   1338  OD1 ASP A 127      42.570  52.430  63.750  1.00  0.00           O  
ATOM   1339  OD2 ASP A 127      42.080  54.200  62.670  1.00  0.00           O1-
ATOM   1340  H   ASP A 127      40.310  53.850  61.090  1.00  0.00           H  
ATOM   1341  N   GLU A 128      38.130  50.640  63.500  1.00  0.00           N  
ATOM   1342  CA  GLU A 128      36.880  49.970  63.760  1.00  0.00           C  
ATOM   1343  C   GLU A 128      35.790  50.740  64.480  1.00  0.00           C  
ATOM   1344  O   GLU A 128      36.020  51.620  65.290  1.00  0.00           O  
ATOM   1345  CB  GLU A 128      37.100  48.660  64.490  1.00  0.00           C  
ATOM   1346  CG  GLU A 128      37.600  47.480  63.650  1.00  0.00           C  
ATOM   1347  CD  GLU A 128      38.030  46.300  64.490  1.00  0.00           C  
ATOM   1348  OE1 GLU A 128      38.870  46.400  65.370  1.00  0.00           O  
ATOM   1349  OE2 GLU A 128      37.520  45.160  64.410  1.00  0.00           O1-
ATOM   1350  H   GLU A 128      38.930  50.230  63.940  1.00  0.00           H  
ATOM   1351  N   TYR A 129      34.560  50.630  64.020  1.00  0.00           N  
ATOM   1352  CA  TYR A 129      33.330  51.380  64.480  1.00  0.00           C  
ATOM   1353  C   TYR A 129      33.280  52.900  64.350  1.00  0.00           C  
ATOM   1354  O   TYR A 129      32.150  53.420  64.320  1.00  0.00           O  
ATOM   1355  CB  TYR A 129      33.010  51.080  65.970  1.00  0.00           C  
ATOM   1356  CG  TYR A 129      33.180  49.640  66.500  1.00  0.00           C  
ATOM   1357  CD1 TYR A 129      33.140  48.520  65.710  1.00  0.00           C  
ATOM   1358  CD2 TYR A 129      33.680  49.530  67.820  1.00  0.00           C  
ATOM   1359  CE1 TYR A 129      33.530  47.280  66.260  1.00  0.00           C  
ATOM   1360  CE2 TYR A 129      34.070  48.340  68.330  1.00  0.00           C  
ATOM   1361  CZ  TYR A 129      33.980  47.210  67.570  1.00  0.00           C  
ATOM   1362  OH  TYR A 129      33.990  46.080  68.270  1.00  0.00           O  
ATOM   1363  H   TYR A 129      34.360  50.020  63.260  1.00  0.00           H  
ATOM   1364  HD1 TYR A 129      32.280  48.520  65.030  1.00  0.00           H  
ATOM   1365  HD2 TYR A 129      33.520  50.330  68.550  1.00  0.00           H  
ATOM   1366  HE1 TYR A 129      33.550  46.410  65.610  1.00  0.00           H  
ATOM   1367  HE2 TYR A 129      34.540  48.410  69.310  1.00  0.00           H  
ATOM   1368  HH  TYR A 129      34.120  46.450  69.190  1.00  0.00           H  
ATOM   1369  N   ALA A 130      34.420  53.570  64.310  1.00  0.00           N  
ATOM   1370  CA  ALA A 130      34.550  55.050  64.230  1.00  0.00           C  
ATOM   1371  C   ALA A 130      34.120  55.500  62.810  1.00  0.00           C  
ATOM   1372  O   ALA A 130      34.850  55.460  61.840  1.00  0.00           O  
ATOM   1373  CB  ALA A 130      36.090  55.280  64.280  1.00  0.00           C  
ATOM   1374  H   ALA A 130      35.230  53.050  64.580  1.00  0.00           H  
ATOM   1375  N   LEU A 131      32.850  55.970  62.790  1.00  0.00           N  
ATOM   1376  CA  LEU A 131      32.080  56.440  61.600  1.00  0.00           C  
ATOM   1377  C   LEU A 131      32.810  57.620  60.970  1.00  0.00           C  
ATOM   1378  O   LEU A 131      32.980  58.730  61.540  1.00  0.00           O  
ATOM   1379  CB  LEU A 131      30.630  56.680  61.970  1.00  0.00           C  
ATOM   1380  CG  LEU A 131      29.800  57.160  60.780  1.00  0.00           C  
ATOM   1381  CD1 LEU A 131      29.570  56.000  59.790  1.00  0.00           C  
ATOM   1382  CD2 LEU A 131      28.500  57.820  61.290  1.00  0.00           C  
ATOM   1383  H   LEU A 131      32.310  55.910  63.620  1.00  0.00           H  
ATOM   1384  N   LYS A 132      33.130  57.420  59.690  1.00  0.00           N  
ATOM   1385  CA  LYS A 132      33.970  58.360  58.910  1.00  0.00           C  
ATOM   1386  C   LYS A 132      33.330  58.700  57.530  1.00  0.00           C  
ATOM   1387  O   LYS A 132      32.960  57.710  56.830  1.00  0.00           O  
ATOM   1388  CB  LYS A 132      35.290  57.690  58.820  1.00  0.00           C  
ATOM   1389  CG  LYS A 132      36.560  58.400  58.270  1.00  0.00           C  
ATOM   1390  CD  LYS A 132      36.910  59.430  59.280  1.00  0.00           C  
ATOM   1391  CE  LYS A 132      37.830  60.430  58.650  1.00  0.00           C  
ATOM   1392  NZ  LYS A 132      37.630  61.590  59.500  1.00  0.00           N1+
ATOM   1393  H   LYS A 132      33.030  56.470  59.390  1.00  0.00           H  
ATOM   1394  HZ1 LYS A 132      38.200  62.380  59.270  1.00  0.00           H  
ATOM   1395  HZ2 LYS A 132      36.690  61.920  59.430  1.00  0.00           H  
ATOM   1396  HZ3 LYS A 132      37.780  61.190  60.410  1.00  0.00           H  
ATOM   1397  N   GLU A 133      33.290  59.910  57.040  1.00  0.00           N  
ATOM   1398  CA  GLU A 133      32.730  60.340  55.810  1.00  0.00           C  
ATOM   1399  C   GLU A 133      33.860  60.540  54.830  1.00  0.00           C  
ATOM   1400  O   GLU A 133      34.820  61.230  55.140  1.00  0.00           O  
ATOM   1401  CB  GLU A 133      32.000  61.640  56.000  1.00  0.00           C  
ATOM   1402  CG  GLU A 133      30.880  61.450  57.070  1.00  0.00           C  
ATOM   1403  CD  GLU A 133      30.110  62.820  57.260  1.00  0.00           C  
ATOM   1404  OE1 GLU A 133      29.580  63.310  56.280  1.00  0.00           O  
ATOM   1405  OE2 GLU A 133      29.680  63.040  58.430  1.00  0.00           O1-
ATOM   1406  H   GLU A 133      33.800  60.610  57.540  1.00  0.00           H  
ATOM   1407  N   TYR A 134      33.740  59.790  53.760  1.00  0.00           N  
ATOM   1408  CA  TYR A 134      34.640  59.800  52.530  1.00  0.00           C  
ATOM   1409  C   TYR A 134      33.840  60.250  51.290  1.00  0.00           C  
ATOM   1410  O   TYR A 134      33.130  59.440  50.680  1.00  0.00           O  
ATOM   1411  CB  TYR A 134      35.200  58.410  52.120  1.00  0.00           C  
ATOM   1412  CG  TYR A 134      36.110  57.850  53.210  1.00  0.00           C  
ATOM   1413  CD1 TYR A 134      37.490  58.000  52.980  1.00  0.00           C  
ATOM   1414  CD2 TYR A 134      35.630  57.250  54.330  1.00  0.00           C  
ATOM   1415  CE1 TYR A 134      38.430  57.430  53.840  1.00  0.00           C  
ATOM   1416  CE2 TYR A 134      36.540  56.700  55.260  1.00  0.00           C  
ATOM   1417  CZ  TYR A 134      37.920  56.840  54.960  1.00  0.00           C  
ATOM   1418  OH  TYR A 134      38.890  56.340  55.840  1.00  0.00           O  
ATOM   1419  H   TYR A 134      33.040  59.080  53.690  1.00  0.00           H  
ATOM   1420  HD1 TYR A 134      37.970  58.750  52.350  1.00  0.00           H  
ATOM   1421  HD2 TYR A 134      34.570  57.000  54.390  1.00  0.00           H  
ATOM   1422  HE1 TYR A 134      39.460  57.350  53.510  1.00  0.00           H  
ATOM   1423  HE2 TYR A 134      36.120  56.070  56.040  1.00  0.00           H  
ATOM   1424  HH  TYR A 134      39.620  56.030  55.230  1.00  0.00           H  
ATOM   1425  N   GLY A 135      33.750  61.580  51.120  1.00  0.00           N  
ATOM   1426  CA  GLY A 135      32.610  62.210  50.370  1.00  0.00           C  
ATOM   1427  C   GLY A 135      31.230  61.670  50.880  1.00  0.00           C  
ATOM   1428  O   GLY A 135      30.800  61.740  52.000  1.00  0.00           O  
ATOM   1429  H   GLY A 135      34.270  62.280  51.600  1.00  0.00           H  
ATOM   1430  N   VAL A 136      30.570  61.160  49.850  1.00  0.00           N  
ATOM   1431  CA  VAL A 136      29.210  60.560  50.050  1.00  0.00           C  
ATOM   1432  C   VAL A 136      29.190  59.270  50.930  1.00  0.00           C  
ATOM   1433  O   VAL A 136      28.250  59.080  51.710  1.00  0.00           O  
ATOM   1434  CB  VAL A 136      28.390  60.380  48.780  1.00  0.00           C  
ATOM   1435  CG1 VAL A 136      27.820  61.760  48.270  1.00  0.00           C  
ATOM   1436  CG2 VAL A 136      28.990  59.560  47.680  1.00  0.00           C  
ATOM   1437  H   VAL A 136      30.980  61.110  48.940  1.00  0.00           H  
ATOM   1438  N   MET A 137      30.310  58.510  50.880  1.00  0.00           N  
ATOM   1439  CA  MET A 137      30.570  57.290  51.700  1.00  0.00           C  
ATOM   1440  C   MET A 137      30.640  57.400  53.230  1.00  0.00           C  
ATOM   1441  O   MET A 137      31.710  57.590  53.810  1.00  0.00           O  
ATOM   1442  CB  MET A 137      31.770  56.560  51.120  1.00  0.00           C  
ATOM   1443  CG  MET A 137      31.450  55.700  49.920  1.00  0.00           C  
ATOM   1444  SD  MET A 137      31.110  56.780  48.460  1.00  0.00           S  
ATOM   1445  CE  MET A 137      32.660  57.620  48.110  1.00  0.00           C  
ATOM   1446  H   MET A 137      31.000  58.800  50.210  1.00  0.00           H  
ATOM   1447  N   ARG A 138      29.550  57.080  53.790  1.00  0.00           N  
ATOM   1448  CA  ARG A 138      29.410  57.170  55.240  1.00  0.00           C  
ATOM   1449  C   ARG A 138      29.770  55.720  55.700  1.00  0.00           C  
ATOM   1450  O   ARG A 138      29.030  54.770  55.340  1.00  0.00           O  
ATOM   1451  CB  ARG A 138      27.960  57.590  55.600  1.00  0.00           C  
ATOM   1452  CG  ARG A 138      27.910  58.270  56.970  1.00  0.00           C  
ATOM   1453  CD  ARG A 138      26.460  58.580  57.280  1.00  0.00           C  
ATOM   1454  NE  ARG A 138      26.280  59.230  58.560  1.00  0.00           N  
ATOM   1455  CZ  ARG A 138      25.670  58.630  59.600  1.00  0.00           C  
ATOM   1456  NH1 ARG A 138      25.340  57.330  59.490  1.00  0.00           N1+
ATOM   1457  NH2 ARG A 138      25.310  59.350  60.610  1.00  0.00           N  
ATOM   1458  H   ARG A 138      28.780  56.650  53.310  1.00  0.00           H  
ATOM   1459  HE  ARG A 138      26.460  60.210  58.560  1.00  0.00           H  
ATOM   1460 1HH1 ARG A 138      25.500  56.890  58.610  1.00  0.00           H  
ATOM   1461 2HH1 ARG A 138      24.820  56.840  60.200  1.00  0.00           H  
ATOM   1462 1HH2 ARG A 138      25.500  60.320  60.760  1.00  0.00           H  
ATOM   1463 2HH2 ARG A 138      24.900  58.800  61.330  1.00  0.00           H  
ATOM   1464  N   VAL A 139      31.030  55.610  55.950  1.00  0.00           N  
ATOM   1465  CA  VAL A 139      31.670  54.360  56.200  1.00  0.00           C  
ATOM   1466  C   VAL A 139      31.920  53.980  57.690  1.00  0.00           C  
ATOM   1467  O   VAL A 139      32.510  54.700  58.460  1.00  0.00           O  
ATOM   1468  CB  VAL A 139      32.970  54.130  55.410  1.00  0.00           C  
ATOM   1469  CG1 VAL A 139      33.710  52.840  55.730  1.00  0.00           C  
ATOM   1470  CG2 VAL A 139      32.720  54.410  53.900  1.00  0.00           C  
ATOM   1471  H   VAL A 139      31.600  56.430  55.920  1.00  0.00           H  
ATOM   1472  N   ARG A 140      31.440  52.760  58.030  1.00  0.00           N  
ATOM   1473  CA  ARG A 140      31.750  52.150  59.310  1.00  0.00           C  
ATOM   1474  C   ARG A 140      32.430  50.780  59.150  1.00  0.00           C  
ATOM   1475  O   ARG A 140      31.790  49.910  58.570  1.00  0.00           O  
ATOM   1476  CB  ARG A 140      30.470  51.940  60.120  1.00  0.00           C  
ATOM   1477  CG  ARG A 140      30.540  52.350  61.640  1.00  0.00           C  
ATOM   1478  CD  ARG A 140      29.170  52.870  62.170  1.00  0.00           C  
ATOM   1479  NE  ARG A 140      29.270  52.650  63.650  1.00  0.00           N  
ATOM   1480  CZ  ARG A 140      28.540  51.750  64.350  1.00  0.00           C  
ATOM   1481  NH1 ARG A 140      27.650  50.900  63.830  1.00  0.00           N1+
ATOM   1482  NH2 ARG A 140      28.860  51.640  65.630  1.00  0.00           N  
ATOM   1483  H   ARG A 140      30.840  52.180  57.470  1.00  0.00           H  
ATOM   1484  HE  ARG A 140      29.940  53.170  64.170  1.00  0.00           H  
ATOM   1485 1HH1 ARG A 140      27.420  50.900  62.860  1.00  0.00           H  
ATOM   1486 2HH1 ARG A 140      27.270  50.150  64.370  1.00  0.00           H  
ATOM   1487 1HH2 ARG A 140      29.530  52.290  65.990  1.00  0.00           H  
ATOM   1488 2HH2 ARG A 140      28.520  50.940  66.260  1.00  0.00           H  
ATOM   1489  N   ASN A 141      33.610  50.690  59.710  1.00  0.00           N  
ATOM   1490  CA  ASN A 141      34.320  49.390  59.680  1.00  0.00           C  
ATOM   1491  C   ASN A 141      33.980  48.550  60.890  1.00  0.00           C  
ATOM   1492  O   ASN A 141      34.460  48.780  61.950  1.00  0.00           O  
ATOM   1493  CB  ASN A 141      35.860  49.700  59.590  1.00  0.00           C  
ATOM   1494  CG  ASN A 141      36.730  48.430  59.300  1.00  0.00           C  
ATOM   1495  ND2 ASN A 141      37.970  48.640  59.630  1.00  0.00           N  
ATOM   1496  OD1 ASN A 141      36.170  47.290  59.290  1.00  0.00           O  
ATOM   1497  H   ASN A 141      34.000  51.420  60.270  1.00  0.00           H  
ATOM   1498 1HD2 ASN A 141      38.260  49.550  59.930  1.00  0.00           H  
ATOM   1499 2HD2 ASN A 141      38.610  47.870  59.670  1.00  0.00           H  
ATOM   1500  N   VAL A 142      32.850  47.920  60.610  1.00  0.00           N  
ATOM   1501  CA  VAL A 142      32.200  47.240  61.750  1.00  0.00           C  
ATOM   1502  C   VAL A 142      32.870  46.040  62.460  1.00  0.00           C  
ATOM   1503  O   VAL A 142      32.710  45.790  63.650  1.00  0.00           O  
ATOM   1504  CB  VAL A 142      30.700  47.090  61.560  1.00  0.00           C  
ATOM   1505  CG1 VAL A 142      29.890  48.410  61.430  1.00  0.00           C  
ATOM   1506  CG2 VAL A 142      30.420  46.110  60.440  1.00  0.00           C  
ATOM   1507  H   VAL A 142      32.490  47.580  59.740  1.00  0.00           H  
ATOM   1508  N   LYS A 143      33.630  45.200  61.670  1.00  0.00           N  
ATOM   1509  CA  LYS A 143      34.310  44.090  62.270  1.00  0.00           C  
ATOM   1510  C   LYS A 143      35.420  43.480  61.440  1.00  0.00           C  
ATOM   1511  O   LYS A 143      35.170  42.670  60.530  1.00  0.00           O  
ATOM   1512  CB  LYS A 143      33.310  42.960  62.610  1.00  0.00           C  
ATOM   1513  CG  LYS A 143      33.900  41.990  63.690  1.00  0.00           C  
ATOM   1514  CD  LYS A 143      34.390  42.520  65.030  1.00  0.00           C  
ATOM   1515  CE  LYS A 143      35.160  41.470  65.790  1.00  0.00           C  
ATOM   1516  NZ  LYS A 143      35.710  41.930  67.090  1.00  0.00           N1+
ATOM   1517  H   LYS A 143      33.840  45.430  60.720  1.00  0.00           H  
ATOM   1518  HZ1 LYS A 143      36.440  42.610  67.040  1.00  0.00           H  
ATOM   1519  HZ2 LYS A 143      35.010  42.340  67.680  1.00  0.00           H  
ATOM   1520  HZ3 LYS A 143      36.040  41.160  67.630  1.00  0.00           H  
ATOM   1521  N   GLU A 144      36.680  43.720  61.740  1.00  0.00           N  
ATOM   1522  CA  GLU A 144      37.850  43.120  61.040  1.00  0.00           C  
ATOM   1523  C   GLU A 144      38.070  41.650  61.510  1.00  0.00           C  
ATOM   1524  O   GLU A 144      39.040  41.440  62.220  1.00  0.00           O  
ATOM   1525  CB  GLU A 144      39.090  44.020  61.210  1.00  0.00           C  
ATOM   1526  CG  GLU A 144      38.910  45.180  60.220  1.00  0.00           C  
ATOM   1527  CD  GLU A 144      40.350  45.770  59.970  1.00  0.00           C  
ATOM   1528  OE1 GLU A 144      41.400  45.100  60.190  1.00  0.00           O  
ATOM   1529  OE2 GLU A 144      40.370  46.940  59.580  1.00  0.00           O1-
ATOM   1530  H   GLU A 144      36.800  44.300  62.550  1.00  0.00           H  
ATOM   1531  N   SER A 145      37.090  40.790  61.250  1.00  0.00           N  
ATOM   1532  CA  SER A 145      37.170  39.420  61.860  1.00  0.00           C  
ATOM   1533  C   SER A 145      38.410  38.560  61.630  1.00  0.00           C  
ATOM   1534  O   SER A 145      38.640  38.110  60.490  1.00  0.00           O  
ATOM   1535  CB  SER A 145      35.910  38.580  61.500  1.00  0.00           C  
ATOM   1536  OG  SER A 145      34.960  38.540  62.600  1.00  0.00           O  
ATOM   1537  H   SER A 145      36.370  41.000  60.590  1.00  0.00           H  
ATOM   1538  HG  SER A 145      34.220  37.880  62.500  1.00  0.00           H  
ATOM   1539  N   ALA A 146      39.100  38.170  62.730  1.00  0.00           N  
ATOM   1540  CA  ALA A 146      40.310  37.280  62.750  1.00  0.00           C  
ATOM   1541  C   ALA A 146      39.980  35.840  62.280  1.00  0.00           C  
ATOM   1542  O   ALA A 146      38.860  35.540  62.520  1.00  0.00           O  
ATOM   1543  CB  ALA A 146      40.840  37.240  64.160  1.00  0.00           C  
ATOM   1544  H   ALA A 146      38.950  38.730  63.550  1.00  0.00           H  
ATOM   1545  N   ALA A 147      40.860  35.170  61.490  1.00  0.00           N  
ATOM   1546  CA  ALA A 147      40.630  33.820  60.990  1.00  0.00           C  
ATOM   1547  C   ALA A 147      41.870  33.230  60.440  1.00  0.00           C  
ATOM   1548  O   ALA A 147      42.710  34.020  60.020  1.00  0.00           O  
ATOM   1549  CB  ALA A 147      39.570  33.620  59.890  1.00  0.00           C  
ATOM   1550  H   ALA A 147      41.640  35.620  61.070  1.00  0.00           H  
ATOM   1551  N   HIS A 148      41.970  31.910  60.380  1.00  0.00           N  
ATOM   1552  CA  HIS A 148      43.230  31.250  60.090  1.00  0.00           C  
ATOM   1553  C   HIS A 148      44.020  31.570  58.780  1.00  0.00           C  
ATOM   1554  O   HIS A 148      45.010  32.240  58.870  1.00  0.00           O  
ATOM   1555  CB  HIS A 148      43.320  29.720  60.300  1.00  0.00           C  
ATOM   1556  CG  HIS A 148      42.880  29.390  61.760  1.00  0.00           C  
ATOM   1557  CD2 HIS A 148      42.300  28.240  62.120  1.00  0.00           C  
ATOM   1558  ND1 HIS A 148      43.230  30.090  62.870  1.00  0.00           N  
ATOM   1559  CE1 HIS A 148      42.820  29.360  63.900  1.00  0.00           C  
ATOM   1560  NE2 HIS A 148      42.330  28.220  63.470  1.00  0.00           N  
ATOM   1561  H   HIS A 148      41.260  31.320  60.760  1.00  0.00           H  
ATOM   1562  HD2 HIS A 148      41.880  27.460  61.490  1.00  0.00           H  
ATOM   1563  HE1 HIS A 148      42.710  29.600  64.960  1.00  0.00           H  
ATOM   1564  HE2 HIS A 148      41.810  27.620  64.070  1.00  0.00           H  
ATOM   1565  N   ASP A 149      43.410  31.460  57.660  1.00  0.00           N  
ATOM   1566  CA  ASP A 149      44.050  31.880  56.410  1.00  0.00           C  
ATOM   1567  C   ASP A 149      43.680  33.290  55.840  1.00  0.00           C  
ATOM   1568  O   ASP A 149      44.330  33.700  54.840  1.00  0.00           O  
ATOM   1569  CB  ASP A 149      44.070  30.830  55.310  1.00  0.00           C  
ATOM   1570  CG  ASP A 149      44.990  29.740  55.780  1.00  0.00           C  
ATOM   1571  OD1 ASP A 149      46.200  29.990  56.000  1.00  0.00           O  
ATOM   1572  OD2 ASP A 149      44.440  28.650  56.100  1.00  0.00           O1-
ATOM   1573  H   ASP A 149      42.540  31.000  57.540  1.00  0.00           H  
ATOM   1574  N   TYR A 150      42.580  33.920  56.350  1.00  0.00           N  
ATOM   1575  CA  TYR A 150      42.150  35.290  55.810  1.00  0.00           C  
ATOM   1576  C   TYR A 150      41.370  36.060  56.880  1.00  0.00           C  
ATOM   1577  O   TYR A 150      40.390  35.570  57.420  1.00  0.00           O  
ATOM   1578  CB  TYR A 150      41.500  35.300  54.420  1.00  0.00           C  
ATOM   1579  CG  TYR A 150      40.560  34.130  54.090  1.00  0.00           C  
ATOM   1580  CD1 TYR A 150      41.190  33.040  53.490  1.00  0.00           C  
ATOM   1581  CD2 TYR A 150      39.240  34.020  54.450  1.00  0.00           C  
ATOM   1582  CE1 TYR A 150      40.400  31.860  53.250  1.00  0.00           C  
ATOM   1583  CE2 TYR A 150      38.460  32.920  54.260  1.00  0.00           C  
ATOM   1584  CZ  TYR A 150      39.050  31.840  53.640  1.00  0.00           C  
ATOM   1585  OH  TYR A 150      38.400  30.680  53.440  1.00  0.00           O  
ATOM   1586  H   TYR A 150      42.090  33.540  57.130  1.00  0.00           H  
ATOM   1587  HD1 TYR A 150      42.270  33.060  53.310  1.00  0.00           H  
ATOM   1588  HD2 TYR A 150      38.690  34.880  54.840  1.00  0.00           H  
ATOM   1589  HE1 TYR A 150      40.880  31.020  52.750  1.00  0.00           H  
ATOM   1590  HE2 TYR A 150      37.380  33.000  54.250  1.00  0.00           H  
ATOM   1591  HH  TYR A 150      37.460  30.890  53.720  1.00  0.00           H  
ATOM   1592  N   THR A 151      41.600  37.440  56.910  1.00  0.00           N  
ATOM   1593  CA  THR A 151      40.860  38.440  57.750  1.00  0.00           C  
ATOM   1594  C   THR A 151      39.640  38.940  56.960  1.00  0.00           C  
ATOM   1595  O   THR A 151      39.680  39.570  55.910  1.00  0.00           O  
ATOM   1596  CB  THR A 151      41.790  39.570  58.120  1.00  0.00           C  
ATOM   1597  CG2 THR A 151      41.250  40.410  59.300  1.00  0.00           C  
ATOM   1598  OG1 THR A 151      43.080  39.130  58.600  1.00  0.00           O  
ATOM   1599  H   THR A 151      42.080  37.860  56.140  1.00  0.00           H  
ATOM   1600  HG1 THR A 151      43.730  39.580  57.990  1.00  0.00           H  
ATOM   1601  N   LEU A 152      38.470  38.690  57.550  1.00  0.00           N  
ATOM   1602  CA  LEU A 152      37.180  39.120  56.890  1.00  0.00           C  
ATOM   1603  C   LEU A 152      36.660  40.430  57.410  1.00  0.00           C  
ATOM   1604  O   LEU A 152      36.000  40.610  58.400  1.00  0.00           O  
ATOM   1605  CB  LEU A 152      36.110  37.980  56.970  1.00  0.00           C  
ATOM   1606  CG  LEU A 152      34.880  38.180  56.060  1.00  0.00           C  
ATOM   1607  CD1 LEU A 152      35.330  38.500  54.590  1.00  0.00           C  
ATOM   1608  CD2 LEU A 152      33.910  37.070  56.230  1.00  0.00           C  
ATOM   1609  H   LEU A 152      38.420  38.210  58.430  1.00  0.00           H  
ATOM   1610  N   ARG A 153      36.980  41.440  56.600  1.00  0.00           N  
ATOM   1611  CA  ARG A 153      36.670  42.840  56.910  1.00  0.00           C  
ATOM   1612  C   ARG A 153      35.210  43.210  56.710  1.00  0.00           C  
ATOM   1613  O   ARG A 153      34.860  43.560  55.550  1.00  0.00           O  
ATOM   1614  CB  ARG A 153      37.630  43.740  56.070  1.00  0.00           C  
ATOM   1615  CG  ARG A 153      37.640  45.170  56.510  1.00  0.00           C  
ATOM   1616  CD  ARG A 153      38.800  45.950  56.000  1.00  0.00           C  
ATOM   1617  NE  ARG A 153      39.970  45.730  56.830  1.00  0.00           N  
ATOM   1618  CZ  ARG A 153      41.070  45.170  56.380  1.00  0.00           C  
ATOM   1619  NH1 ARG A 153      41.150  44.750  55.180  1.00  0.00           N1+
ATOM   1620  NH2 ARG A 153      42.020  44.790  57.230  1.00  0.00           N  
ATOM   1621  H   ARG A 153      37.430  41.230  55.730  1.00  0.00           H  
ATOM   1622  HE  ARG A 153      39.950  46.140  57.740  1.00  0.00           H  
ATOM   1623 1HH1 ARG A 153      40.400  44.930  54.530  1.00  0.00           H  
ATOM   1624 2HH1 ARG A 153      41.860  44.130  54.880  1.00  0.00           H  
ATOM   1625 1HH2 ARG A 153      41.970  44.950  58.220  1.00  0.00           H  
ATOM   1626 2HH2 ARG A 153      42.860  44.390  56.870  1.00  0.00           H  
ATOM   1627  N   GLU A 154      34.320  42.880  57.630  1.00  0.00           N  
ATOM   1628  CA  GLU A 154      32.880  43.280  57.590  1.00  0.00           C  
ATOM   1629  C   GLU A 154      32.790  44.810  57.660  1.00  0.00           C  
ATOM   1630  O   GLU A 154      33.090  45.350  58.740  1.00  0.00           O  
ATOM   1631  CB  GLU A 154      32.090  42.560  58.700  1.00  0.00           C  
ATOM   1632  CG  GLU A 154      30.590  42.750  58.810  1.00  0.00           C  
ATOM   1633  CD  GLU A 154      29.860  42.070  59.950  1.00  0.00           C  
ATOM   1634  OE1 GLU A 154      30.020  42.520  61.090  1.00  0.00           O  
ATOM   1635  OE2 GLU A 154      29.240  41.030  59.780  1.00  0.00           O1-
ATOM   1636  H   GLU A 154      34.590  42.570  58.540  1.00  0.00           H  
ATOM   1637  N   LEU A 155      32.270  45.460  56.630  1.00  0.00           N  
ATOM   1638  CA  LEU A 155      32.060  46.920  56.600  1.00  0.00           C  
ATOM   1639  C   LEU A 155      30.570  47.200  56.420  1.00  0.00           C  
ATOM   1640  O   LEU A 155      29.840  46.410  55.800  1.00  0.00           O  
ATOM   1641  CB  LEU A 155      32.850  47.430  55.390  1.00  0.00           C  
ATOM   1642  CG  LEU A 155      34.380  47.150  55.300  1.00  0.00           C  
ATOM   1643  CD1 LEU A 155      34.720  46.730  53.900  1.00  0.00           C  
ATOM   1644  CD2 LEU A 155      35.240  48.340  55.690  1.00  0.00           C  
ATOM   1645  H   LEU A 155      31.810  44.980  55.880  1.00  0.00           H  
ATOM   1646  N   LYS A 156      30.180  48.400  56.890  1.00  0.00           N  
ATOM   1647  CA  LYS A 156      28.850  49.000  56.600  1.00  0.00           C  
ATOM   1648  C   LYS A 156      29.160  50.210  55.660  1.00  0.00           C  
ATOM   1649  O   LYS A 156      29.780  51.260  56.030  1.00  0.00           O  
ATOM   1650  CB  LYS A 156      28.180  49.480  57.900  1.00  0.00           C  
ATOM   1651  CG  LYS A 156      27.630  48.290  58.730  1.00  0.00           C  
ATOM   1652  CD  LYS A 156      26.590  47.260  58.300  1.00  0.00           C  
ATOM   1653  CE  LYS A 156      26.600  46.070  59.210  1.00  0.00           C  
ATOM   1654  NZ  LYS A 156      25.360  45.340  59.060  1.00  0.00           N1+
ATOM   1655  H   LYS A 156      30.760  48.870  57.560  1.00  0.00           H  
ATOM   1656  HZ1 LYS A 156      24.640  46.030  59.030  1.00  0.00           H  
ATOM   1657  HZ2 LYS A 156      25.450  44.910  58.160  1.00  0.00           H  
ATOM   1658  HZ3 LYS A 156      25.260  44.690  59.800  1.00  0.00           H  
ATOM   1659  N   LEU A 157      28.550  50.070  54.460  1.00  0.00           N  
ATOM   1660  CA  LEU A 157      28.420  51.070  53.380  1.00  0.00           C  
ATOM   1661  C   LEU A 157      27.010  51.700  53.410  1.00  0.00           C  
ATOM   1662  O   LEU A 157      26.130  50.870  53.610  1.00  0.00           O  
ATOM   1663  CB  LEU A 157      28.970  50.540  52.000  1.00  0.00           C  
ATOM   1664  CG  LEU A 157      30.440  50.890  51.810  1.00  0.00           C  
ATOM   1665  CD1 LEU A 157      30.890  50.270  50.540  1.00  0.00           C  
ATOM   1666  CD2 LEU A 157      30.630  52.420  51.850  1.00  0.00           C  
ATOM   1667  H   LEU A 157      27.960  49.270  54.330  1.00  0.00           H  
ATOM   1668  N   SER A 158      26.930  52.980  53.120  1.00  0.00           N  
ATOM   1669  CA  SER A 158      25.710  53.800  53.240  1.00  0.00           C  
ATOM   1670  C   SER A 158      25.910  55.210  52.780  1.00  0.00           C  
ATOM   1671  O   SER A 158      27.050  55.740  52.780  1.00  0.00           O  
ATOM   1672  CB  SER A 158      25.020  53.770  54.670  1.00  0.00           C  
ATOM   1673  OG  SER A 158      25.710  54.580  55.590  1.00  0.00           O  
ATOM   1674  H   SER A 158      27.770  53.530  53.170  1.00  0.00           H  
ATOM   1675  HG  SER A 158      25.170  54.810  56.400  1.00  0.00           H  
ATOM   1676  N   LYS A 159      24.930  55.820  52.250  1.00  0.00           N  
ATOM   1677  CA  LYS A 159      25.050  57.220  51.720  1.00  0.00           C  
ATOM   1678  C   LYS A 159      24.600  58.260  52.660  1.00  0.00           C  
ATOM   1679  O   LYS A 159      23.670  58.130  53.470  1.00  0.00           O  
ATOM   1680  CB  LYS A 159      24.150  57.160  50.510  1.00  0.00           C  
ATOM   1681  CG  LYS A 159      24.710  58.240  49.570  1.00  0.00           C  
ATOM   1682  CD  LYS A 159      23.750  58.440  48.410  1.00  0.00           C  
ATOM   1683  CE  LYS A 159      24.240  59.500  47.420  1.00  0.00           C  
ATOM   1684  NZ  LYS A 159      23.280  59.930  46.390  1.00  0.00           N1+
ATOM   1685  H   LYS A 159      24.060  55.400  51.970  1.00  0.00           H  
ATOM   1686  HZ1 LYS A 159      22.430  60.230  46.840  1.00  0.00           H  
ATOM   1687  HZ2 LYS A 159      23.680  60.690  45.870  1.00  0.00           H  
ATOM   1688  HZ3 LYS A 159      23.160  59.210  45.710  1.00  0.00           H  
ATOM   1689  N   VAL A 160      25.300  59.410  52.590  1.00  0.00           N  
ATOM   1690  CA  VAL A 160      24.980  60.630  53.380  1.00  0.00           C  
ATOM   1691  C   VAL A 160      23.580  61.200  53.170  1.00  0.00           C  
ATOM   1692  O   VAL A 160      23.060  61.160  52.050  1.00  0.00           O  
ATOM   1693  CB  VAL A 160      26.160  61.660  53.180  1.00  0.00           C  
ATOM   1694  CG1 VAL A 160      26.250  62.470  51.890  1.00  0.00           C  
ATOM   1695  CG2 VAL A 160      26.250  62.510  54.390  1.00  0.00           C  
ATOM   1696  H   VAL A 160      26.230  59.310  52.240  1.00  0.00           H  
ATOM   1697  N   GLY A 161      22.780  61.230  54.260  1.00  0.00           N  
ATOM   1698  CA  GLY A 161      21.410  61.810  54.310  1.00  0.00           C  
ATOM   1699  C   GLY A 161      20.320  60.860  53.850  1.00  0.00           C  
ATOM   1700  O   GLY A 161      19.260  60.760  54.480  1.00  0.00           O  
ATOM   1701  H   GLY A 161      22.980  60.690  55.080  1.00  0.00           H  
ATOM   1702  N   GLN A 162      20.670  60.090  52.800  1.00  0.00           N  
ATOM   1703  CA  GLN A 162      19.850  59.030  52.150  1.00  0.00           C  
ATOM   1704  C   GLN A 162      19.570  57.790  52.930  1.00  0.00           C  
ATOM   1705  O   GLN A 162      20.420  56.900  52.990  1.00  0.00           O  
ATOM   1706  CB  GLN A 162      20.460  58.780  50.750  1.00  0.00           C  
ATOM   1707  CG  GLN A 162      20.140  59.970  49.860  1.00  0.00           C  
ATOM   1708  CD  GLN A 162      20.380  59.910  48.350  1.00  0.00           C  
ATOM   1709  NE2 GLN A 162      19.750  59.040  47.600  1.00  0.00           N  
ATOM   1710  OE1 GLN A 162      20.930  60.800  47.730  1.00  0.00           O  
ATOM   1711  H   GLN A 162      21.540  60.210  52.320  1.00  0.00           H  
ATOM   1712 1HE2 GLN A 162      19.050  58.420  47.940  1.00  0.00           H  
ATOM   1713 2HE2 GLN A 162      19.930  58.980  46.610  1.00  0.00           H  
ATOM   1714  N   GLY A 163      18.610  58.000  53.840  1.00  0.00           N  
ATOM   1715  CA  GLY A 163      18.170  57.020  54.800  1.00  0.00           C  
ATOM   1716  C   GLY A 163      17.750  55.730  54.150  1.00  0.00           C  
ATOM   1717  O   GLY A 163      17.160  55.710  53.090  1.00  0.00           O  
ATOM   1718  H   GLY A 163      18.010  58.800  53.730  1.00  0.00           H  
ATOM   1719  N   ASN A 164      17.990  54.690  54.900  1.00  0.00           N  
ATOM   1720  CA  ASN A 164      17.750  53.250  54.570  1.00  0.00           C  
ATOM   1721  C   ASN A 164      18.760  52.570  53.660  1.00  0.00           C  
ATOM   1722  O   ASN A 164      18.790  51.350  53.610  1.00  0.00           O  
ATOM   1723  CB  ASN A 164      16.280  52.950  54.140  1.00  0.00           C  
ATOM   1724  CG  ASN A 164      15.390  53.110  55.400  1.00  0.00           C  
ATOM   1725  ND2 ASN A 164      15.360  52.110  56.220  1.00  0.00           N  
ATOM   1726  OD1 ASN A 164      14.850  54.160  55.760  1.00  0.00           O  
ATOM   1727  H   ASN A 164      18.260  54.720  55.860  1.00  0.00           H  
ATOM   1728 1HD2 ASN A 164      15.900  51.290  56.020  1.00  0.00           H  
ATOM   1729 2HD2 ASN A 164      14.640  52.170  56.920  1.00  0.00           H  
ATOM   1730  N   THR A 165      19.710  53.360  53.190  1.00  0.00           N  
ATOM   1731  CA  THR A 165      20.710  52.930  52.140  1.00  0.00           C  
ATOM   1732  C   THR A 165      21.770  51.900  52.500  1.00  0.00           C  
ATOM   1733  O   THR A 165      22.580  51.540  51.630  1.00  0.00           O  
ATOM   1734  CB  THR A 165      21.460  54.100  51.370  1.00  0.00           C  
ATOM   1735  CG2 THR A 165      20.480  54.830  50.420  1.00  0.00           C  
ATOM   1736  OG1 THR A 165      22.050  55.000  52.330  1.00  0.00           O  
ATOM   1737  H   THR A 165      20.090  54.100  53.750  1.00  0.00           H  
ATOM   1738  HG1 THR A 165      21.410  55.750  52.480  1.00  0.00           H  
ATOM   1739  N   GLU A 166      21.800  51.440  53.770  1.00  0.00           N  
ATOM   1740  CA  GLU A 166      22.860  50.620  54.400  1.00  0.00           C  
ATOM   1741  C   GLU A 166      22.920  49.240  53.690  1.00  0.00           C  
ATOM   1742  O   GLU A 166      21.880  48.670  53.360  1.00  0.00           O  
ATOM   1743  CB  GLU A 166      22.530  50.370  55.900  1.00  0.00           C  
ATOM   1744  CG  GLU A 166      23.760  50.330  56.800  1.00  0.00           C  
ATOM   1745  CD  GLU A 166      23.310  50.200  58.290  1.00  0.00           C  
ATOM   1746  OE1 GLU A 166      23.360  49.050  58.770  1.00  0.00           O  
ATOM   1747  OE2 GLU A 166      22.900  51.180  58.970  1.00  0.00           O1-
ATOM   1748  H   GLU A 166      21.040  51.650  54.390  1.00  0.00           H  
ATOM   1749  N   ARG A 167      24.080  48.720  53.490  1.00  0.00           N  
ATOM   1750  CA  ARG A 167      24.260  47.420  52.960  1.00  0.00           C  
ATOM   1751  C   ARG A 167      25.630  46.880  53.400  1.00  0.00           C  
ATOM   1752  O   ARG A 167      26.670  47.460  53.240  1.00  0.00           O  
ATOM   1753  CB  ARG A 167      24.210  47.440  51.400  1.00  0.00           C  
ATOM   1754  CG  ARG A 167      25.280  48.340  50.720  1.00  0.00           C  
ATOM   1755  CD  ARG A 167      24.960  48.350  49.260  1.00  0.00           C  
ATOM   1756  NE  ARG A 167      25.740  49.430  48.610  1.00  0.00           N  
ATOM   1757  CZ  ARG A 167      25.340  50.670  48.420  1.00  0.00           C  
ATOM   1758  NH1 ARG A 167      24.240  51.290  48.950  1.00  0.00           N1+
ATOM   1759  NH2 ARG A 167      25.960  51.350  47.430  1.00  0.00           N  
ATOM   1760  H   ARG A 167      24.900  49.270  53.610  1.00  0.00           H  
ATOM   1761  HE  ARG A 167      26.690  49.170  48.410  1.00  0.00           H  
ATOM   1762 1HH1 ARG A 167      23.690  50.800  49.620  1.00  0.00           H  
ATOM   1763 2HH1 ARG A 167      23.970  52.180  48.580  1.00  0.00           H  
ATOM   1764 1HH2 ARG A 167      26.710  50.880  46.950  1.00  0.00           H  
ATOM   1765 2HH2 ARG A 167      25.510  52.080  46.900  1.00  0.00           H  
ATOM   1766  N   THR A 168      25.600  45.660  53.970  1.00  0.00           N  
ATOM   1767  CA  THR A 168      26.900  45.140  54.510  1.00  0.00           C  
ATOM   1768  C   THR A 168      27.730  44.600  53.350  1.00  0.00           C  
ATOM   1769  O   THR A 168      27.440  43.660  52.580  1.00  0.00           O  
ATOM   1770  CB  THR A 168      26.620  43.960  55.500  1.00  0.00           C  
ATOM   1771  CG2 THR A 168      27.920  43.380  56.040  1.00  0.00           C  
ATOM   1772  OG1 THR A 168      25.620  44.380  56.470  1.00  0.00           O  
ATOM   1773  H   THR A 168      24.770  45.210  54.310  1.00  0.00           H  
ATOM   1774  HG1 THR A 168      24.780  43.850  56.360  1.00  0.00           H  
ATOM   1775  N   VAL A 169      28.970  45.040  53.410  1.00  0.00           N  
ATOM   1776  CA  VAL A 169      29.960  44.750  52.390  1.00  0.00           C  
ATOM   1777  C   VAL A 169      31.170  44.020  53.000  1.00  0.00           C  
ATOM   1778  O   VAL A 169      31.600  44.520  54.050  1.00  0.00           O  
ATOM   1779  CB  VAL A 169      30.310  46.150  51.840  1.00  0.00           C  
ATOM   1780  CG1 VAL A 169      31.610  46.290  51.070  1.00  0.00           C  
ATOM   1781  CG2 VAL A 169      29.190  46.670  50.930  1.00  0.00           C  
ATOM   1782  H   VAL A 169      29.260  45.650  54.150  1.00  0.00           H  
ATOM   1783  N   TRP A 170      31.930  43.250  52.280  1.00  0.00           N  
ATOM   1784  CA  TRP A 170      32.940  42.390  52.830  1.00  0.00           C  
ATOM   1785  C   TRP A 170      34.280  42.270  52.030  1.00  0.00           C  
ATOM   1786  O   TRP A 170      34.270  42.080  50.770  1.00  0.00           O  
ATOM   1787  CB  TRP A 170      32.460  40.910  52.920  1.00  0.00           C  
ATOM   1788  CG  TRP A 170      31.050  40.700  53.300  1.00  0.00           C  
ATOM   1789  CD1 TRP A 170      30.000  40.880  52.480  1.00  0.00           C  
ATOM   1790  CD2 TRP A 170      30.440  40.560  54.520  1.00  0.00           C  
ATOM   1791  CE2 TRP A 170      29.070  40.680  54.340  1.00  0.00           C  
ATOM   1792  CE3 TRP A 170      31.050  40.150  55.750  1.00  0.00           C  
ATOM   1793  NE1 TRP A 170      28.830  40.860  53.080  1.00  0.00           N  
ATOM   1794  CZ2 TRP A 170      28.220  40.280  55.300  1.00  0.00           C  
ATOM   1795  CZ3 TRP A 170      30.100  39.830  56.730  1.00  0.00           C  
ATOM   1796  CH2 TRP A 170      28.740  39.850  56.490  1.00  0.00           C  
ATOM   1797  H   TRP A 170      31.710  43.160  51.310  1.00  0.00           H  
ATOM   1798  HD1 TRP A 170      30.050  40.910  51.390  1.00  0.00           H  
ATOM   1799  HE1 TRP A 170      27.970  41.070  52.620  1.00  0.00           H  
ATOM   1800  HE3 TRP A 170      32.120  40.270  55.940  1.00  0.00           H  
ATOM   1801  HZ2 TRP A 170      27.150  40.460  55.230  1.00  0.00           H  
ATOM   1802  HZ3 TRP A 170      30.380  39.530  57.740  1.00  0.00           H  
ATOM   1803  HH2 TRP A 170      28.060  39.630  57.320  1.00  0.00           H  
ATOM   1804  N   GLN A 171      35.370  42.560  52.700  1.00  0.00           N  
ATOM   1805  CA  GLN A 171      36.710  42.420  52.090  1.00  0.00           C  
ATOM   1806  C   GLN A 171      37.510  41.160  52.480  1.00  0.00           C  
ATOM   1807  O   GLN A 171      37.980  41.110  53.570  1.00  0.00           O  
ATOM   1808  CB  GLN A 171      37.390  43.700  52.230  1.00  0.00           C  
ATOM   1809  CG  GLN A 171      38.760  43.810  51.500  1.00  0.00           C  
ATOM   1810  CD  GLN A 171      39.400  45.170  51.640  1.00  0.00           C  
ATOM   1811  NE2 GLN A 171      40.010  45.650  50.530  1.00  0.00           N  
ATOM   1812  OE1 GLN A 171      39.570  45.730  52.700  1.00  0.00           O  
ATOM   1813  H   GLN A 171      35.400  43.040  53.580  1.00  0.00           H  
ATOM   1814 1HE2 GLN A 171      40.190  45.120  49.700  1.00  0.00           H  
ATOM   1815 2HE2 GLN A 171      40.180  46.630  50.520  1.00  0.00           H  
ATOM   1816  N   TYR A 172      37.740  40.270  51.580  1.00  0.00           N  
ATOM   1817  CA  TYR A 172      38.510  39.010  51.710  1.00  0.00           C  
ATOM   1818  C   TYR A 172      40.010  39.300  51.640  1.00  0.00           C  
ATOM   1819  O   TYR A 172      40.590  39.520  50.600  1.00  0.00           O  
ATOM   1820  CB  TYR A 172      38.090  38.050  50.560  1.00  0.00           C  
ATOM   1821  CG  TYR A 172      36.910  37.170  51.010  1.00  0.00           C  
ATOM   1822  CD1 TYR A 172      37.030  36.010  51.750  1.00  0.00           C  
ATOM   1823  CD2 TYR A 172      35.680  37.430  50.580  1.00  0.00           C  
ATOM   1824  CE1 TYR A 172      35.870  35.230  52.080  1.00  0.00           C  
ATOM   1825  CE2 TYR A 172      34.520  36.740  50.930  1.00  0.00           C  
ATOM   1826  CZ  TYR A 172      34.530  35.600  51.730  1.00  0.00           C  
ATOM   1827  OH  TYR A 172      33.430  35.010  52.200  1.00  0.00           O  
ATOM   1828  H   TYR A 172      37.560  40.550  50.640  1.00  0.00           H  
ATOM   1829  HD1 TYR A 172      38.020  35.830  52.180  1.00  0.00           H  
ATOM   1830  HD2 TYR A 172      35.640  38.130  49.740  1.00  0.00           H  
ATOM   1831  HE1 TYR A 172      36.060  34.390  52.750  1.00  0.00           H  
ATOM   1832  HE2 TYR A 172      33.570  36.960  50.450  1.00  0.00           H  
ATOM   1833  HH  TYR A 172      33.660  34.190  52.730  1.00  0.00           H  
ATOM   1834  N   HIS A 173      40.530  39.730  52.770  1.00  0.00           N  
ATOM   1835  CA  HIS A 173      41.960  40.040  52.950  1.00  0.00           C  
ATOM   1836  C   HIS A 173      42.820  38.840  53.430  1.00  0.00           C  
ATOM   1837  O   HIS A 173      42.920  38.520  54.590  1.00  0.00           O  
ATOM   1838  CB  HIS A 173      42.070  41.280  53.880  1.00  0.00           C  
ATOM   1839  CG  HIS A 173      43.320  42.090  53.760  1.00  0.00           C  
ATOM   1840  CD2 HIS A 173      44.420  41.550  53.190  1.00  0.00           C  
ATOM   1841  ND1 HIS A 173      43.460  43.430  54.030  1.00  0.00           N  
ATOM   1842  CE1 HIS A 173      44.680  43.660  53.520  1.00  0.00           C  
ATOM   1843  NE2 HIS A 173      45.190  42.580  52.960  1.00  0.00           N  
ATOM   1844  H   HIS A 173      40.070  39.900  53.640  1.00  0.00           H  
ATOM   1845  HD2 HIS A 173      44.700  40.500  53.110  1.00  0.00           H  
ATOM   1846  HE1 HIS A 173      45.280  44.570  53.460  1.00  0.00           H  
ATOM   1847  HE2 HIS A 173      46.070  42.610  52.490  1.00  0.00           H  
ATOM   1848  N   PHE A 174      43.520  38.250  52.450  1.00  0.00           N  
ATOM   1849  CA  PHE A 174      44.400  37.080  52.700  1.00  0.00           C  
ATOM   1850  C   PHE A 174      45.620  37.240  53.600  1.00  0.00           C  
ATOM   1851  O   PHE A 174      46.410  38.050  53.300  1.00  0.00           O  
ATOM   1852  CB  PHE A 174      44.760  36.400  51.360  1.00  0.00           C  
ATOM   1853  CG  PHE A 174      44.970  34.930  51.390  1.00  0.00           C  
ATOM   1854  CD1 PHE A 174      44.130  34.210  50.580  1.00  0.00           C  
ATOM   1855  CD2 PHE A 174      46.160  34.370  51.700  1.00  0.00           C  
ATOM   1856  CE1 PHE A 174      44.450  32.970  50.190  1.00  0.00           C  
ATOM   1857  CE2 PHE A 174      46.500  33.080  51.330  1.00  0.00           C  
ATOM   1858  CZ  PHE A 174      45.610  32.360  50.620  1.00  0.00           C  
ATOM   1859  H   PHE A 174      43.550  38.470  51.480  1.00  0.00           H  
ATOM   1860  HD1 PHE A 174      43.070  34.450  50.470  1.00  0.00           H  
ATOM   1861  HD2 PHE A 174      46.830  35.040  52.240  1.00  0.00           H  
ATOM   1862  HE1 PHE A 174      43.810  32.580  49.400  1.00  0.00           H  
ATOM   1863  HE2 PHE A 174      47.430  32.600  51.620  1.00  0.00           H  
ATOM   1864  HZ  PHE A 174      45.840  31.320  50.370  1.00  0.00           H  
ATOM   1865  N   ARG A 175      45.610  36.470  54.690  1.00  0.00           N  
ATOM   1866  CA  ARG A 175      46.690  36.530  55.730  1.00  0.00           C  
ATOM   1867  C   ARG A 175      47.970  35.850  55.220  1.00  0.00           C  
ATOM   1868  O   ARG A 175      48.970  36.540  55.030  1.00  0.00           O  
ATOM   1869  CB  ARG A 175      46.140  35.870  56.970  1.00  0.00           C  
ATOM   1870  CG  ARG A 175      47.010  35.830  58.250  1.00  0.00           C  
ATOM   1871  CD  ARG A 175      46.210  35.240  59.400  1.00  0.00           C  
ATOM   1872  NE  ARG A 175      47.030  34.390  60.280  1.00  0.00           N  
ATOM   1873  CZ  ARG A 175      46.620  33.850  61.410  1.00  0.00           C  
ATOM   1874  NH1 ARG A 175      45.400  34.000  61.930  1.00  0.00           N1+
ATOM   1875  NH2 ARG A 175      47.460  33.040  62.130  1.00  0.00           N  
ATOM   1876  H   ARG A 175      44.890  35.780  54.640  1.00  0.00           H  
ATOM   1877  HE  ARG A 175      47.920  34.240  59.840  1.00  0.00           H  
ATOM   1878 1HH1 ARG A 175      44.750  34.550  61.400  1.00  0.00           H  
ATOM   1879 2HH1 ARG A 175      45.310  34.020  62.930  1.00  0.00           H  
ATOM   1880 1HH2 ARG A 175      48.400  32.990  61.790  1.00  0.00           H  
ATOM   1881 2HH2 ARG A 175      47.040  32.290  62.650  1.00  0.00           H  
ATOM   1882  N   THR A 176      47.890  34.510  55.030  1.00  0.00           N  
ATOM   1883  CA  THR A 176      49.080  33.650  54.630  1.00  0.00           C  
ATOM   1884  C   THR A 176      49.540  33.760  53.180  1.00  0.00           C  
ATOM   1885  O   THR A 176      50.180  32.850  52.630  1.00  0.00           O  
ATOM   1886  CB  THR A 176      48.700  32.210  54.920  1.00  0.00           C  
ATOM   1887  CG2 THR A 176      48.730  31.970  56.450  1.00  0.00           C  
ATOM   1888  OG1 THR A 176      47.470  31.880  54.390  1.00  0.00           O  
ATOM   1889  H   THR A 176      47.030  34.010  54.930  1.00  0.00           H  
ATOM   1890  HG1 THR A 176      46.970  31.360  55.090  1.00  0.00           H  
ATOM   1891  N   TRP A 177      49.740  34.960  52.740  1.00  0.00           N  
ATOM   1892  CA  TRP A 177      50.220  35.340  51.420  1.00  0.00           C  
ATOM   1893  C   TRP A 177      51.690  35.900  51.580  1.00  0.00           C  
ATOM   1894  O   TRP A 177      51.970  36.910  52.230  1.00  0.00           O  
ATOM   1895  CB  TRP A 177      49.240  36.260  50.600  1.00  0.00           C  
ATOM   1896  CG  TRP A 177      49.550  36.110  49.150  1.00  0.00           C  
ATOM   1897  CD1 TRP A 177      50.620  36.670  48.580  1.00  0.00           C  
ATOM   1898  CD2 TRP A 177      49.020  35.220  48.230  1.00  0.00           C  
ATOM   1899  CE2 TRP A 177      49.910  35.210  47.170  1.00  0.00           C  
ATOM   1900  CE3 TRP A 177      47.810  34.560  48.080  1.00  0.00           C  
ATOM   1901  NE1 TRP A 177      50.910  36.020  47.440  1.00  0.00           N  
ATOM   1902  CZ2 TRP A 177      49.540  34.570  45.970  1.00  0.00           C  
ATOM   1903  CZ3 TRP A 177      47.410  33.930  46.890  1.00  0.00           C  
ATOM   1904  CH2 TRP A 177      48.290  33.950  45.830  1.00  0.00           C  
ATOM   1905  H   TRP A 177      49.600  35.720  53.370  1.00  0.00           H  
ATOM   1906  HD1 TRP A 177      51.160  37.490  49.060  1.00  0.00           H  
ATOM   1907  HE1 TRP A 177      51.660  36.180  46.790  1.00  0.00           H  
ATOM   1908  HE3 TRP A 177      47.040  34.780  48.820  1.00  0.00           H  
ATOM   1909  HZ2 TRP A 177      50.210  34.630  45.120  1.00  0.00           H  
ATOM   1910  HZ3 TRP A 177      46.360  33.680  46.700  1.00  0.00           H  
ATOM   1911  HH2 TRP A 177      48.020  33.610  44.840  1.00  0.00           H  
ATOM   1912  N   PRO A 178      52.710  35.170  51.000  1.00  0.00           N  
ATOM   1913  CA  PRO A 178      54.140  35.630  50.990  1.00  0.00           C  
ATOM   1914  C   PRO A 178      54.250  36.750  49.980  1.00  0.00           C  
ATOM   1915  O   PRO A 178      53.660  36.630  48.900  1.00  0.00           O  
ATOM   1916  CB  PRO A 178      54.920  34.270  50.720  1.00  0.00           C  
ATOM   1917  CG  PRO A 178      53.930  33.430  49.910  1.00  0.00           C  
ATOM   1918  CD  PRO A 178      52.570  33.760  50.490  1.00  0.00           C  
ATOM   1919  N   ASP A 179      55.150  37.770  50.110  1.00  0.00           N  
ATOM   1920  CA  ASP A 179      55.160  39.080  49.340  1.00  0.00           C  
ATOM   1921  C   ASP A 179      55.640  39.050  47.850  1.00  0.00           C  
ATOM   1922  O   ASP A 179      55.030  39.600  46.950  1.00  0.00           O  
ATOM   1923  CB  ASP A 179      55.870  40.240  50.080  1.00  0.00           C  
ATOM   1924  CG  ASP A 179      55.610  40.130  51.540  1.00  0.00           C  
ATOM   1925  OD1 ASP A 179      54.780  40.820  52.180  1.00  0.00           O  
ATOM   1926  OD2 ASP A 179      56.430  39.400  52.180  1.00  0.00           O1-
ATOM   1927  H   ASP A 179      55.800  37.790  50.870  1.00  0.00           H  
ATOM   1928  N   HIS A 180      56.520  38.100  47.570  1.00  0.00           N  
ATOM   1929  CA  HIS A 180      56.940  37.710  46.180  1.00  0.00           C  
ATOM   1930  C   HIS A 180      56.470  36.320  45.620  1.00  0.00           C  
ATOM   1931  O   HIS A 180      55.620  36.320  44.770  1.00  0.00           O  
ATOM   1932  CB  HIS A 180      58.450  37.740  46.270  1.00  0.00           C  
ATOM   1933  CG  HIS A 180      59.050  39.120  46.490  1.00  0.00           C  
ATOM   1934  CD2 HIS A 180      58.920  40.310  45.920  1.00  0.00           C  
ATOM   1935  ND1 HIS A 180      60.180  39.140  47.180  1.00  0.00           N  
ATOM   1936  CE1 HIS A 180      60.790  40.270  46.920  1.00  0.00           C  
ATOM   1937  NE2 HIS A 180      60.000  40.980  46.150  1.00  0.00           N  
ATOM   1938  H   HIS A 180      56.950  37.580  48.320  1.00  0.00           H  
ATOM   1939  HD2 HIS A 180      57.970  40.700  45.550  1.00  0.00           H  
ATOM   1940  HE1 HIS A 180      61.770  40.610  47.250  1.00  0.00           H  
ATOM   1941  HE2 HIS A 180      60.210  41.940  45.950  1.00  0.00           H  
ATOM   1942  N   GLY A 181      56.790  35.340  46.430  1.00  0.00           N  
ATOM   1943  CA  GLY A 181      56.460  33.940  46.200  1.00  0.00           C  
ATOM   1944  C   GLY A 181      54.990  33.510  46.350  1.00  0.00           C  
ATOM   1945  O   GLY A 181      54.110  34.330  46.470  1.00  0.00           O  
ATOM   1946  H   GLY A 181      56.910  35.520  47.400  1.00  0.00           H  
ATOM   1947  N   VAL A 182      54.780  32.280  45.910  1.00  0.00           N  
ATOM   1948  CA  VAL A 182      53.430  31.610  45.950  1.00  0.00           C  
ATOM   1949  C   VAL A 182      53.230  30.950  47.340  1.00  0.00           C  
ATOM   1950  O   VAL A 182      54.210  30.550  47.970  1.00  0.00           O  
ATOM   1951  CB  VAL A 182      53.370  30.620  44.770  1.00  0.00           C  
ATOM   1952  CG1 VAL A 182      53.270  31.390  43.430  1.00  0.00           C  
ATOM   1953  CG2 VAL A 182      54.500  29.620  44.850  1.00  0.00           C  
ATOM   1954  H   VAL A 182      55.420  31.830  45.300  1.00  0.00           H  
ATOM   1955  N   PRO A 183      52.000  30.790  47.790  1.00  0.00           N  
ATOM   1956  CA  PRO A 183      51.710  29.880  48.920  1.00  0.00           C  
ATOM   1957  C   PRO A 183      52.210  28.480  48.550  1.00  0.00           C  
ATOM   1958  O   PRO A 183      52.470  28.120  47.420  1.00  0.00           O  
ATOM   1959  CB  PRO A 183      50.200  29.920  49.050  1.00  0.00           C  
ATOM   1960  CG  PRO A 183      49.860  31.320  48.530  1.00  0.00           C  
ATOM   1961  CD  PRO A 183      50.750  31.430  47.310  1.00  0.00           C  
ATOM   1962  N   SER A 184      52.290  27.670  49.600  1.00  0.00           N  
ATOM   1963  CA  SER A 184      52.920  26.430  49.530  1.00  0.00           C  
ATOM   1964  C   SER A 184      51.950  25.230  49.430  1.00  0.00           C  
ATOM   1965  O   SER A 184      52.280  24.290  48.690  1.00  0.00           O  
ATOM   1966  CB  SER A 184      53.970  26.150  50.610  1.00  0.00           C  
ATOM   1967  OG  SER A 184      53.680  26.580  51.930  1.00  0.00           O  
ATOM   1968  H   SER A 184      51.690  27.760  50.400  1.00  0.00           H  
ATOM   1969  HG  SER A 184      53.120  25.830  52.260  1.00  0.00           H  
ATOM   1970  N   ASP A 185      50.770  25.370  50.010  1.00  0.00           N  
ATOM   1971  CA  ASP A 185      49.700  24.390  49.740  1.00  0.00           C  
ATOM   1972  C   ASP A 185      48.320  25.050  49.480  1.00  0.00           C  
ATOM   1973  O   ASP A 185      48.210  26.220  49.780  1.00  0.00           O  
ATOM   1974  CB  ASP A 185      49.490  23.420  50.890  1.00  0.00           C  
ATOM   1975  CG  ASP A 185      48.660  23.990  52.070  1.00  0.00           C  
ATOM   1976  OD1 ASP A 185      49.240  24.500  53.060  1.00  0.00           O  
ATOM   1977  OD2 ASP A 185      47.430  24.050  51.940  1.00  0.00           O1-
ATOM   1978  H   ASP A 185      50.590  25.990  50.780  1.00  0.00           H  
ATOM   1979  N   PRO A 186      47.570  24.580  48.510  1.00  0.00           N  
ATOM   1980  CA  PRO A 186      46.360  25.170  47.950  1.00  0.00           C  
ATOM   1981  C   PRO A 186      45.120  25.230  48.810  1.00  0.00           C  
ATOM   1982  O   PRO A 186      44.080  25.790  48.360  1.00  0.00           O  
ATOM   1983  CB  PRO A 186      46.100  24.380  46.660  1.00  0.00           C  
ATOM   1984  CG  PRO A 186      47.430  23.990  46.130  1.00  0.00           C  
ATOM   1985  CD  PRO A 186      48.160  23.740  47.410  1.00  0.00           C  
ATOM   1986  N   GLY A 187      45.250  25.000  50.150  1.00  0.00           N  
ATOM   1987  CA  GLY A 187      44.110  24.980  51.120  1.00  0.00           C  
ATOM   1988  C   GLY A 187      43.360  26.340  51.100  1.00  0.00           C  
ATOM   1989  O   GLY A 187      42.240  26.270  50.570  1.00  0.00           O  
ATOM   1990  H   GLY A 187      46.110  25.080  50.650  1.00  0.00           H  
ATOM   1991  N   GLY A 188      44.010  27.360  51.560  1.00  0.00           N  
ATOM   1992  CA  GLY A 188      43.610  28.780  51.700  1.00  0.00           C  
ATOM   1993  C   GLY A 188      43.250  29.390  50.360  1.00  0.00           C  
ATOM   1994  O   GLY A 188      42.250  30.140  50.360  1.00  0.00           O  
ATOM   1995  H   GLY A 188      44.970  27.200  51.800  1.00  0.00           H  
ATOM   1996  N   VAL A 189      43.990  29.050  49.340  1.00  0.00           N  
ATOM   1997  CA  VAL A 189      43.610  29.570  48.010  1.00  0.00           C  
ATOM   1998  C   VAL A 189      42.240  29.200  47.460  1.00  0.00           C  
ATOM   1999  O   VAL A 189      41.480  30.130  47.200  1.00  0.00           O  
ATOM   2000  CB  VAL A 189      44.720  29.590  46.970  1.00  0.00           C  
ATOM   2001  CG1 VAL A 189      46.040  30.150  47.520  1.00  0.00           C  
ATOM   2002  CG2 VAL A 189      44.780  28.330  46.140  1.00  0.00           C  
ATOM   2003  H   VAL A 189      44.830  28.530  49.520  1.00  0.00           H  
ATOM   2004  N   LEU A 190      41.960  27.890  47.430  1.00  0.00           N  
ATOM   2005  CA  LEU A 190      40.700  27.270  47.010  1.00  0.00           C  
ATOM   2006  C   LEU A 190      39.470  27.770  47.800  1.00  0.00           C  
ATOM   2007  O   LEU A 190      38.630  28.480  47.310  1.00  0.00           O  
ATOM   2008  CB  LEU A 190      40.790  25.790  47.140  1.00  0.00           C  
ATOM   2009  CG  LEU A 190      41.130  24.990  45.880  1.00  0.00           C  
ATOM   2010  CD1 LEU A 190      42.600  25.230  45.510  1.00  0.00           C  
ATOM   2011  CD2 LEU A 190      40.720  23.520  46.080  1.00  0.00           C  
ATOM   2012  H   LEU A 190      42.670  27.250  47.730  1.00  0.00           H  
ATOM   2013  N   ASP A 191      39.600  27.590  49.090  1.00  0.00           N  
ATOM   2014  CA  ASP A 191      38.560  28.090  50.000  1.00  0.00           C  
ATOM   2015  C   ASP A 191      38.210  29.550  49.900  1.00  0.00           C  
ATOM   2016  O   ASP A 191      37.080  29.790  50.390  1.00  0.00           O  
ATOM   2017  CB  ASP A 191      39.020  27.800  51.470  1.00  0.00           C  
ATOM   2018  CG  ASP A 191      38.780  26.410  52.050  1.00  0.00           C  
ATOM   2019  OD1 ASP A 191      38.120  25.600  51.360  1.00  0.00           O  
ATOM   2020  OD2 ASP A 191      39.090  26.130  53.220  1.00  0.00           O1-
ATOM   2021  H   ASP A 191      40.260  26.960  49.500  1.00  0.00           H  
ATOM   2022  N   PHE A 192      39.180  30.500  49.660  1.00  0.00           N  
ATOM   2023  CA  PHE A 192      38.990  31.920  49.430  1.00  0.00           C  
ATOM   2024  C   PHE A 192      38.080  32.140  48.240  1.00  0.00           C  
ATOM   2025  O   PHE A 192      36.920  32.620  48.390  1.00  0.00           O  
ATOM   2026  CB  PHE A 192      40.260  32.630  49.080  1.00  0.00           C  
ATOM   2027  CG  PHE A 192      40.260  34.180  48.870  1.00  0.00           C  
ATOM   2028  CD1 PHE A 192      40.340  35.020  49.940  1.00  0.00           C  
ATOM   2029  CD2 PHE A 192      40.920  34.620  47.680  1.00  0.00           C  
ATOM   2030  CE1 PHE A 192      41.060  36.290  49.900  1.00  0.00           C  
ATOM   2031  CE2 PHE A 192      41.650  35.850  47.600  1.00  0.00           C  
ATOM   2032  CZ  PHE A 192      41.670  36.670  48.720  1.00  0.00           C  
ATOM   2033  H   PHE A 192      40.130  30.210  49.790  1.00  0.00           H  
ATOM   2034  HD1 PHE A 192      39.950  34.750  50.930  1.00  0.00           H  
ATOM   2035  HD2 PHE A 192      41.210  33.780  47.040  1.00  0.00           H  
ATOM   2036  HE1 PHE A 192      41.080  36.980  50.750  1.00  0.00           H  
ATOM   2037  HE2 PHE A 192      42.210  36.080  46.700  1.00  0.00           H  
ATOM   2038  HZ  PHE A 192      42.180  37.630  48.720  1.00  0.00           H  
ATOM   2039  N   LEU A 193      38.390  31.340  47.180  1.00  0.00           N  
ATOM   2040  CA  LEU A 193      37.600  31.400  45.890  1.00  0.00           C  
ATOM   2041  C   LEU A 193      36.220  30.780  45.990  1.00  0.00           C  
ATOM   2042  O   LEU A 193      35.340  31.150  45.210  1.00  0.00           O  
ATOM   2043  CB  LEU A 193      38.400  30.580  44.850  1.00  0.00           C  
ATOM   2044  CG  LEU A 193      39.650  31.330  44.430  1.00  0.00           C  
ATOM   2045  CD1 LEU A 193      40.690  30.490  43.680  1.00  0.00           C  
ATOM   2046  CD2 LEU A 193      39.230  32.520  43.500  1.00  0.00           C  
ATOM   2047  H   LEU A 193      39.300  30.930  47.170  1.00  0.00           H  
ATOM   2048  N   GLU A 194      36.200  29.730  46.840  1.00  0.00           N  
ATOM   2049  CA  GLU A 194      34.940  29.000  47.280  1.00  0.00           C  
ATOM   2050  C   GLU A 194      34.140  30.070  48.060  1.00  0.00           C  
ATOM   2051  O   GLU A 194      32.920  30.150  47.800  1.00  0.00           O  
ATOM   2052  CB  GLU A 194      35.130  27.810  48.210  1.00  0.00           C  
ATOM   2053  CG  GLU A 194      34.060  26.720  48.180  1.00  0.00           C  
ATOM   2054  CD  GLU A 194      33.700  26.130  46.800  1.00  0.00           C  
ATOM   2055  OE1 GLU A 194      32.700  26.630  46.320  1.00  0.00           O  
ATOM   2056  OE2 GLU A 194      34.130  25.030  46.410  1.00  0.00           O1-
ATOM   2057  H   GLU A 194      37.000  29.510  47.390  1.00  0.00           H  
ATOM   2058  N   GLU A 195      34.700  30.740  49.060  1.00  0.00           N  
ATOM   2059  CA  GLU A 195      33.870  31.720  49.830  1.00  0.00           C  
ATOM   2060  C   GLU A 195      33.390  32.990  48.980  1.00  0.00           C  
ATOM   2061  O   GLU A 195      32.260  33.420  49.180  1.00  0.00           O  
ATOM   2062  CB  GLU A 195      34.600  32.230  51.060  1.00  0.00           C  
ATOM   2063  CG  GLU A 195      34.530  31.130  52.160  1.00  0.00           C  
ATOM   2064  CD  GLU A 195      34.650  31.850  53.510  1.00  0.00           C  
ATOM   2065  OE1 GLU A 195      33.880  32.770  53.740  1.00  0.00           O  
ATOM   2066  OE2 GLU A 195      35.400  31.370  54.400  1.00  0.00           O1-
ATOM   2067  H   GLU A 195      35.470  30.430  49.620  1.00  0.00           H  
ATOM   2068  N   VAL A 196      34.270  33.590  48.140  1.00  0.00           N  
ATOM   2069  CA  VAL A 196      33.920  34.640  47.170  1.00  0.00           C  
ATOM   2070  C   VAL A 196      32.760  34.280  46.240  1.00  0.00           C  
ATOM   2071  O   VAL A 196      31.700  34.910  46.200  1.00  0.00           O  
ATOM   2072  CB  VAL A 196      35.170  34.950  46.290  1.00  0.00           C  
ATOM   2073  CG1 VAL A 196      34.980  36.110  45.280  1.00  0.00           C  
ATOM   2074  CG2 VAL A 196      36.370  35.340  47.080  1.00  0.00           C  
ATOM   2075  H   VAL A 196      35.240  33.370  48.210  1.00  0.00           H  
ATOM   2076  N   HIS A 197      32.880  33.090  45.740  1.00  0.00           N  
ATOM   2077  CA  HIS A 197      31.780  32.410  45.010  1.00  0.00           C  
ATOM   2078  C   HIS A 197      30.450  32.280  45.790  1.00  0.00           C  
ATOM   2079  O   HIS A 197      29.450  32.980  45.430  1.00  0.00           O  
ATOM   2080  CB  HIS A 197      32.400  31.000  44.640  1.00  0.00           C  
ATOM   2081  CG  HIS A 197      31.470  30.060  43.910  1.00  0.00           C  
ATOM   2082  CD2 HIS A 197      31.160  28.810  44.210  1.00  0.00           C  
ATOM   2083  ND1 HIS A 197      30.840  30.370  42.780  1.00  0.00           N  
ATOM   2084  CE1 HIS A 197      30.090  29.340  42.430  1.00  0.00           C  
ATOM   2085  NE2 HIS A 197      30.230  28.380  43.350  1.00  0.00           N  
ATOM   2086  H   HIS A 197      33.770  32.650  45.630  1.00  0.00           H  
ATOM   2087  HD2 HIS A 197      31.450  28.320  45.130  1.00  0.00           H  
ATOM   2088  HE1 HIS A 197      29.550  29.170  41.500  1.00  0.00           H  
ATOM   2089  HE2 HIS A 197      29.590  27.640  43.560  1.00  0.00           H  
ATOM   2090  N   HIS A 198      30.440  31.750  46.990  1.00  0.00           N  
ATOM   2091  CA  HIS A 198      29.240  31.680  47.900  1.00  0.00           C  
ATOM   2092  C   HIS A 198      28.630  33.020  48.320  1.00  0.00           C  
ATOM   2093  O   HIS A 198      27.440  33.050  48.710  1.00  0.00           O  
ATOM   2094  CB  HIS A 198      29.560  30.860  49.140  1.00  0.00           C  
ATOM   2095  CG  HIS A 198      29.660  29.410  48.800  1.00  0.00           C  
ATOM   2096  CD2 HIS A 198      30.800  28.730  48.880  1.00  0.00           C  
ATOM   2097  ND1 HIS A 198      28.880  28.720  48.040  1.00  0.00           N  
ATOM   2098  CE1 HIS A 198      29.460  27.630  47.520  1.00  0.00           C  
ATOM   2099  NE2 HIS A 198      30.700  27.650  48.130  1.00  0.00           N  
ATOM   2100  H   HIS A 198      31.220  31.280  47.400  1.00  0.00           H  
ATOM   2101  HD2 HIS A 198      31.620  28.940  49.570  1.00  0.00           H  
ATOM   2102  HE1 HIS A 198      29.200  26.890  46.760  1.00  0.00           H  
ATOM   2103  HE2 HIS A 198      31.450  27.130  47.720  1.00  0.00           H  
ATOM   2104  N   LYS A 199      29.450  34.070  48.510  1.00  0.00           N  
ATOM   2105  CA  LYS A 199      28.960  35.430  48.870  1.00  0.00           C  
ATOM   2106  C   LYS A 199      28.340  36.210  47.650  1.00  0.00           C  
ATOM   2107  O   LYS A 199      27.200  36.680  47.790  1.00  0.00           O  
ATOM   2108  CB  LYS A 199      29.850  36.400  49.680  1.00  0.00           C  
ATOM   2109  CG  LYS A 199      29.420  36.320  51.150  1.00  0.00           C  
ATOM   2110  CD  LYS A 199      30.360  37.180  52.000  1.00  0.00           C  
ATOM   2111  CE  LYS A 199      30.080  36.880  53.480  1.00  0.00           C  
ATOM   2112  NZ  LYS A 199      28.700  37.030  54.030  1.00  0.00           N1+
ATOM   2113  H   LYS A 199      30.450  33.980  48.450  1.00  0.00           H  
ATOM   2114  HZ1 LYS A 199      28.760  37.040  55.030  1.00  0.00           H  
ATOM   2115  HZ2 LYS A 199      28.160  37.810  53.700  1.00  0.00           H  
ATOM   2116  HZ3 LYS A 199      28.130  36.240  53.820  1.00  0.00           H  
ATOM   2117  N   GLN A 200      29.090  36.080  46.470  1.00  0.00           N  
ATOM   2118  CA  GLN A 200      28.600  36.690  45.180  1.00  0.00           C  
ATOM   2119  C   GLN A 200      27.390  35.870  44.590  1.00  0.00           C  
ATOM   2120  O   GLN A 200      26.530  36.360  43.820  1.00  0.00           O  
ATOM   2121  CB  GLN A 200      29.700  37.070  44.200  1.00  0.00           C  
ATOM   2122  CG  GLN A 200      29.160  37.770  42.910  1.00  0.00           C  
ATOM   2123  CD  GLN A 200      29.180  39.230  42.900  1.00  0.00           C  
ATOM   2124  NE2 GLN A 200      29.110  39.810  41.710  1.00  0.00           N  
ATOM   2125  OE1 GLN A 200      28.900  39.900  43.870  1.00  0.00           O  
ATOM   2126  H   GLN A 200      29.970  35.620  46.350  1.00  0.00           H  
ATOM   2127 1HE2 GLN A 200      29.200  39.480  40.770  1.00  0.00           H  
ATOM   2128 2HE2 GLN A 200      28.920  40.780  41.840  1.00  0.00           H  
ATOM   2129  N   GLU A 201      27.150  34.600  45.040  1.00  0.00           N  
ATOM   2130  CA  GLU A 201      25.890  33.890  44.860  1.00  0.00           C  
ATOM   2131  C   GLU A 201      24.780  34.330  45.850  1.00  0.00           C  
ATOM   2132  O   GLU A 201      23.830  34.940  45.330  1.00  0.00           O  
ATOM   2133  CB  GLU A 201      26.140  32.380  44.910  1.00  0.00           C  
ATOM   2134  CG  GLU A 201      24.700  31.690  44.680  1.00  0.00           C  
ATOM   2135  CD  GLU A 201      24.030  31.660  43.340  1.00  0.00           C  
ATOM   2136  OE1 GLU A 201      24.750  31.730  42.400  1.00  0.00           O  
ATOM   2137  OE2 GLU A 201      22.740  31.740  43.340  1.00  0.00           O1-
ATOM   2138  H   GLU A 201      27.940  34.000  45.140  1.00  0.00           H  
ATOM   2139  N   SER A 202      25.020  34.300  47.150  1.00  0.00           N  
ATOM   2140  CA  SER A 202      23.860  34.590  48.050  1.00  0.00           C  
ATOM   2141  C   SER A 202      23.330  36.000  48.110  1.00  0.00           C  
ATOM   2142  O   SER A 202      22.150  36.200  48.220  1.00  0.00           O  
ATOM   2143  CB  SER A 202      24.160  34.080  49.460  1.00  0.00           C  
ATOM   2144  OG  SER A 202      25.140  34.940  50.090  1.00  0.00           O  
ATOM   2145  H   SER A 202      25.910  34.270  47.590  1.00  0.00           H  
ATOM   2146  HG  SER A 202      25.990  34.440  50.300  1.00  0.00           H  
ATOM   2147  N   ILE A 203      24.250  36.920  48.030  1.00  0.00           N  
ATOM   2148  CA  ILE A 203      24.000  38.330  47.810  1.00  0.00           C  
ATOM   2149  C   ILE A 203      23.390  38.620  46.390  1.00  0.00           C  
ATOM   2150  O   ILE A 203      23.990  38.450  45.320  1.00  0.00           O  
ATOM   2151  CB  ILE A 203      25.250  39.270  48.000  1.00  0.00           C  
ATOM   2152  CG1 ILE A 203      25.940  39.030  49.370  1.00  0.00           C  
ATOM   2153  CG2 ILE A 203      24.920  40.800  48.050  1.00  0.00           C  
ATOM   2154  CD  ILE A 203      27.400  39.630  49.420  1.00  0.00           C  
ATOM   2155  H   ILE A 203      25.190  36.590  48.030  1.00  0.00           H  
ATOM   2156  N   MET A 204      22.200  39.010  46.480  1.00  0.00           N  
ATOM   2157  CA  MET A 204      21.290  39.310  45.380  1.00  0.00           C  
ATOM   2158  C   MET A 204      21.490  40.580  44.540  1.00  0.00           C  
ATOM   2159  O   MET A 204      22.200  40.540  43.520  1.00  0.00           O  
ATOM   2160  CB  MET A 204      19.810  39.130  45.890  1.00  0.00           C  
ATOM   2161  CG  MET A 204      19.640  37.610  45.900  1.00  0.00           C  
ATOM   2162  SD  MET A 204      17.990  36.790  45.980  1.00  0.00           S  
ATOM   2163  CE  MET A 204      17.350  37.480  44.520  1.00  0.00           C  
ATOM   2164  H   MET A 204      21.820  39.020  47.410  1.00  0.00           H  
ATOM   2165  N   ASP A 205      21.370  41.700  45.190  1.00  0.00           N  
ATOM   2166  CA  ASP A 205      21.520  43.070  44.570  1.00  0.00           C  
ATOM   2167  C   ASP A 205      23.000  43.620  44.290  1.00  0.00           C  
ATOM   2168  O   ASP A 205      23.200  44.790  44.000  1.00  0.00           O  
ATOM   2169  CB  ASP A 205      20.780  44.140  45.370  1.00  0.00           C  
ATOM   2170  CG  ASP A 205      20.950  44.050  46.930  1.00  0.00           C  
ATOM   2171  OD1 ASP A 205      21.880  44.700  47.440  1.00  0.00           O  
ATOM   2172  OD2 ASP A 205      20.260  43.210  47.570  1.00  0.00           O1-
ATOM   2173  H   ASP A 205      20.890  41.780  46.060  1.00  0.00           H  
ATOM   2174  N   ALA A 206      23.960  42.670  44.300  1.00  0.00           N  
ATOM   2175  CA  ALA A 206      25.420  42.770  44.230  1.00  0.00           C  
ATOM   2176  C   ALA A 206      26.020  43.010  42.850  1.00  0.00           C  
ATOM   2177  O   ALA A 206      25.710  42.280  41.920  1.00  0.00           O  
ATOM   2178  CB  ALA A 206      26.100  41.550  44.840  1.00  0.00           C  
ATOM   2179  H   ALA A 206      23.630  41.730  44.200  1.00  0.00           H  
ATOM   2180  N   GLY A 207      26.820  44.050  42.770  1.00  0.00           N  
ATOM   2181  CA  GLY A 207      27.620  44.470  41.640  1.00  0.00           C  
ATOM   2182  C   GLY A 207      28.870  43.650  41.300  1.00  0.00           C  
ATOM   2183  O   GLY A 207      28.970  42.500  41.780  1.00  0.00           O  
ATOM   2184  H   GLY A 207      26.800  44.740  43.490  1.00  0.00           H  
ATOM   2185  N   PRO A 208      29.580  44.090  40.270  1.00  0.00           N  
ATOM   2186  CA  PRO A 208      30.810  43.360  39.840  1.00  0.00           C  
ATOM   2187  C   PRO A 208      31.880  43.380  40.990  1.00  0.00           C  
ATOM   2188  O   PRO A 208      31.970  44.310  41.760  1.00  0.00           O  
ATOM   2189  CB  PRO A 208      31.270  44.120  38.630  1.00  0.00           C  
ATOM   2190  CG  PRO A 208      30.010  44.890  38.150  1.00  0.00           C  
ATOM   2191  CD  PRO A 208      29.310  45.260  39.450  1.00  0.00           C  
ATOM   2192  N   VAL A 209      32.800  42.430  40.960  1.00  0.00           N  
ATOM   2193  CA  VAL A 209      33.820  42.080  41.980  1.00  0.00           C  
ATOM   2194  C   VAL A 209      35.150  42.860  41.760  1.00  0.00           C  
ATOM   2195  O   VAL A 209      35.880  42.740  40.740  1.00  0.00           O  
ATOM   2196  CB  VAL A 209      34.130  40.560  41.900  1.00  0.00           C  
ATOM   2197  CG1 VAL A 209      35.090  40.070  42.980  1.00  0.00           C  
ATOM   2198  CG2 VAL A 209      32.890  39.760  41.820  1.00  0.00           C  
ATOM   2199  H   VAL A 209      32.810  41.870  40.140  1.00  0.00           H  
ATOM   2200  N   VAL A 210      35.490  43.710  42.730  1.00  0.00           N  
ATOM   2201  CA  VAL A 210      36.590  44.700  42.780  1.00  0.00           C  
ATOM   2202  C   VAL A 210      37.840  43.870  43.300  1.00  0.00           C  
ATOM   2203  O   VAL A 210      37.900  43.660  44.490  1.00  0.00           O  
ATOM   2204  CB  VAL A 210      36.270  45.870  43.680  1.00  0.00           C  
ATOM   2205  CG1 VAL A 210      37.210  46.950  43.210  1.00  0.00           C  
ATOM   2206  CG2 VAL A 210      34.790  46.360  43.700  1.00  0.00           C  
ATOM   2207  H   VAL A 210      35.070  43.440  43.600  1.00  0.00           H  
ATOM   2208  N   VAL A 211      38.650  43.410  42.290  1.00  0.00           N  
ATOM   2209  CA  VAL A 211      39.790  42.500  42.500  1.00  0.00           C  
ATOM   2210  C   VAL A 211      41.070  43.220  42.380  1.00  0.00           C  
ATOM   2211  O   VAL A 211      41.340  43.870  41.370  1.00  0.00           O  
ATOM   2212  CB  VAL A 211      39.730  41.240  41.650  1.00  0.00           C  
ATOM   2213  CG1 VAL A 211      38.750  40.230  42.210  1.00  0.00           C  
ATOM   2214  CG2 VAL A 211      39.430  41.370  40.170  1.00  0.00           C  
ATOM   2215  H   VAL A 211      38.600  43.820  41.380  1.00  0.00           H  
ATOM   2216  N   HIS A 212      41.840  43.260  43.490  1.00  0.00           N  
ATOM   2217  CA  HIS A 212      43.150  43.870  43.460  1.00  0.00           C  
ATOM   2218  C   HIS A 212      44.200  43.280  44.350  1.00  0.00           C  
ATOM   2219  O   HIS A 212      43.910  42.590  45.330  1.00  0.00           O  
ATOM   2220  CB  HIS A 212      43.080  45.380  43.760  1.00  0.00           C  
ATOM   2221  CG  HIS A 212      42.470  45.800  45.080  1.00  0.00           C  
ATOM   2222  CD2 HIS A 212      41.140  46.080  45.150  1.00  0.00           C  
ATOM   2223  ND1 HIS A 212      43.050  46.270  46.180  1.00  0.00           N  
ATOM   2224  CE1 HIS A 212      42.070  46.670  46.950  1.00  0.00           C  
ATOM   2225  NE2 HIS A 212      40.900  46.620  46.310  1.00  0.00           N  
ATOM   2226  H   HIS A 212      41.560  42.630  44.210  1.00  0.00           H  
ATOM   2227  HD2 HIS A 212      40.410  45.680  44.450  1.00  0.00           H  
ATOM   2228  HE1 HIS A 212      42.090  47.020  47.980  1.00  0.00           H  
ATOM   2229  HE2 HIS A 212      40.060  47.130  46.530  1.00  0.00           H  
ATOM   2230  N   SER A 213      45.430  43.260  43.760  1.00  0.00           N  
ATOM   2231  CA  SER A 213      46.680  43.340  44.560  1.00  0.00           C  
ATOM   2232  C   SER A 213      47.270  44.820  44.390  1.00  0.00           C  
ATOM   2233  O   SER A 213      46.580  45.760  44.030  1.00  0.00           O  
ATOM   2234  CB  SER A 213      47.570  42.320  43.990  1.00  0.00           C  
ATOM   2235  OG  SER A 213      47.550  42.060  42.570  1.00  0.00           O  
ATOM   2236  H   SER A 213      45.620  43.060  42.800  1.00  0.00           H  
ATOM   2237  HG  SER A 213      48.440  42.280  42.190  1.00  0.00           H  
ATOM   2238  N   SER A 214      48.600  45.060  44.470  1.00  0.00           N  
ATOM   2239  CA  SER A 214      49.220  46.420  44.310  1.00  0.00           C  
ATOM   2240  C   SER A 214      49.170  46.970  42.890  1.00  0.00           C  
ATOM   2241  O   SER A 214      48.910  48.160  42.690  1.00  0.00           O  
ATOM   2242  CB  SER A 214      50.600  46.440  44.970  1.00  0.00           C  
ATOM   2243  OG  SER A 214      51.540  45.740  44.210  1.00  0.00           O  
ATOM   2244  H   SER A 214      49.250  44.340  44.220  1.00  0.00           H  
ATOM   2245  HG  SER A 214      51.220  44.930  43.720  1.00  0.00           H  
ATOM   2246  N   ALA A 215      49.200  46.090  41.900  1.00  0.00           N  
ATOM   2247  CA  ALA A 215      48.890  46.500  40.490  1.00  0.00           C  
ATOM   2248  C   ALA A 215      47.630  45.770  39.840  1.00  0.00           C  
ATOM   2249  O   ALA A 215      47.010  46.380  38.920  1.00  0.00           O  
ATOM   2250  CB  ALA A 215      50.120  46.270  39.610  1.00  0.00           C  
ATOM   2251  H   ALA A 215      49.750  45.250  41.990  1.00  0.00           H  
ATOM   2252  N   GLY A 216      47.380  44.660  40.480  1.00  0.00           N  
ATOM   2253  CA  GLY A 216      46.400  43.650  40.080  1.00  0.00           C  
ATOM   2254  C   GLY A 216      46.790  42.740  38.990  1.00  0.00           C  
ATOM   2255  O   GLY A 216      46.050  41.840  38.620  1.00  0.00           O  
ATOM   2256  H   GLY A 216      48.120  44.250  41.010  1.00  0.00           H  
ATOM   2257  N   ILE A 217      48.040  42.790  38.510  1.00  0.00           N  
ATOM   2258  CA  ILE A 217      48.640  41.970  37.460  1.00  0.00           C  
ATOM   2259  C   ILE A 217      49.220  40.580  37.940  1.00  0.00           C  
ATOM   2260  O   ILE A 217      48.940  39.580  37.350  1.00  0.00           O  
ATOM   2261  CB  ILE A 217      49.500  42.690  36.460  1.00  0.00           C  
ATOM   2262  CG1 ILE A 217      50.680  43.550  37.050  1.00  0.00           C  
ATOM   2263  CG2 ILE A 217      48.630  43.550  35.580  1.00  0.00           C  
ATOM   2264  CD  ILE A 217      51.530  44.180  35.900  1.00  0.00           C  
ATOM   2265  H   ILE A 217      48.740  43.310  39.000  1.00  0.00           H  
ATOM   2266  N   GLY A 218      49.900  40.680  39.060  1.00  0.00           N  
ATOM   2267  CA  GLY A 218      50.500  39.460  39.650  1.00  0.00           C  
ATOM   2268  C   GLY A 218      49.530  38.510  40.300  1.00  0.00           C  
ATOM   2269  O   GLY A 218      48.880  37.690  39.670  1.00  0.00           O  
ATOM   2270  H   GLY A 218      50.000  41.540  39.550  1.00  0.00           H  
ATOM   2271  N   ARG A 219      49.320  38.790  41.590  1.00  0.00           N  
ATOM   2272  CA  ARG A 219      48.480  38.010  42.530  1.00  0.00           C  
ATOM   2273  C   ARG A 219      47.010  37.940  41.980  1.00  0.00           C  
ATOM   2274  O   ARG A 219      46.530  36.910  41.600  1.00  0.00           O  
ATOM   2275  CB  ARG A 219      48.600  38.640  43.940  1.00  0.00           C  
ATOM   2276  CG  ARG A 219      50.000  38.310  44.590  1.00  0.00           C  
ATOM   2277  CD  ARG A 219      50.210  39.200  45.790  1.00  0.00           C  
ATOM   2278  NE  ARG A 219      50.400  40.580  45.430  1.00  0.00           N  
ATOM   2279  CZ  ARG A 219      50.840  41.460  46.250  1.00  0.00           C  
ATOM   2280  NH1 ARG A 219      50.990  41.110  47.510  1.00  0.00           N1+
ATOM   2281  NH2 ARG A 219      51.570  42.520  45.880  1.00  0.00           N  
ATOM   2282  H   ARG A 219      49.680  39.670  41.910  1.00  0.00           H  
ATOM   2283  HE  ARG A 219      50.230  40.850  44.480  1.00  0.00           H  
ATOM   2284 1HH1 ARG A 219      50.650  40.250  47.900  1.00  0.00           H  
ATOM   2285 2HH1 ARG A 219      51.350  41.790  48.150  1.00  0.00           H  
ATOM   2286 1HH2 ARG A 219      51.840  42.590  44.920  1.00  0.00           H  
ATOM   2287 2HH2 ARG A 219      51.950  43.200  46.500  1.00  0.00           H  
ATOM   2288  N   THR A 220      46.350  39.040  41.670  1.00  0.00           N  
ATOM   2289  CA  THR A 220      44.990  39.130  41.020  1.00  0.00           C  
ATOM   2290  C   THR A 220      44.940  38.510  39.610  1.00  0.00           C  
ATOM   2291  O   THR A 220      44.070  37.740  39.230  1.00  0.00           O  
ATOM   2292  CB  THR A 220      44.410  40.570  41.020  1.00  0.00           C  
ATOM   2293  CG2 THR A 220      43.270  40.980  40.150  1.00  0.00           C  
ATOM   2294  OG1 THR A 220      44.060  40.830  42.370  1.00  0.00           O  
ATOM   2295  H   THR A 220      46.690  39.940  41.930  1.00  0.00           H  
ATOM   2296  HG1 THR A 220      43.170  40.390  42.490  1.00  0.00           H  
ATOM   2297  N   GLY A 221      45.920  38.920  38.780  1.00  0.00           N  
ATOM   2298  CA  GLY A 221      46.190  38.400  37.410  1.00  0.00           C  
ATOM   2299  C   GLY A 221      46.240  36.890  37.310  1.00  0.00           C  
ATOM   2300  O   GLY A 221      45.290  36.300  36.810  1.00  0.00           O  
ATOM   2301  H   GLY A 221      46.500  39.700  39.050  1.00  0.00           H  
ATOM   2302  N   THR A 222      46.930  36.290  38.270  1.00  0.00           N  
ATOM   2303  CA  THR A 222      46.790  34.800  38.380  1.00  0.00           C  
ATOM   2304  C   THR A 222      45.450  34.240  38.910  1.00  0.00           C  
ATOM   2305  O   THR A 222      45.020  33.250  38.380  1.00  0.00           O  
ATOM   2306  CB  THR A 222      47.970  34.130  39.170  1.00  0.00           C  
ATOM   2307  CG2 THR A 222      49.200  34.170  38.250  1.00  0.00           C  
ATOM   2308  OG1 THR A 222      48.210  34.620  40.470  1.00  0.00           O  
ATOM   2309  H   THR A 222      47.540  36.740  38.930  1.00  0.00           H  
ATOM   2310  HG1 THR A 222      47.790  35.530  40.520  1.00  0.00           H  
ATOM   2311  N   PHE A 223      44.850  34.960  39.860  1.00  0.00           N  
ATOM   2312  CA  PHE A 223      43.600  34.610  40.530  1.00  0.00           C  
ATOM   2313  C   PHE A 223      42.410  34.540  39.570  1.00  0.00           C  
ATOM   2314  O   PHE A 223      41.600  33.600  39.670  1.00  0.00           O  
ATOM   2315  CB  PHE A 223      43.300  35.680  41.610  1.00  0.00           C  
ATOM   2316  CG  PHE A 223      43.400  35.100  43.050  1.00  0.00           C  
ATOM   2317  CD1 PHE A 223      44.260  35.650  43.960  1.00  0.00           C  
ATOM   2318  CD2 PHE A 223      42.750  33.920  43.350  1.00  0.00           C  
ATOM   2319  CE1 PHE A 223      44.500  34.960  45.180  1.00  0.00           C  
ATOM   2320  CE2 PHE A 223      43.030  33.190  44.520  1.00  0.00           C  
ATOM   2321  CZ  PHE A 223      43.900  33.740  45.490  1.00  0.00           C  
ATOM   2322  H   PHE A 223      45.350  35.680  40.330  1.00  0.00           H  
ATOM   2323  HD1 PHE A 223      44.920  36.430  43.610  1.00  0.00           H  
ATOM   2324  HD2 PHE A 223      41.970  33.540  42.700  1.00  0.00           H  
ATOM   2325  HE1 PHE A 223      44.980  35.440  46.040  1.00  0.00           H  
ATOM   2326  HE2 PHE A 223      42.690  32.160  44.580  1.00  0.00           H  
ATOM   2327  HZ  PHE A 223      43.810  33.360  46.500  1.00  0.00           H  
ATOM   2328  N   ILE A 224      42.260  35.580  38.780  1.00  0.00           N  
ATOM   2329  CA  ILE A 224      41.250  35.660  37.710  1.00  0.00           C  
ATOM   2330  C   ILE A 224      41.280  34.370  36.860  1.00  0.00           C  
ATOM   2331  O   ILE A 224      40.300  33.650  37.010  1.00  0.00           O  
ATOM   2332  CB  ILE A 224      41.420  36.950  36.830  1.00  0.00           C  
ATOM   2333  CG1 ILE A 224      41.490  38.250  37.660  1.00  0.00           C  
ATOM   2334  CG2 ILE A 224      40.230  37.080  35.930  1.00  0.00           C  
ATOM   2335  CD  ILE A 224      41.880  39.450  36.860  1.00  0.00           C  
ATOM   2336  H   ILE A 224      42.820  36.400  38.830  1.00  0.00           H  
ATOM   2337  N   VAL A 225      42.460  33.920  36.410  1.00  0.00           N  
ATOM   2338  CA  VAL A 225      42.560  32.720  35.570  1.00  0.00           C  
ATOM   2339  C   VAL A 225      42.030  31.460  36.340  1.00  0.00           C  
ATOM   2340  O   VAL A 225      41.230  30.800  35.770  1.00  0.00           O  
ATOM   2341  CB  VAL A 225      44.020  32.700  35.100  1.00  0.00           C  
ATOM   2342  CG1 VAL A 225      44.420  31.360  34.490  1.00  0.00           C  
ATOM   2343  CG2 VAL A 225      44.310  33.900  34.180  1.00  0.00           C  
ATOM   2344  H   VAL A 225      43.320  34.260  36.800  1.00  0.00           H  
ATOM   2345  N   ILE A 226      42.590  31.210  37.510  1.00  0.00           N  
ATOM   2346  CA  ILE A 226      42.150  30.030  38.350  1.00  0.00           C  
ATOM   2347  C   ILE A 226      40.600  30.030  38.510  1.00  0.00           C  
ATOM   2348  O   ILE A 226      39.940  29.010  38.410  1.00  0.00           O  
ATOM   2349  CB  ILE A 226      42.770  30.010  39.790  1.00  0.00           C  
ATOM   2350  CG1 ILE A 226      44.290  30.360  39.840  1.00  0.00           C  
ATOM   2351  CG2 ILE A 226      42.500  28.630  40.310  1.00  0.00           C  
ATOM   2352  CD  ILE A 226      44.820  30.780  41.240  1.00  0.00           C  
ATOM   2353  H   ILE A 226      43.550  31.470  37.650  1.00  0.00           H  
ATOM   2354  N   ASP A 227      40.020  31.220  38.660  1.00  0.00           N  
ATOM   2355  CA  ASP A 227      38.550  31.440  39.000  1.00  0.00           C  
ATOM   2356  C   ASP A 227      37.750  31.090  37.770  1.00  0.00           C  
ATOM   2357  O   ASP A 227      36.810  30.230  37.880  1.00  0.00           O  
ATOM   2358  CB  ASP A 227      38.290  32.900  39.430  1.00  0.00           C  
ATOM   2359  CG  ASP A 227      36.830  33.030  39.880  1.00  0.00           C  
ATOM   2360  OD1 ASP A 227      36.410  32.180  40.720  1.00  0.00           O  
ATOM   2361  OD2 ASP A 227      36.080  33.860  39.350  1.00  0.00           O1-
ATOM   2362  H   ASP A 227      40.500  32.100  38.680  1.00  0.00           H  
ATOM   2363  N   ILE A 228      38.230  31.430  36.580  1.00  0.00           N  
ATOM   2364  CA  ILE A 228      37.540  30.980  35.320  1.00  0.00           C  
ATOM   2365  C   ILE A 228      37.720  29.400  35.160  1.00  0.00           C  
ATOM   2366  O   ILE A 228      36.720  28.760  35.060  1.00  0.00           O  
ATOM   2367  CB  ILE A 228      38.030  31.810  34.090  1.00  0.00           C  
ATOM   2368  CG1 ILE A 228      38.190  33.310  34.450  1.00  0.00           C  
ATOM   2369  CG2 ILE A 228      37.060  31.650  32.970  1.00  0.00           C  
ATOM   2370  CD  ILE A 228      38.860  34.250  33.430  1.00  0.00           C  
ATOM   2371  H   ILE A 228      38.890  32.180  36.530  1.00  0.00           H  
ATOM   2372  N   LEU A 229      38.930  28.930  35.350  1.00  0.00           N  
ATOM   2373  CA  LEU A 229      39.160  27.440  35.350  1.00  0.00           C  
ATOM   2374  C   LEU A 229      38.360  26.600  36.370  1.00  0.00           C  
ATOM   2375  O   LEU A 229      37.670  25.740  35.960  1.00  0.00           O  
ATOM   2376  CB  LEU A 229      40.630  27.180  35.710  1.00  0.00           C  
ATOM   2377  CG  LEU A 229      41.440  27.490  34.400  1.00  0.00           C  
ATOM   2378  CD1 LEU A 229      42.990  27.390  34.570  1.00  0.00           C  
ATOM   2379  CD2 LEU A 229      40.990  26.580  33.200  1.00  0.00           C  
ATOM   2380  H   LEU A 229      39.730  29.500  35.510  1.00  0.00           H  
ATOM   2381  N   ILE A 230      38.150  27.050  37.640  1.00  0.00           N  
ATOM   2382  CA  ILE A 230      37.240  26.490  38.630  1.00  0.00           C  
ATOM   2383  C   ILE A 230      35.780  26.540  38.140  1.00  0.00           C  
ATOM   2384  O   ILE A 230      35.070  25.530  38.220  1.00  0.00           O  
ATOM   2385  CB  ILE A 230      37.670  26.920  40.040  1.00  0.00           C  
ATOM   2386  CG1 ILE A 230      38.980  26.260  40.440  1.00  0.00           C  
ATOM   2387  CG2 ILE A 230      36.590  26.590  41.050  1.00  0.00           C  
ATOM   2388  CD  ILE A 230      39.680  26.970  41.580  1.00  0.00           C  
ATOM   2389  H   ILE A 230      38.710  27.820  37.920  1.00  0.00           H  
ATOM   2390  N   ASP A 231      35.340  27.570  37.470  1.00  0.00           N  
ATOM   2391  CA  ASP A 231      33.990  27.660  36.770  1.00  0.00           C  
ATOM   2392  C   ASP A 231      33.880  26.600  35.640  1.00  0.00           C  
ATOM   2393  O   ASP A 231      32.910  25.850  35.600  1.00  0.00           O  
ATOM   2394  CB  ASP A 231      33.870  29.020  36.170  1.00  0.00           C  
ATOM   2395  CG  ASP A 231      32.410  29.380  35.880  1.00  0.00           C  
ATOM   2396  OD1 ASP A 231      31.690  29.760  36.860  1.00  0.00           O  
ATOM   2397  OD2 ASP A 231      32.020  29.530  34.710  1.00  0.00           O1-
ATOM   2398  H   ASP A 231      35.950  28.370  37.480  1.00  0.00           H  
ATOM   2399  N   ILE A 232      34.900  26.360  34.830  1.00  0.00           N  
ATOM   2400  CA  ILE A 232      35.000  25.250  33.920  1.00  0.00           C  
ATOM   2401  C   ILE A 232      34.890  23.880  34.610  1.00  0.00           C  
ATOM   2402  O   ILE A 232      34.070  23.070  34.150  1.00  0.00           O  
ATOM   2403  CB  ILE A 232      36.210  25.330  32.970  1.00  0.00           C  
ATOM   2404  CG1 ILE A 232      36.050  26.630  32.090  1.00  0.00           C  
ATOM   2405  CG2 ILE A 232      36.340  24.040  32.140  1.00  0.00           C  
ATOM   2406  CD  ILE A 232      37.390  26.860  31.460  1.00  0.00           C  
ATOM   2407  H   ILE A 232      35.680  26.980  34.730  1.00  0.00           H  
ATOM   2408  N   ILE A 233      35.520  23.680  35.770  1.00  0.00           N  
ATOM   2409  CA  ILE A 233      35.490  22.430  36.500  1.00  0.00           C  
ATOM   2410  C   ILE A 233      34.080  22.110  36.900  1.00  0.00           C  
ATOM   2411  O   ILE A 233      33.530  21.050  36.620  1.00  0.00           O  
ATOM   2412  CB  ILE A 233      36.510  22.270  37.600  1.00  0.00           C  
ATOM   2413  CG1 ILE A 233      37.930  22.570  37.130  1.00  0.00           C  
ATOM   2414  CG2 ILE A 233      36.490  20.800  38.030  1.00  0.00           C  
ATOM   2415  CD  ILE A 233      38.910  22.410  38.310  1.00  0.00           C  
ATOM   2416  H   ILE A 233      36.360  24.220  35.920  1.00  0.00           H  
ATOM   2417  N   ARG A 234      33.440  23.120  37.540  1.00  0.00           N  
ATOM   2418  CA  ARG A 234      32.050  23.070  38.020  1.00  0.00           C  
ATOM   2419  C   ARG A 234      30.920  23.090  36.990  1.00  0.00           C  
ATOM   2420  O   ARG A 234      29.770  22.730  37.310  1.00  0.00           O  
ATOM   2421  CB  ARG A 234      31.810  24.190  39.040  1.00  0.00           C  
ATOM   2422  CG  ARG A 234      32.840  24.410  40.140  1.00  0.00           C  
ATOM   2423  CD  ARG A 234      32.180  25.440  41.090  1.00  0.00           C  
ATOM   2424  NE  ARG A 234      33.230  25.920  41.990  1.00  0.00           N  
ATOM   2425  CZ  ARG A 234      33.620  27.230  42.090  1.00  0.00           C  
ATOM   2426  NH1 ARG A 234      33.100  28.230  41.340  1.00  0.00           N1+
ATOM   2427  NH2 ARG A 234      34.410  27.550  43.110  1.00  0.00           N  
ATOM   2428  H   ARG A 234      34.040  23.820  37.920  1.00  0.00           H  
ATOM   2429  HE  ARG A 234      33.550  25.200  42.610  1.00  0.00           H  
ATOM   2430 1HH1 ARG A 234      32.310  28.050  40.770  1.00  0.00           H  
ATOM   2431 2HH1 ARG A 234      33.570  29.110  41.220  1.00  0.00           H  
ATOM   2432 1HH2 ARG A 234      34.670  26.780  43.690  1.00  0.00           H  
ATOM   2433 2HH2 ARG A 234      34.680  28.500  43.280  1.00  0.00           H  
ATOM   2434  N   GLU A 235      31.130  23.650  35.770  1.00  0.00           N  
ATOM   2435  CA  GLU A 235      30.270  23.430  34.580  1.00  0.00           C  
ATOM   2436  C   GLU A 235      30.350  22.080  33.810  1.00  0.00           C  
ATOM   2437  O   GLU A 235      29.440  21.300  33.920  1.00  0.00           O  
ATOM   2438  CB  GLU A 235      30.470  24.550  33.640  1.00  0.00           C  
ATOM   2439  CG  GLU A 235      29.220  24.910  32.760  1.00  0.00           C  
ATOM   2440  CD  GLU A 235      29.600  25.900  31.640  1.00  0.00           C  
ATOM   2441  OE1 GLU A 235      29.780  25.460  30.500  1.00  0.00           O  
ATOM   2442  OE2 GLU A 235      29.680  27.180  31.820  1.00  0.00           O1-
ATOM   2443  H   GLU A 235      31.860  24.330  35.680  1.00  0.00           H  
ATOM   2444  N   LYS A 236      31.630  21.740  33.450  1.00  0.00           N  
ATOM   2445  CA  LYS A 236      31.880  20.700  32.400  1.00  0.00           C  
ATOM   2446  C   LYS A 236      32.570  19.380  32.900  1.00  0.00           C  
ATOM   2447  O   LYS A 236      32.680  18.460  32.110  1.00  0.00           O  
ATOM   2448  CB  LYS A 236      32.510  21.410  31.230  1.00  0.00           C  
ATOM   2449  CG  LYS A 236      31.610  22.390  30.530  1.00  0.00           C  
ATOM   2450  CD  LYS A 236      30.380  21.820  29.810  1.00  0.00           C  
ATOM   2451  CE  LYS A 236      29.610  22.940  29.110  1.00  0.00           C  
ATOM   2452  NZ  LYS A 236      28.140  22.710  29.060  1.00  0.00           N1+
ATOM   2453  H   LYS A 236      32.370  22.100  34.020  1.00  0.00           H  
ATOM   2454  HZ1 LYS A 236      27.650  22.830  29.930  1.00  0.00           H  
ATOM   2455  HZ2 LYS A 236      27.690  23.330  28.420  1.00  0.00           H  
ATOM   2456  HZ3 LYS A 236      27.950  21.790  28.720  1.00  0.00           H  
ATOM   2457  N   GLY A 237      32.790  19.340  34.180  1.00  0.00           N  
ATOM   2458  CA  GLY A 237      33.280  18.090  34.770  1.00  0.00           C  
ATOM   2459  C   GLY A 237      34.780  17.920  34.560  1.00  0.00           C  
ATOM   2460  O   GLY A 237      35.410  18.460  33.730  1.00  0.00           O  
ATOM   2461  H   GLY A 237      32.810  20.100  34.840  1.00  0.00           H  
ATOM   2462  N   VAL A 238      35.290  16.930  35.300  1.00  0.00           N  
ATOM   2463  CA  VAL A 238      36.700  16.510  35.250  1.00  0.00           C  
ATOM   2464  C   VAL A 238      37.370  16.130  33.910  1.00  0.00           C  
ATOM   2465  O   VAL A 238      38.530  16.470  33.670  1.00  0.00           O  
ATOM   2466  CB  VAL A 238      37.140  15.450  36.260  1.00  0.00           C  
ATOM   2467  CG1 VAL A 238      37.180  15.880  37.730  1.00  0.00           C  
ATOM   2468  CG2 VAL A 238      36.330  14.150  36.260  1.00  0.00           C  
ATOM   2469  H   VAL A 238      34.770  16.460  36.010  1.00  0.00           H  
ATOM   2470  N   ASP A 239      36.510  15.640  33.020  1.00  0.00           N  
ATOM   2471  CA  ASP A 239      36.720  15.440  31.550  1.00  0.00           C  
ATOM   2472  C   ASP A 239      36.920  16.650  30.660  1.00  0.00           C  
ATOM   2473  O   ASP A 239      37.580  16.530  29.660  1.00  0.00           O  
ATOM   2474  CB  ASP A 239      35.670  14.540  30.970  1.00  0.00           C  
ATOM   2475  CG  ASP A 239      35.760  13.100  31.510  1.00  0.00           C  
ATOM   2476  OD1 ASP A 239      35.020  12.740  32.480  1.00  0.00           O  
ATOM   2477  OD2 ASP A 239      36.760  12.430  31.170  1.00  0.00           O1-
ATOM   2478  H   ASP A 239      35.740  15.060  33.280  1.00  0.00           H  
ATOM   2479  N   CYS A 240      36.530  17.820  31.080  1.00  0.00           N  
ATOM   2480  CA  CYS A 240      36.760  19.040  30.310  1.00  0.00           C  
ATOM   2481  C   CYS A 240      38.140  19.470  29.830  1.00  0.00           C  
ATOM   2482  O   CYS A 240      39.140  19.240  30.400  1.00  0.00           O  
ATOM   2483  CB  CYS A 240      36.140  20.300  31.020  1.00  0.00           C  
ATOM   2484  SG  CYS A 240      36.570  20.780  32.750  1.00  0.00           S  
ATOM   2485  H   CYS A 240      36.520  18.020  32.060  1.00  0.00           H  
ATOM   2486  HG  CYS A 240      35.960  19.800  33.400  1.00  0.00           H  
ATOM   2487  N   ASP A 241      38.100  20.370  28.810  1.00  0.00           N  
ATOM   2488  CA  ASP A 241      39.310  21.140  28.390  1.00  0.00           C  
ATOM   2489  C   ASP A 241      39.810  22.200  29.400  1.00  0.00           C  
ATOM   2490  O   ASP A 241      39.830  23.390  29.110  1.00  0.00           O  
ATOM   2491  CB  ASP A 241      39.210  21.930  27.060  1.00  0.00           C  
ATOM   2492  CG  ASP A 241      39.410  21.100  25.780  1.00  0.00           C  
ATOM   2493  OD1 ASP A 241      38.510  20.330  25.340  1.00  0.00           O  
ATOM   2494  OD2 ASP A 241      40.490  21.190  25.160  1.00  0.00           O1-
ATOM   2495  H   ASP A 241      37.310  20.500  28.210  1.00  0.00           H  
ATOM   2496  N   ILE A 242      40.400  21.650  30.510  1.00  0.00           N  
ATOM   2497  CA  ILE A 242      41.390  22.350  31.380  1.00  0.00           C  
ATOM   2498  C   ILE A 242      42.550  22.940  30.560  1.00  0.00           C  
ATOM   2499  O   ILE A 242      43.630  22.390  30.490  1.00  0.00           O  
ATOM   2500  CB  ILE A 242      41.930  21.540  32.580  1.00  0.00           C  
ATOM   2501  CG1 ILE A 242      40.810  20.770  33.300  1.00  0.00           C  
ATOM   2502  CG2 ILE A 242      42.770  22.420  33.530  1.00  0.00           C  
ATOM   2503  CD  ILE A 242      39.700  21.490  34.080  1.00  0.00           C  
ATOM   2504  H   ILE A 242      40.250  20.720  30.830  1.00  0.00           H  
ATOM   2505  N   ASP A 243      42.190  24.060  29.990  1.00  0.00           N  
ATOM   2506  CA  ASP A 243      43.180  24.930  29.250  1.00  0.00           C  
ATOM   2507  C   ASP A 243      43.450  26.240  29.930  1.00  0.00           C  
ATOM   2508  O   ASP A 243      42.560  27.050  30.170  1.00  0.00           O  
ATOM   2509  CB  ASP A 243      42.560  24.970  27.850  1.00  0.00           C  
ATOM   2510  CG  ASP A 243      43.560  25.280  26.800  1.00  0.00           C  
ATOM   2511  OD1 ASP A 243      43.850  26.470  26.710  1.00  0.00           O  
ATOM   2512  OD2 ASP A 243      44.010  24.390  26.070  1.00  0.00           O1-
ATOM   2513  H   ASP A 243      41.260  24.230  29.650  1.00  0.00           H  
ATOM   2514  N   VAL A 244      44.670  26.270  30.490  1.00  0.00           N  
ATOM   2515  CA  VAL A 244      45.380  27.480  30.970  1.00  0.00           C  
ATOM   2516  C   VAL A 244      45.750  28.500  29.910  1.00  0.00           C  
ATOM   2517  O   VAL A 244      45.340  29.630  30.080  1.00  0.00           O  
ATOM   2518  CB  VAL A 244      46.490  27.030  31.950  1.00  0.00           C  
ATOM   2519  CG1 VAL A 244      47.170  28.160  32.580  1.00  0.00           C  
ATOM   2520  CG2 VAL A 244      46.140  25.990  33.020  1.00  0.00           C  
ATOM   2521  H   VAL A 244      45.300  25.500  30.470  1.00  0.00           H  
ATOM   2522  N   PRO A 245      46.270  28.130  28.700  1.00  0.00           N  
ATOM   2523  CA  PRO A 245      46.500  29.180  27.700  1.00  0.00           C  
ATOM   2524  C   PRO A 245      45.180  29.890  27.240  1.00  0.00           C  
ATOM   2525  O   PRO A 245      45.140  31.110  27.440  1.00  0.00           O  
ATOM   2526  CB  PRO A 245      47.240  28.530  26.550  1.00  0.00           C  
ATOM   2527  CG  PRO A 245      48.090  27.500  27.310  1.00  0.00           C  
ATOM   2528  CD  PRO A 245      47.120  26.960  28.370  1.00  0.00           C  
ATOM   2529  N   LYS A 246      44.080  29.210  26.940  1.00  0.00           N  
ATOM   2530  CA  LYS A 246      42.860  29.870  26.410  1.00  0.00           C  
ATOM   2531  C   LYS A 246      42.160  30.840  27.400  1.00  0.00           C  
ATOM   2532  O   LYS A 246      42.020  32.030  27.070  1.00  0.00           O  
ATOM   2533  CB  LYS A 246      41.760  28.770  26.230  1.00  0.00           C  
ATOM   2534  CG  LYS A 246      42.180  28.080  24.960  1.00  0.00           C  
ATOM   2535  CD  LYS A 246      41.110  27.020  24.690  1.00  0.00           C  
ATOM   2536  CE  LYS A 246      41.060  26.560  23.200  1.00  0.00           C  
ATOM   2537  NZ  LYS A 246      42.100  25.490  23.020  1.00  0.00           N1+
ATOM   2538  H   LYS A 246      44.150  28.220  26.830  1.00  0.00           H  
ATOM   2539  HZ1 LYS A 246      43.020  25.610  23.380  1.00  0.00           H  
ATOM   2540  HZ2 LYS A 246      41.860  24.580  23.360  1.00  0.00           H  
ATOM   2541  HZ3 LYS A 246      42.200  25.370  22.030  1.00  0.00           H  
ATOM   2542  N   THR A 247      42.040  30.420  28.630  1.00  0.00           N  
ATOM   2543  CA  THR A 247      41.640  31.320  29.710  1.00  0.00           C  
ATOM   2544  C   THR A 247      42.510  32.520  29.940  1.00  0.00           C  
ATOM   2545  O   THR A 247      41.940  33.640  30.150  1.00  0.00           O  
ATOM   2546  CB  THR A 247      41.280  30.600  31.010  1.00  0.00           C  
ATOM   2547  CG2 THR A 247      39.880  29.900  31.000  1.00  0.00           C  
ATOM   2548  OG1 THR A 247      42.320  29.660  31.350  1.00  0.00           O  
ATOM   2549  H   THR A 247      42.450  29.560  28.930  1.00  0.00           H  
ATOM   2550  HG1 THR A 247      42.000  28.750  31.080  1.00  0.00           H  
ATOM   2551  N   ILE A 248      43.860  32.400  29.860  1.00  0.00           N  
ATOM   2552  CA  ILE A 248      44.760  33.510  30.040  1.00  0.00           C  
ATOM   2553  C   ILE A 248      44.760  34.610  28.980  1.00  0.00           C  
ATOM   2554  O   ILE A 248      44.980  35.820  29.380  1.00  0.00           O  
ATOM   2555  CB  ILE A 248      46.210  32.930  30.230  1.00  0.00           C  
ATOM   2556  CG1 ILE A 248      46.420  32.800  31.700  1.00  0.00           C  
ATOM   2557  CG2 ILE A 248      47.370  33.630  29.500  1.00  0.00           C  
ATOM   2558  CD  ILE A 248      47.350  31.570  31.900  1.00  0.00           C  
ATOM   2559  H   ILE A 248      44.270  31.490  29.850  1.00  0.00           H  
ATOM   2560  N   GLN A 249      44.460  34.210  27.780  1.00  0.00           N  
ATOM   2561  CA  GLN A 249      44.200  35.040  26.590  1.00  0.00           C  
ATOM   2562  C   GLN A 249      43.100  36.090  26.870  1.00  0.00           C  
ATOM   2563  O   GLN A 249      43.340  37.320  26.820  1.00  0.00           O  
ATOM   2564  CB  GLN A 249      43.960  34.130  25.400  1.00  0.00           C  
ATOM   2565  CG  GLN A 249      45.130  33.190  25.040  1.00  0.00           C  
ATOM   2566  CD  GLN A 249      46.350  34.000  24.450  1.00  0.00           C  
ATOM   2567  NE2 GLN A 249      47.350  33.330  23.910  1.00  0.00           N  
ATOM   2568  OE1 GLN A 249      46.270  35.170  24.140  1.00  0.00           O  
ATOM   2569  H   GLN A 249      44.430  33.230  27.590  1.00  0.00           H  
ATOM   2570 1HE2 GLN A 249      47.330  32.330  23.890  1.00  0.00           H  
ATOM   2571 2HE2 GLN A 249      48.140  33.860  23.590  1.00  0.00           H  
ATOM   2572  N   MET A 250      42.150  35.610  27.690  1.00  0.00           N  
ATOM   2573  CA  MET A 250      40.910  36.300  28.050  1.00  0.00           C  
ATOM   2574  C   MET A 250      41.180  37.500  28.960  1.00  0.00           C  
ATOM   2575  O   MET A 250      40.380  38.400  28.990  1.00  0.00           O  
ATOM   2576  CB  MET A 250      39.800  35.390  28.540  1.00  0.00           C  
ATOM   2577  CG  MET A 250      38.400  35.960  28.300  1.00  0.00           C  
ATOM   2578  SD  MET A 250      38.070  36.580  26.590  1.00  0.00           S  
ATOM   2579  CE  MET A 250      36.350  36.930  26.790  1.00  0.00           C  
ATOM   2580  H   MET A 250      42.170  34.620  27.820  1.00  0.00           H  
ATOM   2581  N   VAL A 251      42.260  37.480  29.770  1.00  0.00           N  
ATOM   2582  CA  VAL A 251      42.610  38.720  30.460  1.00  0.00           C  
ATOM   2583  C   VAL A 251      43.630  39.610  29.720  1.00  0.00           C  
ATOM   2584  O   VAL A 251      43.340  40.770  29.480  1.00  0.00           O  
ATOM   2585  CB  VAL A 251      43.240  38.500  31.860  1.00  0.00           C  
ATOM   2586  CG1 VAL A 251      42.080  38.380  32.880  1.00  0.00           C  
ATOM   2587  CG2 VAL A 251      44.020  37.230  32.090  1.00  0.00           C  
ATOM   2588  H   VAL A 251      42.810  36.660  29.880  1.00  0.00           H  
ATOM   2589  N   ARG A 252      44.560  39.030  29.010  1.00  0.00           N  
ATOM   2590  CA  ARG A 252      45.650  39.680  28.230  1.00  0.00           C  
ATOM   2591  C   ARG A 252      45.210  40.700  27.160  1.00  0.00           C  
ATOM   2592  O   ARG A 252      45.910  41.720  27.020  1.00  0.00           O  
ATOM   2593  CB  ARG A 252      46.420  38.570  27.510  1.00  0.00           C  
ATOM   2594  CG  ARG A 252      47.880  38.930  27.260  1.00  0.00           C  
ATOM   2595  CD  ARG A 252      48.690  37.760  26.680  1.00  0.00           C  
ATOM   2596  NE  ARG A 252      50.100  37.800  27.040  1.00  0.00           N  
ATOM   2597  CZ  ARG A 252      51.010  38.770  26.800  1.00  0.00           C  
ATOM   2598  NH1 ARG A 252      50.750  39.760  25.910  1.00  0.00           N1+
ATOM   2599  NH2 ARG A 252      52.120  38.930  27.510  1.00  0.00           N  
ATOM   2600  H   ARG A 252      44.480  38.030  29.020  1.00  0.00           H  
ATOM   2601  HE  ARG A 252      50.470  37.070  27.620  1.00  0.00           H  
ATOM   2602 1HH1 ARG A 252      50.000  39.570  25.280  1.00  0.00           H  
ATOM   2603 2HH1 ARG A 252      51.160  40.660  25.860  1.00  0.00           H  
ATOM   2604 1HH2 ARG A 252      52.170  38.390  28.340  1.00  0.00           H  
ATOM   2605 2HH2 ARG A 252      52.880  39.450  27.120  1.00  0.00           H  
ATOM   2606  N   SER A 253      44.040  40.500  26.460  1.00  0.00           N  
ATOM   2607  CA  SER A 253      43.360  41.470  25.560  1.00  0.00           C  
ATOM   2608  C   SER A 253      42.630  42.620  26.300  1.00  0.00           C  
ATOM   2609  O   SER A 253      42.490  43.740  25.840  1.00  0.00           O  
ATOM   2610  CB  SER A 253      42.390  40.860  24.560  1.00  0.00           C  
ATOM   2611  OG  SER A 253      41.430  39.960  25.210  1.00  0.00           O  
ATOM   2612  H   SER A 253      43.580  39.610  26.440  1.00  0.00           H  
ATOM   2613  HG  SER A 253      41.360  39.150  24.630  1.00  0.00           H  
ATOM   2614  N   GLN A 254      41.950  42.160  27.370  1.00  0.00           N  
ATOM   2615  CA  GLN A 254      41.120  43.090  28.230  1.00  0.00           C  
ATOM   2616  C   GLN A 254      41.880  44.040  29.220  1.00  0.00           C  
ATOM   2617  O   GLN A 254      41.330  45.080  29.560  1.00  0.00           O  
ATOM   2618  CB  GLN A 254      39.950  42.340  28.890  1.00  0.00           C  
ATOM   2619  CG  GLN A 254      39.100  41.630  27.840  1.00  0.00           C  
ATOM   2620  CD  GLN A 254      37.840  40.960  28.380  1.00  0.00           C  
ATOM   2621  NE2 GLN A 254      38.080  39.790  28.940  1.00  0.00           N  
ATOM   2622  OE1 GLN A 254      36.690  41.470  28.370  1.00  0.00           O  
ATOM   2623  H   GLN A 254      41.760  41.190  27.500  1.00  0.00           H  
ATOM   2624 1HE2 GLN A 254      38.980  39.340  28.950  1.00  0.00           H  
ATOM   2625 2HE2 GLN A 254      37.280  39.350  29.340  1.00  0.00           H  
ATOM   2626  N   ARG A 255      42.940  43.510  29.840  1.00  0.00           N  
ATOM   2627  CA  ARG A 255      43.880  44.280  30.670  1.00  0.00           C  
ATOM   2628  C   ARG A 255      45.260  43.650  30.750  1.00  0.00           C  
ATOM   2629  O   ARG A 255      45.540  42.550  31.280  1.00  0.00           O  
ATOM   2630  CB  ARG A 255      43.300  44.470  32.100  1.00  0.00           C  
ATOM   2631  CG  ARG A 255      44.070  45.430  33.010  1.00  0.00           C  
ATOM   2632  CD  ARG A 255      43.430  45.510  34.380  1.00  0.00           C  
ATOM   2633  NE  ARG A 255      44.340  46.020  35.400  1.00  0.00           N  
ATOM   2634  CZ  ARG A 255      44.330  47.190  36.020  1.00  0.00           C  
ATOM   2635  NH1 ARG A 255      43.570  48.230  35.530  1.00  0.00           N1+
ATOM   2636  NH2 ARG A 255      44.950  47.450  37.170  1.00  0.00           N  
ATOM   2637  H   ARG A 255      43.110  42.540  29.670  1.00  0.00           H  
ATOM   2638  HE  ARG A 255      45.020  45.380  35.750  1.00  0.00           H  
ATOM   2639 1HH1 ARG A 255      42.930  48.140  34.760  1.00  0.00           H  
ATOM   2640 2HH1 ARG A 255      43.690  49.170  35.830  1.00  0.00           H  
ATOM   2641 1HH2 ARG A 255      45.510  46.780  37.650  1.00  0.00           H  
ATOM   2642 2HH2 ARG A 255      45.170  48.420  37.260  1.00  0.00           H  
ATOM   2643  N   SER A 256      46.210  44.540  30.430  1.00  0.00           N  
ATOM   2644  CA  SER A 256      47.560  43.970  30.080  1.00  0.00           C  
ATOM   2645  C   SER A 256      48.610  44.120  31.170  1.00  0.00           C  
ATOM   2646  O   SER A 256      48.330  44.180  32.410  1.00  0.00           O  
ATOM   2647  CB  SER A 256      47.990  44.510  28.730  1.00  0.00           C  
ATOM   2648  OG  SER A 256      48.300  45.930  28.690  1.00  0.00           O  
ATOM   2649  H   SER A 256      46.100  45.530  30.420  1.00  0.00           H  
ATOM   2650  HG  SER A 256      48.700  46.030  27.780  1.00  0.00           H  
ATOM   2651  N   GLY A 257      49.880  43.990  30.870  1.00  0.00           N  
ATOM   2652  CA  GLY A 257      51.030  44.090  31.800  1.00  0.00           C  
ATOM   2653  C   GLY A 257      51.620  42.670  31.950  1.00  0.00           C  
ATOM   2654  O   GLY A 257      52.870  42.490  32.020  1.00  0.00           O  
ATOM   2655  H   GLY A 257      50.190  43.740  29.960  1.00  0.00           H  
ATOM   2656  N   MET A 258      50.740  41.770  32.400  1.00  0.00           N  
ATOM   2657  CA  MET A 258      50.860  40.290  32.630  1.00  0.00           C  
ATOM   2658  C   MET A 258      51.900  39.870  33.660  1.00  0.00           C  
ATOM   2659  O   MET A 258      52.860  40.580  34.030  1.00  0.00           O  
ATOM   2660  CB  MET A 258      51.140  39.440  31.350  1.00  0.00           C  
ATOM   2661  CG  MET A 258      50.130  39.660  30.240  1.00  0.00           C  
ATOM   2662  SD  MET A 258      48.450  39.290  30.900  1.00  0.00           S  
ATOM   2663  CE  MET A 258      48.150  37.560  30.660  1.00  0.00           C  
ATOM   2664  H   MET A 258      49.890  42.260  32.590  1.00  0.00           H  
ATOM   2665  N   VAL A 259      51.750  38.590  33.960  1.00  0.00           N  
ATOM   2666  CA  VAL A 259      52.600  37.850  34.920  1.00  0.00           C  
ATOM   2667  C   VAL A 259      54.030  37.480  34.440  1.00  0.00           C  
ATOM   2668  O   VAL A 259      54.180  37.110  33.290  1.00  0.00           O  
ATOM   2669  CB  VAL A 259      51.850  36.650  35.340  1.00  0.00           C  
ATOM   2670  CG1 VAL A 259      50.530  36.920  36.160  1.00  0.00           C  
ATOM   2671  CG2 VAL A 259      51.490  35.830  34.120  1.00  0.00           C  
ATOM   2672  H   VAL A 259      50.820  38.220  33.920  1.00  0.00           H  
ATOM   2673  N   GLN A 260      54.990  37.530  35.380  1.00  0.00           N  
ATOM   2674  CA  GLN A 260      56.450  37.590  34.950  1.00  0.00           C  
ATOM   2675  C   GLN A 260      57.270  36.260  34.930  1.00  0.00           C  
ATOM   2676  O   GLN A 260      58.180  36.040  34.110  1.00  0.00           O  
ATOM   2677  CB  GLN A 260      57.150  38.490  35.980  1.00  0.00           C  
ATOM   2678  CG  GLN A 260      56.680  39.920  35.860  1.00  0.00           C  
ATOM   2679  CD  GLN A 260      56.790  40.630  34.530  1.00  0.00           C  
ATOM   2680  NE2 GLN A 260      55.630  40.760  33.860  1.00  0.00           N  
ATOM   2681  OE1 GLN A 260      57.750  41.300  34.200  1.00  0.00           O  
ATOM   2682  H   GLN A 260      54.820  37.260  36.330  1.00  0.00           H  
ATOM   2683 1HE2 GLN A 260      54.670  40.520  34.020  1.00  0.00           H  
ATOM   2684 2HE2 GLN A 260      55.790  41.140  32.950  1.00  0.00           H  
ATOM   2685  N   THR A 261      56.940  35.430  35.940  1.00  0.00           N  
ATOM   2686  CA  THR A 261      57.600  34.100  36.230  1.00  0.00           C  
ATOM   2687  C   THR A 261      56.600  32.910  35.940  1.00  0.00           C  
ATOM   2688  O   THR A 261      55.370  32.980  36.100  1.00  0.00           O  
ATOM   2689  CB  THR A 261      58.020  34.060  37.680  1.00  0.00           C  
ATOM   2690  CG2 THR A 261      56.900  34.350  38.670  1.00  0.00           C  
ATOM   2691  OG1 THR A 261      58.730  32.840  37.840  1.00  0.00           O  
ATOM   2692  H   THR A 261      56.180  35.660  36.560  1.00  0.00           H  
ATOM   2693  HG1 THR A 261      59.600  33.170  38.200  1.00  0.00           H  
ATOM   2694  N   GLU A 262      57.290  31.750  35.710  1.00  0.00           N  
ATOM   2695  CA  GLU A 262      56.690  30.390  35.430  1.00  0.00           C  
ATOM   2696  C   GLU A 262      56.160  29.720  36.670  1.00  0.00           C  
ATOM   2697  O   GLU A 262      55.170  28.990  36.560  1.00  0.00           O  
ATOM   2698  CB  GLU A 262      57.640  29.420  34.670  1.00  0.00           C  
ATOM   2699  CG  GLU A 262      58.890  28.840  35.380  1.00  0.00           C  
ATOM   2700  CD  GLU A 262      60.030  29.740  35.830  1.00  0.00           C  
ATOM   2701  OE1 GLU A 262      61.080  29.260  36.270  1.00  0.00           O  
ATOM   2702  OE2 GLU A 262      59.920  30.980  35.680  1.00  0.00           O1-
ATOM   2703  H   GLU A 262      58.290  31.710  35.670  1.00  0.00           H  
ATOM   2704  N   ALA A 263      56.520  30.170  37.920  1.00  0.00           N  
ATOM   2705  CA  ALA A 263      55.970  29.740  39.240  1.00  0.00           C  
ATOM   2706  C   ALA A 263      54.540  30.130  39.340  1.00  0.00           C  
ATOM   2707  O   ALA A 263      53.720  29.230  39.580  1.00  0.00           O  
ATOM   2708  CB  ALA A 263      56.850  30.220  40.360  1.00  0.00           C  
ATOM   2709  H   ALA A 263      57.310  30.780  37.920  1.00  0.00           H  
ATOM   2710  N   GLN A 264      54.170  31.270  38.760  1.00  0.00           N  
ATOM   2711  CA  GLN A 264      52.730  31.690  38.670  1.00  0.00           C  
ATOM   2712  C   GLN A 264      51.910  30.700  37.820  1.00  0.00           C  
ATOM   2713  O   GLN A 264      50.730  30.320  38.190  1.00  0.00           O  
ATOM   2714  CB  GLN A 264      52.540  33.100  38.190  1.00  0.00           C  
ATOM   2715  CG  GLN A 264      53.060  34.190  39.160  1.00  0.00           C  
ATOM   2716  CD  GLN A 264      53.660  35.500  38.560  1.00  0.00           C  
ATOM   2717  NE2 GLN A 264      53.650  36.640  39.230  1.00  0.00           N  
ATOM   2718  OE1 GLN A 264      54.240  35.500  37.410  1.00  0.00           O  
ATOM   2719  H   GLN A 264      54.860  31.920  38.460  1.00  0.00           H  
ATOM   2720 1HE2 GLN A 264      53.320  36.700  40.170  1.00  0.00           H  
ATOM   2721 2HE2 GLN A 264      54.060  37.490  38.900  1.00  0.00           H  
ATOM   2722  N   TYR A 265      52.400  30.450  36.630  1.00  0.00           N  
ATOM   2723  CA  TYR A 265      51.830  29.420  35.680  1.00  0.00           C  
ATOM   2724  C   TYR A 265      51.830  27.950  36.270  1.00  0.00           C  
ATOM   2725  O   TYR A 265      50.820  27.250  36.230  1.00  0.00           O  
ATOM   2726  CB  TYR A 265      52.640  29.560  34.350  1.00  0.00           C  
ATOM   2727  CG  TYR A 265      52.040  28.770  33.180  1.00  0.00           C  
ATOM   2728  CD1 TYR A 265      51.150  29.520  32.410  1.00  0.00           C  
ATOM   2729  CD2 TYR A 265      52.370  27.450  32.890  1.00  0.00           C  
ATOM   2730  CE1 TYR A 265      50.560  28.910  31.340  1.00  0.00           C  
ATOM   2731  CE2 TYR A 265      51.740  26.840  31.770  1.00  0.00           C  
ATOM   2732  CZ  TYR A 265      50.820  27.590  31.020  1.00  0.00           C  
ATOM   2733  OH  TYR A 265      50.060  27.070  30.000  1.00  0.00           O  
ATOM   2734  H   TYR A 265      53.210  30.930  36.310  1.00  0.00           H  
ATOM   2735  HD1 TYR A 265      50.850  30.520  32.720  1.00  0.00           H  
ATOM   2736  HD2 TYR A 265      53.110  26.990  33.540  1.00  0.00           H  
ATOM   2737  HE1 TYR A 265      49.810  29.520  30.840  1.00  0.00           H  
ATOM   2738  HE2 TYR A 265      51.890  25.780  31.580  1.00  0.00           H  
ATOM   2739  HH  TYR A 265      50.160  26.090  29.860  1.00  0.00           H  
ATOM   2740  N   ARG A 266      52.890  27.580  36.940  1.00  0.00           N  
ATOM   2741  CA  ARG A 266      52.800  26.300  37.700  1.00  0.00           C  
ATOM   2742  C   ARG A 266      51.730  26.320  38.860  1.00  0.00           C  
ATOM   2743  O   ARG A 266      50.980  25.370  38.970  1.00  0.00           O  
ATOM   2744  CB  ARG A 266      54.080  25.890  38.350  1.00  0.00           C  
ATOM   2745  CG  ARG A 266      54.690  24.630  37.680  1.00  0.00           C  
ATOM   2746  CD  ARG A 266      55.830  24.100  38.630  1.00  0.00           C  
ATOM   2747  NE  ARG A 266      56.960  25.040  38.650  1.00  0.00           N  
ATOM   2748  CZ  ARG A 266      57.870  25.370  37.750  1.00  0.00           C  
ATOM   2749  NH1 ARG A 266      58.020  24.700  36.630  1.00  0.00           N1+
ATOM   2750  NH2 ARG A 266      58.940  26.110  38.130  1.00  0.00           N  
ATOM   2751  H   ARG A 266      53.720  28.120  37.140  1.00  0.00           H  
ATOM   2752  HE  ARG A 266      57.000  25.440  39.560  1.00  0.00           H  
ATOM   2753 1HH1 ARG A 266      57.420  23.900  36.590  1.00  0.00           H  
ATOM   2754 2HH1 ARG A 266      58.650  24.880  35.880  1.00  0.00           H  
ATOM   2755 1HH2 ARG A 266      59.130  26.440  39.060  1.00  0.00           H  
ATOM   2756 2HH2 ARG A 266      59.620  26.140  37.400  1.00  0.00           H  
ATOM   2757  N   PHE A 267      51.800  27.330  39.690  1.00  0.00           N  
ATOM   2758  CA  PHE A 267      50.720  27.690  40.660  1.00  0.00           C  
ATOM   2759  C   PHE A 267      49.230  27.570  40.250  1.00  0.00           C  
ATOM   2760  O   PHE A 267      48.510  26.850  40.920  1.00  0.00           O  
ATOM   2761  CB  PHE A 267      51.110  29.000  41.390  1.00  0.00           C  
ATOM   2762  CG  PHE A 267      49.990  29.490  42.310  1.00  0.00           C  
ATOM   2763  CD1 PHE A 267      49.950  28.970  43.640  1.00  0.00           C  
ATOM   2764  CD2 PHE A 267      49.070  30.320  41.690  1.00  0.00           C  
ATOM   2765  CE1 PHE A 267      48.800  29.290  44.300  1.00  0.00           C  
ATOM   2766  CE2 PHE A 267      48.010  30.700  42.530  1.00  0.00           C  
ATOM   2767  CZ  PHE A 267      47.860  30.130  43.760  1.00  0.00           C  
ATOM   2768  H   PHE A 267      52.610  27.900  39.810  1.00  0.00           H  
ATOM   2769  HD1 PHE A 267      50.860  28.630  44.130  1.00  0.00           H  
ATOM   2770  HD2 PHE A 267      49.190  30.840  40.740  1.00  0.00           H  
ATOM   2771  HE1 PHE A 267      48.560  28.770  45.230  1.00  0.00           H  
ATOM   2772  HE2 PHE A 267      47.400  31.560  42.270  1.00  0.00           H  
ATOM   2773  HZ  PHE A 267      46.920  30.320  44.270  1.00  0.00           H  
ATOM   2774  N   ILE A 268      48.930  28.060  39.050  1.00  0.00           N  
ATOM   2775  CA  ILE A 268      47.630  27.830  38.400  1.00  0.00           C  
ATOM   2776  C   ILE A 268      47.400  26.380  38.220  1.00  0.00           C  
ATOM   2777  O   ILE A 268      46.500  25.880  38.840  1.00  0.00           O  
ATOM   2778  CB  ILE A 268      47.390  28.430  37.030  1.00  0.00           C  
ATOM   2779  CG1 ILE A 268      47.600  29.970  37.120  1.00  0.00           C  
ATOM   2780  CG2 ILE A 268      46.010  28.130  36.370  1.00  0.00           C  
ATOM   2781  CD  ILE A 268      47.780  30.680  35.810  1.00  0.00           C  
ATOM   2782  H   ILE A 268      49.420  28.870  38.720  1.00  0.00           H  
ATOM   2783  N   TYR A 269      48.320  25.660  37.640  1.00  0.00           N  
ATOM   2784  CA  TYR A 269      48.290  24.190  37.320  1.00  0.00           C  
ATOM   2785  C   TYR A 269      48.050  23.360  38.560  1.00  0.00           C  
ATOM   2786  O   TYR A 269      47.090  22.600  38.520  1.00  0.00           O  
ATOM   2787  CB  TYR A 269      49.560  23.800  36.580  1.00  0.00           C  
ATOM   2788  CG  TYR A 269      49.430  23.650  35.050  1.00  0.00           C  
ATOM   2789  CD1 TYR A 269      49.630  24.750  34.200  1.00  0.00           C  
ATOM   2790  CD2 TYR A 269      48.900  22.470  34.620  1.00  0.00           C  
ATOM   2791  CE1 TYR A 269      49.410  24.540  32.840  1.00  0.00           C  
ATOM   2792  CE2 TYR A 269      48.500  22.320  33.300  1.00  0.00           C  
ATOM   2793  CZ  TYR A 269      48.820  23.330  32.410  1.00  0.00           C  
ATOM   2794  OH  TYR A 269      48.690  23.100  31.050  1.00  0.00           O  
ATOM   2795  H   TYR A 269      49.170  26.040  37.270  1.00  0.00           H  
ATOM   2796  HD1 TYR A 269      49.830  25.770  34.510  1.00  0.00           H  
ATOM   2797  HD2 TYR A 269      48.690  21.720  35.380  1.00  0.00           H  
ATOM   2798  HE1 TYR A 269      49.760  25.210  32.050  1.00  0.00           H  
ATOM   2799  HE2 TYR A 269      47.910  21.450  32.990  1.00  0.00           H  
ATOM   2800  HH  TYR A 269      49.510  23.540  30.680  1.00  0.00           H  
ATOM   2801  N   MET A 270      48.800  23.640  39.680  1.00  0.00           N  
ATOM   2802  CA  MET A 270      48.550  22.980  41.010  1.00  0.00           C  
ATOM   2803  C   MET A 270      47.190  23.350  41.580  1.00  0.00           C  
ATOM   2804  O   MET A 270      46.360  22.440  41.780  1.00  0.00           O  
ATOM   2805  CB  MET A 270      49.590  23.410  42.090  1.00  0.00           C  
ATOM   2806  CG  MET A 270      50.960  23.170  41.430  1.00  0.00           C  
ATOM   2807  SD  MET A 270      52.280  23.970  42.370  1.00  0.00           S  
ATOM   2808  CE  MET A 270      53.850  23.280  41.890  1.00  0.00           C  
ATOM   2809  H   MET A 270      49.510  24.330  39.560  1.00  0.00           H  
ATOM   2810  N   ALA A 271      46.820  24.640  41.680  1.00  0.00           N  
ATOM   2811  CA  ALA A 271      45.510  25.080  42.160  1.00  0.00           C  
ATOM   2812  C   ALA A 271      44.230  24.620  41.360  1.00  0.00           C  
ATOM   2813  O   ALA A 271      43.250  24.160  41.960  1.00  0.00           O  
ATOM   2814  CB  ALA A 271      45.470  26.610  42.260  1.00  0.00           C  
ATOM   2815  H   ALA A 271      47.400  25.320  41.240  1.00  0.00           H  
ATOM   2816  N   VAL A 272      44.410  24.430  40.030  1.00  0.00           N  
ATOM   2817  CA  VAL A 272      43.380  23.760  39.210  1.00  0.00           C  
ATOM   2818  C   VAL A 272      43.380  22.230  39.290  1.00  0.00           C  
ATOM   2819  O   VAL A 272      42.300  21.690  39.590  1.00  0.00           O  
ATOM   2820  CB  VAL A 272      43.180  24.180  37.730  1.00  0.00           C  
ATOM   2821  CG1 VAL A 272      44.410  23.970  36.890  1.00  0.00           C  
ATOM   2822  CG2 VAL A 272      41.950  23.620  37.070  1.00  0.00           C  
ATOM   2823  H   VAL A 272      45.280  24.680  39.600  1.00  0.00           H  
ATOM   2824  N   GLN A 273      44.580  21.580  39.410  1.00  0.00           N  
ATOM   2825  CA  GLN A 273      44.610  20.150  39.880  1.00  0.00           C  
ATOM   2826  C   GLN A 273      44.100  19.900  41.320  1.00  0.00           C  
ATOM   2827  O   GLN A 273      43.300  18.950  41.420  1.00  0.00           O  
ATOM   2828  CB  GLN A 273      46.040  19.550  39.810  1.00  0.00           C  
ATOM   2829  CG  GLN A 273      46.050  18.010  39.760  1.00  0.00           C  
ATOM   2830  CD  GLN A 273      45.670  17.270  38.500  1.00  0.00           C  
ATOM   2831  NE2 GLN A 273      45.120  16.080  38.640  1.00  0.00           N  
ATOM   2832  OE1 GLN A 273      45.750  17.850  37.410  1.00  0.00           O  
ATOM   2833  H   GLN A 273      45.420  21.900  38.980  1.00  0.00           H  
ATOM   2834 1HE2 GLN A 273      45.180  15.620  39.530  1.00  0.00           H  
ATOM   2835 2HE2 GLN A 273      44.900  15.520  37.840  1.00  0.00           H  
ATOM   2836  N   HIS A 274      44.090  20.870  42.270  1.00  0.00           N  
ATOM   2837  CA  HIS A 274      43.550  20.610  43.580  1.00  0.00           C  
ATOM   2838  C   HIS A 274      42.000  20.710  43.580  1.00  0.00           C  
ATOM   2839  O   HIS A 274      41.350  20.080  44.460  1.00  0.00           O  
ATOM   2840  CB  HIS A 274      44.010  21.470  44.680  1.00  0.00           C  
ATOM   2841  CG  HIS A 274      45.210  20.770  45.240  1.00  0.00           C  
ATOM   2842  CD2 HIS A 274      46.460  20.950  44.790  1.00  0.00           C  
ATOM   2843  ND1 HIS A 274      45.270  20.210  46.400  1.00  0.00           N  
ATOM   2844  CE1 HIS A 274      46.540  19.890  46.660  1.00  0.00           C  
ATOM   2845  NE2 HIS A 274      47.270  20.370  45.660  1.00  0.00           N  
ATOM   2846  H   HIS A 274      44.740  21.610  42.150  1.00  0.00           H  
ATOM   2847  HD2 HIS A 274      46.760  21.560  43.940  1.00  0.00           H  
ATOM   2848  HE1 HIS A 274      46.910  19.290  47.490  1.00  0.00           H  
ATOM   2849  HE2 HIS A 274      48.270  20.460  45.630  1.00  0.00           H  
ATOM   2850  N   TYR A 275      41.400  21.360  42.540  1.00  0.00           N  
ATOM   2851  CA  TYR A 275      39.930  21.180  42.490  1.00  0.00           C  
ATOM   2852  C   TYR A 275      39.560  19.840  41.750  1.00  0.00           C  
ATOM   2853  O   TYR A 275      38.610  19.120  42.160  1.00  0.00           O  
ATOM   2854  CB  TYR A 275      39.250  22.410  42.110  1.00  0.00           C  
ATOM   2855  CG  TYR A 275      37.870  22.730  42.700  1.00  0.00           C  
ATOM   2856  CD1 TYR A 275      37.680  23.570  43.790  1.00  0.00           C  
ATOM   2857  CD2 TYR A 275      36.730  22.280  42.070  1.00  0.00           C  
ATOM   2858  CE1 TYR A 275      36.470  23.900  44.350  1.00  0.00           C  
ATOM   2859  CE2 TYR A 275      35.450  22.730  42.500  1.00  0.00           C  
ATOM   2860  CZ  TYR A 275      35.390  23.470  43.690  1.00  0.00           C  
ATOM   2861  OH  TYR A 275      34.220  24.050  43.940  1.00  0.00           O  
ATOM   2862  H   TYR A 275      41.820  21.850  41.770  1.00  0.00           H  
ATOM   2863  HD1 TYR A 275      38.560  23.950  44.310  1.00  0.00           H  
ATOM   2864  HD2 TYR A 275      36.730  21.420  41.380  1.00  0.00           H  
ATOM   2865  HE1 TYR A 275      36.500  24.320  45.360  1.00  0.00           H  
ATOM   2866  HE2 TYR A 275      34.550  22.250  42.130  1.00  0.00           H  
ATOM   2867  HH  TYR A 275      34.180  24.410  44.870  1.00  0.00           H  
ATOM   2868  N   ILE A 276      40.410  19.470  40.730  1.00  0.00           N  
ATOM   2869  CA  ILE A 276      40.110  18.200  39.950  1.00  0.00           C  
ATOM   2870  C   ILE A 276      40.180  16.900  40.720  1.00  0.00           C  
ATOM   2871  O   ILE A 276      39.260  16.130  40.660  1.00  0.00           O  
ATOM   2872  CB  ILE A 276      41.090  18.190  38.780  1.00  0.00           C  
ATOM   2873  CG1 ILE A 276      41.040  19.410  37.910  1.00  0.00           C  
ATOM   2874  CG2 ILE A 276      40.900  16.920  37.970  1.00  0.00           C  
ATOM   2875  CD  ILE A 276      42.060  19.510  36.770  1.00  0.00           C  
ATOM   2876  H   ILE A 276      40.940  20.170  40.270  1.00  0.00           H  
ATOM   2877  N   GLU A 277      41.170  16.850  41.590  1.00  0.00           N  
ATOM   2878  CA  GLU A 277      41.360  15.720  42.560  1.00  0.00           C  
ATOM   2879  C   GLU A 277      40.180  15.690  43.540  1.00  0.00           C  
ATOM   2880  O   GLU A 277      39.580  14.710  43.940  1.00  0.00           O  
ATOM   2881  CB  GLU A 277      42.680  15.960  43.300  1.00  0.00           C  
ATOM   2882  CG  GLU A 277      42.900  14.910  44.330  1.00  0.00           C  
ATOM   2883  CD  GLU A 277      44.260  14.930  44.880  1.00  0.00           C  
ATOM   2884  OE1 GLU A 277      44.430  14.530  46.080  1.00  0.00           O  
ATOM   2885  OE2 GLU A 277      45.220  15.120  44.100  1.00  0.00           O1-
ATOM   2886  H   GLU A 277      41.910  17.510  41.520  1.00  0.00           H  
ATOM   2887  N   THR A 278      39.880  16.920  44.130  1.00  0.00           N  
ATOM   2888  CA  THR A 278      38.780  17.110  45.160  1.00  0.00           C  
ATOM   2889  C   THR A 278      37.310  16.970  44.700  1.00  0.00           C  
ATOM   2890  O   THR A 278      36.450  16.730  45.550  1.00  0.00           O  
ATOM   2891  CB  THR A 278      38.900  18.370  46.120  1.00  0.00           C  
ATOM   2892  CG2 THR A 278      40.190  18.110  46.940  1.00  0.00           C  
ATOM   2893  OG1 THR A 278      38.970  19.560  45.330  1.00  0.00           O  
ATOM   2894  H   THR A 278      40.170  17.810  43.770  1.00  0.00           H  
ATOM   2895  HG1 THR A 278      39.900  19.800  45.050  1.00  0.00           H  
ATOM   2896  N   LEU A 279      37.130  16.980  43.430  1.00  0.00           N  
ATOM   2897  CA  LEU A 279      35.900  16.450  42.790  1.00  0.00           C  
ATOM   2898  C   LEU A 279      36.030  14.910  42.520  1.00  0.00           C  
ATOM   2899  O   LEU A 279      35.050  14.140  42.760  1.00  0.00           O  
ATOM   2900  CB  LEU A 279      35.650  17.110  41.470  1.00  0.00           C  
ATOM   2901  CG  LEU A 279      34.250  17.810  41.590  1.00  0.00           C  
ATOM   2902  CD1 LEU A 279      34.100  18.660  40.370  1.00  0.00           C  
ATOM   2903  CD2 LEU A 279      33.100  16.800  41.860  1.00  0.00           C  
ATOM   2904  H   LEU A 279      37.620  17.600  42.820  1.00  0.00           H  
ATOM   2905  N   GLN A 280      37.210  14.380  42.250  1.00  0.00           N  
ATOM   2906  CA  GLN A 280      37.310  12.900  41.960  1.00  0.00           C  
ATOM   2907  C   GLN A 280      37.270  12.040  43.210  1.00  0.00           C  
ATOM   2908  O   GLN A 280      36.910  10.870  43.120  1.00  0.00           O  
ATOM   2909  CB  GLN A 280      38.620  12.560  41.250  1.00  0.00           C  
ATOM   2910  CG  GLN A 280      38.720  13.060  39.830  1.00  0.00           C  
ATOM   2911  CD  GLN A 280      40.180  12.990  39.350  1.00  0.00           C  
ATOM   2912  NE2 GLN A 280      40.330  12.590  38.150  1.00  0.00           N  
ATOM   2913  OE1 GLN A 280      41.170  13.280  40.040  1.00  0.00           O  
ATOM   2914  H   GLN A 280      38.090  14.860  42.220  1.00  0.00           H  
ATOM   2915 1HE2 GLN A 280      39.570  12.370  37.540  1.00  0.00           H  
ATOM   2916 2HE2 GLN A 280      41.240  12.250  37.910  1.00  0.00           H  
ATOM   2917  N   ARG A 281      37.850  12.430  44.320  1.00  0.00           N  
ATOM   2918  CA  ARG A 281      37.960  11.830  45.680  1.00  0.00           C  
ATOM   2919  C   ARG A 281      36.740  11.900  46.560  1.00  0.00           C  
ATOM   2920  CB  ARG A 281      39.130  12.470  46.480  1.00  0.00           C  
ATOM   2921  CG  ARG A 281      40.310  11.510  46.070  1.00  0.00           C  
ATOM   2922  CD  ARG A 281      41.640  11.790  46.810  1.00  0.00           C  
ATOM   2923  NE  ARG A 281      42.590  10.730  46.490  1.00  0.00           N  
ATOM   2924  CZ  ARG A 281      43.250   9.950  47.400  1.00  0.00           C  
ATOM   2925  NH1 ARG A 281      43.270  10.150  48.760  1.00  0.00           N1+
ATOM   2926  NH2 ARG A 281      43.640   8.770  47.000  1.00  0.00           N  
ATOM   2927  O1  ARG A 281      36.050  10.910  46.630  1.00  0.00           O  
ATOM   2928  O2  ARG A 281      36.430  12.950  47.110  1.00  0.00           O  
ATOM   2929  H   ARG A 281      38.390  13.270  44.280  1.00  0.00           H  
ATOM   2930  HE  ARG A 281      42.960  10.790  45.560  1.00  0.00           H  
ATOM   2931 1HH1 ARG A 281      42.670  10.880  49.090  1.00  0.00           H  
ATOM   2932 2HH1 ARG A 281      43.950   9.740  49.370  1.00  0.00           H  
ATOM   2933 1HH2 ARG A 281      43.520   8.540  46.030  1.00  0.00           H  
ATOM   2934 2HH2 ARG A 281      43.930   8.140  47.720  1.00  0.00           H  
ATOM   2935  N   GLU B   1      53.190  60.310  52.050  1.00  0.00           N  
ATOM   2936  CA  GLU B   1      53.440  59.370  50.910  1.00  0.00           C  
ATOM   2937  C   GLU B   1      53.930  60.150  49.730  1.00  0.00           C  
ATOM   2938  O   GLU B   1      53.230  61.110  49.400  1.00  0.00           O  
ATOM   2939  CB  GLU B   1      52.130  58.600  50.500  1.00  0.00           C  
ATOM   2940  CG  GLU B   1      52.100  57.140  50.910  1.00  0.00           C  
ATOM   2941  CD  GLU B   1      52.840  56.280  49.900  1.00  0.00           C  
ATOM   2942  OE1 GLU B   1      53.490  55.300  50.330  1.00  0.00           O  
ATOM   2943  OE2 GLU B   1      52.520  56.260  48.710  1.00  0.00           O1-
ATOM   2944  H1  GLU B   1      52.270  60.690  51.950  1.00  0.00           H  
ATOM   2945  H2  GLU B   1      53.230  59.830  52.920  1.00  0.00           H  
ATOM   2946  H3  GLU B   1      53.880  61.030  52.080  1.00  0.00           H  
ATOM   2947  N   PRO B   2      54.910  59.530  49.030  1.00  0.00           N  
ATOM   2948  CA  PRO B   2      55.370  60.090  47.770  1.00  0.00           C  
ATOM   2949  C   PRO B   2      54.450  60.000  46.600  1.00  0.00           C  
ATOM   2950  O   PRO B   2      53.850  58.990  46.350  1.00  0.00           O  
ATOM   2951  CB  PRO B   2      56.680  59.360  47.500  1.00  0.00           C  
ATOM   2952  CG  PRO B   2      56.600  58.060  48.260  1.00  0.00           C  
ATOM   2953  CD  PRO B   2      55.760  58.410  49.500  1.00  0.00           C  
ATOM   2954  N   LYS B   3      54.440  61.180  45.950  1.00  0.00           N  
ATOM   2955  CA  LYS B   3      53.490  61.500  44.900  1.00  0.00           C  
ATOM   2956  C   LYS B   3      53.720  60.780  43.570  1.00  0.00           C  
ATOM   2957  O   LYS B   3      52.760  60.330  42.910  1.00  0.00           O  
ATOM   2958  CB  LYS B   3      53.310  63.060  44.760  1.00  0.00           C  
ATOM   2959  CG  LYS B   3      52.180  63.360  43.710  1.00  0.00           C  
ATOM   2960  CD  LYS B   3      52.360  64.660  42.900  1.00  0.00           C  
ATOM   2961  CE  LYS B   3      51.860  65.900  43.700  1.00  0.00           C  
ATOM   2962  NZ  LYS B   3      51.880  67.170  42.960  1.00  0.00           N1+
ATOM   2963  H   LYS B   3      54.940  61.970  46.300  1.00  0.00           H  
ATOM   2964  HZ1 LYS B   3      51.220  67.860  43.260  1.00  0.00           H  
ATOM   2965  HZ2 LYS B   3      52.750  67.600  43.210  1.00  0.00           H  
ATOM   2966  HZ3 LYS B   3      51.810  66.980  41.980  1.00  0.00           H  
ATOM   2967  N   SER B   4      54.960  60.780  43.070  1.00  0.00           N  
ATOM   2968  CA  SER B   4      55.270  60.390  41.680  1.00  0.00           C  
ATOM   2969  C   SER B   4      55.030  58.840  41.430  1.00  0.00           C  
ATOM   2970  O   SER B   4      55.600  57.950  42.120  1.00  0.00           O  
ATOM   2971  CB  SER B   4      56.650  60.700  41.210  1.00  0.00           C  
ATOM   2972  OG  SER B   4      57.070  62.020  41.530  1.00  0.00           O  
ATOM   2973  H   SER B   4      55.790  61.010  43.580  1.00  0.00           H  
ATOM   2974  HG  SER B   4      58.070  61.970  41.500  1.00  0.00           H  
ATOM   2975  N   PRO B   5      54.230  58.580  40.390  1.00  0.00           N  
ATOM   2976  CA  PRO B   5      54.040  57.210  39.880  1.00  0.00           C  
ATOM   2977  C   PRO B   5      55.430  56.630  39.430  1.00  0.00           C  
ATOM   2978  O   PRO B   5      56.170  57.450  38.800  1.00  0.00           O  
ATOM   2979  CB  PRO B   5      53.120  57.410  38.760  1.00  0.00           C  
ATOM   2980  CG  PRO B   5      52.230  58.590  39.160  1.00  0.00           C  
ATOM   2981  CD  PRO B   5      53.250  59.540  39.830  1.00  0.00           C  
ATOM   2982  N   GLY B   6      55.470  55.310  39.050  1.00  0.00           N  
ATOM   2983  CA  GLY B   6      56.730  54.660  38.590  1.00  0.00           C  
ATOM   2984  C   GLY B   6      56.370  53.270  38.000  1.00  0.00           C  
ATOM   2985  O   GLY B   6      55.380  53.090  37.300  1.00  0.00           O  
ATOM   2986  H   GLY B   6      54.850  54.640  39.460  1.00  0.00           H  
ATOM   2987  N   GLU B   7      57.310  52.290  38.070  1.00  0.00           N  
ATOM   2988  CA  GLU B   7      57.110  50.960  37.510  1.00  0.00           C  
ATOM   2989  C   GLU B   7      57.020  49.820  38.530  1.00  0.00           C  
ATOM   2990  O   GLU B   7      57.840  49.830  39.450  1.00  0.00           O  
ATOM   2991  CB  GLU B   7      58.210  50.740  36.460  1.00  0.00           C  
ATOM   2992  CG  GLU B   7      58.210  51.810  35.350  1.00  0.00           C  
ATOM   2993  CD  GLU B   7      59.240  51.650  34.230  1.00  0.00           C  
ATOM   2994  OE1 GLU B   7      59.390  52.610  33.460  1.00  0.00           O  
ATOM   2995  OE2 GLU B   7      59.780  50.500  34.070  1.00  0.00           O1-
ATOM   2996  H   GLU B   7      58.290  52.470  38.160  1.00  0.00           H  
ATOM   2997  N   Y2P B   8      56.530  48.660  38.080  1.00  0.00           N  
ATOM   2998  CA  Y2P B   8      56.310  47.450  38.800  1.00  0.00           C  
ATOM   2999  C   Y2P B   8      57.320  46.420  38.450  1.00  0.00           C  
ATOM   3000  O   Y2P B   8      57.660  46.160  37.300  1.00  0.00           O  
ATOM   3001  CB  Y2P B   8      54.810  47.090  38.600  1.00  0.00           C  
ATOM   3002  CG  Y2P B   8      54.190  45.920  39.420  1.00  0.00           C  
ATOM   3003  CD1 Y2P B   8      54.200  44.640  38.830  1.00  0.00           C  
ATOM   3004  CD2 Y2P B   8      53.550  46.150  40.610  1.00  0.00           C  
ATOM   3005  CE1 Y2P B   8      53.520  43.610  39.460  1.00  0.00           C  
ATOM   3006  CE2 Y2P B   8      52.760  45.130  41.250  1.00  0.00           C  
ATOM   3007  CZ  Y2P B   8      52.750  43.850  40.640  1.00  0.00           C  
ATOM   3008  OH  Y2P B   8      52.180  42.750  41.370  1.00  0.00           O  
ATOM   3009  OI1 Y2P B   8      50.440  41.220  42.220  1.00  0.00           O  
ATOM   3010  OI2 Y2P B   8      50.540  43.400  43.110  1.00  0.00           O  
ATOM   3011  OI3 Y2P B   8      49.590  43.010  40.950  1.00  0.00           O  
ATOM   3012  PT  Y2P B   8      50.660  42.630  41.870  1.00  0.00           P  
ATOM   3013  H   Y2P B   8      56.280  48.630  37.110  1.00  0.00           H  
ATOM   3014  HD1 Y2P B   8      54.820  44.420  37.960  1.00  0.00           H  
ATOM   3015  HD2 Y2P B   8      53.690  47.150  41.020  1.00  0.00           H  
ATOM   3016  HE1 Y2P B   8      53.190  42.800  38.800  1.00  0.00           H  
ATOM   3017  HE2 Y2P B   8      52.190  45.430  42.130  1.00  0.00           H  
ATOM   3018  N   VAL B   9      57.710  45.630  39.420  1.00  0.00           N  
ATOM   3019  CA  VAL B   9      58.740  44.590  39.350  1.00  0.00           C  
ATOM   3020  C   VAL B   9      58.180  43.160  39.590  1.00  0.00           C  
ATOM   3021  O   VAL B   9      58.570  42.190  38.870  1.00  0.00           O  
ATOM   3022  CB  VAL B   9      60.090  44.930  40.140  1.00  0.00           C  
ATOM   3023  CG1 VAL B   9      61.210  43.990  39.640  1.00  0.00           C  
ATOM   3024  CG2 VAL B   9      60.510  46.380  39.780  1.00  0.00           C  
ATOM   3025  H   VAL B   9      57.370  45.790  40.350  1.00  0.00           H  
ATOM   3026  N   ASN B  10      57.150  43.020  40.480  1.00  0.00           N  
ATOM   3027  CA  ASN B  10      56.480  41.710  40.720  1.00  0.00           C  
ATOM   3028  C   ASN B  10      57.320  40.580  41.330  1.00  0.00           C  
ATOM   3029  O   ASN B  10      57.350  40.430  42.570  1.00  0.00           O  
ATOM   3030  CB  ASN B  10      55.730  41.300  39.450  1.00  0.00           C  
ATOM   3031  CG  ASN B  10      54.970  39.980  39.680  1.00  0.00           C  
ATOM   3032  ND2 ASN B  10      53.930  40.010  40.470  1.00  0.00           N  
ATOM   3033  OD1 ASN B  10      54.910  39.110  38.780  1.00  0.00           O  
ATOM   3034  H   ASN B  10      56.640  43.780  40.880  1.00  0.00           H  
ATOM   3035 1HD2 ASN B  10      53.660  40.930  40.770  1.00  0.00           H  
ATOM   3036 2HD2 ASN B  10      53.540  39.290  41.030  1.00  0.00           H  
ATOM   3037  N   ILE B  11      58.280  40.160  40.520  1.00  0.00           N  
ATOM   3038  CA  ILE B  11      59.290  39.200  41.000  1.00  0.00           C  
ATOM   3039  C   ILE B  11      60.720  39.840  40.990  1.00  0.00           C  
ATOM   3040  O   ILE B  11      61.040  40.520  40.010  1.00  0.00           O  
ATOM   3041  CB  ILE B  11      59.140  37.870  40.240  1.00  0.00           C  
ATOM   3042  CG1 ILE B  11      59.880  36.670  40.880  1.00  0.00           C  
ATOM   3043  CG2 ILE B  11      59.630  38.040  38.800  1.00  0.00           C  
ATOM   3044  CD  ILE B  11      59.200  36.200  42.160  1.00  0.00           C  
ATOM   3045  H   ILE B  11      58.350  40.480  39.570  1.00  0.00           H  
ATOM   3046  N   GLU B  12      61.420  39.700  42.140  1.00  0.00           N  
ATOM   3047  CA  GLU B  12      62.680  40.400  42.360  1.00  0.00           C  
ATOM   3048  C   GLU B  12      63.840  39.400  42.540  1.00  0.00           C  
ATOM   3049  O   GLU B  12      64.960  39.770  42.170  1.00  0.00           O  
ATOM   3050  CB  GLU B  12      62.630  41.190  43.680  1.00  0.00           C  
ATOM   3051  CG  GLU B  12      61.730  42.420  43.500  1.00  0.00           C  
ATOM   3052  CD  GLU B  12      61.400  43.150  44.800  1.00  0.00           C  
ATOM   3053  OE1 GLU B  12      62.180  43.360  45.750  1.00  0.00           O  
ATOM   3054  OE2 GLU B  12      60.290  43.700  44.870  1.00  0.00           O1-
ATOM   3055  H   GLU B  12      61.020  39.240  42.930  1.00  0.00           H  
ATOM   3056  N   PHE B  13      63.620  38.220  43.130  1.00  0.00           N  
ATOM   3057  CA  PHE B  13      64.560  37.110  43.450  1.00  0.00           C  
ATOM   3058  C   PHE B  13      63.730  35.900  44.010  1.00  0.00           C  
ATOM   3059  CB  PHE B  13      65.620  37.410  44.560  1.00  0.00           C  
ATOM   3060  CG  PHE B  13      65.330  38.680  45.380  1.00  0.00           C  
ATOM   3061  CD1 PHE B  13      66.160  39.830  45.190  1.00  0.00           C  
ATOM   3062  CD2 PHE B  13      64.380  38.730  46.410  1.00  0.00           C  
ATOM   3063  CE1 PHE B  13      66.100  40.820  46.110  1.00  0.00           C  
ATOM   3064  CE2 PHE B  13      64.320  39.730  47.330  1.00  0.00           C  
ATOM   3065  CZ  PHE B  13      65.170  40.800  47.140  1.00  0.00           C  
ATOM   3066  O1  PHE B  13      63.610  35.640  45.210  1.00  0.00           O  
ATOM   3067  O2  PHE B  13      63.030  35.220  43.230  1.00  0.00           O  
ATOM   3068  H   PHE B  13      62.750  37.940  43.520  1.00  0.00           H  
ATOM   3069  HD1 PHE B  13      66.860  39.900  44.360  1.00  0.00           H  
ATOM   3070  HD2 PHE B  13      63.620  37.940  46.470  1.00  0.00           H  
ATOM   3071  HE1 PHE B  13      66.860  41.600  46.020  1.00  0.00           H  
ATOM   3072  HE2 PHE B  13      63.900  39.580  48.330  1.00  0.00           H  
ATOM   3073  HZ  PHE B  13      64.850  41.760  47.540  1.00  0.00           H  
ENDMDL
MODEL        2
ATOM      1  N   GLY A   5      56.084  22.229  28.418  1.00  0.00           N  
ATOM      2  CA  GLY A   5      57.025  22.574  29.471  1.00  0.00           C  
ATOM      3  C   GLY A   5      56.777  24.083  29.770  1.00  0.00           C  
ATOM      4  O   GLY A   5      56.613  24.811  28.793  1.00  0.00           O  
ATOM      5  H1  GLY A   5      56.430  21.505  27.822  1.00  0.00           H  
ATOM      6  H2  GLY A   5      55.212  21.994  28.849  1.00  0.00           H  
ATOM      7  H3  GLY A   5      55.858  23.054  27.909  1.00  0.00           H  
ATOM      8  N   PHE A   6      57.164  24.431  30.955  1.00  0.00           N  
ATOM      9  CA  PHE A   6      56.697  25.692  31.519  1.00  0.00           C  
ATOM     10  C   PHE A   6      57.315  26.912  30.750  1.00  0.00           C  
ATOM     11  O   PHE A   6      56.492  27.742  30.294  1.00  0.00           O  
ATOM     12  CB  PHE A   6      56.798  25.800  33.062  1.00  0.00           C  
ATOM     13  CG  PHE A   6      55.647  24.971  33.755  1.00  0.00           C  
ATOM     14  CD1 PHE A   6      55.657  23.624  34.137  1.00  0.00           C  
ATOM     15  CD2 PHE A   6      54.424  25.628  33.888  1.00  0.00           C  
ATOM     16  CE1 PHE A   6      54.568  22.996  34.673  1.00  0.00           C  
ATOM     17  CE2 PHE A   6      53.267  24.973  34.318  1.00  0.00           C  
ATOM     18  CZ  PHE A   6      53.322  23.651  34.727  1.00  0.00           C  
ATOM     19  H   PHE A   6      57.541  23.807  31.645  1.00  0.00           H  
ATOM     20  HD1 PHE A   6      56.470  22.973  33.819  1.00  0.00           H  
ATOM     21  HD2 PHE A   6      54.559  26.701  33.860  1.00  0.00           H  
ATOM     22  HE1 PHE A   6      54.619  22.039  35.188  1.00  0.00           H  
ATOM     23  HE2 PHE A   6      52.323  25.284  33.862  1.00  0.00           H  
ATOM     24  HZ  PHE A   6      52.531  23.318  35.392  1.00  0.00           H  
ATOM     25  N   TRP A   7      58.548  26.817  30.398  1.00  0.00           N  
ATOM     26  CA  TRP A   7      59.186  27.870  29.610  1.00  0.00           C  
ATOM     27  C   TRP A   7      58.867  27.964  28.091  1.00  0.00           C  
ATOM     28  O   TRP A   7      58.519  29.061  27.679  1.00  0.00           O  
ATOM     29  CB  TRP A   7      60.649  28.126  29.867  1.00  0.00           C  
ATOM     30  CG  TRP A   7      61.090  28.776  31.130  1.00  0.00           C  
ATOM     31  CD1 TRP A   7      61.488  28.203  32.277  1.00  0.00           C  
ATOM     32  CD2 TRP A   7      61.282  30.156  31.259  1.00  0.00           C  
ATOM     33  CE2 TRP A   7      61.829  30.369  32.497  1.00  0.00           C  
ATOM     34  CE3 TRP A   7      61.000  31.239  30.394  1.00  0.00           C  
ATOM     35  NE1 TRP A   7      62.000  29.154  33.105  1.00  0.00           N  
ATOM     36  CZ2 TRP A   7      61.837  31.686  32.989  1.00  0.00           C  
ATOM     37  CZ3 TRP A   7      61.180  32.555  30.859  1.00  0.00           C  
ATOM     38  CH2 TRP A   7      61.480  32.734  32.179  1.00  0.00           C  
ATOM     39  H   TRP A   7      59.106  25.985  30.473  1.00  0.00           H  
ATOM     40  HD1 TRP A   7      61.187  27.226  32.676  1.00  0.00           H  
ATOM     41  HE1 TRP A   7      62.460  28.977  33.972  1.00  0.00           H  
ATOM     42  HE3 TRP A   7      60.836  31.045  29.330  1.00  0.00           H  
ATOM     43  HZ2 TRP A   7      62.056  31.788  34.047  1.00  0.00           H  
ATOM     44  HZ3 TRP A   7      61.266  33.441  30.244  1.00  0.00           H  
ATOM     45  HH2 TRP A   7      61.840  33.712  32.480  1.00  0.00           H  
ATOM     46  N   GLU A   8      58.745  26.776  27.434  1.00  0.00           N  
ATOM     47  CA  GLU A   8      58.349  26.526  26.032  1.00  0.00           C  
ATOM     48  C   GLU A   8      56.974  27.120  25.794  1.00  0.00           C  
ATOM     49  O   GLU A   8      56.798  28.145  25.089  1.00  0.00           O  
ATOM     50  CB  GLU A   8      58.265  25.025  25.766  1.00  0.00           C  
ATOM     51  CG  GLU A   8      59.555  24.305  25.906  1.00  0.00           C  
ATOM     52  CD  GLU A   8      60.185  24.097  27.290  1.00  0.00           C  
ATOM     53  OE1 GLU A   8      59.492  23.591  28.193  1.00  0.00           O  
ATOM     54  OE2 GLU A   8      61.328  24.513  27.448  1.00  0.00           O1-
ATOM     55  H   GLU A   8      59.182  25.958  27.834  1.00  0.00           H  
ATOM     56  N   GLU A   9      56.051  26.808  26.723  1.00  0.00           N  
ATOM     57  CA  GLU A   9      54.785  27.491  26.967  1.00  0.00           C  
ATOM     58  C   GLU A   9      54.751  29.043  27.374  1.00  0.00           C  
ATOM     59  O   GLU A   9      54.050  29.840  26.765  1.00  0.00           O  
ATOM     60  CB  GLU A   9      53.931  26.851  28.016  1.00  0.00           C  
ATOM     61  CG  GLU A   9      53.432  25.449  27.579  1.00  0.00           C  
ATOM     62  CD  GLU A   9      53.131  24.462  28.781  1.00  0.00           C  
ATOM     63  OE1 GLU A   9      53.149  24.912  29.954  1.00  0.00           O  
ATOM     64  OE2 GLU A   9      53.099  23.246  28.644  1.00  0.00           O1-
ATOM     65  H   GLU A   9      56.220  26.043  27.351  1.00  0.00           H  
ATOM     66  N   PHE A  10      55.497  29.447  28.371  1.00  0.00           N  
ATOM     67  CA  PHE A  10      55.722  30.949  28.561  1.00  0.00           C  
ATOM     68  C   PHE A  10      56.278  31.708  27.335  1.00  0.00           C  
ATOM     69  O   PHE A  10      56.006  32.868  27.116  1.00  0.00           O  
ATOM     70  CB  PHE A  10      56.649  31.065  29.791  1.00  0.00           C  
ATOM     71  CG  PHE A  10      56.687  32.263  30.661  1.00  0.00           C  
ATOM     72  CD1 PHE A  10      55.721  32.391  31.663  1.00  0.00           C  
ATOM     73  CD2 PHE A  10      57.764  33.101  30.593  1.00  0.00           C  
ATOM     74  CE1 PHE A  10      55.787  33.454  32.561  1.00  0.00           C  
ATOM     75  CE2 PHE A  10      57.852  34.096  31.585  1.00  0.00           C  
ATOM     76  CZ  PHE A  10      56.852  34.267  32.545  1.00  0.00           C  
ATOM     77  H   PHE A  10      55.795  28.830  29.094  1.00  0.00           H  
ATOM     78  HD1 PHE A  10      55.005  31.585  31.755  1.00  0.00           H  
ATOM     79  HD2 PHE A  10      58.534  32.973  29.830  1.00  0.00           H  
ATOM     80  HE1 PHE A  10      55.187  33.483  33.475  1.00  0.00           H  
ATOM     81  HE2 PHE A  10      58.774  34.670  31.591  1.00  0.00           H  
ATOM     82  HZ  PHE A  10      57.068  34.847  33.450  1.00  0.00           H  
ATOM     83  N   GLU A  11      57.097  30.997  26.499  1.00  0.00           N  
ATOM     84  CA  GLU A  11      57.465  31.460  25.099  1.00  0.00           C  
ATOM     85  C   GLU A  11      56.250  31.462  24.102  1.00  0.00           C  
ATOM     86  O   GLU A  11      56.049  32.454  23.431  1.00  0.00           O  
ATOM     87  CB  GLU A  11      58.619  30.739  24.361  1.00  0.00           C  
ATOM     88  CG  GLU A  11      59.824  30.579  25.258  1.00  0.00           C  
ATOM     89  CD  GLU A  11      60.992  29.943  24.464  1.00  0.00           C  
ATOM     90  OE1 GLU A  11      61.460  28.843  24.832  1.00  0.00           O  
ATOM     91  OE2 GLU A  11      61.474  30.592  23.498  1.00  0.00           O1-
ATOM     92  H   GLU A  11      57.737  30.349  26.919  1.00  0.00           H  
ATOM     93  N   THR A  12      55.354  30.441  24.176  1.00  0.00           N  
ATOM     94  CA  THR A  12      54.136  30.402  23.303  1.00  0.00           C  
ATOM     95  C   THR A  12      53.215  31.620  23.467  1.00  0.00           C  
ATOM     96  O   THR A  12      52.768  32.242  22.469  1.00  0.00           O  
ATOM     97  CB  THR A  12      53.255  29.067  23.298  1.00  0.00           C  
ATOM     98  CG2 THR A  12      54.050  27.889  22.705  1.00  0.00           C  
ATOM     99  OG1 THR A  12      52.844  28.779  24.627  1.00  0.00           O  
ATOM    100  H   THR A  12      55.581  29.570  24.618  1.00  0.00           H  
ATOM    101  HG1 THR A  12      53.210  29.303  25.400  1.00  0.00           H  
ATOM    102  N   LEU A  13      53.151  32.112  24.740  1.00  0.00           N  
ATOM    103  CA  LEU A  13      52.335  33.251  25.175  1.00  0.00           C  
ATOM    104  C   LEU A  13      52.936  34.620  24.728  1.00  0.00           C  
ATOM    105  O   LEU A  13      52.161  35.563  24.533  1.00  0.00           O  
ATOM    106  CB  LEU A  13      52.327  33.264  26.689  1.00  0.00           C  
ATOM    107  CG  LEU A  13      51.319  32.265  27.348  1.00  0.00           C  
ATOM    108  CD1 LEU A  13      51.889  31.617  28.564  1.00  0.00           C  
ATOM    109  CD2 LEU A  13      49.992  32.927  27.715  1.00  0.00           C  
ATOM    110  H   LEU A  13      53.700  31.653  25.442  1.00  0.00           H  
ATOM    111  N   GLN A  14      54.207  34.814  24.656  1.00  0.00           N  
ATOM    112  CA  GLN A  14      54.853  36.139  24.270  1.00  0.00           C  
ATOM    113  C   GLN A  14      54.378  36.931  23.021  1.00  0.00           C  
ATOM    114  O   GLN A  14      54.377  38.154  23.038  1.00  0.00           O  
ATOM    115  CB  GLN A  14      56.355  36.030  24.209  1.00  0.00           C  
ATOM    116  CG  GLN A  14      56.952  35.867  25.581  1.00  0.00           C  
ATOM    117  CD  GLN A  14      58.476  35.763  25.510  1.00  0.00           C  
ATOM    118  NE2 GLN A  14      59.076  36.921  25.638  1.00  0.00           N  
ATOM    119  OE1 GLN A  14      59.050  34.700  25.399  1.00  0.00           O  
ATOM    120  H   GLN A  14      54.876  34.167  25.025  1.00  0.00           H  
ATOM    121 1HE2 GLN A  14      58.579  37.781  25.790  1.00  0.00           H  
ATOM    122 2HE2 GLN A  14      60.070  36.982  25.596  1.00  0.00           H  
ATOM    123  N   GLN A  15      53.967  36.250  21.939  1.00  0.00           N  
ATOM    124  CA  GLN A  15      53.244  36.887  20.770  1.00  0.00           C  
ATOM    125  C   GLN A  15      52.095  37.821  21.112  1.00  0.00           C  
ATOM    126  O   GLN A  15      51.805  38.775  20.417  1.00  0.00           O  
ATOM    127  CB  GLN A  15      52.702  35.848  19.789  1.00  0.00           C  
ATOM    128  CG  GLN A  15      52.505  36.335  18.359  1.00  0.00           C  
ATOM    129  CD  GLN A  15      51.823  35.289  17.503  1.00  0.00           C  
ATOM    130  NE2 GLN A  15      52.564  34.668  16.604  1.00  0.00           N  
ATOM    131  OE1 GLN A  15      50.630  35.273  17.400  1.00  0.00           O  
ATOM    132  H   GLN A  15      54.244  35.289  21.833  1.00  0.00           H  
ATOM    133 1HE2 GLN A  15      53.525  34.901  16.481  1.00  0.00           H  
ATOM    134 2HE2 GLN A  15      52.200  33.783  16.307  1.00  0.00           H  
ATOM    135  N   GLN A  16      51.265  37.508  22.089  1.00  0.00           N  
ATOM    136  CA  GLN A  16      50.067  38.317  22.551  1.00  0.00           C  
ATOM    137  C   GLN A  16      50.160  39.827  22.686  1.00  0.00           C  
ATOM    138  O   GLN A  16      49.670  40.589  21.820  1.00  0.00           O  
ATOM    139  CB  GLN A  16      49.539  37.649  23.831  1.00  0.00           C  
ATOM    140  CG  GLN A  16      48.295  38.298  24.356  1.00  0.00           C  
ATOM    141  CD  GLN A  16      47.114  38.188  23.436  1.00  0.00           C  
ATOM    142  NE2 GLN A  16      46.355  39.201  23.417  1.00  0.00           N  
ATOM    143  OE1 GLN A  16      46.724  37.168  23.049  1.00  0.00           O  
ATOM    144  H   GLN A  16      51.229  36.598  22.493  1.00  0.00           H  
ATOM    145 1HE2 GLN A  16      46.667  40.062  23.808  1.00  0.00           H  
ATOM    146 2HE2 GLN A  16      45.384  39.138  23.198  1.00  0.00           H  
ATOM    147  N   GLU A  17      50.968  40.232  23.700  1.00  0.00           N  
ATOM    148  CA  GLU A  17      51.331  41.650  23.901  1.00  0.00           C  
ATOM    149  C   GLU A  17      51.863  42.444  22.683  1.00  0.00           C  
ATOM    150  O   GLU A  17      51.482  43.615  22.498  1.00  0.00           O  
ATOM    151  CB  GLU A  17      52.260  41.723  25.114  1.00  0.00           C  
ATOM    152  CG  GLU A  17      53.597  41.012  25.060  1.00  0.00           C  
ATOM    153  CD  GLU A  17      54.794  41.893  24.613  1.00  0.00           C  
ATOM    154  OE1 GLU A  17      55.420  42.628  25.412  1.00  0.00           O  
ATOM    155  OE2 GLU A  17      55.194  41.687  23.458  1.00  0.00           O1-
ATOM    156  H   GLU A  17      51.411  39.583  24.329  1.00  0.00           H  
ATOM    157  N   CYS A  18      52.662  41.790  21.884  1.00  0.00           N  
ATOM    158  CA  CYS A  18      53.035  42.383  20.596  1.00  0.00           C  
ATOM    159  C   CYS A  18      51.993  42.406  19.461  1.00  0.00           C  
ATOM    160  O   CYS A  18      51.748  43.476  18.926  1.00  0.00           O  
ATOM    161  CB  CYS A  18      54.347  41.712  20.079  1.00  0.00           C  
ATOM    162  SG  CYS A  18      55.960  42.108  20.912  1.00  0.00           S  
ATOM    163  H   CYS A  18      53.380  41.240  22.295  1.00  0.00           H  
ATOM    164  HG  CYS A  18      55.556  41.925  22.164  1.00  0.00           H  
ATOM    165  N   LYS A  19      51.201  41.364  19.361  1.00  0.00           N  
ATOM    166  CA  LYS A  19      50.230  41.212  18.226  1.00  0.00           C  
ATOM    167  C   LYS A  19      48.955  41.951  18.516  1.00  0.00           C  
ATOM    168  O   LYS A  19      48.629  42.878  17.783  1.00  0.00           O  
ATOM    169  CB  LYS A  19      49.788  39.741  18.082  1.00  0.00           C  
ATOM    170  CG  LYS A  19      49.073  39.383  16.830  1.00  0.00           C  
ATOM    171  CD  LYS A  19      49.078  37.861  16.622  1.00  0.00           C  
ATOM    172  CE  LYS A  19      48.243  37.260  15.512  1.00  0.00           C  
ATOM    173  NZ  LYS A  19      46.814  37.245  15.698  1.00  0.00           N1+
ATOM    174  H   LYS A  19      51.128  40.612  20.017  1.00  0.00           H  
ATOM    175  HZ1 LYS A  19      46.378  36.508  15.184  1.00  0.00           H  
ATOM    176  HZ2 LYS A  19      46.484  37.127  16.642  1.00  0.00           H  
ATOM    177  HZ3 LYS A  19      46.448  38.069  15.265  1.00  0.00           H  
ATOM    178  N   LEU A  20      48.268  41.629  19.587  1.00  0.00           N  
ATOM    179  CA  LEU A  20      46.960  42.228  19.968  1.00  0.00           C  
ATOM    180  C   LEU A  20      47.111  43.569  20.704  1.00  0.00           C  
ATOM    181  O   LEU A  20      47.530  43.636  21.876  1.00  0.00           O  
ATOM    182  CB  LEU A  20      46.128  41.283  20.797  1.00  0.00           C  
ATOM    183  CG  LEU A  20      45.052  40.531  19.976  1.00  0.00           C  
ATOM    184  CD1 LEU A  20      43.783  41.378  19.817  1.00  0.00           C  
ATOM    185  CD2 LEU A  20      45.391  39.810  18.729  1.00  0.00           C  
ATOM    186  H   LEU A  20      48.785  41.167  20.301  1.00  0.00           H  
ATOM    187  N   LEU A  21      46.691  44.649  20.024  1.00  0.00           N  
ATOM    188  CA  LEU A  21      47.136  46.036  20.415  1.00  0.00           C  
ATOM    189  C   LEU A  21      46.032  47.083  20.185  1.00  0.00           C  
ATOM    190  O   LEU A  21      46.101  47.911  19.304  1.00  0.00           O  
ATOM    191  CB  LEU A  21      48.368  46.362  19.572  1.00  0.00           C  
ATOM    192  CG  LEU A  21      49.462  47.256  20.162  1.00  0.00           C  
ATOM    193  CD1 LEU A  21      49.879  46.863  21.576  1.00  0.00           C  
ATOM    194  CD2 LEU A  21      50.505  47.457  19.115  1.00  0.00           C  
ATOM    195  H   LEU A  21      46.029  44.574  19.273  1.00  0.00           H  
ATOM    196  N   TYR A  22      44.983  47.058  20.990  1.00  0.00           N  
ATOM    197  CA  TYR A  22      43.769  47.945  21.087  1.00  0.00           C  
ATOM    198  C   TYR A  22      44.115  49.412  21.495  1.00  0.00           C  
ATOM    199  O   TYR A  22      45.187  49.782  21.960  1.00  0.00           O  
ATOM    200  CB  TYR A  22      43.215  47.417  22.408  1.00  0.00           C  
ATOM    201  CG  TYR A  22      42.495  46.095  22.265  1.00  0.00           C  
ATOM    202  CD1 TYR A  22      41.161  46.173  22.020  1.00  0.00           C  
ATOM    203  CD2 TYR A  22      43.069  44.865  22.507  1.00  0.00           C  
ATOM    204  CE1 TYR A  22      40.427  45.059  21.894  1.00  0.00           C  
ATOM    205  CE2 TYR A  22      42.406  43.710  22.270  1.00  0.00           C  
ATOM    206  CZ  TYR A  22      41.063  43.803  21.934  1.00  0.00           C  
ATOM    207  OH  TYR A  22      40.541  42.626  21.453  1.00  0.00           O  
ATOM    208  H   TYR A  22      44.767  46.207  21.487  1.00  0.00           H  
ATOM    209  HD1 TYR A  22      40.630  47.109  21.887  1.00  0.00           H  
ATOM    210  HD2 TYR A  22      43.919  44.739  23.185  1.00  0.00           H  
ATOM    211  HE1 TYR A  22      39.350  45.158  21.979  1.00  0.00           H  
ATOM    212  HE2 TYR A  22      43.008  42.798  22.208  1.00  0.00           H  
ATOM    213  HH  TYR A  22      39.710  42.991  21.029  1.00  0.00           H  
ATOM    214  N   SER A  23      43.119  50.272  21.194  1.00  0.00           N  
ATOM    215  CA  SER A  23      43.192  51.676  21.638  1.00  0.00           C  
ATOM    216  C   SER A  23      43.337  51.874  23.123  1.00  0.00           C  
ATOM    217  O   SER A  23      42.592  51.418  24.026  1.00  0.00           O  
ATOM    218  CB  SER A  23      42.019  52.549  21.092  1.00  0.00           C  
ATOM    219  OG  SER A  23      42.266  53.918  21.461  1.00  0.00           O  
ATOM    220  H   SER A  23      42.232  49.951  20.849  1.00  0.00           H  
ATOM    221  HG  SER A  23      41.934  53.964  22.404  1.00  0.00           H  
ATOM    222  N   ARG A  24      44.287  52.746  23.358  1.00  0.00           N  
ATOM    223  CA  ARG A  24      44.742  53.174  24.676  1.00  0.00           C  
ATOM    224  C   ARG A  24      45.137  54.673  24.820  1.00  0.00           C  
ATOM    225  O   ARG A  24      46.021  55.012  25.665  1.00  0.00           O  
ATOM    226  CB  ARG A  24      45.831  52.279  25.286  1.00  0.00           C  
ATOM    227  CG  ARG A  24      47.074  52.083  24.419  1.00  0.00           C  
ATOM    228  CD  ARG A  24      48.269  51.493  25.125  1.00  0.00           C  
ATOM    229  NE  ARG A  24      49.524  51.820  24.343  1.00  0.00           N  
ATOM    230  CZ  ARG A  24      50.000  51.154  23.326  1.00  0.00           C  
ATOM    231  NH1 ARG A  24      49.428  50.037  22.863  1.00  0.00           N1+
ATOM    232  NH2 ARG A  24      51.058  51.623  22.642  1.00  0.00           N  
ATOM    233  H   ARG A  24      44.653  53.278  22.596  1.00  0.00           H  
ATOM    234  HE  ARG A  24      50.035  52.611  24.670  1.00  0.00           H  
ATOM    235 1HH1 ARG A  24      48.540  49.672  23.152  1.00  0.00           H  
ATOM    236 2HH1 ARG A  24      49.892  49.413  22.245  1.00  0.00           H  
ATOM    237 1HH2 ARG A  24      51.299  52.566  22.869  1.00  0.00           H  
ATOM    238 2HH2 ARG A  24      51.570  51.108  21.955  1.00  0.00           H  
ATOM    239  N   LYS A  25      44.175  55.556  24.496  1.00  0.00           N  
ATOM    240  CA  LYS A  25      44.270  57.022  24.583  1.00  0.00           C  
ATOM    241  C   LYS A  25      44.288  57.425  26.080  1.00  0.00           C  
ATOM    242  O   LYS A  25      45.126  58.075  26.615  1.00  0.00           O  
ATOM    243  CB  LYS A  25      43.074  57.733  23.869  1.00  0.00           C  
ATOM    244  CG  LYS A  25      42.638  57.240  22.535  1.00  0.00           C  
ATOM    245  CD  LYS A  25      41.386  57.846  21.910  1.00  0.00           C  
ATOM    246  CE  LYS A  25      40.978  57.158  20.609  1.00  0.00           C  
ATOM    247  NZ  LYS A  25      40.447  55.806  20.902  1.00  0.00           N1+
ATOM    248  H   LYS A  25      43.326  55.166  24.124  1.00  0.00           H  
ATOM    249  HZ1 LYS A  25      39.800  55.882  21.664  1.00  0.00           H  
ATOM    250  HZ2 LYS A  25      39.977  55.509  20.077  1.00  0.00           H  
ATOM    251  HZ3 LYS A  25      41.081  55.048  21.069  1.00  0.00           H  
ATOM    252  N   GLU A  26      43.428  56.682  26.825  1.00  0.00           N  
ATOM    253  CA  GLU A  26      43.387  56.741  28.338  1.00  0.00           C  
ATOM    254  C   GLU A  26      44.711  56.530  29.093  1.00  0.00           C  
ATOM    255  O   GLU A  26      44.833  56.946  30.184  1.00  0.00           O  
ATOM    256  CB  GLU A  26      42.374  55.766  29.025  1.00  0.00           C  
ATOM    257  CG  GLU A  26      40.908  55.885  28.481  1.00  0.00           C  
ATOM    258  CD  GLU A  26      40.247  57.079  29.058  1.00  0.00           C  
ATOM    259  OE1 GLU A  26      40.612  57.547  30.165  1.00  0.00           O  
ATOM    260  OE2 GLU A  26      39.347  57.551  28.408  1.00  0.00           O1-
ATOM    261  H   GLU A  26      42.618  56.299  26.371  1.00  0.00           H  
ATOM    262  N   GLY A  27      45.611  55.789  28.457  1.00  0.00           N  
ATOM    263  CA  GLY A  27      46.947  55.560  29.003  1.00  0.00           C  
ATOM    264  C   GLY A  27      48.065  56.428  28.349  1.00  0.00           C  
ATOM    265  O   GLY A  27      49.056  56.782  28.958  1.00  0.00           O  
ATOM    266  H   GLY A  27      45.233  55.105  27.836  1.00  0.00           H  
ATOM    267  N   GLN A  28      47.850  56.736  27.072  1.00  0.00           N  
ATOM    268  CA  GLN A  28      48.662  57.677  26.275  1.00  0.00           C  
ATOM    269  C   GLN A  28      48.642  59.128  26.729  1.00  0.00           C  
ATOM    270  O   GLN A  28      49.624  59.783  26.576  1.00  0.00           O  
ATOM    271  CB  GLN A  28      48.211  57.577  24.855  1.00  0.00           C  
ATOM    272  CG  GLN A  28      48.746  56.296  24.329  1.00  0.00           C  
ATOM    273  CD  GLN A  28      48.260  55.999  22.904  1.00  0.00           C  
ATOM    274  NE2 GLN A  28      49.126  55.809  21.940  1.00  0.00           N  
ATOM    275  OE1 GLN A  28      47.048  56.129  22.681  1.00  0.00           O  
ATOM    276  H   GLN A  28      47.033  56.433  26.583  1.00  0.00           H  
ATOM    277 1HE2 GLN A  28      50.088  55.936  22.165  1.00  0.00           H  
ATOM    278 2HE2 GLN A  28      48.831  55.418  21.065  1.00  0.00           H  
ATOM    279  N   ARG A  29      47.453  59.660  27.039  1.00  0.00           N  
ATOM    280  CA  ARG A  29      47.248  61.130  27.308  1.00  0.00           C  
ATOM    281  C   ARG A  29      47.785  61.497  28.687  1.00  0.00           C  
ATOM    282  O   ARG A  29      47.482  60.881  29.693  1.00  0.00           O  
ATOM    283  CB  ARG A  29      45.685  61.314  27.276  1.00  0.00           C  
ATOM    284  CG  ARG A  29      45.250  61.077  25.834  1.00  0.00           C  
ATOM    285  CD  ARG A  29      43.747  61.372  25.782  1.00  0.00           C  
ATOM    286  NE  ARG A  29      43.611  62.857  25.877  1.00  0.00           N  
ATOM    287  CZ  ARG A  29      43.636  63.744  24.873  1.00  0.00           C  
ATOM    288  NH1 ARG A  29      43.704  63.394  23.600  1.00  0.00           N1+
ATOM    289  NH2 ARG A  29      43.544  65.036  25.200  1.00  0.00           N  
ATOM    290  H   ARG A  29      46.649  59.066  27.040  1.00  0.00           H  
ATOM    291  HE  ARG A  29      43.819  63.215  26.787  1.00  0.00           H  
ATOM    292 1HH1 ARG A  29      43.733  62.440  23.293  1.00  0.00           H  
ATOM    293 2HH1 ARG A  29      43.719  64.014  22.815  1.00  0.00           H  
ATOM    294 1HH2 ARG A  29      43.450  65.406  26.121  1.00  0.00           H  
ATOM    295 2HH2 ARG A  29      43.629  65.699  24.459  1.00  0.00           H  
ATOM    296  N   GLN A  30      48.547  62.593  28.774  1.00  0.00           N  
ATOM    297  CA  GLN A  30      49.328  63.055  29.946  1.00  0.00           C  
ATOM    298  C   GLN A  30      48.431  63.191  31.205  1.00  0.00           C  
ATOM    299  O   GLN A  30      48.584  62.517  32.198  1.00  0.00           O  
ATOM    300  CB  GLN A  30      49.999  64.407  29.567  1.00  0.00           C  
ATOM    301  CG  GLN A  30      51.001  64.453  28.392  1.00  0.00           C  
ATOM    302  CD  GLN A  30      52.200  63.504  28.510  1.00  0.00           C  
ATOM    303  NE2 GLN A  30      53.303  64.052  28.992  1.00  0.00           N  
ATOM    304  OE1 GLN A  30      52.093  62.302  28.516  1.00  0.00           O  
ATOM    305  H   GLN A  30      48.494  63.227  28.010  1.00  0.00           H  
ATOM    306 1HE2 GLN A  30      53.400  64.961  29.388  1.00  0.00           H  
ATOM    307 2HE2 GLN A  30      54.018  63.357  29.082  1.00  0.00           H  
ATOM    308  N   GLU A  31      47.348  64.028  31.210  1.00  0.00           N  
ATOM    309  CA  GLU A  31      46.372  64.078  32.358  1.00  0.00           C  
ATOM    310  C   GLU A  31      45.667  62.809  32.822  1.00  0.00           C  
ATOM    311  O   GLU A  31      45.568  62.632  34.042  1.00  0.00           O  
ATOM    312  CB  GLU A  31      45.353  65.149  32.094  1.00  0.00           C  
ATOM    313  CG  GLU A  31      46.041  66.478  32.137  1.00  0.00           C  
ATOM    314  CD  GLU A  31      46.621  66.981  30.797  1.00  0.00           C  
ATOM    315  OE1 GLU A  31      47.781  66.750  30.497  1.00  0.00           O  
ATOM    316  OE2 GLU A  31      45.889  67.780  30.149  1.00  0.00           O1-
ATOM    317  H   GLU A  31      47.218  64.786  30.562  1.00  0.00           H  
ATOM    318  N   ASN A  32      45.303  61.968  31.890  1.00  0.00           N  
ATOM    319  CA  ASN A  32      44.779  60.648  32.221  1.00  0.00           C  
ATOM    320  C   ASN A  32      45.890  59.707  32.794  1.00  0.00           C  
ATOM    321  O   ASN A  32      45.823  59.257  33.970  1.00  0.00           O  
ATOM    322  CB  ASN A  32      44.343  59.915  30.944  1.00  0.00           C  
ATOM    323  CG  ASN A  32      43.421  60.695  30.134  1.00  0.00           C  
ATOM    324  ND2 ASN A  32      42.298  60.075  29.748  1.00  0.00           N  
ATOM    325  OD1 ASN A  32      43.652  61.848  29.766  1.00  0.00           O  
ATOM    326  H   ASN A  32      45.069  62.171  30.943  1.00  0.00           H  
ATOM    327 1HD2 ASN A  32      41.977  59.136  29.924  1.00  0.00           H  
ATOM    328 2HD2 ASN A  32      41.839  60.633  29.076  1.00  0.00           H  
ATOM    329  N   LYS A  33      47.042  59.602  32.134  1.00  0.00           N  
ATOM    330  CA  LYS A  33      48.246  58.829  32.451  1.00  0.00           C  
ATOM    331  C   LYS A  33      48.828  58.978  33.873  1.00  0.00           C  
ATOM    332  O   LYS A  33      49.045  58.016  34.562  1.00  0.00           O  
ATOM    333  CB  LYS A  33      49.313  59.116  31.378  1.00  0.00           C  
ATOM    334  CG  LYS A  33      50.719  58.567  31.341  1.00  0.00           C  
ATOM    335  CD  LYS A  33      51.681  59.287  30.382  1.00  0.00           C  
ATOM    336  CE  LYS A  33      51.616  58.903  28.906  1.00  0.00           C  
ATOM    337  NZ  LYS A  33      52.720  59.652  28.120  1.00  0.00           N1+
ATOM    338  H   LYS A  33      47.138  60.166  31.320  1.00  0.00           H  
ATOM    339  HZ1 LYS A  33      52.863  59.274  27.208  1.00  0.00           H  
ATOM    340  HZ2 LYS A  33      52.548  60.635  28.221  1.00  0.00           H  
ATOM    341  HZ3 LYS A  33      53.582  59.633  28.620  1.00  0.00           H  
ATOM    342  N   ASN A  34      48.606  60.216  34.269  1.00  0.00           N  
ATOM    343  CA  ASN A  34      49.068  60.809  35.515  1.00  0.00           C  
ATOM    344  C   ASN A  34      48.530  60.204  36.801  1.00  0.00           C  
ATOM    345  O   ASN A  34      49.309  59.918  37.763  1.00  0.00           O  
ATOM    346  CB  ASN A  34      48.742  62.316  35.596  1.00  0.00           C  
ATOM    347  CG  ASN A  34      49.655  62.975  36.579  1.00  0.00           C  
ATOM    348  ND2 ASN A  34      50.763  63.463  36.122  1.00  0.00           N  
ATOM    349  OD1 ASN A  34      49.191  63.177  37.676  1.00  0.00           O  
ATOM    350  H   ASN A  34      48.466  60.920  33.565  1.00  0.00           H  
ATOM    351 1HD2 ASN A  34      50.877  63.512  35.131  1.00  0.00           H  
ATOM    352 2HD2 ASN A  34      51.542  63.589  36.735  1.00  0.00           H  
ATOM    353  N   LYS A  35      47.214  59.992  36.806  1.00  0.00           N  
ATOM    354  CA  LYS A  35      46.391  59.357  37.854  1.00  0.00           C  
ATOM    355  C   LYS A  35      46.722  57.834  38.105  1.00  0.00           C  
ATOM    356  O   LYS A  35      45.892  57.028  38.483  1.00  0.00           O  
ATOM    357  CB  LYS A  35      44.917  59.574  37.515  1.00  0.00           C  
ATOM    358  CG  LYS A  35      44.343  60.694  38.383  1.00  0.00           C  
ATOM    359  CD  LYS A  35      43.095  61.313  37.818  1.00  0.00           C  
ATOM    360  CE  LYS A  35      42.589  62.400  38.807  1.00  0.00           C  
ATOM    361  NZ  LYS A  35      41.232  62.915  38.643  1.00  0.00           N1+
ATOM    362  H   LYS A  35      46.734  60.164  35.950  1.00  0.00           H  
ATOM    363  HZ1 LYS A  35      40.978  63.703  39.212  1.00  0.00           H  
ATOM    364  HZ2 LYS A  35      41.086  63.154  37.690  1.00  0.00           H  
ATOM    365  HZ3 LYS A  35      40.600  62.203  38.967  1.00  0.00           H  
ATOM    366  N   ASN A  36      48.002  57.437  38.042  1.00  0.00           N  
ATOM    367  CA  ASN A  36      48.485  56.029  38.280  1.00  0.00           C  
ATOM    368  C   ASN A  36      49.827  55.978  39.044  1.00  0.00           C  
ATOM    369  O   ASN A  36      50.716  56.845  38.941  1.00  0.00           O  
ATOM    370  CB  ASN A  36      48.681  55.248  36.991  1.00  0.00           C  
ATOM    371  CG  ASN A  36      47.384  55.149  36.226  1.00  0.00           C  
ATOM    372  ND2 ASN A  36      47.132  56.053  35.351  1.00  0.00           N  
ATOM    373  OD1 ASN A  36      46.451  54.366  36.405  1.00  0.00           O  
ATOM    374  H   ASN A  36      48.738  58.112  38.008  1.00  0.00           H  
ATOM    375 1HD2 ASN A  36      47.869  56.705  35.158  1.00  0.00           H  
ATOM    376 2HD2 ASN A  36      46.259  56.074  34.862  1.00  0.00           H  
ATOM    377  N   ARG A  37      50.033  54.796  39.628  1.00  0.00           N  
ATOM    378  CA  ARG A  37      51.321  54.336  40.241  1.00  0.00           C  
ATOM    379  C   ARG A  37      52.113  53.489  39.295  1.00  0.00           C  
ATOM    380  O   ARG A  37      53.261  53.890  39.003  1.00  0.00           O  
ATOM    381  CB  ARG A  37      50.978  53.459  41.478  1.00  0.00           C  
ATOM    382  CG  ARG A  37      52.279  53.345  42.258  1.00  0.00           C  
ATOM    383  CD  ARG A  37      52.173  52.421  43.528  1.00  0.00           C  
ATOM    384  NE  ARG A  37      53.213  52.763  44.508  1.00  0.00           N  
ATOM    385  CZ  ARG A  37      53.112  52.503  45.843  1.00  0.00           C  
ATOM    386  NH1 ARG A  37      52.049  51.912  46.376  1.00  0.00           N1+
ATOM    387  NH2 ARG A  37      54.147  52.783  46.657  1.00  0.00           N  
ATOM    388  H   ARG A  37      49.289  54.132  39.652  1.00  0.00           H  
ATOM    389  HE  ARG A  37      54.075  53.000  44.067  1.00  0.00           H  
ATOM    390 1HH1 ARG A  37      51.278  51.586  45.826  1.00  0.00           H  
ATOM    391 2HH1 ARG A  37      52.034  52.019  47.373  1.00  0.00           H  
ATOM    392 1HH2 ARG A  37      55.033  53.084  46.312  1.00  0.00           H  
ATOM    393 2HH2 ARG A  37      53.988  52.823  47.644  1.00  0.00           H  
ATOM    394  N   TYR A  38      51.589  52.340  38.922  1.00  0.00           N  
ATOM    395  CA  TYR A  38      52.364  51.373  38.105  1.00  0.00           C  
ATOM    396  C   TYR A  38      52.284  51.559  36.591  1.00  0.00           C  
ATOM    397  O   TYR A  38      51.263  51.338  35.924  1.00  0.00           O  
ATOM    398  CB  TYR A  38      52.082  49.917  38.536  1.00  0.00           C  
ATOM    399  CG  TYR A  38      52.673  49.708  39.952  1.00  0.00           C  
ATOM    400  CD1 TYR A  38      53.992  49.746  40.079  1.00  0.00           C  
ATOM    401  CD2 TYR A  38      51.862  49.437  41.005  1.00  0.00           C  
ATOM    402  CE1 TYR A  38      54.627  49.465  41.327  1.00  0.00           C  
ATOM    403  CE2 TYR A  38      52.452  49.194  42.232  1.00  0.00           C  
ATOM    404  CZ  TYR A  38      53.804  49.125  42.375  1.00  0.00           C  
ATOM    405  OH  TYR A  38      54.304  49.130  43.589  1.00  0.00           O  
ATOM    406  H   TYR A  38      50.662  52.049  39.168  1.00  0.00           H  
ATOM    407  HD1 TYR A  38      54.514  49.912  39.145  1.00  0.00           H  
ATOM    408  HD2 TYR A  38      50.787  49.476  40.823  1.00  0.00           H  
ATOM    409  HE1 TYR A  38      55.626  49.882  41.441  1.00  0.00           H  
ATOM    410  HE2 TYR A  38      51.717  49.105  43.039  1.00  0.00           H  
ATOM    411  HH  TYR A  38      55.257  49.419  43.523  1.00  0.00           H  
ATOM    412  N   LYS A  39      53.339  52.055  35.985  1.00  0.00           N  
ATOM    413  CA  LYS A  39      53.491  52.451  34.558  1.00  0.00           C  
ATOM    414  C   LYS A  39      53.269  51.333  33.509  1.00  0.00           C  
ATOM    415  O   LYS A  39      53.536  51.587  32.348  1.00  0.00           O  
ATOM    416  CB  LYS A  39      54.836  53.053  34.255  1.00  0.00           C  
ATOM    417  CG  LYS A  39      55.166  54.447  34.889  1.00  0.00           C  
ATOM    418  CD  LYS A  39      56.524  55.014  34.558  1.00  0.00           C  
ATOM    419  CE  LYS A  39      56.561  56.497  35.017  1.00  0.00           C  
ATOM    420  NZ  LYS A  39      57.838  57.118  35.106  1.00  0.00           N1+
ATOM    421  H   LYS A  39      54.081  52.259  36.615  1.00  0.00           H  
ATOM    422  HZ1 LYS A  39      58.224  56.590  35.859  1.00  0.00           H  
ATOM    423  HZ2 LYS A  39      58.267  56.978  34.216  1.00  0.00           H  
ATOM    424  HZ3 LYS A  39      57.708  58.111  35.164  1.00  0.00           H  
ATOM    425  N   ASN A  40      53.221  50.059  33.919  1.00  0.00           N  
ATOM    426  CA  ASN A  40      52.893  48.949  33.014  1.00  0.00           C  
ATOM    427  C   ASN A  40      51.386  48.945  32.491  1.00  0.00           C  
ATOM    428  O   ASN A  40      51.126  49.155  31.303  1.00  0.00           O  
ATOM    429  CB  ASN A  40      53.165  47.555  33.630  1.00  0.00           C  
ATOM    430  CG  ASN A  40      54.544  47.507  34.252  1.00  0.00           C  
ATOM    431  ND2 ASN A  40      55.522  47.066  33.452  1.00  0.00           N  
ATOM    432  OD1 ASN A  40      54.875  48.154  35.228  1.00  0.00           O  
ATOM    433  H   ASN A  40      53.633  49.726  34.768  1.00  0.00           H  
ATOM    434 1HD2 ASN A  40      55.545  46.698  32.523  1.00  0.00           H  
ATOM    435 2HD2 ASN A  40      56.426  47.304  33.812  1.00  0.00           H  
ATOM    436  N   ILE A  41      50.448  49.005  33.466  1.00  0.00           N  
ATOM    437  CA  ILE A  41      48.970  48.834  33.223  1.00  0.00           C  
ATOM    438  C   ILE A  41      48.024  50.056  32.846  1.00  0.00           C  
ATOM    439  O   ILE A  41      46.866  50.010  33.114  1.00  0.00           O  
ATOM    440  CB  ILE A  41      48.295  47.987  34.370  1.00  0.00           C  
ATOM    441  CG1 ILE A  41      48.755  48.304  35.855  1.00  0.00           C  
ATOM    442  CG2 ILE A  41      48.542  46.542  33.977  1.00  0.00           C  
ATOM    443  CD  ILE A  41      48.292  49.712  36.349  1.00  0.00           C  
ATOM    444  H   ILE A  41      50.581  49.036  34.451  1.00  0.00           H  
ATOM    445  N   LEU A  42      48.710  51.002  32.233  1.00  0.00           N  
ATOM    446  CA  LEU A  42      48.045  52.187  31.587  1.00  0.00           C  
ATOM    447  C   LEU A  42      46.883  51.957  30.604  1.00  0.00           C  
ATOM    448  O   LEU A  42      47.150  51.504  29.511  1.00  0.00           O  
ATOM    449  CB  LEU A  42      49.155  53.106  31.050  1.00  0.00           C  
ATOM    450  CG  LEU A  42      50.036  53.560  32.209  1.00  0.00           C  
ATOM    451  CD1 LEU A  42      51.235  54.291  31.672  1.00  0.00           C  
ATOM    452  CD2 LEU A  42      49.253  54.384  33.266  1.00  0.00           C  
ATOM    453  H   LEU A  42      49.663  50.920  31.961  1.00  0.00           H  
ATOM    454  N   PRO A  43      45.625  52.306  31.030  1.00  0.00           N  
ATOM    455  CA  PRO A  43      44.339  51.677  30.691  1.00  0.00           C  
ATOM    456  C   PRO A  43      43.923  51.904  29.227  1.00  0.00           C  
ATOM    457  O   PRO A  43      44.245  52.975  28.641  1.00  0.00           O  
ATOM    458  CB  PRO A  43      43.239  52.211  31.640  1.00  0.00           C  
ATOM    459  CG  PRO A  43      43.819  53.639  31.932  1.00  0.00           C  
ATOM    460  CD  PRO A  43      45.380  53.452  31.925  1.00  0.00           C  
ATOM    461  N   PHE A  44      43.271  50.853  28.782  1.00  0.00           N  
ATOM    462  CA  PHE A  44      42.706  50.795  27.394  1.00  0.00           C  
ATOM    463  C   PHE A  44      41.262  51.315  27.354  1.00  0.00           C  
ATOM    464  O   PHE A  44      40.431  50.839  28.201  1.00  0.00           O  
ATOM    465  CB  PHE A  44      42.681  49.326  26.863  1.00  0.00           C  
ATOM    466  CG  PHE A  44      44.044  48.549  26.672  1.00  0.00           C  
ATOM    467  CD1 PHE A  44      45.214  49.063  27.254  1.00  0.00           C  
ATOM    468  CD2 PHE A  44      43.980  47.417  25.939  1.00  0.00           C  
ATOM    469  CE1 PHE A  44      46.401  48.399  26.943  1.00  0.00           C  
ATOM    470  CE2 PHE A  44      45.153  46.782  25.716  1.00  0.00           C  
ATOM    471  CZ  PHE A  44      46.432  47.297  26.154  1.00  0.00           C  
ATOM    472  H   PHE A  44      43.101  50.118  29.441  1.00  0.00           H  
ATOM    473  HD1 PHE A  44      45.234  49.618  28.189  1.00  0.00           H  
ATOM    474  HD2 PHE A  44      43.089  47.230  25.344  1.00  0.00           H  
ATOM    475  HE1 PHE A  44      47.368  48.856  27.115  1.00  0.00           H  
ATOM    476  HE2 PHE A  44      45.061  45.797  25.255  1.00  0.00           H  
ATOM    477  HZ  PHE A  44      47.339  46.856  25.737  1.00  0.00           H  
ATOM    478  N   ASP A  45      40.975  52.154  26.355  1.00  0.00           N  
ATOM    479  CA  ASP A  45      39.762  52.957  26.287  1.00  0.00           C  
ATOM    480  C   ASP A  45      38.415  52.331  26.663  1.00  0.00           C  
ATOM    481  O   ASP A  45      37.819  52.540  27.685  1.00  0.00           O  
ATOM    482  CB  ASP A  45      39.609  53.687  24.940  1.00  0.00           C  
ATOM    483  CG  ASP A  45      40.694  54.712  24.678  1.00  0.00           C  
ATOM    484  OD1 ASP A  45      40.534  55.898  25.075  1.00  0.00           O  
ATOM    485  OD2 ASP A  45      41.556  54.370  23.845  1.00  0.00           O1-
ATOM    486  H   ASP A  45      41.655  52.320  25.646  1.00  0.00           H  
ATOM    487  N   HIS A  46      38.003  51.366  25.862  1.00  0.00           N  
ATOM    488  CA  HIS A  46      36.771  50.569  25.993  1.00  0.00           C  
ATOM    489  C   HIS A  46      36.544  49.812  27.327  1.00  0.00           C  
ATOM    490  O   HIS A  46      35.489  50.011  27.977  1.00  0.00           O  
ATOM    491  CB  HIS A  46      36.795  49.602  24.814  1.00  0.00           C  
ATOM    492  CG  HIS A  46      37.919  48.607  24.698  1.00  0.00           C  
ATOM    493  CD2 HIS A  46      37.691  47.327  24.473  1.00  0.00           C  
ATOM    494  ND1 HIS A  46      39.184  48.628  25.159  1.00  0.00           N  
ATOM    495  CE1 HIS A  46      39.671  47.375  25.296  1.00  0.00           C  
ATOM    496  NE2 HIS A  46      38.718  46.577  24.825  1.00  0.00           N  
ATOM    497  H   HIS A  46      38.514  51.104  25.037  1.00  0.00           H  
ATOM    498  HD2 HIS A  46      36.777  46.923  24.034  1.00  0.00           H  
ATOM    499  HE1 HIS A  46      40.707  47.110  25.495  1.00  0.00           H  
ATOM    500  HE2 HIS A  46      38.768  45.575  24.862  1.00  0.00           H  
ATOM    501  N   THR A  47      37.555  49.028  27.723  1.00  0.00           N  
ATOM    502  CA  THR A  47      37.330  48.127  28.906  1.00  0.00           C  
ATOM    503  C   THR A  47      37.262  48.878  30.222  1.00  0.00           C  
ATOM    504  O   THR A  47      36.840  48.228  31.185  1.00  0.00           O  
ATOM    505  CB  THR A  47      38.229  46.914  29.034  1.00  0.00           C  
ATOM    506  CG2 THR A  47      37.814  45.709  28.159  1.00  0.00           C  
ATOM    507  OG1 THR A  47      39.564  47.415  28.999  1.00  0.00           O  
ATOM    508  H   THR A  47      38.334  48.810  27.136  1.00  0.00           H  
ATOM    509  HG1 THR A  47      40.124  46.735  28.532  1.00  0.00           H  
ATOM    510  N   ARG A  48      37.630  50.166  30.341  1.00  0.00           N  
ATOM    511  CA  ARG A  48      37.533  50.809  31.645  1.00  0.00           C  
ATOM    512  C   ARG A  48      36.096  51.279  32.180  1.00  0.00           C  
ATOM    513  O   ARG A  48      35.178  51.491  31.419  1.00  0.00           O  
ATOM    514  CB  ARG A  48      38.625  51.880  31.741  1.00  0.00           C  
ATOM    515  CG  ARG A  48      38.289  53.203  31.102  1.00  0.00           C  
ATOM    516  CD  ARG A  48      38.814  54.338  31.978  1.00  0.00           C  
ATOM    517  NE  ARG A  48      38.419  55.670  31.331  1.00  0.00           N  
ATOM    518  CZ  ARG A  48      37.417  56.538  31.531  1.00  0.00           C  
ATOM    519  NH1 ARG A  48      36.413  56.409  32.401  1.00  0.00           N1+
ATOM    520  NH2 ARG A  48      37.319  57.609  30.800  1.00  0.00           N  
ATOM    521  H   ARG A  48      37.779  50.840  29.617  1.00  0.00           H  
ATOM    522  HE  ARG A  48      39.079  55.900  30.617  1.00  0.00           H  
ATOM    523 1HH1 ARG A  48      36.280  55.610  32.982  1.00  0.00           H  
ATOM    524 2HH1 ARG A  48      35.811  57.193  32.531  1.00  0.00           H  
ATOM    525 1HH2 ARG A  48      38.013  57.795  30.108  1.00  0.00           H  
ATOM    526 2HH2 ARG A  48      36.597  58.268  31.014  1.00  0.00           H  
ATOM    527  N   VAL A  49      35.989  51.274  33.509  1.00  0.00           N  
ATOM    528  CA  VAL A  49      34.833  51.874  34.255  1.00  0.00           C  
ATOM    529  C   VAL A  49      34.738  53.381  34.196  1.00  0.00           C  
ATOM    530  O   VAL A  49      35.744  54.099  34.128  1.00  0.00           O  
ATOM    531  CB  VAL A  49      34.810  51.276  35.731  1.00  0.00           C  
ATOM    532  CG1 VAL A  49      33.554  51.761  36.488  1.00  0.00           C  
ATOM    533  CG2 VAL A  49      34.938  49.716  35.842  1.00  0.00           C  
ATOM    534  H   VAL A  49      36.744  50.921  34.055  1.00  0.00           H  
ATOM    535  N   VAL A  50      33.527  53.979  34.383  1.00  0.00           N  
ATOM    536  CA  VAL A  50      33.256  55.400  34.397  1.00  0.00           C  
ATOM    537  C   VAL A  50      32.712  55.806  35.724  1.00  0.00           C  
ATOM    538  O   VAL A  50      31.535  55.538  35.969  1.00  0.00           O  
ATOM    539  CB  VAL A  50      32.241  55.867  33.281  1.00  0.00           C  
ATOM    540  CG1 VAL A  50      31.784  57.336  33.229  1.00  0.00           C  
ATOM    541  CG2 VAL A  50      32.897  55.590  31.890  1.00  0.00           C  
ATOM    542  H   VAL A  50      32.674  53.468  34.300  1.00  0.00           H  
ATOM    543  N   LEU A  51      33.448  56.600  36.464  1.00  0.00           N  
ATOM    544  CA  LEU A  51      32.994  57.239  37.712  1.00  0.00           C  
ATOM    545  C   LEU A  51      32.022  58.398  37.521  1.00  0.00           C  
ATOM    546  O   LEU A  51      32.357  59.506  37.182  1.00  0.00           O  
ATOM    547  CB  LEU A  51      34.261  57.578  38.483  1.00  0.00           C  
ATOM    548  CG  LEU A  51      34.461  56.362  39.421  1.00  0.00           C  
ATOM    549  CD1 LEU A  51      35.835  56.399  40.077  1.00  0.00           C  
ATOM    550  CD2 LEU A  51      33.268  56.182  40.402  1.00  0.00           C  
ATOM    551  H   LEU A  51      34.336  56.911  36.128  1.00  0.00           H  
ATOM    552  N   HIS A  52      30.743  58.120  37.800  1.00  0.00           N  
ATOM    553  CA  HIS A  52      29.667  59.085  37.635  1.00  0.00           C  
ATOM    554  C   HIS A  52      29.631  60.258  38.540  1.00  0.00           C  
ATOM    555  O   HIS A  52      29.981  60.163  39.716  1.00  0.00           O  
ATOM    556  CB  HIS A  52      28.343  58.385  37.473  1.00  0.00           C  
ATOM    557  CG  HIS A  52      27.950  57.858  36.060  1.00  0.00           C  
ATOM    558  CD2 HIS A  52      28.462  56.788  35.571  1.00  0.00           C  
ATOM    559  ND1 HIS A  52      27.218  58.411  35.098  1.00  0.00           N  
ATOM    560  CE1 HIS A  52      27.470  57.755  33.979  1.00  0.00           C  
ATOM    561  NE2 HIS A  52      28.154  56.681  34.246  1.00  0.00           N  
ATOM    562  H   HIS A  52      30.468  57.286  38.268  1.00  0.00           H  
ATOM    563  HD2 HIS A  52      28.868  55.991  36.191  1.00  0.00           H  
ATOM    564  HE1 HIS A  52      27.296  58.136  32.967  1.00  0.00           H  
ATOM    565  HE2 HIS A  52      28.407  55.959  33.603  1.00  0.00           H  
ATOM    566  N   ASP A  53      29.055  61.339  38.077  1.00  0.00           N  
ATOM    567  CA  ASP A  53      29.071  62.765  38.542  1.00  0.00           C  
ATOM    568  C   ASP A  53      30.452  63.358  38.899  1.00  0.00           C  
ATOM    569  O   ASP A  53      30.900  63.539  40.023  1.00  0.00           O  
ATOM    570  CB  ASP A  53      28.022  62.866  39.669  1.00  0.00           C  
ATOM    571  CG  ASP A  53      26.642  63.345  39.238  1.00  0.00           C  
ATOM    572  OD1 ASP A  53      25.742  62.512  39.089  1.00  0.00           O  
ATOM    573  OD2 ASP A  53      26.586  64.487  38.862  1.00  0.00           O1-
ATOM    574  H   ASP A  53      28.487  61.355  37.256  1.00  0.00           H  
ATOM    575  N   GLY A  54      31.122  63.708  37.756  1.00  0.00           N  
ATOM    576  CA  GLY A  54      32.519  64.279  37.714  1.00  0.00           C  
ATOM    577  C   GLY A  54      32.668  65.609  38.430  1.00  0.00           C  
ATOM    578  O   GLY A  54      31.637  66.227  38.759  1.00  0.00           O  
ATOM    579  H   GLY A  54      30.662  63.529  36.894  1.00  0.00           H  
ATOM    580  N   ASP A  55      33.812  65.814  38.893  1.00  0.00           N  
ATOM    581  CA  ASP A  55      34.203  67.155  39.499  1.00  0.00           C  
ATOM    582  C   ASP A  55      34.318  68.183  38.272  1.00  0.00           C  
ATOM    583  O   ASP A  55      34.961  67.819  37.319  1.00  0.00           O  
ATOM    584  CB  ASP A  55      35.544  67.048  40.197  1.00  0.00           C  
ATOM    585  CG  ASP A  55      36.178  68.314  40.889  1.00  0.00           C  
ATOM    586  OD1 ASP A  55      36.161  68.439  42.115  1.00  0.00           O  
ATOM    587  OD2 ASP A  55      36.549  69.229  40.100  1.00  0.00           O1-
ATOM    588  H   ASP A  55      34.470  65.080  39.028  1.00  0.00           H  
ATOM    589  N   PRO A  56      33.671  69.391  38.515  1.00  0.00           N  
ATOM    590  CA  PRO A  56      33.650  70.472  37.550  1.00  0.00           C  
ATOM    591  C   PRO A  56      34.969  71.119  37.124  1.00  0.00           C  
ATOM    592  O   PRO A  56      35.067  71.673  36.039  1.00  0.00           O  
ATOM    593  CB  PRO A  56      32.856  71.590  38.167  1.00  0.00           C  
ATOM    594  CG  PRO A  56      33.020  71.315  39.633  1.00  0.00           C  
ATOM    595  CD  PRO A  56      33.002  69.790  39.748  1.00  0.00           C  
ATOM    596  N   ASN A  57      35.983  70.978  37.967  1.00  0.00           N  
ATOM    597  CA  ASN A  57      37.289  71.707  37.656  1.00  0.00           C  
ATOM    598  C   ASN A  57      38.418  70.730  37.248  1.00  0.00           C  
ATOM    599  O   ASN A  57      39.347  71.200  36.679  1.00  0.00           O  
ATOM    600  CB  ASN A  57      37.799  72.593  38.840  1.00  0.00           C  
ATOM    601  CG  ASN A  57      36.976  73.786  39.032  1.00  0.00           C  
ATOM    602  ND2 ASN A  57      36.211  73.775  40.125  1.00  0.00           N  
ATOM    603  OD1 ASN A  57      37.019  74.740  38.273  1.00  0.00           O  
ATOM    604  H   ASN A  57      36.070  70.261  38.654  1.00  0.00           H  
ATOM    605 1HD2 ASN A  57      36.333  73.030  40.773  1.00  0.00           H  
ATOM    606 2HD2 ASN A  57      35.784  74.590  40.518  1.00  0.00           H  
ATOM    607  N   GLU A  58      38.280  69.401  37.655  1.00  0.00           N  
ATOM    608  CA  GLU A  58      39.296  68.415  37.271  1.00  0.00           C  
ATOM    609  C   GLU A  58      39.388  68.251  35.704  1.00  0.00           C  
ATOM    610  O   GLU A  58      38.444  67.826  35.057  1.00  0.00           O  
ATOM    611  CB  GLU A  58      39.168  67.190  38.152  1.00  0.00           C  
ATOM    612  CG  GLU A  58      40.027  67.200  39.442  1.00  0.00           C  
ATOM    613  CD  GLU A  58      40.884  65.953  39.704  1.00  0.00           C  
ATOM    614  OE1 GLU A  58      40.527  65.112  40.558  1.00  0.00           O  
ATOM    615  OE2 GLU A  58      41.963  65.819  39.150  1.00  0.00           O1-
ATOM    616  H   GLU A  58      37.668  69.154  38.397  1.00  0.00           H  
ATOM    617  N   PRO A  59      40.586  68.091  35.217  1.00  0.00           N  
ATOM    618  CA  PRO A  59      40.764  67.693  33.833  1.00  0.00           C  
ATOM    619  C   PRO A  59      40.288  66.313  33.333  1.00  0.00           C  
ATOM    620  O   PRO A  59      39.473  66.263  32.425  1.00  0.00           O  
ATOM    621  CB  PRO A  59      42.299  67.852  33.633  1.00  0.00           C  
ATOM    622  CG  PRO A  59      42.894  67.898  35.071  1.00  0.00           C  
ATOM    623  CD  PRO A  59      41.847  68.578  35.918  1.00  0.00           C  
ATOM    624  N   VAL A  60      40.619  65.288  34.123  1.00  0.00           N  
ATOM    625  CA  VAL A  60      39.957  63.956  33.978  1.00  0.00           C  
ATOM    626  C   VAL A  60      39.258  63.470  35.272  1.00  0.00           C  
ATOM    627  O   VAL A  60      39.777  62.554  35.916  1.00  0.00           O  
ATOM    628  CB  VAL A  60      40.863  62.903  33.272  1.00  0.00           C  
ATOM    629  CG1 VAL A  60      40.700  63.135  31.778  1.00  0.00           C  
ATOM    630  CG2 VAL A  60      42.330  62.995  33.641  1.00  0.00           C  
ATOM    631  H   VAL A  60      41.324  65.322  34.835  1.00  0.00           H  
ATOM    632  N   SER A  61      37.994  63.797  35.248  1.00  0.00           N  
ATOM    633  CA  SER A  61      37.111  63.444  36.389  1.00  0.00           C  
ATOM    634  C   SER A  61      36.781  61.919  36.606  1.00  0.00           C  
ATOM    635  O   SER A  61      37.099  61.310  37.628  1.00  0.00           O  
ATOM    636  CB  SER A  61      35.707  64.105  36.168  1.00  0.00           C  
ATOM    637  OG  SER A  61      35.212  63.977  34.812  1.00  0.00           O  
ATOM    638  H   SER A  61      37.605  64.305  34.476  1.00  0.00           H  
ATOM    639  HG  SER A  61      35.655  64.684  34.265  1.00  0.00           H  
ATOM    640  N   ASP A  62      36.131  61.314  35.599  1.00  0.00           N  
ATOM    641  CA  ASP A  62      35.687  59.917  35.621  1.00  0.00           C  
ATOM    642  C   ASP A  62      36.711  58.764  35.479  1.00  0.00           C  
ATOM    643  O   ASP A  62      36.351  57.572  35.444  1.00  0.00           O  
ATOM    644  CB  ASP A  62      34.499  59.715  34.678  1.00  0.00           C  
ATOM    645  CG  ASP A  62      34.825  60.173  33.250  1.00  0.00           C  
ATOM    646  OD1 ASP A  62      35.409  59.385  32.488  1.00  0.00           O  
ATOM    647  OD2 ASP A  62      34.455  61.251  32.940  1.00  0.00           O1-
ATOM    648  H   ASP A  62      35.862  61.871  34.809  1.00  0.00           H  
ATOM    649  N   TYR A  63      37.891  59.352  35.163  1.00  0.00           N  
ATOM    650  CA  TYR A  63      39.101  58.510  34.973  1.00  0.00           C  
ATOM    651  C   TYR A  63      39.426  57.628  36.174  1.00  0.00           C  
ATOM    652  O   TYR A  63      39.483  58.130  37.301  1.00  0.00           O  
ATOM    653  CB  TYR A  63      40.253  59.468  34.643  1.00  0.00           C  
ATOM    654  CG  TYR A  63      41.436  58.572  34.206  1.00  0.00           C  
ATOM    655  CD1 TYR A  63      41.631  58.017  32.943  1.00  0.00           C  
ATOM    656  CD2 TYR A  63      42.338  58.229  35.228  1.00  0.00           C  
ATOM    657  CE1 TYR A  63      42.674  57.161  32.730  1.00  0.00           C  
ATOM    658  CE2 TYR A  63      43.397  57.348  34.996  1.00  0.00           C  
ATOM    659  CZ  TYR A  63      43.593  56.802  33.722  1.00  0.00           C  
ATOM    660  OH  TYR A  63      44.878  56.476  33.393  1.00  0.00           O  
ATOM    661  H   TYR A  63      37.856  60.171  34.597  1.00  0.00           H  
ATOM    662  HD1 TYR A  63      41.101  58.430  32.083  1.00  0.00           H  
ATOM    663  HD2 TYR A  63      42.218  58.610  36.240  1.00  0.00           H  
ATOM    664  HE1 TYR A  63      42.799  56.868  31.692  1.00  0.00           H  
ATOM    665  HE2 TYR A  63      43.902  57.014  35.902  1.00  0.00           H  
ATOM    666  HH  TYR A  63      44.978  56.900  32.488  1.00  0.00           H  
ATOM    667  N   ILE A  64      39.678  56.299  35.974  1.00  0.00           N  
ATOM    668  CA  ILE A  64      39.939  55.350  37.081  1.00  0.00           C  
ATOM    669  C   ILE A  64      40.671  54.169  36.431  1.00  0.00           C  
ATOM    670  O   ILE A  64      40.425  53.869  35.257  1.00  0.00           O  
ATOM    671  CB  ILE A  64      38.661  54.898  37.773  1.00  0.00           C  
ATOM    672  CG1 ILE A  64      39.088  54.018  38.960  1.00  0.00           C  
ATOM    673  CG2 ILE A  64      37.618  54.244  36.835  1.00  0.00           C  
ATOM    674  CD  ILE A  64      39.225  54.783  40.257  1.00  0.00           C  
ATOM    675  H   ILE A  64      39.594  55.899  35.061  1.00  0.00           H  
ATOM    676  N   ASN A  65      41.842  53.814  36.962  1.00  0.00           N  
ATOM    677  CA  ASN A  65      42.477  52.564  36.531  1.00  0.00           C  
ATOM    678  C   ASN A  65      41.667  51.388  37.043  1.00  0.00           C  
ATOM    679  O   ASN A  65      41.959  50.858  38.111  1.00  0.00           O  
ATOM    680  CB  ASN A  65      43.903  52.685  37.059  1.00  0.00           C  
ATOM    681  CG  ASN A  65      44.621  51.457  36.573  1.00  0.00           C  
ATOM    682  ND2 ASN A  65      45.585  51.760  35.753  1.00  0.00           N  
ATOM    683  OD1 ASN A  65      44.350  50.270  36.805  1.00  0.00           O  
ATOM    684  H   ASN A  65      42.085  54.264  37.824  1.00  0.00           H  
ATOM    685 1HD2 ASN A  65      45.810  52.727  35.598  1.00  0.00           H  
ATOM    686 2HD2 ASN A  65      46.146  51.007  35.411  1.00  0.00           H  
ATOM    687  N   ALA A  66      40.581  51.032  36.317  1.00  0.00           N  
ATOM    688  CA  ALA A  66      39.614  49.980  36.626  1.00  0.00           C  
ATOM    689  C   ALA A  66      38.809  49.439  35.440  1.00  0.00           C  
ATOM    690  O   ALA A  66      38.079  50.181  34.846  1.00  0.00           O  
ATOM    691  CB  ALA A  66      38.659  50.434  37.796  1.00  0.00           C  
ATOM    692  H   ALA A  66      40.254  51.710  35.651  1.00  0.00           H  
ATOM    693  N   ASN A  67      38.965  48.146  35.241  1.00  0.00           N  
ATOM    694  CA  ASN A  67      38.456  47.391  34.038  1.00  0.00           C  
ATOM    695  C   ASN A  67      37.308  46.400  34.341  1.00  0.00           C  
ATOM    696  O   ASN A  67      37.345  45.651  35.293  1.00  0.00           O  
ATOM    697  CB  ASN A  67      39.553  46.614  33.377  1.00  0.00           C  
ATOM    698  CG  ASN A  67      40.653  47.522  32.932  1.00  0.00           C  
ATOM    699  ND2 ASN A  67      40.753  47.714  31.651  1.00  0.00           N  
ATOM    700  OD1 ASN A  67      41.519  47.963  33.610  1.00  0.00           O  
ATOM    701  H   ASN A  67      39.289  47.610  36.018  1.00  0.00           H  
ATOM    702 1HD2 ASN A  67      40.014  47.342  31.093  1.00  0.00           H  
ATOM    703 2HD2 ASN A  67      41.449  48.330  31.281  1.00  0.00           H  
ATOM    704  N   ILE A  68      36.253  46.424  33.467  1.00  0.00           N  
ATOM    705  CA  ILE A  68      35.117  45.417  33.589  1.00  0.00           C  
ATOM    706  C   ILE A  68      35.400  44.202  32.678  1.00  0.00           C  
ATOM    707  O   ILE A  68      34.906  44.042  31.575  1.00  0.00           O  
ATOM    708  CB  ILE A  68      33.741  45.943  33.386  1.00  0.00           C  
ATOM    709  CG1 ILE A  68      33.700  47.041  32.330  1.00  0.00           C  
ATOM    710  CG2 ILE A  68      33.198  46.291  34.758  1.00  0.00           C  
ATOM    711  CD  ILE A  68      32.316  47.174  31.752  1.00  0.00           C  
ATOM    712  H   ILE A  68      36.243  47.070  32.701  1.00  0.00           H  
ATOM    713  N   ILE A  69      36.244  43.320  33.157  1.00  0.00           N  
ATOM    714  CA  ILE A  69      36.647  42.061  32.484  1.00  0.00           C  
ATOM    715  C   ILE A  69      35.628  41.017  32.645  1.00  0.00           C  
ATOM    716  O   ILE A  69      35.299  40.541  33.693  1.00  0.00           O  
ATOM    717  CB  ILE A  69      37.953  41.543  33.041  1.00  0.00           C  
ATOM    718  CG1 ILE A  69      39.098  42.540  32.949  1.00  0.00           C  
ATOM    719  CG2 ILE A  69      38.449  40.236  32.348  1.00  0.00           C  
ATOM    720  CD  ILE A  69      40.348  42.124  33.792  1.00  0.00           C  
ATOM    721  H   ILE A  69      36.530  43.301  34.110  1.00  0.00           H  
ATOM    722  N   MET A  70      35.338  40.582  31.462  1.00  0.00           N  
ATOM    723  CA  MET A  70      34.196  39.705  31.265  1.00  0.00           C  
ATOM    724  C   MET A  70      34.752  38.349  30.874  1.00  0.00           C  
ATOM    725  O   MET A  70      35.423  38.278  29.830  1.00  0.00           O  
ATOM    726  CB  MET A  70      33.432  40.385  30.175  1.00  0.00           C  
ATOM    727  CG  MET A  70      31.998  39.853  30.116  1.00  0.00           C  
ATOM    728  SD  MET A  70      30.848  40.559  28.879  1.00  0.00           S  
ATOM    729  CE  MET A  70      31.845  40.321  27.442  1.00  0.00           C  
ATOM    730  H   MET A  70      35.630  40.996  30.600  1.00  0.00           H  
ATOM    731  N   PRO A  71      34.490  37.357  31.694  1.00  0.00           N  
ATOM    732  CA  PRO A  71      34.939  35.926  31.543  1.00  0.00           C  
ATOM    733  C   PRO A  71      34.429  35.235  30.256  1.00  0.00           C  
ATOM    734  O   PRO A  71      35.145  34.406  29.783  1.00  0.00           O  
ATOM    735  CB  PRO A  71      34.199  35.185  32.605  1.00  0.00           C  
ATOM    736  CG  PRO A  71      34.008  36.204  33.677  1.00  0.00           C  
ATOM    737  CD  PRO A  71      33.734  37.488  32.948  1.00  0.00           C  
ATOM    738  N   GLU A  72      33.103  35.375  29.896  1.00  0.00           N  
ATOM    739  CA  GLU A  72      32.534  34.928  28.594  1.00  0.00           C  
ATOM    740  C   GLU A  72      31.847  36.105  27.929  1.00  0.00           C  
ATOM    741  O   GLU A  72      31.351  37.003  28.599  1.00  0.00           O  
ATOM    742  CB  GLU A  72      31.539  33.722  28.835  1.00  0.00           C  
ATOM    743  CG  GLU A  72      31.573  32.679  27.751  1.00  0.00           C  
ATOM    744  CD  GLU A  72      30.295  32.755  26.923  1.00  0.00           C  
ATOM    745  OE1 GLU A  72      30.319  33.353  25.848  1.00  0.00           O  
ATOM    746  OE2 GLU A  72      29.221  32.350  27.343  1.00  0.00           O1-
ATOM    747  H   GLU A  72      32.482  35.920  30.455  1.00  0.00           H  
ATOM    748  N   PHE A  73      31.240  35.828  26.778  1.00  0.00           N  
ATOM    749  CA  PHE A  73      30.662  36.954  25.961  1.00  0.00           C  
ATOM    750  C   PHE A  73      29.238  37.408  26.316  1.00  0.00           C  
ATOM    751  O   PHE A  73      28.695  38.344  25.752  1.00  0.00           O  
ATOM    752  CB  PHE A  73      30.638  36.454  24.512  1.00  0.00           C  
ATOM    753  CG  PHE A  73      32.063  36.256  24.039  1.00  0.00           C  
ATOM    754  CD1 PHE A  73      32.536  34.991  23.725  1.00  0.00           C  
ATOM    755  CD2 PHE A  73      32.780  37.345  23.656  1.00  0.00           C  
ATOM    756  CE1 PHE A  73      33.757  34.882  23.023  1.00  0.00           C  
ATOM    757  CE2 PHE A  73      33.982  37.233  23.005  1.00  0.00           C  
ATOM    758  CZ  PHE A  73      34.538  35.978  22.728  1.00  0.00           C  
ATOM    759  H   PHE A  73      31.179  34.967  26.277  1.00  0.00           H  
ATOM    760  HD1 PHE A  73      32.097  34.139  24.241  1.00  0.00           H  
ATOM    761  HD2 PHE A  73      32.469  38.296  24.095  1.00  0.00           H  
ATOM    762  HE1 PHE A  73      34.104  33.871  22.818  1.00  0.00           H  
ATOM    763  HE2 PHE A  73      34.638  38.069  22.763  1.00  0.00           H  
ATOM    764  HZ  PHE A  73      35.506  36.018  22.217  1.00  0.00           H  
ATOM    765  N   GLY A  74      28.833  36.737  27.300  1.00  0.00           N  
ATOM    766  CA  GLY A  74      27.566  36.988  28.024  1.00  0.00           C  
ATOM    767  C   GLY A  74      27.640  36.539  29.537  1.00  0.00           C  
ATOM    768  O   GLY A  74      26.618  36.070  30.039  1.00  0.00           O  
ATOM    769  H   GLY A  74      29.213  35.846  27.547  1.00  0.00           H  
ATOM    770  N   SER A  75      28.772  36.873  30.202  1.00  0.00           N  
ATOM    771  CA  SER A  75      28.774  36.710  31.708  1.00  0.00           C  
ATOM    772  C   SER A  75      27.884  37.663  32.480  1.00  0.00           C  
ATOM    773  O   SER A  75      27.379  38.644  31.931  1.00  0.00           O  
ATOM    774  CB  SER A  75      30.153  37.017  32.306  1.00  0.00           C  
ATOM    775  OG  SER A  75      31.136  36.156  31.755  1.00  0.00           O  
ATOM    776  H   SER A  75      29.651  37.034  29.746  1.00  0.00           H  
ATOM    777  HG  SER A  75      31.066  35.229  32.121  1.00  0.00           H  
ATOM    778  N   SER A  76      27.351  37.168  33.617  1.00  0.00           N  
ATOM    779  CA  SER A  76      26.520  37.968  34.528  1.00  0.00           C  
ATOM    780  C   SER A  76      27.421  38.962  35.198  1.00  0.00           C  
ATOM    781  O   SER A  76      28.650  38.812  35.050  1.00  0.00           O  
ATOM    782  CB  SER A  76      25.814  37.124  35.636  1.00  0.00           C  
ATOM    783  OG  SER A  76      26.630  36.847  36.797  1.00  0.00           O  
ATOM    784  H   SER A  76      27.661  36.311  34.035  1.00  0.00           H  
ATOM    785  HG  SER A  76      26.258  36.039  37.257  1.00  0.00           H  
ATOM    786  N   GLY A  77      26.853  40.049  35.778  1.00  0.00           N  
ATOM    787  CA  GLY A  77      27.591  41.139  36.538  1.00  0.00           C  
ATOM    788  C   GLY A  77      28.251  40.600  37.783  1.00  0.00           C  
ATOM    789  O   GLY A  77      29.443  40.767  37.986  1.00  0.00           O  
ATOM    790  H   GLY A  77      25.873  40.263  35.711  1.00  0.00           H  
ATOM    791  N   LYS A  78      27.633  39.619  38.485  1.00  0.00           N  
ATOM    792  CA  LYS A  78      28.236  38.886  39.595  1.00  0.00           C  
ATOM    793  C   LYS A  78      29.444  37.976  39.039  1.00  0.00           C  
ATOM    794  O   LYS A  78      30.501  37.815  39.721  1.00  0.00           O  
ATOM    795  CB  LYS A  78      27.109  37.974  40.182  1.00  0.00           C  
ATOM    796  CG  LYS A  78      26.524  38.557  41.479  1.00  0.00           C  
ATOM    797  CD  LYS A  78      25.575  37.542  42.197  1.00  0.00           C  
ATOM    798  CE  LYS A  78      24.982  38.143  43.432  1.00  0.00           C  
ATOM    799  NZ  LYS A  78      23.930  37.318  44.001  1.00  0.00           N1+
ATOM    800  H   LYS A  78      26.670  39.424  38.295  1.00  0.00           H  
ATOM    801  HZ1 LYS A  78      23.383  37.876  44.626  1.00  0.00           H  
ATOM    802  HZ2 LYS A  78      23.334  36.980  43.284  1.00  0.00           H  
ATOM    803  HZ3 LYS A  78      24.308  36.504  44.453  1.00  0.00           H  
ATOM    804  N   LYS A  79      29.305  37.346  37.913  1.00  0.00           N  
ATOM    805  CA  LYS A  79      30.382  36.515  37.286  1.00  0.00           C  
ATOM    806  C   LYS A  79      31.602  37.357  36.791  1.00  0.00           C  
ATOM    807  O   LYS A  79      32.758  36.904  36.646  1.00  0.00           O  
ATOM    808  CB  LYS A  79      29.924  35.491  36.290  1.00  0.00           C  
ATOM    809  CG  LYS A  79      29.440  34.271  37.094  1.00  0.00           C  
ATOM    810  CD  LYS A  79      30.738  33.645  37.688  1.00  0.00           C  
ATOM    811  CE  LYS A  79      30.330  32.500  38.574  1.00  0.00           C  
ATOM    812  NZ  LYS A  79      31.600  31.855  38.990  1.00  0.00           N1+
ATOM    813  H   LYS A  79      28.382  37.233  37.545  1.00  0.00           H  
ATOM    814  HZ1 LYS A  79      32.403  32.455  38.928  1.00  0.00           H  
ATOM    815  HZ2 LYS A  79      31.544  31.674  39.978  1.00  0.00           H  
ATOM    816  HZ3 LYS A  79      31.742  30.992  38.522  1.00  0.00           H  
ATOM    817  N   SER A  80      31.342  38.647  36.573  1.00  0.00           N  
ATOM    818  CA  SER A  80      32.276  39.612  35.979  1.00  0.00           C  
ATOM    819  C   SER A  80      33.183  40.356  36.987  1.00  0.00           C  
ATOM    820  O   SER A  80      32.830  40.731  38.069  1.00  0.00           O  
ATOM    821  CB  SER A  80      31.463  40.503  35.138  1.00  0.00           C  
ATOM    822  OG  SER A  80      30.752  39.837  34.117  1.00  0.00           O  
ATOM    823  H   SER A  80      30.476  38.985  36.934  1.00  0.00           H  
ATOM    824  HG  SER A  80      29.885  39.578  34.529  1.00  0.00           H  
ATOM    825  N   TYR A  81      34.353  40.746  36.444  1.00  0.00           N  
ATOM    826  CA  TYR A  81      35.471  41.148  37.316  1.00  0.00           C  
ATOM    827  C   TYR A  81      35.910  42.648  37.157  1.00  0.00           C  
ATOM    828  O   TYR A  81      36.182  42.939  35.953  1.00  0.00           O  
ATOM    829  CB  TYR A  81      36.750  40.235  37.148  1.00  0.00           C  
ATOM    830  CG  TYR A  81      36.497  38.760  37.249  1.00  0.00           C  
ATOM    831  CD1 TYR A  81      36.436  37.934  36.133  1.00  0.00           C  
ATOM    832  CD2 TYR A  81      36.465  38.147  38.505  1.00  0.00           C  
ATOM    833  CE1 TYR A  81      36.352  36.562  36.230  1.00  0.00           C  
ATOM    834  CE2 TYR A  81      36.314  36.782  38.684  1.00  0.00           C  
ATOM    835  CZ  TYR A  81      36.370  36.001  37.481  1.00  0.00           C  
ATOM    836  OH  TYR A  81      36.591  34.720  37.720  1.00  0.00           O  
ATOM    837  H   TYR A  81      34.500  40.637  35.463  1.00  0.00           H  
ATOM    838  HD1 TYR A  81      36.536  38.425  35.173  1.00  0.00           H  
ATOM    839  HD2 TYR A  81      36.578  38.715  39.425  1.00  0.00           H  
ATOM    840  HE1 TYR A  81      36.144  36.030  35.301  1.00  0.00           H  
ATOM    841  HE2 TYR A  81      36.267  36.356  39.688  1.00  0.00           H  
ATOM    842  HH  TYR A  81      36.294  34.618  38.671  1.00  0.00           H  
ATOM    843  N   ILE A  82      35.939  43.459  38.275  1.00  0.00           N  
ATOM    844  CA  ILE A  82      36.620  44.754  38.251  1.00  0.00           C  
ATOM    845  C   ILE A  82      38.008  44.477  38.808  1.00  0.00           C  
ATOM    846  O   ILE A  82      38.066  44.273  40.033  1.00  0.00           O  
ATOM    847  CB  ILE A  82      35.867  45.923  38.962  1.00  0.00           C  
ATOM    848  CG1 ILE A  82      34.508  46.090  38.342  1.00  0.00           C  
ATOM    849  CG2 ILE A  82      36.646  47.223  38.804  1.00  0.00           C  
ATOM    850  CD  ILE A  82      33.609  47.194  38.943  1.00  0.00           C  
ATOM    851  H   ILE A  82      35.490  43.255  39.148  1.00  0.00           H  
ATOM    852  N   ALA A  83      38.975  44.343  37.877  1.00  0.00           N  
ATOM    853  CA  ALA A  83      40.396  44.334  38.294  1.00  0.00           C  
ATOM    854  C   ALA A  83      40.867  45.828  38.264  1.00  0.00           C  
ATOM    855  O   ALA A  83      40.515  46.626  37.381  1.00  0.00           O  
ATOM    856  CB  ALA A  83      41.354  43.556  37.427  1.00  0.00           C  
ATOM    857  H   ALA A  83      38.739  44.423  36.907  1.00  0.00           H  
ATOM    858  N   THR A  84      41.509  46.190  39.409  1.00  0.00           N  
ATOM    859  CA  THR A  84      41.996  47.550  39.668  1.00  0.00           C  
ATOM    860  C   THR A  84      43.203  47.643  40.558  1.00  0.00           C  
ATOM    861  O   THR A  84      43.574  46.694  41.230  1.00  0.00           O  
ATOM    862  CB  THR A  84      40.781  48.346  40.323  1.00  0.00           C  
ATOM    863  CG2 THR A  84      40.585  47.755  41.765  1.00  0.00           C  
ATOM    864  OG1 THR A  84      41.137  49.752  40.354  1.00  0.00           O  
ATOM    865  H   THR A  84      41.401  45.618  40.224  1.00  0.00           H  
ATOM    866  HG1 THR A  84      41.412  50.075  39.449  1.00  0.00           H  
ATOM    867  N   GLN A  85      44.005  48.690  40.205  1.00  0.00           N  
ATOM    868  CA  GLN A  85      45.245  49.239  40.863  1.00  0.00           C  
ATOM    869  C   GLN A  85      45.109  49.696  42.321  1.00  0.00           C  
ATOM    870  O   GLN A  85      44.073  50.339  42.689  1.00  0.00           O  
ATOM    871  CB  GLN A  85      45.843  50.310  39.964  1.00  0.00           C  
ATOM    872  CG  GLN A  85      47.007  51.199  40.511  1.00  0.00           C  
ATOM    873  CD  GLN A  85      47.538  52.199  39.449  1.00  0.00           C  
ATOM    874  NE2 GLN A  85      46.634  53.132  39.100  1.00  0.00           N  
ATOM    875  OE1 GLN A  85      48.687  52.269  39.079  1.00  0.00           O  
ATOM    876  H   GLN A  85      43.696  49.354  39.530  1.00  0.00           H  
ATOM    877 1HE2 GLN A  85      45.785  53.374  39.578  1.00  0.00           H  
ATOM    878 2HE2 GLN A  85      46.744  53.387  38.135  1.00  0.00           H  
ATOM    879  N   GLY A  86      46.097  49.353  43.129  1.00  0.00           N  
ATOM    880  CA  GLY A  86      46.163  49.692  44.548  1.00  0.00           C  
ATOM    881  C   GLY A  86      46.121  51.156  44.851  1.00  0.00           C  
ATOM    882  O   GLY A  86      46.854  51.969  44.206  1.00  0.00           O  
ATOM    883  H   GLY A  86      46.826  48.740  42.852  1.00  0.00           H  
ATOM    884  N   CYS A  87      45.409  51.450  45.932  1.00  0.00           N  
ATOM    885  CA  CYS A  87      45.045  52.871  46.271  1.00  0.00           C  
ATOM    886  C   CYS A  87      46.235  53.689  46.751  1.00  0.00           C  
ATOM    887  O   CYS A  87      47.054  53.185  47.596  1.00  0.00           O  
ATOM    888  CB  CYS A  87      44.020  52.875  47.383  1.00  0.00           C  
ATOM    889  SG  CYS A  87      43.326  54.564  47.696  1.00  0.00           S  
ATOM    890  H   CYS A  87      45.131  50.743  46.582  1.00  0.00           H  
ATOM    891  HG  CYS A  87      43.058  54.799  46.417  1.00  0.00           H  
ATOM    892  N   LEU A  88      46.120  54.974  46.257  1.00  0.00           N  
ATOM    893  CA  LEU A  88      47.009  56.068  46.589  1.00  0.00           C  
ATOM    894  C   LEU A  88      46.250  57.258  47.300  1.00  0.00           C  
ATOM    895  O   LEU A  88      45.013  57.401  47.188  1.00  0.00           O  
ATOM    896  CB  LEU A  88      47.685  56.476  45.302  1.00  0.00           C  
ATOM    897  CG  LEU A  88      48.740  55.516  44.674  1.00  0.00           C  
ATOM    898  CD1 LEU A  88      49.553  56.152  43.616  1.00  0.00           C  
ATOM    899  CD2 LEU A  88      49.638  55.078  45.773  1.00  0.00           C  
ATOM    900  H   LEU A  88      45.480  55.202  45.523  1.00  0.00           H  
ATOM    901  N   GLN A  89      47.015  58.112  47.955  1.00  0.00           N  
ATOM    902  CA  GLN A  89      46.495  59.273  48.688  1.00  0.00           C  
ATOM    903  C   GLN A  89      45.600  60.264  47.913  1.00  0.00           C  
ATOM    904  O   GLN A  89      44.495  60.437  48.375  1.00  0.00           O  
ATOM    905  CB  GLN A  89      47.563  60.029  49.558  1.00  0.00           C  
ATOM    906  CG  GLN A  89      48.465  59.072  50.391  1.00  0.00           C  
ATOM    907  CD  GLN A  89      49.677  58.820  49.529  1.00  0.00           C  
ATOM    908  NE2 GLN A  89      50.773  59.497  49.661  1.00  0.00           N  
ATOM    909  OE1 GLN A  89      49.679  57.964  48.694  1.00  0.00           O  
ATOM    910  H   GLN A  89      48.019  58.111  47.936  1.00  0.00           H  
ATOM    911 1HE2 GLN A  89      50.872  60.260  50.298  1.00  0.00           H  
ATOM    912 2HE2 GLN A  89      51.516  59.125  49.116  1.00  0.00           H  
ATOM    913  N   ASN A  90      45.861  60.328  46.645  1.00  0.00           N  
ATOM    914  CA  ASN A  90      44.991  60.978  45.591  1.00  0.00           C  
ATOM    915  C   ASN A  90      43.850  60.305  44.858  1.00  0.00           C  
ATOM    916  O   ASN A  90      43.238  60.847  43.892  1.00  0.00           O  
ATOM    917  CB  ASN A  90      45.876  61.774  44.660  1.00  0.00           C  
ATOM    918  CG  ASN A  90      46.496  63.028  45.293  1.00  0.00           C  
ATOM    919  ND2 ASN A  90      45.988  64.181  44.994  1.00  0.00           N  
ATOM    920  OD1 ASN A  90      47.557  63.022  45.885  1.00  0.00           O  
ATOM    921  H   ASN A  90      46.802  60.108  46.413  1.00  0.00           H  
ATOM    922 1HD2 ASN A  90      45.202  64.312  44.393  1.00  0.00           H  
ATOM    923 2HD2 ASN A  90      46.534  64.929  45.363  1.00  0.00           H  
ATOM    924  N   THR A  91      43.606  59.026  45.155  1.00  0.00           N  
ATOM    925  CA  THR A  91      42.556  58.082  44.668  1.00  0.00           C  
ATOM    926  C   THR A  91      41.472  57.650  45.662  1.00  0.00           C  
ATOM    927  O   THR A  91      40.435  57.117  45.267  1.00  0.00           O  
ATOM    928  CB  THR A  91      43.131  56.831  43.949  1.00  0.00           C  
ATOM    929  CG2 THR A  91      43.700  57.274  42.613  1.00  0.00           C  
ATOM    930  OG1 THR A  91      43.962  55.933  44.740  1.00  0.00           O  
ATOM    931  H   THR A  91      44.200  58.492  45.771  1.00  0.00           H  
ATOM    932  HG1 THR A  91      44.261  55.243  44.083  1.00  0.00           H  
ATOM    933  N   VAL A  92      41.739  57.762  46.968  1.00  0.00           N  
ATOM    934  CA  VAL A  92      40.820  57.328  48.037  1.00  0.00           C  
ATOM    935  C   VAL A  92      39.254  57.548  48.062  1.00  0.00           C  
ATOM    936  O   VAL A  92      38.499  56.628  48.184  1.00  0.00           O  
ATOM    937  CB  VAL A  92      41.255  57.679  49.510  1.00  0.00           C  
ATOM    938  CG1 VAL A  92      42.731  57.265  49.672  1.00  0.00           C  
ATOM    939  CG2 VAL A  92      41.136  59.174  49.775  1.00  0.00           C  
ATOM    940  H   VAL A  92      42.711  57.707  47.226  1.00  0.00           H  
ATOM    941  N   ASN A  93      38.853  58.748  47.685  1.00  0.00           N  
ATOM    942  CA  ASN A  93      37.392  59.076  47.498  1.00  0.00           C  
ATOM    943  C   ASN A  93      36.807  58.345  46.307  1.00  0.00           C  
ATOM    944  O   ASN A  93      35.916  57.559  46.535  1.00  0.00           O  
ATOM    945  CB  ASN A  93      37.112  60.547  47.209  1.00  0.00           C  
ATOM    946  CG  ASN A  93      37.361  61.314  48.511  1.00  0.00           C  
ATOM    947  ND2 ASN A  93      36.372  61.970  49.036  1.00  0.00           N  
ATOM    948  OD1 ASN A  93      38.512  61.450  48.889  1.00  0.00           O  
ATOM    949  H   ASN A  93      39.396  59.557  47.910  1.00  0.00           H  
ATOM    950 1HD2 ASN A  93      35.472  61.940  48.602  1.00  0.00           H  
ATOM    951 2HD2 ASN A  93      36.495  62.363  49.948  1.00  0.00           H  
ATOM    952  N   ASP A  94      37.499  58.481  45.087  1.00  0.00           N  
ATOM    953  CA  ASP A  94      37.299  57.633  43.889  1.00  0.00           C  
ATOM    954  C   ASP A  94      37.219  56.118  44.266  1.00  0.00           C  
ATOM    955  O   ASP A  94      36.389  55.463  43.670  1.00  0.00           O  
ATOM    956  CB  ASP A  94      38.457  57.909  42.892  1.00  0.00           C  
ATOM    957  CG  ASP A  94      38.909  59.381  42.655  1.00  0.00           C  
ATOM    958  OD1 ASP A  94      38.991  60.164  43.661  1.00  0.00           O  
ATOM    959  OD2 ASP A  94      39.090  59.843  41.493  1.00  0.00           O1-
ATOM    960  H   ASP A  94      38.125  59.247  44.921  1.00  0.00           H  
ATOM    961  N   PHE A  95      38.131  55.566  45.101  1.00  0.00           N  
ATOM    962  CA  PHE A  95      37.966  54.127  45.616  1.00  0.00           C  
ATOM    963  C   PHE A  95      36.692  53.757  46.312  1.00  0.00           C  
ATOM    964  O   PHE A  95      36.072  52.764  45.902  1.00  0.00           O  
ATOM    965  CB  PHE A  95      39.238  53.720  46.487  1.00  0.00           C  
ATOM    966  CG  PHE A  95      40.058  52.541  46.064  1.00  0.00           C  
ATOM    967  CD1 PHE A  95      40.994  52.764  45.070  1.00  0.00           C  
ATOM    968  CD2 PHE A  95      39.819  51.310  46.609  1.00  0.00           C  
ATOM    969  CE1 PHE A  95      41.730  51.690  44.643  1.00  0.00           C  
ATOM    970  CE2 PHE A  95      40.625  50.226  46.210  1.00  0.00           C  
ATOM    971  CZ  PHE A  95      41.551  50.443  45.246  1.00  0.00           C  
ATOM    972  H   PHE A  95      38.988  56.026  45.317  1.00  0.00           H  
ATOM    973  HD1 PHE A  95      41.253  53.776  44.781  1.00  0.00           H  
ATOM    974  HD2 PHE A  95      38.974  51.252  47.297  1.00  0.00           H  
ATOM    975  HE1 PHE A  95      42.516  51.713  43.889  1.00  0.00           H  
ATOM    976  HE2 PHE A  95      40.727  49.317  46.799  1.00  0.00           H  
ATOM    977  HZ  PHE A  95      42.183  49.644  44.845  1.00  0.00           H  
ATOM    978  N   TRP A  96      36.224  54.674  47.171  1.00  0.00           N  
ATOM    979  CA  TRP A  96      34.980  54.526  47.921  1.00  0.00           C  
ATOM    980  C   TRP A  96      33.749  54.703  47.054  1.00  0.00           C  
ATOM    981  O   TRP A  96      32.750  54.005  47.260  1.00  0.00           O  
ATOM    982  CB  TRP A  96      34.930  55.452  49.164  1.00  0.00           C  
ATOM    983  CG  TRP A  96      35.479  54.790  50.421  1.00  0.00           C  
ATOM    984  CD1 TRP A  96      36.414  55.319  51.202  1.00  0.00           C  
ATOM    985  CD2 TRP A  96      35.324  53.484  50.837  1.00  0.00           C  
ATOM    986  CE2 TRP A  96      36.235  53.306  51.897  1.00  0.00           C  
ATOM    987  CE3 TRP A  96      34.495  52.456  50.417  1.00  0.00           C  
ATOM    988  NE1 TRP A  96      36.854  54.443  52.067  1.00  0.00           N  
ATOM    989  CZ2 TRP A  96      36.296  52.045  52.462  1.00  0.00           C  
ATOM    990  CZ3 TRP A  96      34.652  51.168  50.970  1.00  0.00           C  
ATOM    991  CH2 TRP A  96      35.552  50.996  51.960  1.00  0.00           C  
ATOM    992  H   TRP A  96      36.853  55.302  47.625  1.00  0.00           H  
ATOM    993  HD1 TRP A  96      36.729  56.348  50.999  1.00  0.00           H  
ATOM    994  HE1 TRP A  96      37.604  54.695  52.673  1.00  0.00           H  
ATOM    995  HE3 TRP A  96      33.668  52.763  49.767  1.00  0.00           H  
ATOM    996  HZ2 TRP A  96      36.552  51.897  53.516  1.00  0.00           H  
ATOM    997  HZ3 TRP A  96      34.041  50.333  50.640  1.00  0.00           H  
ATOM    998  HH2 TRP A  96      35.583  50.042  52.465  1.00  0.00           H  
ATOM    999  N   ARG A  97      33.809  55.655  46.174  1.00  0.00           N  
ATOM   1000  CA  ARG A  97      32.762  55.929  45.123  1.00  0.00           C  
ATOM   1001  C   ARG A  97      32.612  54.810  44.101  1.00  0.00           C  
ATOM   1002  O   ARG A  97      31.518  54.331  43.895  1.00  0.00           O  
ATOM   1003  CB  ARG A  97      32.942  57.256  44.364  1.00  0.00           C  
ATOM   1004  CG  ARG A  97      32.938  58.489  45.343  1.00  0.00           C  
ATOM   1005  CD  ARG A  97      33.381  59.784  44.767  1.00  0.00           C  
ATOM   1006  NE  ARG A  97      32.217  60.487  44.152  1.00  0.00           N  
ATOM   1007  CZ  ARG A  97      32.132  60.721  42.855  1.00  0.00           C  
ATOM   1008  NH1 ARG A  97      33.123  60.352  42.100  1.00  0.00           N1+
ATOM   1009  NH2 ARG A  97      31.067  61.121  42.227  1.00  0.00           N  
ATOM   1010  H   ARG A  97      34.612  56.255  46.112  1.00  0.00           H  
ATOM   1011  HE  ARG A  97      31.485  60.800  44.751  1.00  0.00           H  
ATOM   1012 1HH1 ARG A  97      33.921  59.963  42.547  1.00  0.00           H  
ATOM   1013 2HH1 ARG A  97      33.107  60.525  41.116  1.00  0.00           H  
ATOM   1014 1HH2 ARG A  97      30.219  61.243  42.733  1.00  0.00           H  
ATOM   1015 2HH2 ARG A  97      31.126  61.542  41.324  1.00  0.00           H  
ATOM   1016  N   MET A  98      33.789  54.297  43.609  1.00  0.00           N  
ATOM   1017  CA  MET A  98      33.710  53.031  42.816  1.00  0.00           C  
ATOM   1018  C   MET A  98      32.984  51.842  43.486  1.00  0.00           C  
ATOM   1019  O   MET A  98      32.089  51.279  42.887  1.00  0.00           O  
ATOM   1020  CB  MET A  98      35.055  52.488  42.319  1.00  0.00           C  
ATOM   1021  CG  MET A  98      34.936  51.899  40.959  1.00  0.00           C  
ATOM   1022  SD  MET A  98      36.452  51.470  40.057  1.00  0.00           S  
ATOM   1023  CE  MET A  98      37.326  50.479  41.204  1.00  0.00           C  
ATOM   1024  H   MET A  98      34.571  54.867  43.360  1.00  0.00           H  
ATOM   1025  N   VAL A  99      33.365  51.397  44.665  1.00  0.00           N  
ATOM   1026  CA  VAL A  99      32.603  50.349  45.378  1.00  0.00           C  
ATOM   1027  C   VAL A  99      31.148  50.693  45.691  1.00  0.00           C  
ATOM   1028  O   VAL A  99      30.303  49.808  45.654  1.00  0.00           O  
ATOM   1029  CB  VAL A  99      33.383  49.797  46.589  1.00  0.00           C  
ATOM   1030  CG1 VAL A  99      33.205  50.558  47.918  1.00  0.00           C  
ATOM   1031  CG2 VAL A  99      33.204  48.267  46.800  1.00  0.00           C  
ATOM   1032  H   VAL A  99      34.286  51.499  45.024  1.00  0.00           H  
ATOM   1033  N   PHE A 100      30.768  51.977  45.930  1.00  0.00           N  
ATOM   1034  CA  PHE A 100      29.347  52.305  46.103  1.00  0.00           C  
ATOM   1035  C   PHE A 100      28.422  52.317  44.824  1.00  0.00           C  
ATOM   1036  O   PHE A 100      27.436  51.685  44.724  1.00  0.00           O  
ATOM   1037  CB  PHE A 100      29.134  53.576  46.968  1.00  0.00           C  
ATOM   1038  CG  PHE A 100      27.766  53.771  47.669  1.00  0.00           C  
ATOM   1039  CD1 PHE A 100      26.855  54.684  47.181  1.00  0.00           C  
ATOM   1040  CD2 PHE A 100      27.540  53.005  48.753  1.00  0.00           C  
ATOM   1041  CE1 PHE A 100      25.575  54.711  47.740  1.00  0.00           C  
ATOM   1042  CE2 PHE A 100      26.338  53.170  49.430  1.00  0.00           C  
ATOM   1043  CZ  PHE A 100      25.340  53.995  48.911  1.00  0.00           C  
ATOM   1044  H   PHE A 100      31.426  52.686  46.167  1.00  0.00           H  
ATOM   1045  HD1 PHE A 100      26.967  54.963  46.134  1.00  0.00           H  
ATOM   1046  HD2 PHE A 100      28.187  52.184  49.055  1.00  0.00           H  
ATOM   1047  HE1 PHE A 100      24.822  55.449  47.448  1.00  0.00           H  
ATOM   1048  HE2 PHE A 100      26.299  52.785  50.451  1.00  0.00           H  
ATOM   1049  HZ  PHE A 100      24.451  54.222  49.502  1.00  0.00           H  
ATOM   1050  N   GLN A 101      29.028  52.761  43.717  1.00  0.00           N  
ATOM   1051  CA  GLN A 101      28.322  53.049  42.411  1.00  0.00           C  
ATOM   1052  C   GLN A 101      27.504  51.950  41.745  1.00  0.00           C  
ATOM   1053  O   GLN A 101      26.252  51.917  41.835  1.00  0.00           O  
ATOM   1054  CB  GLN A 101      29.246  53.793  41.412  1.00  0.00           C  
ATOM   1055  CG  GLN A 101      28.477  54.237  40.137  1.00  0.00           C  
ATOM   1056  CD  GLN A 101      29.520  54.841  39.173  1.00  0.00           C  
ATOM   1057  NE2 GLN A 101      29.606  54.283  38.034  1.00  0.00           N  
ATOM   1058  OE1 GLN A 101      30.007  55.960  39.480  1.00  0.00           O  
ATOM   1059  H   GLN A 101      29.897  53.257  43.770  1.00  0.00           H  
ATOM   1060 1HE2 GLN A 101      29.118  53.428  37.860  1.00  0.00           H  
ATOM   1061 2HE2 GLN A 101      30.286  54.616  37.383  1.00  0.00           H  
ATOM   1062  N   GLU A 102      28.203  50.893  41.328  1.00  0.00           N  
ATOM   1063  CA  GLU A 102      27.535  49.800  40.545  1.00  0.00           C  
ATOM   1064  C   GLU A 102      26.730  48.778  41.358  1.00  0.00           C  
ATOM   1065  O   GLU A 102      26.071  47.880  40.763  1.00  0.00           O  
ATOM   1066  CB  GLU A 102      28.487  49.055  39.566  1.00  0.00           C  
ATOM   1067  CG  GLU A 102      29.029  50.056  38.554  1.00  0.00           C  
ATOM   1068  CD  GLU A 102      28.093  50.563  37.473  1.00  0.00           C  
ATOM   1069  OE1 GLU A 102      27.260  49.904  36.808  1.00  0.00           O  
ATOM   1070  OE2 GLU A 102      28.241  51.763  37.115  1.00  0.00           O1-
ATOM   1071  H   GLU A 102      29.104  50.697  41.728  1.00  0.00           H  
ATOM   1072  N   ASN A 103      26.669  49.099  42.663  1.00  0.00           N  
ATOM   1073  CA  ASN A 103      26.104  48.303  43.782  1.00  0.00           C  
ATOM   1074  C   ASN A 103      26.959  47.094  44.132  1.00  0.00           C  
ATOM   1075  O   ASN A 103      26.475  45.977  44.277  1.00  0.00           O  
ATOM   1076  CB  ASN A 103      24.620  47.973  43.591  1.00  0.00           C  
ATOM   1077  CG  ASN A 103      23.746  49.166  43.794  1.00  0.00           C  
ATOM   1078  ND2 ASN A 103      22.666  49.016  44.618  1.00  0.00           N  
ATOM   1079  OD1 ASN A 103      24.016  50.273  43.297  1.00  0.00           O  
ATOM   1080  H   ASN A 103      26.890  50.038  42.941  1.00  0.00           H  
ATOM   1081 1HD2 ASN A 103      22.314  48.158  44.991  1.00  0.00           H  
ATOM   1082 2HD2 ASN A 103      21.974  49.726  44.507  1.00  0.00           H  
ATOM   1083  N   SER A 104      28.278  47.204  44.144  1.00  0.00           N  
ATOM   1084  CA  SER A 104      29.258  46.165  44.608  1.00  0.00           C  
ATOM   1085  C   SER A 104      29.050  45.685  46.013  1.00  0.00           C  
ATOM   1086  O   SER A 104      28.788  46.431  46.955  1.00  0.00           O  
ATOM   1087  CB  SER A 104      30.671  46.566  44.365  1.00  0.00           C  
ATOM   1088  OG  SER A 104      30.921  46.703  42.952  1.00  0.00           O  
ATOM   1089  H   SER A 104      28.693  47.926  43.597  1.00  0.00           H  
ATOM   1090  HG  SER A 104      31.425  45.918  42.595  1.00  0.00           H  
ATOM   1091  N   ARG A 105      29.105  44.411  46.097  1.00  0.00           N  
ATOM   1092  CA  ARG A 105      28.889  43.615  47.353  1.00  0.00           C  
ATOM   1093  C   ARG A 105      30.110  42.959  47.912  1.00  0.00           C  
ATOM   1094  O   ARG A 105      30.624  43.553  48.865  1.00  0.00           O  
ATOM   1095  CB  ARG A 105      27.828  42.489  47.270  1.00  0.00           C  
ATOM   1096  CG  ARG A 105      26.401  43.011  47.440  1.00  0.00           C  
ATOM   1097  CD  ARG A 105      26.069  43.578  48.819  1.00  0.00           C  
ATOM   1098  NE  ARG A 105      24.752  44.180  48.819  1.00  0.00           N  
ATOM   1099  CZ  ARG A 105      24.125  44.619  49.856  1.00  0.00           C  
ATOM   1100  NH1 ARG A 105      24.647  44.630  51.069  1.00  0.00           N1+
ATOM   1101  NH2 ARG A 105      22.858  44.988  49.840  1.00  0.00           N  
ATOM   1102  H   ARG A 105      29.297  43.762  45.351  1.00  0.00           H  
ATOM   1103  HE  ARG A 105      24.304  44.426  47.957  1.00  0.00           H  
ATOM   1104 1HH1 ARG A 105      25.632  44.560  51.166  1.00  0.00           H  
ATOM   1105 2HH1 ARG A 105      24.004  44.553  51.831  1.00  0.00           H  
ATOM   1106 1HH2 ARG A 105      22.396  45.093  48.958  1.00  0.00           H  
ATOM   1107 2HH2 ARG A 105      22.200  44.881  50.585  1.00  0.00           H  
ATOM   1108  N   VAL A 106      30.840  42.263  47.079  1.00  0.00           N  
ATOM   1109  CA  VAL A 106      31.996  41.440  47.421  1.00  0.00           C  
ATOM   1110  C   VAL A 106      33.315  41.986  46.872  1.00  0.00           C  
ATOM   1111  O   VAL A 106      33.572  42.304  45.717  1.00  0.00           O  
ATOM   1112  CB  VAL A 106      31.777  39.964  46.908  1.00  0.00           C  
ATOM   1113  CG1 VAL A 106      32.934  39.136  47.331  1.00  0.00           C  
ATOM   1114  CG2 VAL A 106      30.508  39.357  47.450  1.00  0.00           C  
ATOM   1115  H   VAL A 106      30.579  42.308  46.123  1.00  0.00           H  
ATOM   1116  N   ILE A 107      34.147  42.431  47.782  1.00  0.00           N  
ATOM   1117  CA  ILE A 107      35.586  42.745  47.525  1.00  0.00           C  
ATOM   1118  C   ILE A 107      36.503  41.551  47.821  1.00  0.00           C  
ATOM   1119  O   ILE A 107      36.252  40.778  48.736  1.00  0.00           O  
ATOM   1120  CB  ILE A 107      36.168  44.007  48.189  1.00  0.00           C  
ATOM   1121  CG1 ILE A 107      35.247  45.201  48.173  1.00  0.00           C  
ATOM   1122  CG2 ILE A 107      37.558  44.433  47.685  1.00  0.00           C  
ATOM   1123  CD  ILE A 107      34.387  45.507  49.339  1.00  0.00           C  
ATOM   1124  H   ILE A 107      33.833  42.765  48.674  1.00  0.00           H  
ATOM   1125  N   VAL A 108      37.503  41.418  46.969  1.00  0.00           N  
ATOM   1126  CA  VAL A 108      38.620  40.577  47.124  1.00  0.00           C  
ATOM   1127  C   VAL A 108      39.887  41.412  46.918  1.00  0.00           C  
ATOM   1128  O   VAL A 108      40.030  42.205  46.006  1.00  0.00           O  
ATOM   1129  CB  VAL A 108      38.572  39.467  46.047  1.00  0.00           C  
ATOM   1130  CG1 VAL A 108      39.794  38.587  46.200  1.00  0.00           C  
ATOM   1131  CG2 VAL A 108      37.390  38.621  46.442  1.00  0.00           C  
ATOM   1132  H   VAL A 108      37.485  41.862  46.067  1.00  0.00           H  
ATOM   1133  N   MET A 109      40.775  41.285  47.935  1.00  0.00           N  
ATOM   1134  CA  MET A 109      42.052  41.959  48.041  1.00  0.00           C  
ATOM   1135  C   MET A 109      43.147  40.881  48.513  1.00  0.00           C  
ATOM   1136  O   MET A 109      42.884  39.947  49.299  1.00  0.00           O  
ATOM   1137  CB  MET A 109      42.063  43.092  49.067  1.00  0.00           C  
ATOM   1138  CG  MET A 109      43.270  44.055  49.205  1.00  0.00           C  
ATOM   1139  SD  MET A 109      43.038  45.129  50.666  1.00  0.00           S  
ATOM   1140  CE  MET A 109      44.364  46.176  50.152  1.00  0.00           C  
ATOM   1141  H   MET A 109      40.615  40.603  48.650  1.00  0.00           H  
ATOM   1142  N   THR A 110      44.339  40.944  47.871  1.00  0.00           N  
ATOM   1143  CA  THR A 110      45.476  40.072  48.207  1.00  0.00           C  
ATOM   1144  C   THR A 110      46.835  40.710  48.563  1.00  0.00           C  
ATOM   1145  O   THR A 110      47.801  40.068  49.000  1.00  0.00           O  
ATOM   1146  CB  THR A 110      45.585  38.861  47.222  1.00  0.00           C  
ATOM   1147  CG2 THR A 110      44.449  37.854  47.344  1.00  0.00           C  
ATOM   1148  OG1 THR A 110      45.644  39.465  45.915  1.00  0.00           O  
ATOM   1149  H   THR A 110      44.439  41.254  46.933  1.00  0.00           H  
ATOM   1150  HG1 THR A 110      44.741  39.356  45.506  1.00  0.00           H  
ATOM   1151  N   THR A 111      46.814  42.008  48.866  1.00  0.00           N  
ATOM   1152  CA  THR A 111      47.946  42.792  49.291  1.00  0.00           C  
ATOM   1153  C   THR A 111      47.914  43.314  50.771  1.00  0.00           C  
ATOM   1154  O   THR A 111      46.833  43.805  51.181  1.00  0.00           O  
ATOM   1155  CB  THR A 111      47.945  44.089  48.410  1.00  0.00           C  
ATOM   1156  CG2 THR A 111      49.022  43.974  47.293  1.00  0.00           C  
ATOM   1157  OG1 THR A 111      46.578  44.466  47.996  1.00  0.00           O  
ATOM   1158  H   THR A 111      45.987  42.573  48.810  1.00  0.00           H  
ATOM   1159  HG1 THR A 111      46.329  45.407  47.771  1.00  0.00           H  
ATOM   1160  N   LYS A 112      49.119  43.303  51.478  1.00  0.00           N  
ATOM   1161  CA  LYS A 112      49.156  43.955  52.806  1.00  0.00           C  
ATOM   1162  C   LYS A 112      49.669  45.419  52.607  1.00  0.00           C  
ATOM   1163  O   LYS A 112      50.266  45.686  51.553  1.00  0.00           O  
ATOM   1164  CB  LYS A 112      49.983  43.063  53.798  1.00  0.00           C  
ATOM   1165  CG  LYS A 112      49.264  41.822  54.321  1.00  0.00           C  
ATOM   1166  CD  LYS A 112      50.148  40.878  55.154  1.00  0.00           C  
ATOM   1167  CE  LYS A 112      51.414  40.566  54.434  1.00  0.00           C  
ATOM   1168  NZ  LYS A 112      51.320  39.815  53.145  1.00  0.00           N1+
ATOM   1169  H   LYS A 112      50.004  43.021  51.092  1.00  0.00           H  
ATOM   1170  HZ1 LYS A 112      51.038  40.354  52.357  1.00  0.00           H  
ATOM   1171  HZ2 LYS A 112      52.188  39.338  52.973  1.00  0.00           H  
ATOM   1172  HZ3 LYS A 112      50.665  39.067  53.211  1.00  0.00           H  
ATOM   1173  N   GLU A 113      49.157  46.381  53.414  1.00  0.00           N  
ATOM   1174  CA  GLU A 113      49.224  47.865  53.140  1.00  0.00           C  
ATOM   1175  C   GLU A 113      50.639  48.348  52.781  1.00  0.00           C  
ATOM   1176  O   GLU A 113      50.821  48.980  51.718  1.00  0.00           O  
ATOM   1177  CB  GLU A 113      48.561  48.732  54.240  1.00  0.00           C  
ATOM   1178  CG  GLU A 113      47.124  48.445  54.726  1.00  0.00           C  
ATOM   1179  CD  GLU A 113      47.109  47.270  55.709  1.00  0.00           C  
ATOM   1180  OE1 GLU A 113      47.413  47.491  56.916  1.00  0.00           O  
ATOM   1181  OE2 GLU A 113      46.878  46.119  55.305  1.00  0.00           O1-
ATOM   1182  H   GLU A 113      48.560  46.102  54.168  1.00  0.00           H  
ATOM   1183  N   VAL A 114      51.570  47.915  53.607  1.00  0.00           N  
ATOM   1184  CA  VAL A 114      53.043  47.931  53.529  1.00  0.00           C  
ATOM   1185  C   VAL A 114      53.623  46.476  53.496  1.00  0.00           C  
ATOM   1186  O   VAL A 114      53.204  45.700  54.267  1.00  0.00           O  
ATOM   1187  CB  VAL A 114      53.685  48.746  54.753  1.00  0.00           C  
ATOM   1188  CG1 VAL A 114      53.511  48.003  56.124  1.00  0.00           C  
ATOM   1189  CG2 VAL A 114      55.168  48.977  54.430  1.00  0.00           C  
ATOM   1190  H   VAL A 114      51.206  47.500  54.442  1.00  0.00           H  
ATOM   1191  N   GLU A 115      54.559  46.278  52.580  1.00  0.00           N  
ATOM   1192  CA  GLU A 115      55.197  44.960  52.344  1.00  0.00           C  
ATOM   1193  C   GLU A 115      56.702  45.078  52.067  1.00  0.00           C  
ATOM   1194  O   GLU A 115      57.127  45.845  51.186  1.00  0.00           O  
ATOM   1195  CB  GLU A 115      54.642  44.099  51.251  1.00  0.00           C  
ATOM   1196  CG  GLU A 115      53.231  43.656  51.476  1.00  0.00           C  
ATOM   1197  CD  GLU A 115      52.624  42.589  50.508  1.00  0.00           C  
ATOM   1198  OE1 GLU A 115      51.659  41.892  50.814  1.00  0.00           O  
ATOM   1199  OE2 GLU A 115      53.126  42.559  49.348  1.00  0.00           O1-
ATOM   1200  H   GLU A 115      55.124  47.018  52.207  1.00  0.00           H  
ATOM   1201  N   ARG A 116      57.514  44.634  53.019  1.00  0.00           N  
ATOM   1202  CA  ARG A 116      59.010  44.766  53.053  1.00  0.00           C  
ATOM   1203  C   ARG A 116      59.538  46.173  52.666  1.00  0.00           C  
ATOM   1204  O   ARG A 116      59.938  46.374  51.513  1.00  0.00           O  
ATOM   1205  CB  ARG A 116      59.551  43.571  52.190  1.00  0.00           C  
ATOM   1206  CG  ARG A 116      59.485  42.216  52.827  1.00  0.00           C  
ATOM   1207  CD  ARG A 116      60.119  41.213  51.887  1.00  0.00           C  
ATOM   1208  NE  ARG A 116      61.510  41.554  51.600  1.00  0.00           N  
ATOM   1209  CZ  ARG A 116      62.524  40.826  52.091  1.00  0.00           C  
ATOM   1210  NH1 ARG A 116      62.332  39.823  52.929  1.00  0.00           N1+
ATOM   1211  NH2 ARG A 116      63.775  40.865  51.529  1.00  0.00           N  
ATOM   1212  H   ARG A 116      57.121  44.020  53.708  1.00  0.00           H  
ATOM   1213  HE  ARG A 116      61.616  42.322  50.962  1.00  0.00           H  
ATOM   1214 1HH1 ARG A 116      61.379  39.571  53.094  1.00  0.00           H  
ATOM   1215 2HH1 ARG A 116      63.001  39.222  53.366  1.00  0.00           H  
ATOM   1216 1HH2 ARG A 116      63.948  41.458  50.740  1.00  0.00           H  
ATOM   1217 2HH2 ARG A 116      64.493  40.184  51.688  1.00  0.00           H  
ATOM   1218  N   GLY A 117      59.490  47.104  53.577  1.00  0.00           N  
ATOM   1219  CA  GLY A 117      59.877  48.533  53.445  1.00  0.00           C  
ATOM   1220  C   GLY A 117      58.897  49.346  52.545  1.00  0.00           C  
ATOM   1221  O   GLY A 117      58.478  50.443  52.918  1.00  0.00           O  
ATOM   1222  H   GLY A 117      59.307  46.892  54.542  1.00  0.00           H  
ATOM   1223  N   LYS A 118      58.659  48.741  51.382  1.00  0.00           N  
ATOM   1224  CA  LYS A 118      57.903  49.455  50.359  1.00  0.00           C  
ATOM   1225  C   LYS A 118      56.363  49.267  50.572  1.00  0.00           C  
ATOM   1226  O   LYS A 118      55.972  48.269  51.157  1.00  0.00           O  
ATOM   1227  CB  LYS A 118      58.102  48.815  49.051  1.00  0.00           C  
ATOM   1228  CG  LYS A 118      59.374  49.174  48.336  1.00  0.00           C  
ATOM   1229  CD  LYS A 118      59.859  48.090  47.327  1.00  0.00           C  
ATOM   1230  CE  LYS A 118      61.373  48.318  47.043  1.00  0.00           C  
ATOM   1231  NZ  LYS A 118      62.218  48.729  48.226  1.00  0.00           N1+
ATOM   1232  H   LYS A 118      58.971  47.797  51.314  1.00  0.00           H  
ATOM   1233  HZ1 LYS A 118      63.050  49.184  47.922  1.00  0.00           H  
ATOM   1234  HZ2 LYS A 118      61.719  49.470  48.686  1.00  0.00           H  
ATOM   1235  HZ3 LYS A 118      62.403  48.049  48.937  1.00  0.00           H  
ATOM   1236  N   SER A 119      55.594  50.176  50.079  1.00  0.00           N  
ATOM   1237  CA  SER A 119      54.092  50.165  50.157  1.00  0.00           C  
ATOM   1238  C   SER A 119      53.394  49.552  48.922  1.00  0.00           C  
ATOM   1239  O   SER A 119      53.941  49.480  47.853  1.00  0.00           O  
ATOM   1240  CB  SER A 119      53.529  51.576  50.324  1.00  0.00           C  
ATOM   1241  OG  SER A 119      54.099  52.541  49.434  1.00  0.00           O  
ATOM   1242  H   SER A 119      55.982  51.054  49.783  1.00  0.00           H  
ATOM   1243  HG  SER A 119      53.803  53.406  49.848  1.00  0.00           H  
ATOM   1244  N   LYS A 120      52.283  48.891  49.241  1.00  0.00           N  
ATOM   1245  CA  LYS A 120      51.417  48.332  48.219  1.00  0.00           C  
ATOM   1246  C   LYS A 120      50.035  48.988  48.097  1.00  0.00           C  
ATOM   1247  O   LYS A 120      49.548  49.101  46.995  1.00  0.00           O  
ATOM   1248  CB  LYS A 120      51.149  46.823  48.372  1.00  0.00           C  
ATOM   1249  CG  LYS A 120      52.448  45.993  48.418  1.00  0.00           C  
ATOM   1250  CD  LYS A 120      53.031  45.814  47.084  1.00  0.00           C  
ATOM   1251  CE  LYS A 120      54.326  45.017  47.148  1.00  0.00           C  
ATOM   1252  NZ  LYS A 120      54.864  44.581  45.813  1.00  0.00           N1+
ATOM   1253  H   LYS A 120      51.999  48.746  50.194  1.00  0.00           H  
ATOM   1254  HZ1 LYS A 120      54.200  43.981  45.378  1.00  0.00           H  
ATOM   1255  HZ2 LYS A 120      55.049  45.382  45.250  1.00  0.00           H  
ATOM   1256  HZ3 LYS A 120      55.748  44.147  45.979  1.00  0.00           H  
ATOM   1257  N   CYS A 121      49.486  49.518  49.176  1.00  0.00           N  
ATOM   1258  CA  CYS A 121      48.230  50.241  49.155  1.00  0.00           C  
ATOM   1259  C   CYS A 121      48.089  51.177  50.340  1.00  0.00           C  
ATOM   1260  O   CYS A 121      48.358  50.905  51.532  1.00  0.00           O  
ATOM   1261  CB  CYS A 121      47.011  49.308  49.125  1.00  0.00           C  
ATOM   1262  SG  CYS A 121      45.345  49.957  48.674  1.00  0.00           S  
ATOM   1263  H   CYS A 121      49.848  49.413  50.102  1.00  0.00           H  
ATOM   1264  HG  CYS A 121      45.095  50.623  49.802  1.00  0.00           H  
ATOM   1265  N   VAL A 122      47.557  52.367  50.069  1.00  0.00           N  
ATOM   1266  CA  VAL A 122      47.033  53.211  51.176  1.00  0.00           C  
ATOM   1267  C   VAL A 122      45.802  52.446  51.867  1.00  0.00           C  
ATOM   1268  O   VAL A 122      44.970  51.982  51.098  1.00  0.00           O  
ATOM   1269  CB  VAL A 122      46.654  54.659  50.761  1.00  0.00           C  
ATOM   1270  CG1 VAL A 122      46.128  55.414  52.034  1.00  0.00           C  
ATOM   1271  CG2 VAL A 122      47.864  55.306  50.079  1.00  0.00           C  
ATOM   1272  H   VAL A 122      47.643  52.879  49.219  1.00  0.00           H  
ATOM   1273  N   LYS A 123      45.609  52.477  53.197  1.00  0.00           N  
ATOM   1274  CA  LYS A 123      44.340  51.968  53.822  1.00  0.00           C  
ATOM   1275  C   LYS A 123      43.177  52.945  53.740  1.00  0.00           C  
ATOM   1276  O   LYS A 123      43.106  53.940  54.508  1.00  0.00           O  
ATOM   1277  CB  LYS A 123      44.785  51.735  55.275  1.00  0.00           C  
ATOM   1278  CG  LYS A 123      43.647  50.969  56.023  1.00  0.00           C  
ATOM   1279  CD  LYS A 123      43.942  50.752  57.471  1.00  0.00           C  
ATOM   1280  CE  LYS A 123      42.758  50.134  58.200  1.00  0.00           C  
ATOM   1281  NZ  LYS A 123      43.062  49.518  59.494  1.00  0.00           N1+
ATOM   1282  H   LYS A 123      46.300  52.852  53.806  1.00  0.00           H  
ATOM   1283  HZ1 LYS A 123      43.020  50.219  60.211  1.00  0.00           H  
ATOM   1284  HZ2 LYS A 123      42.358  48.867  59.786  1.00  0.00           H  
ATOM   1285  HZ3 LYS A 123      43.911  48.974  59.478  1.00  0.00           H  
ATOM   1286  N   TYR A 124      42.366  52.755  52.741  1.00  0.00           N  
ATOM   1287  CA  TYR A 124      41.166  53.543  52.503  1.00  0.00           C  
ATOM   1288  C   TYR A 124      40.019  53.273  53.479  1.00  0.00           C  
ATOM   1289  O   TYR A 124      39.112  54.104  53.668  1.00  0.00           O  
ATOM   1290  CB  TYR A 124      40.687  53.345  51.061  1.00  0.00           C  
ATOM   1291  CG  TYR A 124      40.463  51.893  50.586  1.00  0.00           C  
ATOM   1292  CD1 TYR A 124      41.431  51.204  49.854  1.00  0.00           C  
ATOM   1293  CD2 TYR A 124      39.181  51.329  50.724  1.00  0.00           C  
ATOM   1294  CE1 TYR A 124      41.100  49.894  49.394  1.00  0.00           C  
ATOM   1295  CE2 TYR A 124      38.945  50.035  50.290  1.00  0.00           C  
ATOM   1296  CZ  TYR A 124      39.901  49.251  49.744  1.00  0.00           C  
ATOM   1297  OH  TYR A 124      39.657  48.043  49.224  1.00  0.00           O  
ATOM   1298  H   TYR A 124      42.679  52.225  51.953  1.00  0.00           H  
ATOM   1299  HD1 TYR A 124      42.387  51.616  49.528  1.00  0.00           H  
ATOM   1300  HD2 TYR A 124      38.423  51.713  51.400  1.00  0.00           H  
ATOM   1301  HE1 TYR A 124      41.826  49.377  48.769  1.00  0.00           H  
ATOM   1302  HE2 TYR A 124      37.965  49.666  50.593  1.00  0.00           H  
ATOM   1303  HH  TYR A 124      38.794  47.798  49.675  1.00  0.00           H  
ATOM   1304  N   TRP A 125      39.952  52.044  54.026  1.00  0.00           N  
ATOM   1305  CA  TRP A 125      39.133  51.650  55.188  1.00  0.00           C  
ATOM   1306  C   TRP A 125      39.755  52.042  56.552  1.00  0.00           C  
ATOM   1307  O   TRP A 125      40.904  52.277  56.612  1.00  0.00           O  
ATOM   1308  CB  TRP A 125      38.696  50.140  55.077  1.00  0.00           C  
ATOM   1309  CG  TRP A 125      39.701  49.057  55.282  1.00  0.00           C  
ATOM   1310  CD1 TRP A 125      40.017  48.758  56.494  1.00  0.00           C  
ATOM   1311  CD2 TRP A 125      40.638  48.560  54.447  1.00  0.00           C  
ATOM   1312  CE2 TRP A 125      41.616  47.930  55.215  1.00  0.00           C  
ATOM   1313  CE3 TRP A 125      40.781  48.603  53.045  1.00  0.00           C  
ATOM   1314  NE1 TRP A 125      41.158  48.083  56.476  1.00  0.00           N  
ATOM   1315  CZ2 TRP A 125      42.706  47.456  54.633  1.00  0.00           C  
ATOM   1316  CZ3 TRP A 125      41.907  47.997  52.410  1.00  0.00           C  
ATOM   1317  CH2 TRP A 125      42.929  47.437  53.251  1.00  0.00           C  
ATOM   1318  H   TRP A 125      40.383  51.338  53.466  1.00  0.00           H  
ATOM   1319  HD1 TRP A 125      39.329  48.877  57.335  1.00  0.00           H  
ATOM   1320  HE1 TRP A 125      41.515  47.560  57.250  1.00  0.00           H  
ATOM   1321  HE3 TRP A 125      40.121  49.221  52.446  1.00  0.00           H  
ATOM   1322  HZ2 TRP A 125      43.473  47.037  55.284  1.00  0.00           H  
ATOM   1323  HZ3 TRP A 125      42.205  48.288  51.406  1.00  0.00           H  
ATOM   1324  HH2 TRP A 125      43.884  47.217  52.778  1.00  0.00           H  
ATOM   1325  N   PRO A 126      38.834  52.561  57.435  1.00  0.00           N  
ATOM   1326  CA  PRO A 126      39.077  52.862  58.889  1.00  0.00           C  
ATOM   1327  C   PRO A 126      38.864  51.613  59.795  1.00  0.00           C  
ATOM   1328  O   PRO A 126      38.585  50.560  59.225  1.00  0.00           O  
ATOM   1329  CB  PRO A 126      38.125  54.055  59.196  1.00  0.00           C  
ATOM   1330  CG  PRO A 126      36.870  53.673  58.418  1.00  0.00           C  
ATOM   1331  CD  PRO A 126      37.531  53.177  57.112  1.00  0.00           C  
ATOM   1332  N   ASP A 127      38.966  51.938  61.113  1.00  0.00           N  
ATOM   1333  CA  ASP A 127      38.971  51.025  62.258  1.00  0.00           C  
ATOM   1334  C   ASP A 127      37.644  50.452  62.699  1.00  0.00           C  
ATOM   1335  O   ASP A 127      36.615  51.010  62.360  1.00  0.00           O  
ATOM   1336  CB  ASP A 127      39.711  51.665  63.400  1.00  0.00           C  
ATOM   1337  CG  ASP A 127      40.842  50.881  64.071  1.00  0.00           C  
ATOM   1338  OD1 ASP A 127      42.055  51.014  63.745  1.00  0.00           O  
ATOM   1339  OD2 ASP A 127      40.416  49.950  64.803  1.00  0.00           O1-
ATOM   1340  H   ASP A 127      38.822  52.879  61.396  1.00  0.00           H  
ATOM   1341  N   GLU A 128      37.701  49.463  63.627  1.00  0.00           N  
ATOM   1342  CA  GLU A 128      36.491  48.745  64.044  1.00  0.00           C  
ATOM   1343  C   GLU A 128      35.518  49.751  64.785  1.00  0.00           C  
ATOM   1344  O   GLU A 128      35.857  50.641  65.634  1.00  0.00           O  
ATOM   1345  CB  GLU A 128      36.989  47.557  64.938  1.00  0.00           C  
ATOM   1346  CG  GLU A 128      38.033  46.670  64.185  1.00  0.00           C  
ATOM   1347  CD  GLU A 128      37.891  45.292  64.746  1.00  0.00           C  
ATOM   1348  OE1 GLU A 128      36.964  44.598  64.217  1.00  0.00           O  
ATOM   1349  OE2 GLU A 128      38.529  44.952  65.747  1.00  0.00           O1-
ATOM   1350  H   GLU A 128      38.513  49.315  64.188  1.00  0.00           H  
ATOM   1351  N   TYR A 129      34.389  49.851  64.080  1.00  0.00           N  
ATOM   1352  CA  TYR A 129      33.238  50.760  64.474  1.00  0.00           C  
ATOM   1353  C   TYR A 129      33.497  52.274  64.371  1.00  0.00           C  
ATOM   1354  O   TYR A 129      32.594  53.037  64.344  1.00  0.00           O  
ATOM   1355  CB  TYR A 129      32.472  50.418  65.770  1.00  0.00           C  
ATOM   1356  CG  TYR A 129      31.424  49.316  65.635  1.00  0.00           C  
ATOM   1357  CD1 TYR A 129      30.077  49.673  65.693  1.00  0.00           C  
ATOM   1358  CD2 TYR A 129      31.775  47.943  65.634  1.00  0.00           C  
ATOM   1359  CE1 TYR A 129      29.140  48.716  65.714  1.00  0.00           C  
ATOM   1360  CE2 TYR A 129      30.785  47.015  65.776  1.00  0.00           C  
ATOM   1361  CZ  TYR A 129      29.431  47.353  65.705  1.00  0.00           C  
ATOM   1362  OH  TYR A 129      28.475  46.450  65.442  1.00  0.00           O  
ATOM   1363  H   TYR A 129      34.280  49.223  63.314  1.00  0.00           H  
ATOM   1364  HD1 TYR A 129      29.820  50.695  65.432  1.00  0.00           H  
ATOM   1365  HD2 TYR A 129      32.822  47.674  65.522  1.00  0.00           H  
ATOM   1366  HE1 TYR A 129      28.103  49.018  65.603  1.00  0.00           H  
ATOM   1367  HE2 TYR A 129      31.064  46.088  66.269  1.00  0.00           H  
ATOM   1368  HH  TYR A 129      28.777  45.495  65.475  1.00  0.00           H  
ATOM   1369  N   ALA A 130      34.763  52.754  64.169  1.00  0.00           N  
ATOM   1370  CA  ALA A 130      35.065  54.180  63.930  1.00  0.00           C  
ATOM   1371  C   ALA A 130      34.665  54.831  62.597  1.00  0.00           C  
ATOM   1372  O   ALA A 130      35.432  54.899  61.590  1.00  0.00           O  
ATOM   1373  CB  ALA A 130      36.455  54.528  64.284  1.00  0.00           C  
ATOM   1374  H   ALA A 130      35.553  52.145  64.230  1.00  0.00           H  
ATOM   1375  N   LEU A 131      33.480  55.425  62.653  1.00  0.00           N  
ATOM   1376  CA  LEU A 131      32.813  56.039  61.443  1.00  0.00           C  
ATOM   1377  C   LEU A 131      33.630  57.101  60.788  1.00  0.00           C  
ATOM   1378  O   LEU A 131      34.035  58.122  61.354  1.00  0.00           O  
ATOM   1379  CB  LEU A 131      31.474  56.678  61.883  1.00  0.00           C  
ATOM   1380  CG  LEU A 131      30.699  57.306  60.746  1.00  0.00           C  
ATOM   1381  CD1 LEU A 131      29.895  56.246  59.967  1.00  0.00           C  
ATOM   1382  CD2 LEU A 131      29.802  58.373  61.270  1.00  0.00           C  
ATOM   1383  H   LEU A 131      32.950  55.638  63.471  1.00  0.00           H  
ATOM   1384  N   LYS A 132      33.832  56.956  59.445  1.00  0.00           N  
ATOM   1385  CA  LYS A 132      34.584  57.859  58.543  1.00  0.00           C  
ATOM   1386  C   LYS A 132      33.875  58.575  57.378  1.00  0.00           C  
ATOM   1387  O   LYS A 132      33.332  57.802  56.539  1.00  0.00           O  
ATOM   1388  CB  LYS A 132      35.881  57.140  58.160  1.00  0.00           C  
ATOM   1389  CG  LYS A 132      36.959  58.148  57.789  1.00  0.00           C  
ATOM   1390  CD  LYS A 132      38.340  57.472  57.631  1.00  0.00           C  
ATOM   1391  CE  LYS A 132      39.520  58.420  57.642  1.00  0.00           C  
ATOM   1392  NZ  LYS A 132      40.804  57.696  57.561  1.00  0.00           N1+
ATOM   1393  H   LYS A 132      33.503  56.124  58.993  1.00  0.00           H  
ATOM   1394  HZ1 LYS A 132      41.538  58.289  57.252  1.00  0.00           H  
ATOM   1395  HZ2 LYS A 132      41.063  57.353  58.467  1.00  0.00           H  
ATOM   1396  HZ3 LYS A 132      40.788  56.946  56.891  1.00  0.00           H  
ATOM   1397  N   GLU A 133      33.767  59.931  57.440  1.00  0.00           N  
ATOM   1398  CA  GLU A 133      33.183  60.614  56.253  1.00  0.00           C  
ATOM   1399  C   GLU A 133      34.197  60.601  55.131  1.00  0.00           C  
ATOM   1400  O   GLU A 133      35.437  60.523  55.309  1.00  0.00           O  
ATOM   1401  CB  GLU A 133      33.001  62.086  56.611  1.00  0.00           C  
ATOM   1402  CG  GLU A 133      31.940  62.372  57.596  1.00  0.00           C  
ATOM   1403  CD  GLU A 133      31.883  63.781  58.084  1.00  0.00           C  
ATOM   1404  OE1 GLU A 133      32.263  64.733  57.393  1.00  0.00           O  
ATOM   1405  OE2 GLU A 133      31.287  63.864  59.185  1.00  0.00           O1-
ATOM   1406  H   GLU A 133      34.229  60.569  58.051  1.00  0.00           H  
ATOM   1407  N   TYR A 134      33.584  60.581  54.013  1.00  0.00           N  
ATOM   1408  CA  TYR A 134      34.199  60.468  52.673  1.00  0.00           C  
ATOM   1409  C   TYR A 134      33.355  61.207  51.642  1.00  0.00           C  
ATOM   1410  O   TYR A 134      32.832  60.617  50.719  1.00  0.00           O  
ATOM   1411  CB  TYR A 134      34.589  59.030  52.294  1.00  0.00           C  
ATOM   1412  CG  TYR A 134      35.956  58.472  52.741  1.00  0.00           C  
ATOM   1413  CD1 TYR A 134      37.207  58.927  52.160  1.00  0.00           C  
ATOM   1414  CD2 TYR A 134      36.059  57.510  53.715  1.00  0.00           C  
ATOM   1415  CE1 TYR A 134      38.421  58.391  52.410  1.00  0.00           C  
ATOM   1416  CE2 TYR A 134      37.369  57.094  54.144  1.00  0.00           C  
ATOM   1417  CZ  TYR A 134      38.477  57.443  53.465  1.00  0.00           C  
ATOM   1418  OH  TYR A 134      39.756  57.096  53.791  1.00  0.00           O  
ATOM   1419  H   TYR A 134      32.612  60.347  54.086  1.00  0.00           H  
ATOM   1420  HD1 TYR A 134      37.183  59.720  51.415  1.00  0.00           H  
ATOM   1421  HD2 TYR A 134      35.224  57.390  54.407  1.00  0.00           H  
ATOM   1422  HE1 TYR A 134      39.246  58.734  51.803  1.00  0.00           H  
ATOM   1423  HE2 TYR A 134      37.467  56.418  54.988  1.00  0.00           H  
ATOM   1424  HH  TYR A 134      40.423  57.678  53.314  1.00  0.00           H  
ATOM   1425  N   GLY A 135      33.581  62.471  51.517  1.00  0.00           N  
ATOM   1426  CA  GLY A 135      32.796  63.292  50.619  1.00  0.00           C  
ATOM   1427  C   GLY A 135      31.285  63.384  50.842  1.00  0.00           C  
ATOM   1428  O   GLY A 135      30.931  63.803  51.960  1.00  0.00           O  
ATOM   1429  H   GLY A 135      34.437  62.841  51.890  1.00  0.00           H  
ATOM   1430  N   VAL A 136      30.526  62.643  50.069  1.00  0.00           N  
ATOM   1431  CA  VAL A 136      29.113  62.401  50.401  1.00  0.00           C  
ATOM   1432  C   VAL A 136      28.821  60.854  50.668  1.00  0.00           C  
ATOM   1433  O   VAL A 136      27.664  60.458  50.609  1.00  0.00           O  
ATOM   1434  CB  VAL A 136      28.240  62.933  49.245  1.00  0.00           C  
ATOM   1435  CG1 VAL A 136      28.429  64.462  49.043  1.00  0.00           C  
ATOM   1436  CG2 VAL A 136      28.228  62.194  47.911  1.00  0.00           C  
ATOM   1437  H   VAL A 136      30.892  62.184  49.263  1.00  0.00           H  
ATOM   1438  N   MET A 137      29.858  60.078  50.831  1.00  0.00           N  
ATOM   1439  CA  MET A 137      29.877  58.646  51.319  1.00  0.00           C  
ATOM   1440  C   MET A 137      30.229  58.567  52.845  1.00  0.00           C  
ATOM   1441  O   MET A 137      31.179  59.111  53.323  1.00  0.00           O  
ATOM   1442  CB  MET A 137      30.845  57.866  50.461  1.00  0.00           C  
ATOM   1443  CG  MET A 137      30.424  57.534  48.996  1.00  0.00           C  
ATOM   1444  SD  MET A 137      30.551  58.919  47.803  1.00  0.00           S  
ATOM   1445  CE  MET A 137      29.394  58.414  46.548  1.00  0.00           C  
ATOM   1446  H   MET A 137      30.789  60.334  50.547  1.00  0.00           H  
ATOM   1447  N   ARG A 138      29.613  57.619  53.445  1.00  0.00           N  
ATOM   1448  CA  ARG A 138      29.938  57.343  54.855  1.00  0.00           C  
ATOM   1449  C   ARG A 138      30.305  55.866  54.992  1.00  0.00           C  
ATOM   1450  O   ARG A 138      29.641  54.998  54.384  1.00  0.00           O  
ATOM   1451  CB  ARG A 138      28.640  57.695  55.644  1.00  0.00           C  
ATOM   1452  CG  ARG A 138      28.989  58.871  56.523  1.00  0.00           C  
ATOM   1453  CD  ARG A 138      27.658  59.646  56.763  1.00  0.00           C  
ATOM   1454  NE  ARG A 138      28.090  60.768  57.663  1.00  0.00           N  
ATOM   1455  CZ  ARG A 138      27.882  60.890  58.947  1.00  0.00           C  
ATOM   1456  NH1 ARG A 138      27.356  59.914  59.655  1.00  0.00           N1+
ATOM   1457  NH2 ARG A 138      28.458  61.881  59.649  1.00  0.00           N  
ATOM   1458  H   ARG A 138      28.918  57.007  53.062  1.00  0.00           H  
ATOM   1459  HE  ARG A 138      28.599  61.490  57.193  1.00  0.00           H  
ATOM   1460 1HH1 ARG A 138      27.206  58.987  59.303  1.00  0.00           H  
ATOM   1461 2HH1 ARG A 138      26.950  60.131  60.549  1.00  0.00           H  
ATOM   1462 1HH2 ARG A 138      28.968  62.604  59.199  1.00  0.00           H  
ATOM   1463 2HH2 ARG A 138      28.662  61.736  60.624  1.00  0.00           H  
ATOM   1464  N   VAL A 139      31.396  55.656  55.776  1.00  0.00           N  
ATOM   1465  CA  VAL A 139      31.988  54.310  55.875  1.00  0.00           C  
ATOM   1466  C   VAL A 139      32.200  53.956  57.345  1.00  0.00           C  
ATOM   1467  O   VAL A 139      32.997  54.516  58.089  1.00  0.00           O  
ATOM   1468  CB  VAL A 139      33.414  54.262  55.231  1.00  0.00           C  
ATOM   1469  CG1 VAL A 139      33.975  52.845  55.386  1.00  0.00           C  
ATOM   1470  CG2 VAL A 139      33.411  54.756  53.804  1.00  0.00           C  
ATOM   1471  H   VAL A 139      31.945  56.422  56.124  1.00  0.00           H  
ATOM   1472  N   ARG A 140      31.538  52.850  57.627  1.00  0.00           N  
ATOM   1473  CA  ARG A 140      31.643  52.243  59.008  1.00  0.00           C  
ATOM   1474  C   ARG A 140      32.067  50.788  58.890  1.00  0.00           C  
ATOM   1475  O   ARG A 140      31.262  49.944  58.547  1.00  0.00           O  
ATOM   1476  CB  ARG A 140      30.373  52.409  59.818  1.00  0.00           C  
ATOM   1477  CG  ARG A 140      30.764  52.502  61.281  1.00  0.00           C  
ATOM   1478  CD  ARG A 140      29.581  52.990  62.106  1.00  0.00           C  
ATOM   1479  NE  ARG A 140      29.842  53.224  63.524  1.00  0.00           N  
ATOM   1480  CZ  ARG A 140      28.916  53.172  64.517  1.00  0.00           C  
ATOM   1481  NH1 ARG A 140      27.642  52.779  64.221  1.00  0.00           N1+
ATOM   1482  NH2 ARG A 140      29.251  53.519  65.704  1.00  0.00           N  
ATOM   1483  H   ARG A 140      30.890  52.434  56.978  1.00  0.00           H  
ATOM   1484  HE  ARG A 140      30.801  53.265  63.816  1.00  0.00           H  
ATOM   1485 1HH1 ARG A 140      27.218  52.522  63.353  1.00  0.00           H  
ATOM   1486 2HH1 ARG A 140      27.100  52.409  64.980  1.00  0.00           H  
ATOM   1487 1HH2 ARG A 140      30.136  53.888  66.006  1.00  0.00           H  
ATOM   1488 2HH2 ARG A 140      28.572  53.466  66.436  1.00  0.00           H  
ATOM   1489  N   ASN A 141      33.273  50.532  59.322  1.00  0.00           N  
ATOM   1490  CA  ASN A 141      33.912  49.174  59.360  1.00  0.00           C  
ATOM   1491  C   ASN A 141      33.433  48.505  60.617  1.00  0.00           C  
ATOM   1492  O   ASN A 141      33.980  48.683  61.667  1.00  0.00           O  
ATOM   1493  CB  ASN A 141      35.427  49.262  59.255  1.00  0.00           C  
ATOM   1494  CG  ASN A 141      36.075  47.841  59.286  1.00  0.00           C  
ATOM   1495  ND2 ASN A 141      37.350  47.956  59.530  1.00  0.00           N  
ATOM   1496  OD1 ASN A 141      35.412  46.794  59.132  1.00  0.00           O  
ATOM   1497  H   ASN A 141      33.886  51.192  59.755  1.00  0.00           H  
ATOM   1498 1HD2 ASN A 141      37.772  48.857  59.613  1.00  0.00           H  
ATOM   1499 2HD2 ASN A 141      37.978  47.174  59.619  1.00  0.00           H  
ATOM   1500  N   VAL A 142      32.408  47.645  60.505  1.00  0.00           N  
ATOM   1501  CA  VAL A 142      31.804  46.962  61.688  1.00  0.00           C  
ATOM   1502  C   VAL A 142      32.639  45.882  62.351  1.00  0.00           C  
ATOM   1503  O   VAL A 142      32.790  45.796  63.595  1.00  0.00           O  
ATOM   1504  CB  VAL A 142      30.389  46.387  61.501  1.00  0.00           C  
ATOM   1505  CG1 VAL A 142      29.513  47.618  61.391  1.00  0.00           C  
ATOM   1506  CG2 VAL A 142      30.202  45.629  60.175  1.00  0.00           C  
ATOM   1507  H   VAL A 142      32.221  47.166  59.652  1.00  0.00           H  
ATOM   1508  N   LYS A 143      33.621  45.341  61.587  1.00  0.00           N  
ATOM   1509  CA  LYS A 143      34.297  44.131  62.065  1.00  0.00           C  
ATOM   1510  C   LYS A 143      35.428  43.667  61.029  1.00  0.00           C  
ATOM   1511  O   LYS A 143      35.122  43.429  59.864  1.00  0.00           O  
ATOM   1512  CB  LYS A 143      33.319  43.010  62.379  1.00  0.00           C  
ATOM   1513  CG  LYS A 143      33.702  42.266  63.649  1.00  0.00           C  
ATOM   1514  CD  LYS A 143      32.714  41.108  63.856  1.00  0.00           C  
ATOM   1515  CE  LYS A 143      32.915  39.887  62.948  1.00  0.00           C  
ATOM   1516  NZ  LYS A 143      31.797  39.021  63.231  1.00  0.00           N1+
ATOM   1517  H   LYS A 143      33.921  45.515  60.651  1.00  0.00           H  
ATOM   1518  HZ1 LYS A 143      30.937  39.519  63.150  1.00  0.00           H  
ATOM   1519  HZ2 LYS A 143      31.757  38.239  62.613  1.00  0.00           H  
ATOM   1520  HZ3 LYS A 143      31.763  38.512  64.099  1.00  0.00           H  
ATOM   1521  N   GLU A 144      36.533  43.271  61.666  1.00  0.00           N  
ATOM   1522  CA  GLU A 144      37.560  42.450  60.940  1.00  0.00           C  
ATOM   1523  C   GLU A 144      37.894  41.197  61.814  1.00  0.00           C  
ATOM   1524  O   GLU A 144      38.619  41.187  62.800  1.00  0.00           O  
ATOM   1525  CB  GLU A 144      38.778  43.185  60.351  1.00  0.00           C  
ATOM   1526  CG  GLU A 144      39.547  43.951  61.353  1.00  0.00           C  
ATOM   1527  CD  GLU A 144      40.371  44.914  60.473  1.00  0.00           C  
ATOM   1528  OE1 GLU A 144      39.828  45.866  59.847  1.00  0.00           O  
ATOM   1529  OE2 GLU A 144      41.504  44.533  60.144  1.00  0.00           O1-
ATOM   1530  H   GLU A 144      36.801  43.746  62.516  1.00  0.00           H  
ATOM   1531  N   SER A 145      37.584  40.102  61.148  1.00  0.00           N  
ATOM   1532  CA  SER A 145      37.619  38.693  61.714  1.00  0.00           C  
ATOM   1533  C   SER A 145      38.972  38.177  62.128  1.00  0.00           C  
ATOM   1534  O   SER A 145      39.995  38.388  61.443  1.00  0.00           O  
ATOM   1535  CB  SER A 145      36.879  37.599  60.894  1.00  0.00           C  
ATOM   1536  OG  SER A 145      37.705  37.083  59.824  1.00  0.00           O  
ATOM   1537  H   SER A 145      37.499  40.174  60.154  1.00  0.00           H  
ATOM   1538  HG  SER A 145      37.367  36.160  59.629  1.00  0.00           H  
ATOM   1539  N   ALA A 146      38.982  37.522  63.326  1.00  0.00           N  
ATOM   1540  CA  ALA A 146      40.267  37.059  63.890  1.00  0.00           C  
ATOM   1541  C   ALA A 146      40.985  35.844  63.303  1.00  0.00           C  
ATOM   1542  O   ALA A 146      41.790  35.121  63.922  1.00  0.00           O  
ATOM   1543  CB  ALA A 146      40.264  36.981  65.430  1.00  0.00           C  
ATOM   1544  H   ALA A 146      38.140  37.221  63.770  1.00  0.00           H  
ATOM   1545  N   ALA A 147      40.624  35.537  62.043  1.00  0.00           N  
ATOM   1546  CA  ALA A 147      41.120  34.365  61.251  1.00  0.00           C  
ATOM   1547  C   ALA A 147      42.587  34.292  60.778  1.00  0.00           C  
ATOM   1548  O   ALA A 147      43.059  35.080  60.014  1.00  0.00           O  
ATOM   1549  CB  ALA A 147      40.277  34.030  59.993  1.00  0.00           C  
ATOM   1550  H   ALA A 147      40.086  36.102  61.424  1.00  0.00           H  
ATOM   1551  N   HIS A 148      43.190  33.147  61.124  1.00  0.00           N  
ATOM   1552  CA  HIS A 148      44.641  32.990  60.998  1.00  0.00           C  
ATOM   1553  C   HIS A 148      45.447  33.280  59.643  1.00  0.00           C  
ATOM   1554  O   HIS A 148      46.334  34.129  59.561  1.00  0.00           O  
ATOM   1555  CB  HIS A 148      45.159  31.766  61.733  1.00  0.00           C  
ATOM   1556  CG  HIS A 148      46.594  31.418  61.461  1.00  0.00           C  
ATOM   1557  CD2 HIS A 148      47.169  30.385  60.797  1.00  0.00           C  
ATOM   1558  ND1 HIS A 148      47.549  32.010  62.186  1.00  0.00           N  
ATOM   1559  CE1 HIS A 148      48.731  31.431  61.909  1.00  0.00           C  
ATOM   1560  NE2 HIS A 148      48.472  30.492  61.000  1.00  0.00           N  
ATOM   1561  H   HIS A 148      42.738  32.496  61.727  1.00  0.00           H  
ATOM   1562  HD2 HIS A 148      46.585  29.614  60.300  1.00  0.00           H  
ATOM   1563  HE1 HIS A 148      49.714  31.858  62.123  1.00  0.00           H  
ATOM   1564  HE2 HIS A 148      49.108  29.826  60.619  1.00  0.00           H  
ATOM   1565  N   ASP A 149      45.040  32.625  58.520  1.00  0.00           N  
ATOM   1566  CA  ASP A 149      45.681  32.835  57.217  1.00  0.00           C  
ATOM   1567  C   ASP A 149      45.136  33.976  56.398  1.00  0.00           C  
ATOM   1568  O   ASP A 149      45.868  34.415  55.508  1.00  0.00           O  
ATOM   1569  CB  ASP A 149      45.530  31.634  56.322  1.00  0.00           C  
ATOM   1570  CG  ASP A 149      46.460  30.450  56.637  1.00  0.00           C  
ATOM   1571  OD1 ASP A 149      47.701  30.517  56.695  1.00  0.00           O  
ATOM   1572  OD2 ASP A 149      45.868  29.301  56.778  1.00  0.00           O1-
ATOM   1573  H   ASP A 149      44.410  31.860  58.546  1.00  0.00           H  
ATOM   1574  N   TYR A 150      43.793  34.235  56.513  1.00  0.00           N  
ATOM   1575  CA  TYR A 150      43.152  35.391  55.807  1.00  0.00           C  
ATOM   1576  C   TYR A 150      41.919  35.953  56.549  1.00  0.00           C  
ATOM   1577  O   TYR A 150      41.028  35.193  56.996  1.00  0.00           O  
ATOM   1578  CB  TYR A 150      42.595  34.967  54.423  1.00  0.00           C  
ATOM   1579  CG  TYR A 150      41.823  33.630  54.373  1.00  0.00           C  
ATOM   1580  CD1 TYR A 150      42.456  32.476  53.996  1.00  0.00           C  
ATOM   1581  CD2 TYR A 150      40.461  33.620  54.376  1.00  0.00           C  
ATOM   1582  CE1 TYR A 150      41.797  31.310  53.629  1.00  0.00           C  
ATOM   1583  CE2 TYR A 150      39.720  32.509  54.009  1.00  0.00           C  
ATOM   1584  CZ  TYR A 150      40.433  31.330  53.751  1.00  0.00           C  
ATOM   1585  OH  TYR A 150      39.729  30.185  53.836  1.00  0.00           O  
ATOM   1586  H   TYR A 150      43.129  33.618  56.941  1.00  0.00           H  
ATOM   1587  HD1 TYR A 150      43.517  32.595  53.806  1.00  0.00           H  
ATOM   1588  HD2 TYR A 150      39.910  34.485  54.750  1.00  0.00           H  
ATOM   1589  HE1 TYR A 150      42.403  30.469  53.292  1.00  0.00           H  
ATOM   1590  HE2 TYR A 150      38.644  32.537  53.828  1.00  0.00           H  
ATOM   1591  HH  TYR A 150      38.782  30.513  53.880  1.00  0.00           H  
ATOM   1592  N   THR A 151      41.835  37.281  56.562  1.00  0.00           N  
ATOM   1593  CA  THR A 151      40.837  38.086  57.288  1.00  0.00           C  
ATOM   1594  C   THR A 151      39.582  38.247  56.423  1.00  0.00           C  
ATOM   1595  O   THR A 151      39.651  38.419  55.205  1.00  0.00           O  
ATOM   1596  CB  THR A 151      41.480  39.457  57.641  1.00  0.00           C  
ATOM   1597  CG2 THR A 151      40.765  39.998  58.886  1.00  0.00           C  
ATOM   1598  OG1 THR A 151      42.824  39.238  58.076  1.00  0.00           O  
ATOM   1599  H   THR A 151      42.269  37.739  55.792  1.00  0.00           H  
ATOM   1600  HG1 THR A 151      42.777  38.613  58.852  1.00  0.00           H  
ATOM   1601  N   LEU A 152      38.412  38.129  57.068  1.00  0.00           N  
ATOM   1602  CA  LEU A 152      37.146  38.695  56.557  1.00  0.00           C  
ATOM   1603  C   LEU A 152      36.771  40.060  57.221  1.00  0.00           C  
ATOM   1604  O   LEU A 152      36.493  40.146  58.419  1.00  0.00           O  
ATOM   1605  CB  LEU A 152      36.120  37.573  56.612  1.00  0.00           C  
ATOM   1606  CG  LEU A 152      34.780  37.914  55.929  1.00  0.00           C  
ATOM   1607  CD1 LEU A 152      34.789  38.524  54.583  1.00  0.00           C  
ATOM   1608  CD2 LEU A 152      33.806  36.780  56.074  1.00  0.00           C  
ATOM   1609  H   LEU A 152      38.297  37.792  58.008  1.00  0.00           H  
ATOM   1610  N   ARG A 153      36.698  41.004  56.347  1.00  0.00           N  
ATOM   1611  CA  ARG A 153      36.430  42.375  56.786  1.00  0.00           C  
ATOM   1612  C   ARG A 153      35.050  42.916  56.361  1.00  0.00           C  
ATOM   1613  O   ARG A 153      34.804  43.031  55.159  1.00  0.00           O  
ATOM   1614  CB  ARG A 153      37.591  43.190  56.194  1.00  0.00           C  
ATOM   1615  CG  ARG A 153      37.643  44.541  56.973  1.00  0.00           C  
ATOM   1616  CD  ARG A 153      39.001  45.274  56.690  1.00  0.00           C  
ATOM   1617  NE  ARG A 153      40.101  44.452  57.195  1.00  0.00           N  
ATOM   1618  CZ  ARG A 153      41.088  44.000  56.405  1.00  0.00           C  
ATOM   1619  NH1 ARG A 153      41.105  44.177  55.138  1.00  0.00           N1+
ATOM   1620  NH2 ARG A 153      42.158  43.470  56.951  1.00  0.00           N  
ATOM   1621  H   ARG A 153      36.768  40.738  55.389  1.00  0.00           H  
ATOM   1622  HE  ARG A 153      40.288  44.442  58.181  1.00  0.00           H  
ATOM   1623 1HH1 ARG A 153      40.286  44.506  54.666  1.00  0.00           H  
ATOM   1624 2HH1 ARG A 153      41.842  43.834  54.551  1.00  0.00           H  
ATOM   1625 1HH2 ARG A 153      42.372  43.445  57.928  1.00  0.00           H  
ATOM   1626 2HH2 ARG A 153      42.862  43.053  56.381  1.00  0.00           H  
ATOM   1627  N   GLU A 154      34.172  43.080  57.366  1.00  0.00           N  
ATOM   1628  CA  GLU A 154      32.775  43.534  57.239  1.00  0.00           C  
ATOM   1629  C   GLU A 154      32.593  45.100  57.350  1.00  0.00           C  
ATOM   1630  O   GLU A 154      32.798  45.592  58.422  1.00  0.00           O  
ATOM   1631  CB  GLU A 154      31.814  42.870  58.264  1.00  0.00           C  
ATOM   1632  CG  GLU A 154      31.816  41.390  58.064  1.00  0.00           C  
ATOM   1633  CD  GLU A 154      30.940  40.584  59.025  1.00  0.00           C  
ATOM   1634  OE1 GLU A 154      29.852  41.109  59.332  1.00  0.00           O  
ATOM   1635  OE2 GLU A 154      31.305  39.509  59.505  1.00  0.00           O1-
ATOM   1636  H   GLU A 154      34.465  43.222  58.308  1.00  0.00           H  
ATOM   1637  N   LEU A 155      32.335  45.781  56.211  1.00  0.00           N  
ATOM   1638  CA  LEU A 155      32.088  47.220  56.253  1.00  0.00           C  
ATOM   1639  C   LEU A 155      30.639  47.757  55.891  1.00  0.00           C  
ATOM   1640  O   LEU A 155      29.927  47.177  55.075  1.00  0.00           O  
ATOM   1641  CB  LEU A 155      33.024  47.812  55.153  1.00  0.00           C  
ATOM   1642  CG  LEU A 155      34.542  47.744  55.410  1.00  0.00           C  
ATOM   1643  CD1 LEU A 155      35.196  46.611  54.549  1.00  0.00           C  
ATOM   1644  CD2 LEU A 155      35.126  49.160  55.141  1.00  0.00           C  
ATOM   1645  H   LEU A 155      32.225  45.406  55.287  1.00  0.00           H  
ATOM   1646  N   LYS A 156      30.167  48.801  56.530  1.00  0.00           N  
ATOM   1647  CA  LYS A 156      28.890  49.454  56.204  1.00  0.00           C  
ATOM   1648  C   LYS A 156      29.085  50.802  55.493  1.00  0.00           C  
ATOM   1649  O   LYS A 156      29.595  51.723  56.053  1.00  0.00           O  
ATOM   1650  CB  LYS A 156      27.887  49.632  57.374  1.00  0.00           C  
ATOM   1651  CG  LYS A 156      27.462  48.417  58.115  1.00  0.00           C  
ATOM   1652  CD  LYS A 156      26.578  48.884  59.211  1.00  0.00           C  
ATOM   1653  CE  LYS A 156      25.952  47.715  60.097  1.00  0.00           C  
ATOM   1654  NZ  LYS A 156      24.530  47.920  60.268  1.00  0.00           N1+
ATOM   1655  H   LYS A 156      30.760  49.189  57.223  1.00  0.00           H  
ATOM   1656  HZ1 LYS A 156      24.330  48.817  60.647  1.00  0.00           H  
ATOM   1657  HZ2 LYS A 156      24.057  47.784  59.393  1.00  0.00           H  
ATOM   1658  HZ3 LYS A 156      24.209  47.253  60.948  1.00  0.00           H  
ATOM   1659  N   LEU A 157      28.605  50.801  54.248  1.00  0.00           N  
ATOM   1660  CA  LEU A 157      28.672  51.921  53.317  1.00  0.00           C  
ATOM   1661  C   LEU A 157      27.292  52.479  53.121  1.00  0.00           C  
ATOM   1662  O   LEU A 157      26.327  51.752  52.887  1.00  0.00           O  
ATOM   1663  CB  LEU A 157      29.354  51.490  51.976  1.00  0.00           C  
ATOM   1664  CG  LEU A 157      30.635  52.161  51.499  1.00  0.00           C  
ATOM   1665  CD1 LEU A 157      30.509  53.693  51.290  1.00  0.00           C  
ATOM   1666  CD2 LEU A 157      31.775  51.800  52.423  1.00  0.00           C  
ATOM   1667  H   LEU A 157      28.128  49.974  53.931  1.00  0.00           H  
ATOM   1668  N   SER A 158      27.323  53.835  53.098  1.00  0.00           N  
ATOM   1669  CA  SER A 158      26.094  54.627  52.851  1.00  0.00           C  
ATOM   1670  C   SER A 158      26.257  56.017  52.219  1.00  0.00           C  
ATOM   1671  O   SER A 158      27.389  56.576  52.217  1.00  0.00           O  
ATOM   1672  CB  SER A 158      25.328  54.814  54.142  1.00  0.00           C  
ATOM   1673  OG  SER A 158      26.154  55.245  55.274  1.00  0.00           O  
ATOM   1674  H   SER A 158      28.155  54.313  53.375  1.00  0.00           H  
ATOM   1675  HG  SER A 158      25.499  55.393  56.022  1.00  0.00           H  
ATOM   1676  N   LYS A 159      25.168  56.604  51.719  1.00  0.00           N  
ATOM   1677  CA  LYS A 159      25.120  57.895  51.052  1.00  0.00           C  
ATOM   1678  C   LYS A 159      24.301  58.841  51.892  1.00  0.00           C  
ATOM   1679  O   LYS A 159      23.116  58.631  52.213  1.00  0.00           O  
ATOM   1680  CB  LYS A 159      24.508  57.751  49.621  1.00  0.00           C  
ATOM   1681  CG  LYS A 159      25.004  58.932  48.729  1.00  0.00           C  
ATOM   1682  CD  LYS A 159      24.323  58.959  47.389  1.00  0.00           C  
ATOM   1683  CE  LYS A 159      24.675  60.228  46.657  1.00  0.00           C  
ATOM   1684  NZ  LYS A 159      24.143  60.305  45.238  1.00  0.00           N1+
ATOM   1685  H   LYS A 159      24.268  56.158  51.714  1.00  0.00           H  
ATOM   1686  HZ1 LYS A 159      24.519  61.088  44.739  1.00  0.00           H  
ATOM   1687  HZ2 LYS A 159      24.180  59.419  44.766  1.00  0.00           H  
ATOM   1688  HZ3 LYS A 159      23.166  60.530  45.201  1.00  0.00           H  
ATOM   1689  N   VAL A 160      24.883  59.984  52.193  1.00  0.00           N  
ATOM   1690  CA  VAL A 160      24.344  60.928  53.233  1.00  0.00           C  
ATOM   1691  C   VAL A 160      22.990  61.511  52.754  1.00  0.00           C  
ATOM   1692  O   VAL A 160      22.810  61.767  51.550  1.00  0.00           O  
ATOM   1693  CB  VAL A 160      25.386  61.966  53.593  1.00  0.00           C  
ATOM   1694  CG1 VAL A 160      25.019  62.626  54.917  1.00  0.00           C  
ATOM   1695  CG2 VAL A 160      26.737  61.353  53.794  1.00  0.00           C  
ATOM   1696  H   VAL A 160      25.520  60.417  51.547  1.00  0.00           H  
ATOM   1697  N   GLY A 161      22.081  61.564  53.698  1.00  0.00           N  
ATOM   1698  CA  GLY A 161      20.769  62.123  53.410  1.00  0.00           C  
ATOM   1699  C   GLY A 161      19.823  61.187  52.597  1.00  0.00           C  
ATOM   1700  O   GLY A 161      18.628  60.972  52.969  1.00  0.00           O  
ATOM   1701  H   GLY A 161      22.235  60.986  54.494  1.00  0.00           H  
ATOM   1702  N   GLN A 162      20.352  60.256  51.828  1.00  0.00           N  
ATOM   1703  CA  GLN A 162      19.455  59.491  50.961  1.00  0.00           C  
ATOM   1704  C   GLN A 162      19.096  58.237  51.743  1.00  0.00           C  
ATOM   1705  O   GLN A 162      19.919  57.390  51.959  1.00  0.00           O  
ATOM   1706  CB  GLN A 162      20.224  59.083  49.726  1.00  0.00           C  
ATOM   1707  CG  GLN A 162      19.460  58.481  48.623  1.00  0.00           C  
ATOM   1708  CD  GLN A 162      18.383  59.352  47.873  1.00  0.00           C  
ATOM   1709  NE2 GLN A 162      17.364  58.706  47.364  1.00  0.00           N  
ATOM   1710  OE1 GLN A 162      18.555  60.541  47.705  1.00  0.00           O  
ATOM   1711  H   GLN A 162      21.325  60.104  51.620  1.00  0.00           H  
ATOM   1712 1HE2 GLN A 162      17.242  57.736  47.585  1.00  0.00           H  
ATOM   1713 2HE2 GLN A 162      16.664  59.043  46.726  1.00  0.00           H  
ATOM   1714  N   GLY A 163      17.737  57.991  51.872  1.00  0.00           N  
ATOM   1715  CA  GLY A 163      17.074  56.821  52.519  1.00  0.00           C  
ATOM   1716  C   GLY A 163      17.476  55.465  52.044  1.00  0.00           C  
ATOM   1717  O   GLY A 163      17.822  55.306  50.848  1.00  0.00           O  
ATOM   1718  H   GLY A 163      17.142  58.790  51.801  1.00  0.00           H  
ATOM   1719  N   ASN A 164      17.403  54.496  52.935  1.00  0.00           N  
ATOM   1720  CA  ASN A 164      17.518  53.081  52.776  1.00  0.00           C  
ATOM   1721  C   ASN A 164      18.864  52.488  52.283  1.00  0.00           C  
ATOM   1722  O   ASN A 164      19.018  51.270  52.269  1.00  0.00           O  
ATOM   1723  CB  ASN A 164      16.287  52.421  52.016  1.00  0.00           C  
ATOM   1724  CG  ASN A 164      14.964  52.655  52.653  1.00  0.00           C  
ATOM   1725  ND2 ASN A 164      14.503  51.839  53.609  1.00  0.00           N  
ATOM   1726  OD1 ASN A 164      14.307  53.692  52.497  1.00  0.00           O  
ATOM   1727  H   ASN A 164      17.298  54.738  53.896  1.00  0.00           H  
ATOM   1728 1HD2 ASN A 164      15.129  51.172  54.011  1.00  0.00           H  
ATOM   1729 2HD2 ASN A 164      13.610  51.952  54.027  1.00  0.00           H  
ATOM   1730  N   THR A 165      19.665  53.241  51.539  1.00  0.00           N  
ATOM   1731  CA  THR A 165      20.929  52.949  50.938  1.00  0.00           C  
ATOM   1732  C   THR A 165      22.159  52.383  51.631  1.00  0.00           C  
ATOM   1733  O   THR A 165      23.154  52.066  51.032  1.00  0.00           O  
ATOM   1734  CB  THR A 165      21.562  54.132  50.251  1.00  0.00           C  
ATOM   1735  CG2 THR A 165      20.629  54.657  49.148  1.00  0.00           C  
ATOM   1736  OG1 THR A 165      21.784  55.203  51.213  1.00  0.00           O  
ATOM   1737  H   THR A 165      19.256  54.091  51.216  1.00  0.00           H  
ATOM   1738  HG1 THR A 165      21.073  55.912  51.162  1.00  0.00           H  
ATOM   1739  N   GLU A 166      22.171  52.481  52.978  1.00  0.00           N  
ATOM   1740  CA  GLU A 166      23.195  51.857  53.924  1.00  0.00           C  
ATOM   1741  C   GLU A 166      23.258  50.363  53.812  1.00  0.00           C  
ATOM   1742  O   GLU A 166      22.483  49.574  54.267  1.00  0.00           O  
ATOM   1743  CB  GLU A 166      22.759  52.403  55.328  1.00  0.00           C  
ATOM   1744  CG  GLU A 166      23.922  52.286  56.294  1.00  0.00           C  
ATOM   1745  CD  GLU A 166      23.630  52.974  57.623  1.00  0.00           C  
ATOM   1746  OE1 GLU A 166      22.444  53.343  57.934  1.00  0.00           O  
ATOM   1747  OE2 GLU A 166      24.423  52.776  58.558  1.00  0.00           O1-
ATOM   1748  H   GLU A 166      21.625  53.179  53.443  1.00  0.00           H  
ATOM   1749  N   ARG A 167      24.155  49.998  52.890  1.00  0.00           N  
ATOM   1750  CA  ARG A 167      24.417  48.583  52.524  1.00  0.00           C  
ATOM   1751  C   ARG A 167      25.741  48.012  52.963  1.00  0.00           C  
ATOM   1752  O   ARG A 167      26.770  48.672  52.989  1.00  0.00           O  
ATOM   1753  CB  ARG A 167      24.243  48.391  51.050  1.00  0.00           C  
ATOM   1754  CG  ARG A 167      25.014  49.404  50.169  1.00  0.00           C  
ATOM   1755  CD  ARG A 167      24.929  48.836  48.766  1.00  0.00           C  
ATOM   1756  NE  ARG A 167      25.390  49.832  47.778  1.00  0.00           N  
ATOM   1757  CZ  ARG A 167      24.751  50.898  47.369  1.00  0.00           C  
ATOM   1758  NH1 ARG A 167      23.483  51.088  47.686  1.00  0.00           N1+
ATOM   1759  NH2 ARG A 167      25.095  51.575  46.327  1.00  0.00           N  
ATOM   1760  H   ARG A 167      24.671  50.707  52.400  1.00  0.00           H  
ATOM   1761  HE  ARG A 167      26.329  49.737  47.437  1.00  0.00           H  
ATOM   1762 1HH1 ARG A 167      22.947  50.481  48.269  1.00  0.00           H  
ATOM   1763 2HH1 ARG A 167      22.848  51.758  47.294  1.00  0.00           H  
ATOM   1764 1HH2 ARG A 167      25.874  51.171  45.833  1.00  0.00           H  
ATOM   1765 2HH2 ARG A 167      24.450  52.102  45.764  1.00  0.00           H  
ATOM   1766  N   THR A 168      25.762  46.647  53.116  1.00  0.00           N  
ATOM   1767  CA  THR A 168      26.837  45.785  53.714  1.00  0.00           C  
ATOM   1768  C   THR A 168      27.875  45.196  52.711  1.00  0.00           C  
ATOM   1769  O   THR A 168      27.559  44.248  51.955  1.00  0.00           O  
ATOM   1770  CB  THR A 168      26.301  44.669  54.573  1.00  0.00           C  
ATOM   1771  CG2 THR A 168      26.379  44.995  56.123  1.00  0.00           C  
ATOM   1772  OG1 THR A 168      25.085  44.198  53.920  1.00  0.00           O  
ATOM   1773  H   THR A 168      25.022  46.058  52.803  1.00  0.00           H  
ATOM   1774  HG1 THR A 168      24.659  43.676  54.664  1.00  0.00           H  
ATOM   1775  N   VAL A 169      29.035  45.866  52.631  1.00  0.00           N  
ATOM   1776  CA  VAL A 169      30.141  45.415  51.716  1.00  0.00           C  
ATOM   1777  C   VAL A 169      31.159  44.500  52.431  1.00  0.00           C  
ATOM   1778  O   VAL A 169      31.436  44.624  53.636  1.00  0.00           O  
ATOM   1779  CB  VAL A 169      30.870  46.629  50.984  1.00  0.00           C  
ATOM   1780  CG1 VAL A 169      29.834  47.551  50.319  1.00  0.00           C  
ATOM   1781  CG2 VAL A 169      31.643  47.417  52.004  1.00  0.00           C  
ATOM   1782  H   VAL A 169      29.294  46.554  53.306  1.00  0.00           H  
ATOM   1783  N   TRP A 170      31.532  43.488  51.713  1.00  0.00           N  
ATOM   1784  CA  TRP A 170      32.476  42.401  52.272  1.00  0.00           C  
ATOM   1785  C   TRP A 170      33.850  42.464  51.643  1.00  0.00           C  
ATOM   1786  O   TRP A 170      33.906  42.506  50.424  1.00  0.00           O  
ATOM   1787  CB  TRP A 170      31.943  40.968  51.889  1.00  0.00           C  
ATOM   1788  CG  TRP A 170      30.507  40.685  52.435  1.00  0.00           C  
ATOM   1789  CD1 TRP A 170      29.353  40.858  51.826  1.00  0.00           C  
ATOM   1790  CD2 TRP A 170      30.181  40.087  53.612  1.00  0.00           C  
ATOM   1791  CE2 TRP A 170      28.814  39.867  53.659  1.00  0.00           C  
ATOM   1792  CE3 TRP A 170      30.967  39.600  54.627  1.00  0.00           C  
ATOM   1793  NE1 TRP A 170      28.302  40.361  52.562  1.00  0.00           N  
ATOM   1794  CZ2 TRP A 170      28.296  39.218  54.827  1.00  0.00           C  
ATOM   1795  CZ3 TRP A 170      30.477  39.051  55.817  1.00  0.00           C  
ATOM   1796  CH2 TRP A 170      29.102  38.842  55.864  1.00  0.00           C  
ATOM   1797  H   TRP A 170      31.202  43.484  50.773  1.00  0.00           H  
ATOM   1798  HD1 TRP A 170      29.231  41.023  50.756  1.00  0.00           H  
ATOM   1799  HE1 TRP A 170      27.326  40.443  52.374  1.00  0.00           H  
ATOM   1800  HE3 TRP A 170      32.045  39.777  54.704  1.00  0.00           H  
ATOM   1801  HZ2 TRP A 170      27.249  38.913  54.868  1.00  0.00           H  
ATOM   1802  HZ3 TRP A 170      31.027  38.863  56.741  1.00  0.00           H  
ATOM   1803  HH2 TRP A 170      28.724  38.564  56.851  1.00  0.00           H  
ATOM   1804  N   GLN A 171      34.961  42.363  52.430  1.00  0.00           N  
ATOM   1805  CA  GLN A 171      36.265  42.354  51.898  1.00  0.00           C  
ATOM   1806  C   GLN A 171      36.970  41.086  52.339  1.00  0.00           C  
ATOM   1807  O   GLN A 171      37.062  40.790  53.499  1.00  0.00           O  
ATOM   1808  CB  GLN A 171      37.028  43.675  52.130  1.00  0.00           C  
ATOM   1809  CG  GLN A 171      38.467  43.723  51.720  1.00  0.00           C  
ATOM   1810  CD  GLN A 171      39.303  44.979  52.064  1.00  0.00           C  
ATOM   1811  NE2 GLN A 171      40.024  45.484  51.079  1.00  0.00           N  
ATOM   1812  OE1 GLN A 171      39.417  45.400  53.195  1.00  0.00           O  
ATOM   1813  H   GLN A 171      34.999  42.612  53.394  1.00  0.00           H  
ATOM   1814 1HE2 GLN A 171      39.998  45.064  50.166  1.00  0.00           H  
ATOM   1815 2HE2 GLN A 171      40.699  46.178  51.307  1.00  0.00           H  
ATOM   1816  N   TYR A 172      37.511  40.447  51.288  1.00  0.00           N  
ATOM   1817  CA  TYR A 172      38.373  39.289  51.524  1.00  0.00           C  
ATOM   1818  C   TYR A 172      39.845  39.711  51.428  1.00  0.00           C  
ATOM   1819  O   TYR A 172      40.383  39.882  50.323  1.00  0.00           O  
ATOM   1820  CB  TYR A 172      38.211  38.074  50.680  1.00  0.00           C  
ATOM   1821  CG  TYR A 172      37.237  37.007  51.191  1.00  0.00           C  
ATOM   1822  CD1 TYR A 172      37.591  36.145  52.179  1.00  0.00           C  
ATOM   1823  CD2 TYR A 172      35.899  37.124  50.904  1.00  0.00           C  
ATOM   1824  CE1 TYR A 172      36.709  35.394  52.896  1.00  0.00           C  
ATOM   1825  CE2 TYR A 172      34.953  36.254  51.531  1.00  0.00           C  
ATOM   1826  CZ  TYR A 172      35.382  35.458  52.622  1.00  0.00           C  
ATOM   1827  OH  TYR A 172      34.427  34.752  53.369  1.00  0.00           O  
ATOM   1828  H   TYR A 172      37.247  40.594  50.335  1.00  0.00           H  
ATOM   1829  HD1 TYR A 172      38.650  35.965  52.331  1.00  0.00           H  
ATOM   1830  HD2 TYR A 172      35.530  38.129  50.709  1.00  0.00           H  
ATOM   1831  HE1 TYR A 172      37.012  34.486  53.418  1.00  0.00           H  
ATOM   1832  HE2 TYR A 172      33.908  36.128  51.249  1.00  0.00           H  
ATOM   1833  HH  TYR A 172      34.881  34.111  53.997  1.00  0.00           H  
ATOM   1834  N   HIS A 173      40.515  39.705  52.606  1.00  0.00           N  
ATOM   1835  CA  HIS A 173      41.875  40.286  52.615  1.00  0.00           C  
ATOM   1836  C   HIS A 173      42.858  39.207  53.091  1.00  0.00           C  
ATOM   1837  O   HIS A 173      42.653  38.461  54.073  1.00  0.00           O  
ATOM   1838  CB  HIS A 173      42.036  41.478  53.561  1.00  0.00           C  
ATOM   1839  CG  HIS A 173      43.395  42.151  53.693  1.00  0.00           C  
ATOM   1840  CD2 HIS A 173      44.052  42.705  52.677  1.00  0.00           C  
ATOM   1841  ND1 HIS A 173      43.885  42.692  54.851  1.00  0.00           N  
ATOM   1842  CE1 HIS A 173      44.891  43.572  54.502  1.00  0.00           C  
ATOM   1843  NE2 HIS A 173      44.959  43.582  53.154  1.00  0.00           N  
ATOM   1844  H   HIS A 173      40.088  39.394  53.457  1.00  0.00           H  
ATOM   1845  HD2 HIS A 173      44.014  42.409  51.626  1.00  0.00           H  
ATOM   1846  HE1 HIS A 173      45.480  44.164  55.201  1.00  0.00           H  
ATOM   1847  HE2 HIS A 173      45.705  43.878  52.564  1.00  0.00           H  
ATOM   1848  N   PHE A 174      43.714  38.719  52.209  1.00  0.00           N  
ATOM   1849  CA  PHE A 174      44.731  37.638  52.454  1.00  0.00           C  
ATOM   1850  C   PHE A 174      45.936  38.134  53.286  1.00  0.00           C  
ATOM   1851  O   PHE A 174      46.619  39.133  52.971  1.00  0.00           O  
ATOM   1852  CB  PHE A 174      45.158  36.907  51.143  1.00  0.00           C  
ATOM   1853  CG  PHE A 174      45.296  35.392  51.331  1.00  0.00           C  
ATOM   1854  CD1 PHE A 174      44.376  34.704  50.631  1.00  0.00           C  
ATOM   1855  CD2 PHE A 174      46.143  34.760  52.174  1.00  0.00           C  
ATOM   1856  CE1 PHE A 174      44.260  33.317  50.729  1.00  0.00           C  
ATOM   1857  CE2 PHE A 174      46.018  33.362  52.374  1.00  0.00           C  
ATOM   1858  CZ  PHE A 174      45.100  32.631  51.646  1.00  0.00           C  
ATOM   1859  H   PHE A 174      43.798  39.221  51.349  1.00  0.00           H  
ATOM   1860  HD1 PHE A 174      43.757  35.170  49.871  1.00  0.00           H  
ATOM   1861  HD2 PHE A 174      47.061  35.265  52.465  1.00  0.00           H  
ATOM   1862  HE1 PHE A 174      43.924  32.673  49.924  1.00  0.00           H  
ATOM   1863  HE2 PHE A 174      46.550  32.906  53.207  1.00  0.00           H  
ATOM   1864  HZ  PHE A 174      45.033  31.550  51.592  1.00  0.00           H
[truncated: 2,089,421 more chars]
