# Supplementary material for: Structural insights into the pSer/pThr dependent regulation of the SHP2 tyrosine phosphatase in insulin and CD28 signaling
Source: Nat Commun. 2022 Sep 16;13:5439. doi: 10.1038/s41467-022-32918-5 (PMC9481563; doi:10.1038/s41467-022-32918-5)
Supplement: Supplementary file 4 — Supplementary dataset 2 [file 41467_2022_32918_MOESM4_ESM.zip › p0SRev-IRS1-05-dynamics.pdb]

MODEL        1
ATOM      1  N   GLY A   5      61.120  25.190  22.540  1.00  0.00           N  
ATOM      2  CA  GLY A   5      60.420  25.120  23.790  1.00  0.00           C  
ATOM      3  C   GLY A   5      59.420  26.210  24.020  1.00  0.00           C  
ATOM      4  O   GLY A   5      59.290  27.100  23.200  1.00  0.00           O  
ATOM      5  H1  GLY A   5      60.700  25.680  21.780  1.00  0.00           H  
ATOM      6  H2  GLY A   5      62.020  25.630  22.550  1.00  0.00           H  
ATOM      7  H3  GLY A   5      61.270  24.230  22.320  1.00  0.00           H  
ATOM      8  N   PHE A   6      58.820  26.340  25.220  1.00  0.00           N  
ATOM      9  CA  PHE A   6      57.790  27.370  25.520  1.00  0.00           C  
ATOM     10  C   PHE A   6      58.130  28.860  25.380  1.00  0.00           C  
ATOM     11  O   PHE A   6      57.370  29.600  24.770  1.00  0.00           O  
ATOM     12  CB  PHE A   6      57.060  27.030  26.830  1.00  0.00           C  
ATOM     13  CG  PHE A   6      57.940  27.220  28.030  1.00  0.00           C  
ATOM     14  CD1 PHE A   6      57.760  28.440  28.700  1.00  0.00           C  
ATOM     15  CD2 PHE A   6      58.750  26.140  28.450  1.00  0.00           C  
ATOM     16  CE1 PHE A   6      58.460  28.560  29.850  1.00  0.00           C  
ATOM     17  CE2 PHE A   6      59.450  26.340  29.600  1.00  0.00           C  
ATOM     18  CZ  PHE A   6      59.280  27.530  30.260  1.00  0.00           C  
ATOM     19  H   PHE A   6      59.220  25.940  26.040  1.00  0.00           H  
ATOM     20  HD1 PHE A   6      57.120  29.230  28.290  1.00  0.00           H  
ATOM     21  HD2 PHE A   6      58.830  25.220  27.860  1.00  0.00           H  
ATOM     22  HE1 PHE A   6      58.380  29.500  30.410  1.00  0.00           H  
ATOM     23  HE2 PHE A   6      60.010  25.530  30.070  1.00  0.00           H  
ATOM     24  HZ  PHE A   6      59.790  27.620  31.220  1.00  0.00           H  
ATOM     25  N   TRP A   7      59.460  29.010  25.590  1.00  0.00           N  
ATOM     26  CA  TRP A   7      60.110  30.340  25.560  1.00  0.00           C  
ATOM     27  C   TRP A   7      60.120  31.180  24.300  1.00  0.00           C  
ATOM     28  O   TRP A   7      60.050  32.450  24.220  1.00  0.00           O  
ATOM     29  CB  TRP A   7      61.580  30.150  26.000  1.00  0.00           C  
ATOM     30  CG  TRP A   7      61.700  30.110  27.530  1.00  0.00           C  
ATOM     31  CD1 TRP A   7      61.820  29.070  28.350  1.00  0.00           C  
ATOM     32  CD2 TRP A   7      61.780  31.270  28.290  1.00  0.00           C  
ATOM     33  CE2 TRP A   7      61.750  30.810  29.620  1.00  0.00           C  
ATOM     34  CE3 TRP A   7      61.870  32.650  27.930  1.00  0.00           C  
ATOM     35  NE1 TRP A   7      61.850  29.460  29.600  1.00  0.00           N  
ATOM     36  CZ2 TRP A   7      61.780  31.710  30.670  1.00  0.00           C  
ATOM     37  CZ3 TRP A   7      61.790  33.520  29.020  1.00  0.00           C  
ATOM     38  CH2 TRP A   7      61.710  33.020  30.340  1.00  0.00           C  
ATOM     39  H   TRP A   7      60.130  28.320  25.850  1.00  0.00           H  
ATOM     40  HD1 TRP A   7      61.900  28.020  28.050  1.00  0.00           H  
ATOM     41  HE1 TRP A   7      62.170  28.850  30.320  1.00  0.00           H  
ATOM     42  HE3 TRP A   7      61.900  32.980  26.900  1.00  0.00           H  
ATOM     43  HZ2 TRP A   7      61.500  31.430  31.690  1.00  0.00           H  
ATOM     44  HZ3 TRP A   7      61.910  34.590  28.880  1.00  0.00           H  
ATOM     45  HH2 TRP A   7      61.480  33.690  31.170  1.00  0.00           H  
ATOM     46  N   GLU A   8      60.060  30.400  23.260  1.00  0.00           N  
ATOM     47  CA  GLU A   8      59.890  30.810  21.860  1.00  0.00           C  
ATOM     48  C   GLU A   8      58.730  31.850  21.770  1.00  0.00           C  
ATOM     49  O   GLU A   8      58.940  33.010  21.390  1.00  0.00           O  
ATOM     50  CB  GLU A   8      59.690  29.610  20.960  1.00  0.00           C  
ATOM     51  CG  GLU A   8      61.030  28.870  20.610  1.00  0.00           C  
ATOM     52  CD  GLU A   8      60.610  27.830  19.580  1.00  0.00           C  
ATOM     53  OE1 GLU A   8      60.510  28.200  18.400  1.00  0.00           O  
ATOM     54  OE2 GLU A   8      60.450  26.660  19.950  1.00  0.00           O1-
ATOM     55  H   GLU A   8      60.140  29.420  23.430  1.00  0.00           H  
ATOM     56  N   GLU A   9      57.550  31.490  22.210  1.00  0.00           N  
ATOM     57  CA  GLU A   9      56.360  32.310  22.100  1.00  0.00           C  
ATOM     58  C   GLU A   9      56.420  33.490  23.100  1.00  0.00           C  
ATOM     59  O   GLU A   9      55.580  34.380  22.960  1.00  0.00           O  
ATOM     60  CB  GLU A   9      55.170  31.370  22.380  1.00  0.00           C  
ATOM     61  CG  GLU A   9      55.130  30.280  21.330  1.00  0.00           C  
ATOM     62  CD  GLU A   9      54.900  30.680  19.810  1.00  0.00           C  
ATOM     63  OE1 GLU A   9      53.850  31.210  19.460  1.00  0.00           O  
ATOM     64  OE2 GLU A   9      55.790  30.500  19.100  1.00  0.00           O1-
ATOM     65  H   GLU A   9      57.350  30.560  22.540  1.00  0.00           H  
ATOM     66  N   PHE A  10      57.090  33.260  24.200  1.00  0.00           N  
ATOM     67  CA  PHE A  10      57.250  34.200  25.310  1.00  0.00           C  
ATOM     68  C   PHE A  10      58.000  35.470  24.840  1.00  0.00           C  
ATOM     69  O   PHE A  10      57.520  36.610  24.990  1.00  0.00           O  
ATOM     70  CB  PHE A  10      58.010  33.500  26.430  1.00  0.00           C  
ATOM     71  CG  PHE A  10      57.810  33.900  27.870  1.00  0.00           C  
ATOM     72  CD1 PHE A  10      57.800  32.880  28.800  1.00  0.00           C  
ATOM     73  CD2 PHE A  10      57.870  35.190  28.230  1.00  0.00           C  
ATOM     74  CE1 PHE A  10      57.910  33.220  30.130  1.00  0.00           C  
ATOM     75  CE2 PHE A  10      57.720  35.540  29.560  1.00  0.00           C  
ATOM     76  CZ  PHE A  10      57.870  34.510  30.500  1.00  0.00           C  
ATOM     77  H   PHE A  10      57.290  32.310  24.440  1.00  0.00           H  
ATOM     78  HD1 PHE A  10      57.610  31.860  28.460  1.00  0.00           H  
ATOM     79  HD2 PHE A  10      58.220  35.940  27.530  1.00  0.00           H  
ATOM     80  HE1 PHE A  10      57.920  32.530  30.970  1.00  0.00           H  
ATOM     81  HE2 PHE A  10      57.610  36.570  29.900  1.00  0.00           H  
ATOM     82  HZ  PHE A  10      58.430  34.770  31.400  1.00  0.00           H  
ATOM     83  N   GLU A  11      59.020  35.200  24.000  1.00  0.00           N  
ATOM     84  CA  GLU A  11      59.870  36.230  23.420  1.00  0.00           C  
ATOM     85  C   GLU A  11      59.270  37.040  22.240  1.00  0.00           C  
ATOM     86  O   GLU A  11      59.060  38.270  22.260  1.00  0.00           O  
ATOM     87  CB  GLU A  11      61.290  35.730  23.160  1.00  0.00           C  
ATOM     88  CG  GLU A  11      62.180  35.470  24.430  1.00  0.00           C  
ATOM     89  CD  GLU A  11      63.710  35.250  24.120  1.00  0.00           C  
ATOM     90  OE1 GLU A  11      64.550  36.040  24.550  1.00  0.00           O  
ATOM     91  OE2 GLU A  11      64.100  34.330  23.290  1.00  0.00           O1-
ATOM     92  H   GLU A  11      59.310  34.260  23.840  1.00  0.00           H  
ATOM     93  N   THR A  12      58.630  36.320  21.390  1.00  0.00           N  
ATOM     94  CA  THR A  12      57.800  36.940  20.270  1.00  0.00           C  
ATOM     95  C   THR A  12      56.660  37.850  20.620  1.00  0.00           C  
ATOM     96  O   THR A  12      56.510  38.930  20.050  1.00  0.00           O  
ATOM     97  CB  THR A  12      57.490  35.830  19.290  1.00  0.00           C  
ATOM     98  CG2 THR A  12      58.800  35.450  18.560  1.00  0.00           C  
ATOM     99  OG1 THR A  12      56.790  34.720  19.860  1.00  0.00           O  
ATOM    100  H   THR A  12      58.840  35.350  21.320  1.00  0.00           H  
ATOM    101  HG1 THR A  12      57.250  33.910  19.490  1.00  0.00           H  
ATOM    102  N   LEU A  13      55.820  37.440  21.580  1.00  0.00           N  
ATOM    103  CA  LEU A  13      54.840  38.220  22.330  1.00  0.00           C  
ATOM    104  C   LEU A  13      55.320  39.480  23.050  1.00  0.00           C  
ATOM    105  O   LEU A  13      54.670  40.540  23.040  1.00  0.00           O  
ATOM    106  CB  LEU A  13      53.940  37.480  23.310  1.00  0.00           C  
ATOM    107  CG  LEU A  13      52.690  36.960  22.520  1.00  0.00           C  
ATOM    108  CD1 LEU A  13      51.820  35.930  23.260  1.00  0.00           C  
ATOM    109  CD2 LEU A  13      51.890  38.090  22.000  1.00  0.00           C  
ATOM    110  H   LEU A  13      55.980  36.510  21.900  1.00  0.00           H  
ATOM    111  N   GLN A  14      56.420  39.300  23.790  1.00  0.00           N  
ATOM    112  CA  GLN A  14      57.030  40.440  24.500  1.00  0.00           C  
ATOM    113  C   GLN A  14      57.760  41.490  23.590  1.00  0.00           C  
ATOM    114  O   GLN A  14      57.850  42.640  23.960  1.00  0.00           O  
ATOM    115  CB  GLN A  14      58.010  39.900  25.580  1.00  0.00           C  
ATOM    116  CG  GLN A  14      57.200  39.380  26.790  1.00  0.00           C  
ATOM    117  CD  GLN A  14      56.910  40.510  27.790  1.00  0.00           C  
ATOM    118  NE2 GLN A  14      57.660  40.530  28.840  1.00  0.00           N  
ATOM    119  OE1 GLN A  14      55.970  41.280  27.590  1.00  0.00           O  
ATOM    120  H   GLN A  14      56.980  38.470  23.830  1.00  0.00           H  
ATOM    121 1HE2 GLN A  14      58.380  39.850  28.960  1.00  0.00           H  
ATOM    122 2HE2 GLN A  14      57.750  41.280  29.510  1.00  0.00           H  
ATOM    123  N   GLN A  15      58.290  40.970  22.420  1.00  0.00           N  
ATOM    124  CA  GLN A  15      58.640  41.840  21.220  1.00  0.00           C  
ATOM    125  C   GLN A  15      57.370  42.530  20.650  1.00  0.00           C  
ATOM    126  O   GLN A  15      57.370  43.750  20.510  1.00  0.00           O  
ATOM    127  CB  GLN A  15      59.320  41.040  20.070  1.00  0.00           C  
ATOM    128  CG  GLN A  15      60.830  41.370  19.900  1.00  0.00           C  
ATOM    129  CD  GLN A  15      61.750  40.910  21.030  1.00  0.00           C  
ATOM    130  NE2 GLN A  15      62.190  39.670  20.830  1.00  0.00           N  
ATOM    131  OE1 GLN A  15      62.390  41.750  21.630  1.00  0.00           O  
ATOM    132  H   GLN A  15      58.550  40.000  22.380  1.00  0.00           H  
ATOM    133 1HE2 GLN A  15      61.940  39.010  20.120  1.00  0.00           H  
ATOM    134 2HE2 GLN A  15      62.860  39.400  21.530  1.00  0.00           H  
ATOM    135  N   GLN A  16      56.310  41.710  20.420  1.00  0.00           N  
ATOM    136  CA  GLN A  16      54.990  42.290  20.060  1.00  0.00           C  
ATOM    137  C   GLN A  16      54.100  43.210  20.980  1.00  0.00           C  
ATOM    138  O   GLN A  16      53.050  43.700  20.680  1.00  0.00           O  
ATOM    139  CB  GLN A  16      53.940  41.310  19.600  1.00  0.00           C  
ATOM    140  CG  GLN A  16      54.150  40.600  18.240  1.00  0.00           C  
ATOM    141  CD  GLN A  16      52.940  39.820  17.790  1.00  0.00           C  
ATOM    142  NE2 GLN A  16      53.160  38.940  16.740  1.00  0.00           N  
ATOM    143  OE1 GLN A  16      51.880  39.720  18.360  1.00  0.00           O  
ATOM    144  H   GLN A  16      56.370  40.710  20.500  1.00  0.00           H  
ATOM    145 1HE2 GLN A  16      54.040  38.720  16.320  1.00  0.00           H  
ATOM    146 2HE2 GLN A  16      52.360  38.500  16.350  1.00  0.00           H  
ATOM    147  N   GLU A  17      54.820  43.820  21.930  1.00  0.00           N  
ATOM    148  CA  GLU A  17      54.310  44.800  22.910  1.00  0.00           C  
ATOM    149  C   GLU A  17      53.920  46.080  22.230  1.00  0.00           C  
ATOM    150  O   GLU A  17      52.780  46.500  22.420  1.00  0.00           O  
ATOM    151  CB  GLU A  17      55.430  45.030  23.970  1.00  0.00           C  
ATOM    152  CG  GLU A  17      54.770  45.710  25.220  1.00  0.00           C  
ATOM    153  CD  GLU A  17      55.560  45.650  26.510  1.00  0.00           C  
ATOM    154  OE1 GLU A  17      56.700  46.050  26.360  1.00  0.00           O  
ATOM    155  OE2 GLU A  17      54.910  45.550  27.550  1.00  0.00           O1-
ATOM    156  H   GLU A  17      55.810  43.680  21.870  1.00  0.00           H  
ATOM    157  N   CYS A  18      54.810  46.640  21.400  1.00  0.00           N  
ATOM    158  CA  CYS A  18      54.420  47.800  20.570  1.00  0.00           C  
ATOM    159  C   CYS A  18      52.990  47.770  20.000  1.00  0.00           C  
ATOM    160  O   CYS A  18      52.220  48.730  20.080  1.00  0.00           O  
ATOM    161  CB  CYS A  18      55.330  48.170  19.470  1.00  0.00           C  
ATOM    162  SG  CYS A  18      55.890  46.780  18.430  1.00  0.00           S  
ATOM    163  H   CYS A  18      55.780  46.400  21.380  1.00  0.00           H  
ATOM    164  HG  CYS A  18      56.640  47.510  17.600  1.00  0.00           H  
ATOM    165  N   LYS A  19      52.700  46.690  19.220  1.00  0.00           N  
ATOM    166  CA  LYS A  19      51.440  46.450  18.450  1.00  0.00           C  
ATOM    167  C   LYS A  19      50.360  45.950  19.410  1.00  0.00           C  
ATOM    168  O   LYS A  19      49.240  45.890  18.950  1.00  0.00           O  
ATOM    169  CB  LYS A  19      51.750  45.390  17.440  1.00  0.00           C  
ATOM    170  CG  LYS A  19      53.090  45.690  16.620  1.00  0.00           C  
ATOM    171  CD  LYS A  19      53.670  44.530  15.870  1.00  0.00           C  
ATOM    172  CE  LYS A  19      54.880  45.080  15.120  1.00  0.00           C  
ATOM    173  NZ  LYS A  19      55.490  44.000  14.330  1.00  0.00           N1+
ATOM    174  H   LYS A  19      53.410  46.010  19.000  1.00  0.00           H  
ATOM    175  HZ1 LYS A  19      56.240  44.180  13.690  1.00  0.00           H  
ATOM    176  HZ2 LYS A  19      55.860  43.360  15.000  1.00  0.00           H  
ATOM    177  HZ3 LYS A  19      54.820  43.430  13.830  1.00  0.00           H  
ATOM    178  N   LEU A  20      50.610  45.120  20.470  1.00  0.00           N  
ATOM    179  CA  LEU A  20      49.610  44.750  21.460  1.00  0.00           C  
ATOM    180  C   LEU A  20      49.290  45.820  22.490  1.00  0.00           C  
ATOM    181  O   LEU A  20      48.300  45.630  23.200  1.00  0.00           O  
ATOM    182  CB  LEU A  20      49.770  43.430  22.140  1.00  0.00           C  
ATOM    183  CG  LEU A  20      49.370  42.250  21.310  1.00  0.00           C  
ATOM    184  CD1 LEU A  20      49.410  40.940  22.120  1.00  0.00           C  
ATOM    185  CD2 LEU A  20      47.930  42.450  20.740  1.00  0.00           C  
ATOM    186  H   LEU A  20      51.460  44.620  20.620  1.00  0.00           H  
ATOM    187  N   LEU A  21      50.180  46.790  22.660  1.00  0.00           N  
ATOM    188  CA  LEU A  21      49.980  48.130  23.300  1.00  0.00           C  
ATOM    189  C   LEU A  21      48.930  49.050  22.640  1.00  0.00           C  
ATOM    190  O   LEU A  21      49.110  49.550  21.550  1.00  0.00           O  
ATOM    191  CB  LEU A  21      51.320  48.950  23.340  1.00  0.00           C  
ATOM    192  CG  LEU A  21      51.420  49.770  24.580  1.00  0.00           C  
ATOM    193  CD1 LEU A  21      51.990  48.780  25.620  1.00  0.00           C  
ATOM    194  CD2 LEU A  21      52.400  50.910  24.460  1.00  0.00           C  
ATOM    195  H   LEU A  21      51.150  46.630  22.490  1.00  0.00           H  
ATOM    196  N   TYR A  22      47.790  49.060  23.240  1.00  0.00           N  
ATOM    197  CA  TYR A  22      46.680  49.950  22.910  1.00  0.00           C  
ATOM    198  C   TYR A  22      46.930  51.400  23.390  1.00  0.00           C  
ATOM    199  O   TYR A  22      47.900  51.610  24.130  1.00  0.00           O  
ATOM    200  CB  TYR A  22      45.350  49.330  23.420  1.00  0.00           C  
ATOM    201  CG  TYR A  22      44.840  48.220  22.600  1.00  0.00           C  
ATOM    202  CD1 TYR A  22      44.590  48.540  21.260  1.00  0.00           C  
ATOM    203  CD2 TYR A  22      44.790  46.880  22.940  1.00  0.00           C  
ATOM    204  CE1 TYR A  22      44.420  47.590  20.240  1.00  0.00           C  
ATOM    205  CE2 TYR A  22      44.520  45.860  22.000  1.00  0.00           C  
ATOM    206  CZ  TYR A  22      44.280  46.280  20.700  1.00  0.00           C  
ATOM    207  OH  TYR A  22      43.530  45.400  19.950  1.00  0.00           O  
ATOM    208  H   TYR A  22      47.670  48.640  24.140  1.00  0.00           H  
ATOM    209  HD1 TYR A  22      44.390  49.540  20.890  1.00  0.00           H  
ATOM    210  HD2 TYR A  22      45.130  46.600  23.940  1.00  0.00           H  
ATOM    211  HE1 TYR A  22      44.820  47.780  19.240  1.00  0.00           H  
ATOM    212  HE2 TYR A  22      44.970  44.910  22.260  1.00  0.00           H  
ATOM    213  HH  TYR A  22      43.470  45.800  19.040  1.00  0.00           H  
ATOM    214  N   SER A  23      46.010  52.370  23.120  1.00  0.00           N  
ATOM    215  CA  SER A  23      46.220  53.760  23.650  1.00  0.00           C  
ATOM    216  C   SER A  23      46.200  53.850  25.180  1.00  0.00           C  
ATOM    217  O   SER A  23      45.470  53.050  25.770  1.00  0.00           O  
ATOM    218  CB  SER A  23      45.170  54.790  23.230  1.00  0.00           C  
ATOM    219  OG  SER A  23      45.470  56.090  23.780  1.00  0.00           O  
ATOM    220  H   SER A  23      45.200  52.190  22.570  1.00  0.00           H  
ATOM    221  HG  SER A  23      44.880  56.170  24.580  1.00  0.00           H  
ATOM    222  N   ARG A  24      47.010  54.660  25.880  1.00  0.00           N  
ATOM    223  CA  ARG A  24      46.950  54.880  27.380  1.00  0.00           C  
ATOM    224  C   ARG A  24      46.850  56.390  27.710  1.00  0.00           C  
ATOM    225  O   ARG A  24      47.450  56.860  28.640  1.00  0.00           O  
ATOM    226  CB  ARG A  24      48.110  54.210  28.120  1.00  0.00           C  
ATOM    227  CG  ARG A  24      48.290  52.750  27.780  1.00  0.00           C  
ATOM    228  CD  ARG A  24      49.700  52.220  28.170  1.00  0.00           C  
ATOM    229  NE  ARG A  24      50.660  52.970  27.360  1.00  0.00           N  
ATOM    230  CZ  ARG A  24      51.940  52.970  27.620  1.00  0.00           C  
ATOM    231  NH1 ARG A  24      52.500  52.200  28.460  1.00  0.00           N1+
ATOM    232  NH2 ARG A  24      52.810  53.470  26.750  1.00  0.00           N  
ATOM    233  H   ARG A  24      47.800  55.110  25.480  1.00  0.00           H  
ATOM    234  HE  ARG A  24      50.230  53.540  26.660  1.00  0.00           H  
ATOM    235 1HH1 ARG A  24      51.980  51.520  28.970  1.00  0.00           H  
ATOM    236 2HH1 ARG A  24      53.490  52.170  28.530  1.00  0.00           H  
ATOM    237 1HH2 ARG A  24      52.460  53.970  25.960  1.00  0.00           H  
ATOM    238 2HH2 ARG A  24      53.790  53.290  26.810  1.00  0.00           H  
ATOM    239  N   LYS A  25      45.980  57.110  27.050  1.00  0.00           N  
ATOM    240  CA  LYS A  25      46.020  58.580  27.070  1.00  0.00           C  
ATOM    241  C   LYS A  25      45.390  59.180  28.340  1.00  0.00           C  
ATOM    242  O   LYS A  25      45.710  60.270  28.770  1.00  0.00           O  
ATOM    243  CB  LYS A  25      45.350  59.170  25.810  1.00  0.00           C  
ATOM    244  CG  LYS A  25      46.490  59.190  24.800  1.00  0.00           C  
ATOM    245  CD  LYS A  25      45.970  59.590  23.420  1.00  0.00           C  
ATOM    246  CE  LYS A  25      45.370  60.940  23.320  1.00  0.00           C  
ATOM    247  NZ  LYS A  25      46.350  62.050  23.400  1.00  0.00           N1+
ATOM    248  H   LYS A  25      45.120  56.770  26.670  1.00  0.00           H  
ATOM    249  HZ1 LYS A  25      47.180  61.740  22.930  1.00  0.00           H  
ATOM    250  HZ2 LYS A  25      46.060  62.760  22.760  1.00  0.00           H  
ATOM    251  HZ3 LYS A  25      46.610  62.410  24.290  1.00  0.00           H  
ATOM    252  N   GLU A  26      44.530  58.360  28.990  1.00  0.00           N  
ATOM    253  CA  GLU A  26      44.130  58.640  30.380  1.00  0.00           C  
ATOM    254  C   GLU A  26      45.290  58.430  31.350  1.00  0.00           C  
ATOM    255  O   GLU A  26      45.790  59.470  31.830  1.00  0.00           O  
ATOM    256  CB  GLU A  26      42.830  57.990  30.870  1.00  0.00           C  
ATOM    257  CG  GLU A  26      41.550  58.880  30.620  1.00  0.00           C  
ATOM    258  CD  GLU A  26      41.640  60.250  31.300  1.00  0.00           C  
ATOM    259  OE1 GLU A  26      41.850  61.220  30.490  1.00  0.00           O  
ATOM    260  OE2 GLU A  26      41.220  60.420  32.510  1.00  0.00           O1-
ATOM    261  H   GLU A  26      44.190  57.550  28.520  1.00  0.00           H  
ATOM    262  N   GLY A  27      45.760  57.160  31.440  1.00  0.00           N  
ATOM    263  CA  GLY A  27      46.910  56.840  32.260  1.00  0.00           C  
ATOM    264  C   GLY A  27      48.130  57.740  32.110  1.00  0.00           C  
ATOM    265  O   GLY A  27      48.650  58.170  33.120  1.00  0.00           O  
ATOM    266  H   GLY A  27      45.320  56.490  30.840  1.00  0.00           H  
ATOM    267  N   GLN A  28      48.520  58.010  30.860  1.00  0.00           N  
ATOM    268  CA  GLN A  28      49.620  58.990  30.560  1.00  0.00           C  
ATOM    269  C   GLN A  28      49.520  60.480  30.930  1.00  0.00           C  
ATOM    270  O   GLN A  28      50.490  61.210  31.010  1.00  0.00           O  
ATOM    271  CB  GLN A  28      49.930  58.860  29.050  1.00  0.00           C  
ATOM    272  CG  GLN A  28      50.640  57.540  28.800  1.00  0.00           C  
ATOM    273  CD  GLN A  28      51.120  57.320  27.290  1.00  0.00           C  
ATOM    274  NE2 GLN A  28      52.200  56.620  27.130  1.00  0.00           N  
ATOM    275  OE1 GLN A  28      50.680  57.880  26.350  1.00  0.00           O  
ATOM    276  H   GLN A  28      48.100  57.640  30.030  1.00  0.00           H  
ATOM    277 1HE2 GLN A  28      52.720  56.230  27.890  1.00  0.00           H  
ATOM    278 2HE2 GLN A  28      52.510  56.300  26.230  1.00  0.00           H  
ATOM    279  N   ARG A  29      48.330  61.000  31.260  1.00  0.00           N  
ATOM    280  CA  ARG A  29      47.940  62.330  31.740  1.00  0.00           C  
ATOM    281  C   ARG A  29      48.490  62.540  33.170  1.00  0.00           C  
ATOM    282  O   ARG A  29      48.370  61.700  34.100  1.00  0.00           O  
ATOM    283  CB  ARG A  29      46.400  62.380  31.650  1.00  0.00           C  
ATOM    284  CG  ARG A  29      45.720  63.750  31.940  1.00  0.00           C  
ATOM    285  CD  ARG A  29      44.240  63.370  31.860  1.00  0.00           C  
ATOM    286  NE  ARG A  29      43.460  64.590  32.270  1.00  0.00           N  
ATOM    287  CZ  ARG A  29      42.130  64.740  32.420  1.00  0.00           C  
ATOM    288  NH1 ARG A  29      41.410  63.620  32.180  1.00  0.00           N1+
ATOM    289  NH2 ARG A  29      41.610  65.850  32.980  1.00  0.00           N  
ATOM    290  H   ARG A  29      47.550  60.390  31.150  1.00  0.00           H  
ATOM    291  HE  ARG A  29      44.030  65.400  32.190  1.00  0.00           H  
ATOM    292 1HH1 ARG A  29      41.730  62.780  31.750  1.00  0.00           H  
ATOM    293 2HH1 ARG A  29      40.410  63.640  32.210  1.00  0.00           H  
ATOM    294 1HH2 ARG A  29      42.140  66.550  33.450  1.00  0.00           H  
ATOM    295 2HH2 ARG A  29      40.630  65.930  32.850  1.00  0.00           H  
ATOM    296  N   GLN A  30      49.090  63.650  33.410  1.00  0.00           N  
ATOM    297  CA  GLN A  30      49.950  63.830  34.640  1.00  0.00           C  
ATOM    298  C   GLN A  30      49.230  63.850  35.930  1.00  0.00           C  
ATOM    299  O   GLN A  30      49.740  63.390  36.890  1.00  0.00           O  
ATOM    300  CB  GLN A  30      50.910  65.020  34.580  1.00  0.00           C  
ATOM    301  CG  GLN A  30      52.100  65.000  33.610  1.00  0.00           C  
ATOM    302  CD  GLN A  30      53.210  63.910  33.870  1.00  0.00           C  
ATOM    303  NE2 GLN A  30      53.860  63.990  35.050  1.00  0.00           N  
ATOM    304  OE1 GLN A  30      53.460  62.970  33.100  1.00  0.00           O  
ATOM    305  H   GLN A  30      48.880  64.490  32.920  1.00  0.00           H  
ATOM    306 1HE2 GLN A  30      53.610  64.610  35.800  1.00  0.00           H  
ATOM    307 2HE2 GLN A  30      54.390  63.150  35.170  1.00  0.00           H  
ATOM    308  N   GLU A  31      48.040  64.420  35.960  1.00  0.00           N  
ATOM    309  CA  GLU A  31      47.110  64.340  37.120  1.00  0.00           C  
ATOM    310  C   GLU A  31      46.720  62.860  37.490  1.00  0.00           C  
ATOM    311  O   GLU A  31      46.710  62.430  38.650  1.00  0.00           O  
ATOM    312  CB  GLU A  31      45.860  65.050  36.660  1.00  0.00           C  
ATOM    313  CG  GLU A  31      46.230  66.580  36.500  1.00  0.00           C  
ATOM    314  CD  GLU A  31      46.690  67.110  35.150  1.00  0.00           C  
ATOM    315  OE1 GLU A  31      46.920  66.340  34.240  1.00  0.00           O  
ATOM    316  OE2 GLU A  31      46.410  68.280  34.850  1.00  0.00           O1-
ATOM    317  H   GLU A  31      47.810  65.010  35.190  1.00  0.00           H  
ATOM    318  N   ASN A  32      46.480  62.090  36.480  1.00  0.00           N  
ATOM    319  CA  ASN A  32      46.220  60.640  36.540  1.00  0.00           C  
ATOM    320  C   ASN A  32      47.480  59.830  36.920  1.00  0.00           C  
ATOM    321  O   ASN A  32      47.460  58.880  37.730  1.00  0.00           O  
ATOM    322  CB  ASN A  32      45.740  60.100  35.230  1.00  0.00           C  
ATOM    323  CG  ASN A  32      44.250  60.460  35.040  1.00  0.00           C  
ATOM    324  ND2 ASN A  32      43.850  60.380  33.790  1.00  0.00           N  
ATOM    325  OD1 ASN A  32      43.450  60.630  35.940  1.00  0.00           O  
ATOM    326  H   ASN A  32      46.500  62.410  35.540  1.00  0.00           H  
ATOM    327 1HD2 ASN A  32      44.510  60.110  33.080  1.00  0.00           H  
ATOM    328 2HD2 ASN A  32      42.910  60.580  33.530  1.00  0.00           H  
ATOM    329  N   LYS A  33      48.650  60.280  36.510  1.00  0.00           N  
ATOM    330  CA  LYS A  33      49.950  59.680  36.960  1.00  0.00           C  
ATOM    331  C   LYS A  33      50.230  59.850  38.450  1.00  0.00           C  
ATOM    332  O   LYS A  33      50.670  58.920  39.020  1.00  0.00           O  
ATOM    333  CB  LYS A  33      51.130  60.190  36.120  1.00  0.00           C  
ATOM    334  CG  LYS A  33      51.330  59.470  34.800  1.00  0.00           C  
ATOM    335  CD  LYS A  33      52.520  60.010  34.160  1.00  0.00           C  
ATOM    336  CE  LYS A  33      52.740  59.510  32.710  1.00  0.00           C  
ATOM    337  NZ  LYS A  33      53.780  60.340  32.050  1.00  0.00           N1+
ATOM    338  H   LYS A  33      48.680  60.870  35.700  1.00  0.00           H  
ATOM    339  HZ1 LYS A  33      53.490  61.290  31.960  1.00  0.00           H  
ATOM    340  HZ2 LYS A  33      54.590  60.290  32.630  1.00  0.00           H  
ATOM    341  HZ3 LYS A  33      53.880  59.920  31.150  1.00  0.00           H  
ATOM    342  N   ASN A  34      50.030  61.040  39.050  1.00  0.00           N  
ATOM    343  CA  ASN A  34      50.080  61.190  40.580  1.00  0.00           C  
ATOM    344  C   ASN A  34      49.240  60.180  41.320  1.00  0.00           C  
ATOM    345  O   ASN A  34      49.510  59.950  42.510  1.00  0.00           O  
ATOM    346  CB  ASN A  34      49.450  62.610  40.860  1.00  0.00           C  
ATOM    347  CG  ASN A  34      50.240  63.740  40.060  1.00  0.00           C  
ATOM    348  ND2 ASN A  34      49.600  64.900  40.020  1.00  0.00           N  
ATOM    349  OD1 ASN A  34      51.370  63.530  39.590  1.00  0.00           O  
ATOM    350  H   ASN A  34      50.200  61.850  38.490  1.00  0.00           H  
ATOM    351 1HD2 ASN A  34      48.860  65.150  40.640  1.00  0.00           H  
ATOM    352 2HD2 ASN A  34      49.710  65.520  39.240  1.00  0.00           H  
ATOM    353  N   LYS A  35      48.180  59.650  40.750  1.00  0.00           N  
ATOM    354  CA  LYS A  35      47.340  58.650  41.390  1.00  0.00           C  
ATOM    355  C   LYS A  35      47.880  57.240  41.350  1.00  0.00           C  
ATOM    356  O   LYS A  35      47.620  56.540  42.320  1.00  0.00           O  
ATOM    357  CB  LYS A  35      45.900  58.810  40.850  1.00  0.00           C  
ATOM    358  CG  LYS A  35      45.260  60.060  41.480  1.00  0.00           C  
ATOM    359  CD  LYS A  35      44.060  60.460  40.560  1.00  0.00           C  
ATOM    360  CE  LYS A  35      43.040  61.470  41.030  1.00  0.00           C  
ATOM    361  NZ  LYS A  35      41.790  61.530  40.250  1.00  0.00           N1+
ATOM    362  H   LYS A  35      47.900  59.910  39.830  1.00  0.00           H  
ATOM    363  HZ1 LYS A  35      41.050  61.690  40.900  1.00  0.00           H  
ATOM    364  HZ2 LYS A  35      41.700  62.330  39.660  1.00  0.00           H  
ATOM    365  HZ3 LYS A  35      41.660  60.700  39.700  1.00  0.00           H  
ATOM    366  N   ASN A  36      48.480  56.970  40.230  1.00  0.00           N  
ATOM    367  CA  ASN A  36      49.110  55.690  39.900  1.00  0.00           C  
ATOM    368  C   ASN A  36      50.280  55.270  40.880  1.00  0.00           C  
ATOM    369  O   ASN A  36      51.060  56.120  41.280  1.00  0.00           O  
ATOM    370  CB  ASN A  36      49.710  55.620  38.460  1.00  0.00           C  
ATOM    371  CG  ASN A  36      50.060  54.200  37.970  1.00  0.00           C  
ATOM    372  ND2 ASN A  36      50.160  54.010  36.680  1.00  0.00           N  
ATOM    373  OD1 ASN A  36      50.110  53.200  38.700  1.00  0.00           O  
ATOM    374  H   ASN A  36      48.630  57.730  39.600  1.00  0.00           H  
ATOM    375 1HD2 ASN A  36      50.050  54.730  36.010  1.00  0.00           H  
ATOM    376 2HD2 ASN A  36      50.530  53.110  36.450  1.00  0.00           H  
ATOM    377  N   ARG A  37      50.220  54.010  41.360  1.00  0.00           N  
ATOM    378  CA  ARG A  37      51.320  53.470  42.150  1.00  0.00           C  
ATOM    379  C   ARG A  37      52.670  53.300  41.480  1.00  0.00           C  
ATOM    380  O   ARG A  37      53.720  53.210  42.110  1.00  0.00           O  
ATOM    381  CB  ARG A  37      50.920  52.060  42.780  1.00  0.00           C  
ATOM    382  CG  ARG A  37      51.600  51.890  44.160  1.00  0.00           C  
ATOM    383  CD  ARG A  37      51.720  50.510  44.730  1.00  0.00           C  
ATOM    384  NE  ARG A  37      52.630  50.510  45.910  1.00  0.00           N  
ATOM    385  CZ  ARG A  37      52.320  49.940  47.030  1.00  0.00           C  
ATOM    386  NH1 ARG A  37      51.080  49.570  47.350  1.00  0.00           N1+
ATOM    387  NH2 ARG A  37      53.210  49.840  48.010  1.00  0.00           N  
ATOM    388  H   ARG A  37      49.340  53.540  41.340  1.00  0.00           H  
ATOM    389  HE  ARG A  37      53.400  51.130  45.810  1.00  0.00           H  
ATOM    390 1HH1 ARG A  37      50.330  49.730  46.710  1.00  0.00           H  
ATOM    391 2HH1 ARG A  37      50.860  49.260  48.270  1.00  0.00           H  
ATOM    392 1HH2 ARG A  37      54.060  50.360  47.950  1.00  0.00           H  
ATOM    393 2HH2 ARG A  37      53.000  49.440  48.900  1.00  0.00           H  
ATOM    394  N   TYR A  38      52.650  53.010  40.200  1.00  0.00           N  
ATOM    395  CA  TYR A  38      53.820  52.470  39.410  1.00  0.00           C  
ATOM    396  C   TYR A  38      53.740  52.920  37.940  1.00  0.00           C  
ATOM    397  O   TYR A  38      53.010  52.410  37.150  1.00  0.00           O  
ATOM    398  CB  TYR A  38      54.030  50.940  39.470  1.00  0.00           C  
ATOM    399  CG  TYR A  38      54.970  50.560  40.700  1.00  0.00           C  
ATOM    400  CD1 TYR A  38      56.370  50.630  40.660  1.00  0.00           C  
ATOM    401  CD2 TYR A  38      54.410  50.180  41.910  1.00  0.00           C  
ATOM    402  CE1 TYR A  38      57.230  50.380  41.700  1.00  0.00           C  
ATOM    403  CE2 TYR A  38      55.200  49.900  43.010  1.00  0.00           C  
ATOM    404  CZ  TYR A  38      56.620  49.940  42.900  1.00  0.00           C  
ATOM    405  OH  TYR A  38      57.430  49.420  43.880  1.00  0.00           O  
ATOM    406  H   TYR A  38      51.730  53.070  39.810  1.00  0.00           H  
ATOM    407  HD1 TYR A  38      56.800  50.910  39.700  1.00  0.00           H  
ATOM    408  HD2 TYR A  38      53.330  50.200  42.000  1.00  0.00           H  
ATOM    409  HE1 TYR A  38      58.320  50.420  41.660  1.00  0.00           H  
ATOM    410  HE2 TYR A  38      54.820  49.670  44.010  1.00  0.00           H  
ATOM    411  HH  TYR A  38      58.320  49.190  43.490  1.00  0.00           H  
ATOM    412  N   LYS A  39      54.750  53.730  37.600  1.00  0.00           N  
ATOM    413  CA  LYS A  39      54.910  54.490  36.350  1.00  0.00           C  
ATOM    414  C   LYS A  39      55.150  53.790  34.980  1.00  0.00           C  
ATOM    415  O   LYS A  39      54.880  54.320  33.910  1.00  0.00           O  
ATOM    416  CB  LYS A  39      55.920  55.650  36.590  1.00  0.00           C  
ATOM    417  CG  LYS A  39      56.000  56.660  35.400  1.00  0.00           C  
ATOM    418  CD  LYS A  39      57.250  57.520  35.550  1.00  0.00           C  
ATOM    419  CE  LYS A  39      58.360  56.640  35.000  1.00  0.00           C  
ATOM    420  NZ  LYS A  39      59.730  57.220  35.090  1.00  0.00           N1+
ATOM    421  H   LYS A  39      55.390  54.020  38.310  1.00  0.00           H  
ATOM    422  HZ1 LYS A  39      59.780  58.040  34.510  1.00  0.00           H  
ATOM    423  HZ2 LYS A  39      60.010  57.510  36.000  1.00  0.00           H  
ATOM    424  HZ3 LYS A  39      60.380  56.500  34.860  1.00  0.00           H  
ATOM    425  N   ASN A  40      55.730  52.560  35.020  1.00  0.00           N  
ATOM    426  CA  ASN A  40      55.890  51.730  33.720  1.00  0.00           C  
ATOM    427  C   ASN A  40      54.580  51.030  33.170  1.00  0.00           C  
ATOM    428  O   ASN A  40      54.270  51.150  31.980  1.00  0.00           O  
ATOM    429  CB  ASN A  40      56.900  50.600  34.040  1.00  0.00           C  
ATOM    430  CG  ASN A  40      56.510  49.770  35.230  1.00  0.00           C  
ATOM    431  ND2 ASN A  40      56.710  48.460  35.170  1.00  0.00           N  
ATOM    432  OD1 ASN A  40      56.420  50.270  36.360  1.00  0.00           O  
ATOM    433  H   ASN A  40      55.910  52.040  35.860  1.00  0.00           H  
ATOM    434 1HD2 ASN A  40      57.220  48.030  34.420  1.00  0.00           H  
ATOM    435 2HD2 ASN A  40      56.260  47.810  35.780  1.00  0.00           H  
ATOM    436  N   ILE A  41      53.680  50.540  34.040  1.00  0.00           N  
ATOM    437  CA  ILE A  41      52.310  49.930  33.830  1.00  0.00           C  
ATOM    438  C   ILE A  41      51.130  50.880  33.820  1.00  0.00           C  
ATOM    439  O   ILE A  41      50.490  50.990  34.890  1.00  0.00           O  
ATOM    440  CB  ILE A  41      52.100  48.610  34.590  1.00  0.00           C  
ATOM    441  CG1 ILE A  41      52.830  48.580  35.980  1.00  0.00           C  
ATOM    442  CG2 ILE A  41      52.330  47.380  33.660  1.00  0.00           C  
ATOM    443  CD  ILE A  41      52.120  49.320  37.180  1.00  0.00           C  
ATOM    444  H   ILE A  41      53.820  50.600  35.030  1.00  0.00           H  
ATOM    445  N   LEU A  42      50.730  51.420  32.690  1.00  0.00           N  
ATOM    446  CA  LEU A  42      49.600  52.410  32.620  1.00  0.00           C  
ATOM    447  C   LEU A  42      48.400  51.740  31.950  1.00  0.00           C  
ATOM    448  O   LEU A  42      48.670  51.080  30.870  1.00  0.00           O  
ATOM    449  CB  LEU A  42      50.100  53.570  31.760  1.00  0.00           C  
ATOM    450  CG  LEU A  42      51.380  54.300  32.180  1.00  0.00           C  
ATOM    451  CD1 LEU A  42      51.910  55.170  31.090  1.00  0.00           C  
ATOM    452  CD2 LEU A  42      51.210  55.190  33.390  1.00  0.00           C  
ATOM    453  H   LEU A  42      51.150  51.150  31.820  1.00  0.00           H  
ATOM    454  N   PRO A  43      47.190  51.730  32.550  1.00  0.00           N  
ATOM    455  CA  PRO A  43      46.020  51.010  31.990  1.00  0.00           C  
ATOM    456  C   PRO A  43      45.550  51.400  30.630  1.00  0.00           C  
ATOM    457  O   PRO A  43      45.480  52.620  30.440  1.00  0.00           O  
ATOM    458  CB  PRO A  43      44.880  51.310  32.980  1.00  0.00           C  
ATOM    459  CG  PRO A  43      45.540  51.690  34.320  1.00  0.00           C  
ATOM    460  CD  PRO A  43      46.940  52.290  33.890  1.00  0.00           C  
ATOM    461  N   PHE A  44      45.180  50.550  29.690  1.00  0.00           N  
ATOM    462  CA  PHE A  44      44.580  50.940  28.380  1.00  0.00           C  
ATOM    463  C   PHE A  44      43.310  51.720  28.590  1.00  0.00           C  
ATOM    464  O   PHE A  44      42.450  51.380  29.390  1.00  0.00           O  
ATOM    465  CB  PHE A  44      44.360  49.780  27.350  1.00  0.00           C  
ATOM    466  CG  PHE A  44      45.570  49.020  27.020  1.00  0.00           C  
ATOM    467  CD1 PHE A  44      46.790  49.670  26.880  1.00  0.00           C  
ATOM    468  CD2 PHE A  44      45.540  47.620  27.120  1.00  0.00           C  
ATOM    469  CE1 PHE A  44      47.960  49.000  26.700  1.00  0.00           C  
ATOM    470  CE2 PHE A  44      46.710  46.880  26.910  1.00  0.00           C  
ATOM    471  CZ  PHE A  44      47.850  47.590  26.680  1.00  0.00           C  
ATOM    472  H   PHE A  44      45.250  49.560  29.760  1.00  0.00           H  
ATOM    473  HD1 PHE A  44      46.910  50.750  26.900  1.00  0.00           H  
ATOM    474  HD2 PHE A  44      44.610  47.140  27.420  1.00  0.00           H  
ATOM    475  HE1 PHE A  44      48.840  49.420  26.220  1.00  0.00           H  
ATOM    476  HE2 PHE A  44      46.830  45.830  27.130  1.00  0.00           H  
ATOM    477  HZ  PHE A  44      48.750  46.980  26.580  1.00  0.00           H  
ATOM    478  N   ASP A  45      43.090  52.610  27.640  1.00  0.00           N  
ATOM    479  CA  ASP A  45      41.870  53.490  27.540  1.00  0.00           C  
ATOM    480  C   ASP A  45      40.540  52.750  27.360  1.00  0.00           C  
ATOM    481  O   ASP A  45      39.500  53.090  27.920  1.00  0.00           O  
ATOM    482  CB  ASP A  45      42.020  54.520  26.370  1.00  0.00           C  
ATOM    483  CG  ASP A  45      43.070  55.570  26.720  1.00  0.00           C  
ATOM    484  OD1 ASP A  45      43.620  55.700  27.840  1.00  0.00           O  
ATOM    485  OD2 ASP A  45      43.540  56.220  25.700  1.00  0.00           O1-
ATOM    486  H   ASP A  45      43.730  52.650  26.860  1.00  0.00           H  
ATOM    487  N   HIS A  46      40.450  51.730  26.610  1.00  0.00           N  
ATOM    488  CA  HIS A  46      39.200  51.010  26.400  1.00  0.00           C  
ATOM    489  C   HIS A  46      38.550  50.050  27.470  1.00  0.00           C  
ATOM    490  O   HIS A  46      37.370  49.820  27.420  1.00  0.00           O  
ATOM    491  CB  HIS A  46      39.210  50.390  25.020  1.00  0.00           C  
ATOM    492  CG  HIS A  46      40.050  49.220  24.690  1.00  0.00           C  
ATOM    493  CD2 HIS A  46      39.700  47.940  24.680  1.00  0.00           C  
ATOM    494  ND1 HIS A  46      41.360  49.250  24.700  1.00  0.00           N  
ATOM    495  CE1 HIS A  46      41.820  47.990  24.740  1.00  0.00           C  
ATOM    496  NE2 HIS A  46      40.810  47.230  24.710  1.00  0.00           N  
ATOM    497  H   HIS A  46      41.150  51.380  25.980  1.00  0.00           H  
ATOM    498  HD2 HIS A  46      38.720  47.630  24.290  1.00  0.00           H  
ATOM    499  HE1 HIS A  46      42.860  47.680  24.900  1.00  0.00           H  
ATOM    500  HE2 HIS A  46      40.840  46.230  24.650  1.00  0.00           H  
ATOM    501  N   THR A  47      39.370  49.410  28.300  1.00  0.00           N  
ATOM    502  CA  THR A  47      38.930  48.420  29.340  1.00  0.00           C  
ATOM    503  C   THR A  47      38.790  49.130  30.770  1.00  0.00           C  
ATOM    504  O   THR A  47      38.990  48.450  31.740  1.00  0.00           O  
ATOM    505  CB  THR A  47      39.930  47.300  29.280  1.00  0.00           C  
ATOM    506  CG2 THR A  47      39.840  46.500  27.930  1.00  0.00           C  
ATOM    507  OG1 THR A  47      41.270  47.730  29.630  1.00  0.00           O  
ATOM    508  H   THR A  47      40.350  49.620  28.340  1.00  0.00           H  
ATOM    509  HG1 THR A  47      41.920  46.970  29.620  1.00  0.00           H  
ATOM    510  N   ARG A  48      38.570  50.440  30.860  1.00  0.00           N  
ATOM    511  CA  ARG A  48      38.490  51.250  32.090  1.00  0.00           C  
ATOM    512  C   ARG A  48      37.220  51.100  32.960  1.00  0.00           C  
ATOM    513  O   ARG A  48      36.140  50.670  32.590  1.00  0.00           O  
ATOM    514  CB  ARG A  48      38.740  52.760  31.840  1.00  0.00           C  
ATOM    515  CG  ARG A  48      37.610  53.380  31.000  1.00  0.00           C  
ATOM    516  CD  ARG A  48      38.070  54.760  30.610  1.00  0.00           C  
ATOM    517  NE  ARG A  48      37.040  55.510  29.900  1.00  0.00           N  
ATOM    518  CZ  ARG A  48      36.410  56.620  30.250  1.00  0.00           C  
ATOM    519  NH1 ARG A  48      36.750  57.240  31.340  1.00  0.00           N1+
ATOM    520  NH2 ARG A  48      35.380  57.180  29.580  1.00  0.00           N  
ATOM    521  H   ARG A  48      38.470  51.000  30.040  1.00  0.00           H  
ATOM    522  HE  ARG A  48      36.620  54.970  29.170  1.00  0.00           H  
ATOM    523 1HH1 ARG A  48      37.070  56.700  32.110  1.00  0.00           H  
ATOM    524 2HH1 ARG A  48      36.710  58.240  31.410  1.00  0.00           H  
ATOM    525 1HH2 ARG A  48      34.950  56.820  28.760  1.00  0.00           H  
ATOM    526 2HH2 ARG A  48      34.900  57.940  30.010  1.00  0.00           H  
ATOM    527  N   VAL A  49      37.400  51.350  34.230  1.00  0.00           N  
ATOM    528  CA  VAL A  49      36.260  51.540  35.090  1.00  0.00           C  
ATOM    529  C   VAL A  49      35.930  53.020  35.140  1.00  0.00           C  
ATOM    530  O   VAL A  49      36.810  53.840  35.050  1.00  0.00           O  
ATOM    531  CB  VAL A  49      36.590  50.900  36.460  1.00  0.00           C  
ATOM    532  CG1 VAL A  49      35.410  50.720  37.380  1.00  0.00           C  
ATOM    533  CG2 VAL A  49      37.290  49.500  36.300  1.00  0.00           C  
ATOM    534  H   VAL A  49      38.280  51.460  34.690  1.00  0.00           H  
ATOM    535  N   VAL A  50      34.630  53.270  35.380  1.00  0.00           N  
ATOM    536  CA  VAL A  50      34.140  54.650  35.340  1.00  0.00           C  
ATOM    537  C   VAL A  50      33.330  54.940  36.630  1.00  0.00           C  
ATOM    538  O   VAL A  50      32.400  54.210  36.780  1.00  0.00           O  
ATOM    539  CB  VAL A  50      33.560  54.980  33.920  1.00  0.00           C  
ATOM    540  CG1 VAL A  50      33.210  56.460  33.940  1.00  0.00           C  
ATOM    541  CG2 VAL A  50      34.540  54.660  32.780  1.00  0.00           C  
ATOM    542  H   VAL A  50      34.130  52.530  35.840  1.00  0.00           H  
ATOM    543  N   LEU A  51      33.460  56.140  37.200  1.00  0.00           N  
ATOM    544  CA  LEU A  51      32.760  56.410  38.510  1.00  0.00           C  
ATOM    545  C   LEU A  51      31.850  57.660  38.430  1.00  0.00           C  
ATOM    546  O   LEU A  51      32.170  58.680  37.860  1.00  0.00           O  
ATOM    547  CB  LEU A  51      33.840  56.500  39.580  1.00  0.00           C  
ATOM    548  CG  LEU A  51      33.710  55.300  40.470  1.00  0.00           C  
ATOM    549  CD1 LEU A  51      35.050  55.040  41.030  1.00  0.00           C  
ATOM    550  CD2 LEU A  51      32.810  55.560  41.700  1.00  0.00           C  
ATOM    551  H   LEU A  51      34.180  56.810  37.030  1.00  0.00           H  
ATOM    552  N   HIS A  52      30.680  57.430  38.980  1.00  0.00           N  
ATOM    553  CA  HIS A  52      29.510  58.320  38.770  1.00  0.00           C  
ATOM    554  C   HIS A  52      29.140  59.130  39.990  1.00  0.00           C  
ATOM    555  O   HIS A  52      28.750  58.450  40.970  1.00  0.00           O  
ATOM    556  CB  HIS A  52      28.320  57.480  38.360  1.00  0.00           C  
ATOM    557  CG  HIS A  52      28.710  56.820  37.050  1.00  0.00           C  
ATOM    558  CD2 HIS A  52      29.080  55.530  36.910  1.00  0.00           C  
ATOM    559  ND1 HIS A  52      28.990  57.350  35.840  1.00  0.00           N  
ATOM    560  CE1 HIS A  52      29.640  56.420  35.130  1.00  0.00           C  
ATOM    561  NE2 HIS A  52      29.720  55.280  35.730  1.00  0.00           N  
ATOM    562  H   HIS A  52      30.460  56.570  39.450  1.00  0.00           H  
ATOM    563  HD2 HIS A  52      28.880  54.800  37.700  1.00  0.00           H  
ATOM    564  HE1 HIS A  52      29.960  56.600  34.100  1.00  0.00           H  
ATOM    565  HE2 HIS A  52      30.040  54.390  35.420  1.00  0.00           H  
ATOM    566  N   ASP A  53      28.950  60.450  39.820  1.00  0.00           N  
ATOM    567  CA  ASP A  53      28.690  61.370  40.960  1.00  0.00           C  
ATOM    568  C   ASP A  53      29.980  61.500  41.870  1.00  0.00           C  
ATOM    569  O   ASP A  53      30.410  60.480  42.470  1.00  0.00           O  
ATOM    570  CB  ASP A  53      27.540  61.010  41.950  1.00  0.00           C  
ATOM    571  CG  ASP A  53      26.840  62.180  42.640  1.00  0.00           C  
ATOM    572  OD1 ASP A  53      25.760  61.950  43.200  1.00  0.00           O  
ATOM    573  OD2 ASP A  53      27.290  63.300  42.400  1.00  0.00           O1-
ATOM    574  H   ASP A  53      29.100  60.940  38.960  1.00  0.00           H  
ATOM    575  N   GLY A  54      30.230  62.720  42.280  1.00  0.00           N  
ATOM    576  CA  GLY A  54      31.430  63.020  43.020  1.00  0.00           C  
ATOM    577  C   GLY A  54      31.690  64.520  43.260  1.00  0.00           C  
ATOM    578  O   GLY A  54      30.790  65.200  43.690  1.00  0.00           O  
ATOM    579  H   GLY A  54      29.700  63.560  42.160  1.00  0.00           H  
ATOM    580  N   ASP A  55      32.990  64.950  43.260  1.00  0.00           N  
ATOM    581  CA  ASP A  55      33.490  66.300  43.410  1.00  0.00           C  
ATOM    582  C   ASP A  55      33.430  67.070  42.020  1.00  0.00           C  
ATOM    583  O   ASP A  55      33.990  66.600  41.050  1.00  0.00           O  
ATOM    584  CB  ASP A  55      34.880  66.190  44.010  1.00  0.00           C  
ATOM    585  CG  ASP A  55      35.360  67.530  44.520  1.00  0.00           C  
ATOM    586  OD1 ASP A  55      35.220  67.770  45.720  1.00  0.00           O  
ATOM    587  OD2 ASP A  55      35.820  68.370  43.720  1.00  0.00           O1-
ATOM    588  H   ASP A  55      33.700  64.300  43.560  1.00  0.00           H  
ATOM    589  N   PRO A  56      32.920  68.320  42.020  1.00  0.00           N  
ATOM    590  CA  PRO A  56      32.860  69.100  40.740  1.00  0.00           C  
ATOM    591  C   PRO A  56      34.230  69.710  40.330  1.00  0.00           C  
ATOM    592  O   PRO A  56      34.520  69.770  39.160  1.00  0.00           O  
ATOM    593  CB  PRO A  56      31.810  70.160  40.890  1.00  0.00           C  
ATOM    594  CG  PRO A  56      31.590  70.200  42.400  1.00  0.00           C  
ATOM    595  CD  PRO A  56      31.970  68.850  43.000  1.00  0.00           C  
ATOM    596  N   ASN A  57      35.080  69.810  41.260  1.00  0.00           N  
ATOM    597  CA  ASN A  57      36.340  70.600  41.150  1.00  0.00           C  
ATOM    598  C   ASN A  57      37.680  69.890  40.980  1.00  0.00           C  
ATOM    599  O   ASN A  57      38.610  70.410  40.380  1.00  0.00           O  
ATOM    600  CB  ASN A  57      36.470  71.610  42.300  1.00  0.00           C  
ATOM    601  CG  ASN A  57      35.310  72.610  42.180  1.00  0.00           C  
ATOM    602  ND2 ASN A  57      34.280  72.380  42.930  1.00  0.00           N  
ATOM    603  OD1 ASN A  57      35.200  73.460  41.310  1.00  0.00           O  
ATOM    604  H   ASN A  57      34.980  69.280  42.100  1.00  0.00           H  
ATOM    605 1HD2 ASN A  57      34.290  71.580  43.530  1.00  0.00           H  
ATOM    606 2HD2 ASN A  57      33.450  72.920  42.800  1.00  0.00           H  
ATOM    607  N   GLU A  58      37.660  68.650  41.440  1.00  0.00           N  
ATOM    608  CA  GLU A  58      38.740  67.620  41.160  1.00  0.00           C  
ATOM    609  C   GLU A  58      39.090  67.570  39.630  1.00  0.00           C  
ATOM    610  O   GLU A  58      38.140  67.410  38.800  1.00  0.00           O  
ATOM    611  CB  GLU A  58      38.240  66.240  41.610  1.00  0.00           C  
ATOM    612  CG  GLU A  58      39.150  65.060  41.490  1.00  0.00           C  
ATOM    613  CD  GLU A  58      40.350  65.070  42.540  1.00  0.00           C  
ATOM    614  OE1 GLU A  58      41.310  64.250  42.500  1.00  0.00           O  
ATOM    615  OE2 GLU A  58      40.220  65.770  43.590  1.00  0.00           O1-
ATOM    616  H   GLU A  58      37.070  68.350  42.190  1.00  0.00           H  
ATOM    617  N   PRO A  59      40.370  67.580  39.300  1.00  0.00           N  
ATOM    618  CA  PRO A  59      40.840  67.660  37.870  1.00  0.00           C  
ATOM    619  C   PRO A  59      40.340  66.410  37.060  1.00  0.00           C  
ATOM    620  O   PRO A  59      39.850  66.630  35.950  1.00  0.00           O  
ATOM    621  CB  PRO A  59      42.380  67.640  37.930  1.00  0.00           C  
ATOM    622  CG  PRO A  59      42.650  68.440  39.180  1.00  0.00           C  
ATOM    623  CD  PRO A  59      41.480  68.000  40.090  1.00  0.00           C  
ATOM    624  N   VAL A  60      40.200  65.240  37.570  1.00  0.00           N  
ATOM    625  CA  VAL A  60      39.670  64.100  36.860  1.00  0.00           C  
ATOM    626  C   VAL A  60      38.840  63.380  37.890  1.00  0.00           C  
ATOM    627  O   VAL A  60      39.320  62.760  38.810  1.00  0.00           O  
ATOM    628  CB  VAL A  60      40.760  63.130  36.370  1.00  0.00           C  
ATOM    629  CG1 VAL A  60      40.210  62.150  35.360  1.00  0.00           C  
ATOM    630  CG2 VAL A  60      41.970  63.800  35.800  1.00  0.00           C  
ATOM    631  H   VAL A  60      40.680  65.090  38.430  1.00  0.00           H  
ATOM    632  N   SER A  61      37.590  63.650  37.810  1.00  0.00           N  
ATOM    633  CA  SER A  61      36.470  63.050  38.630  1.00  0.00           C  
ATOM    634  C   SER A  61      36.090  61.590  38.170  1.00  0.00           C  
ATOM    635  O   SER A  61      36.070  60.660  38.960  1.00  0.00           O  
ATOM    636  CB  SER A  61      35.280  63.960  38.760  1.00  0.00           C  
ATOM    637  OG  SER A  61      34.530  64.230  37.580  1.00  0.00           O  
ATOM    638  H   SER A  61      37.350  64.290  37.090  1.00  0.00           H  
ATOM    639  HG  SER A  61      33.650  63.750  37.710  1.00  0.00           H  
ATOM    640  N   ASP A  62      35.930  61.340  36.900  1.00  0.00           N  
ATOM    641  CA  ASP A  62      35.420  60.070  36.270  1.00  0.00           C  
ATOM    642  C   ASP A  62      36.360  58.850  36.120  1.00  0.00           C  
ATOM    643  O   ASP A  62      35.920  57.770  36.600  1.00  0.00           O  
ATOM    644  CB  ASP A  62      34.690  60.340  34.970  1.00  0.00           C  
ATOM    645  CG  ASP A  62      35.510  61.340  34.070  1.00  0.00           C  
ATOM    646  OD1 ASP A  62      34.990  62.420  33.700  1.00  0.00           O  
ATOM    647  OD2 ASP A  62      36.700  61.010  33.770  1.00  0.00           O1-
ATOM    648  H   ASP A  62      36.000  62.020  36.170  1.00  0.00           H  
ATOM    649  N   TYR A  63      37.510  59.000  35.480  1.00  0.00           N  
ATOM    650  CA  TYR A  63      38.510  57.870  35.470  1.00  0.00           C  
ATOM    651  C   TYR A  63      39.160  57.580  36.820  1.00  0.00           C  
ATOM    652  O   TYR A  63      39.550  58.420  37.660  1.00  0.00           O  
ATOM    653  CB  TYR A  63      39.520  58.260  34.410  1.00  0.00           C  
ATOM    654  CG  TYR A  63      40.660  57.320  34.180  1.00  0.00           C  
ATOM    655  CD1 TYR A  63      40.550  56.230  33.260  1.00  0.00           C  
ATOM    656  CD2 TYR A  63      41.930  57.550  34.750  1.00  0.00           C  
ATOM    657  CE1 TYR A  63      41.690  55.500  33.070  1.00  0.00           C  
ATOM    658  CE2 TYR A  63      43.030  56.720  34.520  1.00  0.00           C  
ATOM    659  CZ  TYR A  63      42.950  55.630  33.650  1.00  0.00           C  
ATOM    660  OH  TYR A  63      44.100  55.200  33.070  1.00  0.00           O  
ATOM    661  H   TYR A  63      37.690  59.820  34.940  1.00  0.00           H  
ATOM    662  HD1 TYR A  63      39.590  55.810  32.990  1.00  0.00           H  
ATOM    663  HD2 TYR A  63      42.020  58.500  35.270  1.00  0.00           H  
ATOM    664  HE1 TYR A  63      41.650  54.810  32.220  1.00  0.00           H  
ATOM    665  HE2 TYR A  63      43.920  56.870  35.120  1.00  0.00           H  
ATOM    666  HH  TYR A  63      43.940  55.100  32.090  1.00  0.00           H  
ATOM    667  N   ILE A  64      39.560  56.300  36.930  1.00  0.00           N  
ATOM    668  CA  ILE A  64      40.170  55.690  38.180  1.00  0.00           C  
ATOM    669  C   ILE A  64      41.110  54.550  37.640  1.00  0.00           C  
ATOM    670  O   ILE A  64      40.840  54.050  36.580  1.00  0.00           O  
ATOM    671  CB  ILE A  64      39.000  55.130  39.070  1.00  0.00           C  
ATOM    672  CG1 ILE A  64      39.580  54.530  40.310  1.00  0.00           C  
ATOM    673  CG2 ILE A  64      38.120  54.110  38.360  1.00  0.00           C  
ATOM    674  CD  ILE A  64      38.520  54.780  41.400  1.00  0.00           C  
ATOM    675  H   ILE A  64      39.530  55.660  36.160  1.00  0.00           H  
ATOM    676  N   ASN A  65      42.220  54.400  38.280  1.00  0.00           N  
ATOM    677  CA  ASN A  65      43.150  53.340  37.900  1.00  0.00           C  
ATOM    678  C   ASN A  65      42.670  51.930  38.170  1.00  0.00           C  
ATOM    679  O   ASN A  65      43.070  51.340  39.110  1.00  0.00           O  
ATOM    680  CB  ASN A  65      44.490  53.680  38.600  1.00  0.00           C  
ATOM    681  CG  ASN A  65      45.600  52.960  37.890  1.00  0.00           C  
ATOM    682  ND2 ASN A  65      46.360  53.720  37.110  1.00  0.00           N  
ATOM    683  OD1 ASN A  65      45.780  51.780  37.680  1.00  0.00           O  
ATOM    684  H   ASN A  65      42.640  54.900  39.030  1.00  0.00           H  
ATOM    685 1HD2 ASN A  65      46.270  54.710  37.040  1.00  0.00           H  
ATOM    686 2HD2 ASN A  65      47.120  53.260  36.650  1.00  0.00           H  
ATOM    687  N   ALA A  66      41.830  51.400  37.280  1.00  0.00           N  
ATOM    688  CA  ALA A  66      41.330  50.020  37.380  1.00  0.00           C  
ATOM    689  C   ALA A  66      41.000  49.550  35.930  1.00  0.00           C  
ATOM    690  O   ALA A  66      40.420  50.300  35.190  1.00  0.00           O  
ATOM    691  CB  ALA A  66      40.170  50.040  38.400  1.00  0.00           C  
ATOM    692  H   ALA A  66      41.470  52.000  36.570  1.00  0.00           H  
ATOM    693  N   ASN A  67      41.150  48.270  35.700  1.00  0.00           N  
ATOM    694  CA  ASN A  67      40.740  47.700  34.450  1.00  0.00           C  
ATOM    695  C   ASN A  67      39.790  46.510  34.640  1.00  0.00           C  
ATOM    696  O   ASN A  67      40.200  45.700  35.480  1.00  0.00           O  
ATOM    697  CB  ASN A  67      41.830  47.270  33.460  1.00  0.00           C  
ATOM    698  CG  ASN A  67      42.510  48.520  32.920  1.00  0.00           C  
ATOM    699  ND2 ASN A  67      41.860  49.680  32.770  1.00  0.00           N  
ATOM    700  OD1 ASN A  67      43.630  48.500  32.510  1.00  0.00           O  
ATOM    701  H   ASN A  67      41.390  47.570  36.370  1.00  0.00           H  
ATOM    702 1HD2 ASN A  67      40.880  49.730  32.990  1.00  0.00           H  
ATOM    703 2HD2 ASN A  67      42.300  50.250  32.080  1.00  0.00           H  
ATOM    704  N   ILE A  68      38.860  46.350  33.710  1.00  0.00           N  
ATOM    705  CA  ILE A  68      37.880  45.190  33.780  1.00  0.00           C  
ATOM    706  C   ILE A  68      38.270  44.150  32.690  1.00  0.00           C  
ATOM    707  O   ILE A  68      38.660  44.500  31.570  1.00  0.00           O  
ATOM    708  CB  ILE A  68      36.420  45.660  33.630  1.00  0.00           C  
ATOM    709  CG1 ILE A  68      36.370  46.530  32.390  1.00  0.00           C  
ATOM    710  CG2 ILE A  68      35.880  46.160  34.920  1.00  0.00           C  
ATOM    711  CD  ILE A  68      35.000  47.200  32.280  1.00  0.00           C  
ATOM    712  H   ILE A  68      38.810  46.860  32.840  1.00  0.00           H  
ATOM    713  N   ILE A  69      38.620  42.930  33.150  1.00  0.00           N  
ATOM    714  CA  ILE A  69      39.200  41.760  32.440  1.00  0.00           C  
ATOM    715  C   ILE A  69      38.240  40.560  32.490  1.00  0.00           C  
ATOM    716  O   ILE A  69      37.710  40.350  33.580  1.00  0.00           O  
ATOM    717  CB  ILE A  69      40.580  41.340  32.990  1.00  0.00           C  
ATOM    718  CG1 ILE A  69      41.570  42.410  33.300  1.00  0.00           C  
ATOM    719  CG2 ILE A  69      41.260  40.430  31.990  1.00  0.00           C  
ATOM    720  CD  ILE A  69      41.970  43.220  32.070  1.00  0.00           C  
ATOM    721  H   ILE A  69      38.340  42.630  34.070  1.00  0.00           H  
ATOM    722  N   MET A  70      37.860  40.080  31.270  1.00  0.00           N  
ATOM    723  CA  MET A  70      36.830  39.050  31.030  1.00  0.00           C  
ATOM    724  C   MET A  70      37.470  37.700  30.590  1.00  0.00           C  
ATOM    725  O   MET A  70      38.290  37.660  29.730  1.00  0.00           O  
ATOM    726  CB  MET A  70      35.880  39.410  29.860  1.00  0.00           C  
ATOM    727  CG  MET A  70      34.950  40.620  29.980  1.00  0.00           C  
ATOM    728  SD  MET A  70      33.970  41.080  28.440  1.00  0.00           S  
ATOM    729  CE  MET A  70      35.220  42.010  27.610  1.00  0.00           C  
ATOM    730  H   MET A  70      38.440  40.190  30.470  1.00  0.00           H  
ATOM    731  N   PRO A  71      36.980  36.600  31.110  1.00  0.00           N  
ATOM    732  CA  PRO A  71      37.290  35.300  30.540  1.00  0.00           C  
ATOM    733  C   PRO A  71      36.770  34.920  29.140  1.00  0.00           C  
ATOM    734  O   PRO A  71      37.390  34.210  28.370  1.00  0.00           O  
ATOM    735  CB  PRO A  71      36.630  34.230  31.520  1.00  0.00           C  
ATOM    736  CG  PRO A  71      36.870  34.960  32.850  1.00  0.00           C  
ATOM    737  CD  PRO A  71      36.560  36.400  32.580  1.00  0.00           C  
ATOM    738  N   GLU A  72      35.580  35.430  28.840  1.00  0.00           N  
ATOM    739  CA  GLU A  72      35.180  35.510  27.400  1.00  0.00           C  
ATOM    740  C   GLU A  72      34.760  36.940  27.050  1.00  0.00           C  
ATOM    741  O   GLU A  72      34.260  37.640  27.920  1.00  0.00           O  
ATOM    742  CB  GLU A  72      34.140  34.510  26.990  1.00  0.00           C  
ATOM    743  CG  GLU A  72      34.760  33.110  26.880  1.00  0.00           C  
ATOM    744  CD  GLU A  72      33.630  32.140  26.470  1.00  0.00           C  
ATOM    745  OE1 GLU A  72      33.000  31.530  27.310  1.00  0.00           O  
ATOM    746  OE2 GLU A  72      33.510  31.800  25.310  1.00  0.00           O1-
ATOM    747  H   GLU A  72      34.980  35.790  29.560  1.00  0.00           H  
ATOM    748  N   PHE A  73      34.740  37.210  25.770  1.00  0.00           N  
ATOM    749  CA  PHE A  73      34.330  38.500  25.160  1.00  0.00           C  
ATOM    750  C   PHE A  73      32.870  38.900  25.210  1.00  0.00           C  
ATOM    751  O   PHE A  73      32.250  39.120  24.170  1.00  0.00           O  
ATOM    752  CB  PHE A  73      35.080  38.790  23.850  1.00  0.00           C  
ATOM    753  CG  PHE A  73      36.570  38.930  24.110  1.00  0.00           C  
ATOM    754  CD1 PHE A  73      37.180  40.040  24.690  1.00  0.00           C  
ATOM    755  CD2 PHE A  73      37.310  37.780  23.930  1.00  0.00           C  
ATOM    756  CE1 PHE A  73      38.490  39.950  25.030  1.00  0.00           C  
ATOM    757  CE2 PHE A  73      38.610  37.690  24.390  1.00  0.00           C  
ATOM    758  CZ  PHE A  73      39.230  38.770  24.990  1.00  0.00           C  
ATOM    759  H   PHE A  73      35.030  36.520  25.110  1.00  0.00           H  
ATOM    760  HD1 PHE A  73      36.500  40.770  25.120  1.00  0.00           H  
ATOM    761  HD2 PHE A  73      36.920  37.010  23.270  1.00  0.00           H  
ATOM    762  HE1 PHE A  73      38.970  40.890  25.290  1.00  0.00           H  
ATOM    763  HE2 PHE A  73      39.010  36.690  24.530  1.00  0.00           H  
ATOM    764  HZ  PHE A  73      40.280  38.830  25.290  1.00  0.00           H  
ATOM    765  N   GLY A  74      32.480  39.160  26.450  1.00  0.00           N  
ATOM    766  CA  GLY A  74      31.080  39.360  26.910  1.00  0.00           C  
ATOM    767  C   GLY A  74      30.700  38.630  28.240  1.00  0.00           C  
ATOM    768  O   GLY A  74      29.470  38.340  28.370  1.00  0.00           O  
ATOM    769  H   GLY A  74      33.240  39.170  27.100  1.00  0.00           H  
ATOM    770  N   SER A  75      31.710  38.150  28.960  1.00  0.00           N  
ATOM    771  CA  SER A  75      31.420  37.500  30.280  1.00  0.00           C  
ATOM    772  C   SER A  75      30.510  38.220  31.230  1.00  0.00           C  
ATOM    773  O   SER A  75      30.370  39.470  31.060  1.00  0.00           O  
ATOM    774  CB  SER A  75      32.720  37.480  31.070  1.00  0.00           C  
ATOM    775  OG  SER A  75      33.660  36.560  30.580  1.00  0.00           O  
ATOM    776  H   SER A  75      32.620  38.110  28.550  1.00  0.00           H  
ATOM    777  HG  SER A  75      33.410  35.600  30.680  1.00  0.00           H  
ATOM    778  N   SER A  76      30.060  37.610  32.370  1.00  0.00           N  
ATOM    779  CA  SER A  76      29.210  38.320  33.340  1.00  0.00           C  
ATOM    780  C   SER A  76      30.080  39.270  34.180  1.00  0.00           C  
ATOM    781  O   SER A  76      31.300  39.230  34.210  1.00  0.00           O  
ATOM    782  CB  SER A  76      28.400  37.360  34.160  1.00  0.00           C  
ATOM    783  OG  SER A  76      29.350  36.380  34.690  1.00  0.00           O  
ATOM    784  H   SER A  76      30.140  36.640  32.630  1.00  0.00           H  
ATOM    785  HG  SER A  76      28.850  35.720  35.240  1.00  0.00           H  
ATOM    786  N   GLY A  77      29.350  39.990  35.020  1.00  0.00           N  
ATOM    787  CA  GLY A  77      29.900  40.670  36.180  1.00  0.00           C  
ATOM    788  C   GLY A  77      30.620  39.720  37.090  1.00  0.00           C  
ATOM    789  O   GLY A  77      31.860  39.680  37.160  1.00  0.00           O  
ATOM    790  H   GLY A  77      28.380  40.130  34.830  1.00  0.00           H  
ATOM    791  N   LYS A  78      29.830  38.760  37.590  1.00  0.00           N  
ATOM    792  CA  LYS A  78      30.280  37.590  38.410  1.00  0.00           C  
ATOM    793  C   LYS A  78      31.460  36.770  37.860  1.00  0.00           C  
ATOM    794  O   LYS A  78      32.280  36.510  38.730  1.00  0.00           O  
ATOM    795  CB  LYS A  78      29.150  36.620  38.730  1.00  0.00           C  
ATOM    796  CG  LYS A  78      28.020  37.100  39.660  1.00  0.00           C  
ATOM    797  CD  LYS A  78      27.160  35.970  40.240  1.00  0.00           C  
ATOM    798  CE  LYS A  78      26.080  36.540  41.180  1.00  0.00           C  
ATOM    799  NZ  LYS A  78      25.030  35.800  41.880  1.00  0.00           N1+
ATOM    800  H   LYS A  78      28.860  38.830  37.380  1.00  0.00           H  
ATOM    801  HZ1 LYS A  78      24.290  36.470  41.950  1.00  0.00           H  
ATOM    802  HZ2 LYS A  78      24.780  34.960  41.400  1.00  0.00           H  
ATOM    803  HZ3 LYS A  78      25.370  35.550  42.790  1.00  0.00           H  
ATOM    804  N   LYS A  79      31.620  36.590  36.540  1.00  0.00           N  
ATOM    805  CA  LYS A  79      32.890  36.110  36.050  1.00  0.00           C  
ATOM    806  C   LYS A  79      34.010  37.160  35.890  1.00  0.00           C  
ATOM    807  O   LYS A  79      35.170  36.730  35.860  1.00  0.00           O  
ATOM    808  CB  LYS A  79      32.800  35.400  34.690  1.00  0.00           C  
ATOM    809  CG  LYS A  79      32.180  34.070  34.950  1.00  0.00           C  
ATOM    810  CD  LYS A  79      32.430  33.020  33.840  1.00  0.00           C  
ATOM    811  CE  LYS A  79      33.900  32.670  33.780  1.00  0.00           C  
ATOM    812  NZ  LYS A  79      34.540  32.050  34.970  1.00  0.00           N1+
ATOM    813  H   LYS A  79      30.770  36.480  36.030  1.00  0.00           H  
ATOM    814  HZ1 LYS A  79      35.530  32.140  34.890  1.00  0.00           H  
ATOM    815  HZ2 LYS A  79      34.200  32.450  35.820  1.00  0.00           H  
ATOM    816  HZ3 LYS A  79      34.220  31.110  35.020  1.00  0.00           H  
ATOM    817  N   SER A  80      33.670  38.380  35.590  1.00  0.00           N  
ATOM    818  CA  SER A  80      34.750  39.300  35.300  1.00  0.00           C  
ATOM    819  C   SER A  80      35.670  39.680  36.530  1.00  0.00           C  
ATOM    820  O   SER A  80      35.450  39.360  37.690  1.00  0.00           O  
ATOM    821  CB  SER A  80      34.210  40.690  34.950  1.00  0.00           C  
ATOM    822  OG  SER A  80      33.790  40.630  33.570  1.00  0.00           O  
ATOM    823  H   SER A  80      32.780  38.660  35.960  1.00  0.00           H  
ATOM    824  HG  SER A  80      32.840  40.330  33.490  1.00  0.00           H  
ATOM    825  N   TYR A  81      36.850  40.190  36.220  1.00  0.00           N  
ATOM    826  CA  TYR A  81      37.900  40.710  37.170  1.00  0.00           C  
ATOM    827  C   TYR A  81      38.140  42.180  37.060  1.00  0.00           C  
ATOM    828  O   TYR A  81      38.020  42.770  36.000  1.00  0.00           O  
ATOM    829  CB  TYR A  81      39.290  40.040  37.120  1.00  0.00           C  
ATOM    830  CG  TYR A  81      39.330  38.490  36.990  1.00  0.00           C  
ATOM    831  CD1 TYR A  81      38.890  37.660  37.950  1.00  0.00           C  
ATOM    832  CD2 TYR A  81      39.650  38.000  35.730  1.00  0.00           C  
ATOM    833  CE1 TYR A  81      38.780  36.280  37.710  1.00  0.00           C  
ATOM    834  CE2 TYR A  81      39.600  36.670  35.460  1.00  0.00           C  
ATOM    835  CZ  TYR A  81      39.180  35.800  36.410  1.00  0.00           C  
ATOM    836  OH  TYR A  81      39.140  34.470  36.130  1.00  0.00           O  
ATOM    837  H   TYR A  81      37.140  40.080  35.270  1.00  0.00           H  
ATOM    838  HD1 TYR A  81      38.790  38.030  38.970  1.00  0.00           H  
ATOM    839  HD2 TYR A  81      40.220  38.600  35.030  1.00  0.00           H  
ATOM    840  HE1 TYR A  81      38.330  35.640  38.470  1.00  0.00           H  
ATOM    841  HE2 TYR A  81      39.930  36.290  34.490  1.00  0.00           H  
ATOM    842  HH  TYR A  81      39.190  33.880  36.940  1.00  0.00           H  
ATOM    843  N   ILE A  82      38.530  42.880  38.090  1.00  0.00           N  
ATOM    844  CA  ILE A  82      38.930  44.310  38.050  1.00  0.00           C  
ATOM    845  C   ILE A  82      40.370  44.320  38.580  1.00  0.00           C  
ATOM    846  O   ILE A  82      40.660  44.530  39.780  1.00  0.00           O  
ATOM    847  CB  ILE A  82      38.210  45.260  38.970  1.00  0.00           C  
ATOM    848  CG1 ILE A  82      36.720  45.170  38.800  1.00  0.00           C  
ATOM    849  CG2 ILE A  82      38.680  46.680  38.760  1.00  0.00           C  
ATOM    850  CD  ILE A  82      35.850  45.900  39.780  1.00  0.00           C  
ATOM    851  H   ILE A  82      38.660  42.490  39.000  1.00  0.00           H  
ATOM    852  N   ALA A  83      41.290  44.190  37.620  1.00  0.00           N  
ATOM    853  CA  ALA A  83      42.720  44.250  37.950  1.00  0.00           C  
ATOM    854  C   ALA A  83      43.100  45.700  38.270  1.00  0.00           C  
ATOM    855  O   ALA A  83      43.090  46.560  37.410  1.00  0.00           O  
ATOM    856  CB  ALA A  83      43.430  43.770  36.680  1.00  0.00           C  
ATOM    857  H   ALA A  83      41.080  44.430  36.670  1.00  0.00           H  
ATOM    858  N   THR A  84      43.670  45.850  39.420  1.00  0.00           N  
ATOM    859  CA  THR A  84      44.180  47.120  40.000  1.00  0.00           C  
ATOM    860  C   THR A  84      45.380  46.990  40.940  1.00  0.00           C  
ATOM    861  O   THR A  84      45.900  45.870  41.090  1.00  0.00           O  
ATOM    862  CB  THR A  84      43.000  47.940  40.670  1.00  0.00           C  
ATOM    863  CG2 THR A  84      42.380  47.220  41.910  1.00  0.00           C  
ATOM    864  OG1 THR A  84      43.350  49.280  40.950  1.00  0.00           O  
ATOM    865  H   THR A  84      43.810  45.010  39.960  1.00  0.00           H  
ATOM    866  HG1 THR A  84      43.130  49.820  40.140  1.00  0.00           H  
ATOM    867  N   GLN A  85      45.760  48.020  41.630  1.00  0.00           N  
ATOM    868  CA  GLN A  85      47.020  48.140  42.470  1.00  0.00           C  
ATOM    869  C   GLN A  85      46.730  48.360  44.030  1.00  0.00           C  
ATOM    870  O   GLN A  85      45.680  49.000  44.360  1.00  0.00           O  
ATOM    871  CB  GLN A  85      47.840  49.320  41.840  1.00  0.00           C  
ATOM    872  CG  GLN A  85      46.990  50.570  41.660  1.00  0.00           C  
ATOM    873  CD  GLN A  85      47.700  51.640  40.790  1.00  0.00           C  
ATOM    874  NE2 GLN A  85      48.110  51.320  39.540  1.00  0.00           N  
ATOM    875  OE1 GLN A  85      47.730  52.800  41.160  1.00  0.00           O  
ATOM    876  H   GLN A  85      45.070  48.740  41.510  1.00  0.00           H  
ATOM    877 1HE2 GLN A  85      48.030  50.420  39.110  1.00  0.00           H  
ATOM    878 2HE2 GLN A  85      48.780  51.980  39.200  1.00  0.00           H  
ATOM    879  N   GLY A  86      47.790  48.300  44.790  1.00  0.00           N  
ATOM    880  CA  GLY A  86      47.810  48.650  46.230  1.00  0.00           C  
ATOM    881  C   GLY A  86      47.720  50.140  46.510  1.00  0.00           C  
ATOM    882  O   GLY A  86      48.700  50.860  46.300  1.00  0.00           O  
ATOM    883  H   GLY A  86      48.710  48.030  44.500  1.00  0.00           H  
ATOM    884  N   CYS A  87      46.530  50.460  47.080  1.00  0.00           N  
ATOM    885  CA  CYS A  87      45.980  51.820  47.310  1.00  0.00           C  
ATOM    886  C   CYS A  87      46.970  52.740  48.080  1.00  0.00           C  
ATOM    887  O   CYS A  87      47.380  52.380  49.230  1.00  0.00           O  
ATOM    888  CB  CYS A  87      44.660  51.940  48.020  1.00  0.00           C  
ATOM    889  SG  CYS A  87      43.210  51.320  47.000  1.00  0.00           S  
ATOM    890  H   CYS A  87      46.020  49.720  47.530  1.00  0.00           H  
ATOM    891  HG  CYS A  87      43.720  51.590  45.800  1.00  0.00           H  
ATOM    892  N   LEU A  88      47.010  54.000  47.660  1.00  0.00           N  
ATOM    893  CA  LEU A  88      47.990  54.990  48.050  1.00  0.00           C  
ATOM    894  C   LEU A  88      47.330  56.000  49.050  1.00  0.00           C  
ATOM    895  O   LEU A  88      46.100  56.180  49.080  1.00  0.00           O  
ATOM    896  CB  LEU A  88      48.600  55.780  46.890  1.00  0.00           C  
ATOM    897  CG  LEU A  88      49.460  55.000  45.910  1.00  0.00           C  
ATOM    898  CD1 LEU A  88      49.760  55.760  44.630  1.00  0.00           C  
ATOM    899  CD2 LEU A  88      50.810  54.670  46.540  1.00  0.00           C  
ATOM    900  H   LEU A  88      46.340  54.250  46.970  1.00  0.00           H  
ATOM    901  N   GLN A  89      48.090  56.830  49.790  1.00  0.00           N  
ATOM    902  CA  GLN A  89      47.500  57.920  50.630  1.00  0.00           C  
ATOM    903  C   GLN A  89      46.430  58.880  49.970  1.00  0.00           C  
ATOM    904  O   GLN A  89      45.410  59.110  50.600  1.00  0.00           O  
ATOM    905  CB  GLN A  89      48.690  58.760  51.220  1.00  0.00           C  
ATOM    906  CG  GLN A  89      48.190  59.960  52.000  1.00  0.00           C  
ATOM    907  CD  GLN A  89      49.200  61.100  51.860  1.00  0.00           C  
ATOM    908  NE2 GLN A  89      49.980  61.340  52.870  1.00  0.00           N  
ATOM    909  OE1 GLN A  89      49.390  61.770  50.880  1.00  0.00           O  
ATOM    910  H   GLN A  89      48.960  56.450  50.090  1.00  0.00           H  
ATOM    911 1HE2 GLN A  89      50.190  60.790  53.680  1.00  0.00           H  
ATOM    912 2HE2 GLN A  89      50.360  62.270  52.900  1.00  0.00           H  
ATOM    913  N   ASN A  90      46.660  59.310  48.760  1.00  0.00           N  
ATOM    914  CA  ASN A  90      45.660  60.080  48.010  1.00  0.00           C  
ATOM    915  C   ASN A  90      44.550  59.320  47.290  1.00  0.00           C  
ATOM    916  O   ASN A  90      43.850  59.960  46.500  1.00  0.00           O  
ATOM    917  CB  ASN A  90      46.520  60.830  46.920  1.00  0.00           C  
ATOM    918  CG  ASN A  90      47.260  59.990  45.940  1.00  0.00           C  
ATOM    919  ND2 ASN A  90      47.480  60.500  44.740  1.00  0.00           N  
ATOM    920  OD1 ASN A  90      47.650  58.860  46.150  1.00  0.00           O  
ATOM    921  H   ASN A  90      47.330  58.950  48.100  1.00  0.00           H  
ATOM    922 1HD2 ASN A  90      47.200  61.390  44.370  1.00  0.00           H  
ATOM    923 2HD2 ASN A  90      48.100  59.920  44.200  1.00  0.00           H  
ATOM    924  N   THR A  91      44.490  58.020  47.440  1.00  0.00           N  
ATOM    925  CA  THR A  91      43.480  57.140  46.640  1.00  0.00           C  
ATOM    926  C   THR A  91      42.700  56.090  47.450  1.00  0.00           C  
ATOM    927  O   THR A  91      41.960  55.250  46.860  1.00  0.00           O  
ATOM    928  CB  THR A  91      44.030  56.350  45.450  1.00  0.00           C  
ATOM    929  CG2 THR A  91      44.190  57.140  44.200  1.00  0.00           C  
ATOM    930  OG1 THR A  91      45.230  55.620  45.770  1.00  0.00           O  
ATOM    931  H   THR A  91      45.050  57.540  48.120  1.00  0.00           H  
ATOM    932  HG1 THR A  91      45.480  55.070  44.960  1.00  0.00           H  
ATOM    933  N   VAL A  92      42.730  56.190  48.770  1.00  0.00           N  
ATOM    934  CA  VAL A  92      42.030  55.250  49.710  1.00  0.00           C  
ATOM    935  C   VAL A  92      40.510  55.200  49.640  1.00  0.00           C  
ATOM    936  O   VAL A  92      39.950  54.230  49.200  1.00  0.00           O  
ATOM    937  CB  VAL A  92      42.530  55.130  51.130  1.00  0.00           C  
ATOM    938  CG1 VAL A  92      43.990  54.600  51.010  1.00  0.00           C  
ATOM    939  CG2 VAL A  92      42.570  56.450  51.870  1.00  0.00           C  
ATOM    940  H   VAL A  92      43.080  57.060  49.110  1.00  0.00           H  
ATOM    941  N   ASN A  93      40.030  56.460  49.600  1.00  0.00           N  
ATOM    942  CA  ASN A  93      38.550  56.810  49.480  1.00  0.00           C  
ATOM    943  C   ASN A  93      38.000  56.390  48.110  1.00  0.00           C  
ATOM    944  O   ASN A  93      37.000  55.650  48.050  1.00  0.00           O  
ATOM    945  CB  ASN A  93      38.230  58.290  49.520  1.00  0.00           C  
ATOM    946  CG  ASN A  93      38.590  59.050  50.740  1.00  0.00           C  
ATOM    947  ND2 ASN A  93      37.760  60.000  51.170  1.00  0.00           N  
ATOM    948  OD1 ASN A  93      39.670  58.950  51.300  1.00  0.00           O  
ATOM    949  H   ASN A  93      40.650  57.240  49.720  1.00  0.00           H  
ATOM    950 1HD2 ASN A  93      36.910  60.040  50.640  1.00  0.00           H  
ATOM    951 2HD2 ASN A  93      37.960  60.760  51.780  1.00  0.00           H  
ATOM    952  N   ASP A  94      38.860  56.580  47.040  1.00  0.00           N  
ATOM    953  CA  ASP A  94      38.560  56.270  45.630  1.00  0.00           C  
ATOM    954  C   ASP A  94      38.210  54.780  45.320  1.00  0.00           C  
ATOM    955  O   ASP A  94      37.290  54.450  44.610  1.00  0.00           O  
ATOM    956  CB  ASP A  94      39.540  56.840  44.580  1.00  0.00           C  
ATOM    957  CG  ASP A  94      39.280  58.380  44.320  1.00  0.00           C  
ATOM    958  OD1 ASP A  94      38.090  58.830  44.380  1.00  0.00           O  
ATOM    959  OD2 ASP A  94      40.270  59.090  44.200  1.00  0.00           O1-
ATOM    960  H   ASP A  94      39.600  57.230  47.200  1.00  0.00           H  
ATOM    961  N   PHE A  95      38.980  53.880  45.960  1.00  0.00           N  
ATOM    962  CA  PHE A  95      38.680  52.470  46.040  1.00  0.00           C  
ATOM    963  C   PHE A  95      37.340  52.070  46.650  1.00  0.00           C  
ATOM    964  O   PHE A  95      36.550  51.430  45.990  1.00  0.00           O  
ATOM    965  CB  PHE A  95      39.790  51.810  46.910  1.00  0.00           C  
ATOM    966  CG  PHE A  95      39.790  50.300  47.180  1.00  0.00           C  
ATOM    967  CD1 PHE A  95      40.570  49.470  46.290  1.00  0.00           C  
ATOM    968  CD2 PHE A  95      39.060  49.670  48.220  1.00  0.00           C  
ATOM    969  CE1 PHE A  95      40.610  48.110  46.560  1.00  0.00           C  
ATOM    970  CE2 PHE A  95      39.160  48.340  48.430  1.00  0.00           C  
ATOM    971  CZ  PHE A  95      39.910  47.550  47.640  1.00  0.00           C  
ATOM    972  H   PHE A  95      39.890  54.090  46.320  1.00  0.00           H  
ATOM    973  HD1 PHE A  95      41.220  49.940  45.550  1.00  0.00           H  
ATOM    974  HD2 PHE A  95      38.350  50.240  48.820  1.00  0.00           H  
ATOM    975  HE1 PHE A  95      41.310  47.460  46.030  1.00  0.00           H  
ATOM    976  HE2 PHE A  95      38.400  47.850  49.040  1.00  0.00           H  
ATOM    977  HZ  PHE A  95      40.110  46.490  47.840  1.00  0.00           H  
ATOM    978  N   TRP A  96      36.990  52.550  47.820  1.00  0.00           N  
ATOM    979  CA  TRP A  96      35.690  52.140  48.460  1.00  0.00           C  
ATOM    980  C   TRP A  96      34.500  52.660  47.710  1.00  0.00           C  
ATOM    981  O   TRP A  96      33.500  51.960  47.760  1.00  0.00           O  
ATOM    982  CB  TRP A  96      35.560  52.580  49.880  1.00  0.00           C  
ATOM    983  CG  TRP A  96      36.550  51.950  50.800  1.00  0.00           C  
ATOM    984  CD1 TRP A  96      37.590  52.550  51.370  1.00  0.00           C  
ATOM    985  CD2 TRP A  96      36.490  50.760  51.430  1.00  0.00           C  
ATOM    986  CE2 TRP A  96      37.470  50.660  52.450  1.00  0.00           C  
ATOM    987  CE3 TRP A  96      35.600  49.710  51.280  1.00  0.00           C  
ATOM    988  NE1 TRP A  96      38.100  51.850  52.390  1.00  0.00           N  
ATOM    989  CZ2 TRP A  96      37.630  49.630  53.330  1.00  0.00           C  
ATOM    990  CZ3 TRP A  96      35.820  48.540  52.060  1.00  0.00           C  
ATOM    991  CH2 TRP A  96      36.820  48.550  53.040  1.00  0.00           C  
ATOM    992  H   TRP A  96      37.520  53.170  48.380  1.00  0.00           H  
ATOM    993  HD1 TRP A  96      37.760  53.600  51.150  1.00  0.00           H  
ATOM    994  HE1 TRP A  96      38.980  52.050  52.820  1.00  0.00           H  
ATOM    995  HE3 TRP A  96      34.770  49.790  50.570  1.00  0.00           H  
ATOM    996  HZ2 TRP A  96      38.480  49.560  54.000  1.00  0.00           H  
ATOM    997  HZ3 TRP A  96      35.120  47.700  52.030  1.00  0.00           H  
ATOM    998  HH2 TRP A  96      36.880  47.670  53.680  1.00  0.00           H  
ATOM    999  N   ARG A  97      34.710  53.690  46.860  1.00  0.00           N  
ATOM   1000  CA  ARG A  97      33.710  54.260  45.870  1.00  0.00           C  
ATOM   1001  C   ARG A  97      33.470  53.380  44.620  1.00  0.00           C  
ATOM   1002  O   ARG A  97      32.350  52.870  44.480  1.00  0.00           O  
ATOM   1003  CB  ARG A  97      34.110  55.660  45.400  1.00  0.00           C  
ATOM   1004  CG  ARG A  97      34.200  56.610  46.640  1.00  0.00           C  
ATOM   1005  CD  ARG A  97      34.700  58.020  46.180  1.00  0.00           C  
ATOM   1006  NE  ARG A  97      33.830  58.600  45.150  1.00  0.00           N  
ATOM   1007  CZ  ARG A  97      34.020  58.850  43.830  1.00  0.00           C  
ATOM   1008  NH1 ARG A  97      35.170  58.800  43.260  1.00  0.00           N1+
ATOM   1009  NH2 ARG A  97      33.030  59.390  43.120  1.00  0.00           N  
ATOM   1010  H   ARG A  97      35.600  54.130  46.940  1.00  0.00           H  
ATOM   1011  HE  ARG A  97      33.140  59.190  45.570  1.00  0.00           H  
ATOM   1012 1HH1 ARG A  97      36.020  58.540  43.710  1.00  0.00           H  
ATOM   1013 2HH1 ARG A  97      35.270  59.140  42.330  1.00  0.00           H  
ATOM   1014 1HH2 ARG A  97      32.170  59.670  43.540  1.00  0.00           H  
ATOM   1015 2HH2 ARG A  97      33.170  59.650  42.160  1.00  0.00           H  
ATOM   1016  N   MET A  98      34.610  52.830  44.200  1.00  0.00           N  
ATOM   1017  CA  MET A  98      34.580  51.780  43.170  1.00  0.00           C  
ATOM   1018  C   MET A  98      33.920  50.520  43.670  1.00  0.00           C  
ATOM   1019  O   MET A  98      33.020  49.940  43.090  1.00  0.00           O  
ATOM   1020  CB  MET A  98      36.050  51.560  42.780  1.00  0.00           C  
ATOM   1021  CG  MET A  98      36.200  50.590  41.590  1.00  0.00           C  
ATOM   1022  SD  MET A  98      37.870  50.100  41.010  1.00  0.00           S  
ATOM   1023  CE  MET A  98      38.520  49.220  42.320  1.00  0.00           C  
ATOM   1024  H   MET A  98      35.550  52.970  44.490  1.00  0.00           H  
ATOM   1025  N   VAL A  99      34.210  50.140  44.920  1.00  0.00           N  
ATOM   1026  CA  VAL A  99      33.690  48.880  45.560  1.00  0.00           C  
ATOM   1027  C   VAL A  99      32.280  49.010  45.900  1.00  0.00           C  
ATOM   1028  O   VAL A  99      31.620  47.950  45.920  1.00  0.00           O  
ATOM   1029  CB  VAL A  99      34.660  48.310  46.630  1.00  0.00           C  
ATOM   1030  CG1 VAL A  99      34.250  46.930  47.130  1.00  0.00           C  
ATOM   1031  CG2 VAL A  99      36.110  48.180  46.100  1.00  0.00           C  
ATOM   1032  H   VAL A  99      34.910  50.560  45.490  1.00  0.00           H  
ATOM   1033  N   PHE A 100      31.850  50.230  46.260  1.00  0.00           N  
ATOM   1034  CA  PHE A 100      30.370  50.510  46.300  1.00  0.00           C  
ATOM   1035  C   PHE A 100      29.620  50.350  44.960  1.00  0.00           C  
ATOM   1036  O   PHE A 100      28.630  49.610  44.830  1.00  0.00           O  
ATOM   1037  CB  PHE A 100      30.030  51.840  47.000  1.00  0.00           C  
ATOM   1038  CG  PHE A 100      28.650  51.980  47.520  1.00  0.00           C  
ATOM   1039  CD1 PHE A 100      28.440  51.650  48.830  1.00  0.00           C  
ATOM   1040  CD2 PHE A 100      27.600  52.500  46.740  1.00  0.00           C  
ATOM   1041  CE1 PHE A 100      27.150  51.520  49.330  1.00  0.00           C  
ATOM   1042  CE2 PHE A 100      26.330  52.300  47.220  1.00  0.00           C  
ATOM   1043  CZ  PHE A 100      26.080  51.860  48.510  1.00  0.00           C  
ATOM   1044  H   PHE A 100      32.370  50.730  46.950  1.00  0.00           H  
ATOM   1045  HD1 PHE A 100      29.280  51.480  49.500  1.00  0.00           H  
ATOM   1046  HD2 PHE A 100      27.760  52.800  45.710  1.00  0.00           H  
ATOM   1047  HE1 PHE A 100      26.910  50.970  50.240  1.00  0.00           H  
ATOM   1048  HE2 PHE A 100      25.500  52.740  46.660  1.00  0.00           H  
ATOM   1049  HZ  PHE A 100      25.040  51.650  48.790  1.00  0.00           H  
ATOM   1050  N   GLN A 101      30.080  51.140  43.960  1.00  0.00           N  
ATOM   1051  CA  GLN A 101      29.430  51.280  42.620  1.00  0.00           C  
ATOM   1052  C   GLN A 101      29.440  49.940  41.850  1.00  0.00           C  
ATOM   1053  O   GLN A 101      28.410  49.230  41.780  1.00  0.00           O  
ATOM   1054  CB  GLN A 101      30.170  52.270  41.710  1.00  0.00           C  
ATOM   1055  CG  GLN A 101      29.310  52.800  40.630  1.00  0.00           C  
ATOM   1056  CD  GLN A 101      30.120  53.620  39.720  1.00  0.00           C  
ATOM   1057  NE2 GLN A 101      30.800  52.930  38.750  1.00  0.00           N  
ATOM   1058  OE1 GLN A 101      30.140  54.860  39.830  1.00  0.00           O  
ATOM   1059  H   GLN A 101      30.910  51.670  44.120  1.00  0.00           H  
ATOM   1060 1HE2 GLN A 101      30.770  51.940  38.660  1.00  0.00           H  
ATOM   1061 2HE2 GLN A 101      31.290  53.450  38.050  1.00  0.00           H  
ATOM   1062  N   GLU A 102      30.580  49.330  41.720  1.00  0.00           N  
ATOM   1063  CA  GLU A 102      30.770  48.080  40.930  1.00  0.00           C  
ATOM   1064  C   GLU A 102      30.190  46.770  41.450  1.00  0.00           C  
ATOM   1065  O   GLU A 102      30.400  45.750  40.820  1.00  0.00           O  
ATOM   1066  CB  GLU A 102      32.120  47.780  40.300  1.00  0.00           C  
ATOM   1067  CG  GLU A 102      32.650  48.910  39.450  1.00  0.00           C  
ATOM   1068  CD  GLU A 102      31.710  49.450  38.380  1.00  0.00           C  
ATOM   1069  OE1 GLU A 102      32.030  49.020  37.230  1.00  0.00           O  
ATOM   1070  OE2 GLU A 102      30.680  50.190  38.540  1.00  0.00           O1-
ATOM   1071  H   GLU A 102      31.400  49.800  42.050  1.00  0.00           H  
ATOM   1072  N   ASN A 103      29.790  46.740  42.710  1.00  0.00           N  
ATOM   1073  CA  ASN A 103      29.180  45.450  43.230  1.00  0.00           C  
ATOM   1074  C   ASN A 103      30.110  44.260  43.440  1.00  0.00           C  
ATOM   1075  O   ASN A 103      29.670  43.080  43.550  1.00  0.00           O  
ATOM   1076  CB  ASN A 103      27.880  45.180  42.440  1.00  0.00           C  
ATOM   1077  CG  ASN A 103      26.820  44.430  43.230  1.00  0.00           C  
ATOM   1078  ND2 ASN A 103      25.790  44.070  42.490  1.00  0.00           N  
ATOM   1079  OD1 ASN A 103      26.890  44.160  44.380  1.00  0.00           O  
ATOM   1080  H   ASN A 103      29.580  47.510  43.310  1.00  0.00           H  
ATOM   1081 1HD2 ASN A 103      25.820  44.110  41.490  1.00  0.00           H  
ATOM   1082 2HD2 ASN A 103      25.020  43.740  43.040  1.00  0.00           H  
ATOM   1083  N   SER A 104      31.460  44.430  43.370  1.00  0.00           N  
ATOM   1084  CA  SER A 104      32.570  43.500  43.690  1.00  0.00           C  
ATOM   1085  C   SER A 104      32.350  42.920  45.130  1.00  0.00           C  
ATOM   1086  O   SER A 104      32.610  43.640  46.100  1.00  0.00           O  
ATOM   1087  CB  SER A 104      33.800  44.360  43.700  1.00  0.00           C  
ATOM   1088  OG  SER A 104      33.870  44.990  42.430  1.00  0.00           O  
ATOM   1089  H   SER A 104      31.780  45.250  42.900  1.00  0.00           H  
ATOM   1090  HG  SER A 104      34.420  44.390  41.850  1.00  0.00           H  
ATOM   1091  N   ARG A 105      31.700  41.790  45.200  1.00  0.00           N  
ATOM   1092  CA  ARG A 105      31.560  41.100  46.480  1.00  0.00           C  
ATOM   1093  C   ARG A 105      32.850  40.550  47.180  1.00  0.00           C  
ATOM   1094  O   ARG A 105      32.910  40.510  48.400  1.00  0.00           O  
ATOM   1095  CB  ARG A 105      30.330  40.170  46.440  1.00  0.00           C  
ATOM   1096  CG  ARG A 105      29.060  41.040  46.130  1.00  0.00           C  
ATOM   1097  CD  ARG A 105      28.720  42.160  47.110  1.00  0.00           C  
ATOM   1098  NE  ARG A 105      27.360  42.530  46.790  1.00  0.00           N  
ATOM   1099  CZ  ARG A 105      26.320  42.290  47.520  1.00  0.00           C  
ATOM   1100  NH1 ARG A 105      26.390  41.720  48.690  1.00  0.00           N1+
ATOM   1101  NH2 ARG A 105      25.120  42.420  47.040  1.00  0.00           N  
ATOM   1102  H   ARG A 105      31.130  41.420  44.460  1.00  0.00           H  
ATOM   1103  HE  ARG A 105      27.240  42.760  45.820  1.00  0.00           H  
ATOM   1104 1HH1 ARG A 105      27.290  41.460  49.040  1.00  0.00           H  
ATOM   1105 2HH1 ARG A 105      25.530  41.620  49.200  1.00  0.00           H  
ATOM   1106 1HH2 ARG A 105      24.980  42.700  46.100  1.00  0.00           H  
ATOM   1107 2HH2 ARG A 105      24.370  42.230  47.680  1.00  0.00           H  
ATOM   1108  N   VAL A 106      33.740  39.950  46.370  1.00  0.00           N  
ATOM   1109  CA  VAL A 106      35.060  39.530  46.850  1.00  0.00           C  
ATOM   1110  C   VAL A 106      36.160  40.490  46.460  1.00  0.00           C  
ATOM   1111  O   VAL A 106      36.290  40.950  45.260  1.00  0.00           O  
ATOM   1112  CB  VAL A 106      35.340  38.110  46.370  1.00  0.00           C  
ATOM   1113  CG1 VAL A 106      36.640  37.590  46.960  1.00  0.00           C  
ATOM   1114  CG2 VAL A 106      34.250  37.130  46.870  1.00  0.00           C  
ATOM   1115  H   VAL A 106      33.460  39.690  45.450  1.00  0.00           H  
ATOM   1116  N   ILE A 107      37.040  40.750  47.430  1.00  0.00           N  
ATOM   1117  CA  ILE A 107      38.270  41.510  47.230  1.00  0.00           C  
ATOM   1118  C   ILE A 107      39.480  40.610  47.650  1.00  0.00           C  
ATOM   1119  O   ILE A 107      39.410  40.040  48.720  1.00  0.00           O  
ATOM   1120  CB  ILE A 107      38.180  42.770  48.090  1.00  0.00           C  
ATOM   1121  CG1 ILE A 107      37.030  43.740  47.720  1.00  0.00           C  
ATOM   1122  CG2 ILE A 107      39.570  43.570  48.060  1.00  0.00           C  
ATOM   1123  CD  ILE A 107      36.750  44.690  48.930  1.00  0.00           C  
ATOM   1124  H   ILE A 107      36.730  40.710  48.380  1.00  0.00           H  
ATOM   1125  N   VAL A 108      40.470  40.520  46.800  1.00  0.00           N  
ATOM   1126  CA  VAL A 108      41.550  39.570  47.050  1.00  0.00           C  
ATOM   1127  C   VAL A 108      42.880  40.320  47.250  1.00  0.00           C  
ATOM   1128  O   VAL A 108      43.240  41.270  46.520  1.00  0.00           O  
ATOM   1129  CB  VAL A 108      41.680  38.500  45.990  1.00  0.00           C  
ATOM   1130  CG1 VAL A 108      42.970  37.650  46.180  1.00  0.00           C  
ATOM   1131  CG2 VAL A 108      40.400  37.720  45.780  1.00  0.00           C  
ATOM   1132  H   VAL A 108      40.590  41.070  45.980  1.00  0.00           H  
ATOM   1133  N   MET A 109      43.560  39.820  48.320  1.00  0.00           N  
ATOM   1134  CA  MET A 109      44.880  40.440  48.680  1.00  0.00           C  
ATOM   1135  C   MET A 109      45.790  39.340  49.190  1.00  0.00           C  
ATOM   1136  O   MET A 109      45.360  38.350  49.780  1.00  0.00           O  
ATOM   1137  CB  MET A 109      44.640  41.400  49.750  1.00  0.00           C  
ATOM   1138  CG  MET A 109      45.790  42.260  50.320  1.00  0.00           C  
ATOM   1139  SD  MET A 109      45.360  43.760  51.360  1.00  0.00           S  
ATOM   1140  CE  MET A 109      46.940  44.560  51.630  1.00  0.00           C  
ATOM   1141  H   MET A 109      43.270  39.130  48.990  1.00  0.00           H  
ATOM   1142  N   THR A 110      47.020  39.520  48.720  1.00  0.00           N  
ATOM   1143  CA  THR A 110      48.180  38.720  49.280  1.00  0.00           C  
ATOM   1144  C   THR A 110      49.270  39.620  49.890  1.00  0.00           C  
ATOM   1145  O   THR A 110      50.110  39.100  50.620  1.00  0.00           O  
ATOM   1146  CB  THR A 110      48.970  37.940  48.200  1.00  0.00           C  
ATOM   1147  CG2 THR A 110      48.170  36.720  47.670  1.00  0.00           C  
ATOM   1148  OG1 THR A 110      49.380  38.760  47.130  1.00  0.00           O  
ATOM   1149  H   THR A 110      47.230  40.270  48.100  1.00  0.00           H  
ATOM   1150  HG1 THR A 110      48.710  38.630  46.400  1.00  0.00           H  
ATOM   1151  N   THR A 111      49.380  40.860  49.470  1.00  0.00           N  
ATOM   1152  CA  THR A 111      50.510  41.710  49.950  1.00  0.00           C  
ATOM   1153  C   THR A 111      50.640  41.830  51.440  1.00  0.00           C  
ATOM   1154  O   THR A 111      49.760  42.390  52.050  1.00  0.00           O  
ATOM   1155  CB  THR A 111      50.550  43.220  49.400  1.00  0.00           C  
ATOM   1156  CG2 THR A 111      51.810  44.000  49.750  1.00  0.00           C  
ATOM   1157  OG1 THR A 111      50.390  43.110  47.960  1.00  0.00           O  
ATOM   1158  H   THR A 111      48.780  41.280  48.790  1.00  0.00           H  
ATOM   1159  HG1 THR A 111      51.260  42.700  47.690  1.00  0.00           H  
ATOM   1160  N   LYS A 112      51.790  41.490  52.030  1.00  0.00           N  
ATOM   1161  CA  LYS A 112      52.050  41.680  53.530  1.00  0.00           C  
ATOM   1162  C   LYS A 112      52.790  43.020  53.830  1.00  0.00           C  
ATOM   1163  O   LYS A 112      53.430  43.660  52.930  1.00  0.00           O  
ATOM   1164  CB  LYS A 112      52.720  40.520  54.140  1.00  0.00           C  
ATOM   1165  CG  LYS A 112      51.930  39.230  54.180  1.00  0.00           C  
ATOM   1166  CD  LYS A 112      52.650  38.160  55.020  1.00  0.00           C  
ATOM   1167  CE  LYS A 112      54.040  37.690  54.670  1.00  0.00           C  
ATOM   1168  NZ  LYS A 112      53.960  37.150  53.330  1.00  0.00           N1+
ATOM   1169  H   LYS A 112      52.550  41.070  51.540  1.00  0.00           H  
ATOM   1170  HZ1 LYS A 112      54.910  37.030  53.060  1.00  0.00           H  
ATOM   1171  HZ2 LYS A 112      53.620  36.210  53.220  1.00  0.00           H  
ATOM   1172  HZ3 LYS A 112      53.420  37.690  52.680  1.00  0.00           H  
ATOM   1173  N   GLU A 113      52.840  43.370  55.100  1.00  0.00           N  
ATOM   1174  CA  GLU A 113      53.190  44.750  55.400  1.00  0.00           C  
ATOM   1175  C   GLU A 113      54.650  45.080  55.190  1.00  0.00           C  
ATOM   1176  O   GLU A 113      54.950  46.150  54.650  1.00  0.00           O  
ATOM   1177  CB  GLU A 113      52.810  44.950  56.820  1.00  0.00           C  
ATOM   1178  CG  GLU A 113      51.330  45.120  56.990  1.00  0.00           C  
ATOM   1179  CD  GLU A 113      51.040  45.520  58.460  1.00  0.00           C  
ATOM   1180  OE1 GLU A 113      51.600  46.620  58.810  1.00  0.00           O  
ATOM   1181  OE2 GLU A 113      50.470  44.790  59.270  1.00  0.00           O1-
ATOM   1182  H   GLU A 113      52.850  42.740  55.880  1.00  0.00           H  
ATOM   1183  N   VAL A 114      55.540  44.210  55.620  1.00  0.00           N  
ATOM   1184  CA  VAL A 114      56.950  44.380  55.290  1.00  0.00           C  
ATOM   1185  C   VAL A 114      57.420  43.170  54.520  1.00  0.00           C  
ATOM   1186  O   VAL A 114      58.540  42.670  54.730  1.00  0.00           O  
ATOM   1187  CB  VAL A 114      57.750  44.530  56.640  1.00  0.00           C  
ATOM   1188  CG1 VAL A 114      57.520  45.890  57.270  1.00  0.00           C  
ATOM   1189  CG2 VAL A 114      57.590  43.290  57.540  1.00  0.00           C  
ATOM   1190  H   VAL A 114      55.200  43.460  56.190  1.00  0.00           H  
ATOM   1191  N   GLU A 115      56.640  42.970  53.460  1.00  0.00           N  
ATOM   1192  CA  GLU A 115      56.850  41.890  52.450  1.00  0.00           C  
ATOM   1193  C   GLU A 115      58.320  41.880  51.960  1.00  0.00           C  
ATOM   1194  O   GLU A 115      58.720  42.480  50.970  1.00  0.00           O  
ATOM   1195  CB  GLU A 115      55.800  42.030  51.340  1.00  0.00           C  
ATOM   1196  CG  GLU A 115      55.670  40.780  50.510  1.00  0.00           C  
ATOM   1197  CD  GLU A 115      54.700  40.740  49.320  1.00  0.00           C  
ATOM   1198  OE1 GLU A 115      54.990  41.240  48.190  1.00  0.00           O  
ATOM   1199  OE2 GLU A 115      53.560  40.220  49.510  1.00  0.00           O1-
ATOM   1200  H   GLU A 115      55.880  43.600  53.280  1.00  0.00           H  
ATOM   1201  N   ARG A 116      59.070  41.020  52.650  1.00  0.00           N  
ATOM   1202  CA  ARG A 116      60.570  40.920  52.610  1.00  0.00           C  
ATOM   1203  C   ARG A 116      61.380  42.220  52.780  1.00  0.00           C  
ATOM   1204  O   ARG A 116      62.060  42.720  51.850  1.00  0.00           O  
ATOM   1205  CB  ARG A 116      60.910  40.200  51.310  1.00  0.00           C  
ATOM   1206  CG  ARG A 116      62.310  39.540  51.190  1.00  0.00           C  
ATOM   1207  CD  ARG A 116      62.520  38.930  49.810  1.00  0.00           C  
ATOM   1208  NE  ARG A 116      63.250  40.010  48.990  1.00  0.00           N  
ATOM   1209  CZ  ARG A 116      62.780  40.450  47.830  1.00  0.00           C  
ATOM   1210  NH1 ARG A 116      61.600  40.020  47.320  1.00  0.00           N1+
ATOM   1211  NH2 ARG A 116      63.550  41.040  46.870  1.00  0.00           N  
ATOM   1212  H   ARG A 116      58.540  40.290  53.080  1.00  0.00           H  
ATOM   1213  HE  ARG A 116      64.060  40.440  49.400  1.00  0.00           H  
ATOM   1214 1HH1 ARG A 116      61.030  39.550  48.000  1.00  0.00           H  
ATOM   1215 2HH1 ARG A 116      61.380  39.990  46.340  1.00  0.00           H  
ATOM   1216 1HH2 ARG A 116      64.520  41.210  47.080  1.00  0.00           H  
ATOM   1217 2HH2 ARG A 116      63.210  41.560  46.080  1.00  0.00           H  
ATOM   1218  N   GLY A 117      61.300  42.710  53.990  1.00  0.00           N  
ATOM   1219  CA  GLY A 117      62.000  44.010  54.440  1.00  0.00           C  
ATOM   1220  C   GLY A 117      61.360  45.310  53.890  1.00  0.00           C  
ATOM   1221  O   GLY A 117      61.410  46.390  54.570  1.00  0.00           O  
ATOM   1222  H   GLY A 117      60.660  42.290  54.630  1.00  0.00           H  
ATOM   1223  N   LYS A 118      61.040  45.280  52.600  1.00  0.00           N  
ATOM   1224  CA  LYS A 118      60.560  46.460  51.810  1.00  0.00           C  
ATOM   1225  C   LYS A 118      59.110  46.670  52.130  1.00  0.00           C  
ATOM   1226  O   LYS A 118      58.210  45.970  51.690  1.00  0.00           O  
ATOM   1227  CB  LYS A 118      60.730  46.230  50.250  1.00  0.00           C  
ATOM   1228  CG  LYS A 118      60.820  47.640  49.620  1.00  0.00           C  
ATOM   1229  CD  LYS A 118      60.460  47.790  48.120  1.00  0.00           C  
ATOM   1230  CE  LYS A 118      60.820  49.170  47.540  1.00  0.00           C  
ATOM   1231  NZ  LYS A 118      60.100  50.270  48.110  1.00  0.00           N1+
ATOM   1232  H   LYS A 118      61.120  44.430  52.080  1.00  0.00           H  
ATOM   1233  HZ1 LYS A 118      59.110  50.240  47.960  1.00  0.00           H  
ATOM   1234  HZ2 LYS A 118      60.340  50.340  49.080  1.00  0.00           H  
ATOM   1235  HZ3 LYS A 118      60.440  51.100  47.660  1.00  0.00           H  
ATOM   1236  N   SER A 119      58.780  47.710  52.870  1.00  0.00           N  
ATOM   1237  CA  SER A 119      57.460  47.970  53.460  1.00  0.00           C  
ATOM   1238  C   SER A 119      56.220  48.310  52.550  1.00  0.00           C  
ATOM   1239  O   SER A 119      55.620  49.390  52.710  1.00  0.00           O  
ATOM   1240  CB  SER A 119      57.640  49.010  54.620  1.00  0.00           C  
ATOM   1241  OG  SER A 119      58.600  50.070  54.370  1.00  0.00           O  
ATOM   1242  H   SER A 119      59.490  48.270  53.300  1.00  0.00           H  
ATOM   1243  HG  SER A 119      58.720  50.470  55.280  1.00  0.00           H  
ATOM   1244  N   LYS A 120      55.850  47.280  51.750  1.00  0.00           N  
ATOM   1245  CA  LYS A 120      54.870  47.340  50.620  1.00  0.00           C  
ATOM   1246  C   LYS A 120      53.380  47.560  51.070  1.00  0.00           C  
ATOM   1247  O   LYS A 120      52.480  47.850  50.240  1.00  0.00           O  
ATOM   1248  CB  LYS A 120      54.990  46.190  49.700  1.00  0.00           C  
ATOM   1249  CG  LYS A 120      56.400  46.030  49.060  1.00  0.00           C  
ATOM   1250  CD  LYS A 120      56.790  44.700  48.370  1.00  0.00           C  
ATOM   1251  CE  LYS A 120      56.010  44.510  47.090  1.00  0.00           C  
ATOM   1252  NZ  LYS A 120      56.190  43.170  46.540  1.00  0.00           N1+
ATOM   1253  H   LYS A 120      56.480  46.540  51.520  1.00  0.00           H  
ATOM   1254  HZ1 LYS A 120      55.640  42.530  47.080  1.00  0.00           H  
ATOM   1255  HZ2 LYS A 120      55.830  43.110  45.610  1.00  0.00           H  
ATOM   1256  HZ3 LYS A 120      57.110  42.790  46.640  1.00  0.00           H  
ATOM   1257  N   CYS A 121      52.970  47.510  52.340  1.00  0.00           N  
ATOM   1258  CA  CYS A 121      51.560  47.740  52.820  1.00  0.00           C  
ATOM   1259  C   CYS A 121      51.520  48.330  54.250  1.00  0.00           C  
ATOM   1260  O   CYS A 121      52.430  48.300  55.060  1.00  0.00           O  
ATOM   1261  CB  CYS A 121      50.910  46.380  52.830  1.00  0.00           C  
ATOM   1262  SG  CYS A 121      49.250  46.300  53.410  1.00  0.00           S  
ATOM   1263  H   CYS A 121      53.710  47.330  53.000  1.00  0.00           H  
ATOM   1264  HG  CYS A 121      49.250  45.060  53.900  1.00  0.00           H  
ATOM   1265  N   VAL A 122      50.350  48.970  54.540  1.00  0.00           N  
ATOM   1266  CA  VAL A 122      49.990  49.570  55.810  1.00  0.00           C  
ATOM   1267  C   VAL A 122      48.430  49.560  56.080  1.00  0.00           C  
ATOM   1268  O   VAL A 122      47.680  49.480  55.130  1.00  0.00           O  
ATOM   1269  CB  VAL A 122      50.390  51.050  55.840  1.00  0.00           C  
ATOM   1270  CG1 VAL A 122      49.740  51.860  54.700  1.00  0.00           C  
ATOM   1271  CG2 VAL A 122      50.180  51.770  57.180  1.00  0.00           C  
ATOM   1272  H   VAL A 122      49.580  48.930  53.910  1.00  0.00           H  
ATOM   1273  N   LYS A 123      48.070  49.520  57.360  1.00  0.00           N  
ATOM   1274  CA  LYS A 123      46.660  49.560  57.710  1.00  0.00           C  
ATOM   1275  C   LYS A 123      45.960  50.910  57.390  1.00  0.00           C  
ATOM   1276  O   LYS A 123      46.100  51.840  58.190  1.00  0.00           O  
ATOM   1277  CB  LYS A 123      46.640  49.200  59.240  1.00  0.00           C  
ATOM   1278  CG  LYS A 123      45.360  48.510  59.660  1.00  0.00           C  
ATOM   1279  CD  LYS A 123      45.450  48.190  61.170  1.00  0.00           C  
ATOM   1280  CE  LYS A 123      44.010  47.870  61.630  1.00  0.00           C  
ATOM   1281  NZ  LYS A 123      43.940  47.850  63.070  1.00  0.00           N1+
ATOM   1282  H   LYS A 123      48.760  49.370  58.060  1.00  0.00           H  
ATOM   1283  HZ1 LYS A 123      43.990  48.800  63.400  1.00  0.00           H  
ATOM   1284  HZ2 LYS A 123      43.100  47.370  63.330  1.00  0.00           H  
ATOM   1285  HZ3 LYS A 123      44.730  47.300  63.320  1.00  0.00           H  
ATOM   1286  N   TYR A 124      45.500  51.100  56.150  1.00  0.00           N  
ATOM   1287  CA  TYR A 124      44.480  52.070  55.710  1.00  0.00           C  
ATOM   1288  C   TYR A 124      43.000  51.570  55.910  1.00  0.00           C  
ATOM   1289  O   TYR A 124      42.110  52.160  55.260  1.00  0.00           O  
ATOM   1290  CB  TYR A 124      44.730  52.800  54.330  1.00  0.00           C  
ATOM   1291  CG  TYR A 124      44.920  51.820  53.170  1.00  0.00           C  
ATOM   1292  CD1 TYR A 124      46.170  51.500  52.700  1.00  0.00           C  
ATOM   1293  CD2 TYR A 124      43.790  51.230  52.620  1.00  0.00           C  
ATOM   1294  CE1 TYR A 124      46.300  50.590  51.700  1.00  0.00           C  
ATOM   1295  CE2 TYR A 124      43.920  50.230  51.640  1.00  0.00           C  
ATOM   1296  CZ  TYR A 124      45.210  49.930  51.150  1.00  0.00           C  
ATOM   1297  OH  TYR A 124      45.380  49.310  50.010  1.00  0.00           O  
ATOM   1298  H   TYR A 124      45.950  50.650  55.380  1.00  0.00           H  
ATOM   1299  HD1 TYR A 124      47.090  51.840  53.180  1.00  0.00           H  
ATOM   1300  HD2 TYR A 124      42.840  51.740  52.760  1.00  0.00           H  
ATOM   1301  HE1 TYR A 124      47.280  50.630  51.220  1.00  0.00           H  
ATOM   1302  HE2 TYR A 124      43.100  49.550  51.420  1.00  0.00           H  
ATOM   1303  HH  TYR A 124      44.440  49.050  49.760  1.00  0.00           H  
ATOM   1304  N   TRP A 125      42.730  50.970  57.070  1.00  0.00           N  
ATOM   1305  CA  TRP A 125      41.430  50.370  57.340  1.00  0.00           C  
ATOM   1306  C   TRP A 125      41.110  50.260  58.880  1.00  0.00           C  
ATOM   1307  O   TRP A 125      41.990  50.040  59.690  1.00  0.00           O  
ATOM   1308  CB  TRP A 125      41.320  49.020  56.580  1.00  0.00           C  
ATOM   1309  CG  TRP A 125      42.330  47.850  56.790  1.00  0.00           C  
ATOM   1310  CD1 TRP A 125      42.370  47.030  57.810  1.00  0.00           C  
ATOM   1311  CD2 TRP A 125      43.510  47.560  56.050  1.00  0.00           C  
ATOM   1312  CE2 TRP A 125      44.130  46.490  56.610  1.00  0.00           C  
ATOM   1313  CE3 TRP A 125      44.060  48.100  54.900  1.00  0.00           C  
ATOM   1314  NE1 TRP A 125      43.390  46.180  57.670  1.00  0.00           N  
ATOM   1315  CZ2 TRP A 125      45.200  45.840  55.980  1.00  0.00           C  
ATOM   1316  CZ3 TRP A 125      45.130  47.540  54.240  1.00  0.00           C  
ATOM   1317  CH2 TRP A 125      45.750  46.420  54.820  1.00  0.00           C  
ATOM   1318  H   TRP A 125      43.310  51.160  57.870  1.00  0.00           H  
ATOM   1319  HD1 TRP A 125      41.580  46.790  58.510  1.00  0.00           H  
ATOM   1320  HE1 TRP A 125      43.620  45.460  58.320  1.00  0.00           H  
ATOM   1321  HE3 TRP A 125      43.660  49.050  54.560  1.00  0.00           H  
ATOM   1322  HZ2 TRP A 125      45.770  45.080  56.510  1.00  0.00           H  
ATOM   1323  HZ3 TRP A 125      45.600  48.070  53.420  1.00  0.00           H  
ATOM   1324  HH2 TRP A 125      46.620  46.010  54.310  1.00  0.00           H  
ATOM   1325  N   PRO A 126      39.830  50.440  59.200  1.00  0.00           N  
ATOM   1326  CA  PRO A 126      39.330  50.130  60.550  1.00  0.00           C  
ATOM   1327  C   PRO A 126      39.340  48.670  61.000  1.00  0.00           C  
ATOM   1328  O   PRO A 126      39.040  47.770  60.220  1.00  0.00           O  
ATOM   1329  CB  PRO A 126      37.890  50.740  60.510  1.00  0.00           C  
ATOM   1330  CG  PRO A 126      37.460  50.770  59.070  1.00  0.00           C  
ATOM   1331  CD  PRO A 126      38.780  50.870  58.340  1.00  0.00           C  
ATOM   1332  N   ASP A 127      39.320  48.550  62.280  1.00  0.00           N  
ATOM   1333  CA  ASP A 127      39.370  47.190  62.960  1.00  0.00           C  
ATOM   1334  C   ASP A 127      38.020  46.480  62.950  1.00  0.00           C  
ATOM   1335  O   ASP A 127      36.950  46.980  62.580  1.00  0.00           O  
ATOM   1336  CB  ASP A 127      39.790  47.510  64.430  1.00  0.00           C  
ATOM   1337  CG  ASP A 127      41.280  47.610  64.650  1.00  0.00           C  
ATOM   1338  OD1 ASP A 127      41.960  46.570  64.590  1.00  0.00           O  
ATOM   1339  OD2 ASP A 127      41.640  48.790  64.870  1.00  0.00           O1-
ATOM   1340  H   ASP A 127      39.330  49.310  62.930  1.00  0.00           H  
ATOM   1341  N   GLU A 128      38.030  45.290  63.580  1.00  0.00           N  
ATOM   1342  CA  GLU A 128      36.810  44.560  63.880  1.00  0.00           C  
ATOM   1343  C   GLU A 128      35.850  45.320  64.820  1.00  0.00           C  
ATOM   1344  O   GLU A 128      36.180  45.720  65.940  1.00  0.00           O  
ATOM   1345  CB  GLU A 128      37.010  43.210  64.530  1.00  0.00           C  
ATOM   1346  CG  GLU A 128      36.670  42.160  63.480  1.00  0.00           C  
ATOM   1347  CD  GLU A 128      36.240  40.830  64.130  1.00  0.00           C  
ATOM   1348  OE1 GLU A 128      37.060  39.900  64.220  1.00  0.00           O  
ATOM   1349  OE2 GLU A 128      35.100  40.800  64.560  1.00  0.00           O1-
ATOM   1350  H   GLU A 128      38.920  44.860  63.680  1.00  0.00           H  
ATOM   1351  N   TYR A 129      34.590  45.380  64.300  1.00  0.00           N  
ATOM   1352  CA  TYR A 129      33.490  46.210  64.750  1.00  0.00           C  
ATOM   1353  C   TYR A 129      33.660  47.710  64.710  1.00  0.00           C  
ATOM   1354  O   TYR A 129      32.700  48.460  64.680  1.00  0.00           O  
ATOM   1355  CB  TYR A 129      33.100  45.900  66.210  1.00  0.00           C  
ATOM   1356  CG  TYR A 129      32.450  44.470  66.280  1.00  0.00           C  
ATOM   1357  CD1 TYR A 129      31.110  44.330  65.880  1.00  0.00           C  
ATOM   1358  CD2 TYR A 129      33.130  43.410  66.710  1.00  0.00           C  
ATOM   1359  CE1 TYR A 129      30.460  43.090  65.860  1.00  0.00           C  
ATOM   1360  CE2 TYR A 129      32.580  42.120  66.670  1.00  0.00           C  
ATOM   1361  CZ  TYR A 129      31.260  41.980  66.240  1.00  0.00           C  
ATOM   1362  OH  TYR A 129      30.810  40.710  65.950  1.00  0.00           O  
ATOM   1363  H   TYR A 129      34.280  44.670  63.660  1.00  0.00           H  
ATOM   1364  HD1 TYR A 129      30.510  45.200  65.610  1.00  0.00           H  
ATOM   1365  HD2 TYR A 129      33.990  43.490  67.380  1.00  0.00           H  
ATOM   1366  HE1 TYR A 129      29.380  43.110  65.920  1.00  0.00           H  
ATOM   1367  HE2 TYR A 129      33.050  41.250  67.140  1.00  0.00           H  
ATOM   1368  HH  TYR A 129      29.850  40.730  65.660  1.00  0.00           H  
ATOM   1369  N   ALA A 130      34.910  48.150  64.520  1.00  0.00           N  
ATOM   1370  CA  ALA A 130      35.200  49.650  64.490  1.00  0.00           C  
ATOM   1371  C   ALA A 130      34.750  50.390  63.250  1.00  0.00           C  
ATOM   1372  O   ALA A 130      34.720  49.870  62.150  1.00  0.00           O  
ATOM   1373  CB  ALA A 130      36.720  49.940  64.580  1.00  0.00           C  
ATOM   1374  H   ALA A 130      35.680  47.560  64.250  1.00  0.00           H  
ATOM   1375  N   LEU A 131      34.610  51.710  63.460  1.00  0.00           N  
ATOM   1376  CA  LEU A 131      34.150  52.610  62.430  1.00  0.00           C  
ATOM   1377  C   LEU A 131      35.190  53.670  62.110  1.00  0.00           C  
ATOM   1378  O   LEU A 131      35.540  54.510  62.910  1.00  0.00           O  
ATOM   1379  CB  LEU A 131      32.860  53.270  62.870  1.00  0.00           C  
ATOM   1380  CG  LEU A 131      32.140  53.920  61.690  1.00  0.00           C  
ATOM   1381  CD1 LEU A 131      31.480  52.790  60.870  1.00  0.00           C  
ATOM   1382  CD2 LEU A 131      31.090  54.980  62.110  1.00  0.00           C  
ATOM   1383  H   LEU A 131      34.770  52.260  64.290  1.00  0.00           H  
ATOM   1384  N   LYS A 132      35.780  53.660  60.920  1.00  0.00           N  
ATOM   1385  CA  LYS A 132      36.610  54.730  60.300  1.00  0.00           C  
ATOM   1386  C   LYS A 132      36.150  54.900  58.820  1.00  0.00           C  
ATOM   1387  O   LYS A 132      36.620  54.370  57.810  1.00  0.00           O  
ATOM   1388  CB  LYS A 132      38.120  54.530  60.380  1.00  0.00           C  
ATOM   1389  CG  LYS A 132      38.670  54.580  61.780  1.00  0.00           C  
ATOM   1390  CD  LYS A 132      40.150  54.240  61.770  1.00  0.00           C  
ATOM   1391  CE  LYS A 132      40.790  54.480  63.210  1.00  0.00           C  
ATOM   1392  NZ  LYS A 132      41.050  55.890  63.570  1.00  0.00           N1+
ATOM   1393  H   LYS A 132      35.360  53.010  60.300  1.00  0.00           H  
ATOM   1394  HZ1 LYS A 132      41.690  56.240  62.890  1.00  0.00           H  
ATOM   1395  HZ2 LYS A 132      40.270  56.510  63.650  1.00  0.00           H  
ATOM   1396  HZ3 LYS A 132      41.490  55.980  64.460  1.00  0.00           H  
ATOM   1397  N   GLU A 133      35.110  55.770  58.870  1.00  0.00           N  
ATOM   1398  CA  GLU A 133      34.450  56.170  57.600  1.00  0.00           C  
ATOM   1399  C   GLU A 133      35.380  56.730  56.500  1.00  0.00           C  
ATOM   1400  O   GLU A 133      36.360  57.480  56.780  1.00  0.00           O  
ATOM   1401  CB  GLU A 133      33.490  57.380  57.950  1.00  0.00           C  
ATOM   1402  CG  GLU A 133      32.310  57.100  58.870  1.00  0.00           C  
ATOM   1403  CD  GLU A 133      31.790  58.500  59.250  1.00  0.00           C  
ATOM   1404  OE1 GLU A 133      32.370  59.050  60.150  1.00  0.00           O  
ATOM   1405  OE2 GLU A 133      30.830  58.930  58.510  1.00  0.00           O1-
ATOM   1406  H   GLU A 133      34.860  56.350  59.640  1.00  0.00           H  
ATOM   1407  N   TYR A 134      35.140  56.350  55.200  1.00  0.00           N  
ATOM   1408  CA  TYR A 134      35.870  56.930  54.060  1.00  0.00           C  
ATOM   1409  C   TYR A 134      35.020  57.820  53.150  1.00  0.00           C  
ATOM   1410  O   TYR A 134      34.740  57.470  52.030  1.00  0.00           O  
ATOM   1411  CB  TYR A 134      36.800  55.950  53.260  1.00  0.00           C  
ATOM   1412  CG  TYR A 134      38.020  55.600  54.020  1.00  0.00           C  
ATOM   1413  CD1 TYR A 134      39.160  56.380  53.850  1.00  0.00           C  
ATOM   1414  CD2 TYR A 134      38.140  54.460  54.740  1.00  0.00           C  
ATOM   1415  CE1 TYR A 134      40.340  56.100  54.580  1.00  0.00           C  
ATOM   1416  CE2 TYR A 134      39.330  54.100  55.380  1.00  0.00           C  
ATOM   1417  CZ  TYR A 134      40.460  54.920  55.340  1.00  0.00           C  
ATOM   1418  OH  TYR A 134      41.560  54.550  56.080  1.00  0.00           O  
ATOM   1419  H   TYR A 134      34.280  55.850  55.140  1.00  0.00           H  
ATOM   1420  HD1 TYR A 134      39.190  57.070  53.010  1.00  0.00           H  
ATOM   1421  HD2 TYR A 134      37.330  53.730  54.720  1.00  0.00           H  
ATOM   1422  HE1 TYR A 134      41.060  56.920  54.570  1.00  0.00           H  
ATOM   1423  HE2 TYR A 134      39.300  53.200  56.000  1.00  0.00           H  
ATOM   1424  HH  TYR A 134      41.620  53.570  55.900  1.00  0.00           H  
ATOM   1425  N   GLY A 135      35.120  59.080  53.560  1.00  0.00           N  
ATOM   1426  CA  GLY A 135      34.330  60.110  52.830  1.00  0.00           C  
ATOM   1427  C   GLY A 135      32.800  59.920  52.990  1.00  0.00           C  
ATOM   1428  O   GLY A 135      32.260  59.550  53.990  1.00  0.00           O  
ATOM   1429  H   GLY A 135      35.790  59.330  54.260  1.00  0.00           H  
ATOM   1430  N   VAL A 136      32.130  59.820  51.840  1.00  0.00           N  
ATOM   1431  CA  VAL A 136      30.820  59.150  51.690  1.00  0.00           C  
ATOM   1432  C   VAL A 136      30.700  57.650  52.010  1.00  0.00           C  
ATOM   1433  O   VAL A 136      29.570  57.180  52.140  1.00  0.00           O  
ATOM   1434  CB  VAL A 136      30.140  59.460  50.330  1.00  0.00           C  
ATOM   1435  CG1 VAL A 136      29.730  60.930  50.140  1.00  0.00           C  
ATOM   1436  CG2 VAL A 136      31.020  59.020  49.200  1.00  0.00           C  
ATOM   1437  H   VAL A 136      32.560  60.030  50.960  1.00  0.00           H  
ATOM   1438  N   MET A 137      31.790  56.890  52.110  1.00  0.00           N  
ATOM   1439  CA  MET A 137      31.670  55.470  52.390  1.00  0.00           C  
ATOM   1440  C   MET A 137      31.680  55.080  53.900  1.00  0.00           C  
ATOM   1441  O   MET A 137      32.470  55.710  54.620  1.00  0.00           O  
ATOM   1442  CB  MET A 137      32.800  54.750  51.690  1.00  0.00           C  
ATOM   1443  CG  MET A 137      32.570  54.830  50.180  1.00  0.00           C  
ATOM   1444  SD  MET A 137      30.900  54.220  49.670  1.00  0.00           S  
ATOM   1445  CE  MET A 137      30.720  55.090  48.130  1.00  0.00           C  
ATOM   1446  H   MET A 137      32.690  57.320  52.120  1.00  0.00           H  
ATOM   1447  N   ARG A 138      31.020  53.900  54.230  1.00  0.00           N  
ATOM   1448  CA  ARG A 138      31.070  53.390  55.550  1.00  0.00           C  
ATOM   1449  C   ARG A 138      31.070  51.870  55.640  1.00  0.00           C  
ATOM   1450  O   ARG A 138      30.330  51.340  54.800  1.00  0.00           O  
ATOM   1451  CB  ARG A 138      29.920  53.920  56.400  1.00  0.00           C  
ATOM   1452  CG  ARG A 138      29.810  53.280  57.810  1.00  0.00           C  
ATOM   1453  CD  ARG A 138      28.360  53.130  58.190  1.00  0.00           C  
ATOM   1454  NE  ARG A 138      27.710  54.430  58.400  1.00  0.00           N  
ATOM   1455  CZ  ARG A 138      26.610  54.870  57.790  1.00  0.00           C  
ATOM   1456  NH1 ARG A 138      26.070  54.180  56.820  1.00  0.00           N1+
ATOM   1457  NH2 ARG A 138      26.130  56.090  58.030  1.00  0.00           N  
ATOM   1458  H   ARG A 138      30.390  53.360  53.680  1.00  0.00           H  
ATOM   1459  HE  ARG A 138      28.220  55.010  59.030  1.00  0.00           H  
ATOM   1460 1HH1 ARG A 138      26.470  53.290  56.580  1.00  0.00           H  
ATOM   1461 2HH1 ARG A 138      25.240  54.530  56.400  1.00  0.00           H  
ATOM   1462 1HH2 ARG A 138      26.360  56.660  58.820  1.00  0.00           H  
ATOM   1463 2HH2 ARG A 138      25.300  56.320  57.530  1.00  0.00           H  
ATOM   1464  N   VAL A 139      32.090  51.300  56.250  1.00  0.00           N  
ATOM   1465  CA  VAL A 139      32.200  49.830  56.510  1.00  0.00           C  
ATOM   1466  C   VAL A 139      32.080  49.490  58.020  1.00  0.00           C  
ATOM   1467  O   VAL A 139      32.270  50.290  58.920  1.00  0.00           O  
ATOM   1468  CB  VAL A 139      33.440  49.120  55.920  1.00  0.00           C  
ATOM   1469  CG1 VAL A 139      33.290  48.930  54.420  1.00  0.00           C  
ATOM   1470  CG2 VAL A 139      34.770  49.620  56.500  1.00  0.00           C  
ATOM   1471  H   VAL A 139      32.820  51.860  56.640  1.00  0.00           H  
ATOM   1472  N   ARG A 140      31.820  48.220  58.180  1.00  0.00           N  
ATOM   1473  CA  ARG A 140      31.820  47.570  59.510  1.00  0.00           C  
ATOM   1474  C   ARG A 140      32.190  46.130  59.340  1.00  0.00           C  
ATOM   1475  O   ARG A 140      31.400  45.440  58.730  1.00  0.00           O  
ATOM   1476  CB  ARG A 140      30.360  47.600  60.050  1.00  0.00           C  
ATOM   1477  CG  ARG A 140      30.270  47.340  61.520  1.00  0.00           C  
ATOM   1478  CD  ARG A 140      31.000  48.550  62.240  1.00  0.00           C  
ATOM   1479  NE  ARG A 140      30.160  49.760  62.430  1.00  0.00           N  
ATOM   1480  CZ  ARG A 140      29.910  50.330  63.540  1.00  0.00           C  
ATOM   1481  NH1 ARG A 140      30.440  50.010  64.710  1.00  0.00           N1+
ATOM   1482  NH2 ARG A 140      28.960  51.350  63.610  1.00  0.00           N  
ATOM   1483  H   ARG A 140      31.560  47.690  57.370  1.00  0.00           H  
ATOM   1484  HE  ARG A 140      29.790  50.190  61.610  1.00  0.00           H  
ATOM   1485 1HH1 ARG A 140      31.160  49.330  64.800  1.00  0.00           H  
ATOM   1486 2HH1 ARG A 140      30.140  50.560  65.490  1.00  0.00           H  
ATOM   1487 1HH2 ARG A 140      28.570  51.680  62.750  1.00  0.00           H  
ATOM   1488 2HH2 ARG A 140      28.540  51.720  64.440  1.00  0.00           H  
ATOM   1489  N   ASN A 141      33.450  45.780  59.590  1.00  0.00           N  
ATOM   1490  CA  ASN A 141      33.870  44.410  59.640  1.00  0.00           C  
ATOM   1491  C   ASN A 141      33.380  43.650  60.870  1.00  0.00           C  
ATOM   1492  O   ASN A 141      33.530  44.110  62.010  1.00  0.00           O  
ATOM   1493  CB  ASN A 141      35.370  44.380  59.410  1.00  0.00           C  
ATOM   1494  CG  ASN A 141      36.050  42.980  59.470  1.00  0.00           C  
ATOM   1495  ND2 ASN A 141      37.380  43.020  59.560  1.00  0.00           N  
ATOM   1496  OD1 ASN A 141      35.460  41.920  59.260  1.00  0.00           O  
ATOM   1497  H   ASN A 141      34.130  46.450  59.890  1.00  0.00           H  
ATOM   1498 1HD2 ASN A 141      37.910  43.860  59.510  1.00  0.00           H  
ATOM   1499 2HD2 ASN A 141      37.890  42.170  59.700  1.00  0.00           H  
ATOM   1500  N   VAL A 142      32.850  42.520  60.580  1.00  0.00           N  
ATOM   1501  CA  VAL A 142      32.200  41.680  61.640  1.00  0.00           C  
ATOM   1502  C   VAL A 142      32.670  40.270  61.570  1.00  0.00           C  
ATOM   1503  O   VAL A 142      32.700  39.660  60.510  1.00  0.00           O  
ATOM   1504  CB  VAL A 142      30.640  41.720  61.610  1.00  0.00           C  
ATOM   1505  CG1 VAL A 142      30.200  43.110  61.950  1.00  0.00           C  
ATOM   1506  CG2 VAL A 142      30.000  41.100  60.340  1.00  0.00           C  
ATOM   1507  H   VAL A 142      32.700  42.180  59.650  1.00  0.00           H  
ATOM   1508  N   LYS A 143      33.010  39.710  62.780  1.00  0.00           N  
ATOM   1509  CA  LYS A 143      33.260  38.310  63.030  1.00  0.00           C  
ATOM   1510  C   LYS A 143      34.370  37.670  62.140  1.00  0.00           C  
ATOM   1511  O   LYS A 143      34.160  36.630  61.600  1.00  0.00           O  
ATOM   1512  CB  LYS A 143      31.940  37.540  62.950  1.00  0.00           C  
ATOM   1513  CG  LYS A 143      31.190  37.830  64.180  1.00  0.00           C  
ATOM   1514  CD  LYS A 143      31.790  37.090  65.410  1.00  0.00           C  
ATOM   1515  CE  LYS A 143      31.200  37.700  66.700  1.00  0.00           C  
ATOM   1516  NZ  LYS A 143      32.080  38.760  67.120  1.00  0.00           N1+
ATOM   1517  H   LYS A 143      33.180  40.250  63.610  1.00  0.00           H  
ATOM   1518  HZ1 LYS A 143      31.900  39.050  68.060  1.00  0.00           H  
ATOM   1519  HZ2 LYS A 143      33.070  38.630  67.060  1.00  0.00           H  
ATOM   1520  HZ3 LYS A 143      31.820  39.540  66.550  1.00  0.00           H  
ATOM   1521  N   GLU A 144      35.440  38.440  62.020  1.00  0.00           N  
ATOM   1522  CA  GLU A 144      36.500  38.010  61.040  1.00  0.00           C  
ATOM   1523  C   GLU A 144      37.150  36.650  61.380  1.00  0.00           C  
ATOM   1524  O   GLU A 144      37.450  36.300  62.530  1.00  0.00           O  
ATOM   1525  CB  GLU A 144      37.430  39.230  61.090  1.00  0.00           C  
ATOM   1526  CG  GLU A 144      38.780  38.970  60.360  1.00  0.00           C  
ATOM   1527  CD  GLU A 144      39.600  40.170  60.720  1.00  0.00           C  
ATOM   1528  OE1 GLU A 144      39.330  41.320  60.270  1.00  0.00           O  
ATOM   1529  OE2 GLU A 144      40.680  39.990  61.290  1.00  0.00           O1-
ATOM   1530  H   GLU A 144      35.600  39.200  62.640  1.00  0.00           H  
ATOM   1531  N   SER A 145      37.530  35.940  60.300  1.00  0.00           N  
ATOM   1532  CA  SER A 145      38.030  34.540  60.420  1.00  0.00           C  
ATOM   1533  C   SER A 145      39.580  34.660  60.140  1.00  0.00           C  
ATOM   1534  O   SER A 145      39.970  34.970  58.970  1.00  0.00           O  
ATOM   1535  CB  SER A 145      37.360  33.770  59.310  1.00  0.00           C  
ATOM   1536  OG  SER A 145      37.550  32.390  59.390  1.00  0.00           O  
ATOM   1537  H   SER A 145      37.290  36.300  59.390  1.00  0.00           H  
ATOM   1538  HG  SER A 145      37.110  31.890  58.650  1.00  0.00           H  
ATOM   1539  N   ALA A 146      40.310  34.050  61.070  1.00  0.00           N  
ATOM   1540  CA  ALA A 146      41.780  34.060  60.980  1.00  0.00           C  
ATOM   1541  C   ALA A 146      42.390  32.690  60.810  1.00  0.00           C  
ATOM   1542  O   ALA A 146      42.690  31.910  61.700  1.00  0.00           O  
ATOM   1543  CB  ALA A 146      42.360  34.750  62.180  1.00  0.00           C  
ATOM   1544  H   ALA A 146      39.860  33.520  61.790  1.00  0.00           H  
ATOM   1545  N   ALA A 147      41.960  32.160  59.670  1.00  0.00           N  
ATOM   1546  CA  ALA A 147      42.180  30.720  59.200  1.00  0.00           C  
ATOM   1547  C   ALA A 147      43.520  30.590  58.440  1.00  0.00           C  
ATOM   1548  O   ALA A 147      43.900  31.640  57.880  1.00  0.00           O  
ATOM   1549  CB  ALA A 147      41.100  30.480  58.120  1.00  0.00           C  
ATOM   1550  H   ALA A 147      41.670  32.820  58.980  1.00  0.00           H  
ATOM   1551  N   HIS A 148      44.120  29.360  58.410  1.00  0.00           N  
ATOM   1552  CA  HIS A 148      45.600  29.180  58.140  1.00  0.00           C  
ATOM   1553  C   HIS A 148      46.180  29.950  56.880  1.00  0.00           C  
ATOM   1554  O   HIS A 148      46.930  30.890  57.030  1.00  0.00           O  
ATOM   1555  CB  HIS A 148      45.980  27.630  58.240  1.00  0.00           C  
ATOM   1556  CG  HIS A 148      47.450  27.290  57.860  1.00  0.00           C  
ATOM   1557  CD2 HIS A 148      47.890  27.100  56.630  1.00  0.00           C  
ATOM   1558  ND1 HIS A 148      48.530  27.480  58.650  1.00  0.00           N  
ATOM   1559  CE1 HIS A 148      49.600  27.370  57.880  1.00  0.00           C  
ATOM   1560  NE2 HIS A 148      49.270  27.070  56.610  1.00  0.00           N  
ATOM   1561  H   HIS A 148      43.720  28.480  58.670  1.00  0.00           H  
ATOM   1562  HD2 HIS A 148      47.260  26.700  55.830  1.00  0.00           H  
ATOM   1563  HE1 HIS A 148      50.600  27.200  58.280  1.00  0.00           H  
ATOM   1564  HE2 HIS A 148      49.840  26.930  55.790  1.00  0.00           H  
ATOM   1565  N   ASP A 149      45.520  29.740  55.770  1.00  0.00           N  
ATOM   1566  CA  ASP A 149      45.610  30.420  54.500  1.00  0.00           C  
ATOM   1567  C   ASP A 149      45.180  31.950  54.520  1.00  0.00           C  
ATOM   1568  O   ASP A 149      45.980  32.840  54.190  1.00  0.00           O  
ATOM   1569  CB  ASP A 149      44.630  29.710  53.570  1.00  0.00           C  
ATOM   1570  CG  ASP A 149      44.850  28.180  53.280  1.00  0.00           C  
ATOM   1571  OD1 ASP A 149      44.440  27.350  54.130  1.00  0.00           O  
ATOM   1572  OD2 ASP A 149      45.340  27.810  52.250  1.00  0.00           O1-
ATOM   1573  H   ASP A 149      45.120  28.840  55.660  1.00  0.00           H  
ATOM   1574  N   TYR A 150      44.140  32.230  55.260  1.00  0.00           N  
ATOM   1575  CA  TYR A 150      43.600  33.610  55.190  1.00  0.00           C  
ATOM   1576  C   TYR A 150      42.910  34.310  56.390  1.00  0.00           C  
ATOM   1577  O   TYR A 150      42.120  33.800  57.190  1.00  0.00           O  
ATOM   1578  CB  TYR A 150      42.730  33.850  53.860  1.00  0.00           C  
ATOM   1579  CG  TYR A 150      41.640  32.800  53.580  1.00  0.00           C  
ATOM   1580  CD1 TYR A 150      40.510  32.530  54.380  1.00  0.00           C  
ATOM   1581  CD2 TYR A 150      41.970  31.840  52.660  1.00  0.00           C  
ATOM   1582  CE1 TYR A 150      39.640  31.460  54.260  1.00  0.00           C  
ATOM   1583  CE2 TYR A 150      41.120  30.790  52.550  1.00  0.00           C  
ATOM   1584  CZ  TYR A 150      39.990  30.610  53.310  1.00  0.00           C  
ATOM   1585  OH  TYR A 150      39.070  29.720  52.810  1.00  0.00           O  
ATOM   1586  H   TYR A 150      44.120  31.870  56.190  1.00  0.00           H  
ATOM   1587  HD1 TYR A 150      40.390  33.120  55.290  1.00  0.00           H  
ATOM   1588  HD2 TYR A 150      42.910  31.810  52.110  1.00  0.00           H  
ATOM   1589  HE1 TYR A 150      39.030  31.220  55.130  1.00  0.00           H  
ATOM   1590  HE2 TYR A 150      41.270  30.120  51.700  1.00  0.00           H  
ATOM   1591  HH  TYR A 150      39.570  28.990  52.340  1.00  0.00           H  
ATOM   1592  N   THR A 151      43.320  35.580  56.470  1.00  0.00           N  
ATOM   1593  CA  THR A 151      42.560  36.660  57.100  1.00  0.00           C  
ATOM   1594  C   THR A 151      41.280  37.030  56.260  1.00  0.00           C  
ATOM   1595  O   THR A 151      41.440  37.760  55.280  1.00  0.00           O  
ATOM   1596  CB  THR A 151      43.380  37.950  57.360  1.00  0.00           C  
ATOM   1597  CG2 THR A 151      42.780  38.790  58.560  1.00  0.00           C  
ATOM   1598  OG1 THR A 151      44.800  37.780  57.710  1.00  0.00           O  
ATOM   1599  H   THR A 151      44.090  35.840  55.880  1.00  0.00           H  
ATOM   1600  HG1 THR A 151      45.250  38.650  57.920  1.00  0.00           H  
ATOM   1601  N   LEU A 152      40.220  36.210  56.590  1.00  0.00           N  
ATOM   1602  CA  LEU A 152      38.940  36.410  55.970  1.00  0.00           C  
ATOM   1603  C   LEU A 152      37.960  37.390  56.650  1.00  0.00           C  
ATOM   1604  O   LEU A 152      37.400  37.120  57.740  1.00  0.00           O  
ATOM   1605  CB  LEU A 152      38.340  35.050  55.780  1.00  0.00           C  
ATOM   1606  CG  LEU A 152      36.960  35.050  55.150  1.00  0.00           C  
ATOM   1607  CD1 LEU A 152      37.050  35.630  53.740  1.00  0.00           C  
ATOM   1608  CD2 LEU A 152      36.390  33.670  55.280  1.00  0.00           C  
ATOM   1609  H   LEU A 152      40.240  35.700  57.450  1.00  0.00           H  
ATOM   1610  N   ARG A 153      37.600  38.480  55.950  1.00  0.00           N  
ATOM   1611  CA  ARG A 153      36.840  39.580  56.490  1.00  0.00           C  
ATOM   1612  C   ARG A 153      35.410  39.660  56.000  1.00  0.00           C  
ATOM   1613  O   ARG A 153      35.250  39.660  54.800  1.00  0.00           O  
ATOM   1614  CB  ARG A 153      37.580  40.940  56.420  1.00  0.00           C  
ATOM   1615  CG  ARG A 153      38.990  40.810  57.070  1.00  0.00           C  
ATOM   1616  CD  ARG A 153      39.540  42.170  57.360  1.00  0.00           C  
ATOM   1617  NE  ARG A 153      40.910  41.990  57.720  1.00  0.00           N  
ATOM   1618  CZ  ARG A 153      41.920  42.240  56.890  1.00  0.00           C  
ATOM   1619  NH1 ARG A 153      41.690  42.700  55.640  1.00  0.00           N1+
ATOM   1620  NH2 ARG A 153      43.090  42.390  57.410  1.00  0.00           N  
ATOM   1621  H   ARG A 153      37.820  38.610  54.990  1.00  0.00           H  
ATOM   1622  HE  ARG A 153      41.070  41.840  58.690  1.00  0.00           H  
ATOM   1623 1HH1 ARG A 153      40.730  42.780  55.400  1.00  0.00           H  
ATOM   1624 2HH1 ARG A 153      42.360  43.160  55.050  1.00  0.00           H  
ATOM   1625 1HH2 ARG A 153      43.160  42.360  58.400  1.00  0.00           H  
ATOM   1626 2HH2 ARG A 153      44.030  42.470  57.060  1.00  0.00           H  
ATOM   1627  N   GLU A 154      34.380  40.000  56.890  1.00  0.00           N  
ATOM   1628  CA  GLU A 154      33.020  40.200  56.310  1.00  0.00           C  
ATOM   1629  C   GLU A 154      32.700  41.700  56.490  1.00  0.00           C  
ATOM   1630  O   GLU A 154      32.330  42.110  57.590  1.00  0.00           O  
ATOM   1631  CB  GLU A 154      31.970  39.260  56.950  1.00  0.00           C  
ATOM   1632  CG  GLU A 154      30.620  39.110  56.280  1.00  0.00           C  
ATOM   1633  CD  GLU A 154      29.490  38.340  57.030  1.00  0.00           C  
ATOM   1634  OE1 GLU A 154      29.800  37.190  57.350  1.00  0.00           O  
ATOM   1635  OE2 GLU A 154      28.360  38.810  57.180  1.00  0.00           O1-
ATOM   1636  H   GLU A 154      34.590  40.330  57.820  1.00  0.00           H  
ATOM   1637  N   LEU A 155      32.870  42.470  55.430  1.00  0.00           N  
ATOM   1638  CA  LEU A 155      32.660  43.880  55.380  1.00  0.00           C  
ATOM   1639  C   LEU A 155      31.190  44.260  55.190  1.00  0.00           C  
ATOM   1640  O   LEU A 155      30.650  43.800  54.190  1.00  0.00           O  
ATOM   1641  CB  LEU A 155      33.520  44.470  54.260  1.00  0.00           C  
ATOM   1642  CG  LEU A 155      35.050  44.230  54.310  1.00  0.00           C  
ATOM   1643  CD1 LEU A 155      35.660  44.600  53.020  1.00  0.00           C  
ATOM   1644  CD2 LEU A 155      35.700  44.990  55.500  1.00  0.00           C  
ATOM   1645  H   LEU A 155      33.020  42.020  54.550  1.00  0.00           H  
ATOM   1646  N   LYS A 156      30.480  44.720  56.210  1.00  0.00           N  
ATOM   1647  CA  LYS A 156      29.140  45.240  55.970  1.00  0.00           C  
ATOM   1648  C   LYS A 156      29.260  46.640  55.480  1.00  0.00           C  
ATOM   1649  O   LYS A 156      29.460  47.650  56.220  1.00  0.00           O  
ATOM   1650  CB  LYS A 156      28.380  45.130  57.330  1.00  0.00           C  
ATOM   1651  CG  LYS A 156      26.870  45.510  57.210  1.00  0.00           C  
ATOM   1652  CD  LYS A 156      26.200  45.500  58.550  1.00  0.00           C  
ATOM   1653  CE  LYS A 156      25.980  44.050  59.070  1.00  0.00           C  
ATOM   1654  NZ  LYS A 156      25.010  43.350  58.250  1.00  0.00           N1+
ATOM   1655  H   LYS A 156      30.800  44.710  57.160  1.00  0.00           H  
ATOM   1656  HZ1 LYS A 156      24.170  43.900  58.250  1.00  0.00           H  
ATOM   1657  HZ2 LYS A 156      25.330  43.150  57.330  1.00  0.00           H  
ATOM   1658  HZ3 LYS A 156      24.830  42.530  58.810  1.00  0.00           H  
ATOM   1659  N   LEU A 157      29.310  46.730  54.160  1.00  0.00           N  
ATOM   1660  CA  LEU A 157      29.340  47.890  53.250  1.00  0.00           C  
ATOM   1661  C   LEU A 157      28.100  48.750  53.410  1.00  0.00           C  
ATOM   1662  O   LEU A 157      27.040  48.160  53.500  1.00  0.00           O  
ATOM   1663  CB  LEU A 157      29.360  47.380  51.860  1.00  0.00           C  
ATOM   1664  CG  LEU A 157      29.970  48.360  50.830  1.00  0.00           C  
ATOM   1665  CD1 LEU A 157      31.530  48.310  50.770  1.00  0.00           C  
ATOM   1666  CD2 LEU A 157      29.420  48.190  49.490  1.00  0.00           C  
ATOM   1667  H   LEU A 157      29.150  45.890  53.640  1.00  0.00           H  
ATOM   1668  N   SER A 158      28.260  50.090  53.320  1.00  0.00           N  
ATOM   1669  CA  SER A 158      27.180  51.080  53.220  1.00  0.00           C  
ATOM   1670  C   SER A 158      27.790  52.500  53.020  1.00  0.00           C  
ATOM   1671  O   SER A 158      29.000  52.720  52.870  1.00  0.00           O  
ATOM   1672  CB  SER A 158      26.280  51.060  54.470  1.00  0.00           C  
ATOM   1673  OG  SER A 158      26.920  51.610  55.650  1.00  0.00           O  
ATOM   1674  H   SER A 158      29.170  50.500  53.370  1.00  0.00           H  
ATOM   1675  HG  SER A 158      27.460  50.860  56.050  1.00  0.00           H  
ATOM   1676  N   LYS A 159      26.830  53.420  52.810  1.00  0.00           N  
ATOM   1677  CA  LYS A 159      27.110  54.840  52.410  1.00  0.00           C  
ATOM   1678  C   LYS A 159      26.510  55.870  53.420  1.00  0.00           C  
ATOM   1679  O   LYS A 159      25.340  56.000  53.620  1.00  0.00           O  
ATOM   1680  CB  LYS A 159      26.350  55.060  51.070  1.00  0.00           C  
ATOM   1681  CG  LYS A 159      27.060  55.900  50.040  1.00  0.00           C  
ATOM   1682  CD  LYS A 159      26.840  55.740  48.590  1.00  0.00           C  
ATOM   1683  CE  LYS A 159      27.280  56.990  47.880  1.00  0.00           C  
ATOM   1684  NZ  LYS A 159      26.610  57.210  46.600  1.00  0.00           N1+
ATOM   1685  H   LYS A 159      25.890  53.080  52.800  1.00  0.00           H  
ATOM   1686  HZ1 LYS A 159      27.160  56.790  45.880  1.00  0.00           H  
ATOM   1687  HZ2 LYS A 159      25.690  56.820  46.580  1.00  0.00           H  
ATOM   1688  HZ3 LYS A 159      26.640  58.190  46.400  1.00  0.00           H  
ATOM   1689  N   VAL A 160      27.310  56.850  53.740  1.00  0.00           N  
ATOM   1690  CA  VAL A 160      26.950  57.970  54.620  1.00  0.00           C  
ATOM   1691  C   VAL A 160      25.940  58.860  53.910  1.00  0.00           C  
ATOM   1692  O   VAL A 160      26.160  59.170  52.750  1.00  0.00           O  
ATOM   1693  CB  VAL A 160      28.220  58.740  55.040  1.00  0.00           C  
ATOM   1694  CG1 VAL A 160      27.910  59.890  56.020  1.00  0.00           C  
ATOM   1695  CG2 VAL A 160      29.260  57.790  55.620  1.00  0.00           C  
ATOM   1696  H   VAL A 160      28.210  56.890  53.310  1.00  0.00           H  
ATOM   1697  N   GLY A 161      24.820  58.970  54.550  1.00  0.00           N  
ATOM   1698  CA  GLY A 161      23.660  59.770  54.170  1.00  0.00           C  
ATOM   1699  C   GLY A 161      22.480  59.030  53.500  1.00  0.00           C  
ATOM   1700  O   GLY A 161      21.310  59.280  53.710  1.00  0.00           O  
ATOM   1701  H   GLY A 161      24.880  58.710  55.520  1.00  0.00           H  
ATOM   1702  N   GLN A 162      22.860  58.060  52.600  1.00  0.00           N  
ATOM   1703  CA  GLN A 162      21.910  57.120  51.930  1.00  0.00           C  
ATOM   1704  C   GLN A 162      21.330  56.180  53.000  1.00  0.00           C  
ATOM   1705  O   GLN A 162      22.100  55.730  53.800  1.00  0.00           O  
ATOM   1706  CB  GLN A 162      22.760  56.400  50.830  1.00  0.00           C  
ATOM   1707  CG  GLN A 162      22.700  57.500  49.770  1.00  0.00           C  
ATOM   1708  CD  GLN A 162      22.940  56.860  48.480  1.00  0.00           C  
ATOM   1709  NE2 GLN A 162      21.950  56.140  48.000  1.00  0.00           N  
ATOM   1710  OE1 GLN A 162      23.940  57.100  47.780  1.00  0.00           O  
ATOM   1711  H   GLN A 162      23.790  57.710  52.670  1.00  0.00           H  
ATOM   1712 1HE2 GLN A 162      21.040  56.000  48.380  1.00  0.00           H  
ATOM   1713 2HE2 GLN A 162      22.190  55.660  47.150  1.00  0.00           H  
ATOM   1714  N   GLY A 163      20.050  55.830  52.990  1.00  0.00           N  
ATOM   1715  CA  GLY A 163      19.420  54.900  53.960  1.00  0.00           C  
ATOM   1716  C   GLY A 163      19.370  53.440  53.480  1.00  0.00           C  
ATOM   1717  O   GLY A 163      19.690  53.180  52.310  1.00  0.00           O  
ATOM   1718  H   GLY A 163      19.400  56.210  52.340  1.00  0.00           H  
ATOM   1719  N   ASN A 164      19.210  52.540  54.410  1.00  0.00           N  
ATOM   1720  CA  ASN A 164      19.120  51.040  54.300  1.00  0.00           C  
ATOM   1721  C   ASN A 164      20.220  50.270  53.510  1.00  0.00           C  
ATOM   1722  O   ASN A 164      20.270  49.040  53.460  1.00  0.00           O  
ATOM   1723  CB  ASN A 164      17.810  50.660  53.640  1.00  0.00           C  
ATOM   1724  CG  ASN A 164      16.460  51.230  54.110  1.00  0.00           C  
ATOM   1725  ND2 ASN A 164      15.480  50.410  53.920  1.00  0.00           N  
ATOM   1726  OD1 ASN A 164      16.270  52.250  54.780  1.00  0.00           O  
ATOM   1727  H   ASN A 164      19.030  52.920  55.310  1.00  0.00           H  
ATOM   1728 1HD2 ASN A 164      15.610  49.580  53.390  1.00  0.00           H  
ATOM   1729 2HD2 ASN A 164      14.600  50.550  54.380  1.00  0.00           H  
ATOM   1730  N   THR A 165      21.370  50.900  53.220  1.00  0.00           N  
ATOM   1731  CA  THR A 165      22.390  50.370  52.220  1.00  0.00           C  
ATOM   1732  C   THR A 165      23.370  49.260  52.640  1.00  0.00           C  
ATOM   1733  O   THR A 165      24.290  48.890  51.910  1.00  0.00           O  
ATOM   1734  CB  THR A 165      23.140  51.430  51.390  1.00  0.00           C  
ATOM   1735  CG2 THR A 165      22.150  52.390  50.740  1.00  0.00           C  
ATOM   1736  OG1 THR A 165      24.020  52.130  52.240  1.00  0.00           O  
ATOM   1737  H   THR A 165      21.480  51.840  53.550  1.00  0.00           H  
ATOM   1738  HG1 THR A 165      23.440  52.550  52.930  1.00  0.00           H  
ATOM   1739  N   GLU A 166      23.030  48.540  53.690  1.00  0.00           N  
ATOM   1740  CA  GLU A 166      23.960  47.550  54.310  1.00  0.00           C  
ATOM   1741  C   GLU A 166      24.040  46.250  53.490  1.00  0.00           C  
ATOM   1742  O   GLU A 166      23.000  45.550  53.420  1.00  0.00           O  
ATOM   1743  CB  GLU A 166      23.520  47.250  55.720  1.00  0.00           C  
ATOM   1744  CG  GLU A 166      23.550  48.470  56.580  1.00  0.00           C  
ATOM   1745  CD  GLU A 166      22.860  48.080  57.870  1.00  0.00           C  
ATOM   1746  OE1 GLU A 166      23.460  47.520  58.840  1.00  0.00           O  
ATOM   1747  OE2 GLU A 166      21.640  48.460  57.940  1.00  0.00           O1-
ATOM   1748  H   GLU A 166      22.090  48.630  54.020  1.00  0.00           H  
ATOM   1749  N   ARG A 167      25.280  45.900  53.160  1.00  0.00           N  
ATOM   1750  CA  ARG A 167      25.600  44.690  52.470  1.00  0.00           C  
ATOM   1751  C   ARG A 167      27.000  44.100  52.580  1.00  0.00           C  
ATOM   1752  O   ARG A 167      28.080  44.760  52.680  1.00  0.00           O  
ATOM   1753  CB  ARG A 167      25.170  44.690  51.000  1.00  0.00           C  
ATOM   1754  CG  ARG A 167      25.850  45.770  50.080  1.00  0.00           C  
ATOM   1755  CD  ARG A 167      25.140  45.990  48.720  1.00  0.00           C  
ATOM   1756  NE  ARG A 167      25.870  46.940  47.880  1.00  0.00           N  
ATOM   1757  CZ  ARG A 167      25.510  48.070  47.180  1.00  0.00           C  
ATOM   1758  NH1 ARG A 167      24.310  48.600  47.050  1.00  0.00           N1+
ATOM   1759  NH2 ARG A 167      26.470  48.620  46.420  1.00  0.00           N  
ATOM   1760  H   ARG A 167      26.020  46.560  53.310  1.00  0.00           H  
ATOM   1761  HE  ARG A 167      26.800  46.630  47.660  1.00  0.00           H  
ATOM   1762 1HH1 ARG A 167      23.490  48.440  47.590  1.00  0.00           H  
ATOM   1763 2HH1 ARG A 167      24.210  49.220  46.260  1.00  0.00           H  
ATOM   1764 1HH2 ARG A 167      27.410  48.280  46.430  1.00  0.00           H  
ATOM   1765 2HH2 ARG A 167      26.280  49.220  45.640  1.00  0.00           H  
ATOM   1766  N   THR A 168      27.010  42.770  52.640  1.00  0.00           N  
ATOM   1767  CA  THR A 168      28.220  41.850  52.720  1.00  0.00           C  
ATOM   1768  C   THR A 168      29.130  41.780  51.490  1.00  0.00           C  
ATOM   1769  O   THR A 168      28.850  41.160  50.520  1.00  0.00           O  
ATOM   1770  CB  THR A 168      27.970  40.430  53.220  1.00  0.00           C  
ATOM   1771  CG2 THR A 168      27.270  40.640  54.520  1.00  0.00           C  
ATOM   1772  OG1 THR A 168      26.990  39.810  52.280  1.00  0.00           O  
ATOM   1773  H   THR A 168      26.100  42.350  52.690  1.00  0.00           H  
ATOM   1774  HG1 THR A 168      27.380  38.900  52.110  1.00  0.00           H  
ATOM   1775  N   VAL A 169      30.210  42.530  51.680  1.00  0.00           N  
ATOM   1776  CA  VAL A 169      31.460  42.450  50.880  1.00  0.00           C  
ATOM   1777  C   VAL A 169      32.360  41.490  51.700  1.00  0.00           C  
ATOM   1778  O   VAL A 169      32.550  41.710  52.910  1.00  0.00           O  
ATOM   1779  CB  VAL A 169      31.990  43.900  50.720  1.00  0.00           C  
ATOM   1780  CG1 VAL A 169      33.470  44.010  50.270  1.00  0.00           C  
ATOM   1781  CG2 VAL A 169      30.970  44.740  50.000  1.00  0.00           C  
ATOM   1782  H   VAL A 169      30.180  43.080  52.520  1.00  0.00           H  
ATOM   1783  N   TRP A 170      33.150  40.710  51.010  1.00  0.00           N  
ATOM   1784  CA  TRP A 170      34.050  39.720  51.650  1.00  0.00           C  
ATOM   1785  C   TRP A 170      35.500  39.950  51.260  1.00  0.00           C  
ATOM   1786  O   TRP A 170      35.720  40.220  50.090  1.00  0.00           O  
ATOM   1787  CB  TRP A 170      33.590  38.310  51.240  1.00  0.00           C  
ATOM   1788  CG  TRP A 170      32.270  37.770  51.800  1.00  0.00           C  
ATOM   1789  CD1 TRP A 170      31.080  37.910  51.270  1.00  0.00           C  
ATOM   1790  CD2 TRP A 170      32.080  37.160  52.990  1.00  0.00           C  
ATOM   1791  CE2 TRP A 170      30.700  36.810  53.070  1.00  0.00           C  
ATOM   1792  CE3 TRP A 170      32.930  36.690  53.950  1.00  0.00           C  
ATOM   1793  NE1 TRP A 170      30.140  37.300  52.000  1.00  0.00           N  
ATOM   1794  CZ2 TRP A 170      30.230  35.970  54.110  1.00  0.00           C  
ATOM   1795  CZ3 TRP A 170      32.420  35.940  55.010  1.00  0.00           C  
ATOM   1796  CH2 TRP A 170      31.080  35.580  55.070  1.00  0.00           C  
ATOM   1797  H   TRP A 170      33.160  40.710  50.010  1.00  0.00           H  
ATOM   1798  HD1 TRP A 170      30.860  38.480  50.370  1.00  0.00           H  
ATOM   1799  HE1 TRP A 170      29.160  37.470  51.930  1.00  0.00           H  
ATOM   1800  HE3 TRP A 170      33.890  37.130  54.190  1.00  0.00           H  
ATOM   1801  HZ2 TRP A 170      29.190  35.680  54.180  1.00  0.00           H  
ATOM   1802  HZ3 TRP A 170      33.060  35.490  55.760  1.00  0.00           H  
ATOM   1803  HH2 TRP A 170      30.690  35.140  55.990  1.00  0.00           H  
ATOM   1804  N   GLN A 171      36.270  40.120  52.220  1.00  0.00           N  
ATOM   1805  CA  GLN A 171      37.680  40.500  52.030  1.00  0.00           C  
ATOM   1806  C   GLN A 171      38.690  39.400  52.300  1.00  0.00           C  
ATOM   1807  O   GLN A 171      38.700  38.850  53.400  1.00  0.00           O  
ATOM   1808  CB  GLN A 171      38.020  41.790  52.830  1.00  0.00           C  
ATOM   1809  CG  GLN A 171      39.310  42.340  52.520  1.00  0.00           C  
ATOM   1810  CD  GLN A 171      39.640  43.630  53.210  1.00  0.00           C  
ATOM   1811  NE2 GLN A 171      40.500  44.410  52.620  1.00  0.00           N  
ATOM   1812  OE1 GLN A 171      39.250  43.840  54.380  1.00  0.00           O  
ATOM   1813  H   GLN A 171      35.940  39.990  53.160  1.00  0.00           H  
ATOM   1814 1HE2 GLN A 171      40.950  44.130  51.770  1.00  0.00           H  
ATOM   1815 2HE2 GLN A 171      40.650  45.350  52.920  1.00  0.00           H  
ATOM   1816  N   TYR A 172      39.430  38.810  51.340  1.00  0.00           N  
ATOM   1817  CA  TYR A 172      40.300  37.610  51.490  1.00  0.00           C  
ATOM   1818  C   TYR A 172      41.800  38.020  51.470  1.00  0.00           C  
ATOM   1819  O   TYR A 172      42.340  38.360  50.360  1.00  0.00           O  
ATOM   1820  CB  TYR A 172      40.130  36.770  50.230  1.00  0.00           C  
ATOM   1821  CG  TYR A 172      39.040  35.740  50.480  1.00  0.00           C  
ATOM   1822  CD1 TYR A 172      39.370  34.500  51.020  1.00  0.00           C  
ATOM   1823  CD2 TYR A 172      37.710  36.080  50.240  1.00  0.00           C  
ATOM   1824  CE1 TYR A 172      38.380  33.570  51.300  1.00  0.00           C  
ATOM   1825  CE2 TYR A 172      36.730  35.190  50.530  1.00  0.00           C  
ATOM   1826  CZ  TYR A 172      37.080  33.910  51.040  1.00  0.00           C  
ATOM   1827  OH  TYR A 172      35.960  33.200  51.360  1.00  0.00           O  
ATOM   1828  H   TYR A 172      39.470  39.180  50.420  1.00  0.00           H  
ATOM   1829  HD1 TYR A 172      40.340  34.380  51.510  1.00  0.00           H  
ATOM   1830  HD2 TYR A 172      37.480  37.120  50.020  1.00  0.00           H  
ATOM   1831  HE1 TYR A 172      38.660  32.660  51.830  1.00  0.00           H  
ATOM   1832  HE2 TYR A 172      35.770  35.630  50.790  1.00  0.00           H  
ATOM   1833  HH  TYR A 172      36.270  32.380  51.830  1.00  0.00           H  
ATOM   1834  N   HIS A 173      42.440  38.020  52.580  1.00  0.00           N  
ATOM   1835  CA  HIS A 173      43.890  38.310  52.650  1.00  0.00           C  
ATOM   1836  C   HIS A 173      44.710  37.000  52.930  1.00  0.00           C  
ATOM   1837  O   HIS A 173      44.960  36.540  54.030  1.00  0.00           O  
ATOM   1838  CB  HIS A 173      44.220  39.340  53.740  1.00  0.00           C  
ATOM   1839  CG  HIS A 173      45.750  39.610  53.880  1.00  0.00           C  
ATOM   1840  CD2 HIS A 173      46.510  39.260  54.930  1.00  0.00           C  
ATOM   1841  ND1 HIS A 173      46.630  40.030  52.940  1.00  0.00           N  
ATOM   1842  CE1 HIS A 173      47.890  39.920  53.420  1.00  0.00           C  
ATOM   1843  NE2 HIS A 173      47.790  39.380  54.650  1.00  0.00           N  
ATOM   1844  H   HIS A 173      42.030  38.110  53.490  1.00  0.00           H  
ATOM   1845  HD2 HIS A 173      46.120  38.990  55.910  1.00  0.00           H  
ATOM   1846  HE1 HIS A 173      48.800  39.830  52.830  1.00  0.00           H  
ATOM   1847  HE2 HIS A 173      48.540  39.110  55.250  1.00  0.00           H  
ATOM   1848  N   PHE A 174      45.300  36.580  51.810  1.00  0.00           N  
ATOM   1849  CA  PHE A 174      46.090  35.330  51.760  1.00  0.00           C  
ATOM   1850  C   PHE A 174      47.470  35.560  52.460  1.00  0.00           C  
ATOM   1851  O   PHE A 174      48.540  35.920  51.860  1.00  0.00           O  
ATOM   1852  CB  PHE A 174      46.180  34.790  50.330  1.00  0.00           C  
ATOM   1853  CG  PHE A 174      46.740  33.380  50.230  1.00  0.00           C  
ATOM   1854  CD1 PHE A 174      45.980  32.270  50.550  1.00  0.00           C  
ATOM   1855  CD2 PHE A 174      47.940  33.220  49.610  1.00  0.00           C  
ATOM   1856  CE1 PHE A 174      46.360  31.020  50.130  1.00  0.00           C  
ATOM   1857  CE2 PHE A 174      48.370  31.990  49.100  1.00  0.00           C  
ATOM   1858  CZ  PHE A 174      47.550  30.940  49.420  1.00  0.00           C  
ATOM   1859  H   PHE A 174      45.460  37.280  51.120  1.00  0.00           H  
ATOM   1860  HD1 PHE A 174      44.910  32.480  50.670  1.00  0.00           H  
ATOM   1861  HD2 PHE A 174      48.570  34.110  49.530  1.00  0.00           H  
ATOM   1862  HE1 PHE A 174      45.940  30.190  50.700  1.00  0.00           H  
ATOM   1863  HE2 PHE A 174      49.350  31.920  48.640  1.00  0.00           H  
ATOM   1864  HZ  PHE A 174      47.920  29.980  49.050  1.00  0.00           H  
ATOM   1865  N   ARG A 175      47.530  35.030  53.730  1.00  0.00           N  
ATOM   1866  CA  ARG A 175      48.660  35.360  54.660  1.00  0.00           C  
ATOM   1867  C   ARG A 175      49.820  34.310  54.520  1.00  0.00           C  
ATOM   1868  O   ARG A 175      50.950  34.590  54.900  1.00  0.00           O  
ATOM   1869  CB  ARG A 175      48.090  35.520  56.070  1.00  0.00           C  
ATOM   1870  CG  ARG A 175      47.550  34.210  56.650  1.00  0.00           C  
ATOM   1871  CD  ARG A 175      47.410  34.410  58.150  1.00  0.00           C  
ATOM   1872  NE  ARG A 175      47.020  33.160  58.740  1.00  0.00           N  
ATOM   1873  CZ  ARG A 175      46.350  32.960  59.890  1.00  0.00           C  
ATOM   1874  NH1 ARG A 175      45.670  33.930  60.520  1.00  0.00           N1+
ATOM   1875  NH2 ARG A 175      46.630  31.820  60.510  1.00  0.00           N  
ATOM   1876  H   ARG A 175      46.700  34.600  54.110  1.00  0.00           H  
ATOM   1877  HE  ARG A 175      47.250  32.370  58.180  1.00  0.00           H  
ATOM   1878 1HH1 ARG A 175      45.520  34.820  60.090  1.00  0.00           H  
ATOM   1879 2HH1 ARG A 175      45.270  33.840  61.430  1.00  0.00           H  
ATOM   1880 1HH2 ARG A 175      47.060  31.110  59.950  1.00  0.00           H  
ATOM   1881 2HH2 ARG A 175      46.670  31.720  61.500  1.00  0.00           H  
ATOM   1882  N   THR A 176      49.600  33.140  54.080  1.00  0.00           N  
ATOM   1883  CA  THR A 176      50.560  32.060  53.740  1.00  0.00           C  
ATOM   1884  C   THR A 176      51.470  32.240  52.550  1.00  0.00           C  
ATOM   1885  O   THR A 176      52.570  31.670  52.470  1.00  0.00           O  
ATOM   1886  CB  THR A 176      49.970  30.640  53.720  1.00  0.00           C  
ATOM   1887  CG2 THR A 176      49.590  30.400  55.150  1.00  0.00           C  
ATOM   1888  OG1 THR A 176      48.900  30.520  52.860  1.00  0.00           O  
ATOM   1889  H   THR A 176      48.630  32.880  54.020  1.00  0.00           H  
ATOM   1890  HG1 THR A 176      48.700  29.590  52.550  1.00  0.00           H  
ATOM   1891  N   TRP A 177      51.220  33.300  51.740  1.00  0.00           N  
ATOM   1892  CA  TRP A 177      52.060  33.610  50.500  1.00  0.00           C  
ATOM   1893  C   TRP A 177      53.480  33.990  50.890  1.00  0.00           C  
ATOM   1894  O   TRP A 177      53.720  34.920  51.700  1.00  0.00           O  
ATOM   1895  CB  TRP A 177      51.400  34.800  49.770  1.00  0.00           C  
ATOM   1896  CG  TRP A 177      51.910  35.160  48.380  1.00  0.00           C  
ATOM   1897  CD1 TRP A 177      53.110  35.630  48.020  1.00  0.00           C  
ATOM   1898  CD2 TRP A 177      51.460  34.560  47.200  1.00  0.00           C  
ATOM   1899  CE2 TRP A 177      52.460  34.600  46.240  1.00  0.00           C  
ATOM   1900  CE3 TRP A 177      50.240  34.060  46.890  1.00  0.00           C  
ATOM   1901  NE1 TRP A 177      53.480  35.210  46.840  1.00  0.00           N  
ATOM   1902  CZ2 TRP A 177      52.170  34.170  44.970  1.00  0.00           C  
ATOM   1903  CZ3 TRP A 177      49.990  33.470  45.670  1.00  0.00           C  
ATOM   1904  CH2 TRP A 177      50.940  33.510  44.670  1.00  0.00           C  
ATOM   1905  H   TRP A 177      50.560  33.980  52.050  1.00  0.00           H  
ATOM   1906  HD1 TRP A 177      53.620  36.300  48.710  1.00  0.00           H  
ATOM   1907  HE1 TRP A 177      54.430  35.040  46.580  1.00  0.00           H  
ATOM   1908  HE3 TRP A 177      49.400  34.240  47.560  1.00  0.00           H  
ATOM   1909  HZ2 TRP A 177      52.810  34.480  44.140  1.00  0.00           H  
ATOM   1910  HZ3 TRP A 177      48.940  33.480  45.370  1.00  0.00           H  
ATOM   1911  HH2 TRP A 177      50.930  32.990  43.710  1.00  0.00           H  
ATOM   1912  N   PRO A 178      54.400  33.140  50.380  1.00  0.00           N  
ATOM   1913  CA  PRO A 178      55.890  33.380  50.540  1.00  0.00           C  
ATOM   1914  C   PRO A 178      56.330  34.700  49.980  1.00  0.00           C  
ATOM   1915  O   PRO A 178      55.940  35.040  48.890  1.00  0.00           O  
ATOM   1916  CB  PRO A 178      56.600  32.250  49.800  1.00  0.00           C  
ATOM   1917  CG  PRO A 178      55.480  31.660  48.900  1.00  0.00           C  
ATOM   1918  CD  PRO A 178      54.180  31.870  49.680  1.00  0.00           C  
ATOM   1919  N   ASP A 179      57.120  35.440  50.770  1.00  0.00           N  
ATOM   1920  CA  ASP A 179      57.590  36.870  50.550  1.00  0.00           C  
ATOM   1921  C   ASP A 179      58.340  37.120  49.270  1.00  0.00           C  
ATOM   1922  O   ASP A 179      58.520  38.290  48.930  1.00  0.00           O  
ATOM   1923  CB  ASP A 179      58.370  37.350  51.750  1.00  0.00           C  
ATOM   1924  CG  ASP A 179      57.360  37.490  52.900  1.00  0.00           C  
ATOM   1925  OD1 ASP A 179      57.070  36.430  53.530  1.00  0.00           O  
ATOM   1926  OD2 ASP A 179      56.780  38.600  53.060  1.00  0.00           O1-
ATOM   1927  H   ASP A 179      57.310  35.280  51.740  1.00  0.00           H  
ATOM   1928  N   HIS A 180      58.970  36.110  48.690  1.00  0.00           N  
ATOM   1929  CA  HIS A 180      59.550  36.280  47.400  1.00  0.00           C  
ATOM   1930  C   HIS A 180      58.480  36.340  46.220  1.00  0.00           C  
ATOM   1931  O   HIS A 180      58.490  37.190  45.340  1.00  0.00           O  
ATOM   1932  CB  HIS A 180      60.680  35.290  47.110  1.00  0.00           C  
ATOM   1933  CG  HIS A 180      61.970  35.860  46.500  1.00  0.00           C  
ATOM   1934  CD2 HIS A 180      62.840  35.160  45.800  1.00  0.00           C  
ATOM   1935  ND1 HIS A 180      62.390  37.140  46.590  1.00  0.00           N  
ATOM   1936  CE1 HIS A 180      63.490  37.250  45.840  1.00  0.00           C  
ATOM   1937  NE2 HIS A 180      63.780  36.020  45.380  1.00  0.00           N  
ATOM   1938  H   HIS A 180      59.050  35.160  48.980  1.00  0.00           H  
ATOM   1939  HD2 HIS A 180      62.840  34.080  45.660  1.00  0.00           H  
ATOM   1940  HE1 HIS A 180      63.860  38.100  45.270  1.00  0.00           H  
ATOM   1941  HE2 HIS A 180      64.470  35.740  44.720  1.00  0.00           H  
ATOM   1942  N   GLY A 181      57.730  35.260  46.170  1.00  0.00           N  
ATOM   1943  CA  GLY A 181      56.710  35.110  45.100  1.00  0.00           C  
ATOM   1944  C   GLY A 181      56.110  33.720  45.040  1.00  0.00           C  
ATOM   1945  O   GLY A 181      55.570  33.330  46.080  1.00  0.00           O  
ATOM   1946  H   GLY A 181      57.790  34.550  46.870  1.00  0.00           H  
ATOM   1947  N   VAL A 182      55.830  33.100  43.830  1.00  0.00           N  
ATOM   1948  CA  VAL A 182      54.960  31.870  43.730  1.00  0.00           C  
ATOM   1949  C   VAL A 182      55.450  30.790  44.750  1.00  0.00           C  
ATOM   1950  O   VAL A 182      56.640  30.780  45.110  1.00  0.00           O  
ATOM   1951  CB  VAL A 182      54.800  31.390  42.260  1.00  0.00           C  
ATOM   1952  CG1 VAL A 182      54.190  32.580  41.410  1.00  0.00           C  
ATOM   1953  CG2 VAL A 182      56.210  30.960  41.640  1.00  0.00           C  
ATOM   1954  H   VAL A 182      56.010  33.600  42.980  1.00  0.00           H  
ATOM   1955  N   PRO A 183      54.440  30.030  45.330  1.00  0.00           N  
ATOM   1956  CA  PRO A 183      54.680  28.860  46.200  1.00  0.00           C  
ATOM   1957  C   PRO A 183      55.060  27.670  45.460  1.00  0.00           C  
ATOM   1958  O   PRO A 183      55.240  27.670  44.300  1.00  0.00           O  
ATOM   1959  CB  PRO A 183      53.360  28.640  47.020  1.00  0.00           C  
ATOM   1960  CG  PRO A 183      52.310  29.380  46.280  1.00  0.00           C  
ATOM   1961  CD  PRO A 183      53.070  30.480  45.500  1.00  0.00           C  
ATOM   1962  N   SER A 184      55.500  26.700  46.290  1.00  0.00           N  
ATOM   1963  CA  SER A 184      55.910  25.320  45.930  1.00  0.00           C  
ATOM   1964  C   SER A 184      54.710  24.380  45.550  1.00  0.00           C  
ATOM   1965  O   SER A 184      54.720  23.890  44.430  1.00  0.00           O  
ATOM   1966  CB  SER A 184      56.850  24.750  47.020  1.00  0.00           C  
ATOM   1967  OG  SER A 184      56.210  24.550  48.320  1.00  0.00           O  
ATOM   1968  H   SER A 184      55.760  27.010  47.200  1.00  0.00           H  
ATOM   1969  HG  SER A 184      56.980  24.430  48.950  1.00  0.00           H  
ATOM   1970  N   ASP A 185      53.690  24.250  46.410  1.00  0.00           N  
ATOM   1971  CA  ASP A 185      52.450  23.460  46.060  1.00  0.00           C  
ATOM   1972  C   ASP A 185      51.300  24.390  45.760  1.00  0.00           C  
ATOM   1973  O   ASP A 185      51.140  25.290  46.610  1.00  0.00           O  
ATOM   1974  CB  ASP A 185      52.070  22.370  47.020  1.00  0.00           C  
ATOM   1975  CG  ASP A 185      50.960  21.490  46.520  1.00  0.00           C  
ATOM   1976  OD1 ASP A 185      51.220  20.580  45.710  1.00  0.00           O  
ATOM   1977  OD2 ASP A 185      49.820  21.850  46.750  1.00  0.00           O1-
ATOM   1978  H   ASP A 185      53.870  24.510  47.360  1.00  0.00           H  
ATOM   1979  N   PRO A 186      50.640  24.310  44.580  1.00  0.00           N  
ATOM   1980  CA  PRO A 186      49.420  25.090  44.310  1.00  0.00           C  
ATOM   1981  C   PRO A 186      48.200  24.920  45.170  1.00  0.00           C  
ATOM   1982  O   PRO A 186      47.470  25.910  45.110  1.00  0.00           O  
ATOM   1983  CB  PRO A 186      49.040  24.670  42.890  1.00  0.00           C  
ATOM   1984  CG  PRO A 186      50.310  24.140  42.250  1.00  0.00           C  
ATOM   1985  CD  PRO A 186      51.020  23.490  43.420  1.00  0.00           C  
ATOM   1986  N   GLY A 187      48.090  23.960  46.040  1.00  0.00           N  
ATOM   1987  CA  GLY A 187      46.850  23.600  46.730  1.00  0.00           C  
ATOM   1988  C   GLY A 187      46.040  24.790  47.250  1.00  0.00           C  
ATOM   1989  O   GLY A 187      44.940  25.120  46.690  1.00  0.00           O  
ATOM   1990  H   GLY A 187      48.880  23.410  46.300  1.00  0.00           H  
ATOM   1991  N   GLY A 188      46.780  25.640  48.020  1.00  0.00           N  
ATOM   1992  CA  GLY A 188      46.170  26.770  48.770  1.00  0.00           C  
ATOM   1993  C   GLY A 188      45.660  27.990  48.000  1.00  0.00           C  
ATOM   1994  O   GLY A 188      44.500  28.360  48.080  1.00  0.00           O  
ATOM   1995  H   GLY A 188      47.730  25.550  48.310  1.00  0.00           H  
ATOM   1996  N   VAL A 189      46.380  28.370  46.970  1.00  0.00           N  
ATOM   1997  CA  VAL A 189      45.950  29.250  45.870  1.00  0.00           C  
ATOM   1998  C   VAL A 189      44.650  28.790  45.140  1.00  0.00           C  
ATOM   1999  O   VAL A 189      43.740  29.570  44.950  1.00  0.00           O  
ATOM   2000  CB  VAL A 189      47.010  29.440  44.760  1.00  0.00           C  
ATOM   2001  CG1 VAL A 189      46.500  30.090  43.490  1.00  0.00           C  
ATOM   2002  CG2 VAL A 189      48.250  30.210  45.330  1.00  0.00           C  
ATOM   2003  H   VAL A 189      47.290  28.000  46.790  1.00  0.00           H  
ATOM   2004  N   LEU A 190      44.610  27.440  44.870  1.00  0.00           N  
ATOM   2005  CA  LEU A 190      43.520  26.760  44.130  1.00  0.00           C  
ATOM   2006  C   LEU A 190      42.210  26.560  44.920  1.00  0.00           C  
ATOM   2007  O   LEU A 190      41.170  27.050  44.400  1.00  0.00           O  
ATOM   2008  CB  LEU A 190      43.990  25.440  43.390  1.00  0.00           C  
ATOM   2009  CG  LEU A 190      44.970  25.620  42.210  1.00  0.00           C  
ATOM   2010  CD1 LEU A 190      45.460  24.290  41.530  1.00  0.00           C  
ATOM   2011  CD2 LEU A 190      44.410  26.660  41.270  1.00  0.00           C  
ATOM   2012  H   LEU A 190      45.370  26.830  45.120  1.00  0.00           H  
ATOM   2013  N   ASP A 191      42.310  26.090  46.120  1.00  0.00           N  
ATOM   2014  CA  ASP A 191      41.200  26.100  47.080  1.00  0.00           C  
ATOM   2015  C   ASP A 191      40.730  27.570  47.500  1.00  0.00           C  
ATOM   2016  O   ASP A 191      39.530  27.950  47.560  1.00  0.00           O  
ATOM   2017  CB  ASP A 191      41.650  25.330  48.350  1.00  0.00           C  
ATOM   2018  CG  ASP A 191      40.600  25.030  49.430  1.00  0.00           C  
ATOM   2019  OD1 ASP A 191      40.880  24.640  50.580  1.00  0.00           O  
ATOM   2020  OD2 ASP A 191      39.420  25.170  49.050  1.00  0.00           O1-
ATOM   2021  H   ASP A 191      43.160  25.620  46.330  1.00  0.00           H  
ATOM   2022  N   PHE A 192      41.660  28.500  47.470  1.00  0.00           N  
ATOM   2023  CA  PHE A 192      41.340  29.960  47.620  1.00  0.00           C  
ATOM   2024  C   PHE A 192      40.470  30.550  46.530  1.00  0.00           C  
ATOM   2025  O   PHE A 192      39.330  31.010  46.710  1.00  0.00           O  
ATOM   2026  CB  PHE A 192      42.610  30.740  47.800  1.00  0.00           C  
ATOM   2027  CG  PHE A 192      42.400  32.220  47.920  1.00  0.00           C  
ATOM   2028  CD1 PHE A 192      42.320  32.830  49.180  1.00  0.00           C  
ATOM   2029  CD2 PHE A 192      42.860  32.870  46.790  1.00  0.00           C  
ATOM   2030  CE1 PHE A 192      42.640  34.220  49.250  1.00  0.00           C  
ATOM   2031  CE2 PHE A 192      43.250  34.220  46.930  1.00  0.00           C  
ATOM   2032  CZ  PHE A 192      43.170  34.880  48.160  1.00  0.00           C  
ATOM   2033  H   PHE A 192      42.650  28.320  47.480  1.00  0.00           H  
ATOM   2034  HD1 PHE A 192      42.150  32.210  50.070  1.00  0.00           H  
ATOM   2035  HD2 PHE A 192      42.960  32.400  45.810  1.00  0.00           H  
ATOM   2036  HE1 PHE A 192      42.300  34.830  50.090  1.00  0.00           H  
ATOM   2037  HE2 PHE A 192      43.310  34.860  46.050  1.00  0.00           H  
ATOM   2038  HZ  PHE A 192      43.400  35.940  48.270  1.00  0.00           H  
ATOM   2039  N   LEU A 193      40.900  30.320  45.300  1.00  0.00           N  
ATOM   2040  CA  LEU A 193      40.100  30.900  44.220  1.00  0.00           C  
ATOM   2041  C   LEU A 193      38.730  30.260  44.040  1.00  0.00           C  
ATOM   2042  O   LEU A 193      37.750  30.970  43.740  1.00  0.00           O  
ATOM   2043  CB  LEU A 193      40.950  30.790  42.960  1.00  0.00           C  
ATOM   2044  CG  LEU A 193      42.110  31.790  42.920  1.00  0.00           C  
ATOM   2045  CD1 LEU A 193      43.140  31.170  41.970  1.00  0.00           C  
ATOM   2046  CD2 LEU A 193      41.710  33.180  42.450  1.00  0.00           C  
ATOM   2047  H   LEU A 193      41.850  30.040  45.170  1.00  0.00           H  
ATOM   2048  N   GLU A 194      38.660  28.990  44.360  1.00  0.00           N  
ATOM   2049  CA  GLU A 194      37.380  28.270  44.510  1.00  0.00           C  
ATOM   2050  C   GLU A 194      36.430  28.900  45.490  1.00  0.00           C  
ATOM   2051  O   GLU A 194      35.250  29.060  45.140  1.00  0.00           O  
ATOM   2052  CB  GLU A 194      37.490  26.720  44.760  1.00  0.00           C  
ATOM   2053  CG  GLU A 194      38.200  26.050  43.600  1.00  0.00           C  
ATOM   2054  CD  GLU A 194      38.430  24.620  44.060  1.00  0.00           C  
ATOM   2055  OE1 GLU A 194      39.570  24.130  44.000  1.00  0.00           O  
ATOM   2056  OE2 GLU A 194      37.430  23.910  44.240  1.00  0.00           O1-
ATOM   2057  H   GLU A 194      39.510  28.560  44.660  1.00  0.00           H  
ATOM   2058  N   GLU A 195      36.860  29.040  46.670  1.00  0.00           N  
ATOM   2059  CA  GLU A 195      36.130  29.630  47.820  1.00  0.00           C  
ATOM   2060  C   GLU A 195      35.600  31.070  47.460  1.00  0.00           C  
ATOM   2061  O   GLU A 195      34.480  31.400  47.680  1.00  0.00           O  
ATOM   2062  CB  GLU A 195      36.930  29.720  49.110  1.00  0.00           C  
ATOM   2063  CG  GLU A 195      37.030  28.430  49.940  1.00  0.00           C  
ATOM   2064  CD  GLU A 195      35.720  27.990  50.560  1.00  0.00           C  
ATOM   2065  OE1 GLU A 195      35.020  28.630  51.330  1.00  0.00           O  
ATOM   2066  OE2 GLU A 195      35.330  26.840  50.260  1.00  0.00           O1-
ATOM   2067  H   GLU A 195      37.700  28.570  46.950  1.00  0.00           H  
ATOM   2068  N   VAL A 196      36.400  31.810  46.710  1.00  0.00           N  
ATOM   2069  CA  VAL A 196      36.000  33.160  46.220  1.00  0.00           C  
ATOM   2070  C   VAL A 196      34.800  32.980  45.200  1.00  0.00           C  
ATOM   2071  O   VAL A 196      33.800  33.720  45.360  1.00  0.00           O  
ATOM   2072  CB  VAL A 196      37.180  33.960  45.640  1.00  0.00           C  
ATOM   2073  CG1 VAL A 196      36.840  35.080  44.600  1.00  0.00           C  
ATOM   2074  CG2 VAL A 196      38.180  34.300  46.710  1.00  0.00           C  
ATOM   2075  H   VAL A 196      37.330  31.510  46.480  1.00  0.00           H  
ATOM   2076  N   HIS A 197      34.900  31.930  44.350  1.00  0.00           N  
ATOM   2077  CA  HIS A 197      33.870  31.750  43.280  1.00  0.00           C  
ATOM   2078  C   HIS A 197      32.420  31.530  43.740  1.00  0.00           C  
ATOM   2079  O   HIS A 197      31.430  32.110  43.280  1.00  0.00           O  
ATOM   2080  CB  HIS A 197      34.310  30.490  42.440  1.00  0.00           C  
ATOM   2081  CG  HIS A 197      33.440  30.230  41.220  1.00  0.00           C  
ATOM   2082  CD2 HIS A 197      33.740  30.600  40.000  1.00  0.00           C  
ATOM   2083  ND1 HIS A 197      32.270  29.690  41.250  1.00  0.00           N  
ATOM   2084  CE1 HIS A 197      31.850  29.670  39.990  1.00  0.00           C  
ATOM   2085  NE2 HIS A 197      32.780  30.200  39.220  1.00  0.00           N  
ATOM   2086  H   HIS A 197      35.730  31.380  44.250  1.00  0.00           H  
ATOM   2087  HD2 HIS A 197      34.530  31.290  39.730  1.00  0.00           H  
ATOM   2088  HE1 HIS A 197      30.880  29.340  39.590  1.00  0.00           H  
ATOM   2089  HE2 HIS A 197      32.930  30.160  38.230  1.00  0.00           H  
ATOM   2090  N   HIS A 198      32.430  30.790  44.890  1.00  0.00           N  
ATOM   2091  CA  HIS A 198      31.280  30.420  45.750  1.00  0.00           C  
ATOM   2092  C   HIS A 198      30.590  31.670  46.430  1.00  0.00           C  
ATOM   2093  O   HIS A 198      29.380  31.920  46.400  1.00  0.00           O  
ATOM   2094  CB  HIS A 198      31.810  29.370  46.770  1.00  0.00           C  
ATOM   2095  CG  HIS A 198      32.180  27.980  46.320  1.00  0.00           C  
ATOM   2096  CD2 HIS A 198      33.250  27.350  46.740  1.00  0.00           C  
ATOM   2097  ND1 HIS A 198      31.420  27.050  45.810  1.00  0.00           N  
ATOM   2098  CE1 HIS A 198      31.990  25.870  45.990  1.00  0.00           C  
ATOM   2099  NE2 HIS A 198      33.220  26.060  46.500  1.00  0.00           N  
ATOM   2100  H   HIS A 198      33.350  30.500  45.140  1.00  0.00           H  
ATOM   2101  HD2 HIS A 198      33.970  27.830  47.420  1.00  0.00           H  
ATOM   2102  HE1 HIS A 198      31.720  25.000  45.390  1.00  0.00           H  
ATOM   2103  HE2 HIS A 198      33.920  25.340  46.470  1.00  0.00           H  
ATOM   2104  N   LYS A 199      31.440  32.510  47.010  1.00  0.00           N  
ATOM   2105  CA  LYS A 199      31.050  33.850  47.470  1.00  0.00           C  
ATOM   2106  C   LYS A 199      30.210  34.760  46.540  1.00  0.00           C  
ATOM   2107  O   LYS A 199      29.090  35.080  46.880  1.00  0.00           O  
ATOM   2108  CB  LYS A 199      32.160  34.650  48.170  1.00  0.00           C  
ATOM   2109  CG  LYS A 199      32.820  34.010  49.410  1.00  0.00           C  
ATOM   2110  CD  LYS A 199      32.040  33.880  50.720  1.00  0.00           C  
ATOM   2111  CE  LYS A 199      32.930  33.540  51.920  1.00  0.00           C  
ATOM   2112  NZ  LYS A 199      33.050  32.100  52.160  1.00  0.00           N1+
ATOM   2113  H   LYS A 199      32.400  32.240  47.130  1.00  0.00           H  
ATOM   2114  HZ1 LYS A 199      33.470  31.850  53.030  1.00  0.00           H  
ATOM   2115  HZ2 LYS A 199      32.190  31.590  52.230  1.00  0.00           H  
ATOM   2116  HZ3 LYS A 199      33.540  31.660  51.410  1.00  0.00           H  
ATOM   2117  N   GLN A 200      30.770  35.060  45.370  1.00  0.00           N  
ATOM   2118  CA  GLN A 200      30.120  35.710  44.200  1.00  0.00           C  
ATOM   2119  C   GLN A 200      28.770  34.880  43.930  1.00  0.00           C  
ATOM   2120  O   GLN A 200      27.790  35.540  43.530  1.00  0.00           O  
ATOM   2121  CB  GLN A 200      31.200  35.580  43.040  1.00  0.00           C  
ATOM   2122  CG  GLN A 200      32.410  36.460  43.350  1.00  0.00           C  
ATOM   2123  CD  GLN A 200      32.330  37.960  43.150  1.00  0.00           C  
ATOM   2124  NE2 GLN A 200      32.260  38.370  41.890  1.00  0.00           N  
ATOM   2125  OE1 GLN A 200      32.640  38.830  44.010  1.00  0.00           O  
ATOM   2126  H   GLN A 200      31.730  34.860  45.160  1.00  0.00           H  
ATOM   2127 1HE2 GLN A 200      32.300  37.690  41.150  1.00  0.00           H  
ATOM   2128 2HE2 GLN A 200      32.220  39.350  41.730  1.00  0.00           H  
ATOM   2129  N   GLU A 201      28.850  33.540  43.800  1.00  0.00           N  
ATOM   2130  CA  GLU A 201      27.590  32.840  43.560  1.00  0.00           C  
ATOM   2131  C   GLU A 201      26.560  32.840  44.670  1.00  0.00           C  
ATOM   2132  O   GLU A 201      25.370  32.930  44.400  1.00  0.00           O  
ATOM   2133  CB  GLU A 201      27.840  31.330  43.150  1.00  0.00           C  
ATOM   2134  CG  GLU A 201      28.370  31.230  41.700  1.00  0.00           C  
ATOM   2135  CD  GLU A 201      27.610  30.110  40.910  1.00  0.00           C  
ATOM   2136  OE1 GLU A 201      28.150  29.690  39.860  1.00  0.00           O  
ATOM   2137  OE2 GLU A 201      26.590  29.640  41.370  1.00  0.00           O1-
ATOM   2138  H   GLU A 201      29.660  33.030  43.500  1.00  0.00           H  
ATOM   2139  N   SER A 202      26.970  32.750  45.960  1.00  0.00           N  
ATOM   2140  CA  SER A 202      26.010  32.870  47.090  1.00  0.00           C  
ATOM   2141  C   SER A 202      25.080  34.060  47.260  1.00  0.00           C  
ATOM   2142  O   SER A 202      24.040  33.980  47.880  1.00  0.00           O  
ATOM   2143  CB  SER A 202      26.770  32.870  48.460  1.00  0.00           C  
ATOM   2144  OG  SER A 202      26.040  33.070  49.640  1.00  0.00           O  
ATOM   2145  H   SER A 202      27.890  32.430  46.190  1.00  0.00           H  
ATOM   2146  HG  SER A 202      25.490  32.260  49.860  1.00  0.00           H  
ATOM   2147  N   ILE A 203      25.760  35.190  47.080  1.00  0.00           N  
ATOM   2148  CA  ILE A 203      25.140  36.520  47.110  1.00  0.00           C  
ATOM   2149  C   ILE A 203      24.390  36.680  45.780  1.00  0.00           C  
ATOM   2150  O   ILE A 203      24.950  36.450  44.700  1.00  0.00           O  
ATOM   2151  CB  ILE A 203      26.250  37.580  47.360  1.00  0.00           C  
ATOM   2152  CG1 ILE A 203      26.910  37.330  48.710  1.00  0.00           C  
ATOM   2153  CG2 ILE A 203      25.640  39.020  47.300  1.00  0.00           C  
ATOM   2154  CD  ILE A 203      28.090  38.220  48.990  1.00  0.00           C  
ATOM   2155  H   ILE A 203      26.660  35.270  46.660  1.00  0.00           H  
ATOM   2156  N   MET A 204      23.190  37.190  45.840  1.00  0.00           N  
ATOM   2157  CA  MET A 204      22.370  37.370  44.600  1.00  0.00           C  
ATOM   2158  C   MET A 204      22.990  38.250  43.500  1.00  0.00           C  
ATOM   2159  O   MET A 204      23.180  37.750  42.380  1.00  0.00           O  
ATOM   2160  CB  MET A 204      20.900  37.790  45.070  1.00  0.00           C  
ATOM   2161  CG  MET A 204      20.250  36.900  46.130  1.00  0.00           C  
ATOM   2162  SD  MET A 204      20.910  37.220  47.810  1.00  0.00           S  
ATOM   2163  CE  MET A 204      20.690  35.610  48.450  1.00  0.00           C  
ATOM   2164  H   MET A 204      22.710  37.390  46.690  1.00  0.00           H  
ATOM   2165  N   ASP A 205      23.190  39.530  43.810  1.00  0.00           N  
ATOM   2166  CA  ASP A 205      23.880  40.470  42.880  1.00  0.00           C  
ATOM   2167  C   ASP A 205      25.340  40.700  43.220  1.00  0.00           C  
ATOM   2168  O   ASP A 205      25.670  41.280  44.270  1.00  0.00           O  
ATOM   2169  CB  ASP A 205      23.050  41.750  42.730  1.00  0.00           C  
ATOM   2170  CG  ASP A 205      22.840  42.450  44.090  1.00  0.00           C  
ATOM   2171  OD1 ASP A 205      23.720  43.280  44.390  1.00  0.00           O  
ATOM   2172  OD2 ASP A 205      21.900  42.080  44.840  1.00  0.00           O1-
ATOM   2173  H   ASP A 205      22.750  40.020  44.560  1.00  0.00           H  
ATOM   2174  N   ALA A 206      26.250  40.410  42.250  1.00  0.00           N  
ATOM   2175  CA  ALA A 206      27.730  40.610  42.510  1.00  0.00           C  
ATOM   2176  C   ALA A 206      28.400  40.940  41.150  1.00  0.00           C  
ATOM   2177  O   ALA A 206      28.300  40.140  40.190  1.00  0.00           O  
ATOM   2178  CB  ALA A 206      28.270  39.230  42.930  1.00  0.00           C  
ATOM   2179  H   ALA A 206      25.980  40.170  41.320  1.00  0.00           H  
ATOM   2180  N   GLY A 207      29.300  41.910  41.210  1.00  0.00           N  
ATOM   2181  CA  GLY A 207      30.090  42.390  40.070  1.00  0.00           C  
ATOM   2182  C   GLY A 207      31.470  41.770  40.150  1.00  0.00           C  
ATOM   2183  O   GLY A 207      31.790  41.040  41.100  1.00  0.00           O  
ATOM   2184  H   GLY A 207      29.420  42.450  42.040  1.00  0.00           H  
ATOM   2185  N   PRO A 208      32.370  42.290  39.270  1.00  0.00           N  
ATOM   2186  CA  PRO A 208      33.770  41.760  39.130  1.00  0.00           C  
ATOM   2187  C   PRO A 208      34.620  41.730  40.450  1.00  0.00           C  
ATOM   2188  O   PRO A 208      34.850  42.730  41.140  1.00  0.00           O  
ATOM   2189  CB  PRO A 208      34.350  42.650  38.010  1.00  0.00           C  
ATOM   2190  CG  PRO A 208      33.220  43.390  37.270  1.00  0.00           C  
ATOM   2191  CD  PRO A 208      32.070  43.390  38.310  1.00  0.00           C  
ATOM   2192  N   VAL A 209      35.500  40.730  40.520  1.00  0.00           N  
ATOM   2193  CA  VAL A 209      36.320  40.480  41.720  1.00  0.00           C  
ATOM   2194  C   VAL A 209      37.460  41.500  41.750  1.00  0.00           C  
ATOM   2195  O   VAL A 209      38.040  41.770  40.690  1.00  0.00           O  
ATOM   2196  CB  VAL A 209      36.810  39.030  41.520  1.00  0.00           C  
ATOM   2197  CG1 VAL A 209      37.660  38.770  42.810  1.00  0.00           C  
ATOM   2198  CG2 VAL A 209      35.740  37.960  41.470  1.00  0.00           C  
ATOM   2199  H   VAL A 209      35.790  40.050  39.850  1.00  0.00           H  
ATOM   2200  N   VAL A 210      37.700  42.160  42.900  1.00  0.00           N  
ATOM   2201  CA  VAL A 210      38.840  43.010  43.060  1.00  0.00           C  
ATOM   2202  C   VAL A 210      40.140  42.230  43.360  1.00  0.00           C  
ATOM   2203  O   VAL A 210      40.190  41.500  44.350  1.00  0.00           O  
ATOM   2204  CB  VAL A 210      38.470  44.080  44.080  1.00  0.00           C  
ATOM   2205  CG1 VAL A 210      39.720  44.820  44.630  1.00  0.00           C  
ATOM   2206  CG2 VAL A 210      37.440  45.080  43.560  1.00  0.00           C  
ATOM   2207  H   VAL A 210      37.300  41.670  43.670  1.00  0.00           H  
ATOM   2208  N   VAL A 211      41.040  42.340  42.420  1.00  0.00           N  
ATOM   2209  CA  VAL A 211      42.410  41.690  42.490  1.00  0.00           C  
ATOM   2210  C   VAL A 211      43.470  42.790  42.360  1.00  0.00           C  
ATOM   2211  O   VAL A 211      43.660  43.320  41.250  1.00  0.00           O  
ATOM   2212  CB  VAL A 211      42.690  40.740  41.350  1.00  0.00           C  
ATOM   2213  CG1 VAL A 211      42.220  39.360  41.710  1.00  0.00           C  
ATOM   2214  CG2 VAL A 211      42.110  41.080  40.010  1.00  0.00           C  
ATOM   2215  H   VAL A 211      40.870  42.900  41.610  1.00  0.00           H  
ATOM   2216  N   HIS A 212      44.440  42.700  43.260  1.00  0.00           N  
ATOM   2217  CA  HIS A 212      45.510  43.690  43.580  1.00  0.00           C  
ATOM   2218  C   HIS A 212      46.650  43.080  44.360  1.00  0.00           C  
ATOM   2219  O   HIS A 212      46.450  42.120  45.080  1.00  0.00           O  
ATOM   2220  CB  HIS A 212      44.850  44.920  44.300  1.00  0.00           C  
ATOM   2221  CG  HIS A 212      44.310  44.860  45.730  1.00  0.00           C  
ATOM   2222  CD2 HIS A 212      43.130  44.340  46.080  1.00  0.00           C  
ATOM   2223  ND1 HIS A 212      45.070  45.100  46.780  1.00  0.00           N  
ATOM   2224  CE1 HIS A 212      44.320  44.760  47.840  1.00  0.00           C  
ATOM   2225  NE2 HIS A 212      43.170  44.250  47.390  1.00  0.00           N  
ATOM   2226  H   HIS A 212      44.590  41.900  43.840  1.00  0.00           H  
ATOM   2227  HD2 HIS A 212      42.500  43.730  45.430  1.00  0.00           H  
ATOM   2228  HE1 HIS A 212      44.720  44.670  48.850  1.00  0.00           H  
ATOM   2229  HE2 HIS A 212      42.570  43.740  47.990  1.00  0.00           H  
ATOM   2230  N   SER A 213      47.870  43.320  43.840  1.00  0.00           N  
ATOM   2231  CA  SER A 213      49.170  43.030  44.490  1.00  0.00           C  
ATOM   2232  C   SER A 213      49.800  44.270  45.060  1.00  0.00           C  
ATOM   2233  O   SER A 213      49.000  45.100  45.550  1.00  0.00           O  
ATOM   2234  CB  SER A 213      50.190  42.220  43.650  1.00  0.00           C  
ATOM   2235  OG  SER A 213      50.340  42.790  42.350  1.00  0.00           O  
ATOM   2236  H   SER A 213      47.890  43.280  42.840  1.00  0.00           H  
ATOM   2237  HG  SER A 213      51.310  42.690  42.100  1.00  0.00           H  
ATOM   2238  N   SER A 214      51.090  44.610  44.910  1.00  0.00           N  
ATOM   2239  CA  SER A 214      51.530  45.990  45.180  1.00  0.00           C  
ATOM   2240  C   SER A 214      51.170  46.870  43.990  1.00  0.00           C  
ATOM   2241  O   SER A 214      50.250  47.750  44.060  1.00  0.00           O  
ATOM   2242  CB  SER A 214      53.030  46.170  45.580  1.00  0.00           C  
ATOM   2243  OG  SER A 214      54.030  45.980  44.640  1.00  0.00           O  
ATOM   2244  H   SER A 214      51.780  44.030  44.490  1.00  0.00           H  
ATOM   2245  HG  SER A 214      53.760  45.250  44.010  1.00  0.00           H  
ATOM   2246  N   ALA A 215      51.740  46.540  42.880  1.00  0.00           N  
ATOM   2247  CA  ALA A 215      51.560  47.280  41.560  1.00  0.00           C  
ATOM   2248  C   ALA A 215      50.460  46.610  40.690  1.00  0.00           C  
ATOM   2249  O   ALA A 215      49.870  47.320  39.840  1.00  0.00           O  
ATOM   2250  CB  ALA A 215      52.780  47.370  40.780  1.00  0.00           C  
ATOM   2251  H   ALA A 215      52.290  45.720  42.710  1.00  0.00           H  
ATOM   2252  N   GLY A 216      49.940  45.410  41.040  1.00  0.00           N  
ATOM   2253  CA  GLY A 216      48.890  44.740  40.330  1.00  0.00           C  
ATOM   2254  C   GLY A 216      49.300  44.270  38.920  1.00  0.00           C  
ATOM   2255  O   GLY A 216      48.610  44.260  37.960  1.00  0.00           O  
ATOM   2256  H   GLY A 216      50.490  44.850  41.660  1.00  0.00           H  
ATOM   2257  N   ILE A 217      50.600  43.950  38.780  1.00  0.00           N  
ATOM   2258  CA  ILE A 217      51.130  43.260  37.600  1.00  0.00           C  
ATOM   2259  C   ILE A 217      51.920  41.930  37.770  1.00  0.00           C  
ATOM   2260  O   ILE A 217      51.450  40.950  37.170  1.00  0.00           O  
ATOM   2261  CB  ILE A 217      51.950  44.030  36.570  1.00  0.00           C  
ATOM   2262  CG1 ILE A 217      53.220  44.770  37.050  1.00  0.00           C  
ATOM   2263  CG2 ILE A 217      50.980  44.930  35.810  1.00  0.00           C  
ATOM   2264  CD  ILE A 217      54.120  44.930  35.870  1.00  0.00           C  
ATOM   2265  H   ILE A 217      51.270  44.140  39.500  1.00  0.00           H  
ATOM   2266  N   GLY A 218      52.910  41.970  38.630  1.00  0.00           N  
ATOM   2267  CA  GLY A 218      53.740  40.780  39.000  1.00  0.00           C  
ATOM   2268  C   GLY A 218      52.810  39.510  39.300  1.00  0.00           C  
ATOM   2269  O   GLY A 218      52.550  38.650  38.480  1.00  0.00           O  
ATOM   2270  H   GLY A 218      53.070  42.730  39.270  1.00  0.00           H  
ATOM   2271  N   ARG A 219      52.350  39.580  40.520  1.00  0.00           N  
ATOM   2272  CA  ARG A 219      51.490  38.560  41.120  1.00  0.00           C  
ATOM   2273  C   ARG A 219      50.180  38.300  40.410  1.00  0.00           C  
ATOM   2274  O   ARG A 219      49.810  37.210  40.050  1.00  0.00           O  
ATOM   2275  CB  ARG A 219      51.270  38.920  42.600  1.00  0.00           C  
ATOM   2276  CG  ARG A 219      50.860  37.610  43.290  1.00  0.00           C  
ATOM   2277  CD  ARG A 219      51.080  37.690  44.840  1.00  0.00           C  
ATOM   2278  NE  ARG A 219      52.460  38.050  45.080  1.00  0.00           N  
ATOM   2279  CZ  ARG A 219      52.860  38.680  46.150  1.00  0.00           C  
ATOM   2280  NH1 ARG A 219      52.080  39.020  47.210  1.00  0.00           N1+
ATOM   2281  NH2 ARG A 219      54.140  39.140  46.190  1.00  0.00           N  
ATOM   2282  H   ARG A 219      52.560  40.410  41.040  1.00  0.00           H  
ATOM   2283  HE  ARG A 219      53.160  37.620  44.510  1.00  0.00           H  
ATOM   2284 1HH1 ARG A 219      51.120  38.790  47.330  1.00  0.00           H  
ATOM   2285 2HH1 ARG A 219      52.490  39.540  47.960  1.00  0.00           H  
ATOM   2286 1HH2 ARG A 219      54.780  39.110  45.430  1.00  0.00           H  
ATOM   2287 2HH2 ARG A 219      54.420  39.660  47.000  1.00  0.00           H  
ATOM   2288  N   THR A 220      49.500  39.380  39.980  1.00  0.00           N  
ATOM   2289  CA  THR A 220      48.320  39.340  39.100  1.00  0.00           C  
ATOM   2290  C   THR A 220      48.460  38.690  37.720  1.00  0.00           C  
ATOM   2291  O   THR A 220      47.610  37.940  37.250  1.00  0.00           O  
ATOM   2292  CB  THR A 220      47.740  40.660  38.910  1.00  0.00           C  
ATOM   2293  CG2 THR A 220      46.300  40.720  38.380  1.00  0.00           C  
ATOM   2294  OG1 THR A 220      47.730  41.360  40.100  1.00  0.00           O  
ATOM   2295  H   THR A 220      49.770  40.320  40.180  1.00  0.00           H  
ATOM   2296  HG1 THR A 220      47.130  42.150  39.950  1.00  0.00           H  
ATOM   2297  N   GLY A 221      49.670  38.850  37.150  1.00  0.00           N  
ATOM   2298  CA  GLY A 221      50.100  38.400  35.850  1.00  0.00           C  
ATOM   2299  C   GLY A 221      50.180  36.860  35.890  1.00  0.00           C  
ATOM   2300  O   GLY A 221      49.650  36.200  34.990  1.00  0.00           O  
ATOM   2301  H   GLY A 221      50.270  39.580  37.490  1.00  0.00           H  
ATOM   2302  N   THR A 222      50.720  36.350  37.040  1.00  0.00           N  
ATOM   2303  CA  THR A 222      50.600  34.930  37.450  1.00  0.00           C  
ATOM   2304  C   THR A 222      49.230  34.320  37.750  1.00  0.00           C  
ATOM   2305  O   THR A 222      48.740  33.500  36.950  1.00  0.00           O  
ATOM   2306  CB  THR A 222      51.530  34.650  38.680  1.00  0.00           C  
ATOM   2307  CG2 THR A 222      51.780  33.220  38.840  1.00  0.00           C  
ATOM   2308  OG1 THR A 222      52.790  35.350  38.560  1.00  0.00           O  
ATOM   2309  H   THR A 222      51.420  36.840  37.560  1.00  0.00           H  
ATOM   2310  HG1 THR A 222      53.330  35.330  39.400  1.00  0.00           H  
ATOM   2311  N   PHE A 223      48.490  35.030  38.590  1.00  0.00           N  
ATOM   2312  CA  PHE A 223      47.140  34.700  39.040  1.00  0.00           C  
ATOM   2313  C   PHE A 223      45.910  34.600  38.050  1.00  0.00           C  
ATOM   2314  O   PHE A 223      45.160  33.660  38.100  1.00  0.00           O  
ATOM   2315  CB  PHE A 223      46.830  35.720  40.100  1.00  0.00           C  
ATOM   2316  CG  PHE A 223      46.980  35.010  41.450  1.00  0.00           C  
ATOM   2317  CD1 PHE A 223      47.710  35.680  42.380  1.00  0.00           C  
ATOM   2318  CD2 PHE A 223      46.120  34.020  41.890  1.00  0.00           C  
ATOM   2319  CE1 PHE A 223      47.480  35.520  43.810  1.00  0.00           C  
ATOM   2320  CE2 PHE A 223      45.990  33.690  43.250  1.00  0.00           C  
ATOM   2321  CZ  PHE A 223      46.620  34.530  44.180  1.00  0.00           C  
ATOM   2322  H   PHE A 223      48.770  35.930  38.910  1.00  0.00           H  
ATOM   2323  HD1 PHE A 223      48.490  36.410  42.150  1.00  0.00           H  
ATOM   2324  HD2 PHE A 223      45.450  33.540  41.180  1.00  0.00           H  
ATOM   2325  HE1 PHE A 223      48.280  35.870  44.460  1.00  0.00           H  
ATOM   2326  HE2 PHE A 223      45.450  32.830  43.640  1.00  0.00           H  
ATOM   2327  HZ  PHE A 223      46.300  34.560  45.220  1.00  0.00           H  
ATOM   2328  N   ILE A 224      45.600  35.670  37.310  1.00  0.00           N  
ATOM   2329  CA  ILE A 224      44.360  35.700  36.540  1.00  0.00           C  
ATOM   2330  C   ILE A 224      44.190  34.610  35.480  1.00  0.00           C  
ATOM   2331  O   ILE A 224      43.060  34.130  35.220  1.00  0.00           O  
ATOM   2332  CB  ILE A 224      43.950  37.090  36.040  1.00  0.00           C  
ATOM   2333  CG1 ILE A 224      43.310  37.880  37.240  1.00  0.00           C  
ATOM   2334  CG2 ILE A 224      43.180  37.180  34.720  1.00  0.00           C  
ATOM   2335  CD  ILE A 224      43.290  39.330  36.850  1.00  0.00           C  
ATOM   2336  H   ILE A 224      46.260  36.410  37.220  1.00  0.00           H  
ATOM   2337  N   VAL A 225      45.270  34.300  34.790  1.00  0.00           N  
ATOM   2338  CA  VAL A 225      45.550  33.150  33.900  1.00  0.00           C  
ATOM   2339  C   VAL A 225      45.210  31.790  34.470  1.00  0.00           C  
ATOM   2340  O   VAL A 225      44.220  31.140  34.090  1.00  0.00           O  
ATOM   2341  CB  VAL A 225      46.900  33.200  33.220  1.00  0.00           C  
ATOM   2342  CG1 VAL A 225      47.320  31.930  32.580  1.00  0.00           C  
ATOM   2343  CG2 VAL A 225      46.930  34.340  32.280  1.00  0.00           C  
ATOM   2344  H   VAL A 225      46.000  34.980  34.750  1.00  0.00           H  
ATOM   2345  N   ILE A 226      45.700  31.560  35.720  1.00  0.00           N  
ATOM   2346  CA  ILE A 226      45.290  30.410  36.520  1.00  0.00           C  
ATOM   2347  C   ILE A 226      43.740  30.350  36.700  1.00  0.00           C  
ATOM   2348  O   ILE A 226      43.150  29.320  36.330  1.00  0.00           O  
ATOM   2349  CB  ILE A 226      46.020  30.430  37.820  1.00  0.00           C  
ATOM   2350  CG1 ILE A 226      47.530  30.370  37.510  1.00  0.00           C  
ATOM   2351  CG2 ILE A 226      45.510  29.530  38.960  1.00  0.00           C  
ATOM   2352  CD  ILE A 226      48.340  30.530  38.780  1.00  0.00           C  
ATOM   2353  H   ILE A 226      46.340  32.220  36.110  1.00  0.00           H  
ATOM   2354  N   ASP A 227      43.140  31.490  37.130  1.00  0.00           N  
ATOM   2355  CA  ASP A 227      41.690  31.650  37.320  1.00  0.00           C  
ATOM   2356  C   ASP A 227      40.840  31.460  35.970  1.00  0.00           C  
ATOM   2357  O   ASP A 227      39.840  30.760  35.980  1.00  0.00           O  
ATOM   2358  CB  ASP A 227      41.410  33.050  38.000  1.00  0.00           C  
ATOM   2359  CG  ASP A 227      40.060  33.210  38.730  1.00  0.00           C  
ATOM   2360  OD1 ASP A 227      40.030  33.600  39.930  1.00  0.00           O  
ATOM   2361  OD2 ASP A 227      39.000  32.990  38.190  1.00  0.00           O1-
ATOM   2362  H   ASP A 227      43.660  32.330  37.320  1.00  0.00           H  
ATOM   2363  N   ILE A 228      41.400  31.830  34.860  1.00  0.00           N  
ATOM   2364  CA  ILE A 228      40.790  31.510  33.550  1.00  0.00           C  
ATOM   2365  C   ILE A 228      40.930  30.050  33.170  1.00  0.00           C  
ATOM   2366  O   ILE A 228      39.900  29.450  32.800  1.00  0.00           O  
ATOM   2367  CB  ILE A 228      41.260  32.510  32.490  1.00  0.00           C  
ATOM   2368  CG1 ILE A 228      40.530  33.810  32.660  1.00  0.00           C  
ATOM   2369  CG2 ILE A 228      41.110  31.940  31.080  1.00  0.00           C  
ATOM   2370  CD  ILE A 228      41.440  34.960  32.330  1.00  0.00           C  
ATOM   2371  H   ILE A 228      42.190  32.440  34.930  1.00  0.00           H  
ATOM   2372  N   LEU A 229      42.070  29.370  33.350  1.00  0.00           N  
ATOM   2373  CA  LEU A 229      42.280  27.880  33.310  1.00  0.00           C  
ATOM   2374  C   LEU A 229      41.420  26.980  34.070  1.00  0.00           C  
ATOM   2375  O   LEU A 229      40.930  26.030  33.480  1.00  0.00           O  
ATOM   2376  CB  LEU A 229      43.680  27.420  33.700  1.00  0.00           C  
ATOM   2377  CG  LEU A 229      44.690  27.860  32.650  1.00  0.00           C  
ATOM   2378  CD1 LEU A 229      46.070  28.110  33.200  1.00  0.00           C  
ATOM   2379  CD2 LEU A 229      44.650  26.920  31.420  1.00  0.00           C  
ATOM   2380  H   LEU A 229      42.920  29.880  33.490  1.00  0.00           H  
ATOM   2381  N   ILE A 230      40.920  27.350  35.250  1.00  0.00           N  
ATOM   2382  CA  ILE A 230      40.020  26.590  36.130  1.00  0.00           C  
ATOM   2383  C   ILE A 230      38.680  26.290  35.490  1.00  0.00           C  
ATOM   2384  O   ILE A 230      38.450  25.090  35.170  1.00  0.00           O  
ATOM   2385  CB  ILE A 230      39.920  27.220  37.490  1.00  0.00           C  
ATOM   2386  CG1 ILE A 230      41.290  27.420  38.170  1.00  0.00           C  
ATOM   2387  CG2 ILE A 230      39.210  26.280  38.450  1.00  0.00           C  
ATOM   2388  CD  ILE A 230      41.290  28.030  39.500  1.00  0.00           C  
ATOM   2389  H   ILE A 230      41.220  28.220  35.650  1.00  0.00           H  
ATOM   2390  N   ASP A 231      38.220  27.450  35.080  1.00  0.00           N  
ATOM   2391  CA  ASP A 231      37.030  27.500  34.200  1.00  0.00           C  
ATOM   2392  C   ASP A 231      37.070  26.750  32.860  1.00  0.00           C  
ATOM   2393  O   ASP A 231      36.060  26.150  32.540  1.00  0.00           O  
ATOM   2394  CB  ASP A 231      36.700  28.950  33.910  1.00  0.00           C  
ATOM   2395  CG  ASP A 231      35.460  29.200  33.070  1.00  0.00           C  
ATOM   2396  OD1 ASP A 231      35.590  29.560  31.880  1.00  0.00           O  
ATOM   2397  OD2 ASP A 231      34.390  29.390  33.580  1.00  0.00           O1-
ATOM   2398  H   ASP A 231      38.680  28.300  35.330  1.00  0.00           H  
ATOM   2399  N   ILE A 232      38.220  26.700  32.190  1.00  0.00           N  
ATOM   2400  CA  ILE A 232      38.340  25.770  31.030  1.00  0.00           C  
ATOM   2401  C   ILE A 232      38.190  24.260  31.400  1.00  0.00           C  
ATOM   2402  O   ILE A 232      37.340  23.570  30.760  1.00  0.00           O  
ATOM   2403  CB  ILE A 232      39.660  26.050  30.250  1.00  0.00           C  
ATOM   2404  CG1 ILE A 232      39.710  27.430  29.600  1.00  0.00           C  
ATOM   2405  CG2 ILE A 232      39.910  24.980  29.230  1.00  0.00           C  
ATOM   2406  CD  ILE A 232      41.070  27.900  28.990  1.00  0.00           C  
ATOM   2407  H   ILE A 232      39.020  27.220  32.500  1.00  0.00           H  
ATOM   2408  N   ILE A 233      38.940  23.840  32.400  1.00  0.00           N  
ATOM   2409  CA  ILE A 233      38.970  22.450  32.860  1.00  0.00           C  
ATOM   2410  C   ILE A 233      37.690  21.930  33.490  1.00  0.00           C  
ATOM   2411  O   ILE A 233      37.240  20.880  33.180  1.00  0.00           O  
ATOM   2412  CB  ILE A 233      40.250  22.280  33.780  1.00  0.00           C  
ATOM   2413  CG1 ILE A 233      41.530  22.370  32.940  1.00  0.00           C  
ATOM   2414  CG2 ILE A 233      40.390  20.930  34.390  1.00  0.00           C  
ATOM   2415  CD  ILE A 233      42.780  22.780  33.630  1.00  0.00           C  
ATOM   2416  H   ILE A 233      39.630  24.440  32.800  1.00  0.00           H  
ATOM   2417  N   ARG A 234      36.990  22.910  34.150  1.00  0.00           N  
ATOM   2418  CA  ARG A 234      35.580  22.760  34.590  1.00  0.00           C  
ATOM   2419  C   ARG A 234      34.620  22.430  33.490  1.00  0.00           C  
ATOM   2420  O   ARG A 234      34.230  21.270  33.360  1.00  0.00           O  
ATOM   2421  CB  ARG A 234      35.090  23.990  35.330  1.00  0.00           C  
ATOM   2422  CG  ARG A 234      35.700  24.160  36.710  1.00  0.00           C  
ATOM   2423  CD  ARG A 234      35.240  25.550  37.210  1.00  0.00           C  
ATOM   2424  NE  ARG A 234      33.820  25.570  37.510  1.00  0.00           N  
ATOM   2425  CZ  ARG A 234      33.310  25.890  38.750  1.00  0.00           C  
ATOM   2426  NH1 ARG A 234      34.020  26.090  39.890  1.00  0.00           N1+
ATOM   2427  NH2 ARG A 234      31.940  25.980  38.800  1.00  0.00           N  
ATOM   2428  H   ARG A 234      37.490  23.750  34.350  1.00  0.00           H  
ATOM   2429  HE  ARG A 234      33.160  25.400  36.780  1.00  0.00           H  
ATOM   2430 1HH1 ARG A 234      35.000  25.940  39.760  1.00  0.00           H  
ATOM   2431 2HH1 ARG A 234      33.660  26.270  40.800  1.00  0.00           H  
ATOM   2432 1HH2 ARG A 234      31.490  25.620  37.990  1.00  0.00           H  
ATOM   2433 2HH2 ARG A 234      31.400  26.190  39.620  1.00  0.00           H  
ATOM   2434  N   GLU A 235      34.400  23.390  32.620  1.00  0.00           N  
ATOM   2435  CA  GLU A 235      33.480  23.300  31.430  1.00  0.00           C  
ATOM   2436  C   GLU A 235      33.880  22.260  30.370  1.00  0.00           C  
ATOM   2437  O   GLU A 235      33.100  21.300  30.070  1.00  0.00           O  
ATOM   2438  CB  GLU A 235      33.170  24.690  30.800  1.00  0.00           C  
ATOM   2439  CG  GLU A 235      31.760  25.180  30.990  1.00  0.00           C  
ATOM   2440  CD  GLU A 235      30.750  24.440  30.160  1.00  0.00           C  
ATOM   2441  OE1 GLU A 235      30.790  24.540  28.920  1.00  0.00           O  
ATOM   2442  OE2 GLU A 235      29.790  23.930  30.730  1.00  0.00           O1-
ATOM   2443  H   GLU A 235      34.640  24.300  32.960  1.00  0.00           H  
ATOM   2444  N   LYS A 236      35.110  22.300  29.930  1.00  0.00           N  
ATOM   2445  CA  LYS A 236      35.530  21.530  28.780  1.00  0.00           C  
ATOM   2446  C   LYS A 236      35.910  20.090  29.160  1.00  0.00           C  
ATOM   2447  O   LYS A 236      35.570  19.240  28.330  1.00  0.00           O  
ATOM   2448  CB  LYS A 236      36.630  22.150  27.810  1.00  0.00           C  
ATOM   2449  CG  LYS A 236      36.420  23.660  27.760  1.00  0.00           C  
ATOM   2450  CD  LYS A 236      37.320  24.170  26.700  1.00  0.00           C  
ATOM   2451  CE  LYS A 236      36.700  25.500  26.200  1.00  0.00           C  
ATOM   2452  NZ  LYS A 236      37.250  25.780  24.840  1.00  0.00           N1+
ATOM   2453  H   LYS A 236      35.770  22.960  30.290  1.00  0.00           H  
ATOM   2454  HZ1 LYS A 236      38.220  25.900  25.030  1.00  0.00           H  
ATOM   2455  HZ2 LYS A 236      37.110  24.980  24.260  1.00  0.00           H  
ATOM   2456  HZ3 LYS A 236      36.740  26.530  24.440  1.00  0.00           H  
ATOM   2457  N   GLY A 237      36.400  19.800  30.350  1.00  0.00           N  
ATOM   2458  CA  GLY A 237      36.820  18.490  30.820  1.00  0.00           C  
ATOM   2459  C   GLY A 237      38.380  18.310  30.810  1.00  0.00           C  
ATOM   2460  O   GLY A 237      39.150  19.010  30.130  1.00  0.00           O  
ATOM   2461  H   GLY A 237      36.680  20.590  30.890  1.00  0.00           H  
ATOM   2462  N   VAL A 238      38.710  17.180  31.410  1.00  0.00           N  
ATOM   2463  CA  VAL A 238      40.170  16.820  31.480  1.00  0.00           C  
ATOM   2464  C   VAL A 238      40.980  16.430  30.250  1.00  0.00           C  
ATOM   2465  O   VAL A 238      42.240  16.540  30.250  1.00  0.00           O  
ATOM   2466  CB  VAL A 238      40.440  15.840  32.630  1.00  0.00           C  
ATOM   2467  CG1 VAL A 238      39.920  16.440  33.930  1.00  0.00           C  
ATOM   2468  CG2 VAL A 238      39.800  14.480  32.340  1.00  0.00           C  
ATOM   2469  H   VAL A 238      38.100  16.600  31.950  1.00  0.00           H  
ATOM   2470  N   ASP A 239      40.260  16.300  29.100  1.00  0.00           N  
ATOM   2471  CA  ASP A 239      41.040  16.100  27.780  1.00  0.00           C  
ATOM   2472  C   ASP A 239      41.230  17.180  26.750  1.00  0.00           C  
ATOM   2473  O   ASP A 239      41.910  16.990  25.760  1.00  0.00           O  
ATOM   2474  CB  ASP A 239      40.640  14.800  27.080  1.00  0.00           C  
ATOM   2475  CG  ASP A 239      40.910  13.480  27.860  1.00  0.00           C  
ATOM   2476  OD1 ASP A 239      39.890  12.930  28.280  1.00  0.00           O  
ATOM   2477  OD2 ASP A 239      42.080  12.970  27.890  1.00  0.00           O1-
ATOM   2478  H   ASP A 239      39.310  16.590  29.060  1.00  0.00           H  
ATOM   2479  N   CYS A 240      40.810  18.340  27.190  1.00  0.00           N  
ATOM   2480  CA  CYS A 240      40.780  19.560  26.360  1.00  0.00           C  
ATOM   2481  C   CYS A 240      42.270  20.040  26.180  1.00  0.00           C  
ATOM   2482  O   CYS A 240      43.040  20.060  27.140  1.00  0.00           O  
ATOM   2483  CB  CYS A 240      39.990  20.570  27.120  1.00  0.00           C  
ATOM   2484  SG  CYS A 240      40.620  21.010  28.800  1.00  0.00           S  
ATOM   2485  H   CYS A 240      40.610  18.510  28.150  1.00  0.00           H  
ATOM   2486  HG  CYS A 240      40.200  19.900  29.400  1.00  0.00           H  
ATOM   2487  N   ASP A 241      42.510  20.490  24.910  1.00  0.00           N  
ATOM   2488  CA  ASP A 241      43.870  21.010  24.450  1.00  0.00           C  
ATOM   2489  C   ASP A 241      44.040  22.410  25.010  1.00  0.00           C  
ATOM   2490  O   ASP A 241      43.460  23.370  24.460  1.00  0.00           O  
ATOM   2491  CB  ASP A 241      44.030  21.180  22.930  1.00  0.00           C  
ATOM   2492  CG  ASP A 241      43.490  20.070  22.000  1.00  0.00           C  
ATOM   2493  OD1 ASP A 241      42.290  19.750  22.110  1.00  0.00           O  
ATOM   2494  OD2 ASP A 241      44.270  19.540  21.130  1.00  0.00           O1-
ATOM   2495  H   ASP A 241      42.120  20.080  24.090  1.00  0.00           H  
ATOM   2496  N   ILE A 242      44.630  22.540  26.170  1.00  0.00           N  
ATOM   2497  CA  ILE A 242      45.220  23.700  26.900  1.00  0.00           C  
ATOM   2498  C   ILE A 242      46.350  24.410  26.050  1.00  0.00           C  
ATOM   2499  O   ILE A 242      46.960  23.760  25.210  1.00  0.00           O  
ATOM   2500  CB  ILE A 242      45.780  23.100  28.200  1.00  0.00           C  
ATOM   2501  CG1 ILE A 242      44.930  22.180  29.020  1.00  0.00           C  
ATOM   2502  CG2 ILE A 242      46.470  24.080  29.070  1.00  0.00           C  
ATOM   2503  CD  ILE A 242      43.610  22.820  29.290  1.00  0.00           C  
ATOM   2504  H   ILE A 242      44.620  21.760  26.790  1.00  0.00           H  
ATOM   2505  N   ASP A 243      46.550  25.710  26.340  1.00  0.00           N  
ATOM   2506  CA  ASP A 243      47.570  26.440  25.540  1.00  0.00           C  
ATOM   2507  C   ASP A 243      47.900  27.780  26.160  1.00  0.00           C  
ATOM   2508  O   ASP A 243      47.300  28.810  25.880  1.00  0.00           O  
ATOM   2509  CB  ASP A 243      47.280  26.610  24.050  1.00  0.00           C  
ATOM   2510  CG  ASP A 243      48.480  26.900  23.140  1.00  0.00           C  
ATOM   2511  OD1 ASP A 243      49.070  28.000  23.250  1.00  0.00           O  
ATOM   2512  OD2 ASP A 243      48.810  26.100  22.260  1.00  0.00           O1-
ATOM   2513  H   ASP A 243      45.950  26.240  26.940  1.00  0.00           H  
ATOM   2514  N   VAL A 244      49.000  27.830  26.960  1.00  0.00           N  
ATOM   2515  CA  VAL A 244      49.400  29.030  27.790  1.00  0.00           C  
ATOM   2516  C   VAL A 244      49.700  30.300  27.030  1.00  0.00           C  
ATOM   2517  O   VAL A 244      49.030  31.260  27.400  1.00  0.00           O  
ATOM   2518  CB  VAL A 244      50.320  28.610  29.010  1.00  0.00           C  
ATOM   2519  CG1 VAL A 244      50.660  29.830  29.930  1.00  0.00           C  
ATOM   2520  CG2 VAL A 244      49.720  27.480  29.920  1.00  0.00           C  
ATOM   2521  H   VAL A 244      49.610  27.050  26.820  1.00  0.00           H  
ATOM   2522  N   PRO A 245      50.550  30.340  26.030  1.00  0.00           N  
ATOM   2523  CA  PRO A 245      50.890  31.540  25.270  1.00  0.00           C  
ATOM   2524  C   PRO A 245      49.610  32.260  24.760  1.00  0.00           C  
ATOM   2525  O   PRO A 245      49.410  33.390  25.230  1.00  0.00           O  
ATOM   2526  CB  PRO A 245      51.600  31.080  24.020  1.00  0.00           C  
ATOM   2527  CG  PRO A 245      52.300  29.810  24.490  1.00  0.00           C  
ATOM   2528  CD  PRO A 245      51.290  29.180  25.500  1.00  0.00           C  
ATOM   2529  N   LYS A 246      48.760  31.540  24.120  1.00  0.00           N  
ATOM   2530  CA  LYS A 246      47.500  32.090  23.650  1.00  0.00           C  
ATOM   2531  C   LYS A 246      46.580  32.610  24.740  1.00  0.00           C  
ATOM   2532  O   LYS A 246      45.880  33.580  24.520  1.00  0.00           O  
ATOM   2533  CB  LYS A 246      46.750  31.080  22.730  1.00  0.00           C  
ATOM   2534  CG  LYS A 246      47.590  30.770  21.530  1.00  0.00           C  
ATOM   2535  CD  LYS A 246      46.750  29.540  21.130  1.00  0.00           C  
ATOM   2536  CE  LYS A 246      47.500  28.780  20.040  1.00  0.00           C  
ATOM   2537  NZ  LYS A 246      46.880  27.500  19.690  1.00  0.00           N1+
ATOM   2538  H   LYS A 246      48.890  30.580  23.840  1.00  0.00           H  
ATOM   2539  HZ1 LYS A 246      46.880  26.870  20.470  1.00  0.00           H  
ATOM   2540  HZ2 LYS A 246      45.970  27.620  19.300  1.00  0.00           H  
ATOM   2541  HZ3 LYS A 246      47.500  27.140  18.990  1.00  0.00           H  
ATOM   2542  N   THR A 247      46.360  31.800  25.790  1.00  0.00           N  
ATOM   2543  CA  THR A 247      45.620  32.260  27.020  1.00  0.00           C  
ATOM   2544  C   THR A 247      46.140  33.520  27.660  1.00  0.00           C  
ATOM   2545  O   THR A 247      45.380  34.450  27.770  1.00  0.00           O  
ATOM   2546  CB  THR A 247      45.400  31.120  28.060  1.00  0.00           C  
ATOM   2547  CG2 THR A 247      44.820  31.520  29.440  1.00  0.00           C  
ATOM   2548  OG1 THR A 247      44.680  30.030  27.310  1.00  0.00           O  
ATOM   2549  H   THR A 247      46.610  30.840  25.710  1.00  0.00           H  
ATOM   2550  HG1 THR A 247      45.050  29.110  27.380  1.00  0.00           H  
ATOM   2551  N   ILE A 248      47.470  33.640  27.630  1.00  0.00           N  
ATOM   2552  CA  ILE A 248      48.180  34.800  28.180  1.00  0.00           C  
ATOM   2553  C   ILE A 248      47.980  36.000  27.160  1.00  0.00           C  
ATOM   2554  O   ILE A 248      47.580  37.080  27.650  1.00  0.00           O  
ATOM   2555  CB  ILE A 248      49.720  34.510  28.460  1.00  0.00           C  
ATOM   2556  CG1 ILE A 248      49.880  33.710  29.740  1.00  0.00           C  
ATOM   2557  CG2 ILE A 248      50.440  35.840  28.750  1.00  0.00           C  
ATOM   2558  CD  ILE A 248      51.320  33.230  29.990  1.00  0.00           C  
ATOM   2559  H   ILE A 248      47.970  32.930  27.140  1.00  0.00           H  
ATOM   2560  N   GLN A 249      48.010  35.720  25.880  1.00  0.00           N  
ATOM   2561  CA  GLN A 249      47.750  36.760  24.870  1.00  0.00           C  
ATOM   2562  C   GLN A 249      46.430  37.430  24.850  1.00  0.00           C  
ATOM   2563  O   GLN A 249      46.430  38.600  24.860  1.00  0.00           O  
ATOM   2564  CB  GLN A 249      48.060  36.160  23.550  1.00  0.00           C  
ATOM   2565  CG  GLN A 249      48.020  37.060  22.290  1.00  0.00           C  
ATOM   2566  CD  GLN A 249      48.500  36.320  21.070  1.00  0.00           C  
ATOM   2567  NE2 GLN A 249      47.620  35.720  20.320  1.00  0.00           N  
ATOM   2568  OE1 GLN A 249      49.660  35.980  20.830  1.00  0.00           O  
ATOM   2569  H   GLN A 249      48.550  34.920  25.610  1.00  0.00           H  
ATOM   2570 1HE2 GLN A 249      46.640  35.830  20.490  1.00  0.00           H  
ATOM   2571 2HE2 GLN A 249      47.970  35.060  19.650  1.00  0.00           H  
ATOM   2572  N   MET A 250      45.400  36.600  25.110  1.00  0.00           N  
ATOM   2573  CA  MET A 250      44.050  37.060  25.390  1.00  0.00           C  
ATOM   2574  C   MET A 250      43.980  38.140  26.500  1.00  0.00           C  
ATOM   2575  O   MET A 250      43.100  38.990  26.420  1.00  0.00           O  
ATOM   2576  CB  MET A 250      43.180  35.880  25.550  1.00  0.00           C  
ATOM   2577  CG  MET A 250      41.630  35.890  25.840  1.00  0.00           C  
ATOM   2578  SD  MET A 250      41.290  36.290  27.610  1.00  0.00           S  
ATOM   2579  CE  MET A 250      41.580  34.660  28.350  1.00  0.00           C  
ATOM   2580  H   MET A 250      45.680  35.640  25.140  1.00  0.00           H  
ATOM   2581  N   VAL A 251      44.500  37.870  27.700  1.00  0.00           N  
ATOM   2582  CA  VAL A 251      44.670  38.850  28.780  1.00  0.00           C  
ATOM   2583  C   VAL A 251      45.600  40.070  28.500  1.00  0.00           C  
ATOM   2584  O   VAL A 251      45.110  41.200  28.780  1.00  0.00           O  
ATOM   2585  CB  VAL A 251      45.020  38.190  30.190  1.00  0.00           C  
ATOM   2586  CG1 VAL A 251      43.720  37.810  30.910  1.00  0.00           C  
ATOM   2587  CG2 VAL A 251      46.030  37.060  30.080  1.00  0.00           C  
ATOM   2588  H   VAL A 251      44.500  36.940  28.070  1.00  0.00           H  
ATOM   2589  N   ARG A 252      46.710  39.820  27.790  1.00  0.00           N  
ATOM   2590  CA  ARG A 252      47.650  40.890  27.380  1.00  0.00           C  
ATOM   2591  C   ARG A 252      46.930  42.050  26.610  1.00  0.00           C  
ATOM   2592  O   ARG A 252      47.190  43.260  26.820  1.00  0.00           O  
ATOM   2593  CB  ARG A 252      48.780  40.340  26.550  1.00  0.00           C  
ATOM   2594  CG  ARG A 252      49.890  39.600  27.310  1.00  0.00           C  
ATOM   2595  CD  ARG A 252      50.950  39.120  26.280  1.00  0.00           C  
ATOM   2596  NE  ARG A 252      52.220  38.780  26.890  1.00  0.00           N  
ATOM   2597  CZ  ARG A 252      53.170  39.590  27.250  1.00  0.00           C  
ATOM   2598  NH1 ARG A 252      53.200  40.920  27.030  1.00  0.00           N1+
ATOM   2599  NH2 ARG A 252      54.020  39.210  28.260  1.00  0.00           N  
ATOM   2600  H   ARG A 252      46.940  38.860  27.660  1.00  0.00           H  
ATOM   2601  HE  ARG A 252      52.450  37.810  26.820  1.00  0.00           H  
ATOM   2602 1HH1 ARG A 252      52.380  41.350  26.650  1.00  0.00           H  
ATOM   2603 2HH1 ARG A 252      54.080  41.360  27.200  1.00  0.00           H  
ATOM   2604 1HH2 ARG A 252      54.010  38.320  28.730  1.00  0.00           H  
ATOM   2605 2HH2 ARG A 252      54.620  39.940  28.600  1.00  0.00           H  
ATOM   2606  N   SER A 253      46.140  41.630  25.570  1.00  0.00           N  
ATOM   2607  CA  SER A 253      45.240  42.570  24.810  1.00  0.00           C  
ATOM   2608  C   SER A 253      44.410  43.490  25.750  1.00  0.00           C  
ATOM   2609  O   SER A 253      44.540  44.700  25.730  1.00  0.00           O  
ATOM   2610  CB  SER A 253      44.230  41.740  24.010  1.00  0.00           C  
ATOM   2611  OG  SER A 253      43.340  42.610  23.310  1.00  0.00           O  
ATOM   2612  H   SER A 253      46.370  40.720  25.230  1.00  0.00           H  
ATOM   2613  HG  SER A 253      43.410  42.470  22.320  1.00  0.00           H  
ATOM   2614  N   GLN A 254      43.660  42.920  26.750  1.00  0.00           N  
ATOM   2615  CA  GLN A 254      42.900  43.660  27.740  1.00  0.00           C  
ATOM   2616  C   GLN A 254      43.710  44.480  28.760  1.00  0.00           C  
ATOM   2617  O   GLN A 254      43.230  45.460  29.420  1.00  0.00           O  
ATOM   2618  CB  GLN A 254      42.110  42.600  28.510  1.00  0.00           C  
ATOM   2619  CG  GLN A 254      40.960  42.130  27.610  1.00  0.00           C  
ATOM   2620  CD  GLN A 254      40.120  40.960  28.210  1.00  0.00           C  
ATOM   2621  NE2 GLN A 254      40.610  39.760  27.970  1.00  0.00           N  
ATOM   2622  OE1 GLN A 254      39.180  41.060  28.990  1.00  0.00           O  
ATOM   2623  H   GLN A 254      43.450  41.950  26.680  1.00  0.00           H  
ATOM   2624 1HE2 GLN A 254      41.350  39.640  27.310  1.00  0.00           H  
ATOM   2625 2HE2 GLN A 254      40.170  38.960  28.370  1.00  0.00           H  
ATOM   2626  N   ARG A 255      44.910  44.000  29.100  1.00  0.00           N  
ATOM   2627  CA  ARG A 255      45.910  44.660  29.950  1.00  0.00           C  
ATOM   2628  C   ARG A 255      47.420  44.220  29.840  1.00  0.00           C  
ATOM   2629  O   ARG A 255      47.680  43.010  29.730  1.00  0.00           O  
ATOM   2630  CB  ARG A 255      45.330  44.400  31.370  1.00  0.00           C  
ATOM   2631  CG  ARG A 255      46.160  44.860  32.510  1.00  0.00           C  
ATOM   2632  CD  ARG A 255      45.230  45.030  33.740  1.00  0.00           C  
ATOM   2633  NE  ARG A 255      45.980  45.110  34.970  1.00  0.00           N  
ATOM   2634  CZ  ARG A 255      46.120  46.250  35.670  1.00  0.00           C  
ATOM   2635  NH1 ARG A 255      45.560  47.420  35.260  1.00  0.00           N1+
ATOM   2636  NH2 ARG A 255      46.910  46.290  36.760  1.00  0.00           N  
ATOM   2637  H   ARG A 255      45.230  43.130  28.730  1.00  0.00           H  
ATOM   2638  HE  ARG A 255      46.490  44.300  35.270  1.00  0.00           H  
ATOM   2639 1HH1 ARG A 255      45.080  47.490  34.380  1.00  0.00           H  
ATOM   2640 2HH1 ARG A 255      45.580  48.210  35.870  1.00  0.00           H  
ATOM   2641 1HH2 ARG A 255      47.430  45.490  37.070  1.00  0.00           H  
ATOM   2642 2HH2 ARG A 255      47.400  47.120  37.040  1.00  0.00           H  
ATOM   2643  N   SER A 256      48.350  45.170  29.960  1.00  0.00           N  
ATOM   2644  CA  SER A 256      49.870  45.030  30.080  1.00  0.00           C  
ATOM   2645  C   SER A 256      50.340  44.400  31.390  1.00  0.00           C  
ATOM   2646  O   SER A 256      49.570  44.470  32.370  1.00  0.00           O  
ATOM   2647  CB  SER A 256      50.570  46.380  29.850  1.00  0.00           C  
ATOM   2648  OG  SER A 256      50.070  47.380  30.700  1.00  0.00           O  
ATOM   2649  H   SER A 256      48.030  46.110  30.050  1.00  0.00           H  
ATOM   2650  HG  SER A 256      49.240  47.800  30.340  1.00  0.00           H  
ATOM   2651  N   GLY A 257      51.640  43.980  31.470  1.00  0.00           N  
ATOM   2652  CA  GLY A 257      52.350  43.280  32.620  1.00  0.00           C  
ATOM   2653  C   GLY A 257      51.930  41.810  32.910  1.00  0.00           C  
ATOM   2654  O   GLY A 257      51.780  41.370  34.100  1.00  0.00           O  
ATOM   2655  H   GLY A 257      52.180  44.090  30.640  1.00  0.00           H  
ATOM   2656  N   MET A 258      51.870  40.930  31.940  1.00  0.00           N  
ATOM   2657  CA  MET A 258      51.380  39.510  32.030  1.00  0.00           C  
ATOM   2658  C   MET A 258      52.510  38.420  31.840  1.00  0.00           C  
ATOM   2659  O   MET A 258      52.830  38.040  30.670  1.00  0.00           O  
ATOM   2660  CB  MET A 258      50.250  39.130  31.090  1.00  0.00           C  
ATOM   2661  CG  MET A 258      49.130  40.180  31.070  1.00  0.00           C  
ATOM   2662  SD  MET A 258      47.840  39.920  32.400  1.00  0.00           S  
ATOM   2663  CE  MET A 258      46.640  41.110  31.900  1.00  0.00           C  
ATOM   2664  H   MET A 258      52.330  41.120  31.080  1.00  0.00           H  
ATOM   2665  N   VAL A 259      53.140  38.000  32.970  1.00  0.00           N  
ATOM   2666  CA  VAL A 259      54.220  36.930  33.090  1.00  0.00           C  
ATOM   2667  C   VAL A 259      55.560  37.310  32.470  1.00  0.00           C  
ATOM   2668  O   VAL A 259      55.660  37.560  31.300  1.00  0.00           O  
ATOM   2669  CB  VAL A 259      53.730  35.520  32.770  1.00  0.00           C  
ATOM   2670  CG1 VAL A 259      54.820  34.390  32.650  1.00  0.00           C  
ATOM   2671  CG2 VAL A 259      52.780  35.110  33.830  1.00  0.00           C  
ATOM   2672  H   VAL A 259      52.850  38.410  33.840  1.00  0.00           H  
ATOM   2673  N   GLN A 260      56.590  37.280  33.320  1.00  0.00           N  
ATOM   2674  CA  GLN A 260      58.000  37.740  33.020  1.00  0.00           C  
ATOM   2675  C   GLN A 260      59.060  36.680  33.260  1.00  0.00           C  
ATOM   2676  O   GLN A 260      59.950  36.560  32.440  1.00  0.00           O  
ATOM   2677  CB  GLN A 260      58.340  38.970  33.880  1.00  0.00           C  
ATOM   2678  CG  GLN A 260      59.230  39.930  33.070  1.00  0.00           C  
ATOM   2679  CD  GLN A 260      60.130  40.780  34.090  1.00  0.00           C  
ATOM   2680  NE2 GLN A 260      61.370  40.460  34.350  1.00  0.00           N  
ATOM   2681  OE1 GLN A 260      59.840  41.840  34.510  1.00  0.00           O  
ATOM   2682  H   GLN A 260      56.460  36.970  34.260  1.00  0.00           H  
ATOM   2683 1HE2 GLN A 260      61.770  39.750  33.770  1.00  0.00           H  
ATOM   2684 2HE2 GLN A 260      61.920  41.030  34.960  1.00  0.00           H  
ATOM   2685  N   THR A 261      58.810  35.840  34.270  1.00  0.00           N  
ATOM   2686  CA  THR A 261      59.760  34.880  34.730  1.00  0.00           C  
ATOM   2687  C   THR A 261      59.370  33.370  34.410  1.00  0.00           C  
ATOM   2688  O   THR A 261      58.190  33.130  34.340  1.00  0.00           O  
ATOM   2689  CB  THR A 261      59.880  34.880  36.230  1.00  0.00           C  
ATOM   2690  CG2 THR A 261      60.520  36.270  36.680  1.00  0.00           C  
ATOM   2691  OG1 THR A 261      58.670  34.740  36.910  1.00  0.00           O  
ATOM   2692  H   THR A 261      57.960  35.820  34.800  1.00  0.00           H  
ATOM   2693  HG1 THR A 261      58.710  35.380  37.670  1.00  0.00           H  
ATOM   2694  N   GLU A 262      60.320  32.450  34.400  1.00  0.00           N  
ATOM   2695  CA  GLU A 262      60.120  31.030  34.430  1.00  0.00           C  
ATOM   2696  C   GLU A 262      59.150  30.440  35.540  1.00  0.00           C  
ATOM   2697  O   GLU A 262      58.140  29.750  35.190  1.00  0.00           O  
ATOM   2698  CB  GLU A 262      61.430  30.270  34.400  1.00  0.00           C  
ATOM   2699  CG  GLU A 262      61.230  29.010  33.580  1.00  0.00           C  
ATOM   2700  CD  GLU A 262      62.520  28.320  33.150  1.00  0.00           C  
ATOM   2701  OE1 GLU A 262      63.210  27.880  34.090  1.00  0.00           O  
ATOM   2702  OE2 GLU A 262      62.800  28.370  31.910  1.00  0.00           O1-
ATOM   2703  H   GLU A 262      61.260  32.790  34.330  1.00  0.00           H  
ATOM   2704  N   ALA A 263      59.400  30.880  36.800  1.00  0.00           N  
ATOM   2705  CA  ALA A 263      58.660  30.480  38.010  1.00  0.00           C  
ATOM   2706  C   ALA A 263      57.110  30.610  37.840  1.00  0.00           C  
ATOM   2707  O   ALA A 263      56.330  29.580  37.950  1.00  0.00           O  
ATOM   2708  CB  ALA A 263      59.190  31.270  39.260  1.00  0.00           C  
ATOM   2709  H   ALA A 263      60.180  31.430  37.100  1.00  0.00           H  
ATOM   2710  N   GLN A 264      56.720  31.870  37.550  1.00  0.00           N  
ATOM   2711  CA  GLN A 264      55.350  32.120  37.160  1.00  0.00           C  
ATOM   2712  C   GLN A 264      54.840  31.170  36.050  1.00  0.00           C  
ATOM   2713  O   GLN A 264      53.890  30.410  36.300  1.00  0.00           O  
ATOM   2714  CB  GLN A 264      55.140  33.520  36.620  1.00  0.00           C  
ATOM   2715  CG  GLN A 264      55.640  34.690  37.480  1.00  0.00           C  
ATOM   2716  CD  GLN A 264      55.490  35.980  36.750  1.00  0.00           C  
ATOM   2717  NE2 GLN A 264      54.430  36.640  36.950  1.00  0.00           N  
ATOM   2718  OE1 GLN A 264      56.300  36.330  35.870  1.00  0.00           O  
ATOM   2719  H   GLN A 264      57.340  32.660  37.470  1.00  0.00           H  
ATOM   2720 1HE2 GLN A 264      53.680  36.230  37.460  1.00  0.00           H  
ATOM   2721 2HE2 GLN A 264      54.260  37.510  36.470  1.00  0.00           H  
ATOM   2722  N   TYR A 265      55.460  31.060  34.910  1.00  0.00           N  
ATOM   2723  CA  TYR A 265      54.920  30.150  33.870  1.00  0.00           C  
ATOM   2724  C   TYR A 265      54.890  28.670  34.340  1.00  0.00           C  
ATOM   2725  O   TYR A 265      54.010  27.910  34.010  1.00  0.00           O  
ATOM   2726  CB  TYR A 265      55.900  30.160  32.730  1.00  0.00           C  
ATOM   2727  CG  TYR A 265      55.260  30.040  31.360  1.00  0.00           C  
ATOM   2728  CD1 TYR A 265      55.160  31.230  30.700  1.00  0.00           C  
ATOM   2729  CD2 TYR A 265      54.820  28.870  30.860  1.00  0.00           C  
ATOM   2730  CE1 TYR A 265      54.600  31.180  29.380  1.00  0.00           C  
ATOM   2731  CE2 TYR A 265      54.410  28.880  29.520  1.00  0.00           C  
ATOM   2732  CZ  TYR A 265      54.270  29.990  28.800  1.00  0.00           C  
ATOM   2733  OH  TYR A 265      54.060  29.930  27.510  1.00  0.00           O  
ATOM   2734  H   TYR A 265      56.240  31.590  34.600  1.00  0.00           H  
ATOM   2735  HD1 TYR A 265      55.510  32.170  31.130  1.00  0.00           H  
ATOM   2736  HD2 TYR A 265      54.620  28.020  31.510  1.00  0.00           H  
ATOM   2737  HE1 TYR A 265      54.490  32.130  28.860  1.00  0.00           H  
ATOM   2738  HE2 TYR A 265      54.210  27.890  29.120  1.00  0.00           H  
ATOM   2739  HH  TYR A 265      53.630  29.050  27.340  1.00  0.00           H  
ATOM   2740  N   ARG A 266      55.860  28.230  35.170  1.00  0.00           N  
ATOM   2741  CA  ARG A 266      55.920  26.900  35.730  1.00  0.00           C  
ATOM   2742  C   ARG A 266      54.670  26.680  36.600  1.00  0.00           C  
ATOM   2743  O   ARG A 266      54.020  25.630  36.530  1.00  0.00           O  
ATOM   2744  CB  ARG A 266      57.230  26.750  36.560  1.00  0.00           C  
ATOM   2745  CG  ARG A 266      57.380  25.340  37.030  1.00  0.00           C  
ATOM   2746  CD  ARG A 266      58.560  25.190  37.990  1.00  0.00           C  
ATOM   2747  NE  ARG A 266      58.310  25.890  39.270  1.00  0.00           N  
ATOM   2748  CZ  ARG A 266      59.010  26.970  39.710  1.00  0.00           C  
ATOM   2749  NH1 ARG A 266      60.060  27.530  39.130  1.00  0.00           N1+
ATOM   2750  NH2 ARG A 266      58.400  27.680  40.630  1.00  0.00           N  
ATOM   2751  H   ARG A 266      56.660  28.820  35.310  1.00  0.00           H  
ATOM   2752  HE  ARG A 266      57.660  25.470  39.910  1.00  0.00           H  
ATOM   2753 1HH1 ARG A 266      60.440  27.150  38.280  1.00  0.00           H  
ATOM   2754 2HH1 ARG A 266      60.430  28.350  39.560  1.00  0.00           H  
ATOM   2755 1HH2 ARG A 266      57.480  27.520  41.000  1.00  0.00           H  
ATOM   2756 2HH2 ARG A 266      58.990  28.340  41.100  1.00  0.00           H  
ATOM   2757  N   PHE A 267      54.440  27.600  37.490  1.00  0.00           N  
ATOM   2758  CA  PHE A 267      53.310  27.470  38.440  1.00  0.00           C  
ATOM   2759  C   PHE A 267      51.960  27.390  37.810  1.00  0.00           C  
ATOM   2760  O   PHE A 267      51.200  26.520  38.310  1.00  0.00           O  
ATOM   2761  CB  PHE A 267      53.400  28.590  39.490  1.00  0.00           C  
ATOM   2762  CG  PHE A 267      52.380  28.430  40.610  1.00  0.00           C  
ATOM   2763  CD1 PHE A 267      52.890  27.810  41.790  1.00  0.00           C  
ATOM   2764  CD2 PHE A 267      51.130  29.090  40.700  1.00  0.00           C  
ATOM   2765  CE1 PHE A 267      52.180  27.880  42.990  1.00  0.00           C  
ATOM   2766  CE2 PHE A 267      50.420  29.210  41.930  1.00  0.00           C  
ATOM   2767  CZ  PHE A 267      50.960  28.570  43.030  1.00  0.00           C  
ATOM   2768  H   PHE A 267      55.100  28.330  37.610  1.00  0.00           H  
ATOM   2769  HD1 PHE A 267      53.860  27.320  41.710  1.00  0.00           H  
ATOM   2770  HD2 PHE A 267      50.590  29.290  39.780  1.00  0.00           H  
ATOM   2771  HE1 PHE A 267      52.640  27.620  43.940  1.00  0.00           H  
ATOM   2772  HE2 PHE A 267      49.690  30.010  41.990  1.00  0.00           H  
ATOM   2773  HZ  PHE A 267      50.340  28.520  43.930  1.00  0.00           H  
ATOM   2774  N   ILE A 268      51.880  28.120  36.690  1.00  0.00           N  
ATOM   2775  CA  ILE A 268      50.750  27.950  35.770  1.00  0.00           C  
ATOM   2776  C   ILE A 268      50.670  26.530  35.210  1.00  0.00           C  
ATOM   2777  O   ILE A 268      49.710  25.880  35.580  1.00  0.00           O  
ATOM   2778  CB  ILE A 268      50.620  29.010  34.700  1.00  0.00           C  
ATOM   2779  CG1 ILE A 268      50.440  30.460  35.300  1.00  0.00           C  
ATOM   2780  CG2 ILE A 268      49.490  28.740  33.730  1.00  0.00           C  
ATOM   2781  CD  ILE A 268      50.750  31.490  34.140  1.00  0.00           C  
ATOM   2782  H   ILE A 268      52.580  28.800  36.460  1.00  0.00           H  
ATOM   2783  N   TYR A 269      51.740  26.010  34.740  1.00  0.00           N  
ATOM   2784  CA  TYR A 269      51.800  24.550  34.470  1.00  0.00           C  
ATOM   2785  C   TYR A 269      51.410  23.520  35.600  1.00  0.00           C  
ATOM   2786  O   TYR A 269      50.590  22.660  35.300  1.00  0.00           O  
ATOM   2787  CB  TYR A 269      53.080  24.100  33.790  1.00  0.00           C  
ATOM   2788  CG  TYR A 269      53.570  24.600  32.400  1.00  0.00           C  
ATOM   2789  CD1 TYR A 269      54.900  24.770  32.090  1.00  0.00           C  
ATOM   2790  CD2 TYR A 269      52.740  24.810  31.360  1.00  0.00           C  
ATOM   2791  CE1 TYR A 269      55.420  25.070  30.900  1.00  0.00           C  
ATOM   2792  CE2 TYR A 269      53.260  25.030  30.060  1.00  0.00           C  
ATOM   2793  CZ  TYR A 269      54.640  25.240  29.870  1.00  0.00           C  
ATOM   2794  OH  TYR A 269      55.140  25.380  28.640  1.00  0.00           O  
ATOM   2795  H   TYR A 269      52.580  26.470  34.450  1.00  0.00           H  
ATOM   2796  HD1 TYR A 269      55.600  24.910  32.910  1.00  0.00           H  
ATOM   2797  HD2 TYR A 269      51.700  25.110  31.500  1.00  0.00           H  
ATOM   2798  HE1 TYR A 269      56.430  25.480  30.950  1.00  0.00           H  
ATOM   2799  HE2 TYR A 269      52.640  24.990  29.160  1.00  0.00           H  
ATOM   2800  HH  TYR A 269      56.120  25.210  28.690  1.00  0.00           H  
ATOM   2801  N   MET A 270      51.980  23.790  36.790  1.00  0.00           N  
ATOM   2802  CA  MET A 270      51.630  23.030  38.060  1.00  0.00           C  
ATOM   2803  C   MET A 270      50.240  23.020  38.500  1.00  0.00           C  
ATOM   2804  O   MET A 270      49.730  21.990  38.910  1.00  0.00           O  
ATOM   2805  CB  MET A 270      52.580  23.480  39.110  1.00  0.00           C  
ATOM   2806  CG  MET A 270      53.770  22.520  39.060  1.00  0.00           C  
ATOM   2807  SD  MET A 270      55.170  22.950  40.130  1.00  0.00           S  
ATOM   2808  CE  MET A 270      56.170  21.500  39.800  1.00  0.00           C  
ATOM   2809  H   MET A 270      52.730  24.450  36.830  1.00  0.00           H  
ATOM   2810  N   ALA A 271      49.500  24.160  38.320  1.00  0.00           N  
ATOM   2811  CA  ALA A 271      48.080  24.400  38.540  1.00  0.00           C  
ATOM   2812  C   ALA A 271      47.090  23.690  37.630  1.00  0.00           C  
ATOM   2813  O   ALA A 271      46.140  23.030  38.060  1.00  0.00           O  
ATOM   2814  CB  ALA A 271      47.870  25.940  38.460  1.00  0.00           C  
ATOM   2815  H   ALA A 271      50.010  25.000  38.170  1.00  0.00           H  
ATOM   2816  N   VAL A 272      47.500  23.650  36.380  1.00  0.00           N  
ATOM   2817  CA  VAL A 272      46.840  22.790  35.340  1.00  0.00           C  
ATOM   2818  C   VAL A 272      47.060  21.300  35.640  1.00  0.00           C  
ATOM   2819  O   VAL A 272      46.060  20.610  35.960  1.00  0.00           O  
ATOM   2820  CB  VAL A 272      47.430  23.000  33.880  1.00  0.00           C  
ATOM   2821  CG1 VAL A 272      46.600  22.170  32.880  1.00  0.00           C  
ATOM   2822  CG2 VAL A 272      47.480  24.430  33.400  1.00  0.00           C  
ATOM   2823  H   VAL A 272      48.230  24.220  35.990  1.00  0.00           H  
ATOM   2824  N   GLN A 273      48.330  20.940  35.860  1.00  0.00           N  
ATOM   2825  CA  GLN A 273      48.680  19.590  36.320  1.00  0.00           C  
ATOM   2826  C   GLN A 273      47.940  19.140  37.620  1.00  0.00           C  
ATOM   2827  O   GLN A 273      47.150  18.200  37.600  1.00  0.00           O  
ATOM   2828  CB  GLN A 273      50.200  19.550  36.520  1.00  0.00           C  
ATOM   2829  CG  GLN A 273      50.800  19.520  35.100  1.00  0.00           C  
ATOM   2830  CD  GLN A 273      52.350  19.570  35.060  1.00  0.00           C  
ATOM   2831  NE2 GLN A 273      52.880  18.950  34.030  1.00  0.00           N  
ATOM   2832  OE1 GLN A 273      52.990  20.240  35.880  1.00  0.00           O  
ATOM   2833  H   GLN A 273      49.090  21.570  35.780  1.00  0.00           H  
ATOM   2834 1HE2 GLN A 273      52.400  18.430  33.330  1.00  0.00           H  
ATOM   2835 2HE2 GLN A 273      53.880  19.010  34.070  1.00  0.00           H  
ATOM   2836  N   HIS A 274      48.010  19.990  38.630  1.00  0.00           N  
ATOM   2837  CA  HIS A 274      47.320  19.700  39.870  1.00  0.00           C  
ATOM   2838  C   HIS A 274      45.790  19.570  39.790  1.00  0.00           C  
ATOM   2839  O   HIS A 274      45.360  18.470  40.120  1.00  0.00           O  
ATOM   2840  CB  HIS A 274      47.670  20.920  40.760  1.00  0.00           C  
ATOM   2841  CG  HIS A 274      47.910  20.500  42.230  1.00  0.00           C  
ATOM   2842  CD2 HIS A 274      49.030  20.650  42.860  1.00  0.00           C  
ATOM   2843  ND1 HIS A 274      46.990  20.390  43.180  1.00  0.00           N  
ATOM   2844  CE1 HIS A 274      47.520  20.560  44.380  1.00  0.00           C  
ATOM   2845  NE2 HIS A 274      48.810  20.710  44.160  1.00  0.00           N  
ATOM   2846  H   HIS A 274      48.570  20.810  38.600  1.00  0.00           H  
ATOM   2847  HD2 HIS A 274      49.950  20.880  42.310  1.00  0.00           H  
ATOM   2848  HE1 HIS A 274      47.040  20.400  45.350  1.00  0.00           H  
ATOM   2849  HE2 HIS A 274      49.440  20.760  44.930  1.00  0.00           H  
ATOM   2850  N   TYR A 275      45.080  20.600  39.250  1.00  0.00           N  
ATOM   2851  CA  TYR A 275      43.650  20.470  38.920  1.00  0.00           C  
ATOM   2852  C   TYR A 275      43.240  19.370  37.970  1.00  0.00           C  
ATOM   2853  O   TYR A 275      42.160  18.840  38.280  1.00  0.00           O  
ATOM   2854  CB  TYR A 275      43.110  21.790  38.410  1.00  0.00           C  
ATOM   2855  CG  TYR A 275      41.800  22.130  39.090  1.00  0.00           C  
ATOM   2856  CD1 TYR A 275      41.920  22.820  40.270  1.00  0.00           C  
ATOM   2857  CD2 TYR A 275      40.540  21.870  38.590  1.00  0.00           C  
ATOM   2858  CE1 TYR A 275      40.810  23.360  40.920  1.00  0.00           C  
ATOM   2859  CE2 TYR A 275      39.430  22.350  39.310  1.00  0.00           C  
ATOM   2860  CZ  TYR A 275      39.580  23.070  40.480  1.00  0.00           C  
ATOM   2861  OH  TYR A 275      38.530  23.260  41.360  1.00  0.00           O  
ATOM   2862  H   TYR A 275      45.490  21.500  39.400  1.00  0.00           H  
ATOM   2863  HD1 TYR A 275      42.910  23.040  40.690  1.00  0.00           H  
ATOM   2864  HD2 TYR A 275      40.430  21.530  37.560  1.00  0.00           H  
ATOM   2865  HE1 TYR A 275      40.980  24.090  41.710  1.00  0.00           H  
ATOM   2866  HE2 TYR A 275      38.460  22.260  38.830  1.00  0.00           H  
ATOM   2867  HH  TYR A 275      38.770  23.540  42.290  1.00  0.00           H  
ATOM   2868  N   ILE A 276      44.010  18.990  36.980  1.00  0.00           N  
ATOM   2869  CA  ILE A 276      43.700  17.780  36.190  1.00  0.00           C  
ATOM   2870  C   ILE A 276      43.680  16.560  37.080  1.00  0.00           C  
ATOM   2871  O   ILE A 276      42.700  15.840  37.250  1.00  0.00           O  
ATOM   2872  CB  ILE A 276      44.450  17.540  34.850  1.00  0.00           C  
ATOM   2873  CG1 ILE A 276      44.180  18.740  33.890  1.00  0.00           C  
ATOM   2874  CG2 ILE A 276      44.080  16.230  34.200  1.00  0.00           C  
ATOM   2875  CD  ILE A 276      45.250  18.860  32.850  1.00  0.00           C  
ATOM   2876  H   ILE A 276      44.950  19.280  36.790  1.00  0.00           H  
ATOM   2877  N   GLU A 277      44.830  16.390  37.780  1.00  0.00           N  
ATOM   2878  CA  GLU A 277      45.120  15.390  38.810  1.00  0.00           C  
ATOM   2879  C   GLU A 277      44.000  15.340  39.870  1.00  0.00           C  
ATOM   2880  O   GLU A 277      43.660  14.230  40.260  1.00  0.00           O  
ATOM   2881  CB  GLU A 277      46.480  15.500  39.450  1.00  0.00           C  
ATOM   2882  CG  GLU A 277      47.680  15.170  38.550  1.00  0.00           C  
ATOM   2883  CD  GLU A 277      48.910  14.790  39.370  1.00  0.00           C  
ATOM   2884  OE1 GLU A 277      50.060  14.930  38.860  1.00  0.00           O  
ATOM   2885  OE2 GLU A 277      48.730  14.320  40.520  1.00  0.00           O1-
ATOM   2886  H   GLU A 277      45.600  16.990  37.560  1.00  0.00           H  
ATOM   2887  N   THR A 278      43.580  16.470  40.490  1.00  0.00           N  
ATOM   2888  CA  THR A 278      42.480  16.530  41.560  1.00  0.00           C  
ATOM   2889  C   THR A 278      41.050  16.320  40.950  1.00  0.00           C  
ATOM   2890  O   THR A 278      40.240  15.810  41.670  1.00  0.00           O  
ATOM   2891  CB  THR A 278      42.410  17.850  42.310  1.00  0.00           C  
ATOM   2892  CG2 THR A 278      41.650  17.840  43.660  1.00  0.00           C  
ATOM   2893  OG1 THR A 278      43.780  18.190  42.520  1.00  0.00           O  
ATOM   2894  H   THR A 278      44.110  17.320  40.420  1.00  0.00           H  
ATOM   2895  HG1 THR A 278      43.780  19.060  43.010  1.00  0.00           H  
ATOM   2896  N   LEU A 279      40.830  16.690  39.760  1.00  0.00           N  
ATOM   2897  CA  LEU A 279      39.560  16.290  39.130  1.00  0.00           C  
ATOM   2898  C   LEU A 279      39.610  14.790  38.690  1.00  0.00           C  
ATOM   2899  O   LEU A 279      38.790  14.040  39.210  1.00  0.00           O  
ATOM   2900  CB  LEU A 279      39.170  16.970  37.850  1.00  0.00           C  
ATOM   2901  CG  LEU A 279      38.700  18.380  38.130  1.00  0.00           C  
ATOM   2902  CD1 LEU A 279      38.520  19.200  36.860  1.00  0.00           C  
ATOM   2903  CD2 LEU A 279      37.420  18.410  38.910  1.00  0.00           C  
ATOM   2904  H   LEU A 279      41.530  17.090  39.170  1.00  0.00           H  
ATOM   2905  N   GLN A 280      40.680  14.370  37.970  1.00  0.00           N  
ATOM   2906  CA  GLN A 280      40.800  12.930  37.570  1.00  0.00           C  
ATOM   2907  C   GLN A 280      41.270  11.960  38.670  1.00  0.00           C  
ATOM   2908  O   GLN A 280      42.330  11.280  38.640  1.00  0.00           O  
ATOM   2909  CB  GLN A 280      41.610  12.830  36.250  1.00  0.00           C  
ATOM   2910  CG  GLN A 280      41.300  11.590  35.500  1.00  0.00           C  
ATOM   2911  CD  GLN A 280      42.260  11.290  34.390  1.00  0.00           C  
ATOM   2912  NE2 GLN A 280      43.130  10.270  34.680  1.00  0.00           N  
ATOM   2913  OE1 GLN A 280      42.110  11.720  33.250  1.00  0.00           O  
ATOM   2914  H   GLN A 280      41.500  14.940  37.880  1.00  0.00           H  
ATOM   2915 1HE2 GLN A 280      42.930   9.740  35.510  1.00  0.00           H  
ATOM   2916 2HE2 GLN A 280      43.850   9.970  34.050  1.00  0.00           H  
ATOM   2917  N   ARG A 281      40.280  11.650  39.510  1.00  0.00           N  
ATOM   2918  CA  ARG A 281      40.380  10.660  40.670  1.00  0.00           C  
ATOM   2919  C   ARG A 281      39.830   9.220  40.600  1.00  0.00           C  
ATOM   2920  CB  ARG A 281      40.140  11.290  42.040  1.00  0.00           C  
ATOM   2921  CG  ARG A 281      41.140  12.430  42.320  1.00  0.00           C  
ATOM   2922  CD  ARG A 281      42.460  11.960  42.930  1.00  0.00           C  
ATOM   2923  NE  ARG A 281      43.490  12.990  42.850  1.00  0.00           N  
ATOM   2924  CZ  ARG A 281      43.750  13.850  43.790  1.00  0.00           C  
ATOM   2925  NH1 ARG A 281      43.040  13.970  44.930  1.00  0.00           N1+
ATOM   2926  NH2 ARG A 281      44.900  14.500  43.790  1.00  0.00           N  
ATOM   2927  O1  ARG A 281      38.630   9.180  40.390  1.00  0.00           O  
ATOM   2928  O2  ARG A 281      40.550   8.290  40.400  1.00  0.00           O  
ATOM   2929  H   ARG A 281      39.340  12.010  39.500  1.00  0.00           H  
ATOM   2930  HE  ARG A 281      43.960  13.130  41.980  1.00  0.00           H  
ATOM   2931 1HH1 ARG A 281      42.330  13.340  45.230  1.00  0.00           H  
ATOM   2932 2HH1 ARG A 281      43.420  14.510  45.680  1.00  0.00           H  
ATOM   2933 1HH2 ARG A 281      45.660  14.170  43.230  1.00  0.00           H  
ATOM   2934 2HH2 ARG A 281      45.100  15.160  44.520  1.00  0.00           H  
ATOM   2935  N   GLU B   1      48.530  66.860  44.600  1.00  0.00           N  
ATOM   2936  CA  GLU B   1      49.990  67.150  44.550  1.00  0.00           C  
ATOM   2937  C   GLU B   1      50.600  66.490  43.280  1.00  0.00           C  
ATOM   2938  O   GLU B   1      50.470  65.310  43.150  1.00  0.00           O  
ATOM   2939  CB  GLU B   1      50.660  66.530  45.780  1.00  0.00           C  
ATOM   2940  CG  GLU B   1      52.120  67.020  45.980  1.00  0.00           C  
ATOM   2941  CD  GLU B   1      52.760  66.310  47.190  1.00  0.00           C  
ATOM   2942  OE1 GLU B   1      53.350  67.010  48.030  1.00  0.00           O  
ATOM   2943  OE2 GLU B   1      52.420  65.120  47.370  1.00  0.00           O1-
ATOM   2944  H1  GLU B   1      48.090  67.320  43.830  1.00  0.00           H  
ATOM   2945  H2  GLU B   1      48.240  65.900  44.570  1.00  0.00           H  
ATOM   2946  H3  GLU B   1      48.190  67.250  45.450  1.00  0.00           H  
ATOM   2947  N   PRO B   2      51.480  67.240  42.590  1.00  0.00           N  
ATOM   2948  CA  PRO B   2      52.250  66.680  41.470  1.00  0.00           C  
ATOM   2949  C   PRO B   2      53.370  65.630  41.940  1.00  0.00           C  
ATOM   2950  O   PRO B   2      54.200  65.960  42.770  1.00  0.00           O  
ATOM   2951  CB  PRO B   2      52.840  67.880  40.720  1.00  0.00           C  
ATOM   2952  CG  PRO B   2      53.050  68.810  41.900  1.00  0.00           C  
ATOM   2953  CD  PRO B   2      51.800  68.660  42.720  1.00  0.00           C  
ATOM   2954  N   LYS B   3      53.500  64.450  41.370  1.00  0.00           N  
ATOM   2955  CA  LYS B   3      54.430  63.440  41.790  1.00  0.00           C  
ATOM   2956  C   LYS B   3      54.710  62.300  40.840  1.00  0.00           C  
ATOM   2957  O   LYS B   3      53.830  61.860  40.100  1.00  0.00           O  
ATOM   2958  CB  LYS B   3      54.130  62.720  43.090  1.00  0.00           C  
ATOM   2959  CG  LYS B   3      52.760  62.130  43.160  1.00  0.00           C  
ATOM   2960  CD  LYS B   3      52.250  61.430  44.400  1.00  0.00           C  
ATOM   2961  CE  LYS B   3      52.290  62.400  45.640  1.00  0.00           C  
ATOM   2962  NZ  LYS B   3      51.990  61.830  46.950  1.00  0.00           N1+
ATOM   2963  H   LYS B   3      52.830  64.160  40.690  1.00  0.00           H  
ATOM   2964  HZ1 LYS B   3      51.600  62.550  47.510  1.00  0.00           H  
ATOM   2965  HZ2 LYS B   3      51.250  61.160  46.810  1.00  0.00           H  
ATOM   2966  HZ3 LYS B   3      52.790  61.340  47.290  1.00  0.00           H  
ATOM   2967  N   SER B   4      55.980  61.880  40.630  1.00  0.00           N  
ATOM   2968  CA  SER B   4      56.290  60.620  39.820  1.00  0.00           C  
ATOM   2969  C   SER B   4      56.550  59.390  40.620  1.00  0.00           C  
ATOM   2970  O   SER B   4      57.520  59.300  41.250  1.00  0.00           O  
ATOM   2971  CB  SER B   4      57.540  60.920  38.940  1.00  0.00           C  
ATOM   2972  OG  SER B   4      57.630  60.110  37.760  1.00  0.00           O  
ATOM   2973  H   SER B   4      56.730  62.440  40.960  1.00  0.00           H  
ATOM   2974  HG  SER B   4      58.420  60.450  37.260  1.00  0.00           H  
ATOM   2975  N   PRO B   5      55.640  58.390  40.520  1.00  0.00           N  
ATOM   2976  CA  PRO B   5      55.940  57.060  41.110  1.00  0.00           C  
ATOM   2977  C   PRO B   5      57.120  56.350  40.590  1.00  0.00           C  
ATOM   2978  O   PRO B   5      57.930  56.900  39.830  1.00  0.00           O  
ATOM   2979  CB  PRO B   5      54.630  56.270  40.970  1.00  0.00           C  
ATOM   2980  CG  PRO B   5      54.080  56.880  39.700  1.00  0.00           C  
ATOM   2981  CD  PRO B   5      54.400  58.380  39.770  1.00  0.00           C  
ATOM   2982  N   GLY B   6      57.390  55.280  41.220  1.00  0.00           N  
ATOM   2983  CA  GLY B   6      58.460  54.360  40.810  1.00  0.00           C  
ATOM   2984  C   GLY B   6      58.210  53.500  39.600  1.00  0.00           C  
ATOM   2985  O   GLY B   6      57.210  53.700  38.930  1.00  0.00           O  
ATOM   2986  H   GLY B   6      57.010  54.990  42.100  1.00  0.00           H  
ATOM   2987  N   GLU B   7      59.330  52.840  39.200  1.00  0.00           N  
ATOM   2988  CA  GLU B   7      59.330  51.850  38.040  1.00  0.00           C  
ATOM   2989  C   GLU B   7      59.480  50.430  38.520  1.00  0.00           C  
ATOM   2990  O   GLU B   7      60.300  50.130  39.410  1.00  0.00           O  
ATOM   2991  CB  GLU B   7      60.380  52.160  36.970  1.00  0.00           C  
ATOM   2992  CG  GLU B   7      60.060  53.480  36.220  1.00  0.00           C  
ATOM   2993  CD  GLU B   7      61.260  53.920  35.380  1.00  0.00           C  
ATOM   2994  OE1 GLU B   7      61.010  54.240  34.220  1.00  0.00           O  
ATOM   2995  OE2 GLU B   7      62.430  53.930  35.790  1.00  0.00           O1-
ATOM   2996  H   GLU B   7      60.180  52.880  39.730  1.00  0.00           H  
ATOM   2997  N   Y2P B   8      58.540  49.580  38.150  1.00  0.00           N  
ATOM   2998  CA  Y2P B   8      58.570  48.190  38.660  1.00  0.00           C  
ATOM   2999  C   Y2P B   8      59.760  47.320  38.220  1.00  0.00           C  
ATOM   3000  O   Y2P B   8      60.110  47.350  37.040  1.00  0.00           O  
ATOM   3001  CB  Y2P B   8      57.240  47.550  38.370  1.00  0.00           C  
ATOM   3002  CG  Y2P B   8      56.940  46.410  39.260  1.00  0.00           C  
ATOM   3003  CD1 Y2P B   8      56.820  45.080  38.710  1.00  0.00           C  
ATOM   3004  CD2 Y2P B   8      56.250  46.640  40.430  1.00  0.00           C  
ATOM   3005  CE1 Y2P B   8      56.040  44.120  39.290  1.00  0.00           C  
ATOM   3006  CE2 Y2P B   8      55.450  45.600  40.980  1.00  0.00           C  
ATOM   3007  CZ  Y2P B   8      55.340  44.330  40.460  1.00  0.00           C  
ATOM   3008  OH  Y2P B   8      54.880  43.290  41.220  1.00  0.00           O  
ATOM   3009  OI1 Y2P B   8      52.890  41.930  42.010  1.00  0.00           O  
ATOM   3010  OI2 Y2P B   8      53.270  43.990  43.020  1.00  0.00           O  
ATOM   3011  OI3 Y2P B   8      52.500  43.850  40.780  1.00  0.00           O  
ATOM   3012  PT  Y2P B   8      53.410  43.250  41.760  1.00  0.00           P  
ATOM   3013  H   Y2P B   8      57.790  49.840  37.540  1.00  0.00           H  
ATOM   3014  HD1 Y2P B   8      57.340  44.890  37.770  1.00  0.00           H  
ATOM   3015  HD2 Y2P B   8      56.040  47.670  40.720  1.00  0.00           H  
ATOM   3016  HE1 Y2P B   8      56.090  43.130  38.830  1.00  0.00           H  
ATOM   3017  HE2 Y2P B   8      54.790  45.860  41.810  1.00  0.00           H  
ATOM   3018  N   VAL B   9      60.250  46.480  39.180  1.00  0.00           N  
ATOM   3019  CA  VAL B   9      61.160  45.310  38.900  1.00  0.00           C  
ATOM   3020  C   VAL B   9      60.670  44.040  39.520  1.00  0.00           C  
ATOM   3021  O   VAL B   9      60.970  43.670  40.700  1.00  0.00           O  
ATOM   3022  CB  VAL B   9      62.620  45.650  39.280  1.00  0.00           C  
ATOM   3023  CG1 VAL B   9      63.190  46.680  38.240  1.00  0.00           C  
ATOM   3024  CG2 VAL B   9      62.880  46.150  40.670  1.00  0.00           C  
ATOM   3025  H   VAL B   9      59.950  46.620  40.120  1.00  0.00           H  
ATOM   3026  N   ASN B  10      60.180  43.230  38.580  1.00  0.00           N  
ATOM   3027  CA  ASN B  10      59.270  42.080  38.930  1.00  0.00           C  
ATOM   3028  C   ASN B  10      59.150  41.590  40.320  1.00  0.00           C  
ATOM   3029  O   ASN B  10      58.090  41.670  40.890  1.00  0.00           O  
ATOM   3030  CB  ASN B  10      59.450  40.890  37.990  1.00  0.00           C  
ATOM   3031  CG  ASN B  10      58.180  39.960  37.910  1.00  0.00           C  
ATOM   3032  ND2 ASN B  10      57.280  40.350  37.040  1.00  0.00           N  
ATOM   3033  OD1 ASN B  10      57.820  39.050  38.670  1.00  0.00           O  
ATOM   3034  H   ASN B  10      60.400  43.300  37.610  1.00  0.00           H  
ATOM   3035 1HD2 ASN B  10      57.390  41.210  36.550  1.00  0.00           H  
ATOM   3036 2HD2 ASN B  10      56.670  39.590  36.790  1.00  0.00           H  
ATOM   3037  N   ILE B  11      60.180  40.830  40.650  1.00  0.00           N  
ATOM   3038  CA  ILE B  11      60.380  40.360  42.060  1.00  0.00           C  
ATOM   3039  C   ILE B  11      61.490  41.030  42.930  1.00  0.00           C  
ATOM   3040  O   ILE B  11      61.610  40.690  44.120  1.00  0.00           O  
ATOM   3041  CB  ILE B  11      60.430  38.820  42.160  1.00  0.00           C  
ATOM   3042  CG1 ILE B  11      61.440  38.220  41.140  1.00  0.00           C  
ATOM   3043  CG2 ILE B  11      59.050  38.240  42.130  1.00  0.00           C  
ATOM   3044  CD  ILE B  11      62.830  38.050  41.710  1.00  0.00           C  
ATOM   3045  H   ILE B  11      60.920  40.680  40.000  1.00  0.00           H  
ATOM   3046  N   GLU B  12      62.190  42.030  42.400  1.00  0.00           N  
ATOM   3047  CA  GLU B  12      63.360  42.560  43.110  1.00  0.00           C  
ATOM   3048  C   GLU B  12      63.220  43.720  44.070  1.00  0.00           C  
ATOM   3049  O   GLU B  12      63.830  43.780  45.120  1.00  0.00           O  
ATOM   3050  CB  GLU B  12      64.530  42.740  42.120  1.00  0.00           C  
ATOM   3051  CG  GLU B  12      65.090  41.370  41.750  1.00  0.00           C  
ATOM   3052  CD  GLU B  12      66.110  41.450  40.640  1.00  0.00           C  
ATOM   3053  OE1 GLU B  12      65.780  40.870  39.550  1.00  0.00           O  
ATOM   3054  OE2 GLU B  12      67.140  42.130  40.800  1.00  0.00           O1-
ATOM   3055  H   GLU B  12      61.710  42.660  41.780  1.00  0.00           H  
ATOM   3056  N   PHE B  13      62.260  44.520  43.650  1.00  0.00           N  
ATOM   3057  CA  PHE B  13      61.630  45.600  44.450  1.00  0.00           C  
ATOM   3058  C   PHE B  13      62.510  46.790  44.850  1.00  0.00           C  
ATOM   3059  CB  PHE B  13      60.700  45.140  45.540  1.00  0.00           C  
ATOM   3060  CG  PHE B  13      59.610  44.230  45.050  1.00  0.00           C  
ATOM   3061  CD1 PHE B  13      58.610  44.820  44.310  1.00  0.00           C  
ATOM   3062  CD2 PHE B  13      59.630  42.860  45.310  1.00  0.00           C  
ATOM   3063  CE1 PHE B  13      57.590  44.060  43.790  1.00  0.00           C  
ATOM   3064  CE2 PHE B  13      58.640  42.130  44.740  1.00  0.00           C  
ATOM   3065  CZ  PHE B  13      57.640  42.700  43.950  1.00  0.00           C  
ATOM   3066  O1  PHE B  13      62.310  47.810  44.170  1.00  0.00           O  
ATOM   3067  O2  PHE B  13      63.370  46.700  45.720  1.00  0.00           O  
ATOM   3068  H   PHE B  13      62.040  44.540  42.670  1.00  0.00           H  
ATOM   3069  HD1 PHE B  13      58.530  45.900  44.220  1.00  0.00           H  
ATOM   3070  HD2 PHE B  13      60.420  42.510  45.980  1.00  0.00           H  
ATOM   3071  HE1 PHE B  13      57.040  44.400  42.920  1.00  0.00           H  
ATOM   3072  HE2 PHE B  13      58.660  41.050  44.880  1.00  0.00           H  
ATOM   3073  HZ  PHE B  13      57.040  42.000  43.370  1.00  0.00           H  
ENDMDL
MODEL        2
ATOM      1  N   GLY A   5      55.562  24.502  20.447  1.00  0.00           N  
ATOM      2  CA  GLY A   5      55.500  24.268  21.960  1.00  0.00           C  
ATOM      3  C   GLY A   5      54.914  25.470  22.680  1.00  0.00           C  
ATOM      4  O   GLY A   5      55.057  26.659  22.312  1.00  0.00           O  
ATOM      5  H1  GLY A   5      54.671  24.719  20.064  1.00  0.00           H  
ATOM      6  H2  GLY A   5      56.109  25.303  20.219  1.00  0.00           H  
ATOM      7  H3  GLY A   5      56.011  23.715  20.016  1.00  0.00           H  
ATOM      8  N   PHE A   6      54.542  25.231  23.916  1.00  0.00           N  
ATOM      9  CA  PHE A   6      53.916  26.270  24.730  1.00  0.00           C  
ATOM     10  C   PHE A   6      54.894  27.424  25.145  1.00  0.00           C  
ATOM     11  O   PHE A   6      54.621  28.516  24.644  1.00  0.00           O  
ATOM     12  CB  PHE A   6      52.974  25.696  25.819  1.00  0.00           C  
ATOM     13  CG  PHE A   6      52.361  26.428  27.049  1.00  0.00           C  
ATOM     14  CD1 PHE A   6      52.747  27.661  27.519  1.00  0.00           C  
ATOM     15  CD2 PHE A   6      51.571  25.674  27.899  1.00  0.00           C  
ATOM     16  CE1 PHE A   6      52.428  28.127  28.791  1.00  0.00           C  
ATOM     17  CE2 PHE A   6      51.178  26.122  29.169  1.00  0.00           C  
ATOM     18  CZ  PHE A   6      51.660  27.330  29.629  1.00  0.00           C  
ATOM     19  H   PHE A   6      54.406  24.290  24.214  1.00  0.00           H  
ATOM     20  HD1 PHE A   6      53.200  28.456  26.932  1.00  0.00           H  
ATOM     21  HD2 PHE A   6      51.185  24.697  27.619  1.00  0.00           H  
ATOM     22  HE1 PHE A   6      52.761  29.160  28.933  1.00  0.00           H  
ATOM     23  HE2 PHE A   6      50.468  25.586  29.804  1.00  0.00           H  
ATOM     24  HZ  PHE A   6      51.398  27.743  30.606  1.00  0.00           H  
ATOM     25  N   TRP A   7      56.093  27.028  25.664  1.00  0.00           N  
ATOM     26  CA  TRP A   7      57.223  27.914  25.899  1.00  0.00           C  
ATOM     27  C   TRP A   7      57.591  28.770  24.680  1.00  0.00           C  
ATOM     28  O   TRP A   7      57.629  29.987  24.695  1.00  0.00           O  
ATOM     29  CB  TRP A   7      58.382  27.201  26.586  1.00  0.00           C  
ATOM     30  CG  TRP A   7      59.579  28.074  27.032  1.00  0.00           C  
ATOM     31  CD1 TRP A   7      59.631  28.891  28.122  1.00  0.00           C  
ATOM     32  CD2 TRP A   7      60.789  28.261  26.400  1.00  0.00           C  
ATOM     33  CE2 TRP A   7      61.458  29.325  27.073  1.00  0.00           C  
ATOM     34  CE3 TRP A   7      61.396  27.953  25.198  1.00  0.00           C  
ATOM     35  NE1 TRP A   7      60.738  29.571  28.149  1.00  0.00           N  
ATOM     36  CZ2 TRP A   7      62.612  30.024  26.659  1.00  0.00           C  
ATOM     37  CZ3 TRP A   7      62.537  28.624  24.694  1.00  0.00           C  
ATOM     38  CH2 TRP A   7      63.155  29.584  25.446  1.00  0.00           C  
ATOM     39  H   TRP A   7      56.273  26.087  25.970  1.00  0.00           H  
ATOM     40  HD1 TRP A   7      58.776  28.972  28.789  1.00  0.00           H  
ATOM     41  HE1 TRP A   7      60.893  30.323  28.794  1.00  0.00           H  
ATOM     42  HE3 TRP A   7      60.968  27.083  24.689  1.00  0.00           H  
ATOM     43  HZ2 TRP A   7      62.818  30.932  27.228  1.00  0.00           H  
ATOM     44  HZ3 TRP A   7      63.071  28.191  23.836  1.00  0.00           H  
ATOM     45  HH2 TRP A   7      64.209  29.782  25.226  1.00  0.00           H  
ATOM     46  N   GLU A   8      57.681  28.098  23.529  1.00  0.00           N  
ATOM     47  CA  GLU A   8      58.116  28.772  22.269  1.00  0.00           C  
ATOM     48  C   GLU A   8      57.128  29.821  21.829  1.00  0.00           C  
ATOM     49  O   GLU A   8      57.512  31.005  21.666  1.00  0.00           O  
ATOM     50  CB  GLU A   8      58.681  27.952  21.133  1.00  0.00           C  
ATOM     51  CG  GLU A   8      59.649  26.915  21.670  1.00  0.00           C  
ATOM     52  CD  GLU A   8      59.082  25.495  21.831  1.00  0.00           C  
ATOM     53  OE1 GLU A   8      58.907  24.891  20.781  1.00  0.00           O  
ATOM     54  OE2 GLU A   8      58.894  25.058  22.997  1.00  0.00           O1-
ATOM     55  H   GLU A   8      57.820  27.100  23.594  1.00  0.00           H  
ATOM     56  N   GLU A   9      55.808  29.536  21.727  1.00  0.00           N  
ATOM     57  CA  GLU A   9      54.779  30.468  21.278  1.00  0.00           C  
ATOM     58  C   GLU A   9      54.647  31.590  22.341  1.00  0.00           C  
ATOM     59  O   GLU A   9      54.442  32.752  22.011  1.00  0.00           O  
ATOM     60  CB  GLU A   9      53.436  29.791  20.878  1.00  0.00           C  
ATOM     61  CG  GLU A   9      53.563  28.835  19.662  1.00  0.00           C  
ATOM     62  CD  GLU A   9      52.269  28.257  19.162  1.00  0.00           C  
ATOM     63  OE1 GLU A   9      52.361  27.428  18.219  1.00  0.00           O  
ATOM     64  OE2 GLU A   9      51.148  28.522  19.681  1.00  0.00           O1-
ATOM     65  H   GLU A   9      55.510  28.578  21.841  1.00  0.00           H  
ATOM     66  N   PHE A  10      54.714  31.176  23.595  1.00  0.00           N  
ATOM     67  CA  PHE A  10      54.743  32.202  24.709  1.00  0.00           C  
ATOM     68  C   PHE A  10      55.983  33.095  24.663  1.00  0.00           C  
ATOM     69  O   PHE A  10      55.898  34.267  24.992  1.00  0.00           O  
ATOM     70  CB  PHE A  10      54.625  31.434  26.055  1.00  0.00           C  
ATOM     71  CG  PHE A  10      54.931  32.180  27.395  1.00  0.00           C  
ATOM     72  CD1 PHE A  10      54.025  33.048  28.021  1.00  0.00           C  
ATOM     73  CD2 PHE A  10      56.030  31.861  28.145  1.00  0.00           C  
ATOM     74  CE1 PHE A  10      54.299  33.537  29.284  1.00  0.00           C  
ATOM     75  CE2 PHE A  10      56.328  32.370  29.393  1.00  0.00           C  
ATOM     76  CZ  PHE A  10      55.506  33.315  29.900  1.00  0.00           C  
ATOM     77  H   PHE A  10      54.720  30.204  23.828  1.00  0.00           H  
ATOM     78  HD1 PHE A  10      53.107  33.400  27.540  1.00  0.00           H  
ATOM     79  HD2 PHE A  10      56.611  30.961  27.938  1.00  0.00           H  
ATOM     80  HE1 PHE A  10      53.563  34.127  29.841  1.00  0.00           H  
ATOM     81  HE2 PHE A  10      57.313  32.240  29.856  1.00  0.00           H  
ATOM     82  HZ  PHE A  10      55.804  33.988  30.705  1.00  0.00           H  
ATOM     83  N   GLU A  11      57.193  32.591  24.357  1.00  0.00           N  
ATOM     84  CA  GLU A  11      58.387  33.493  24.232  1.00  0.00           C  
ATOM     85  C   GLU A  11      58.161  34.557  23.143  1.00  0.00           C  
ATOM     86  O   GLU A  11      58.050  35.748  23.499  1.00  0.00           O  
ATOM     87  CB  GLU A  11      59.753  32.817  23.947  1.00  0.00           C  
ATOM     88  CG  GLU A  11      60.513  32.205  25.122  1.00  0.00           C  
ATOM     89  CD  GLU A  11      61.234  33.251  25.953  1.00  0.00           C  
ATOM     90  OE1 GLU A  11      61.406  32.996  27.162  1.00  0.00           O  
ATOM     91  OE2 GLU A  11      61.915  34.124  25.377  1.00  0.00           O1-
ATOM     92  H   GLU A  11      57.405  31.620  24.385  1.00  0.00           H  
ATOM     93  N   THR A  12      58.005  34.085  21.930  1.00  0.00           N  
ATOM     94  CA  THR A  12      57.797  35.037  20.812  1.00  0.00           C  
ATOM     95  C   THR A  12      56.572  35.908  20.924  1.00  0.00           C  
ATOM     96  O   THR A  12      56.535  36.982  20.357  1.00  0.00           O  
ATOM     97  CB  THR A  12      57.694  34.347  19.467  1.00  0.00           C  
ATOM     98  CG2 THR A  12      59.160  33.895  19.175  1.00  0.00           C  
ATOM     99  OG1 THR A  12      56.792  33.169  19.508  1.00  0.00           O  
ATOM    100  H   THR A  12      57.871  33.108  21.744  1.00  0.00           H  
ATOM    101  HG1 THR A  12      57.053  32.478  18.842  1.00  0.00           H  
ATOM    102  N   LEU A  13      55.485  35.422  21.566  1.00  0.00           N  
ATOM    103  CA  LEU A  13      54.362  36.325  21.972  1.00  0.00           C  
ATOM    104  C   LEU A  13      54.767  37.585  22.739  1.00  0.00           C  
ATOM    105  O   LEU A  13      54.318  38.713  22.482  1.00  0.00           O  
ATOM    106  CB  LEU A  13      53.243  35.541  22.611  1.00  0.00           C  
ATOM    107  CG  LEU A  13      51.859  36.230  22.776  1.00  0.00           C  
ATOM    108  CD1 LEU A  13      51.331  36.637  21.404  1.00  0.00           C  
ATOM    109  CD2 LEU A  13      50.999  35.173  23.426  1.00  0.00           C  
ATOM    110  H   LEU A  13      55.366  34.441  21.678  1.00  0.00           H  
ATOM    111  N   GLN A  14      55.479  37.424  23.867  1.00  0.00           N  
ATOM    112  CA  GLN A  14      55.942  38.596  24.649  1.00  0.00           C  
ATOM    113  C   GLN A  14      56.879  39.578  23.987  1.00  0.00           C  
ATOM    114  O   GLN A  14      56.831  40.802  24.287  1.00  0.00           O  
ATOM    115  CB  GLN A  14      56.588  38.119  25.998  1.00  0.00           C  
ATOM    116  CG  GLN A  14      55.649  37.357  26.914  1.00  0.00           C  
ATOM    117  CD  GLN A  14      56.495  36.728  28.049  1.00  0.00           C  
ATOM    118  NE2 GLN A  14      56.851  35.492  27.805  1.00  0.00           N  
ATOM    119  OE1 GLN A  14      56.935  37.387  29.009  1.00  0.00           O  
ATOM    120  H   GLN A  14      55.367  36.610  24.435  1.00  0.00           H  
ATOM    121 1HE2 GLN A  14      56.484  34.996  27.019  1.00  0.00           H  
ATOM    122 2HE2 GLN A  14      57.574  35.095  28.365  1.00  0.00           H  
ATOM    123  N   GLN A  15      57.474  39.085  22.903  1.00  0.00           N  
ATOM    124  CA  GLN A  15      58.249  39.920  21.951  1.00  0.00           C  
ATOM    125  C   GLN A  15      57.444  40.857  21.018  1.00  0.00           C  
ATOM    126  O   GLN A  15      57.891  41.946  20.725  1.00  0.00           O  
ATOM    127  CB  GLN A  15      59.079  38.865  21.290  1.00  0.00           C  
ATOM    128  CG  GLN A  15      60.529  38.835  21.749  1.00  0.00           C  
ATOM    129  CD  GLN A  15      60.595  38.356  23.224  1.00  0.00           C  
ATOM    130  NE2 GLN A  15      60.678  37.077  23.446  1.00  0.00           N  
ATOM    131  OE1 GLN A  15      60.743  39.230  24.139  1.00  0.00           O  
ATOM    132  H   GLN A  15      57.453  38.106  22.721  1.00  0.00           H  
ATOM    133 1HE2 GLN A  15      60.815  36.407  22.708  1.00  0.00           H  
ATOM    134 2HE2 GLN A  15      60.984  36.796  24.364  1.00  0.00           H  
ATOM    135  N   GLN A  16      56.188  40.476  20.919  1.00  0.00           N  
ATOM    136  CA  GLN A  16      55.146  41.223  20.216  1.00  0.00           C  
ATOM    137  C   GLN A  16      54.664  42.503  20.921  1.00  0.00           C  
ATOM    138  O   GLN A  16      53.610  43.011  20.673  1.00  0.00           O  
ATOM    139  CB  GLN A  16      53.927  40.263  19.924  1.00  0.00           C  
ATOM    140  CG  GLN A  16      54.153  39.152  18.870  1.00  0.00           C  
ATOM    141  CD  GLN A  16      53.465  39.230  17.595  1.00  0.00           C  
ATOM    142  NE2 GLN A  16      53.591  38.166  16.806  1.00  0.00           N  
ATOM    143  OE1 GLN A  16      52.796  40.149  17.211  1.00  0.00           O  
ATOM    144  H   GLN A  16      55.873  39.649  21.400  1.00  0.00           H  
ATOM    145 1HE2 GLN A  16      54.120  37.396  17.163  1.00  0.00           H  
ATOM    146 2HE2 GLN A  16      53.117  38.279  15.935  1.00  0.00           H  
ATOM    147  N   GLU A  17      55.598  43.081  21.736  1.00  0.00           N  
ATOM    148  CA  GLU A  17      55.300  44.217  22.623  1.00  0.00           C  
ATOM    149  C   GLU A  17      54.547  45.382  21.955  1.00  0.00           C  
ATOM    150  O   GLU A  17      53.362  45.680  22.268  1.00  0.00           O  
ATOM    151  CB  GLU A  17      56.539  44.760  23.385  1.00  0.00           C  
ATOM    152  CG  GLU A  17      57.372  43.753  24.195  1.00  0.00           C  
ATOM    153  CD  GLU A  17      58.631  44.393  24.640  1.00  0.00           C  
ATOM    154  OE1 GLU A  17      59.713  44.140  24.106  1.00  0.00           O  
ATOM    155  OE2 GLU A  17      58.602  44.954  25.770  1.00  0.00           O1-
ATOM    156  H   GLU A  17      56.561  42.800  21.778  1.00  0.00           H  
ATOM    157  N   CYS A  18      55.049  45.857  20.806  1.00  0.00           N  
ATOM    158  CA  CYS A  18      54.377  46.890  19.935  1.00  0.00           C  
ATOM    159  C   CYS A  18      52.939  46.522  19.464  1.00  0.00           C  
ATOM    160  O   CYS A  18      52.144  47.453  19.254  1.00  0.00           O  
ATOM    161  CB  CYS A  18      55.176  47.208  18.640  1.00  0.00           C  
ATOM    162  SG  CYS A  18      55.396  45.734  17.533  1.00  0.00           S  
ATOM    163  H   CYS A  18      55.967  45.679  20.474  1.00  0.00           H  
ATOM    164  HG  CYS A  18      56.204  46.359  16.680  1.00  0.00           H  
ATOM    165  N   LYS A  19      52.690  45.316  19.109  1.00  0.00           N  
ATOM    166  CA  LYS A  19      51.334  44.843  18.742  1.00  0.00           C  
ATOM    167  C   LYS A  19      50.448  44.626  19.995  1.00  0.00           C  
ATOM    168  O   LYS A  19      49.258  44.617  19.907  1.00  0.00           O  
ATOM    169  CB  LYS A  19      51.474  43.477  18.019  1.00  0.00           C  
ATOM    170  CG  LYS A  19      52.526  43.481  16.859  1.00  0.00           C  
ATOM    171  CD  LYS A  19      52.033  44.347  15.678  1.00  0.00           C  
ATOM    172  CE  LYS A  19      52.942  44.290  14.415  1.00  0.00           C  
ATOM    173  NZ  LYS A  19      52.565  43.271  13.380  1.00  0.00           N1+
ATOM    174  H   LYS A  19      53.422  44.639  19.150  1.00  0.00           H  
ATOM    175  HZ1 LYS A  19      53.188  43.266  12.587  1.00  0.00           H  
ATOM    176  HZ2 LYS A  19      52.399  42.389  13.798  1.00  0.00           H  
ATOM    177  HZ3 LYS A  19      51.688  43.567  13.007  1.00  0.00           H  
ATOM    178  N   LEU A  20      51.017  44.234  21.110  1.00  0.00           N  
ATOM    179  CA  LEU A  20      50.383  44.064  22.478  1.00  0.00           C  
ATOM    180  C   LEU A  20      49.863  45.294  23.202  1.00  0.00           C  
ATOM    181  O   LEU A  20      48.976  45.337  24.047  1.00  0.00           O  
ATOM    182  CB  LEU A  20      51.230  43.233  23.457  1.00  0.00           C  
ATOM    183  CG  LEU A  20      51.192  41.740  23.039  1.00  0.00           C  
ATOM    184  CD1 LEU A  20      52.445  41.003  23.581  1.00  0.00           C  
ATOM    185  CD2 LEU A  20      49.916  41.023  23.619  1.00  0.00           C  
ATOM    186  H   LEU A  20      51.975  43.943  21.108  1.00  0.00           H  
ATOM    187  N   LEU A  21      50.694  46.340  23.078  1.00  0.00           N  
ATOM    188  CA  LEU A  21      50.627  47.642  23.710  1.00  0.00           C  
ATOM    189  C   LEU A  21      49.702  48.735  23.081  1.00  0.00           C  
ATOM    190  O   LEU A  21      50.178  49.543  22.259  1.00  0.00           O  
ATOM    191  CB  LEU A  21      52.041  48.259  23.750  1.00  0.00           C  
ATOM    192  CG  LEU A  21      52.708  47.853  25.095  1.00  0.00           C  
ATOM    193  CD1 LEU A  21      54.211  47.887  24.969  1.00  0.00           C  
ATOM    194  CD2 LEU A  21      52.129  48.752  26.139  1.00  0.00           C  
ATOM    195  H   LEU A  21      51.591  46.197  22.662  1.00  0.00           H  
ATOM    196  N   TYR A  22      48.393  48.626  23.232  1.00  0.00           N  
ATOM    197  CA  TYR A  22      47.287  49.584  22.782  1.00  0.00           C  
ATOM    198  C   TYR A  22      47.481  51.023  23.335  1.00  0.00           C  
ATOM    199  O   TYR A  22      48.637  51.462  23.577  1.00  0.00           O  
ATOM    200  CB  TYR A  22      45.922  49.067  23.222  1.00  0.00           C  
ATOM    201  CG  TYR A  22      45.471  47.854  22.428  1.00  0.00           C  
ATOM    202  CD1 TYR A  22      45.156  48.096  21.129  1.00  0.00           C  
ATOM    203  CD2 TYR A  22      45.438  46.531  22.912  1.00  0.00           C  
ATOM    204  CE1 TYR A  22      44.781  47.023  20.348  1.00  0.00           C  
ATOM    205  CE2 TYR A  22      45.176  45.401  22.143  1.00  0.00           C  
ATOM    206  CZ  TYR A  22      44.798  45.704  20.820  1.00  0.00           C  
ATOM    207  OH  TYR A  22      44.406  44.707  20.039  1.00  0.00           O  
ATOM    208  H   TYR A  22      48.017  47.781  23.627  1.00  0.00           H  
ATOM    209  HD1 TYR A  22      44.939  49.142  20.893  1.00  0.00           H  
ATOM    210  HD2 TYR A  22      45.713  46.313  23.940  1.00  0.00           H  
ATOM    211  HE1 TYR A  22      44.776  47.180  19.272  1.00  0.00           H  
ATOM    212  HE2 TYR A  22      45.333  44.378  22.459  1.00  0.00           H  
ATOM    213  HH  TYR A  22      44.143  45.049  19.136  1.00  0.00           H  
ATOM    214  N   SER A  23      46.403  51.841  23.376  1.00  0.00           N  
ATOM    215  CA  SER A  23      46.477  53.286  23.708  1.00  0.00           C  
ATOM    216  C   SER A  23      46.490  53.517  25.153  1.00  0.00           C  
ATOM    217  O   SER A  23      45.615  52.903  25.805  1.00  0.00           O  
ATOM    218  CB  SER A  23      45.319  54.095  23.181  1.00  0.00           C  
ATOM    219  OG  SER A  23      45.551  55.500  23.423  1.00  0.00           O  
ATOM    220  H   SER A  23      45.657  51.676  22.733  1.00  0.00           H  
ATOM    221  HG  SER A  23      45.170  55.737  24.318  1.00  0.00           H  
ATOM    222  N   ARG A  24      47.248  54.529  25.551  1.00  0.00           N  
ATOM    223  CA  ARG A  24      47.625  54.889  26.952  1.00  0.00           C  
ATOM    224  C   ARG A  24      47.659  56.370  27.337  1.00  0.00           C  
ATOM    225  O   ARG A  24      48.412  56.744  28.230  1.00  0.00           O  
ATOM    226  CB  ARG A  24      48.926  54.225  27.418  1.00  0.00           C  
ATOM    227  CG  ARG A  24      48.783  52.741  27.669  1.00  0.00           C  
ATOM    228  CD  ARG A  24      50.143  52.202  28.092  1.00  0.00           C  
ATOM    229  NE  ARG A  24      51.198  52.342  27.061  1.00  0.00           N  
ATOM    230  CZ  ARG A  24      52.377  52.885  27.370  1.00  0.00           C  
ATOM    231  NH1 ARG A  24      52.743  53.182  28.529  1.00  0.00           N1+
ATOM    232  NH2 ARG A  24      53.280  52.971  26.332  1.00  0.00           N  
ATOM    233  H   ARG A  24      47.540  55.125  24.794  1.00  0.00           H  
ATOM    234  HE  ARG A  24      50.982  52.097  26.117  1.00  0.00           H  
ATOM    235 1HH1 ARG A  24      52.233  52.841  29.320  1.00  0.00           H  
ATOM    236 2HH1 ARG A  24      53.412  53.894  28.728  1.00  0.00           H  
ATOM    237 1HH2 ARG A  24      53.117  52.450  25.489  1.00  0.00           H  
ATOM    238 2HH2 ARG A  24      53.950  53.717  26.353  1.00  0.00           H  
ATOM    239  N   LYS A  25      46.748  57.169  26.745  1.00  0.00           N  
ATOM    240  CA  LYS A  25      46.889  58.621  26.786  1.00  0.00           C  
ATOM    241  C   LYS A  25      46.597  59.259  28.143  1.00  0.00           C  
ATOM    242  O   LYS A  25      47.163  60.257  28.576  1.00  0.00           O  
ATOM    243  CB  LYS A  25      46.036  59.291  25.704  1.00  0.00           C  
ATOM    244  CG  LYS A  25      46.699  59.096  24.343  1.00  0.00           C  
ATOM    245  CD  LYS A  25      45.813  59.540  23.223  1.00  0.00           C  
ATOM    246  CE  LYS A  25      46.409  59.079  21.848  1.00  0.00           C  
ATOM    247  NZ  LYS A  25      46.456  57.552  21.789  1.00  0.00           N1+
ATOM    248  H   LYS A  25      45.795  56.883  26.658  1.00  0.00           H  
ATOM    249  HZ1 LYS A  25      45.763  57.132  21.202  1.00  0.00           H  
ATOM    250  HZ2 LYS A  25      47.332  57.180  21.470  1.00  0.00           H  
ATOM    251  HZ3 LYS A  25      46.323  57.151  22.694  1.00  0.00           H  
ATOM    252  N   GLU A  26      45.632  58.629  28.723  1.00  0.00           N  
ATOM    253  CA  GLU A  26      45.220  59.147  29.981  1.00  0.00           C  
ATOM    254  C   GLU A  26      46.250  58.944  31.116  1.00  0.00           C  
ATOM    255  O   GLU A  26      46.611  59.842  31.852  1.00  0.00           O  
ATOM    256  CB  GLU A  26      43.837  58.549  30.255  1.00  0.00           C  
ATOM    257  CG  GLU A  26      42.738  59.153  29.414  1.00  0.00           C  
ATOM    258  CD  GLU A  26      41.926  60.212  30.168  1.00  0.00           C  
ATOM    259  OE1 GLU A  26      42.421  61.337  30.234  1.00  0.00           O  
ATOM    260  OE2 GLU A  26      40.912  59.883  30.880  1.00  0.00           O1-
ATOM    261  H   GLU A  26      45.242  57.773  28.382  1.00  0.00           H  
ATOM    262  N   GLY A  27      46.832  57.709  31.236  1.00  0.00           N  
ATOM    263  CA  GLY A  27      47.990  57.584  32.045  1.00  0.00           C  
ATOM    264  C   GLY A  27      49.159  58.458  31.800  1.00  0.00           C  
ATOM    265  O   GLY A  27      50.168  58.255  32.450  1.00  0.00           O  
ATOM    266  H   GLY A  27      46.556  56.853  30.807  1.00  0.00           H  
ATOM    267  N   GLN A  28      49.217  59.089  30.627  1.00  0.00           N  
ATOM    268  CA  GLN A  28      50.301  60.081  30.355  1.00  0.00           C  
ATOM    269  C   GLN A  28      49.981  61.520  30.970  1.00  0.00           C  
ATOM    270  O   GLN A  28      50.965  62.271  31.311  1.00  0.00           O  
ATOM    271  CB  GLN A  28      50.542  60.384  28.883  1.00  0.00           C  
ATOM    272  CG  GLN A  28      50.828  59.044  28.150  1.00  0.00           C  
ATOM    273  CD  GLN A  28      51.266  59.356  26.703  1.00  0.00           C  
ATOM    274  NE2 GLN A  28      52.527  59.126  26.435  1.00  0.00           N  
ATOM    275  OE1 GLN A  28      50.412  59.605  25.872  1.00  0.00           O  
ATOM    276  H   GLN A  28      48.980  58.526  29.839  1.00  0.00           H  
ATOM    277 1HE2 GLN A  28      53.107  58.710  27.140  1.00  0.00           H  
ATOM    278 2HE2 GLN A  28      52.917  59.503  25.597  1.00  0.00           H  
ATOM    279  N   ARG A  29      48.795  61.727  31.560  1.00  0.00           N  
ATOM    280  CA  ARG A  29      48.564  62.910  32.415  1.00  0.00           C  
ATOM    281  C   ARG A  29      49.374  62.829  33.818  1.00  0.00           C  
ATOM    282  O   ARG A  29      49.198  61.932  34.637  1.00  0.00           O  
ATOM    283  CB  ARG A  29      47.073  63.091  32.721  1.00  0.00           C  
ATOM    284  CG  ARG A  29      46.252  63.145  31.476  1.00  0.00           C  
ATOM    285  CD  ARG A  29      44.840  63.231  31.930  1.00  0.00           C  
ATOM    286  NE  ARG A  29      44.472  64.575  32.419  1.00  0.00           N  
ATOM    287  CZ  ARG A  29      43.215  65.057  32.473  1.00  0.00           C  
ATOM    288  NH1 ARG A  29      42.285  64.240  32.061  1.00  0.00           N1+
ATOM    289  NH2 ARG A  29      42.962  66.288  32.866  1.00  0.00           N  
ATOM    290  H   ARG A  29      47.983  61.166  31.416  1.00  0.00           H  
ATOM    291  HE  ARG A  29      45.169  65.034  32.975  1.00  0.00           H  
ATOM    292 1HH1 ARG A  29      42.451  63.349  31.636  1.00  0.00           H  
ATOM    293 2HH1 ARG A  29      41.340  64.558  32.152  1.00  0.00           H  
ATOM    294 1HH2 ARG A  29      43.798  66.833  32.849  1.00  0.00           H  
ATOM    295 2HH2 ARG A  29      42.139  66.679  33.281  1.00  0.00           H  
ATOM    296  N   GLN A  30      49.850  63.938  34.170  1.00  0.00           N  
ATOM    297  CA  GLN A  30      50.550  64.361  35.409  1.00  0.00           C  
ATOM    298  C   GLN A  30      49.765  63.969  36.653  1.00  0.00           C  
ATOM    299  O   GLN A  30      50.122  63.052  37.310  1.00  0.00           O  
ATOM    300  CB  GLN A  30      50.899  65.837  35.324  1.00  0.00           C  
ATOM    301  CG  GLN A  30      51.812  66.303  36.473  1.00  0.00           C  
ATOM    302  CD  GLN A  30      51.854  67.822  36.412  1.00  0.00           C  
ATOM    303  NE2 GLN A  30      50.767  68.470  36.677  1.00  0.00           N  
ATOM    304  OE1 GLN A  30      52.895  68.260  35.913  1.00  0.00           O  
ATOM    305  H   GLN A  30      49.901  64.684  33.504  1.00  0.00           H  
ATOM    306 1HE2 GLN A  30      49.922  67.943  36.792  1.00  0.00           H  
ATOM    307 2HE2 GLN A  30      50.742  69.473  36.629  1.00  0.00           H  
ATOM    308  N   GLU A  31      48.494  64.441  36.798  1.00  0.00           N  
ATOM    309  CA  GLU A  31      47.523  64.098  37.908  1.00  0.00           C  
ATOM    310  C   GLU A  31      47.071  62.581  38.069  1.00  0.00           C  
ATOM    311  O   GLU A  31      46.941  62.098  39.169  1.00  0.00           O  
ATOM    312  CB  GLU A  31      46.306  65.034  37.757  1.00  0.00           C  
ATOM    313  CG  GLU A  31      46.709  66.390  38.187  1.00  0.00           C  
ATOM    314  CD  GLU A  31      46.766  67.139  36.880  1.00  0.00           C  
ATOM    315  OE1 GLU A  31      45.700  67.449  36.302  1.00  0.00           O  
ATOM    316  OE2 GLU A  31      47.957  67.309  36.409  1.00  0.00           O1-
ATOM    317  H   GLU A  31      48.097  65.149  36.213  1.00  0.00           H  
ATOM    318  N   ASN A  32      47.185  61.884  37.004  1.00  0.00           N  
ATOM    319  CA  ASN A  32      47.014  60.431  36.860  1.00  0.00           C  
ATOM    320  C   ASN A  32      48.280  59.717  37.387  1.00  0.00           C  
ATOM    321  O   ASN A  32      48.274  58.917  38.316  1.00  0.00           O  
ATOM    322  CB  ASN A  32      46.708  60.022  35.432  1.00  0.00           C  
ATOM    323  CG  ASN A  32      46.432  58.516  35.248  1.00  0.00           C  
ATOM    324  ND2 ASN A  32      45.371  58.383  34.554  1.00  0.00           N  
ATOM    325  OD1 ASN A  32      47.101  57.528  35.656  1.00  0.00           O  
ATOM    326  H   ASN A  32      46.983  62.378  36.158  1.00  0.00           H  
ATOM    327 1HD2 ASN A  32      44.835  59.157  34.230  1.00  0.00           H  
ATOM    328 2HD2 ASN A  32      45.123  57.466  34.222  1.00  0.00           H  
ATOM    329  N   LYS A  33      49.459  60.126  36.896  1.00  0.00           N  
ATOM    330  CA  LYS A  33      50.758  59.679  37.501  1.00  0.00           C  
ATOM    331  C   LYS A  33      51.066  59.812  39.023  1.00  0.00           C  
ATOM    332  O   LYS A  33      51.655  58.949  39.663  1.00  0.00           O  
ATOM    333  CB  LYS A  33      52.017  60.305  36.795  1.00  0.00           C  
ATOM    334  CG  LYS A  33      52.130  60.185  35.270  1.00  0.00           C  
ATOM    335  CD  LYS A  33      53.283  60.813  34.517  1.00  0.00           C  
ATOM    336  CE  LYS A  33      53.612  60.136  33.199  1.00  0.00           C  
ATOM    337  NZ  LYS A  33      54.030  58.748  33.141  1.00  0.00           N1+
ATOM    338  H   LYS A  33      49.502  60.585  36.000  1.00  0.00           H  
ATOM    339  HZ1 LYS A  33      53.660  58.227  33.910  1.00  0.00           H  
ATOM    340  HZ2 LYS A  33      53.733  58.424  32.242  1.00  0.00           H  
ATOM    341  HZ3 LYS A  33      55.024  58.655  33.158  1.00  0.00           H  
ATOM    342  N   ASN A  34      50.641  61.038  39.442  1.00  0.00           N  
ATOM    343  CA  ASN A  34      50.466  61.353  40.907  1.00  0.00           C  
ATOM    344  C   ASN A  34      49.569  60.342  41.736  1.00  0.00           C  
ATOM    345  O   ASN A  34      49.823  59.783  42.842  1.00  0.00           O  
ATOM    346  CB  ASN A  34      49.883  62.738  40.940  1.00  0.00           C  
ATOM    347  CG  ASN A  34      50.939  63.828  40.508  1.00  0.00           C  
ATOM    348  ND2 ASN A  34      50.920  65.038  40.927  1.00  0.00           N  
ATOM    349  OD1 ASN A  34      51.857  63.573  39.731  1.00  0.00           O  
ATOM    350  H   ASN A  34      50.752  61.813  38.822  1.00  0.00           H  
ATOM    351 1HD2 ASN A  34      50.196  65.473  41.464  1.00  0.00           H  
ATOM    352 2HD2 ASN A  34      51.651  65.655  40.623  1.00  0.00           H  
ATOM    353  N   LYS A  35      48.541  59.863  41.054  1.00  0.00           N  
ATOM    354  CA  LYS A  35      47.622  58.868  41.712  1.00  0.00           C  
ATOM    355  C   LYS A  35      48.276  57.442  41.748  1.00  0.00           C  
ATOM    356  O   LYS A  35      47.783  56.636  42.490  1.00  0.00           O  
ATOM    357  CB  LYS A  35      46.225  58.810  41.104  1.00  0.00           C  
ATOM    358  CG  LYS A  35      45.203  59.623  41.916  1.00  0.00           C  
ATOM    359  CD  LYS A  35      44.111  60.134  40.978  1.00  0.00           C  
ATOM    360  CE  LYS A  35      43.396  61.339  41.497  1.00  0.00           C  
ATOM    361  NZ  LYS A  35      42.410  61.025  42.501  1.00  0.00           N1+
ATOM    362  H   LYS A  35      48.274  60.327  40.214  1.00  0.00           H  
ATOM    363  HZ1 LYS A  35      41.746  61.762  42.545  1.00  0.00           H  
ATOM    364  HZ2 LYS A  35      41.966  60.166  42.255  1.00  0.00           H  
ATOM    365  HZ3 LYS A  35      42.813  60.846  43.400  1.00  0.00           H  
ATOM    366  N   ASN A  36      48.832  57.106  40.614  1.00  0.00           N  
ATOM    367  CA  ASN A  36      49.357  55.720  40.376  1.00  0.00           C  
ATOM    368  C   ASN A  36      50.634  55.393  41.189  1.00  0.00           C  
ATOM    369  O   ASN A  36      51.622  56.126  41.266  1.00  0.00           O  
ATOM    370  CB  ASN A  36      49.596  55.495  38.880  1.00  0.00           C  
ATOM    371  CG  ASN A  36      50.403  54.258  38.421  1.00  0.00           C  
ATOM    372  ND2 ASN A  36      50.740  54.181  37.177  1.00  0.00           N  
ATOM    373  OD1 ASN A  36      50.525  53.236  39.049  1.00  0.00           O  
ATOM    374  H   ASN A  36      48.656  57.622  39.783  1.00  0.00           H  
ATOM    375 1HD2 ASN A  36      50.475  54.947  36.591  1.00  0.00           H  
ATOM    376 2HD2 ASN A  36      51.211  53.354  36.849  1.00  0.00           H  
ATOM    377  N   ARG A  37      50.551  54.271  41.872  1.00  0.00           N  
ATOM    378  CA  ARG A  37      51.519  53.828  42.885  1.00  0.00           C  
ATOM    379  C   ARG A  37      52.967  53.491  42.396  1.00  0.00           C  
ATOM    380  O   ARG A  37      53.952  53.706  43.114  1.00  0.00           O  
ATOM    381  CB  ARG A  37      50.922  52.706  43.756  1.00  0.00           C  
ATOM    382  CG  ARG A  37      51.758  52.189  44.910  1.00  0.00           C  
ATOM    383  CD  ARG A  37      51.008  51.269  45.849  1.00  0.00           C  
ATOM    384  NE  ARG A  37      51.585  51.297  47.167  1.00  0.00           N  
ATOM    385  CZ  ARG A  37      51.033  51.647  48.325  1.00  0.00           C  
ATOM    386  NH1 ARG A  37      49.747  51.780  48.496  1.00  0.00           N1+
ATOM    387  NH2 ARG A  37      51.731  51.491  49.404  1.00  0.00           N  
ATOM    388  H   ARG A  37      49.765  53.661  41.777  1.00  0.00           H  
ATOM    389  HE  ARG A  37      52.465  50.815  47.108  1.00  0.00           H  
ATOM    390 1HH1 ARG A  37      49.146  51.580  47.714  1.00  0.00           H  
ATOM    391 2HH1 ARG A  37      49.318  52.126  49.328  1.00  0.00           H  
ATOM    392 1HH2 ARG A  37      52.679  51.197  49.298  1.00  0.00           H  
ATOM    393 2HH2 ARG A  37      51.247  51.553  50.278  1.00  0.00           H  
ATOM    394  N   TYR A  38      53.008  52.897  41.226  1.00  0.00           N  
ATOM    395  CA  TYR A  38      54.290  52.506  40.585  1.00  0.00           C  
ATOM    396  C   TYR A  38      54.249  53.037  39.174  1.00  0.00           C  
ATOM    397  O   TYR A  38      53.719  52.357  38.284  1.00  0.00           O  
ATOM    398  CB  TYR A  38      54.663  51.004  40.592  1.00  0.00           C  
ATOM    399  CG  TYR A  38      55.070  50.480  41.980  1.00  0.00           C  
ATOM    400  CD1 TYR A  38      56.368  50.326  42.341  1.00  0.00           C  
ATOM    401  CD2 TYR A  38      54.028  49.945  42.783  1.00  0.00           C  
ATOM    402  CE1 TYR A  38      56.733  49.637  43.459  1.00  0.00           C  
ATOM    403  CE2 TYR A  38      54.360  49.178  43.904  1.00  0.00           C  
ATOM    404  CZ  TYR A  38      55.723  49.062  44.231  1.00  0.00           C  
ATOM    405  OH  TYR A  38      56.037  48.888  45.506  1.00  0.00           O  
ATOM    406  H   TYR A  38      52.200  52.760  40.645  1.00  0.00           H  
ATOM    407  HD1 TYR A  38      57.098  50.719  41.637  1.00  0.00           H  
ATOM    408  HD2 TYR A  38      52.985  49.902  42.464  1.00  0.00           H  
ATOM    409  HE1 TYR A  38      57.801  49.453  43.574  1.00  0.00           H  
ATOM    410  HE2 TYR A  38      53.646  48.627  44.514  1.00  0.00           H  
ATOM    411  HH  TYR A  38      56.984  49.195  45.599  1.00  0.00           H  
ATOM    412  N   LYS A  39      54.895  54.107  38.970  1.00  0.00           N  
ATOM    413  CA  LYS A  39      54.671  54.902  37.739  1.00  0.00           C  
ATOM    414  C   LYS A  39      54.834  54.316  36.318  1.00  0.00           C  
ATOM    415  O   LYS A  39      54.461  54.886  35.344  1.00  0.00           O  
ATOM    416  CB  LYS A  39      55.544  56.135  37.838  1.00  0.00           C  
ATOM    417  CG  LYS A  39      55.056  57.146  38.783  1.00  0.00           C  
ATOM    418  CD  LYS A  39      55.959  58.385  38.623  1.00  0.00           C  
ATOM    419  CE  LYS A  39      55.121  59.557  39.201  1.00  0.00           C  
ATOM    420  NZ  LYS A  39      55.777  60.846  39.034  1.00  0.00           N1+
ATOM    421  H   LYS A  39      55.633  54.350  39.603  1.00  0.00           H  
ATOM    422  HZ1 LYS A  39      55.029  61.507  39.072  1.00  0.00           H  
ATOM    423  HZ2 LYS A  39      56.494  61.063  39.702  1.00  0.00           H  
ATOM    424  HZ3 LYS A  39      56.219  60.966  38.137  1.00  0.00           H  
ATOM    425  N   ASN A  40      55.353  53.067  36.209  1.00  0.00           N  
ATOM    426  CA  ASN A  40      55.686  52.438  34.956  1.00  0.00           C  
ATOM    427  C   ASN A  40      54.425  51.647  34.316  1.00  0.00           C  
ATOM    428  O   ASN A  40      54.493  51.580  33.117  1.00  0.00           O  
ATOM    429  CB  ASN A  40      56.957  51.633  35.003  1.00  0.00           C  
ATOM    430  CG  ASN A  40      56.689  50.260  35.702  1.00  0.00           C  
ATOM    431  ND2 ASN A  40      57.395  49.168  35.326  1.00  0.00           N  
ATOM    432  OD1 ASN A  40      56.175  50.200  36.834  1.00  0.00           O  
ATOM    433  H   ASN A  40      55.756  52.593  36.989  1.00  0.00           H  
ATOM    434 1HD2 ASN A  40      58.035  49.197  34.552  1.00  0.00           H  
ATOM    435 2HD2 ASN A  40      57.236  48.303  35.800  1.00  0.00           H  
ATOM    436  N   ILE A  41      53.600  51.025  35.088  1.00  0.00           N  
ATOM    437  CA  ILE A  41      52.410  50.282  34.582  1.00  0.00           C  
ATOM    438  C   ILE A  41      51.292  51.326  34.301  1.00  0.00           C  
ATOM    439  O   ILE A  41      51.186  52.342  34.932  1.00  0.00           O  
ATOM    440  CB  ILE A  41      51.983  49.274  35.661  1.00  0.00           C  
ATOM    441  CG1 ILE A  41      53.140  48.551  36.345  1.00  0.00           C  
ATOM    442  CG2 ILE A  41      51.138  48.097  35.069  1.00  0.00           C  
ATOM    443  CD  ILE A  41      53.395  49.004  37.807  1.00  0.00           C  
ATOM    444  H   ILE A  41      53.821  50.718  36.012  1.00  0.00           H  
ATOM    445  N   LEU A  42      50.652  51.142  33.152  1.00  0.00           N  
ATOM    446  CA  LEU A  42      49.527  52.054  32.692  1.00  0.00           C  
ATOM    447  C   LEU A  42      48.307  51.360  32.096  1.00  0.00           C  
ATOM    448  O   LEU A  42      48.579  50.541  31.220  1.00  0.00           O  
ATOM    449  CB  LEU A  42      50.055  53.116  31.736  1.00  0.00           C  
ATOM    450  CG  LEU A  42      50.833  54.348  32.035  1.00  0.00           C  
ATOM    451  CD1 LEU A  42      52.257  54.101  32.501  1.00  0.00           C  
ATOM    452  CD2 LEU A  42      50.712  55.251  30.838  1.00  0.00           C  
ATOM    453  H   LEU A  42      51.015  50.522  32.458  1.00  0.00           H  
ATOM    454  N   PRO A  43      47.086  51.561  32.655  1.00  0.00           N  
ATOM    455  CA  PRO A  43      45.844  50.979  32.172  1.00  0.00           C  
ATOM    456  C   PRO A  43      45.497  51.631  30.857  1.00  0.00           C  
ATOM    457  O   PRO A  43      45.923  52.711  30.572  1.00  0.00           O  
ATOM    458  CB  PRO A  43      44.798  51.277  33.255  1.00  0.00           C  
ATOM    459  CG  PRO A  43      45.619  51.715  34.462  1.00  0.00           C  
ATOM    460  CD  PRO A  43      47.002  52.042  34.014  1.00  0.00           C  
ATOM    461  N   PHE A  44      44.903  50.811  29.985  1.00  0.00           N  
ATOM    462  CA  PHE A  44      44.425  51.146  28.613  1.00  0.00           C  
ATOM    463  C   PHE A  44      43.108  51.916  28.693  1.00  0.00           C  
ATOM    464  O   PHE A  44      42.270  51.501  29.488  1.00  0.00           O  
ATOM    465  CB  PHE A  44      44.339  49.919  27.718  1.00  0.00           C  
ATOM    466  CG  PHE A  44      45.637  49.222  27.276  1.00  0.00           C  
ATOM    467  CD1 PHE A  44      46.851  49.864  26.958  1.00  0.00           C  
ATOM    468  CD2 PHE A  44      45.664  47.797  27.245  1.00  0.00           C  
ATOM    469  CE1 PHE A  44      48.017  49.158  26.654  1.00  0.00           C  
ATOM    470  CE2 PHE A  44      46.885  47.131  26.907  1.00  0.00           C  
ATOM    471  CZ  PHE A  44      48.097  47.806  26.629  1.00  0.00           C  
ATOM    472  H   PHE A  44      44.678  49.864  30.213  1.00  0.00           H  
ATOM    473  HD1 PHE A  44      46.863  50.947  26.816  1.00  0.00           H  
ATOM    474  HD2 PHE A  44      44.749  47.224  27.351  1.00  0.00           H  
ATOM    475  HE1 PHE A  44      48.926  49.772  26.641  1.00  0.00           H  
ATOM    476  HE2 PHE A  44      46.792  46.049  26.816  1.00  0.00           H  
ATOM    477  HZ  PHE A  44      49.043  47.303  26.438  1.00  0.00           H  
ATOM    478  N   ASP A  45      43.008  52.907  27.797  1.00  0.00           N  
ATOM    479  CA  ASP A  45      42.025  54.041  27.719  1.00  0.00           C  
ATOM    480  C   ASP A  45      40.549  53.555  27.747  1.00  0.00           C  
ATOM    481  O   ASP A  45      39.671  54.130  28.347  1.00  0.00           O  
ATOM    482  CB  ASP A  45      42.382  54.930  26.540  1.00  0.00           C  
ATOM    483  CG  ASP A  45      43.582  55.863  26.537  1.00  0.00           C  
ATOM    484  OD1 ASP A  45      44.201  56.100  27.576  1.00  0.00           O  
ATOM    485  OD2 ASP A  45      43.943  56.368  25.464  1.00  0.00           O1-
ATOM    486  H   ASP A  45      43.920  53.156  27.483  1.00  0.00           H  
ATOM    487  N   HIS A  46      40.317  52.381  27.172  1.00  0.00           N  
ATOM    488  CA  HIS A  46      38.962  51.792  26.930  1.00  0.00           C  
ATOM    489  C   HIS A  46      38.609  50.739  28.005  1.00  0.00           C  
ATOM    490  O   HIS A  46      37.419  50.622  28.262  1.00  0.00           O  
ATOM    491  CB  HIS A  46      38.873  51.293  25.480  1.00  0.00           C  
ATOM    492  CG  HIS A  46      39.955  50.297  25.145  1.00  0.00           C  
ATOM    493  CD2 HIS A  46      39.792  49.175  24.435  1.00  0.00           C  
ATOM    494  ND1 HIS A  46      41.153  50.138  25.767  1.00  0.00           N  
ATOM    495  CE1 HIS A  46      41.700  49.039  25.334  1.00  0.00           C  
ATOM    496  NE2 HIS A  46      40.892  48.409  24.542  1.00  0.00           N  
ATOM    497  H   HIS A  46      41.002  51.711  26.886  1.00  0.00           H  
ATOM    498  HD2 HIS A  46      39.009  48.952  23.717  1.00  0.00           H  
ATOM    499  HE1 HIS A  46      42.755  48.769  25.468  1.00  0.00           H  
ATOM    500  HE2 HIS A  46      41.103  47.604  23.993  1.00  0.00           H  
ATOM    501  N   THR A  47      39.543  49.887  28.375  1.00  0.00           N  
ATOM    502  CA  THR A  47      39.369  48.759  29.319  1.00  0.00           C  
ATOM    503  C   THR A  47      39.538  49.192  30.759  1.00  0.00           C  
ATOM    504  O   THR A  47      39.537  48.374  31.673  1.00  0.00           O  
ATOM    505  CB  THR A  47      40.370  47.639  28.996  1.00  0.00           C  
ATOM    506  CG2 THR A  47      40.098  46.837  27.682  1.00  0.00           C  
ATOM    507  OG1 THR A  47      41.713  47.974  29.131  1.00  0.00           O  
ATOM    508  H   THR A  47      40.402  49.869  27.869  1.00  0.00           H  
ATOM    509  HG1 THR A  47      42.149  47.442  28.406  1.00  0.00           H  
ATOM    510  N   ARG A  48      39.927  50.434  30.901  1.00  0.00           N  
ATOM    511  CA  ARG A  48      39.778  51.097  32.217  1.00  0.00           C  
ATOM    512  C   ARG A  48      38.337  51.078  32.779  1.00  0.00           C  
ATOM    513  O   ARG A  48      37.342  51.516  32.180  1.00  0.00           O  
ATOM    514  CB  ARG A  48      40.661  52.399  32.406  1.00  0.00           C  
ATOM    515  CG  ARG A  48      40.216  53.432  31.442  1.00  0.00           C  
ATOM    516  CD  ARG A  48      39.115  54.317  32.028  1.00  0.00           C  
ATOM    517  NE  ARG A  48      38.448  55.206  31.016  1.00  0.00           N  
ATOM    518  CZ  ARG A  48      37.434  54.786  30.256  1.00  0.00           C  
ATOM    519  NH1 ARG A  48      36.933  53.571  30.301  1.00  0.00           N1+
ATOM    520  NH2 ARG A  48      36.857  55.647  29.408  1.00  0.00           N  
ATOM    521  H   ARG A  48      40.491  50.915  30.227  1.00  0.00           H  
ATOM    522  HE  ARG A  48      38.656  56.191  30.984  1.00  0.00           H  
ATOM    523 1HH1 ARG A  48      37.293  52.948  30.993  1.00  0.00           H  
ATOM    524 2HH1 ARG A  48      36.101  53.381  29.780  1.00  0.00           H  
ATOM    525 1HH2 ARG A  48      37.099  56.617  29.329  1.00  0.00           H  
ATOM    526 2HH2 ARG A  48      36.469  55.226  28.590  1.00  0.00           H  
ATOM    527  N   VAL A  49      38.342  50.857  34.107  1.00  0.00           N  
ATOM    528  CA  VAL A  49      37.208  51.135  35.043  1.00  0.00           C  
ATOM    529  C   VAL A  49      37.001  52.664  35.254  1.00  0.00           C  
ATOM    530  O   VAL A  49      37.985  53.405  35.261  1.00  0.00           O  
ATOM    531  CB  VAL A  49      37.511  50.489  36.414  1.00  0.00           C  
ATOM    532  CG1 VAL A  49      36.306  50.476  37.226  1.00  0.00           C  
ATOM    533  CG2 VAL A  49      38.163  49.089  36.384  1.00  0.00           C  
ATOM    534  H   VAL A  49      39.118  50.492  34.621  1.00  0.00           H  
ATOM    535  N   VAL A  50      35.717  53.097  35.317  1.00  0.00           N  
ATOM    536  CA  VAL A  50      35.365  54.460  35.593  1.00  0.00           C  
ATOM    537  C   VAL A  50      34.483  54.747  36.842  1.00  0.00           C  
ATOM    538  O   VAL A  50      33.447  54.130  37.045  1.00  0.00           O  
ATOM    539  CB  VAL A  50      34.615  55.203  34.515  1.00  0.00           C  
ATOM    540  CG1 VAL A  50      35.491  55.341  33.294  1.00  0.00           C  
ATOM    541  CG2 VAL A  50      33.389  54.508  33.971  1.00  0.00           C  
ATOM    542  H   VAL A  50      35.019  52.486  34.949  1.00  0.00           H  
ATOM    543  N   LEU A  51      34.864  55.713  37.667  1.00  0.00           N  
ATOM    544  CA  LEU A  51      34.128  56.272  38.764  1.00  0.00           C  
ATOM    545  C   LEU A  51      33.180  57.306  38.225  1.00  0.00           C  
ATOM    546  O   LEU A  51      33.467  58.351  37.689  1.00  0.00           O  
ATOM    547  CB  LEU A  51      35.086  56.977  39.725  1.00  0.00           C  
ATOM    548  CG  LEU A  51      35.914  56.016  40.609  1.00  0.00           C  
ATOM    549  CD1 LEU A  51      37.092  56.779  41.172  1.00  0.00           C  
ATOM    550  CD2 LEU A  51      34.994  55.534  41.773  1.00  0.00           C  
ATOM    551  H   LEU A  51      35.698  56.219  37.475  1.00  0.00           H  
ATOM    552  N   HIS A  52      31.878  56.942  38.381  1.00  0.00           N  
ATOM    553  CA  HIS A  52      30.656  57.704  37.926  1.00  0.00           C  
ATOM    554  C   HIS A  52      30.157  58.672  39.047  1.00  0.00           C  
ATOM    555  O   HIS A  52      30.164  58.251  40.210  1.00  0.00           O  
ATOM    556  CB  HIS A  52      29.503  56.728  37.606  1.00  0.00           C  
ATOM    557  CG  HIS A  52      28.317  57.367  36.860  1.00  0.00           C  
ATOM    558  CD2 HIS A  52      28.238  57.470  35.515  1.00  0.00           C  
ATOM    559  ND1 HIS A  52      27.311  58.033  37.448  1.00  0.00           N  
ATOM    560  CE1 HIS A  52      26.570  58.447  36.418  1.00  0.00           C  
ATOM    561  NE2 HIS A  52      27.139  58.136  35.259  1.00  0.00           N  
ATOM    562  H   HIS A  52      31.644  56.208  39.016  1.00  0.00           H  
ATOM    563  HD2 HIS A  52      29.027  57.200  34.812  1.00  0.00           H  
ATOM    564  HE1 HIS A  52      25.734  59.121  36.597  1.00  0.00           H  
ATOM    565  HE2 HIS A  52      26.668  58.145  34.381  1.00  0.00           H  
ATOM    566  N   ASP A  53      30.258  59.897  38.607  1.00  0.00           N  
ATOM    567  CA  ASP A  53      29.958  61.138  39.367  1.00  0.00           C  
ATOM    568  C   ASP A  53      30.692  61.407  40.730  1.00  0.00           C  
ATOM    569  O   ASP A  53      30.715  60.600  41.667  1.00  0.00           O  
ATOM    570  CB  ASP A  53      28.433  61.327  39.500  1.00  0.00           C  
ATOM    571  CG  ASP A  53      27.939  62.730  40.062  1.00  0.00           C  
ATOM    572  OD1 ASP A  53      26.799  62.681  40.634  1.00  0.00           O  
ATOM    573  OD2 ASP A  53      28.546  63.779  39.803  1.00  0.00           O1-
ATOM    574  H   ASP A  53      30.467  60.106  37.660  1.00  0.00           H  
ATOM    575  N   GLY A  54      31.145  62.649  40.786  1.00  0.00           N  
ATOM    576  CA  GLY A  54      32.124  63.030  41.807  1.00  0.00           C  
ATOM    577  C   GLY A  54      32.761  64.384  41.647  1.00  0.00           C  
ATOM    578  O   GLY A  54      32.330  65.194  40.810  1.00  0.00           O  
ATOM    579  H   GLY A  54      30.833  63.386  40.185  1.00  0.00           H  
ATOM    580  N   ASP A  55      33.683  64.717  42.574  1.00  0.00           N  
ATOM    581  CA  ASP A  55      34.397  65.989  42.762  1.00  0.00           C  
ATOM    582  C   ASP A  55      34.972  66.649  41.493  1.00  0.00           C  
ATOM    583  O   ASP A  55      35.723  65.992  40.774  1.00  0.00           O  
ATOM    584  CB  ASP A  55      35.335  65.878  43.935  1.00  0.00           C  
ATOM    585  CG  ASP A  55      36.072  67.157  44.248  1.00  0.00           C  
ATOM    586  OD1 ASP A  55      37.211  67.020  44.744  1.00  0.00           O  
ATOM    587  OD2 ASP A  55      35.476  68.242  44.152  1.00  0.00           O1-
ATOM    588  H   ASP A  55      33.846  64.091  43.346  1.00  0.00           H  
ATOM    589  N   PRO A  56      34.491  67.819  41.135  1.00  0.00           N  
ATOM    590  CA  PRO A  56      35.069  68.730  40.118  1.00  0.00           C  
ATOM    591  C   PRO A  56      36.298  69.555  40.561  1.00  0.00           C  
ATOM    592  O   PRO A  56      37.053  70.019  39.761  1.00  0.00           O  
ATOM    593  CB  PRO A  56      33.940  69.628  39.757  1.00  0.00           C  
ATOM    594  CG  PRO A  56      33.155  69.780  41.091  1.00  0.00           C  
ATOM    595  CD  PRO A  56      33.184  68.377  41.635  1.00  0.00           C  
ATOM    596  N   ASN A  57      36.605  69.484  41.895  1.00  0.00           N  
ATOM    597  CA  ASN A  57      37.808  70.119  42.403  1.00  0.00           C  
ATOM    598  C   ASN A  57      39.126  69.244  42.317  1.00  0.00           C  
ATOM    599  O   ASN A  57      40.226  69.677  42.043  1.00  0.00           O  
ATOM    600  CB  ASN A  57      37.615  70.464  43.845  1.00  0.00           C  
ATOM    601  CG  ASN A  57      36.603  71.616  44.094  1.00  0.00           C  
ATOM    602  ND2 ASN A  57      35.481  71.143  44.545  1.00  0.00           N  
ATOM    603  OD1 ASN A  57      36.520  72.648  43.436  1.00  0.00           O  
ATOM    604  H   ASN A  57      36.109  68.972  42.599  1.00  0.00           H  
ATOM    605 1HD2 ASN A  57      35.319  70.196  44.802  1.00  0.00           H  
ATOM    606 2HD2 ASN A  57      34.798  71.822  44.833  1.00  0.00           H  
ATOM    607  N   GLU A  58      38.920  67.890  42.397  1.00  0.00           N  
ATOM    608  CA  GLU A  58      39.805  66.819  41.926  1.00  0.00           C  
ATOM    609  C   GLU A  58      39.904  66.837  40.447  1.00  0.00           C  
ATOM    610  O   GLU A  58      38.968  66.480  39.752  1.00  0.00           O  
ATOM    611  CB  GLU A  58      39.134  65.574  42.302  1.00  0.00           C  
ATOM    612  CG  GLU A  58      39.905  64.262  42.414  1.00  0.00           C  
ATOM    613  CD  GLU A  58      41.002  64.289  43.503  1.00  0.00           C  
ATOM    614  OE1 GLU A  58      40.688  64.288  44.705  1.00  0.00           O  
ATOM    615  OE2 GLU A  58      42.137  64.449  43.115  1.00  0.00           O1-
ATOM    616  H   GLU A  58      38.193  67.565  42.994  1.00  0.00           H  
ATOM    617  N   PRO A  59      41.174  66.944  39.957  1.00  0.00           N  
ATOM    618  CA  PRO A  59      41.494  66.917  38.530  1.00  0.00           C  
ATOM    619  C   PRO A  59      41.000  65.628  37.864  1.00  0.00           C  
ATOM    620  O   PRO A  59      40.106  65.710  37.022  1.00  0.00           O  
ATOM    621  CB  PRO A  59      42.970  67.108  38.384  1.00  0.00           C  
ATOM    622  CG  PRO A  59      43.092  68.171  39.442  1.00  0.00           C  
ATOM    623  CD  PRO A  59      42.289  67.592  40.607  1.00  0.00           C  
ATOM    624  N   VAL A  60      41.685  64.499  38.151  1.00  0.00           N  
ATOM    625  CA  VAL A  60      41.291  63.171  37.646  1.00  0.00           C  
ATOM    626  C   VAL A  60      40.305  62.520  38.738  1.00  0.00           C  
ATOM    627  O   VAL A  60      40.712  62.116  39.774  1.00  0.00           O  
ATOM    628  CB  VAL A  60      42.598  62.342  37.345  1.00  0.00           C  
ATOM    629  CG1 VAL A  60      42.340  60.976  36.845  1.00  0.00           C  
ATOM    630  CG2 VAL A  60      43.492  63.053  36.252  1.00  0.00           C  
ATOM    631  H   VAL A  60      42.230  64.401  38.993  1.00  0.00           H  
ATOM    632  N   SER A  61      39.011  62.422  38.332  1.00  0.00           N  
ATOM    633  CA  SER A  61      37.971  61.716  39.143  1.00  0.00           C  
ATOM    634  C   SER A  61      37.268  60.532  38.429  1.00  0.00           C  
ATOM    635  O   SER A  61      37.000  59.536  39.091  1.00  0.00           O  
ATOM    636  CB  SER A  61      37.014  62.746  39.792  1.00  0.00           C  
ATOM    637  OG  SER A  61      36.378  63.659  38.867  1.00  0.00           O  
ATOM    638  H   SER A  61      38.725  62.946  37.518  1.00  0.00           H  
ATOM    639  HG  SER A  61      35.950  64.415  39.361  1.00  0.00           H  
ATOM    640  N   ASP A  62      37.191  60.625  37.123  1.00  0.00           N  
ATOM    641  CA  ASP A  62      36.725  59.499  36.332  1.00  0.00           C  
ATOM    642  C   ASP A  62      37.664  58.254  36.134  1.00  0.00           C  
ATOM    643  O   ASP A  62      37.286  57.101  36.418  1.00  0.00           O  
ATOM    644  CB  ASP A  62      36.285  59.831  34.937  1.00  0.00           C  
ATOM    645  CG  ASP A  62      37.348  60.498  34.012  1.00  0.00           C  
ATOM    646  OD1 ASP A  62      37.281  60.188  32.796  1.00  0.00           O  
ATOM    647  OD2 ASP A  62      38.237  61.224  34.484  1.00  0.00           O1-
ATOM    648  H   ASP A  62      37.256  61.524  36.671  1.00  0.00           H  
ATOM    649  N   TYR A  63      38.874  58.515  35.707  1.00  0.00           N  
ATOM    650  CA  TYR A  63      39.849  57.426  35.486  1.00  0.00           C  
ATOM    651  C   TYR A  63      40.398  56.929  36.823  1.00  0.00           C  
ATOM    652  O   TYR A  63      41.028  57.622  37.546  1.00  0.00           O  
ATOM    653  CB  TYR A  63      41.034  58.033  34.788  1.00  0.00           C  
ATOM    654  CG  TYR A  63      42.126  57.047  34.196  1.00  0.00           C  
ATOM    655  CD1 TYR A  63      42.061  56.763  32.833  1.00  0.00           C  
ATOM    656  CD2 TYR A  63      43.088  56.508  34.968  1.00  0.00           C  
ATOM    657  CE1 TYR A  63      42.965  55.866  32.241  1.00  0.00           C  
ATOM    658  CE2 TYR A  63      44.009  55.647  34.384  1.00  0.00           C  
ATOM    659  CZ  TYR A  63      43.949  55.328  33.032  1.00  0.00           C  
ATOM    660  OH  TYR A  63      45.076  54.752  32.494  1.00  0.00           O  
ATOM    661  H   TYR A  63      39.075  59.378  35.251  1.00  0.00           H  
ATOM    662  HD1 TYR A  63      41.319  57.173  32.153  1.00  0.00           H  
ATOM    663  HD2 TYR A  63      43.208  56.732  36.024  1.00  0.00           H  
ATOM    664  HE1 TYR A  63      42.823  55.417  31.261  1.00  0.00           H  
ATOM    665  HE2 TYR A  63      44.854  55.202  34.916  1.00  0.00           H  
ATOM    666  HH  TYR A  63      44.989  54.618  31.511  1.00  0.00           H  
ATOM    667  N   ILE A  64      39.959  55.763  37.251  1.00  0.00           N  
ATOM    668  CA  ILE A  64      40.548  55.048  38.426  1.00  0.00           C  
ATOM    669  C   ILE A  64      41.548  54.062  37.818  1.00  0.00           C  
ATOM    670  O   ILE A  64      41.274  53.331  36.935  1.00  0.00           O  
ATOM    671  CB  ILE A  64      39.456  54.400  39.337  1.00  0.00           C  
ATOM    672  CG1 ILE A  64      40.139  53.976  40.657  1.00  0.00           C  
ATOM    673  CG2 ILE A  64      38.776  53.276  38.659  1.00  0.00           C  
ATOM    674  CD  ILE A  64      39.041  53.667  41.646  1.00  0.00           C  
ATOM    675  H   ILE A  64      39.155  55.315  36.858  1.00  0.00           H  
ATOM    676  N   ASN A  65      42.696  54.072  38.476  1.00  0.00           N  
ATOM    677  CA  ASN A  65      43.781  53.124  38.070  1.00  0.00           C  
ATOM    678  C   ASN A  65      43.429  51.657  38.334  1.00  0.00           C  
ATOM    679  O   ASN A  65      43.803  51.055  39.392  1.00  0.00           O  
ATOM    680  CB  ASN A  65      45.133  53.606  38.615  1.00  0.00           C  
ATOM    681  CG  ASN A  65      45.954  54.381  37.614  1.00  0.00           C  
ATOM    682  ND2 ASN A  65      45.798  55.705  37.645  1.00  0.00           N  
ATOM    683  OD1 ASN A  65      46.665  53.913  36.759  1.00  0.00           O  
ATOM    684  H   ASN A  65      42.885  54.744  39.202  1.00  0.00           H  
ATOM    685 1HD2 ASN A  65      45.006  56.059  38.142  1.00  0.00           H  
ATOM    686 2HD2 ASN A  65      46.326  56.334  37.073  1.00  0.00           H  
ATOM    687  N   ALA A  66      42.668  51.115  37.448  1.00  0.00           N  
ATOM    688  CA  ALA A  66      42.287  49.684  37.423  1.00  0.00           C  
ATOM    689  C   ALA A  66      41.626  49.191  36.184  1.00  0.00           C  
ATOM    690  O   ALA A  66      40.968  49.980  35.476  1.00  0.00           O  
ATOM    691  CB  ALA A  66      41.360  49.457  38.581  1.00  0.00           C  
ATOM    692  H   ALA A  66      42.071  51.704  36.903  1.00  0.00           H  
ATOM    693  N   ASN A  67      41.597  47.864  36.016  1.00  0.00           N  
ATOM    694  CA  ASN A  67      41.064  47.258  34.711  1.00  0.00           C  
ATOM    695  C   ASN A  67      40.008  46.192  34.881  1.00  0.00           C  
ATOM    696  O   ASN A  67      40.067  45.450  35.864  1.00  0.00           O  
ATOM    697  CB  ASN A  67      42.288  46.689  33.985  1.00  0.00           C  
ATOM    698  CG  ASN A  67      43.293  47.574  33.243  1.00  0.00           C  
ATOM    699  ND2 ASN A  67      43.217  47.612  31.942  1.00  0.00           N  
ATOM    700  OD1 ASN A  67      44.271  47.992  33.828  1.00  0.00           O  
ATOM    701  H   ASN A  67      41.969  47.248  36.719  1.00  0.00           H  
ATOM    702 1HD2 ASN A  67      42.445  47.233  31.421  1.00  0.00           H  
ATOM    703 2HD2 ASN A  67      44.107  47.677  31.498  1.00  0.00           H  
ATOM    704  N   ILE A  68      39.172  46.111  33.850  1.00  0.00           N  
ATOM    705  CA  ILE A  68      38.101  45.080  33.771  1.00  0.00           C  
ATOM    706  C   ILE A  68      38.468  43.996  32.750  1.00  0.00           C  
ATOM    707  O   ILE A  68      37.807  43.917  31.743  1.00  0.00           O  
ATOM    708  CB  ILE A  68      36.762  45.756  33.537  1.00  0.00           C  
ATOM    709  CG1 ILE A  68      35.530  44.881  33.754  1.00  0.00           C  
ATOM    710  CG2 ILE A  68      36.586  46.821  32.446  1.00  0.00           C  
ATOM    711  CD  ILE A  68      35.126  44.553  35.154  1.00  0.00           C  
ATOM    712  H   ILE A  68      39.239  46.719  33.054  1.00  0.00           H  
ATOM    713  N   ILE A  69      39.158  43.002  33.289  1.00  0.00           N  
ATOM    714  CA  ILE A  69      39.596  41.803  32.504  1.00  0.00           C  
ATOM    715  C   ILE A  69      38.379  40.967  32.223  1.00  0.00           C  
ATOM    716  O   ILE A  69      37.940  40.194  33.043  1.00  0.00           O  
ATOM    717  CB  ILE A  69      40.760  41.003  33.074  1.00  0.00           C  
ATOM    718  CG1 ILE A  69      41.998  41.944  33.382  1.00  0.00           C  
ATOM    719  CG2 ILE A  69      41.190  39.906  32.099  1.00  0.00           C  
ATOM    720  CD  ILE A  69      42.414  42.890  32.308  1.00  0.00           C  
ATOM    721  H   ILE A  69      39.431  43.109  34.236  1.00  0.00           H  
ATOM    722  N   MET A  70      38.001  40.974  30.906  1.00  0.00           N  
ATOM    723  CA  MET A  70      36.946  40.064  30.413  1.00  0.00           C  
ATOM    724  C   MET A  70      37.445  38.867  29.616  1.00  0.00           C  
ATOM    725  O   MET A  70      38.428  39.032  28.873  1.00  0.00           O  
ATOM    726  CB  MET A  70      35.950  40.981  29.670  1.00  0.00           C  
ATOM    727  CG  MET A  70      35.079  41.794  30.569  1.00  0.00           C  
ATOM    728  SD  MET A  70      34.077  43.014  29.625  1.00  0.00           S  
ATOM    729  CE  MET A  70      32.939  41.912  28.796  1.00  0.00           C  
ATOM    730  H   MET A  70      38.418  41.637  30.286  1.00  0.00           H  
ATOM    731  N   PRO A  71      36.805  37.708  29.713  1.00  0.00           N  
ATOM    732  CA  PRO A  71      37.157  36.578  28.845  1.00  0.00           C  
ATOM    733  C   PRO A  71      36.812  36.978  27.361  1.00  0.00           C  
ATOM    734  O   PRO A  71      37.635  36.776  26.446  1.00  0.00           O  
ATOM    735  CB  PRO A  71      36.357  35.368  29.432  1.00  0.00           C  
ATOM    736  CG  PRO A  71      36.248  35.731  30.865  1.00  0.00           C  
ATOM    737  CD  PRO A  71      36.118  37.254  30.916  1.00  0.00           C  
ATOM    738  N   GLU A  72      35.587  37.454  27.205  1.00  0.00           N  
ATOM    739  CA  GLU A  72      35.073  37.908  25.886  1.00  0.00           C  
ATOM    740  C   GLU A  72      33.913  38.903  26.038  1.00  0.00           C  
ATOM    741  O   GLU A  72      33.241  38.904  27.091  1.00  0.00           O  
ATOM    742  CB  GLU A  72      34.647  36.654  25.112  1.00  0.00           C  
ATOM    743  CG  GLU A  72      33.584  35.822  25.901  1.00  0.00           C  
ATOM    744  CD  GLU A  72      33.064  34.665  25.022  1.00  0.00           C  
ATOM    745  OE1 GLU A  72      31.969  34.776  24.383  1.00  0.00           O  
ATOM    746  OE2 GLU A  72      33.843  33.696  24.768  1.00  0.00           O1-
ATOM    747  H   GLU A  72      34.895  37.383  27.939  1.00  0.00           H  
ATOM    748  N   PHE A  73      33.656  39.692  25.024  1.00  0.00           N  
ATOM    749  CA  PHE A  73      32.426  40.576  25.171  1.00  0.00           C  
ATOM    750  C   PHE A  73      31.006  40.082  25.639  1.00  0.00           C  
ATOM    751  O   PHE A  73      30.186  40.967  25.924  1.00  0.00           O  
ATOM    752  CB  PHE A  73      32.408  41.702  24.131  1.00  0.00           C  
ATOM    753  CG  PHE A  73      32.256  41.399  22.621  1.00  0.00           C  
ATOM    754  CD1 PHE A  73      33.374  41.666  21.826  1.00  0.00           C  
ATOM    755  CD2 PHE A  73      31.059  40.815  22.073  1.00  0.00           C  
ATOM    756  CE1 PHE A  73      33.320  41.371  20.500  1.00  0.00           C  
ATOM    757  CE2 PHE A  73      31.038  40.666  20.722  1.00  0.00           C  
ATOM    758  CZ  PHE A  73      32.188  40.908  19.879  1.00  0.00           C  
ATOM    759  H   PHE A  73      34.228  39.818  24.206  1.00  0.00           H  
ATOM    760  HD1 PHE A  73      34.324  41.916  22.307  1.00  0.00           H  
ATOM    761  HD2 PHE A  73      30.430  40.247  22.769  1.00  0.00           H  
ATOM    762  HE1 PHE A  73      34.294  41.153  20.072  1.00  0.00           H  
ATOM    763  HE2 PHE A  73      30.100  40.355  20.266  1.00  0.00           H  
ATOM    764  HZ  PHE A  73      32.027  40.927  18.805  1.00  0.00           H  
ATOM    765  N   GLY A  74      30.730  38.784  25.385  1.00  0.00           N  
ATOM    766  CA  GLY A  74      29.466  38.185  25.860  1.00  0.00           C  
ATOM    767  C   GLY A  74      29.762  37.766  27.291  1.00  0.00           C  
ATOM    768  O   GLY A  74      28.825  37.326  27.928  1.00  0.00           O  
ATOM    769  H   GLY A  74      31.314  38.205  24.817  1.00  0.00           H  
ATOM    770  N   SER A  75      30.885  38.000  27.915  1.00  0.00           N  
ATOM    771  CA  SER A  75      31.110  37.680  29.384  1.00  0.00           C  
ATOM    772  C   SER A  75      30.560  38.765  30.289  1.00  0.00           C  
ATOM    773  O   SER A  75      30.712  39.981  29.969  1.00  0.00           O  
ATOM    774  CB  SER A  75      32.599  37.485  29.799  1.00  0.00           C  
ATOM    775  OG  SER A  75      33.486  36.654  28.997  1.00  0.00           O  
ATOM    776  H   SER A  75      31.669  38.329  27.378  1.00  0.00           H  
ATOM    777  HG  SER A  75      33.374  35.697  29.259  1.00  0.00           H  
ATOM    778  N   SER A  76      29.706  38.399  31.274  1.00  0.00           N  
ATOM    779  CA  SER A  76      28.987  39.442  32.061  1.00  0.00           C  
ATOM    780  C   SER A  76      28.785  38.954  33.525  1.00  0.00           C  
ATOM    781  O   SER A  76      28.881  37.769  33.823  1.00  0.00           O  
ATOM    782  CB  SER A  76      27.685  39.752  31.462  1.00  0.00           C  
ATOM    783  OG  SER A  76      26.680  38.830  31.812  1.00  0.00           O  
ATOM    784  H   SER A  76      29.384  37.453  31.320  1.00  0.00           H  
ATOM    785  HG  SER A  76      26.003  38.810  31.080  1.00  0.00           H  
ATOM    786  N   GLY A  77      28.208  39.805  34.339  1.00  0.00           N  
ATOM    787  CA  GLY A  77      27.982  39.504  35.749  1.00  0.00           C  
ATOM    788  C   GLY A  77      29.296  39.323  36.578  1.00  0.00           C  
ATOM    789  O   GLY A  77      30.028  40.251  36.831  1.00  0.00           O  
ATOM    790  H   GLY A  77      27.786  40.673  34.097  1.00  0.00           H  
ATOM    791  N   LYS A  78      29.356  38.110  37.098  1.00  0.00           N  
ATOM    792  CA  LYS A  78      30.471  37.525  37.850  1.00  0.00           C  
ATOM    793  C   LYS A  78      31.684  37.209  36.963  1.00  0.00           C  
ATOM    794  O   LYS A  78      32.780  36.999  37.452  1.00  0.00           O  
ATOM    795  CB  LYS A  78      30.204  36.216  38.668  1.00  0.00           C  
ATOM    796  CG  LYS A  78      29.182  36.566  39.816  1.00  0.00           C  
ATOM    797  CD  LYS A  78      28.706  35.404  40.629  1.00  0.00           C  
ATOM    798  CE  LYS A  78      27.420  34.812  40.011  1.00  0.00           C  
ATOM    799  NZ  LYS A  78      26.872  33.583  40.603  1.00  0.00           N1+
ATOM    800  H   LYS A  78      28.497  37.618  37.212  1.00  0.00           H  
ATOM    801  HZ1 LYS A  78      26.509  33.671  41.531  1.00  0.00           H  
ATOM    802  HZ2 LYS A  78      26.139  33.130  40.092  1.00  0.00           H  
ATOM    803  HZ3 LYS A  78      27.550  32.839  40.619  1.00  0.00           H  
ATOM    804  N   LYS A  79      31.451  36.920  35.666  1.00  0.00           N  
ATOM    805  CA  LYS A  79      32.483  36.461  34.738  1.00  0.00           C  
ATOM    806  C   LYS A  79      33.354  37.567  34.132  1.00  0.00           C  
ATOM    807  O   LYS A  79      33.163  38.022  33.017  1.00  0.00           O  
ATOM    808  CB  LYS A  79      32.010  35.527  33.605  1.00  0.00           C  
ATOM    809  CG  LYS A  79      31.615  34.121  34.196  1.00  0.00           C  
ATOM    810  CD  LYS A  79      31.464  33.016  33.119  1.00  0.00           C  
ATOM    811  CE  LYS A  79      30.596  31.931  33.844  1.00  0.00           C  
ATOM    812  NZ  LYS A  79      30.216  30.763  33.070  1.00  0.00           N1+
ATOM    813  H   LYS A  79      30.586  36.943  35.160  1.00  0.00           H  
ATOM    814  HZ1 LYS A  79      30.077  30.074  33.786  1.00  0.00           H  
ATOM    815  HZ2 LYS A  79      29.389  30.804  32.505  1.00  0.00           H  
ATOM    816  HZ3 LYS A  79      30.957  30.536  32.442  1.00  0.00           H  
ATOM    817  N   SER A  80      33.981  38.246  35.079  1.00  0.00           N  
ATOM    818  CA  SER A  80      34.874  39.364  34.702  1.00  0.00           C  
ATOM    819  C   SER A  80      35.846  39.486  35.924  1.00  0.00           C  
ATOM    820  O   SER A  80      35.455  39.178  37.070  1.00  0.00           O  
ATOM    821  CB  SER A  80      34.125  40.679  34.600  1.00  0.00           C  
ATOM    822  OG  SER A  80      33.227  40.778  33.443  1.00  0.00           O  
ATOM    823  H   SER A  80      34.032  37.896  36.010  1.00  0.00           H  
ATOM    824  HG  SER A  80      33.049  39.841  33.134  1.00  0.00           H  
ATOM    825  N   TYR A  81      36.959  40.236  35.753  1.00  0.00           N  
ATOM    826  CA  TYR A  81      37.975  40.452  36.821  1.00  0.00           C  
ATOM    827  C   TYR A  81      38.482  41.922  36.925  1.00  0.00           C  
ATOM    828  O   TYR A  81      39.075  42.432  35.947  1.00  0.00           O  
ATOM    829  CB  TYR A  81      39.259  39.637  36.690  1.00  0.00           C  
ATOM    830  CG  TYR A  81      39.078  38.137  36.411  1.00  0.00           C  
ATOM    831  CD1 TYR A  81      38.901  37.261  37.524  1.00  0.00           C  
ATOM    832  CD2 TYR A  81      38.860  37.764  35.102  1.00  0.00           C  
ATOM    833  CE1 TYR A  81      38.387  36.032  37.215  1.00  0.00           C  
ATOM    834  CE2 TYR A  81      38.400  36.472  34.837  1.00  0.00           C  
ATOM    835  CZ  TYR A  81      38.154  35.630  35.910  1.00  0.00           C  
ATOM    836  OH  TYR A  81      38.048  34.302  35.558  1.00  0.00           O  
ATOM    837  H   TYR A  81      37.412  40.300  34.861  1.00  0.00           H  
ATOM    838  HD1 TYR A  81      38.710  37.735  38.493  1.00  0.00           H  
ATOM    839  HD2 TYR A  81      39.213  38.305  34.225  1.00  0.00           H  
ATOM    840  HE1 TYR A  81      38.036  35.410  38.040  1.00  0.00           H  
ATOM    841  HE2 TYR A  81      37.915  36.262  33.882  1.00  0.00           H  
ATOM    842  HH  TYR A  81      38.076  33.840  36.450  1.00  0.00           H  
ATOM    843  N   ILE A  82      38.297  42.603  38.030  1.00  0.00           N  
ATOM    844  CA  ILE A  82      38.729  43.929  38.264  1.00  0.00           C  
ATOM    845  C   ILE A  82      40.153  43.798  38.854  1.00  0.00           C  
ATOM    846  O   ILE A  82      40.401  43.119  39.897  1.00  0.00           O  
ATOM    847  CB  ILE A  82      37.803  44.567  39.234  1.00  0.00           C  
ATOM    848  CG1 ILE A  82      36.360  44.372  38.830  1.00  0.00           C  
ATOM    849  CG2 ILE A  82      38.225  46.030  39.432  1.00  0.00           C  
ATOM    850  CD  ILE A  82      35.329  44.984  39.818  1.00  0.00           C  
ATOM    851  H   ILE A  82      37.531  42.305  38.594  1.00  0.00           H  
ATOM    852  N   ALA A  83      41.109  44.119  37.967  1.00  0.00           N  
ATOM    853  CA  ALA A  83      42.566  44.083  38.279  1.00  0.00           C  
ATOM    854  C   ALA A  83      43.023  45.488  38.761  1.00  0.00           C  
ATOM    855  O   ALA A  83      43.052  46.364  37.933  1.00  0.00           O  
ATOM    856  CB  ALA A  83      43.264  43.626  37.014  1.00  0.00           C  
ATOM    857  H   ALA A  83      40.773  44.390  37.069  1.00  0.00           H  
ATOM    858  N   THR A  84      43.169  45.605  40.099  1.00  0.00           N  
ATOM    859  CA  THR A  84      43.410  46.899  40.777  1.00  0.00           C  
ATOM    860  C   THR A  84      44.765  46.900  41.600  1.00  0.00           C  
ATOM    861  O   THR A  84      45.475  45.879  41.605  1.00  0.00           O  
ATOM    862  CB  THR A  84      42.140  47.204  41.499  1.00  0.00           C  
ATOM    863  CG2 THR A  84      41.819  46.107  42.561  1.00  0.00           C  
ATOM    864  OG1 THR A  84      42.242  48.551  42.114  1.00  0.00           O  
ATOM    865  H   THR A  84      43.089  44.823  40.725  1.00  0.00           H  
ATOM    866  HG1 THR A  84      41.804  49.211  41.498  1.00  0.00           H  
ATOM    867  N   GLN A  85      45.014  47.980  42.326  1.00  0.00           N  
ATOM    868  CA  GLN A  85      46.284  48.259  43.028  1.00  0.00           C  
ATOM    869  C   GLN A  85      45.940  48.813  44.428  1.00  0.00           C  
ATOM    870  O   GLN A  85      44.912  49.465  44.547  1.00  0.00           O  
ATOM    871  CB  GLN A  85      47.243  49.149  42.217  1.00  0.00           C  
ATOM    872  CG  GLN A  85      47.064  50.654  42.089  1.00  0.00           C  
ATOM    873  CD  GLN A  85      48.182  51.465  41.509  1.00  0.00           C  
ATOM    874  NE2 GLN A  85      48.930  50.933  40.626  1.00  0.00           N  
ATOM    875  OE1 GLN A  85      48.431  52.618  41.861  1.00  0.00           O  
ATOM    876  H   GLN A  85      44.416  48.772  42.309  1.00  0.00           H  
ATOM    877 1HE2 GLN A  85      48.897  49.967  40.407  1.00  0.00           H  
ATOM    878 2HE2 GLN A  85      49.452  51.581  40.070  1.00  0.00           H  
ATOM    879  N   GLY A  86      46.803  48.547  45.398  1.00  0.00           N  
ATOM    880  CA  GLY A  86      46.696  49.119  46.793  1.00  0.00           C  
ATOM    881  C   GLY A  86      46.685  50.661  46.885  1.00  0.00           C  
ATOM    882  O   GLY A  86      47.710  51.309  46.607  1.00  0.00           O  
ATOM    883  H   GLY A  86      47.527  47.856  45.374  1.00  0.00           H  
ATOM    884  N   CYS A  87      45.748  51.058  47.740  1.00  0.00           N  
ATOM    885  CA  CYS A  87      45.389  52.491  48.035  1.00  0.00           C  
ATOM    886  C   CYS A  87      46.397  53.440  48.613  1.00  0.00           C  
ATOM    887  O   CYS A  87      46.951  53.058  49.659  1.00  0.00           O  
ATOM    888  CB  CYS A  87      44.209  52.774  48.903  1.00  0.00           C  
ATOM    889  SG  CYS A  87      42.819  51.620  48.433  1.00  0.00           S  
ATOM    890  H   CYS A  87      45.297  50.430  48.371  1.00  0.00           H  
ATOM    891  HG  CYS A  87      43.149  50.560  49.177  1.00  0.00           H  
ATOM    892  N   LEU A  88      46.346  54.686  48.247  1.00  0.00           N  
ATOM    893  CA  LEU A  88      47.223  55.747  48.735  1.00  0.00           C  
ATOM    894  C   LEU A  88      46.696  56.523  49.931  1.00  0.00           C  
ATOM    895  O   LEU A  88      46.895  57.759  50.120  1.00  0.00           O  
ATOM    896  CB  LEU A  88      47.593  56.772  47.673  1.00  0.00           C  
ATOM    897  CG  LEU A  88      48.625  56.202  46.726  1.00  0.00           C  
ATOM    898  CD1 LEU A  88      48.895  57.372  45.748  1.00  0.00           C  
ATOM    899  CD2 LEU A  88      49.949  55.760  47.373  1.00  0.00           C  
ATOM    900  H   LEU A  88      45.812  55.046  47.483  1.00  0.00           H  
ATOM    901  N   GLN A  89      45.930  55.788  50.774  1.00  0.00           N  
ATOM    902  CA  GLN A  89      45.009  56.231  51.848  1.00  0.00           C  
ATOM    903  C   GLN A  89      43.797  56.943  51.371  1.00  0.00           C  
ATOM    904  O   GLN A  89      42.759  56.202  51.324  1.00  0.00           O  
ATOM    905  CB  GLN A  89      45.846  56.804  52.966  1.00  0.00           C  
ATOM    906  CG  GLN A  89      46.820  55.820  53.704  1.00  0.00           C  
ATOM    907  CD  GLN A  89      48.029  55.396  52.871  1.00  0.00           C  
ATOM    908  NE2 GLN A  89      49.039  56.291  52.875  1.00  0.00           N  
ATOM    909  OE1 GLN A  89      48.072  54.293  52.385  1.00  0.00           O  
ATOM    910  H   GLN A  89      46.024  54.806  50.639  1.00  0.00           H  
ATOM    911 1HE2 GLN A  89      48.985  57.096  53.470  1.00  0.00           H  
ATOM    912 2HE2 GLN A  89      49.790  56.047  52.264  1.00  0.00           H  
ATOM    913  N   ASN A  90      43.941  58.040  50.616  1.00  0.00           N  
ATOM    914  CA  ASN A  90      42.850  58.847  50.045  1.00  0.00           C  
ATOM    915  C   ASN A  90      41.943  58.047  49.047  1.00  0.00           C  
ATOM    916  O   ASN A  90      40.715  58.062  49.060  1.00  0.00           O  
ATOM    917  CB  ASN A  90      43.401  60.186  49.512  1.00  0.00           C  
ATOM    918  CG  ASN A  90      44.642  60.099  48.610  1.00  0.00           C  
ATOM    919  ND2 ASN A  90      45.667  60.881  48.885  1.00  0.00           N  
ATOM    920  OD1 ASN A  90      44.644  59.291  47.655  1.00  0.00           O  
ATOM    921  H   ASN A  90      44.810  58.273  50.186  1.00  0.00           H  
ATOM    922 1HD2 ASN A  90      45.563  61.586  49.580  1.00  0.00           H  
ATOM    923 2HD2 ASN A  90      46.417  60.839  48.222  1.00  0.00           H  
ATOM    924  N   THR A  91      42.567  57.319  48.169  1.00  0.00           N  
ATOM    925  CA  THR A  91      41.779  56.380  47.295  1.00  0.00           C  
ATOM    926  C   THR A  91      40.874  55.264  47.880  1.00  0.00           C  
ATOM    927  O   THR A  91      40.290  54.562  47.122  1.00  0.00           O  
ATOM    928  CB  THR A  91      42.569  55.974  46.050  1.00  0.00           C  
ATOM    929  CG2 THR A  91      42.847  57.180  45.215  1.00  0.00           C  
ATOM    930  OG1 THR A  91      43.822  55.466  46.476  1.00  0.00           O  
ATOM    931  H   THR A  91      43.425  57.650  47.775  1.00  0.00           H  
ATOM    932  HG1 THR A  91      44.479  55.337  45.733  1.00  0.00           H  
ATOM    933  N   VAL A  92      40.806  55.152  49.209  1.00  0.00           N  
ATOM    934  CA  VAL A  92      39.807  54.245  49.831  1.00  0.00           C  
ATOM    935  C   VAL A  92      38.369  54.650  49.583  1.00  0.00           C  
ATOM    936  O   VAL A  92      37.527  53.866  49.176  1.00  0.00           O  
ATOM    937  CB  VAL A  92      40.109  53.877  51.346  1.00  0.00           C  
ATOM    938  CG1 VAL A  92      41.403  53.051  51.460  1.00  0.00           C  
ATOM    939  CG2 VAL A  92      40.120  55.114  52.299  1.00  0.00           C  
ATOM    940  H   VAL A  92      41.356  55.733  49.813  1.00  0.00           H  
ATOM    941  N   ASN A  93      38.197  55.993  49.505  1.00  0.00           N  
ATOM    942  CA  ASN A  93      36.838  56.537  49.310  1.00  0.00           C  
ATOM    943  C   ASN A  93      36.422  56.226  47.830  1.00  0.00           C  
ATOM    944  O   ASN A  93      35.388  55.515  47.657  1.00  0.00           O  
ATOM    945  CB  ASN A  93      36.878  58.059  49.447  1.00  0.00           C  
ATOM    946  CG  ASN A  93      37.421  58.637  50.815  1.00  0.00           C  
ATOM    947  ND2 ASN A  93      36.817  59.650  51.342  1.00  0.00           N  
ATOM    948  OD1 ASN A  93      38.397  58.218  51.390  1.00  0.00           O  
ATOM    949  H   ASN A  93      38.825  56.666  49.892  1.00  0.00           H  
ATOM    950 1HD2 ASN A  93      36.112  60.093  50.794  1.00  0.00           H  
ATOM    951 2HD2 ASN A  93      37.119  60.091  52.189  1.00  0.00           H  
ATOM    952  N   ASP A  94      37.295  56.406  46.858  1.00  0.00           N  
ATOM    953  CA  ASP A  94      37.174  55.803  45.475  1.00  0.00           C  
ATOM    954  C   ASP A  94      37.158  54.311  45.325  1.00  0.00           C  
ATOM    955  O   ASP A  94      36.191  53.859  44.700  1.00  0.00           O  
ATOM    956  CB  ASP A  94      38.433  56.220  44.725  1.00  0.00           C  
ATOM    957  CG  ASP A  94      38.583  57.749  44.579  1.00  0.00           C  
ATOM    958  OD1 ASP A  94      38.310  58.309  43.485  1.00  0.00           O  
ATOM    959  OD2 ASP A  94      38.768  58.432  45.597  1.00  0.00           O1-
ATOM    960  H   ASP A  94      37.869  57.220  46.808  1.00  0.00           H  
ATOM    961  N   PHE A  95      38.009  53.538  45.988  1.00  0.00           N  
ATOM    962  CA  PHE A  95      38.011  52.039  45.815  1.00  0.00           C  
ATOM    963  C   PHE A  95      36.727  51.313  46.434  1.00  0.00           C  
ATOM    964  O   PHE A  95      36.123  50.489  45.800  1.00  0.00           O  
ATOM    965  CB  PHE A  95      39.303  51.532  46.456  1.00  0.00           C  
ATOM    966  CG  PHE A  95      39.494  49.988  46.564  1.00  0.00           C  
ATOM    967  CD1 PHE A  95      40.414  49.375  45.704  1.00  0.00           C  
ATOM    968  CD2 PHE A  95      38.707  49.123  47.312  1.00  0.00           C  
ATOM    969  CE1 PHE A  95      40.512  48.004  45.570  1.00  0.00           C  
ATOM    970  CE2 PHE A  95      38.689  47.754  47.132  1.00  0.00           C  
ATOM    971  CZ  PHE A  95      39.640  47.151  46.253  1.00  0.00           C  
ATOM    972  H   PHE A  95      38.729  53.949  46.551  1.00  0.00           H  
ATOM    973  HD1 PHE A  95      41.040  49.936  44.997  1.00  0.00           H  
ATOM    974  HD2 PHE A  95      38.041  49.558  48.053  1.00  0.00           H  
ATOM    975  HE1 PHE A  95      41.048  47.665  44.674  1.00  0.00           H  
ATOM    976  HE2 PHE A  95      37.827  47.254  47.576  1.00  0.00           H  
ATOM    977  HZ  PHE A  95      39.657  46.063  46.145  1.00  0.00           H  
ATOM    978  N   TRP A  96      36.158  51.846  47.507  1.00  0.00           N  
ATOM    979  CA  TRP A  96      34.858  51.433  48.022  1.00  0.00           C  
ATOM    980  C   TRP A  96      33.619  51.855  47.222  1.00  0.00           C  
ATOM    981  O   TRP A  96      32.647  51.146  47.160  1.00  0.00           O  
ATOM    982  CB  TRP A  96      34.846  51.612  49.527  1.00  0.00           C  
ATOM    983  CG  TRP A  96      35.981  50.814  50.110  1.00  0.00           C  
ATOM    984  CD1 TRP A  96      36.991  51.347  50.714  1.00  0.00           C  
ATOM    985  CD2 TRP A  96      36.150  49.451  50.183  1.00  0.00           C  
ATOM    986  CE2 TRP A  96      37.332  49.221  50.891  1.00  0.00           C  
ATOM    987  CE3 TRP A  96      35.475  48.344  49.767  1.00  0.00           C  
ATOM    988  NE1 TRP A  96      37.797  50.434  51.259  1.00  0.00           N  
ATOM    989  CZ2 TRP A  96      37.814  47.928  51.154  1.00  0.00           C  
ATOM    990  CZ3 TRP A  96      35.853  47.066  50.091  1.00  0.00           C  
ATOM    991  CH2 TRP A  96      37.050  46.868  50.786  1.00  0.00           C  
ATOM    992  H   TRP A  96      36.597  52.659  47.897  1.00  0.00           H  
ATOM    993  HD1 TRP A  96      37.210  52.414  50.765  1.00  0.00           H  
ATOM    994  HE1 TRP A  96      38.679  50.536  51.715  1.00  0.00           H  
ATOM    995  HE3 TRP A  96      34.645  48.540  49.087  1.00  0.00           H  
ATOM    996  HZ2 TRP A  96      38.874  47.738  51.299  1.00  0.00           H  
ATOM    997  HZ3 TRP A  96      35.352  46.150  49.780  1.00  0.00           H  
ATOM    998  HH2 TRP A  96      37.401  45.838  50.896  1.00  0.00           H  
ATOM    999  N   ARG A  97      33.573  53.063  46.752  1.00  0.00           N  
ATOM   1000  CA  ARG A  97      32.681  53.508  45.675  1.00  0.00           C  
ATOM   1001  C   ARG A  97      32.849  52.601  44.480  1.00  0.00           C  
ATOM   1002  O   ARG A  97      31.816  52.124  43.964  1.00  0.00           O  
ATOM   1003  CB  ARG A  97      32.920  54.936  45.240  1.00  0.00           C  
ATOM   1004  CG  ARG A  97      31.721  55.746  45.780  1.00  0.00           C  
ATOM   1005  CD  ARG A  97      31.900  57.285  45.491  1.00  0.00           C  
ATOM   1006  NE  ARG A  97      32.070  57.618  44.081  1.00  0.00           N  
ATOM   1007  CZ  ARG A  97      33.056  58.306  43.506  1.00  0.00           C  
ATOM   1008  NH1 ARG A  97      34.103  58.737  44.278  1.00  0.00           N1+
ATOM   1009  NH2 ARG A  97      32.902  58.836  42.316  1.00  0.00           N  
ATOM   1010  H   ARG A  97      34.371  53.612  46.997  1.00  0.00           H  
ATOM   1011  HE  ARG A  97      31.229  57.430  43.561  1.00  0.00           H  
ATOM   1012 1HH1 ARG A  97      33.963  58.561  45.251  1.00  0.00           H  
ATOM   1013 2HH1 ARG A  97      34.979  59.081  43.948  1.00  0.00           H  
ATOM   1014 1HH2 ARG A  97      31.993  58.857  41.894  1.00  0.00           H  
ATOM   1015 2HH2 ARG A  97      33.679  59.263  41.857  1.00  0.00           H  
ATOM   1016  N   MET A  98      34.053  52.359  43.932  1.00  0.00           N  
ATOM   1017  CA  MET A  98      34.253  51.435  42.784  1.00  0.00           C  
ATOM   1018  C   MET A  98      33.687  49.987  43.134  1.00  0.00           C  
ATOM   1019  O   MET A  98      32.882  49.423  42.369  1.00  0.00           O  
ATOM   1020  CB  MET A  98      35.738  51.402  42.352  1.00  0.00           C  
ATOM   1021  CG  MET A  98      35.923  50.505  41.107  1.00  0.00           C  
ATOM   1022  SD  MET A  98      37.541  49.682  40.960  1.00  0.00           S  
ATOM   1023  CE  MET A  98      37.523  48.914  42.519  1.00  0.00           C  
ATOM   1024  H   MET A  98      34.792  52.987  44.158  1.00  0.00           H  
ATOM   1025  N   VAL A  99      33.927  49.415  44.340  1.00  0.00           N  
ATOM   1026  CA  VAL A  99      33.158  48.212  44.793  1.00  0.00           C  
ATOM   1027  C   VAL A  99      31.594  48.319  44.865  1.00  0.00           C  
ATOM   1028  O   VAL A  99      30.956  47.253  44.676  1.00  0.00           O  
ATOM   1029  CB  VAL A  99      33.690  47.709  46.170  1.00  0.00           C  
ATOM   1030  CG1 VAL A  99      33.092  46.430  46.751  1.00  0.00           C  
ATOM   1031  CG2 VAL A  99      35.232  47.527  45.997  1.00  0.00           C  
ATOM   1032  H   VAL A  99      34.801  49.667  44.752  1.00  0.00           H  
ATOM   1033  N   PHE A 100      31.080  49.477  45.333  1.00  0.00           N  
ATOM   1034  CA  PHE A 100      29.625  49.784  45.318  1.00  0.00           C  
ATOM   1035  C   PHE A 100      29.236  49.842  43.891  1.00  0.00           C  
ATOM   1036  O   PHE A 100      28.345  49.069  43.603  1.00  0.00           O  
ATOM   1037  CB  PHE A 100      29.203  51.022  46.103  1.00  0.00           C  
ATOM   1038  CG  PHE A 100      27.748  51.005  46.624  1.00  0.00           C  
ATOM   1039  CD1 PHE A 100      27.574  50.382  47.855  1.00  0.00           C  
ATOM   1040  CD2 PHE A 100      26.703  51.322  45.799  1.00  0.00           C  
ATOM   1041  CE1 PHE A 100      26.285  50.092  48.247  1.00  0.00           C  
ATOM   1042  CE2 PHE A 100      25.409  51.112  46.211  1.00  0.00           C  
ATOM   1043  CZ  PHE A 100      25.200  50.468  47.428  1.00  0.00           C  
ATOM   1044  H   PHE A 100      31.598  50.016  46.000  1.00  0.00           H  
ATOM   1045  HD1 PHE A 100      28.447  50.170  48.477  1.00  0.00           H  
ATOM   1046  HD2 PHE A 100      26.930  51.667  44.793  1.00  0.00           H  
ATOM   1047  HE1 PHE A 100      26.160  49.500  49.153  1.00  0.00           H  
ATOM   1048  HE2 PHE A 100      24.630  51.563  45.606  1.00  0.00           H  
ATOM   1049  HZ  PHE A 100      24.174  50.187  47.666  1.00  0.00           H  
ATOM   1050  N   GLN A 101      29.919  50.673  43.066  1.00  0.00           N  
ATOM   1051  CA  GLN A 101      29.507  50.875  41.667  1.00  0.00           C  
ATOM   1052  C   GLN A 101      29.458  49.581  40.846  1.00  0.00           C  
ATOM   1053  O   GLN A 101      28.329  49.196  40.451  1.00  0.00           O  
ATOM   1054  CB  GLN A 101      30.457  51.816  40.993  1.00  0.00           C  
ATOM   1055  CG  GLN A 101      29.780  52.541  39.845  1.00  0.00           C  
ATOM   1056  CD  GLN A 101      31.011  53.249  39.254  1.00  0.00           C  
ATOM   1057  NE2 GLN A 101      31.845  52.486  38.638  1.00  0.00           N  
ATOM   1058  OE1 GLN A 101      31.233  54.414  39.497  1.00  0.00           O  
ATOM   1059  H   GLN A 101      30.711  51.206  43.378  1.00  0.00           H  
ATOM   1060 1HE2 GLN A 101      31.833  51.494  38.711  1.00  0.00           H  
ATOM   1061 2HE2 GLN A 101      32.526  52.939  38.066  1.00  0.00           H  
ATOM   1062  N   GLU A 102      30.394  48.664  41.137  1.00  0.00           N  
ATOM   1063  CA  GLU A 102      30.415  47.414  40.459  1.00  0.00           C  
ATOM   1064  C   GLU A 102      29.571  46.202  41.006  1.00  0.00           C  
ATOM   1065  O   GLU A 102      29.395  45.303  40.169  1.00  0.00           O  
ATOM   1066  CB  GLU A 102      31.895  47.134  40.221  1.00  0.00           C  
ATOM   1067  CG  GLU A 102      32.630  48.156  39.391  1.00  0.00           C  
ATOM   1068  CD  GLU A 102      32.019  48.503  37.987  1.00  0.00           C  
ATOM   1069  OE1 GLU A 102      31.537  49.639  37.806  1.00  0.00           O  
ATOM   1070  OE2 GLU A 102      31.771  47.609  37.144  1.00  0.00           O1-
ATOM   1071  H   GLU A 102      31.185  48.826  41.715  1.00  0.00           H  
ATOM   1072  N   ASN A 103      28.936  46.372  42.152  1.00  0.00           N  
ATOM   1073  CA  ASN A 103      28.147  45.337  42.867  1.00  0.00           C  
ATOM   1074  C   ASN A 103      28.990  44.073  43.361  1.00  0.00           C  
ATOM   1075  O   ASN A 103      28.481  43.041  43.765  1.00  0.00           O  
ATOM   1076  CB  ASN A 103      26.883  44.838  42.200  1.00  0.00           C  
ATOM   1077  CG  ASN A 103      25.835  44.244  43.154  1.00  0.00           C  
ATOM   1078  ND2 ASN A 103      25.117  43.255  42.719  1.00  0.00           N  
ATOM   1079  OD1 ASN A 103      25.610  44.651  44.335  1.00  0.00           O  
ATOM   1080  H   ASN A 103      28.796  47.344  42.359  1.00  0.00           H  
ATOM   1081 1HD2 ASN A 103      25.274  42.843  41.820  1.00  0.00           H  
ATOM   1082 2HD2 ASN A 103      24.290  43.091  43.259  1.00  0.00           H  
ATOM   1083  N   SER A 104      30.307  44.203  43.371  1.00  0.00           N  
ATOM   1084  CA  SER A 104      31.399  43.188  43.764  1.00  0.00           C  
ATOM   1085  C   SER A 104      31.090  42.707  45.162  1.00  0.00           C  
ATOM   1086  O   SER A 104      31.050  43.487  46.091  1.00  0.00           O  
ATOM   1087  CB  SER A 104      32.769  43.818  43.748  1.00  0.00           C  
ATOM   1088  OG  SER A 104      32.957  44.338  42.417  1.00  0.00           O  
ATOM   1089  H   SER A 104      30.727  44.796  42.691  1.00  0.00           H  
ATOM   1090  HG  SER A 104      33.902  44.239  42.124  1.00  0.00           H  
ATOM   1091  N   ARG A 105      31.238  41.385  45.380  1.00  0.00           N  
ATOM   1092  CA  ARG A 105      30.936  40.852  46.723  1.00  0.00           C  
ATOM   1093  C   ARG A 105      32.150  40.194  47.359  1.00  0.00           C  
ATOM   1094  O   ARG A 105      32.357  40.081  48.562  1.00  0.00           O  
ATOM   1095  CB  ARG A 105      29.768  39.877  46.579  1.00  0.00           C  
ATOM   1096  CG  ARG A 105      28.383  40.576  46.374  1.00  0.00           C  
ATOM   1097  CD  ARG A 105      27.879  41.306  47.568  1.00  0.00           C  
ATOM   1098  NE  ARG A 105      26.366  41.237  47.758  1.00  0.00           N  
ATOM   1099  CZ  ARG A 105      25.713  40.997  48.922  1.00  0.00           C  
ATOM   1100  NH1 ARG A 105      26.373  40.769  50.066  1.00  0.00           N1+
ATOM   1101  NH2 ARG A 105      24.421  40.892  48.917  1.00  0.00           N  
ATOM   1102  H   ARG A 105      31.154  40.756  44.610  1.00  0.00           H  
ATOM   1103  HE  ARG A 105      25.903  41.708  47.000  1.00  0.00           H  
ATOM   1104 1HH1 ARG A 105      27.377  40.741  50.069  1.00  0.00           H  
ATOM   1105 2HH1 ARG A 105      25.922  40.715  50.960  1.00  0.00           H  
ATOM   1106 1HH2 ARG A 105      23.922  40.800  48.045  1.00  0.00           H  
ATOM   1107 2HH2 ARG A 105      23.871  40.720  49.733  1.00  0.00           H  
ATOM   1108  N   VAL A 106      33.124  39.791  46.583  1.00  0.00           N  
ATOM   1109  CA  VAL A 106      34.408  39.268  47.169  1.00  0.00           C  
ATOM   1110  C   VAL A 106      35.635  39.828  46.457  1.00  0.00           C  
ATOM   1111  O   VAL A 106      35.628  40.062  45.205  1.00  0.00           O  
ATOM   1112  CB  VAL A 106      34.444  37.694  47.182  1.00  0.00           C  
ATOM   1113  CG1 VAL A 106      35.647  37.185  47.981  1.00  0.00           C  
ATOM   1114  CG2 VAL A 106      33.124  37.063  47.662  1.00  0.00           C  
ATOM   1115  H   VAL A 106      33.102  40.030  45.612  1.00  0.00           H  
ATOM   1116  N   ILE A 107      36.619  40.128  47.342  1.00  0.00           N  
ATOM   1117  CA  ILE A 107      37.962  40.683  46.935  1.00  0.00           C  
ATOM   1118  C   ILE A 107      39.195  39.725  47.203  1.00  0.00           C  
ATOM   1119  O   ILE A 107      39.380  39.291  48.323  1.00  0.00           O  
ATOM   1120  CB  ILE A 107      38.272  41.948  47.758  1.00  0.00           C  
ATOM   1121  CG1 ILE A 107      37.222  43.009  47.519  1.00  0.00           C  
ATOM   1122  CG2 ILE A 107      39.603  42.596  47.365  1.00  0.00           C  
ATOM   1123  CD  ILE A 107      37.442  44.296  48.321  1.00  0.00           C  
ATOM   1124  H   ILE A 107      36.476  39.833  48.285  1.00  0.00           H  
ATOM   1125  N   VAL A 108      39.870  39.391  46.136  1.00  0.00           N  
ATOM   1126  CA  VAL A 108      41.079  38.445  46.212  1.00  0.00           C  
ATOM   1127  C   VAL A 108      42.226  39.461  46.501  1.00  0.00           C  
ATOM   1128  O   VAL A 108      42.488  40.424  45.727  1.00  0.00           O  
ATOM   1129  CB  VAL A 108      41.259  37.649  44.942  1.00  0.00           C  
ATOM   1130  CG1 VAL A 108      42.552  36.845  44.886  1.00  0.00           C  
ATOM   1131  CG2 VAL A 108      40.172  36.618  44.791  1.00  0.00           C  
ATOM   1132  H   VAL A 108      39.667  39.735  45.221  1.00  0.00           H  
ATOM   1133  N   MET A 109      43.010  39.352  47.536  1.00  0.00           N  
ATOM   1134  CA  MET A 109      44.278  40.103  47.865  1.00  0.00           C  
ATOM   1135  C   MET A 109      45.435  39.144  48.322  1.00  0.00           C  
ATOM   1136  O   MET A 109      45.264  37.923  48.425  1.00  0.00           O  
ATOM   1137  CB  MET A 109      43.966  41.185  48.935  1.00  0.00           C  
ATOM   1138  CG  MET A 109      42.964  42.262  48.389  1.00  0.00           C  
ATOM   1139  SD  MET A 109      42.301  43.375  49.689  1.00  0.00           S  
ATOM   1140  CE  MET A 109      43.619  44.411  50.266  1.00  0.00           C  
ATOM   1141  H   MET A 109      42.657  38.773  48.269  1.00  0.00           H  
ATOM   1142  N   THR A 110      46.614  39.770  48.343  1.00  0.00           N  
ATOM   1143  CA  THR A 110      47.824  39.043  48.714  1.00  0.00           C  
ATOM   1144  C   THR A 110      48.882  39.873  49.393  1.00  0.00           C  
ATOM   1145  O   THR A 110      49.616  39.339  50.237  1.00  0.00           O  
ATOM   1146  CB  THR A 110      48.574  38.317  47.521  1.00  0.00           C  
ATOM   1147  CG2 THR A 110      47.699  37.280  46.895  1.00  0.00           C  
ATOM   1148  OG1 THR A 110      48.954  39.368  46.641  1.00  0.00           O  
ATOM   1149  H   THR A 110      46.734  40.670  47.931  1.00  0.00           H  
ATOM   1150  HG1 THR A 110      48.654  39.157  45.710  1.00  0.00           H  
ATOM   1151  N   THR A 111      48.983  41.172  49.158  1.00  0.00           N  
ATOM   1152  CA  THR A 111      50.091  42.070  49.697  1.00  0.00           C  
ATOM   1153  C   THR A 111      49.848  42.389  51.197  1.00  0.00           C  
ATOM   1154  O   THR A 111      48.816  42.858  51.631  1.00  0.00           O  
ATOM   1155  CB  THR A 111      49.989  43.349  48.907  1.00  0.00           C  
ATOM   1156  CG2 THR A 111      51.112  44.293  49.293  1.00  0.00           C  
ATOM   1157  OG1 THR A 111      49.835  43.105  47.495  1.00  0.00           O  
ATOM   1158  H   THR A 111      48.291  41.670  48.634  1.00  0.00           H  
ATOM   1159  HG1 THR A 111      50.758  42.963  47.141  1.00  0.00           H  
ATOM   1160  N   LYS A 112      50.866  41.996  51.973  1.00  0.00           N  
ATOM   1161  CA  LYS A 112      50.913  42.186  53.427  1.00  0.00           C  
ATOM   1162  C   LYS A 112      51.550  43.539  53.856  1.00  0.00           C  
ATOM   1163  O   LYS A 112      52.154  44.251  53.065  1.00  0.00           O  
ATOM   1164  CB  LYS A 112      51.566  40.987  54.184  1.00  0.00           C  
ATOM   1165  CG  LYS A 112      50.941  39.681  53.683  1.00  0.00           C  
ATOM   1166  CD  LYS A 112      51.492  38.455  54.375  1.00  0.00           C  
ATOM   1167  CE  LYS A 112      52.997  38.257  53.920  1.00  0.00           C  
ATOM   1168  NZ  LYS A 112      53.299  37.158  53.011  1.00  0.00           N1+
ATOM   1169  H   LYS A 112      51.766  41.786  51.612  1.00  0.00           H  
ATOM   1170  HZ1 LYS A 112      52.502  37.152  52.401  1.00  0.00           H  
ATOM   1171  HZ2 LYS A 112      54.128  37.425  52.519  1.00  0.00           H  
ATOM   1172  HZ3 LYS A 112      53.419  36.306  53.508  1.00  0.00           H  
ATOM   1173  N   GLU A 113      51.611  43.779  55.147  1.00  0.00           N  
ATOM   1174  CA  GLU A 113      52.011  45.047  55.719  1.00  0.00           C  
ATOM   1175  C   GLU A 113      53.418  45.614  55.425  1.00  0.00           C  
ATOM   1176  O   GLU A 113      53.595  46.685  54.869  1.00  0.00           O  
ATOM   1177  CB  GLU A 113      51.806  45.301  57.200  1.00  0.00           C  
ATOM   1178  CG  GLU A 113      50.465  45.744  57.764  1.00  0.00           C  
ATOM   1179  CD  GLU A 113      50.527  45.290  59.267  1.00  0.00           C  
ATOM   1180  OE1 GLU A 113      51.519  45.523  59.907  1.00  0.00           O  
ATOM   1181  OE2 GLU A 113      49.612  44.619  59.802  1.00  0.00           O1-
ATOM   1182  H   GLU A 113      51.382  43.027  55.767  1.00  0.00           H  
ATOM   1183  N   VAL A 114      54.412  44.739  55.590  1.00  0.00           N  
ATOM   1184  CA  VAL A 114      55.815  45.080  55.238  1.00  0.00           C  
ATOM   1185  C   VAL A 114      56.617  43.893  54.627  1.00  0.00           C  
ATOM   1186  O   VAL A 114      57.215  43.146  55.379  1.00  0.00           O  
ATOM   1187  CB  VAL A 114      56.631  45.824  56.360  1.00  0.00           C  
ATOM   1188  CG1 VAL A 114      56.639  45.027  57.683  1.00  0.00           C  
ATOM   1189  CG2 VAL A 114      57.999  46.410  55.938  1.00  0.00           C  
ATOM   1190  H   VAL A 114      54.219  43.865  56.043  1.00  0.00           H  
ATOM   1191  N   GLU A 115      56.740  43.924  53.285  1.00  0.00           N  
ATOM   1192  CA  GLU A 115      57.239  42.771  52.520  1.00  0.00           C  
ATOM   1193  C   GLU A 115      58.458  43.318  51.743  1.00  0.00           C  
ATOM   1194  O   GLU A 115      58.455  44.233  50.947  1.00  0.00           O  
ATOM   1195  CB  GLU A 115      56.293  42.116  51.478  1.00  0.00           C  
ATOM   1196  CG  GLU A 115      55.141  41.594  52.269  1.00  0.00           C  
ATOM   1197  CD  GLU A 115      54.190  40.773  51.392  1.00  0.00           C  
ATOM   1198  OE1 GLU A 115      53.370  41.346  50.665  1.00  0.00           O  
ATOM   1199  OE2 GLU A 115      54.349  39.539  51.333  1.00  0.00           O1-
ATOM   1200  H   GLU A 115      56.682  44.787  52.778  1.00  0.00           H  
ATOM   1201  N   ARG A 116      59.529  42.460  51.950  1.00  0.00           N  
ATOM   1202  CA  ARG A 116      60.956  42.568  51.505  1.00  0.00           C  
ATOM   1203  C   ARG A 116      61.587  44.008  51.927  1.00  0.00           C  
ATOM   1204  O   ARG A 116      62.001  44.730  51.032  1.00  0.00           O  
ATOM   1205  CB  ARG A 116      60.967  42.330  49.985  1.00  0.00           C  
ATOM   1206  CG  ARG A 116      62.319  41.769  49.545  1.00  0.00           C  
ATOM   1207  CD  ARG A 116      62.214  40.912  48.281  1.00  0.00           C  
ATOM   1208  NE  ARG A 116      63.604  40.763  47.802  1.00  0.00           N  
ATOM   1209  CZ  ARG A 116      64.236  41.384  46.810  1.00  0.00           C  
ATOM   1210  NH1 ARG A 116      63.679  42.357  46.084  1.00  0.00           N1+
ATOM   1211  NH2 ARG A 116      65.521  41.120  46.533  1.00  0.00           N  
ATOM   1212  H   ARG A 116      59.390  41.514  52.227  1.00  0.00           H  
ATOM   1213  HE  ARG A 116      64.160  40.198  48.407  1.00  0.00           H  
ATOM   1214 1HH1 ARG A 116      62.709  42.615  46.015  1.00  0.00           H  
ATOM   1215 2HH1 ARG A 116      64.225  42.971  45.518  1.00  0.00           H  
ATOM   1216 1HH2 ARG A 116      65.993  40.308  46.891  1.00  0.00           H  
ATOM   1217 2HH2 ARG A 116      66.072  41.672  45.919  1.00  0.00           H  
ATOM   1218  N   GLY A 117      61.214  44.489  53.133  1.00  0.00           N  
ATOM   1219  CA  GLY A 117      61.835  45.690  53.678  1.00  0.00           C  
ATOM   1220  C   GLY A 117      61.038  46.949  53.377  1.00  0.00           C  
ATOM   1221  O   GLY A 117      61.215  47.975  54.082  1.00  0.00           O  
ATOM   1222  H   GLY A 117      60.608  44.058  53.811  1.00  0.00           H  
ATOM   1223  N   LYS A 118      60.239  47.007  52.267  1.00  0.00           N  
ATOM   1224  CA  LYS A 118      59.506  48.166  51.731  1.00  0.00           C  
ATOM   1225  C   LYS A 118      58.172  48.271  52.465  1.00  0.00           C  
ATOM   1226  O   LYS A 118      57.527  47.216  52.527  1.00  0.00           O  
ATOM   1227  CB  LYS A 118      59.305  48.004  50.197  1.00  0.00           C  
ATOM   1228  CG  LYS A 118      60.567  47.859  49.301  1.00  0.00           C  
ATOM   1229  CD  LYS A 118      61.366  49.181  49.312  1.00  0.00           C  
ATOM   1230  CE  LYS A 118      62.413  49.376  48.192  1.00  0.00           C  
ATOM   1231  NZ  LYS A 118      63.533  50.119  48.711  1.00  0.00           N1+
ATOM   1232  H   LYS A 118      60.107  46.140  51.768  1.00  0.00           H  
ATOM   1233  HZ1 LYS A 118      63.400  50.480  49.627  1.00  0.00           H  
ATOM   1234  HZ2 LYS A 118      64.304  49.486  48.752  1.00  0.00           H  
ATOM   1235  HZ3 LYS A 118      63.873  50.812  48.071  1.00  0.00           H  
ATOM   1236  N   SER A 119      57.732  49.489  52.718  1.00  0.00           N  
ATOM   1237  CA  SER A 119      56.426  49.816  53.219  1.00  0.00           C  
ATOM   1238  C   SER A 119      55.324  49.650  52.229  1.00  0.00           C  
ATOM   1239  O   SER A 119      55.317  50.297  51.209  1.00  0.00           O  
ATOM   1240  CB  SER A 119      56.262  51.213  53.838  1.00  0.00           C  
ATOM   1241  OG  SER A 119      54.945  51.308  54.435  1.00  0.00           O  
ATOM   1242  H   SER A 119      58.343  50.289  52.653  1.00  0.00           H  
ATOM   1243  HG  SER A 119      55.049  51.124  55.417  1.00  0.00           H  
ATOM   1244  N   LYS A 120      54.629  48.544  52.404  1.00  0.00           N  
ATOM   1245  CA  LYS A 120      53.455  48.260  51.521  1.00  0.00           C  
ATOM   1246  C   LYS A 120      52.007  48.621  52.079  1.00  0.00           C  
ATOM   1247  O   LYS A 120      51.205  49.234  51.351  1.00  0.00           O  
ATOM   1248  CB  LYS A 120      53.421  46.824  51.045  1.00  0.00           C  
ATOM   1249  CG  LYS A 120      54.696  46.408  50.253  1.00  0.00           C  
ATOM   1250  CD  LYS A 120      54.878  47.271  48.981  1.00  0.00           C  
ATOM   1251  CE  LYS A 120      55.811  46.516  47.970  1.00  0.00           C  
ATOM   1252  NZ  LYS A 120      55.071  45.513  47.191  1.00  0.00           N1+
ATOM   1253  H   LYS A 120      54.841  47.797  53.039  1.00  0.00           H  
ATOM   1254  HZ1 LYS A 120      55.654  45.190  46.442  1.00  0.00           H  
ATOM   1255  HZ2 LYS A 120      54.791  44.765  47.794  1.00  0.00           H  
ATOM   1256  HZ3 LYS A 120      54.258  45.825  46.706  1.00  0.00           H  
ATOM   1257  N   CYS A 121      51.695  48.271  53.293  1.00  0.00           N  
ATOM   1258  CA  CYS A 121      50.387  48.617  53.841  1.00  0.00           C  
ATOM   1259  C   CYS A 121      50.489  49.379  55.152  1.00  0.00           C  
ATOM   1260  O   CYS A 121      51.442  49.216  55.897  1.00  0.00           O  
ATOM   1261  CB  CYS A 121      49.512  47.434  54.086  1.00  0.00           C  
ATOM   1262  SG  CYS A 121      49.293  46.169  52.783  1.00  0.00           S  
ATOM   1263  H   CYS A 121      52.418  48.108  53.965  1.00  0.00           H  
ATOM   1264  HG  CYS A 121      50.528  46.452  52.372  1.00  0.00           H  
ATOM   1265  N   VAL A 122      49.753  50.468  55.187  1.00  0.00           N  
ATOM   1266  CA  VAL A 122      49.655  51.306  56.392  1.00  0.00           C  
ATOM   1267  C   VAL A 122      48.141  51.435  56.757  1.00  0.00           C  
ATOM   1268  O   VAL A 122      47.236  51.277  55.916  1.00  0.00           O  
ATOM   1269  CB  VAL A 122      50.493  52.629  56.495  1.00  0.00           C  
ATOM   1270  CG1 VAL A 122      51.878  52.245  56.906  1.00  0.00           C  
ATOM   1271  CG2 VAL A 122      50.459  53.480  55.228  1.00  0.00           C  
ATOM   1272  H   VAL A 122      49.282  50.809  54.365  1.00  0.00           H  
ATOM   1273  N   LYS A 123      47.945  51.861  58.004  1.00  0.00           N  
ATOM   1274  CA  LYS A 123      46.649  51.721  58.724  1.00  0.00           C  
ATOM   1275  C   LYS A 123      45.685  52.783  58.172  1.00  0.00           C  
ATOM   1276  O   LYS A 123      45.272  53.664  58.946  1.00  0.00           O  
ATOM   1277  CB  LYS A 123      46.795  51.533  60.190  1.00  0.00           C  
ATOM   1278  CG  LYS A 123      45.560  50.893  60.850  1.00  0.00           C  
ATOM   1279  CD  LYS A 123      45.613  50.861  62.349  1.00  0.00           C  
ATOM   1280  CE  LYS A 123      44.270  50.369  62.877  1.00  0.00           C  
ATOM   1281  NZ  LYS A 123      44.249  50.636  64.333  1.00  0.00           N1+
ATOM   1282  H   LYS A 123      48.640  52.424  58.442  1.00  0.00           H  
ATOM   1283  HZ1 LYS A 123      43.405  50.358  64.792  1.00  0.00           H  
ATOM   1284  HZ2 LYS A 123      44.958  50.133  64.824  1.00  0.00           H  
ATOM   1285  HZ3 LYS A 123      44.333  51.623  64.514  1.00  0.00           H  
ATOM   1286  N   TYR A 124      45.184  52.488  56.979  1.00  0.00           N  
ATOM   1287  CA  TYR A 124      43.971  53.125  56.512  1.00  0.00           C  
ATOM   1288  C   TYR A 124      42.709  52.287  56.895  1.00  0.00           C  
ATOM   1289  O   TYR A 124      41.633  52.800  56.980  1.00  0.00           O  
ATOM   1290  CB  TYR A 124      44.048  53.228  54.964  1.00  0.00           C  
ATOM   1291  CG  TYR A 124      44.520  52.121  54.036  1.00  0.00           C  
ATOM   1292  CD1 TYR A 124      45.752  52.226  53.464  1.00  0.00           C  
ATOM   1293  CD2 TYR A 124      43.739  51.089  53.655  1.00  0.00           C  
ATOM   1294  CE1 TYR A 124      46.231  51.323  52.557  1.00  0.00           C  
ATOM   1295  CE2 TYR A 124      44.224  50.123  52.824  1.00  0.00           C  
ATOM   1296  CZ  TYR A 124      45.507  50.226  52.260  1.00  0.00           C  
ATOM   1297  OH  TYR A 124      46.102  49.102  51.849  1.00  0.00           O  
ATOM   1298  H   TYR A 124      45.831  52.073  56.337  1.00  0.00           H  
ATOM   1299  HD1 TYR A 124      46.505  52.916  53.850  1.00  0.00           H  
ATOM   1300  HD2 TYR A 124      42.664  51.151  53.819  1.00  0.00           H  
ATOM   1301  HE1 TYR A 124      47.090  51.642  51.963  1.00  0.00           H  
ATOM   1302  HE2 TYR A 124      43.482  49.507  52.302  1.00  0.00           H  
ATOM   1303  HH  TYR A 124      47.000  49.200  51.434  1.00  0.00           H  
ATOM   1304  N   TRP A 125      42.822  51.148  57.535  1.00  0.00           N  
ATOM   1305  CA  TRP A 125      41.709  50.270  57.838  1.00  0.00           C  
ATOM   1306  C   TRP A 125      41.079  50.343  59.238  1.00  0.00           C  
ATOM   1307  O   TRP A 125      41.804  50.377  60.251  1.00  0.00           O  
ATOM   1308  CB  TRP A 125      41.963  48.894  57.273  1.00  0.00           C  
ATOM   1309  CG  TRP A 125      43.319  48.270  57.830  1.00  0.00           C  
ATOM   1310  CD1 TRP A 125      43.385  47.844  59.091  1.00  0.00           C  
ATOM   1311  CD2 TRP A 125      44.592  48.195  57.271  1.00  0.00           C  
ATOM   1312  CE2 TRP A 125      45.398  47.703  58.268  1.00  0.00           C  
ATOM   1313  CE3 TRP A 125      45.225  48.601  56.130  1.00  0.00           C  
ATOM   1314  NE1 TRP A 125      44.673  47.603  59.389  1.00  0.00           N  
ATOM   1315  CZ2 TRP A 125      46.747  47.598  58.060  1.00  0.00           C  
ATOM   1316  CZ3 TRP A 125      46.602  48.457  55.849  1.00  0.00           C  
ATOM   1317  CH2 TRP A 125      47.364  47.983  56.894  1.00  0.00           C  
ATOM   1318  H   TRP A 125      43.721  50.738  57.680  1.00  0.00           H  
ATOM   1319  HD1 TRP A 125      42.520  47.455  59.636  1.00  0.00           H  
ATOM   1320  HE1 TRP A 125      45.062  47.685  60.304  1.00  0.00           H  
ATOM   1321  HE3 TRP A 125      44.658  49.126  55.360  1.00  0.00           H  
ATOM   1322  HZ2 TRP A 125      47.396  47.148  58.805  1.00  0.00           H  
ATOM   1323  HZ3 TRP A 125      47.022  48.664  54.872  1.00  0.00           H  
ATOM   1324  HH2 TRP A 125      48.419  47.705  56.809  1.00  0.00           H  
ATOM   1325  N   PRO A 126      39.740  50.085  59.340  1.00  0.00           N  
ATOM   1326  CA  PRO A 126      39.119  50.018  60.662  1.00  0.00           C  
ATOM   1327  C   PRO A 126      39.584  48.753  61.369  1.00  0.00           C  
ATOM   1328  O   PRO A 126      39.885  47.694  60.842  1.00  0.00           O  
ATOM   1329  CB  PRO A 126      37.647  49.944  60.384  1.00  0.00           C  
ATOM   1330  CG  PRO A 126      37.494  49.312  59.057  1.00  0.00           C  
ATOM   1331  CD  PRO A 126      38.733  49.809  58.256  1.00  0.00           C  
ATOM   1332  N   ASP A 127      39.672  48.941  62.717  1.00  0.00           N  
ATOM   1333  CA  ASP A 127      39.732  47.832  63.739  1.00  0.00           C  
ATOM   1334  C   ASP A 127      38.386  47.055  63.737  1.00  0.00           C  
ATOM   1335  O   ASP A 127      37.336  47.578  63.390  1.00  0.00           O  
ATOM   1336  CB  ASP A 127      39.833  48.557  65.113  1.00  0.00           C  
ATOM   1337  CG  ASP A 127      41.155  49.201  65.453  1.00  0.00           C  
ATOM   1338  OD1 ASP A 127      42.126  48.468  65.780  1.00  0.00           O  
ATOM   1339  OD2 ASP A 127      41.389  50.376  65.108  1.00  0.00           O1-
ATOM   1340  H   ASP A 127      40.044  49.815  63.043  1.00  0.00           H  
ATOM   1341  N   GLU A 128      38.405  45.790  64.245  1.00  0.00           N  
ATOM   1342  CA  GLU A 128      37.137  44.987  64.368  1.00  0.00           C  
ATOM   1343  C   GLU A 128      35.987  45.792  65.018  1.00  0.00           C  
ATOM   1344  O   GLU A 128      36.219  46.393  66.034  1.00  0.00           O  
ATOM   1345  CB  GLU A 128      37.207  43.689  65.175  1.00  0.00           C  
ATOM   1346  CG  GLU A 128      38.025  42.674  64.411  1.00  0.00           C  
ATOM   1347  CD  GLU A 128      38.445  41.569  65.347  1.00  0.00           C  
ATOM   1348  OE1 GLU A 128      39.159  41.720  66.360  1.00  0.00           O  
ATOM   1349  OE2 GLU A 128      37.796  40.484  65.195  1.00  0.00           O1-
ATOM   1350  H   GLU A 128      39.281  45.344  64.423  1.00  0.00           H  
ATOM   1351  N   TYR A 129      34.888  45.928  64.282  1.00  0.00           N  
ATOM   1352  CA  TYR A 129      33.613  46.533  64.700  1.00  0.00           C  
ATOM   1353  C   TYR A 129      33.595  48.049  64.651  1.00  0.00           C  
ATOM   1354  O   TYR A 129      32.596  48.639  64.411  1.00  0.00           O  
ATOM   1355  CB  TYR A 129      33.048  45.982  65.986  1.00  0.00           C  
ATOM   1356  CG  TYR A 129      32.219  44.667  65.844  1.00  0.00           C  
ATOM   1357  CD1 TYR A 129      30.964  44.738  65.325  1.00  0.00           C  
ATOM   1358  CD2 TYR A 129      32.829  43.465  66.105  1.00  0.00           C  
ATOM   1359  CE1 TYR A 129      30.269  43.570  65.039  1.00  0.00           C  
ATOM   1360  CE2 TYR A 129      32.140  42.279  65.804  1.00  0.00           C  
ATOM   1361  CZ  TYR A 129      30.837  42.331  65.355  1.00  0.00           C  
ATOM   1362  OH  TYR A 129      30.206  41.162  64.984  1.00  0.00           O  
ATOM   1363  H   TYR A 129      34.890  45.789  63.295  1.00  0.00           H  
ATOM   1364  HD1 TYR A 129      30.540  45.741  65.376  1.00  0.00           H  
ATOM   1365  HD2 TYR A 129      33.759  43.384  66.666  1.00  0.00           H  
ATOM   1366  HE1 TYR A 129      29.360  43.615  64.437  1.00  0.00           H  
ATOM   1367  HE2 TYR A 129      32.735  41.377  65.886  1.00  0.00           H  
ATOM   1368  HH  TYR A 129      29.535  41.453  64.302  1.00  0.00           H  
ATOM   1369  N   ALA A 130      34.696  48.741  64.930  1.00  0.00           N  
ATOM   1370  CA  ALA A 130      34.917  50.167  64.889  1.00  0.00           C  
ATOM   1371  C   ALA A 130      34.367  50.806  63.609  1.00  0.00           C  
ATOM   1372  O   ALA A 130      34.454  50.273  62.495  1.00  0.00           O  
ATOM   1373  CB  ALA A 130      36.378  50.553  65.104  1.00  0.00           C  
ATOM   1374  H   ALA A 130      35.384  48.227  65.439  1.00  0.00           H  
ATOM   1375  N   LEU A 131      33.822  52.060  63.638  1.00  0.00           N  
ATOM   1376  CA  LEU A 131      33.447  52.834  62.355  1.00  0.00           C  
ATOM   1377  C   LEU A 131      33.920  54.266  62.264  1.00  0.00           C  
ATOM   1378  O   LEU A 131      33.774  54.972  63.281  1.00  0.00           O  
ATOM   1379  CB  LEU A 131      31.940  52.751  62.055  1.00  0.00           C  
ATOM   1380  CG  LEU A 131      31.531  53.157  60.637  1.00  0.00           C  
ATOM   1381  CD1 LEU A 131      32.005  52.065  59.692  1.00  0.00           C  
ATOM   1382  CD2 LEU A 131      30.013  53.234  60.710  1.00  0.00           C  
ATOM   1383  H   LEU A 131      33.646  52.650  64.430  1.00  0.00           H  
ATOM   1384  N   LYS A 132      34.570  54.600  61.104  1.00  0.00           N  
ATOM   1385  CA  LYS A 132      34.955  56.042  60.915  1.00  0.00           C  
ATOM   1386  C   LYS A 132      34.917  56.286  59.398  1.00  0.00           C  
ATOM   1387  O   LYS A 132      35.300  55.429  58.590  1.00  0.00           O  
ATOM   1388  CB  LYS A 132      36.394  56.184  61.368  1.00  0.00           C  
ATOM   1389  CG  LYS A 132      36.723  57.693  61.582  1.00  0.00           C  
ATOM   1390  CD  LYS A 132      38.228  57.871  61.545  1.00  0.00           C  
ATOM   1391  CE  LYS A 132      38.794  59.293  61.840  1.00  0.00           C  
ATOM   1392  NZ  LYS A 132      40.269  59.375  61.541  1.00  0.00           N1+
ATOM   1393  H   LYS A 132      34.995  53.953  60.473  1.00  0.00           H  
ATOM   1394  HZ1 LYS A 132      40.836  58.705  62.015  1.00  0.00           H  
ATOM   1395  HZ2 LYS A 132      40.387  59.255  60.554  1.00  0.00           H  
ATOM   1396  HZ3 LYS A 132      40.553  60.284  61.839  1.00  0.00           H  
ATOM   1397  N   GLU A 133      34.297  57.470  59.049  1.00  0.00           N  
ATOM   1398  CA  GLU A 133      34.095  57.786  57.620  1.00  0.00           C  
ATOM   1399  C   GLU A 133      35.311  57.964  56.602  1.00  0.00           C  
ATOM   1400  O   GLU A 133      36.340  58.508  56.939  1.00  0.00           O  
ATOM   1401  CB  GLU A 133      33.012  58.888  57.497  1.00  0.00           C  
ATOM   1402  CG  GLU A 133      31.641  58.714  58.243  1.00  0.00           C  
ATOM   1403  CD  GLU A 133      31.632  58.978  59.739  1.00  0.00           C  
ATOM   1404  OE1 GLU A 133      31.758  57.963  60.504  1.00  0.00           O  
ATOM   1405  OE2 GLU A 133      31.410  60.110  60.209  1.00  0.00           O1-
ATOM   1406  H   GLU A 133      33.550  57.821  59.606  1.00  0.00           H  
ATOM   1407  N   TYR A 134      34.992  57.360  55.414  1.00  0.00           N  
ATOM   1408  CA  TYR A 134      35.621  57.543  54.080  1.00  0.00           C  
ATOM   1409  C   TYR A 134      34.666  58.556  53.381  1.00  0.00           C  
ATOM   1410  O   TYR A 134      34.022  58.220  52.379  1.00  0.00           O  
ATOM   1411  CB  TYR A 134      35.839  56.254  53.281  1.00  0.00           C  
ATOM   1412  CG  TYR A 134      36.845  55.262  53.942  1.00  0.00           C  
ATOM   1413  CD1 TYR A 134      37.802  55.643  54.943  1.00  0.00           C  
ATOM   1414  CD2 TYR A 134      36.756  53.946  53.531  1.00  0.00           C  
ATOM   1415  CE1 TYR A 134      38.660  54.678  55.483  1.00  0.00           C  
ATOM   1416  CE2 TYR A 134      37.580  53.022  54.187  1.00  0.00           C  
ATOM   1417  CZ  TYR A 134      38.569  53.352  55.069  1.00  0.00           C  
ATOM   1418  OH  TYR A 134      39.584  52.484  55.235  1.00  0.00           O  
ATOM   1419  H   TYR A 134      34.316  56.633  55.407  1.00  0.00           H  
ATOM   1420  HD1 TYR A 134      38.052  56.678  55.181  1.00  0.00           H  
ATOM   1421  HD2 TYR A 134      35.879  53.557  53.001  1.00  0.00           H  
ATOM   1422  HE1 TYR A 134      39.203  54.886  56.404  1.00  0.00           H  
ATOM   1423  HE2 TYR A 134      37.311  51.968  54.120  1.00  0.00           H  
ATOM   1424  HH  TYR A 134      40.152  52.803  55.987  1.00  0.00           H  
ATOM   1425  N   GLY A 135      34.567  59.716  53.935  1.00  0.00           N  
ATOM   1426  CA  GLY A 135      33.740  60.775  53.325  1.00  0.00           C  
ATOM   1427  C   GLY A 135      32.234  60.498  53.419  1.00  0.00           C  
ATOM   1428  O   GLY A 135      31.732  60.175  54.503  1.00  0.00           O  
ATOM   1429  H   GLY A 135      35.110  59.788  54.769  1.00  0.00           H  
ATOM   1430  N   VAL A 136      31.689  60.177  52.241  1.00  0.00           N  
ATOM   1431  CA  VAL A 136      30.354  59.524  52.116  1.00  0.00           C  
ATOM   1432  C   VAL A 136      30.318  58.034  52.433  1.00  0.00           C  
ATOM   1433  O   VAL A 136      29.254  57.536  52.895  1.00  0.00           O  
ATOM   1434  CB  VAL A 136      29.472  59.888  50.851  1.00  0.00           C  
ATOM   1435  CG1 VAL A 136      28.789  61.266  51.032  1.00  0.00           C  
ATOM   1436  CG2 VAL A 136      30.301  59.859  49.537  1.00  0.00           C  
ATOM   1437  H   VAL A 136      31.946  60.752  51.470  1.00  0.00           H  
ATOM   1438  N   MET A 137      31.398  57.264  52.322  1.00  0.00           N  
ATOM   1439  CA  MET A 137      31.397  55.815  52.493  1.00  0.00           C  
ATOM   1440  C   MET A 137      31.566  55.372  53.911  1.00  0.00           C  
ATOM   1441  O   MET A 137      32.588  55.618  54.522  1.00  0.00           O  
ATOM   1442  CB  MET A 137      32.492  55.141  51.661  1.00  0.00           C  
ATOM   1443  CG  MET A 137      32.254  55.219  50.161  1.00  0.00           C  
ATOM   1444  SD  MET A 137      30.691  54.560  49.651  1.00  0.00           S  
ATOM   1445  CE  MET A 137      31.026  52.831  49.673  1.00  0.00           C  
ATOM   1446  H   MET A 137      32.243  57.625  51.946  1.00  0.00           H  
ATOM   1447  N   ARG A 138      30.809  54.326  54.312  1.00  0.00           N  
ATOM   1448  CA  ARG A 138      30.973  53.576  55.578  1.00  0.00           C  
ATOM   1449  C   ARG A 138      31.494  52.101  55.368  1.00  0.00           C  
ATOM   1450  O   ARG A 138      30.623  51.283  55.161  1.00  0.00           O  
ATOM   1451  CB  ARG A 138      29.605  53.557  56.292  1.00  0.00           C  
ATOM   1452  CG  ARG A 138      29.283  54.837  56.959  1.00  0.00           C  
ATOM   1453  CD  ARG A 138      27.986  54.406  57.666  1.00  0.00           C  
ATOM   1454  NE  ARG A 138      27.419  55.629  58.205  1.00  0.00           N  
ATOM   1455  CZ  ARG A 138      26.139  55.852  58.388  1.00  0.00           C  
ATOM   1456  NH1 ARG A 138      25.188  55.073  58.008  1.00  0.00           N1+
ATOM   1457  NH2 ARG A 138      25.681  56.941  59.043  1.00  0.00           N  
ATOM   1458  H   ARG A 138      30.073  53.955  53.728  1.00  0.00           H  
ATOM   1459  HE  ARG A 138      28.074  56.287  58.587  1.00  0.00           H  
ATOM   1460 1HH1 ARG A 138      25.312  54.163  57.610  1.00  0.00           H  
ATOM   1461 2HH1 ARG A 138      24.260  55.361  58.246  1.00  0.00           H  
ATOM   1462 1HH2 ARG A 138      26.247  57.494  59.659  1.00  0.00           H  
ATOM   1463 2HH2 ARG A 138      24.720  57.178  58.886  1.00  0.00           H  
ATOM   1464  N   VAL A 139      32.708  51.865  55.743  1.00  0.00           N  
ATOM   1465  CA  VAL A 139      33.334  50.492  55.587  1.00  0.00           C  
ATOM   1466  C   VAL A 139      33.609  49.998  57.039  1.00  0.00           C  
ATOM   1467  O   VAL A 139      34.446  50.493  57.723  1.00  0.00           O  
ATOM   1468  CB  VAL A 139      34.673  50.600  54.835  1.00  0.00           C  
ATOM   1469  CG1 VAL A 139      35.526  49.330  54.634  1.00  0.00           C  
ATOM   1470  CG2 VAL A 139      34.380  50.971  53.424  1.00  0.00           C  
ATOM   1471  H   VAL A 139      33.219  52.558  56.264  1.00  0.00           H  
ATOM   1472  N   ARG A 140      32.930  48.878  57.427  1.00  0.00           N  
ATOM   1473  CA  ARG A 140      33.023  48.152  58.775  1.00  0.00           C  
ATOM   1474  C   ARG A 140      33.455  46.660  58.741  1.00  0.00           C  
ATOM   1475  O   ARG A 140      32.768  45.799  58.276  1.00  0.00           O  
ATOM   1476  CB  ARG A 140      31.734  48.235  59.606  1.00  0.00           C  
ATOM   1477  CG  ARG A 140      31.875  48.077  61.079  1.00  0.00           C  
ATOM   1478  CD  ARG A 140      30.544  47.596  61.722  1.00  0.00           C  
ATOM   1479  NE  ARG A 140      29.559  48.667  61.856  1.00  0.00           N  
ATOM   1480  CZ  ARG A 140      29.239  49.464  62.811  1.00  0.00           C  
ATOM   1481  NH1 ARG A 140      29.908  49.446  63.989  1.00  0.00           N1+
ATOM   1482  NH2 ARG A 140      28.168  50.259  62.732  1.00  0.00           N  
ATOM   1483  H   ARG A 140      32.124  48.667  56.889  1.00  0.00           H  
ATOM   1484  HE  ARG A 140      29.097  48.790  60.977  1.00  0.00           H  
ATOM   1485 1HH1 ARG A 140      30.711  48.858  64.081  1.00  0.00           H  
ATOM   1486 2HH1 ARG A 140      29.687  50.106  64.707  1.00  0.00           H  
ATOM   1487 1HH2 ARG A 140      27.604  50.355  61.912  1.00  0.00           H  
ATOM   1488 2HH2 ARG A 140      27.957  50.912  63.469  1.00  0.00           H  
ATOM   1489  N   ASN A 141      34.301  46.405  59.725  1.00  0.00           N  
ATOM   1490  CA  ASN A 141      34.908  45.060  59.888  1.00  0.00           C  
ATOM   1491  C   ASN A 141      34.179  44.291  61.000  1.00  0.00           C  
ATOM   1492  O   ASN A 141      34.497  44.433  62.151  1.00  0.00           O  
ATOM   1493  CB  ASN A 141      36.389  45.236  60.172  1.00  0.00           C  
ATOM   1494  CG  ASN A 141      37.203  43.991  60.527  1.00  0.00           C  
ATOM   1495  ND2 ASN A 141      38.469  44.347  60.681  1.00  0.00           N  
ATOM   1496  OD1 ASN A 141      36.797  42.804  60.556  1.00  0.00           O  
ATOM   1497  H   ASN A 141      34.622  47.131  60.346  1.00  0.00           H  
ATOM   1498 1HD2 ASN A 141      38.643  45.318  60.524  1.00  0.00           H  
ATOM   1499 2HD2 ASN A 141      39.183  43.720  60.995  1.00  0.00           H  
ATOM   1500  N   VAL A 142      33.225  43.444  60.602  1.00  0.00           N  
ATOM   1501  CA  VAL A 142      32.423  42.759  61.646  1.00  0.00           C  
ATOM   1502  C   VAL A 142      32.994  41.431  62.187  1.00  0.00           C  
ATOM   1503  O   VAL A 142      32.581  40.344  61.694  1.00  0.00           O  
ATOM   1504  CB  VAL A 142      30.947  42.663  61.373  1.00  0.00           C  
ATOM   1505  CG1 VAL A 142      30.229  44.008  61.339  1.00  0.00           C  
ATOM   1506  CG2 VAL A 142      30.789  42.155  59.975  1.00  0.00           C  
ATOM   1507  H   VAL A 142      33.139  43.054  59.677  1.00  0.00           H  
ATOM   1508  N   LYS A 143      34.180  41.582  62.756  1.00  0.00           N  
ATOM   1509  CA  LYS A 143      35.022  40.499  63.235  1.00  0.00           C  
ATOM   1510  C   LYS A 143      35.868  39.644  62.233  1.00  0.00           C  
ATOM   1511  O   LYS A 143      35.339  38.998  61.290  1.00  0.00           O  
ATOM   1512  CB  LYS A 143      34.222  39.713  64.264  1.00  0.00           C  
ATOM   1513  CG  LYS A 143      34.840  38.603  65.024  1.00  0.00           C  
ATOM   1514  CD  LYS A 143      33.825  38.253  66.113  1.00  0.00           C  
ATOM   1515  CE  LYS A 143      34.096  36.930  66.822  1.00  0.00           C  
ATOM   1516  NZ  LYS A 143      35.287  36.918  67.659  1.00  0.00           N1+
ATOM   1517  H   LYS A 143      34.484  42.482  63.071  1.00  0.00           H  
ATOM   1518  HZ1 LYS A 143      35.983  36.320  67.247  1.00  0.00           H  
ATOM   1519  HZ2 LYS A 143      35.681  37.830  67.694  1.00  0.00           H  
ATOM   1520  HZ3 LYS A 143      35.121  36.561  68.576  1.00  0.00           H  
ATOM   1521  N   GLU A 144      37.137  39.600  62.510  1.00  0.00           N  
ATOM   1522  CA  GLU A 144      38.133  39.011  61.664  1.00  0.00           C  
ATOM   1523  C   GLU A 144      38.330  37.479  61.929  1.00  0.00           C  
ATOM   1524  O   GLU A 144      38.291  37.027  63.085  1.00  0.00           O  
ATOM   1525  CB  GLU A 144      39.476  39.681  61.844  1.00  0.00           C  
ATOM   1526  CG  GLU A 144      39.519  41.021  61.199  1.00  0.00           C  
ATOM   1527  CD  GLU A 144      40.721  41.942  61.368  1.00  0.00           C  
ATOM   1528  OE1 GLU A 144      40.634  42.854  62.188  1.00  0.00           O  
ATOM   1529  OE2 GLU A 144      41.611  41.920  60.518  1.00  0.00           O1-
ATOM   1530  H   GLU A 144      37.528  39.824  63.400  1.00  0.00           H  
ATOM   1531  N   SER A 145      38.589  36.655  60.917  1.00  0.00           N  
ATOM   1532  CA  SER A 145      38.658  35.142  60.955  1.00  0.00           C  
ATOM   1533  C   SER A 145      39.908  34.813  60.176  1.00  0.00           C  
ATOM   1534  O   SER A 145      40.216  35.359  59.106  1.00  0.00           O  
ATOM   1535  CB  SER A 145      37.480  34.291  60.451  1.00  0.00           C  
ATOM   1536  OG  SER A 145      37.529  32.994  61.021  1.00  0.00           O  
ATOM   1537  H   SER A 145      38.625  36.980  59.977  1.00  0.00           H  
ATOM   1538  HG  SER A 145      38.181  32.416  60.523  1.00  0.00           H  
ATOM   1539  N   ALA A 146      40.756  33.922  60.684  1.00  0.00           N  
ATOM   1540  CA  ALA A 146      42.013  33.620  60.036  1.00  0.00           C  
ATOM   1541  C   ALA A 146      42.217  32.121  60.082  1.00  0.00           C  
ATOM   1542  O   ALA A 146      42.312  31.530  61.186  1.00  0.00           O  
ATOM   1543  CB  ALA A 146      43.168  34.350  60.747  1.00  0.00           C  
ATOM   1544  H   ALA A 146      40.612  33.618  61.624  1.00  0.00           H  
ATOM   1545  N   ALA A 147      42.595  31.579  58.943  1.00  0.00           N  
ATOM   1546  CA  ALA A 147      42.826  30.134  58.836  1.00  0.00           C  
ATOM   1547  C   ALA A 147      44.293  29.817  58.424  1.00  0.00           C  
ATOM   1548  O   ALA A 147      44.899  30.709  57.876  1.00  0.00           O  
ATOM   1549  CB  ALA A 147      41.688  29.569  58.002  1.00  0.00           C  
ATOM   1550  H   ALA A 147      43.005  32.222  58.286  1.00  0.00           H  
ATOM   1551  N   HIS A 148      44.782  28.581  58.412  1.00  0.00           N  
ATOM   1552  CA  HIS A 148      46.223  28.256  58.299  1.00  0.00           C  
ATOM   1553  C   HIS A 148      47.042  28.837  57.072  1.00  0.00           C  
ATOM   1554  O   HIS A 148      48.164  29.176  57.237  1.00  0.00           O  
ATOM   1555  CB  HIS A 148      46.409  26.733  58.412  1.00  0.00           C  
ATOM   1556  CG  HIS A 148      45.740  25.808  57.475  1.00  0.00           C  
ATOM   1557  CD2 HIS A 148      46.055  25.553  56.206  1.00  0.00           C  
ATOM   1558  ND1 HIS A 148      44.669  25.043  57.796  1.00  0.00           N  
ATOM   1559  CE1 HIS A 148      44.354  24.328  56.754  1.00  0.00           C  
ATOM   1560  NE2 HIS A 148      45.241  24.573  55.809  1.00  0.00           N  
ATOM   1561  H   HIS A 148      44.190  27.807  58.649  1.00  0.00           H  
ATOM   1562  HD2 HIS A 148      46.628  26.199  55.533  1.00  0.00           H  
ATOM   1563  HE1 HIS A 148      43.452  23.706  56.753  1.00  0.00           H  
ATOM   1564  HE2 HIS A 148      45.281  24.282  54.852  1.00  0.00           H  
ATOM   1565  N   ASP A 149      46.230  28.968  56.012  1.00  0.00           N  
ATOM   1566  CA  ASP A 149      46.749  29.588  54.777  1.00  0.00           C  
ATOM   1567  C   ASP A 149      46.285  31.004  54.472  1.00  0.00           C  
ATOM   1568  O   ASP A 149      47.092  31.896  54.143  1.00  0.00           O  
ATOM   1569  CB  ASP A 149      46.593  28.561  53.605  1.00  0.00           C  
ATOM   1570  CG  ASP A 149      47.898  27.772  53.315  1.00  0.00           C  
ATOM   1571  OD1 ASP A 149      48.863  28.434  52.899  1.00  0.00           O  
ATOM   1572  OD2 ASP A 149      47.918  26.585  53.553  1.00  0.00           O1-
ATOM   1573  H   ASP A 149      45.369  28.479  55.869  1.00  0.00           H  
ATOM   1574  N   TYR A 150      45.019  31.339  54.829  1.00  0.00           N  
ATOM   1575  CA  TYR A 150      44.420  32.643  54.614  1.00  0.00           C  
ATOM   1576  C   TYR A 150      43.741  33.460  55.724  1.00  0.00           C  
ATOM   1577  O   TYR A 150      43.485  32.976  56.798  1.00  0.00           O  
ATOM   1578  CB  TYR A 150      43.619  32.572  53.264  1.00  0.00           C  
ATOM   1579  CG  TYR A 150      42.177  32.102  53.532  1.00  0.00           C  
ATOM   1580  CD1 TYR A 150      41.201  33.149  53.587  1.00  0.00           C  
ATOM   1581  CD2 TYR A 150      41.930  30.779  53.560  1.00  0.00           C  
ATOM   1582  CE1 TYR A 150      39.845  32.713  53.613  1.00  0.00           C  
ATOM   1583  CE2 TYR A 150      40.579  30.379  53.688  1.00  0.00           C  
ATOM   1584  CZ  TYR A 150      39.583  31.341  53.680  1.00  0.00           C  
ATOM   1585  OH  TYR A 150      38.207  31.113  53.647  1.00  0.00           O  
ATOM   1586  H   TYR A 150      44.494  30.758  55.454  1.00  0.00           H  
ATOM   1587  HD1 TYR A 150      41.392  34.172  53.877  1.00  0.00           H  
ATOM   1588  HD2 TYR A 150      42.697  30.019  53.692  1.00  0.00           H  
ATOM   1589  HE1 TYR A 150      39.096  33.480  53.440  1.00  0.00           H  
ATOM   1590  HE2 TYR A 150      40.406  29.304  53.591  1.00  0.00           H  
ATOM   1591  HH  TYR A 150      38.090  30.173  53.345  1.00  0.00           H  
ATOM   1592  N   THR A 151      43.663  34.768  55.633  1.00  0.00           N  
ATOM   1593  CA  THR A 151      42.911  35.706  56.488  1.00  0.00           C  
ATOM   1594  C   THR A 151      41.604  36.181  55.859  1.00  0.00           C  
ATOM   1595  O   THR A 151      41.555  36.400  54.615  1.00  0.00           O  
ATOM   1596  CB  THR A 151      43.892  36.898  56.623  1.00  0.00           C  
ATOM   1597  CG2 THR A 151      43.270  38.106  57.388  1.00  0.00           C  
ATOM   1598  OG1 THR A 151      45.165  36.492  57.085  1.00  0.00           O  
ATOM   1599  H   THR A 151      44.171  35.241  54.908  1.00  0.00           H  
ATOM   1600  HG1 THR A 151      45.460  37.139  57.789  1.00  0.00           H  
ATOM   1601  N   LEU A 152      40.551  36.339  56.668  1.00  0.00           N  
ATOM   1602  CA  LEU A 152      39.211  36.604  56.193  1.00  0.00           C  
ATOM   1603  C   LEU A 152      38.579  37.745  56.982  1.00  0.00           C  
ATOM   1604  O   LEU A 152      38.499  37.676  58.188  1.00  0.00           O  
ATOM   1605  CB  LEU A 152      38.368  35.349  56.491  1.00  0.00           C  
ATOM   1606  CG  LEU A 152      37.034  35.433  55.855  1.00  0.00           C  
ATOM   1607  CD1 LEU A 152      37.017  34.949  54.375  1.00  0.00           C  
ATOM   1608  CD2 LEU A 152      36.186  34.509  56.715  1.00  0.00           C  
ATOM   1609  H   LEU A 152      40.547  35.969  57.596  1.00  0.00           H  
ATOM   1610  N   ARG A 153      38.220  38.810  56.240  1.00  0.00           N  
ATOM   1611  CA  ARG A 153      37.480  39.969  56.790  1.00  0.00           C  
ATOM   1612  C   ARG A 153      36.120  40.121  56.193  1.00  0.00           C  
ATOM   1613  O   ARG A 153      35.899  40.202  55.003  1.00  0.00           O  
ATOM   1614  CB  ARG A 153      38.227  41.334  56.463  1.00  0.00           C  
ATOM   1615  CG  ARG A 153      39.486  41.468  57.335  1.00  0.00           C  
ATOM   1616  CD  ARG A 153      40.139  42.849  57.305  1.00  0.00           C  
ATOM   1617  NE  ARG A 153      41.422  42.988  57.971  1.00  0.00           N  
ATOM   1618  CZ  ARG A 153      42.536  43.519  57.421  1.00  0.00           C  
ATOM   1619  NH1 ARG A 153      42.623  43.559  56.115  1.00  0.00           N1+
ATOM   1620  NH2 ARG A 153      43.325  44.218  58.202  1.00  0.00           N  
ATOM   1621  H   ARG A 153      38.471  38.970  55.289  1.00  0.00           H  
ATOM   1622  HE  ARG A 153      41.458  42.611  58.895  1.00  0.00           H  
ATOM   1623 1HH1 ARG A 153      41.835  43.354  55.536  1.00  0.00           H  
ATOM   1624 2HH1 ARG A 153      43.428  43.877  55.606  1.00  0.00           H  
ATOM   1625 1HH2 ARG A 153      42.996  44.385  59.127  1.00  0.00           H  
ATOM   1626 2HH2 ARG A 153      44.240  44.513  57.951  1.00  0.00           H  
ATOM   1627  N   GLU A 154      35.168  39.977  57.126  1.00  0.00           N  
ATOM   1628  CA  GLU A 154      33.826  40.350  56.886  1.00  0.00           C  
ATOM   1629  C   GLU A 154      33.716  41.910  56.862  1.00  0.00           C  
ATOM   1630  O   GLU A 154      33.488  42.519  57.951  1.00  0.00           O  
ATOM   1631  CB  GLU A 154      32.859  39.819  57.946  1.00  0.00           C  
ATOM   1632  CG  GLU A 154      32.241  38.616  57.203  1.00  0.00           C  
ATOM   1633  CD  GLU A 154      31.215  37.883  58.110  1.00  0.00           C  
ATOM   1634  OE1 GLU A 154      30.088  38.449  58.191  1.00  0.00           O  
ATOM   1635  OE2 GLU A 154      31.553  36.784  58.668  1.00  0.00           O1-
ATOM   1636  H   GLU A 154      35.184  39.182  57.725  1.00  0.00           H  
ATOM   1637  N   LEU A 155      33.661  42.486  55.660  1.00  0.00           N  
ATOM   1638  CA  LEU A 155      33.502  43.958  55.481  1.00  0.00           C  
ATOM   1639  C   LEU A 155      32.153  44.468  55.122  1.00  0.00           C  
ATOM   1640  O   LEU A 155      31.803  44.377  53.965  1.00  0.00           O  
ATOM   1641  CB  LEU A 155      34.498  44.632  54.581  1.00  0.00           C  
ATOM   1642  CG  LEU A 155      35.999  44.645  55.080  1.00  0.00           C  
ATOM   1643  CD1 LEU A 155      36.913  45.264  54.045  1.00  0.00           C  
ATOM   1644  CD2 LEU A 155      36.421  45.314  56.385  1.00  0.00           C  
ATOM   1645  H   LEU A 155      33.797  41.994  54.802  1.00  0.00           H  
ATOM   1646  N   LYS A 156      31.454  44.996  56.105  1.00  0.00           N  
ATOM   1647  CA  LYS A 156      30.161  45.610  55.833  1.00  0.00           C  
ATOM   1648  C   LYS A 156      30.331  46.901  54.993  1.00  0.00           C  
ATOM   1649  O   LYS A 156      31.138  47.752  55.326  1.00  0.00           O  
ATOM   1650  CB  LYS A 156      29.416  45.816  57.169  1.00  0.00           C  
ATOM   1651  CG  LYS A 156      27.927  46.018  57.097  1.00  0.00           C  
ATOM   1652  CD  LYS A 156      27.414  46.414  58.504  1.00  0.00           C  
ATOM   1653  CE  LYS A 156      25.881  46.506  58.488  1.00  0.00           C  
ATOM   1654  NZ  LYS A 156      25.308  46.557  59.891  1.00  0.00           N1+
ATOM   1655  H   LYS A 156      31.829  44.994  57.030  1.00  0.00           H  
ATOM   1656  HZ1 LYS A 156      24.353  46.852  59.914  1.00  0.00           H  
ATOM   1657  HZ2 LYS A 156      25.384  45.631  60.257  1.00  0.00           H  
ATOM   1658  HZ3 LYS A 156      25.961  47.038  60.475  1.00  0.00           H  
ATOM   1659  N   LEU A 157      29.411  47.095  53.976  1.00  0.00           N  
ATOM   1660  CA  LEU A 157      29.355  48.339  53.206  1.00  0.00           C  
ATOM   1661  C   LEU A 157      27.993  49.022  53.047  1.00  0.00           C  
ATOM   1662  O   LEU A 157      26.877  48.441  52.963  1.00  0.00           O  
ATOM   1663  CB  LEU A 157      29.915  48.042  51.792  1.00  0.00           C  
ATOM   1664  CG  LEU A 157      31.358  48.578  51.509  1.00  0.00           C  
ATOM   1665  CD1 LEU A 157      32.274  47.756  52.312  1.00  0.00           C  
ATOM   1666  CD2 LEU A 157      31.585  48.480  49.975  1.00  0.00           C  
ATOM   1667  H   LEU A 157      28.663  46.485  53.724  1.00  0.00           H  
ATOM   1668  N   SER A 158      28.142  50.315  53.254  1.00  0.00           N  
ATOM   1669  CA  SER A 158      26.936  51.229  53.263  1.00  0.00           C  
ATOM   1670  C   SER A 158      27.407  52.674  53.247  1.00  0.00           C  
ATOM   1671  O   SER A 158      28.577  52.915  53.096  1.00  0.00           O  
ATOM   1672  CB  SER A 158      26.001  51.104  54.479  1.00  0.00           C  
ATOM   1673  OG  SER A 158      26.531  51.812  55.551  1.00  0.00           O  
ATOM   1674  H   SER A 158      29.037  50.759  53.301  1.00  0.00           H  
ATOM   1675  HG  SER A 158      25.835  52.296  56.079  1.00  0.00           H  
ATOM   1676  N   LYS A 159      26.480  53.597  53.050  1.00  0.00           N  
ATOM   1677  CA  LYS A 159      26.762  55.071  52.895  1.00  0.00           C  
ATOM   1678  C   LYS A 159      26.115  55.925  53.961  1.00  0.00           C  
ATOM   1679  O   LYS A 159      25.082  55.636  54.487  1.00  0.00           O  
ATOM   1680  CB  LYS A 159      26.328  55.558  51.509  1.00  0.00           C  
ATOM   1681  CG  LYS A 159      26.675  54.782  50.238  1.00  0.00           C  
ATOM   1682  CD  LYS A 159      26.490  55.416  48.828  1.00  0.00           C  
ATOM   1683  CE  LYS A 159      27.014  54.524  47.716  1.00  0.00           C  
ATOM   1684  NZ  LYS A 159      26.855  55.103  46.374  1.00  0.00           N1+
ATOM   1685  H   LYS A 159      25.512  53.350  53.067  1.00  0.00           H  
ATOM   1686  HZ1 LYS A 159      25.895  55.175  46.081  1.00  0.00           H  
ATOM   1687  HZ2 LYS A 159      27.112  56.061  46.499  1.00  0.00           H  
ATOM   1688  HZ3 LYS A 159      27.450  54.783  45.645  1.00  0.00           H  
ATOM   1689  N   VAL A 160      26.820  56.995  54.335  1.00  0.00           N  
ATOM   1690  CA  VAL A 160      26.225  58.061  55.102  1.00  0.00           C  
ATOM   1691  C   VAL A 160      25.064  58.819  54.407  1.00  0.00           C  
ATOM   1692  O   VAL A 160      25.002  58.786  53.170  1.00  0.00           O  
ATOM   1693  CB  VAL A 160      27.370  59.050  55.416  1.00  0.00           C  
ATOM   1694  CG1 VAL A 160      26.966  60.194  56.351  1.00  0.00           C  
ATOM   1695  CG2 VAL A 160      28.530  58.396  56.118  1.00  0.00           C  
ATOM   1696  H   VAL A 160      27.778  57.216  54.135  1.00  0.00           H  
ATOM   1697  N   GLY A 161      24.052  59.041  55.220  1.00  0.00           N  
ATOM   1698  CA  GLY A 161      22.828  59.728  54.768  1.00  0.00           C  
ATOM   1699  C   GLY A 161      21.828  59.028  53.903  1.00  0.00           C  
ATOM   1700  O   GLY A 161      20.595  59.236  54.071  1.00  0.00           O  
ATOM   1701  H   GLY A 161      24.208  58.712  56.152  1.00  0.00           H  
ATOM   1702  N   GLN A 162      22.308  58.273  52.952  1.00  0.00           N  
ATOM   1703  CA  GLN A 162      21.530  57.404  52.045  1.00  0.00           C  
ATOM   1704  C   GLN A 162      20.952  56.114  52.653  1.00  0.00           C  
ATOM   1705  O   GLN A 162      21.403  55.513  53.647  1.00  0.00           O  
ATOM   1706  CB  GLN A 162      22.410  57.236  50.785  1.00  0.00           C  
ATOM   1707  CG  GLN A 162      22.736  58.535  50.086  1.00  0.00           C  
ATOM   1708  CD  GLN A 162      23.451  58.206  48.761  1.00  0.00           C  
ATOM   1709  NE2 GLN A 162      24.414  58.947  48.407  1.00  0.00           N  
ATOM   1710  OE1 GLN A 162      23.097  57.257  48.094  1.00  0.00           O  
ATOM   1711  H   GLN A 162      23.309  58.258  52.907  1.00  0.00           H  
ATOM   1712 1HE2 GLN A 162      24.820  59.639  49.015  1.00  0.00           H  
ATOM   1713 2HE2 GLN A 162      24.916  58.870  47.539  1.00  0.00           H  
ATOM   1714  N   GLY A 163      19.811  55.790  52.110  1.00  0.00           N  
ATOM   1715  CA  GLY A 163      18.894  54.753  52.643  1.00  0.00           C  
ATOM   1716  C   GLY A 163      18.796  53.462  51.845  1.00  0.00           C  
ATOM   1717  O   GLY A 163      18.786  53.489  50.622  1.00  0.00           O  
ATOM   1718  H   GLY A 163      19.347  56.337  51.423  1.00  0.00           H  
ATOM   1719  N   ASN A 164      18.675  52.359  52.649  1.00  0.00           N  
ATOM   1720  CA  ASN A 164      18.616  50.966  52.268  1.00  0.00           C  
ATOM   1721  C   ASN A 164      19.860  50.458  51.412  1.00  0.00           C  
ATOM   1722  O   ASN A 164      19.647  49.499  50.633  1.00  0.00           O  
ATOM   1723  CB  ASN A 164      17.332  50.851  51.547  1.00  0.00           C  
ATOM   1724  CG  ASN A 164      16.150  51.059  52.426  1.00  0.00           C  
ATOM   1725  ND2 ASN A 164      15.634  52.255  52.200  1.00  0.00           N  
ATOM   1726  OD1 ASN A 164      16.046  50.438  53.510  1.00  0.00           O  
ATOM   1727  H   ASN A 164      18.455  52.548  53.607  1.00  0.00           H  
ATOM   1728 1HD2 ASN A 164      16.023  52.849  51.501  1.00  0.00           H  
ATOM   1729 2HD2 ASN A 164      14.914  52.623  52.792  1.00  0.00           H  
ATOM   1730  N   THR A 165      21.057  50.899  51.777  1.00  0.00           N  
ATOM   1731  CA  THR A 165      22.264  50.518  50.945  1.00  0.00           C  
ATOM   1732  C   THR A 165      23.175  49.498  51.624  1.00  0.00           C  
ATOM   1733  O   THR A 165      24.119  49.105  50.955  1.00  0.00           O  
ATOM   1734  CB  THR A 165      23.169  51.737  50.739  1.00  0.00           C  
ATOM   1735  CG2 THR A 165      22.504  52.771  49.815  1.00  0.00           C  
ATOM   1736  OG1 THR A 165      23.649  52.289  52.010  1.00  0.00           O  
ATOM   1737  H   THR A 165      21.232  51.357  52.654  1.00  0.00           H  
ATOM   1738  HG1 THR A 165      22.894  52.363  52.671  1.00  0.00           H  
ATOM   1739  N   GLU A 166      22.807  48.888  52.701  1.00  0.00           N  
ATOM   1740  CA  GLU A 166      23.714  47.992  53.433  1.00  0.00           C  
ATOM   1741  C   GLU A 166      23.966  46.644  52.802  1.00  0.00           C  
ATOM   1742  O   GLU A 166      23.044  45.847  52.675  1.00  0.00           O  
ATOM   1743  CB  GLU A 166      23.220  47.690  54.802  1.00  0.00           C  
ATOM   1744  CG  GLU A 166      23.198  48.734  55.881  1.00  0.00           C  
ATOM   1745  CD  GLU A 166      22.273  49.971  55.559  1.00  0.00           C  
ATOM   1746  OE1 GLU A 166      21.121  49.814  55.029  1.00  0.00           O  
ATOM   1747  OE2 GLU A 166      22.460  51.030  56.086  1.00  0.00           O1-
ATOM   1748  H   GLU A 166      22.010  49.206  53.220  1.00  0.00           H  
ATOM   1749  N   ARG A 167      25.184  46.291  52.391  1.00  0.00           N  
ATOM   1750  CA  ARG A 167      25.593  44.967  51.874  1.00  0.00           C  
ATOM   1751  C   ARG A 167      27.028  44.617  52.323  1.00  0.00           C  
ATOM   1752  O   ARG A 167      27.948  45.425  52.278  1.00  0.00           O  
ATOM   1753  CB  ARG A 167      25.354  44.693  50.354  1.00  0.00           C  
ATOM   1754  CG  ARG A 167      26.070  45.765  49.549  1.00  0.00           C  
ATOM   1755  CD  ARG A 167      26.018  45.319  48.070  1.00  0.00           C  
ATOM   1756  NE  ARG A 167      26.436  46.255  47.034  1.00  0.00           N  
ATOM   1757  CZ  ARG A 167      25.684  47.115  46.286  1.00  0.00           C  
ATOM   1758  NH1 ARG A 167      24.333  47.279  46.468  1.00  0.00           N1+
ATOM   1759  NH2 ARG A 167      26.232  47.789  45.271  1.00  0.00           N  
ATOM   1760  H   ARG A 167      25.912  46.948  52.552  1.00  0.00           H  
ATOM   1761  HE  ARG A 167      27.414  46.244  46.825  1.00  0.00           H  
ATOM   1762 1HH1 ARG A 167      23.901  46.810  47.243  1.00  0.00           H  
ATOM   1763 2HH1 ARG A 167      23.650  47.654  45.839  1.00  0.00           H  
ATOM   1764 1HH2 ARG A 167      27.205  47.614  45.091  1.00  0.00           H  
ATOM   1765 2HH2 ARG A 167      25.717  48.544  44.879  1.00  0.00           H  
ATOM   1766  N   THR A 168      27.166  43.368  52.757  1.00  0.00           N  
ATOM   1767  CA  THR A 168      28.513  42.853  53.219  1.00  0.00           C  
ATOM   1768  C   THR A 168      29.434  42.267  52.087  1.00  0.00           C  
ATOM   1769  O   THR A 168      28.928  41.618  51.184  1.00  0.00           O  
ATOM   1770  CB  THR A 168      28.269  41.745  54.264  1.00  0.00           C  
ATOM   1771  CG2 THR A 168      29.587  41.711  55.090  1.00  0.00           C  
ATOM   1772  OG1 THR A 168      27.129  41.933  55.188  1.00  0.00           O  
ATOM   1773  H   THR A 168      26.358  42.778  52.720  1.00  0.00           H  
ATOM   1774  HG1 THR A 168      27.108  41.152  55.802  1.00  0.00           H  
ATOM   1775  N   VAL A 169      30.668  42.729  52.135  1.00  0.00           N  
ATOM   1776  CA  VAL A 169      31.627  42.309  51.107  1.00  0.00           C  
ATOM   1777  C   VAL A 169      32.785  41.399  51.701  1.00  0.00           C  
ATOM   1778  O   VAL A 169      33.231  41.646  52.832  1.00  0.00           O  
ATOM   1779  CB  VAL A 169      32.244  43.590  50.504  1.00  0.00           C  
ATOM   1780  CG1 VAL A 169      33.228  43.505  49.335  1.00  0.00           C  
ATOM   1781  CG2 VAL A 169      31.196  44.636  50.076  1.00  0.00           C  
ATOM   1782  H   VAL A 169      31.045  43.315  52.851  1.00  0.00           H  
ATOM   1783  N   TRP A 170      33.414  40.480  51.032  1.00  0.00           N  
ATOM   1784  CA  TRP A 170      34.340  39.581  51.762  1.00  0.00           C  
ATOM   1785  C   TRP A 170      35.745  39.840  51.234  1.00  0.00           C  
ATOM   1786  O   TRP A 170      36.007  39.663  50.029  1.00  0.00           O  
ATOM   1787  CB  TRP A 170      34.043  38.116  51.476  1.00  0.00           C  
ATOM   1788  CG  TRP A 170      32.677  37.626  51.974  1.00  0.00           C  
ATOM   1789  CD1 TRP A 170      31.591  37.290  51.270  1.00  0.00           C  
ATOM   1790  CD2 TRP A 170      32.519  36.886  53.153  1.00  0.00           C  
ATOM   1791  CE2 TRP A 170      31.243  36.363  53.215  1.00  0.00           C  
ATOM   1792  CE3 TRP A 170      33.406  36.454  54.141  1.00  0.00           C  
ATOM   1793  NE1 TRP A 170      30.716  36.662  52.063  1.00  0.00           N  
ATOM   1794  CZ2 TRP A 170      30.859  35.525  54.336  1.00  0.00           C  
ATOM   1795  CZ3 TRP A 170      33.026  35.685  55.280  1.00  0.00           C  
ATOM   1796  CH2 TRP A 170      31.738  35.153  55.340  1.00  0.00           C  
ATOM   1797  H   TRP A 170      33.213  40.268  50.075  1.00  0.00           H  
ATOM   1798  HD1 TRP A 170      31.516  37.511  50.203  1.00  0.00           H  
ATOM   1799  HE1 TRP A 170      29.792  36.500  51.708  1.00  0.00           H  
ATOM   1800  HE3 TRP A 170      34.418  36.868  54.176  1.00  0.00           H  
ATOM   1801  HZ2 TRP A 170      29.797  35.388  54.572  1.00  0.00           H  
ATOM   1802  HZ3 TRP A 170      33.679  35.499  56.136  1.00  0.00           H  
ATOM   1803  HH2 TRP A 170      31.693  34.180  55.823  1.00  0.00           H  
ATOM   1804  N   GLN A 171      36.631  40.215  52.142  1.00  0.00           N  
ATOM   1805  CA  GLN A 171      38.060  40.496  51.846  1.00  0.00           C  
ATOM   1806  C   GLN A 171      38.756  39.177  52.166  1.00  0.00           C  
ATOM   1807  O   GLN A 171      38.642  38.763  53.315  1.00  0.00           O  
ATOM   1808  CB  GLN A 171      38.577  41.606  52.786  1.00  0.00           C  
ATOM   1809  CG  GLN A 171      40.050  41.953  52.525  1.00  0.00           C  
ATOM   1810  CD  GLN A 171      40.404  43.325  53.178  1.00  0.00           C  
ATOM   1811  NE2 GLN A 171      41.266  44.074  52.582  1.00  0.00           N  
ATOM   1812  OE1 GLN A 171      40.034  43.693  54.292  1.00  0.00           O  
ATOM   1813  H   GLN A 171      36.401  40.276  53.119  1.00  0.00           H  
ATOM   1814 1HE2 GLN A 171      41.709  43.758  51.747  1.00  0.00           H  
ATOM   1815 2HE2 GLN A 171      41.312  45.041  52.832  1.00  0.00           H  
ATOM   1816  N   TYR A 172      39.116  38.430  51.109  1.00  0.00           N  
ATOM   1817  CA  TYR A 172      40.075  37.349  51.160  1.00  0.00           C  
ATOM   1818  C   TYR A 172      41.517  37.755  50.895  1.00  0.00           C  
ATOM   1819  O   TYR A 172      41.856  38.402  49.984  1.00  0.00           O  
ATOM   1820  CB  TYR A 172      39.660  36.393  50.028  1.00  0.00           C  
ATOM   1821  CG  TYR A 172      38.676  35.322  50.328  1.00  0.00           C  
ATOM   1822  CD1 TYR A 172      39.087  33.989  50.553  1.00  0.00           C  
ATOM   1823  CD2 TYR A 172      37.271  35.614  50.462  1.00  0.00           C  
ATOM   1824  CE1 TYR A 172      38.194  32.977  50.844  1.00  0.00           C  
ATOM   1825  CE2 TYR A 172      36.420  34.560  50.844  1.00  0.00           C  
ATOM   1826  CZ  TYR A 172      36.863  33.224  50.974  1.00  0.00           C  
ATOM   1827  OH  TYR A 172      36.073  32.404  51.714  1.00  0.00           O  
ATOM   1828  H   TYR A 172      38.871  38.759  50.201  1.00  0.00           H  
ATOM   1829  HD1 TYR A 172      40.097  33.643  50.318  1.00  0.00           H  
ATOM   1830  HD2 TYR A 172      36.906  36.607  50.261  1.00  0.00           H  
ATOM   1831  HE1 TYR A 172      38.375  31.962  51.193  1.00  0.00           H  
ATOM   1832  HE2 TYR A 172      35.403  34.913  50.978  1.00  0.00           H  
ATOM   1833  HH  TYR A 172      36.555  31.979  52.483  1.00  0.00           H  
ATOM   1834  N   HIS A 173      42.297  37.543  51.966  1.00  0.00           N  
ATOM   1835  CA  HIS A 173      43.729  37.892  51.935  1.00  0.00           C  
ATOM   1836  C   HIS A 173      44.681  36.665  52.197  1.00  0.00           C  
ATOM   1837  O   HIS A 173      44.751  36.162  53.304  1.00  0.00           O  
ATOM   1838  CB  HIS A 173      43.856  39.095  52.894  1.00  0.00           C  
ATOM   1839  CG  HIS A 173      45.265  39.487  53.207  1.00  0.00           C  
ATOM   1840  CD2 HIS A 173      45.766  39.570  54.366  1.00  0.00           C  
ATOM   1841  ND1 HIS A 173      46.225  39.559  52.390  1.00  0.00           N  
ATOM   1842  CE1 HIS A 173      47.405  39.704  53.030  1.00  0.00           C  
ATOM   1843  NE2 HIS A 173      47.109  39.651  54.300  1.00  0.00           N  
ATOM   1844  H   HIS A 173      42.009  37.055  52.792  1.00  0.00           H  
ATOM   1845  HD2 HIS A 173      45.230  39.710  55.304  1.00  0.00           H  
ATOM   1846  HE1 HIS A 173      48.435  39.661  52.655  1.00  0.00           H  
ATOM   1847  HE2 HIS A 173      47.645  39.454  55.126  1.00  0.00           H  
ATOM   1848  N   PHE A 174      45.285  36.203  51.151  1.00  0.00           N  
ATOM   1849  CA  PHE A 174      46.174  35.006  51.216  1.00  0.00           C  
ATOM   1850  C   PHE A 174      47.571  35.421  51.825  1.00  0.00           C  
ATOM   1851  O   PHE A 174      48.410  36.058  51.190  1.00  0.00           O  
ATOM   1852  CB  PHE A 174      46.258  34.505  49.769  1.00  0.00           C  
ATOM   1853  CG  PHE A 174      47.178  33.242  49.619  1.00  0.00           C  
ATOM   1854  CD1 PHE A 174      46.553  32.050  49.831  1.00  0.00           C  
ATOM   1855  CD2 PHE A 174      48.478  33.357  49.119  1.00  0.00           C  
ATOM   1856  CE1 PHE A 174      47.266  30.886  49.570  1.00  0.00           C  
ATOM   1857  CE2 PHE A 174      49.227  32.194  48.909  1.00  0.00           C  
ATOM   1858  CZ  PHE A 174      48.623  30.944  49.126  1.00  0.00           C  
ATOM   1859  H   PHE A 174      45.197  36.522  50.204  1.00  0.00           H  
ATOM   1860  HD1 PHE A 174      45.520  32.024  50.188  1.00  0.00           H  
ATOM   1861  HD2 PHE A 174      49.039  34.281  48.933  1.00  0.00           H  
ATOM   1862  HE1 PHE A 174      46.831  29.984  49.985  1.00  0.00           H  
ATOM   1863  HE2 PHE A 174      50.272  32.360  48.650  1.00  0.00           H  
ATOM   1864  HZ  PHE A 174      49.190  30.010  49.190  1.00  0.00           H
[truncated: 2,089,421 more chars]
