# Supplementary material for: Structural insights into the pSer/pThr dependent regulation of the SHP2 tyrosine phosphatase in insulin and CD28 signaling
Source: Nat Commun. 2022 Sep 16;13:5439. doi: 10.1038/s41467-022-32918-5 (PMC9481563; doi:10.1038/s41467-022-32918-5)
Supplement: Supplementary file 4 — Supplementary dataset 2 [file 41467_2022_32918_MOESM4_ESM.zip › ppIRS1-01-dynamics.pdb]

MODEL        1
ATOM      1  N   SER A   4      64.810  28.220  29.010  1.00  0.00           N  
ATOM      2  CA  SER A   4      63.680  28.030  29.900  1.00  0.00           C  
ATOM      3  C   SER A   4      62.380  28.360  29.190  1.00  0.00           C  
ATOM      4  O   SER A   4      62.200  29.480  28.620  1.00  0.00           O  
ATOM      5  CB  SER A   4      63.780  28.960  31.080  1.00  0.00           C  
ATOM      6  OG  SER A   4      62.700  28.770  31.980  1.00  0.00           O  
ATOM      7  HG  SER A   4      62.810  27.930  32.510  1.00  0.00           H  
ATOM      8  H1  SER A   4      64.700  29.170  28.720  1.00  0.00           H  
ATOM      9  H2  SER A   4      65.710  28.070  29.430  1.00  0.00           H  
ATOM     10  H3  SER A   4      64.730  27.630  28.200  1.00  0.00           H  
ATOM     11  N   GLY A   5      61.450  27.480  29.420  1.00  0.00           N  
ATOM     12  CA  GLY A   5      60.080  27.630  28.850  1.00  0.00           C  
ATOM     13  C   GLY A   5      59.310  28.970  29.200  1.00  0.00           C  
ATOM     14  O   GLY A   5      59.340  30.010  28.510  1.00  0.00           O  
ATOM     15  H   GLY A   5      61.700  26.540  29.660  1.00  0.00           H  
ATOM     16  N   PHE A   6      59.060  29.100  30.480  1.00  0.00           N  
ATOM     17  CA  PHE A   6      58.650  30.280  31.190  1.00  0.00           C  
ATOM     18  C   PHE A   6      59.270  31.600  30.850  1.00  0.00           C  
ATOM     19  O   PHE A   6      58.440  32.520  30.680  1.00  0.00           O  
ATOM     20  CB  PHE A   6      58.630  30.030  32.690  1.00  0.00           C  
ATOM     21  CG  PHE A   6      57.790  28.890  33.300  1.00  0.00           C  
ATOM     22  CD1 PHE A   6      56.460  29.060  33.650  1.00  0.00           C  
ATOM     23  CD2 PHE A   6      58.370  27.770  33.870  1.00  0.00           C  
ATOM     24  CE1 PHE A   6      55.670  28.170  34.410  1.00  0.00           C  
ATOM     25  CE2 PHE A   6      57.630  26.880  34.600  1.00  0.00           C  
ATOM     26  CZ  PHE A   6      56.260  27.020  34.850  1.00  0.00           C  
ATOM     27  H   PHE A   6      58.980  28.180  30.860  1.00  0.00           H  
ATOM     28  HD1 PHE A   6      55.970  29.930  33.220  1.00  0.00           H  
ATOM     29  HD2 PHE A   6      59.330  27.430  33.470  1.00  0.00           H  
ATOM     30  HE1 PHE A   6      54.610  28.410  34.500  1.00  0.00           H  
ATOM     31  HE2 PHE A   6      58.090  26.000  35.040  1.00  0.00           H  
ATOM     32  HZ  PHE A   6      55.580  26.230  35.150  1.00  0.00           H  
ATOM     33  N   TRP A   7      60.570  31.700  30.570  1.00  0.00           N  
ATOM     34  CA  TRP A   7      61.140  32.890  30.010  1.00  0.00           C  
ATOM     35  C   TRP A   7      60.930  33.220  28.500  1.00  0.00           C  
ATOM     36  O   TRP A   7      60.670  34.350  28.110  1.00  0.00           O  
ATOM     37  CB  TRP A   7      62.600  32.920  30.360  1.00  0.00           C  
ATOM     38  CG  TRP A   7      62.870  34.290  31.130  1.00  0.00           C  
ATOM     39  CD1 TRP A   7      63.030  34.490  32.410  1.00  0.00           C  
ATOM     40  CD2 TRP A   7      63.050  35.530  30.540  1.00  0.00           C  
ATOM     41  CE2 TRP A   7      63.320  36.460  31.560  1.00  0.00           C  
ATOM     42  CE3 TRP A   7      62.860  36.010  29.220  1.00  0.00           C  
ATOM     43  NE1 TRP A   7      63.390  35.750  32.680  1.00  0.00           N  
ATOM     44  CZ2 TRP A   7      63.330  37.840  31.250  1.00  0.00           C  
ATOM     45  CZ3 TRP A   7      62.800  37.410  28.940  1.00  0.00           C  
ATOM     46  CH2 TRP A   7      63.080  38.270  29.970  1.00  0.00           C  
ATOM     47  H   TRP A   7      61.240  31.150  31.080  1.00  0.00           H  
ATOM     48  HD1 TRP A   7      62.680  33.760  33.140  1.00  0.00           H  
ATOM     49  HE1 TRP A   7      63.590  36.170  33.560  1.00  0.00           H  
ATOM     50  HE3 TRP A   7      62.960  35.270  28.430  1.00  0.00           H  
ATOM     51  HZ2 TRP A   7      63.240  38.500  32.110  1.00  0.00           H  
ATOM     52  HZ3 TRP A   7      62.660  37.860  27.960  1.00  0.00           H  
ATOM     53  HH2 TRP A   7      62.940  39.340  29.850  1.00  0.00           H  
ATOM     54  N   GLU A   8      60.920  32.200  27.640  1.00  0.00           N  
ATOM     55  CA  GLU A   8      60.750  32.220  26.160  1.00  0.00           C  
ATOM     56  C   GLU A   8      59.340  32.530  25.730  1.00  0.00           C  
ATOM     57  O   GLU A   8      59.080  33.200  24.770  1.00  0.00           O  
ATOM     58  CB  GLU A   8      61.190  30.890  25.530  1.00  0.00           C  
ATOM     59  CG  GLU A   8      62.670  30.450  25.660  1.00  0.00           C  
ATOM     60  CD  GLU A   8      63.510  31.380  24.780  1.00  0.00           C  
ATOM     61  OE1 GLU A   8      63.800  30.890  23.640  1.00  0.00           O  
ATOM     62  OE2 GLU A   8      64.070  32.400  25.190  1.00  0.00           O1-
ATOM     63  H   GLU A   8      60.950  31.300  28.070  1.00  0.00           H  
ATOM     64  N   GLU A   9      58.480  32.230  26.730  1.00  0.00           N  
ATOM     65  CA  GLU A   9      57.100  32.740  26.830  1.00  0.00           C  
ATOM     66  C   GLU A   9      57.040  34.150  27.370  1.00  0.00           C  
ATOM     67  O   GLU A   9      56.720  35.020  26.560  1.00  0.00           O  
ATOM     68  CB  GLU A   9      56.360  31.750  27.690  1.00  0.00           C  
ATOM     69  CG  GLU A   9      56.320  30.400  26.950  1.00  0.00           C  
ATOM     70  CD  GLU A   9      55.670  29.330  27.850  1.00  0.00           C  
ATOM     71  OE1 GLU A   9      54.750  29.710  28.560  1.00  0.00           O  
ATOM     72  OE2 GLU A   9      56.100  28.160  27.830  1.00  0.00           O1-
ATOM     73  H   GLU A   9      58.780  31.600  27.450  1.00  0.00           H  
ATOM     74  N   PHE A  10      57.560  34.430  28.600  1.00  0.00           N  
ATOM     75  CA  PHE A  10      57.630  35.800  29.230  1.00  0.00           C  
ATOM     76  C   PHE A  10      58.080  36.930  28.240  1.00  0.00           C  
ATOM     77  O   PHE A  10      57.560  38.040  28.420  1.00  0.00           O  
ATOM     78  CB  PHE A  10      58.560  35.830  30.490  1.00  0.00           C  
ATOM     79  CG  PHE A  10      58.640  37.090  31.320  1.00  0.00           C  
ATOM     80  CD1 PHE A  10      57.610  37.360  32.160  1.00  0.00           C  
ATOM     81  CD2 PHE A  10      59.760  37.940  31.170  1.00  0.00           C  
ATOM     82  CE1 PHE A  10      57.630  38.590  32.810  1.00  0.00           C  
ATOM     83  CE2 PHE A  10      59.790  39.150  31.820  1.00  0.00           C  
ATOM     84  CZ  PHE A  10      58.700  39.450  32.560  1.00  0.00           C  
ATOM     85  H   PHE A  10      57.670  33.680  29.250  1.00  0.00           H  
ATOM     86  HD1 PHE A  10      56.720  36.720  32.200  1.00  0.00           H  
ATOM     87  HD2 PHE A  10      60.550  37.810  30.440  1.00  0.00           H  
ATOM     88  HE1 PHE A  10      56.870  38.840  33.540  1.00  0.00           H  
ATOM     89  HE2 PHE A  10      60.570  39.890  31.660  1.00  0.00           H  
ATOM     90  HZ  PHE A  10      58.610  40.490  32.890  1.00  0.00           H  
ATOM     91  N   GLU A  11      59.040  36.590  27.370  1.00  0.00           N  
ATOM     92  CA  GLU A  11      59.470  37.500  26.240  1.00  0.00           C  
ATOM     93  C   GLU A  11      58.380  37.530  25.180  1.00  0.00           C  
ATOM     94  O   GLU A  11      57.650  38.520  25.230  1.00  0.00           O  
ATOM     95  CB  GLU A  11      60.840  37.000  25.760  1.00  0.00           C  
ATOM     96  CG  GLU A  11      61.340  37.490  24.400  1.00  0.00           C  
ATOM     97  CD  GLU A  11      61.980  38.840  24.460  1.00  0.00           C  
ATOM     98  OE1 GLU A  11      62.760  39.040  25.410  1.00  0.00           O  
ATOM     99  OE2 GLU A  11      61.720  39.670  23.550  1.00  0.00           O1-
ATOM    100  H   GLU A  11      59.570  35.750  27.430  1.00  0.00           H  
ATOM    101  N   THR A  12      58.030  36.420  24.530  1.00  0.00           N  
ATOM    102  CA  THR A  12      57.030  36.440  23.450  1.00  0.00           C  
ATOM    103  C   THR A  12      55.620  37.100  23.730  1.00  0.00           C  
ATOM    104  O   THR A  12      55.190  37.980  22.970  1.00  0.00           O  
ATOM    105  CB  THR A  12      56.690  35.040  22.870  1.00  0.00           C  
ATOM    106  CG2 THR A  12      57.810  34.530  21.900  1.00  0.00           C  
ATOM    107  OG1 THR A  12      56.570  34.160  23.950  1.00  0.00           O  
ATOM    108  H   THR A  12      58.160  35.520  24.940  1.00  0.00           H  
ATOM    109  HG1 THR A  12      57.460  33.740  24.140  1.00  0.00           H  
ATOM    110  N   LEU A  13      55.090  36.910  24.940  1.00  0.00           N  
ATOM    111  CA  LEU A  13      53.830  37.520  25.430  1.00  0.00           C  
ATOM    112  C   LEU A  13      53.910  39.030  25.780  1.00  0.00           C  
ATOM    113  O   LEU A  13      53.310  39.850  25.060  1.00  0.00           O  
ATOM    114  CB  LEU A  13      53.400  36.820  26.730  1.00  0.00           C  
ATOM    115  CG  LEU A  13      52.640  35.520  26.580  1.00  0.00           C  
ATOM    116  CD1 LEU A  13      52.420  34.850  27.970  1.00  0.00           C  
ATOM    117  CD2 LEU A  13      51.360  35.900  25.850  1.00  0.00           C  
ATOM    118  H   LEU A  13      55.430  36.200  25.550  1.00  0.00           H  
ATOM    119  N   GLN A  14      55.070  39.470  26.350  1.00  0.00           N  
ATOM    120  CA  GLN A  14      55.360  40.850  26.810  1.00  0.00           C  
ATOM    121  C   GLN A  14      55.640  41.730  25.540  1.00  0.00           C  
ATOM    122  O   GLN A  14      55.110  42.850  25.420  1.00  0.00           O  
ATOM    123  CB  GLN A  14      56.590  40.950  27.680  1.00  0.00           C  
ATOM    124  CG  GLN A  14      56.380  42.050  28.710  1.00  0.00           C  
ATOM    125  CD  GLN A  14      56.880  43.370  28.160  1.00  0.00           C  
ATOM    126  NE2 GLN A  14      58.170  43.410  27.850  1.00  0.00           N  
ATOM    127  OE1 GLN A  14      56.180  44.390  28.030  1.00  0.00           O  
ATOM    128  H   GLN A  14      55.750  38.750  26.440  1.00  0.00           H  
ATOM    129 1HE2 GLN A  14      58.720  42.600  28.050  1.00  0.00           H  
ATOM    130 2HE2 GLN A  14      58.560  44.310  27.640  1.00  0.00           H  
ATOM    131  N   GLN A  15      56.100  41.020  24.490  1.00  0.00           N  
ATOM    132  CA  GLN A  15      56.170  41.680  23.120  1.00  0.00           C  
ATOM    133  C   GLN A  15      54.810  42.240  22.570  1.00  0.00           C  
ATOM    134  O   GLN A  15      54.650  43.360  22.080  1.00  0.00           O  
ATOM    135  CB  GLN A  15      56.820  40.700  22.020  1.00  0.00           C  
ATOM    136  CG  GLN A  15      58.300  40.470  22.190  1.00  0.00           C  
ATOM    137  CD  GLN A  15      59.010  39.570  21.140  1.00  0.00           C  
ATOM    138  NE2 GLN A  15      60.090  38.990  21.520  1.00  0.00           N  
ATOM    139  OE1 GLN A  15      58.300  39.070  20.210  1.00  0.00           O  
ATOM    140  H   GLN A  15      56.620  40.170  24.580  1.00  0.00           H  
ATOM    141 1HE2 GLN A  15      60.530  39.200  22.390  1.00  0.00           H  
ATOM    142 2HE2 GLN A  15      60.420  38.260  20.920  1.00  0.00           H  
ATOM    143  N   GLN A  16      53.810  41.360  22.650  1.00  0.00           N  
ATOM    144  CA  GLN A  16      52.370  41.690  22.410  1.00  0.00           C  
ATOM    145  C   GLN A  16      51.770  42.870  23.250  1.00  0.00           C  
ATOM    146  O   GLN A  16      50.840  43.470  22.790  1.00  0.00           O  
ATOM    147  CB  GLN A  16      51.430  40.490  22.490  1.00  0.00           C  
ATOM    148  CG  GLN A  16      51.880  39.280  21.620  1.00  0.00           C  
ATOM    149  CD  GLN A  16      51.320  37.970  22.110  1.00  0.00           C  
ATOM    150  NE2 GLN A  16      51.940  36.900  21.690  1.00  0.00           N  
ATOM    151  OE1 GLN A  16      50.180  37.820  22.470  1.00  0.00           O  
ATOM    152  H   GLN A  16      53.910  40.460  23.090  1.00  0.00           H  
ATOM    153 1HE2 GLN A  16      52.780  37.040  21.180  1.00  0.00           H  
ATOM    154 2HE2 GLN A  16      51.610  36.000  21.960  1.00  0.00           H  
ATOM    155  N   GLU A  17      52.410  43.240  24.340  1.00  0.00           N  
ATOM    156  CA  GLU A  17      52.130  44.480  25.120  1.00  0.00           C  
ATOM    157  C   GLU A  17      53.050  45.640  24.730  1.00  0.00           C  
ATOM    158  O   GLU A  17      52.530  46.750  24.670  1.00  0.00           O  
ATOM    159  CB  GLU A  17      52.160  44.080  26.600  1.00  0.00           C  
ATOM    160  CG  GLU A  17      51.690  45.290  27.370  1.00  0.00           C  
ATOM    161  CD  GLU A  17      51.050  44.740  28.650  1.00  0.00           C  
ATOM    162  OE1 GLU A  17      49.880  44.290  28.590  1.00  0.00           O  
ATOM    163  OE2 GLU A  17      51.650  44.660  29.770  1.00  0.00           O1-
ATOM    164  H   GLU A  17      53.130  42.700  24.770  1.00  0.00           H  
ATOM    165  N   CYS A  18      54.310  45.370  24.480  1.00  0.00           N  
ATOM    166  CA  CYS A  18      55.250  46.450  24.100  1.00  0.00           C  
ATOM    167  C   CYS A  18      54.940  47.510  22.940  1.00  0.00           C  
ATOM    168  O   CYS A  18      55.570  48.570  22.910  1.00  0.00           O  
ATOM    169  CB  CYS A  18      56.620  45.940  23.630  1.00  0.00           C  
ATOM    170  SG  CYS A  18      57.690  45.260  24.960  1.00  0.00           S  
ATOM    171  H   CYS A  18      54.690  44.500  24.820  1.00  0.00           H  
ATOM    172  HG  CYS A  18      58.280  44.420  24.110  1.00  0.00           H  
ATOM    173  N   LYS A  19      54.150  47.100  21.940  1.00  0.00           N  
ATOM    174  CA  LYS A  19      53.840  47.890  20.730  1.00  0.00           C  
ATOM    175  C   LYS A  19      53.010  49.130  21.020  1.00  0.00           C  
ATOM    176  O   LYS A  19      52.550  49.400  22.160  1.00  0.00           O  
ATOM    177  CB  LYS A  19      53.170  47.030  19.730  1.00  0.00           C  
ATOM    178  CG  LYS A  19      51.960  46.330  20.390  1.00  0.00           C  
ATOM    179  CD  LYS A  19      51.290  45.290  19.490  1.00  0.00           C  
ATOM    180  CE  LYS A  19      50.400  45.920  18.420  1.00  0.00           C  
ATOM    181  NZ  LYS A  19      49.850  45.010  17.360  1.00  0.00           N1+
ATOM    182  H   LYS A  19      53.610  46.260  22.070  1.00  0.00           H  
ATOM    183  HZ1 LYS A  19      49.220  44.320  17.720  1.00  0.00           H  
ATOM    184  HZ2 LYS A  19      49.320  45.540  16.700  1.00  0.00           H  
ATOM    185  HZ3 LYS A  19      50.590  44.490  16.930  1.00  0.00           H  
ATOM    186  N   LEU A  20      52.900  50.000  20.040  1.00  0.00           N  
ATOM    187  CA  LEU A  20      52.080  51.210  20.030  1.00  0.00           C  
ATOM    188  C   LEU A  20      50.540  50.860  20.180  1.00  0.00           C  
ATOM    189  O   LEU A  20      49.900  50.300  19.270  1.00  0.00           O  
ATOM    190  CB  LEU A  20      52.470  52.030  18.770  1.00  0.00           C  
ATOM    191  CG  LEU A  20      51.670  53.350  18.710  1.00  0.00           C  
ATOM    192  CD1 LEU A  20      52.100  54.250  19.820  1.00  0.00           C  
ATOM    193  CD2 LEU A  20      51.950  54.100  17.420  1.00  0.00           C  
ATOM    194  H   LEU A  20      53.340  49.750  19.180  1.00  0.00           H  
ATOM    195  N   LEU A  21      50.060  50.930  21.390  1.00  0.00           N  
ATOM    196  CA  LEU A  21      48.590  50.730  21.650  1.00  0.00           C  
ATOM    197  C   LEU A  21      47.820  52.060  21.900  1.00  0.00           C  
ATOM    198  O   LEU A  21      48.270  53.180  21.640  1.00  0.00           O  
ATOM    199  CB  LEU A  21      48.450  49.700  22.810  1.00  0.00           C  
ATOM    200  CG  LEU A  21      48.490  48.330  22.200  1.00  0.00           C  
ATOM    201  CD1 LEU A  21      48.540  47.400  23.400  1.00  0.00           C  
ATOM    202  CD2 LEU A  21      47.330  48.010  21.270  1.00  0.00           C  
ATOM    203  H   LEU A  21      50.670  51.100  22.160  1.00  0.00           H  
ATOM    204  N   TYR A  22      46.600  51.820  22.330  1.00  0.00           N  
ATOM    205  CA  TYR A  22      45.620  52.930  22.430  1.00  0.00           C  
ATOM    206  C   TYR A  22      46.030  53.980  23.540  1.00  0.00           C  
ATOM    207  O   TYR A  22      46.760  53.580  24.460  1.00  0.00           O  
ATOM    208  CB  TYR A  22      44.350  52.350  22.990  1.00  0.00           C  
ATOM    209  CG  TYR A  22      44.030  51.080  22.200  1.00  0.00           C  
ATOM    210  CD1 TYR A  22      43.730  51.180  20.870  1.00  0.00           C  
ATOM    211  CD2 TYR A  22      44.110  49.790  22.800  1.00  0.00           C  
ATOM    212  CE1 TYR A  22      43.630  50.090  20.070  1.00  0.00           C  
ATOM    213  CE2 TYR A  22      43.880  48.650  22.020  1.00  0.00           C  
ATOM    214  CZ  TYR A  22      43.740  48.870  20.640  1.00  0.00           C  
ATOM    215  OH  TYR A  22      43.390  47.780  19.890  1.00  0.00           O  
ATOM    216  H   TYR A  22      46.200  50.920  22.190  1.00  0.00           H  
ATOM    217  HD1 TYR A  22      43.590  52.160  20.410  1.00  0.00           H  
ATOM    218  HD2 TYR A  22      44.120  49.710  23.890  1.00  0.00           H  
ATOM    219  HE1 TYR A  22      43.700  50.240  18.990  1.00  0.00           H  
ATOM    220  HE2 TYR A  22      43.870  47.690  22.530  1.00  0.00           H  
ATOM    221  HH  TYR A  22      42.620  48.040  19.300  1.00  0.00           H  
ATOM    222  N   SER A  23      45.550  55.230  23.460  1.00  0.00           N  
ATOM    223  CA  SER A  23      45.950  56.340  24.300  1.00  0.00           C  
ATOM    224  C   SER A  23      45.470  56.280  25.790  1.00  0.00           C  
ATOM    225  O   SER A  23      44.520  55.580  26.220  1.00  0.00           O  
ATOM    226  CB  SER A  23      45.520  57.700  23.720  1.00  0.00           C  
ATOM    227  OG  SER A  23      46.680  58.400  23.210  1.00  0.00           O  
ATOM    228  H   SER A  23      44.730  55.390  22.910  1.00  0.00           H  
ATOM    229  HG  SER A  23      47.420  58.440  23.890  1.00  0.00           H  
ATOM    230  N   ARG A  24      46.360  56.870  26.620  1.00  0.00           N  
ATOM    231  CA  ARG A  24      46.300  57.000  28.090  1.00  0.00           C  
ATOM    232  C   ARG A  24      46.220  58.500  28.480  1.00  0.00           C  
ATOM    233  O   ARG A  24      46.730  58.900  29.550  1.00  0.00           O  
ATOM    234  CB  ARG A  24      47.480  56.230  28.600  1.00  0.00           C  
ATOM    235  CG  ARG A  24      47.610  54.770  28.130  1.00  0.00           C  
ATOM    236  CD  ARG A  24      48.900  54.200  28.760  1.00  0.00           C  
ATOM    237  NE  ARG A  24      50.220  54.850  28.400  1.00  0.00           N  
ATOM    238  CZ  ARG A  24      51.360  54.800  29.060  1.00  0.00           C  
ATOM    239  NH1 ARG A  24      51.520  54.040  30.160  1.00  0.00           N1+
ATOM    240  NH2 ARG A  24      52.400  55.410  28.550  1.00  0.00           N  
ATOM    241  H   ARG A  24      47.040  57.440  26.160  1.00  0.00           H  
ATOM    242  HE  ARG A  24      50.160  55.410  27.570  1.00  0.00           H  
ATOM    243 1HH1 ARG A  24      50.840  53.390  30.500  1.00  0.00           H  
ATOM    244 2HH1 ARG A  24      52.280  54.250  30.780  1.00  0.00           H  
ATOM    245 1HH2 ARG A  24      52.450  55.860  27.660  1.00  0.00           H  
ATOM    246 2HH2 ARG A  24      53.270  55.330  29.040  1.00  0.00           H  
ATOM    247  N   LYS A  25      45.640  59.270  27.520  1.00  0.00           N  
ATOM    248  CA  LYS A  25      45.680  60.740  27.680  1.00  0.00           C  
ATOM    249  C   LYS A  25      44.920  61.420  28.730  1.00  0.00           C  
ATOM    250  O   LYS A  25      45.380  62.450  29.260  1.00  0.00           O  
ATOM    251  CB  LYS A  25      45.240  61.410  26.380  1.00  0.00           C  
ATOM    252  CG  LYS A  25      46.270  61.280  25.260  1.00  0.00           C  
ATOM    253  CD  LYS A  25      45.830  62.170  24.080  1.00  0.00           C  
ATOM    254  CE  LYS A  25      46.700  62.010  22.820  1.00  0.00           C  
ATOM    255  NZ  LYS A  25      46.320  62.920  21.760  1.00  0.00           N1+
ATOM    256  H   LYS A  25      44.850  58.940  27.010  1.00  0.00           H  
ATOM    257  HZ1 LYS A  25      46.360  62.440  20.880  1.00  0.00           H  
ATOM    258  HZ2 LYS A  25      45.390  63.280  21.800  1.00  0.00           H  
ATOM    259  HZ3 LYS A  25      46.910  63.720  21.830  1.00  0.00           H  
ATOM    260  N   GLU A  26      43.880  60.730  29.210  1.00  0.00           N  
ATOM    261  CA  GLU A  26      43.200  61.230  30.510  1.00  0.00           C  
ATOM    262  C   GLU A  26      44.090  61.110  31.770  1.00  0.00           C  
ATOM    263  O   GLU A  26      44.020  61.930  32.690  1.00  0.00           O  
ATOM    264  CB  GLU A  26      41.940  60.410  30.780  1.00  0.00           C  
ATOM    265  CG  GLU A  26      40.950  60.450  29.630  1.00  0.00           C  
ATOM    266  CD  GLU A  26      40.210  61.800  29.480  1.00  0.00           C  
ATOM    267  OE1 GLU A  26      40.140  62.540  30.470  1.00  0.00           O  
ATOM    268  OE2 GLU A  26      39.730  62.050  28.380  1.00  0.00           O1-
ATOM    269  H   GLU A  26      43.470  59.960  28.730  1.00  0.00           H  
ATOM    270  N   GLY A  27      44.860  59.950  31.970  1.00  0.00           N  
ATOM    271  CA  GLY A  27      45.790  59.820  33.060  1.00  0.00           C  
ATOM    272  C   GLY A  27      46.910  60.850  32.830  1.00  0.00           C  
ATOM    273  O   GLY A  27      47.600  61.200  33.780  1.00  0.00           O  
ATOM    274  H   GLY A  27      44.600  59.150  31.430  1.00  0.00           H  
ATOM    275  N   GLN A  28      47.320  61.070  31.550  1.00  0.00           N  
ATOM    276  CA  GLN A  28      48.300  62.130  31.220  1.00  0.00           C  
ATOM    277  C   GLN A  28      47.950  63.600  31.550  1.00  0.00           C  
ATOM    278  O   GLN A  28      48.880  64.380  31.520  1.00  0.00           O  
ATOM    279  CB  GLN A  28      48.900  61.850  29.790  1.00  0.00           C  
ATOM    280  CG  GLN A  28      49.950  60.680  29.820  1.00  0.00           C  
ATOM    281  CD  GLN A  28      50.420  59.960  28.540  1.00  0.00           C  
ATOM    282  NE2 GLN A  28      51.720  59.710  28.410  1.00  0.00           N  
ATOM    283  OE1 GLN A  28      49.740  59.880  27.500  1.00  0.00           O  
ATOM    284  H   GLN A  28      47.010  60.340  30.940  1.00  0.00           H  
ATOM    285 1HE2 GLN A  28      52.380  59.870  29.140  1.00  0.00           H  
ATOM    286 2HE2 GLN A  28      51.980  59.390  27.500  1.00  0.00           H  
ATOM    287  N   ARG A  29      46.650  63.990  31.690  1.00  0.00           N  
ATOM    288  CA  ARG A  29      46.250  65.380  32.120  1.00  0.00           C  
ATOM    289  C   ARG A  29      46.910  65.710  33.480  1.00  0.00           C  
ATOM    290  O   ARG A  29      46.630  65.010  34.430  1.00  0.00           O  
ATOM    291  CB  ARG A  29      44.690  65.510  32.240  1.00  0.00           C  
ATOM    292  CG  ARG A  29      43.970  65.390  30.910  1.00  0.00           C  
ATOM    293  CD  ARG A  29      42.450  65.190  31.250  1.00  0.00           C  
ATOM    294  NE  ARG A  29      41.670  66.360  31.570  1.00  0.00           N  
ATOM    295  CZ  ARG A  29      40.350  66.470  31.550  1.00  0.00           C  
ATOM    296  NH1 ARG A  29      39.610  65.370  31.300  1.00  0.00           N1+
ATOM    297  NH2 ARG A  29      39.810  67.660  31.650  1.00  0.00           N  
ATOM    298  H   ARG A  29      45.840  63.530  31.330  1.00  0.00           H  
ATOM    299  HE  ARG A  29      42.140  67.240  31.570  1.00  0.00           H  
ATOM    300 1HH1 ARG A  29      40.050  64.540  30.960  1.00  0.00           H  
ATOM    301 2HH1 ARG A  29      38.610  65.410  31.350  1.00  0.00           H  
ATOM    302 1HH2 ARG A  29      40.420  68.420  31.880  1.00  0.00           H  
ATOM    303 2HH2 ARG A  29      38.840  67.750  31.440  1.00  0.00           H  
ATOM    304  N   GLN A  30      47.320  66.920  33.610  1.00  0.00           N  
ATOM    305  CA  GLN A  30      48.030  67.400  34.840  1.00  0.00           C  
ATOM    306  C   GLN A  30      47.020  67.490  36.000  1.00  0.00           C  
ATOM    307  O   GLN A  30      47.240  66.980  37.120  1.00  0.00           O  
ATOM    308  CB  GLN A  30      48.870  68.650  34.560  1.00  0.00           C  
ATOM    309  CG  GLN A  30      49.690  69.230  35.690  1.00  0.00           C  
ATOM    310  CD  GLN A  30      50.690  68.300  36.380  1.00  0.00           C  
ATOM    311  NE2 GLN A  30      50.550  68.150  37.620  1.00  0.00           N  
ATOM    312  OE1 GLN A  30      51.770  68.040  35.850  1.00  0.00           O  
ATOM    313  H   GLN A  30      47.400  67.570  32.850  1.00  0.00           H  
ATOM    314 1HE2 GLN A  30      49.750  68.510  38.100  1.00  0.00           H  
ATOM    315 2HE2 GLN A  30      51.350  67.960  38.200  1.00  0.00           H  
ATOM    316  N   GLU A  31      45.820  67.980  35.730  1.00  0.00           N  
ATOM    317  CA  GLU A  31      44.640  67.920  36.600  1.00  0.00           C  
ATOM    318  C   GLU A  31      44.300  66.460  37.110  1.00  0.00           C  
ATOM    319  O   GLU A  31      43.610  66.390  38.100  1.00  0.00           O  
ATOM    320  CB  GLU A  31      43.380  68.540  35.960  1.00  0.00           C  
ATOM    321  CG  GLU A  31      43.620  70.000  35.450  1.00  0.00           C  
ATOM    322  CD  GLU A  31      44.460  70.170  34.180  1.00  0.00           C  
ATOM    323  OE1 GLU A  31      45.060  71.270  33.970  1.00  0.00           O  
ATOM    324  OE2 GLU A  31      44.550  69.170  33.460  1.00  0.00           O1-
ATOM    325  H   GLU A  31      45.640  68.520  34.900  1.00  0.00           H  
ATOM    326  N   ASN A  32      44.820  65.400  36.470  1.00  0.00           N  
ATOM    327  CA  ASN A  32      44.700  64.040  37.020  1.00  0.00           C  
ATOM    328  C   ASN A  32      45.970  63.330  37.570  1.00  0.00           C  
ATOM    329  O   ASN A  32      45.780  62.360  38.260  1.00  0.00           O  
ATOM    330  CB  ASN A  32      43.980  63.190  35.940  1.00  0.00           C  
ATOM    331  CG  ASN A  32      42.530  63.590  35.600  1.00  0.00           C  
ATOM    332  ND2 ASN A  32      42.070  63.040  34.480  1.00  0.00           N  
ATOM    333  OD1 ASN A  32      41.860  64.410  36.270  1.00  0.00           O  
ATOM    334  H   ASN A  32      44.930  65.440  35.480  1.00  0.00           H  
ATOM    335 1HD2 ASN A  32      42.640  62.510  33.860  1.00  0.00           H  
ATOM    336 2HD2 ASN A  32      41.130  63.250  34.200  1.00  0.00           H  
ATOM    337  N   LYS A  33      47.140  63.970  37.330  1.00  0.00           N  
ATOM    338  CA  LYS A  33      48.370  63.390  37.950  1.00  0.00           C  
ATOM    339  C   LYS A  33      48.270  63.400  39.480  1.00  0.00           C  
ATOM    340  O   LYS A  33      49.030  62.680  40.030  1.00  0.00           O  
ATOM    341  CB  LYS A  33      49.630  63.970  37.250  1.00  0.00           C  
ATOM    342  CG  LYS A  33      49.940  63.270  35.910  1.00  0.00           C  
ATOM    343  CD  LYS A  33      51.050  63.970  35.180  1.00  0.00           C  
ATOM    344  CE  LYS A  33      51.410  63.080  33.990  1.00  0.00           C  
ATOM    345  NZ  LYS A  33      52.730  63.480  33.520  1.00  0.00           N1+
ATOM    346  H   LYS A  33      47.030  64.820  36.820  1.00  0.00           H  
ATOM    347  HZ1 LYS A  33      52.750  63.260  32.550  1.00  0.00           H  
ATOM    348  HZ2 LYS A  33      52.850  64.460  33.700  1.00  0.00           H  
ATOM    349  HZ3 LYS A  33      53.490  62.970  33.920  1.00  0.00           H  
ATOM    350  N   ASN A  34      47.640  64.430  40.080  1.00  0.00           N  
ATOM    351  CA  ASN A  34      47.360  64.440  41.530  1.00  0.00           C  
ATOM    352  C   ASN A  34      46.460  63.280  42.000  1.00  0.00           C  
ATOM    353  O   ASN A  34      46.770  62.540  42.950  1.00  0.00           O  
ATOM    354  CB  ASN A  34      46.780  65.780  41.980  1.00  0.00           C  
ATOM    355  CG  ASN A  34      45.430  66.120  41.260  1.00  0.00           C  
ATOM    356  ND2 ASN A  34      44.410  66.610  41.970  1.00  0.00           N  
ATOM    357  OD1 ASN A  34      45.350  66.160  40.030  1.00  0.00           O  
ATOM    358  H   ASN A  34      47.490  65.290  39.580  1.00  0.00           H  
ATOM    359 1HD2 ASN A  34      44.330  66.640  42.960  1.00  0.00           H  
ATOM    360 2HD2 ASN A  34      43.800  67.260  41.530  1.00  0.00           H  
ATOM    361  N   LYS A  35      45.750  62.750  41.080  1.00  0.00           N  
ATOM    362  CA  LYS A  35      44.740  61.670  41.390  1.00  0.00           C  
ATOM    363  C   LYS A  35      45.400  60.320  41.080  1.00  0.00           C  
ATOM    364  O   LYS A  35      44.800  59.290  41.250  1.00  0.00           O  
ATOM    365  CB  LYS A  35      43.470  61.790  40.510  1.00  0.00           C  
ATOM    366  CG  LYS A  35      42.730  63.080  40.960  1.00  0.00           C  
ATOM    367  CD  LYS A  35      42.070  63.700  39.720  1.00  0.00           C  
ATOM    368  CE  LYS A  35      41.390  64.990  40.120  1.00  0.00           C  
ATOM    369  NZ  LYS A  35      41.010  65.810  38.910  1.00  0.00           N1+
ATOM    370  H   LYS A  35      45.740  62.980  40.110  1.00  0.00           H  
ATOM    371  HZ1 LYS A  35      40.570  65.140  38.310  1.00  0.00           H  
ATOM    372  HZ2 LYS A  35      40.410  66.580  39.140  1.00  0.00           H  
ATOM    373  HZ3 LYS A  35      41.870  66.150  38.520  1.00  0.00           H  
ATOM    374  N   ASN A  36      46.720  60.220  40.840  1.00  0.00           N  
ATOM    375  CA  ASN A  36      47.470  59.000  40.500  1.00  0.00           C  
ATOM    376  C   ASN A  36      48.640  58.720  41.450  1.00  0.00           C  
ATOM    377  O   ASN A  36      49.180  59.630  42.130  1.00  0.00           O  
ATOM    378  CB  ASN A  36      48.040  59.110  39.100  1.00  0.00           C  
ATOM    379  CG  ASN A  36      46.890  58.880  38.080  1.00  0.00           C  
ATOM    380  ND2 ASN A  36      47.240  59.130  36.850  1.00  0.00           N  
ATOM    381  OD1 ASN A  36      45.890  58.290  38.280  1.00  0.00           O  
ATOM    382  H   ASN A  36      47.340  60.970  41.100  1.00  0.00           H  
ATOM    383 1HD2 ASN A  36      48.180  59.440  36.700  1.00  0.00           H  
ATOM    384 2HD2 ASN A  36      46.570  59.010  36.120  1.00  0.00           H  
ATOM    385  N   ARG A  37      49.000  57.480  41.670  1.00  0.00           N  
ATOM    386  CA  ARG A  37      50.220  57.060  42.420  1.00  0.00           C  
ATOM    387  C   ARG A  37      51.540  57.230  41.640  1.00  0.00           C  
ATOM    388  O   ARG A  37      52.470  57.890  42.130  1.00  0.00           O  
ATOM    389  CB  ARG A  37      50.050  55.640  43.060  1.00  0.00           C  
ATOM    390  CG  ARG A  37      49.100  55.670  44.270  1.00  0.00           C  
ATOM    391  CD  ARG A  37      49.410  54.470  45.190  1.00  0.00           C  
ATOM    392  NE  ARG A  37      50.300  54.960  46.270  1.00  0.00           N  
ATOM    393  CZ  ARG A  37      49.880  55.220  47.570  1.00  0.00           C  
ATOM    394  NH1 ARG A  37      48.710  54.970  47.940  1.00  0.00           N1+
ATOM    395  NH2 ARG A  37      50.590  55.980  48.380  1.00  0.00           N  
ATOM    396  H   ARG A  37      48.420  56.700  41.450  1.00  0.00           H  
ATOM    397  HE  ARG A  37      51.290  54.990  46.150  1.00  0.00           H  
ATOM    398 1HH1 ARG A  37      48.000  54.700  47.290  1.00  0.00           H  
ATOM    399 2HH1 ARG A  37      48.380  54.990  48.880  1.00  0.00           H  
ATOM    400 1HH2 ARG A  37      51.420  56.380  47.970  1.00  0.00           H  
ATOM    401 2HH2 ARG A  37      50.420  56.140  49.350  1.00  0.00           H  
ATOM    402  N   TYR A  38      51.690  56.640  40.420  1.00  0.00           N  
ATOM    403  CA  TYR A  38      53.000  56.670  39.750  1.00  0.00           C  
ATOM    404  C   TYR A  38      52.940  57.120  38.250  1.00  0.00           C  
ATOM    405  O   TYR A  38      51.940  56.900  37.540  1.00  0.00           O  
ATOM    406  CB  TYR A  38      53.820  55.320  39.750  1.00  0.00           C  
ATOM    407  CG  TYR A  38      54.100  54.680  41.070  1.00  0.00           C  
ATOM    408  CD1 TYR A  38      55.170  55.000  41.840  1.00  0.00           C  
ATOM    409  CD2 TYR A  38      53.230  53.630  41.450  1.00  0.00           C  
ATOM    410  CE1 TYR A  38      55.400  54.280  43.000  1.00  0.00           C  
ATOM    411  CE2 TYR A  38      53.520  52.840  42.570  1.00  0.00           C  
ATOM    412  CZ  TYR A  38      54.580  53.170  43.360  1.00  0.00           C  
ATOM    413  OH  TYR A  38      54.810  52.670  44.560  1.00  0.00           O  
ATOM    414  H   TYR A  38      50.840  56.450  39.920  1.00  0.00           H  
ATOM    415  HD1 TYR A  38      56.010  55.550  41.410  1.00  0.00           H  
ATOM    416  HD2 TYR A  38      52.330  53.470  40.850  1.00  0.00           H  
ATOM    417  HE1 TYR A  38      56.280  54.540  43.590  1.00  0.00           H  
ATOM    418  HE2 TYR A  38      52.820  52.030  42.740  1.00  0.00           H  
ATOM    419  HH  TYR A  38      54.500  51.720  44.480  1.00  0.00           H  
ATOM    420  N   LYS A  39      54.020  57.810  37.820  1.00  0.00           N  
ATOM    421  CA  LYS A  39      54.100  58.550  36.510  1.00  0.00           C  
ATOM    422  C   LYS A  39      53.750  57.640  35.300  1.00  0.00           C  
ATOM    423  O   LYS A  39      53.100  58.160  34.400  1.00  0.00           O  
ATOM    424  CB  LYS A  39      55.430  59.320  36.430  1.00  0.00           C  
ATOM    425  CG  LYS A  39      56.620  58.430  36.100  1.00  0.00           C  
ATOM    426  CD  LYS A  39      57.830  59.360  36.110  1.00  0.00           C  
ATOM    427  CE  LYS A  39      59.040  58.500  35.760  1.00  0.00           C  
ATOM    428  NZ  LYS A  39      60.190  59.390  35.670  1.00  0.00           N1+
ATOM    429  H   LYS A  39      54.810  57.910  38.430  1.00  0.00           H  
ATOM    430  HZ1 LYS A  39      60.200  59.690  34.710  1.00  0.00           H  
ATOM    431  HZ2 LYS A  39      60.050  60.210  36.230  1.00  0.00           H  
ATOM    432  HZ3 LYS A  39      60.980  58.870  36.000  1.00  0.00           H  
ATOM    433  N   ASN A  40      54.080  56.340  35.350  1.00  0.00           N  
ATOM    434  CA  ASN A  40      54.070  55.440  34.200  1.00  0.00           C  
ATOM    435  C   ASN A  40      52.850  54.510  34.040  1.00  0.00           C  
ATOM    436  O   ASN A  40      52.590  54.110  32.940  1.00  0.00           O  
ATOM    437  CB  ASN A  40      55.370  54.640  34.180  1.00  0.00           C  
ATOM    438  CG  ASN A  40      55.670  53.680  35.360  1.00  0.00           C  
ATOM    439  ND2 ASN A  40      56.390  52.590  35.150  1.00  0.00           N  
ATOM    440  OD1 ASN A  40      55.480  54.070  36.480  1.00  0.00           O  
ATOM    441  H   ASN A  40      54.660  56.130  36.130  1.00  0.00           H  
ATOM    442 1HD2 ASN A  40      56.780  52.280  34.280  1.00  0.00           H  
ATOM    443 2HD2 ASN A  40      56.480  51.880  35.850  1.00  0.00           H  
ATOM    444  N   ILE A  41      52.120  54.350  35.130  1.00  0.00           N  
ATOM    445  CA  ILE A  41      50.920  53.510  35.260  1.00  0.00           C  
ATOM    446  C   ILE A  41      49.680  54.390  35.130  1.00  0.00           C  
ATOM    447  O   ILE A  41      49.100  54.840  36.130  1.00  0.00           O  
ATOM    448  CB  ILE A  41      50.900  52.750  36.620  1.00  0.00           C  
ATOM    449  CG1 ILE A  41      52.280  52.420  37.270  1.00  0.00           C  
ATOM    450  CG2 ILE A  41      49.990  51.530  36.420  1.00  0.00           C  
ATOM    451  CD  ILE A  41      53.000  51.330  36.500  1.00  0.00           C  
ATOM    452  H   ILE A  41      52.400  54.840  35.950  1.00  0.00           H  
ATOM    453  N   LEU A  42      49.320  54.580  33.870  1.00  0.00           N  
ATOM    454  CA  LEU A  42      48.250  55.520  33.490  1.00  0.00           C  
ATOM    455  C   LEU A  42      47.090  54.750  32.810  1.00  0.00           C  
ATOM    456  O   LEU A  42      47.390  53.890  32.000  1.00  0.00           O  
ATOM    457  CB  LEU A  42      48.920  56.480  32.450  1.00  0.00           C  
ATOM    458  CG  LEU A  42      50.250  57.220  32.770  1.00  0.00           C  
ATOM    459  CD1 LEU A  42      51.040  57.420  31.510  1.00  0.00           C  
ATOM    460  CD2 LEU A  42      49.970  58.640  33.310  1.00  0.00           C  
ATOM    461  H   LEU A  42      49.580  54.020  33.090  1.00  0.00           H  
ATOM    462  N   PRO A  43      45.840  54.930  33.190  1.00  0.00           N  
ATOM    463  CA  PRO A  43      44.710  54.150  32.620  1.00  0.00           C  
ATOM    464  C   PRO A  43      44.400  54.430  31.120  1.00  0.00           C  
ATOM    465  O   PRO A  43      44.900  55.400  30.630  1.00  0.00           O  
ATOM    466  CB  PRO A  43      43.510  54.710  33.370  1.00  0.00           C  
ATOM    467  CG  PRO A  43      43.850  56.140  33.560  1.00  0.00           C  
ATOM    468  CD  PRO A  43      45.380  56.150  33.930  1.00  0.00           C  
ATOM    469  N   PHE A  44      43.910  53.370  30.330  1.00  0.00           N  
ATOM    470  CA  PHE A  44      43.490  53.600  28.900  1.00  0.00           C  
ATOM    471  C   PHE A  44      42.200  54.440  28.710  1.00  0.00           C  
ATOM    472  O   PHE A  44      41.220  54.100  29.380  1.00  0.00           O  
ATOM    473  CB  PHE A  44      43.270  52.240  28.200  1.00  0.00           C  
ATOM    474  CG  PHE A  44      44.480  51.440  27.720  1.00  0.00           C  
ATOM    475  CD1 PHE A  44      45.600  52.020  27.180  1.00  0.00           C  
ATOM    476  CD2 PHE A  44      44.330  50.070  27.440  1.00  0.00           C  
ATOM    477  CE1 PHE A  44      46.610  51.340  26.500  1.00  0.00           C  
ATOM    478  CE2 PHE A  44      45.240  49.380  26.710  1.00  0.00           C  
ATOM    479  CZ  PHE A  44      46.410  49.970  26.200  1.00  0.00           C  
ATOM    480  H   PHE A  44      43.870  52.440  30.690  1.00  0.00           H  
ATOM    481  HD1 PHE A  44      45.640  53.100  27.120  1.00  0.00           H  
ATOM    482  HD2 PHE A  44      43.380  49.590  27.690  1.00  0.00           H  
ATOM    483  HE1 PHE A  44      47.580  51.770  26.270  1.00  0.00           H  
ATOM    484  HE2 PHE A  44      44.950  48.410  26.320  1.00  0.00           H  
ATOM    485  HZ  PHE A  44      47.290  49.410  25.880  1.00  0.00           H  
ATOM    486  N   ASP A  45      42.270  55.230  27.690  1.00  0.00           N  
ATOM    487  CA  ASP A  45      41.270  56.230  27.410  1.00  0.00           C  
ATOM    488  C   ASP A  45      39.850  55.700  27.070  1.00  0.00           C  
ATOM    489  O   ASP A  45      38.930  56.400  27.290  1.00  0.00           O  
ATOM    490  CB  ASP A  45      41.720  57.300  26.360  1.00  0.00           C  
ATOM    491  CG  ASP A  45      42.800  58.280  26.720  1.00  0.00           C  
ATOM    492  OD1 ASP A  45      43.140  58.470  27.890  1.00  0.00           O  
ATOM    493  OD2 ASP A  45      43.260  59.000  25.830  1.00  0.00           O1-
ATOM    494  H   ASP A  45      43.050  55.330  27.080  1.00  0.00           H  
ATOM    495  N   HIS A  46      39.780  54.540  26.380  1.00  0.00           N  
ATOM    496  CA  HIS A  46      38.510  53.990  25.850  1.00  0.00           C  
ATOM    497  C   HIS A  46      37.700  53.200  26.910  1.00  0.00           C  
ATOM    498  O   HIS A  46      36.820  53.710  27.570  1.00  0.00           O  
ATOM    499  CB  HIS A  46      38.720  53.090  24.670  1.00  0.00           C  
ATOM    500  CG  HIS A  46      39.740  51.920  24.750  1.00  0.00           C  
ATOM    501  CD2 HIS A  46      39.760  50.790  24.020  1.00  0.00           C  
ATOM    502  ND1 HIS A  46      40.750  51.920  25.570  1.00  0.00           N  
ATOM    503  CE1 HIS A  46      41.340  50.720  25.430  1.00  0.00           C  
ATOM    504  NE2 HIS A  46      40.690  50.010  24.550  1.00  0.00           N  
ATOM    505  H   HIS A  46      40.620  53.990  26.350  1.00  0.00           H  
ATOM    506  HD2 HIS A  46      39.330  50.740  23.030  1.00  0.00           H  
ATOM    507  HE1 HIS A  46      42.320  50.430  25.810  1.00  0.00           H  
ATOM    508  HE2 HIS A  46      40.850  49.050  24.320  1.00  0.00           H  
ATOM    509  N   THR A  47      38.290  52.100  27.340  1.00  0.00           N  
ATOM    510  CA  THR A  47      37.800  51.150  28.400  1.00  0.00           C  
ATOM    511  C   THR A  47      37.770  51.570  29.860  1.00  0.00           C  
ATOM    512  O   THR A  47      37.180  50.810  30.620  1.00  0.00           O  
ATOM    513  CB  THR A  47      38.500  49.740  28.360  1.00  0.00           C  
ATOM    514  CG2 THR A  47      38.360  49.140  26.950  1.00  0.00           C  
ATOM    515  OG1 THR A  47      39.930  49.930  28.690  1.00  0.00           O  
ATOM    516  H   THR A  47      39.160  51.770  26.990  1.00  0.00           H  
ATOM    517  HG1 THR A  47      40.380  49.030  28.670  1.00  0.00           H  
ATOM    518  N   ARG A  48      37.620  52.870  30.040  1.00  0.00           N  
ATOM    519  CA  ARG A  48      37.620  53.430  31.420  1.00  0.00           C  
ATOM    520  C   ARG A  48      36.220  53.490  32.150  1.00  0.00           C  
ATOM    521  O   ARG A  48      35.350  54.150  31.660  1.00  0.00           O  
ATOM    522  CB  ARG A  48      38.260  54.800  31.400  1.00  0.00           C  
ATOM    523  CG  ARG A  48      37.890  55.810  30.300  1.00  0.00           C  
ATOM    524  CD  ARG A  48      38.700  57.070  30.410  1.00  0.00           C  
ATOM    525  NE  ARG A  48      38.380  57.780  31.630  1.00  0.00           N  
ATOM    526  CZ  ARG A  48      37.590  58.900  31.720  1.00  0.00           C  
ATOM    527  NH1 ARG A  48      36.970  59.560  30.710  1.00  0.00           N1+
ATOM    528  NH2 ARG A  48      37.490  59.360  32.980  1.00  0.00           N  
ATOM    529  H   ARG A  48      37.160  53.380  29.320  1.00  0.00           H  
ATOM    530  HE  ARG A  48      38.810  57.250  32.360  1.00  0.00           H  
ATOM    531 1HH1 ARG A  48      37.060  59.210  29.780  1.00  0.00           H  
ATOM    532 2HH1 ARG A  48      36.420  60.400  30.770  1.00  0.00           H  
ATOM    533 1HH2 ARG A  48      37.940  58.910  33.750  1.00  0.00           H  
ATOM    534 2HH2 ARG A  48      37.020  60.220  33.170  1.00  0.00           H  
ATOM    535  N   VAL A  49      36.390  53.330  33.460  1.00  0.00           N  
ATOM    536  CA  VAL A  49      35.390  53.380  34.570  1.00  0.00           C  
ATOM    537  C   VAL A  49      35.110  54.870  34.880  1.00  0.00           C  
ATOM    538  O   VAL A  49      36.050  55.540  35.370  1.00  0.00           O  
ATOM    539  CB  VAL A  49      35.880  52.700  35.810  1.00  0.00           C  
ATOM    540  CG1 VAL A  49      34.810  52.900  36.940  1.00  0.00           C  
ATOM    541  CG2 VAL A  49      36.140  51.210  35.620  1.00  0.00           C  
ATOM    542  H   VAL A  49      37.300  53.110  33.810  1.00  0.00           H  
ATOM    543  N   VAL A  50      34.000  55.460  34.440  1.00  0.00           N  
ATOM    544  CA  VAL A  50      33.850  56.930  34.690  1.00  0.00           C  
ATOM    545  C   VAL A  50      33.000  57.110  35.990  1.00  0.00           C  
ATOM    546  O   VAL A  50      32.460  56.140  36.470  1.00  0.00           O  
ATOM    547  CB  VAL A  50      33.050  57.500  33.380  1.00  0.00           C  
ATOM    548  CG1 VAL A  50      32.540  58.920  33.630  1.00  0.00           C  
ATOM    549  CG2 VAL A  50      34.080  57.590  32.270  1.00  0.00           C  
ATOM    550  H   VAL A  50      33.280  54.960  33.940  1.00  0.00           H  
ATOM    551  N   LEU A  51      33.250  58.250  36.600  1.00  0.00           N  
ATOM    552  CA  LEU A  51      32.450  58.720  37.730  1.00  0.00           C  
ATOM    553  C   LEU A  51      31.150  59.370  37.330  1.00  0.00           C  
ATOM    554  O   LEU A  51      31.100  60.560  36.920  1.00  0.00           O  
ATOM    555  CB  LEU A  51      33.300  59.480  38.770  1.00  0.00           C  
ATOM    556  CG  LEU A  51      34.160  58.460  39.420  1.00  0.00           C  
ATOM    557  CD1 LEU A  51      35.370  59.100  39.890  1.00  0.00           C  
ATOM    558  CD2 LEU A  51      33.380  57.750  40.550  1.00  0.00           C  
ATOM    559  H   LEU A  51      34.180  58.610  36.610  1.00  0.00           H  
ATOM    560  N   HIS A  52      30.060  58.710  37.640  1.00  0.00           N  
ATOM    561  CA  HIS A  52      28.720  59.070  37.130  1.00  0.00           C  
ATOM    562  C   HIS A  52      28.040  59.970  38.110  1.00  0.00           C  
ATOM    563  O   HIS A  52      27.820  59.570  39.230  1.00  0.00           O  
ATOM    564  CB  HIS A  52      27.950  57.810  36.980  1.00  0.00           C  
ATOM    565  CG  HIS A  52      28.420  57.080  35.740  1.00  0.00           C  
ATOM    566  CD2 HIS A  52      28.980  55.870  35.750  1.00  0.00           C  
ATOM    567  ND1 HIS A  52      28.350  57.550  34.490  1.00  0.00           N  
ATOM    568  CE1 HIS A  52      28.970  56.640  33.740  1.00  0.00           C  
ATOM    569  NE2 HIS A  52      29.450  55.640  34.480  1.00  0.00           N  
ATOM    570  H   HIS A  52      30.040  57.990  38.340  1.00  0.00           H  
ATOM    571  HD2 HIS A  52      29.010  55.180  36.590  1.00  0.00           H  
ATOM    572  HE1 HIS A  52      29.050  56.750  32.660  1.00  0.00           H  
ATOM    573  HE2 HIS A  52      30.240  55.080  34.240  1.00  0.00           H  
ATOM    574  N   ASP A  53      28.000  61.210  37.770  1.00  0.00           N  
ATOM    575  CA  ASP A  53      27.460  62.390  38.530  1.00  0.00           C  
ATOM    576  C   ASP A  53      27.990  62.860  39.950  1.00  0.00           C  
ATOM    577  O   ASP A  53      28.190  61.940  40.780  1.00  0.00           O  
ATOM    578  CB  ASP A  53      25.930  62.460  38.620  1.00  0.00           C  
ATOM    579  CG  ASP A  53      25.110  62.760  37.330  1.00  0.00           C  
ATOM    580  OD1 ASP A  53      24.790  63.900  37.010  1.00  0.00           O  
ATOM    581  OD2 ASP A  53      24.620  61.780  36.750  1.00  0.00           O1-
ATOM    582  H   ASP A  53      28.130  61.400  36.800  1.00  0.00           H  
ATOM    583  N   GLY A  54      28.120  64.150  40.230  1.00  0.00           N  
ATOM    584  CA  GLY A  54      28.620  64.720  41.510  1.00  0.00           C  
ATOM    585  C   GLY A  54      28.830  66.230  41.460  1.00  0.00           C  
ATOM    586  O   GLY A  54      28.420  66.860  40.490  1.00  0.00           O  
ATOM    587  H   GLY A  54      27.880  64.850  39.560  1.00  0.00           H  
ATOM    588  N   ASP A  55      29.910  66.630  42.120  1.00  0.00           N  
ATOM    589  CA  ASP A  55      30.070  68.050  42.490  1.00  0.00           C  
ATOM    590  C   ASP A  55      30.390  69.100  41.430  1.00  0.00           C  
ATOM    591  O   ASP A  55      31.350  68.930  40.680  1.00  0.00           O  
ATOM    592  CB  ASP A  55      31.090  68.030  43.600  1.00  0.00           C  
ATOM    593  CG  ASP A  55      31.850  69.280  43.970  1.00  0.00           C  
ATOM    594  OD1 ASP A  55      32.940  69.410  43.440  1.00  0.00           O  
ATOM    595  OD2 ASP A  55      31.250  70.150  44.620  1.00  0.00           O1-
ATOM    596  H   ASP A  55      30.630  65.970  42.370  1.00  0.00           H  
ATOM    597  N   PRO A  56      29.760  70.260  41.520  1.00  0.00           N  
ATOM    598  CA  PRO A  56      30.140  71.400  40.670  1.00  0.00           C  
ATOM    599  C   PRO A  56      31.410  72.170  40.960  1.00  0.00           C  
ATOM    600  O   PRO A  56      32.030  72.750  40.030  1.00  0.00           O  
ATOM    601  CB  PRO A  56      29.010  72.410  40.750  1.00  0.00           C  
ATOM    602  CG  PRO A  56      27.820  71.520  41.130  1.00  0.00           C  
ATOM    603  CD  PRO A  56      28.420  70.370  42.090  1.00  0.00           C  
ATOM    604  N   ASN A  57      32.060  72.070  42.140  1.00  0.00           N  
ATOM    605  CA  ASN A  57      33.210  72.920  42.570  1.00  0.00           C  
ATOM    606  C   ASN A  57      34.590  72.350  41.970  1.00  0.00           C  
ATOM    607  O   ASN A  57      35.380  73.140  41.430  1.00  0.00           O  
ATOM    608  CB  ASN A  57      33.430  72.790  44.090  1.00  0.00           C  
ATOM    609  CG  ASN A  57      32.340  73.600  44.770  1.00  0.00           C  
ATOM    610  ND2 ASN A  57      31.280  72.980  45.200  1.00  0.00           N  
ATOM    611  OD1 ASN A  57      32.550  74.760  45.000  1.00  0.00           O  
ATOM    612  H   ASN A  57      31.970  71.220  42.650  1.00  0.00           H  
ATOM    613 1HD2 ASN A  57      31.110  72.050  44.860  1.00  0.00           H  
ATOM    614 2HD2 ASN A  57      30.650  73.540  45.730  1.00  0.00           H  
ATOM    615  N   GLU A  58      34.600  71.070  41.820  1.00  0.00           N  
ATOM    616  CA  GLU A  58      35.660  70.230  41.170  1.00  0.00           C  
ATOM    617  C   GLU A  58      35.920  70.490  39.650  1.00  0.00           C  
ATOM    618  O   GLU A  58      34.990  70.450  38.820  1.00  0.00           O  
ATOM    619  CB  GLU A  58      35.230  68.780  41.360  1.00  0.00           C  
ATOM    620  CG  GLU A  58      36.140  67.650  40.900  1.00  0.00           C  
ATOM    621  CD  GLU A  58      37.510  67.340  41.540  1.00  0.00           C  
ATOM    622  OE1 GLU A  58      38.170  68.320  42.040  1.00  0.00           O  
ATOM    623  OE2 GLU A  58      37.900  66.150  41.550  1.00  0.00           O1-
ATOM    624  H   GLU A  58      33.960  70.590  42.420  1.00  0.00           H  
ATOM    625  N   PRO A  59      37.180  70.760  39.280  1.00  0.00           N  
ATOM    626  CA  PRO A  59      37.600  71.050  37.900  1.00  0.00           C  
ATOM    627  C   PRO A  59      37.380  70.010  36.800  1.00  0.00           C  
ATOM    628  O   PRO A  59      36.890  70.300  35.750  1.00  0.00           O  
ATOM    629  CB  PRO A  59      39.130  71.240  38.000  1.00  0.00           C  
ATOM    630  CG  PRO A  59      39.230  72.110  39.280  1.00  0.00           C  
ATOM    631  CD  PRO A  59      38.230  71.370  40.180  1.00  0.00           C  
ATOM    632  N   VAL A  60      37.740  68.770  37.210  1.00  0.00           N  
ATOM    633  CA  VAL A  60      37.400  67.530  36.500  1.00  0.00           C  
ATOM    634  C   VAL A  60      37.130  66.370  37.510  1.00  0.00           C  
ATOM    635  O   VAL A  60      37.960  66.020  38.350  1.00  0.00           O  
ATOM    636  CB  VAL A  60      38.670  67.030  35.790  1.00  0.00           C  
ATOM    637  CG1 VAL A  60      38.340  65.730  35.030  1.00  0.00           C  
ATOM    638  CG2 VAL A  60      39.360  68.080  34.930  1.00  0.00           C  
ATOM    639  H   VAL A  60      38.200  68.570  38.080  1.00  0.00           H  
ATOM    640  N   SER A  61      35.960  65.810  37.360  1.00  0.00           N  
ATOM    641  CA  SER A  61      35.280  64.940  38.310  1.00  0.00           C  
ATOM    642  C   SER A  61      35.150  63.500  37.910  1.00  0.00           C  
ATOM    643  O   SER A  61      35.040  62.600  38.720  1.00  0.00           O  
ATOM    644  CB  SER A  61      33.910  65.430  38.920  1.00  0.00           C  
ATOM    645  OG  SER A  61      32.990  65.700  37.850  1.00  0.00           O  
ATOM    646  H   SER A  61      35.280  66.150  36.710  1.00  0.00           H  
ATOM    647  HG  SER A  61      32.050  65.750  38.190  1.00  0.00           H  
ATOM    648  N   ASP A  62      35.090  63.250  36.670  1.00  0.00           N  
ATOM    649  CA  ASP A  62      35.000  61.900  36.000  1.00  0.00           C  
ATOM    650  C   ASP A  62      36.070  60.780  36.060  1.00  0.00           C  
ATOM    651  O   ASP A  62      35.670  59.630  35.830  1.00  0.00           O  
ATOM    652  CB  ASP A  62      34.500  62.100  34.580  1.00  0.00           C  
ATOM    653  CG  ASP A  62      35.350  63.080  33.810  1.00  0.00           C  
ATOM    654  OD1 ASP A  62      35.170  64.290  33.950  1.00  0.00           O  
ATOM    655  OD2 ASP A  62      36.210  62.700  33.030  1.00  0.00           O1-
ATOM    656  H   ASP A  62      35.070  64.040  36.050  1.00  0.00           H  
ATOM    657  N   TYR A  63      37.270  61.250  36.430  1.00  0.00           N  
ATOM    658  CA  TYR A  63      38.530  60.460  36.520  1.00  0.00           C  
ATOM    659  C   TYR A  63      38.660  59.610  37.840  1.00  0.00           C  
ATOM    660  O   TYR A  63      38.790  60.170  38.920  1.00  0.00           O  
ATOM    661  CB  TYR A  63      39.780  61.270  36.320  1.00  0.00           C  
ATOM    662  CG  TYR A  63      41.130  60.540  36.210  1.00  0.00           C  
ATOM    663  CD1 TYR A  63      41.480  59.940  35.000  1.00  0.00           C  
ATOM    664  CD2 TYR A  63      41.890  60.380  37.370  1.00  0.00           C  
ATOM    665  CE1 TYR A  63      42.720  59.240  34.890  1.00  0.00           C  
ATOM    666  CE2 TYR A  63      43.090  59.690  37.230  1.00  0.00           C  
ATOM    667  CZ  TYR A  63      43.520  59.160  36.000  1.00  0.00           C  
ATOM    668  OH  TYR A  63      44.660  58.400  35.880  1.00  0.00           O  
ATOM    669  H   TYR A  63      37.230  62.170  36.830  1.00  0.00           H  
ATOM    670  HD1 TYR A  63      40.750  59.820  34.210  1.00  0.00           H  
ATOM    671  HD2 TYR A  63      41.480  60.700  38.320  1.00  0.00           H  
ATOM    672  HE1 TYR A  63      42.890  58.620  34.010  1.00  0.00           H  
ATOM    673  HE2 TYR A  63      43.840  59.760  38.020  1.00  0.00           H  
ATOM    674  HH  TYR A  63      45.010  58.170  36.790  1.00  0.00           H  
ATOM    675  N   ILE A  64      38.780  58.320  37.640  1.00  0.00           N  
ATOM    676  CA  ILE A  64      39.410  57.370  38.620  1.00  0.00           C  
ATOM    677  C   ILE A  64      40.260  56.350  37.770  1.00  0.00           C  
ATOM    678  O   ILE A  64      40.060  56.230  36.560  1.00  0.00           O  
ATOM    679  CB  ILE A  64      38.380  56.650  39.410  1.00  0.00           C  
ATOM    680  CG1 ILE A  64      38.860  56.040  40.760  1.00  0.00           C  
ATOM    681  CG2 ILE A  64      37.460  55.770  38.560  1.00  0.00           C  
ATOM    682  CD  ILE A  64      38.460  56.770  41.990  1.00  0.00           C  
ATOM    683  H   ILE A  64      38.290  57.860  36.900  1.00  0.00           H  
ATOM    684  N   ASN A  65      41.460  56.100  38.320  1.00  0.00           N  
ATOM    685  CA  ASN A  65      42.450  55.130  37.750  1.00  0.00           C  
ATOM    686  C   ASN A  65      41.870  53.750  37.880  1.00  0.00           C  
ATOM    687  O   ASN A  65      41.820  53.190  38.970  1.00  0.00           O  
ATOM    688  CB  ASN A  65      43.790  55.380  38.340  1.00  0.00           C  
ATOM    689  CG  ASN A  65      44.940  54.740  37.500  1.00  0.00           C  
ATOM    690  ND2 ASN A  65      46.170  55.250  37.540  1.00  0.00           N  
ATOM    691  OD1 ASN A  65      44.770  53.610  37.000  1.00  0.00           O  
ATOM    692  H   ASN A  65      41.820  56.710  39.020  1.00  0.00           H  
ATOM    693 1HD2 ASN A  65      46.370  56.100  38.020  1.00  0.00           H  
ATOM    694 2HD2 ASN A  65      46.950  54.730  37.190  1.00  0.00           H  
ATOM    695  N   ALA A  66      41.290  53.360  36.760  1.00  0.00           N  
ATOM    696  CA  ALA A  66      40.800  52.000  36.490  1.00  0.00           C  
ATOM    697  C   ALA A  66      40.150  51.900  35.060  1.00  0.00           C  
ATOM    698  O   ALA A  66      39.720  52.970  34.580  1.00  0.00           O  
ATOM    699  CB  ALA A  66      39.730  51.560  37.450  1.00  0.00           C  
ATOM    700  H   ALA A  66      40.990  53.990  36.050  1.00  0.00           H  
ATOM    701  N   ASN A  67      40.100  50.600  34.600  1.00  0.00           N  
ATOM    702  CA  ASN A  67      39.490  50.220  33.330  1.00  0.00           C  
ATOM    703  C   ASN A  67      38.730  48.880  33.340  1.00  0.00           C  
ATOM    704  O   ASN A  67      39.270  47.860  33.730  1.00  0.00           O  
ATOM    705  CB  ASN A  67      40.650  50.080  32.340  1.00  0.00           C  
ATOM    706  CG  ASN A  67      41.210  51.390  31.860  1.00  0.00           C  
ATOM    707  ND2 ASN A  67      40.710  51.730  30.690  1.00  0.00           N  
ATOM    708  OD1 ASN A  67      42.070  51.990  32.470  1.00  0.00           O  
ATOM    709  H   ASN A  67      40.600  49.840  35.010  1.00  0.00           H  
ATOM    710 1HD2 ASN A  67      40.180  51.110  30.110  1.00  0.00           H  
ATOM    711 2HD2 ASN A  67      40.880  52.670  30.370  1.00  0.00           H  
ATOM    712  N   ILE A  68      37.650  48.790  32.570  1.00  0.00           N  
ATOM    713  CA  ILE A  68      36.730  47.610  32.400  1.00  0.00           C  
ATOM    714  C   ILE A  68      37.390  46.480  31.550  1.00  0.00           C  
ATOM    715  O   ILE A  68      37.840  46.850  30.470  1.00  0.00           O  
ATOM    716  CB  ILE A  68      35.320  48.000  31.880  1.00  0.00           C  
ATOM    717  CG1 ILE A  68      34.530  49.020  32.630  1.00  0.00           C  
ATOM    718  CG2 ILE A  68      34.410  46.860  31.670  1.00  0.00           C  
ATOM    719  CD  ILE A  68      34.190  48.680  34.050  1.00  0.00           C  
ATOM    720  H   ILE A  68      37.460  49.550  31.940  1.00  0.00           H  
ATOM    721  N   ILE A  69      37.590  45.330  32.130  1.00  0.00           N  
ATOM    722  CA  ILE A  69      37.930  44.160  31.330  1.00  0.00           C  
ATOM    723  C   ILE A  69      36.650  43.300  31.310  1.00  0.00           C  
ATOM    724  O   ILE A  69      36.100  42.950  32.280  1.00  0.00           O  
ATOM    725  CB  ILE A  69      39.250  43.420  31.750  1.00  0.00           C  
ATOM    726  CG1 ILE A  69      40.550  44.090  31.310  1.00  0.00           C  
ATOM    727  CG2 ILE A  69      39.430  41.980  31.240  1.00  0.00           C  
ATOM    728  CD  ILE A  69      40.840  45.380  32.080  1.00  0.00           C  
ATOM    729  H   ILE A  69      37.670  45.170  33.110  1.00  0.00           H  
ATOM    730  N   MET A  70      36.210  43.100  30.080  1.00  0.00           N  
ATOM    731  CA  MET A  70      35.120  42.190  29.690  1.00  0.00           C  
ATOM    732  C   MET A  70      35.620  40.850  29.180  1.00  0.00           C  
ATOM    733  O   MET A  70      36.480  40.840  28.310  1.00  0.00           O  
ATOM    734  CB  MET A  70      34.070  42.790  28.740  1.00  0.00           C  
ATOM    735  CG  MET A  70      33.180  43.760  29.490  1.00  0.00           C  
ATOM    736  SD  MET A  70      31.560  44.090  28.700  1.00  0.00           S  
ATOM    737  CE  MET A  70      30.690  44.990  29.960  1.00  0.00           C  
ATOM    738  H   MET A  70      36.500  43.610  29.270  1.00  0.00           H  
ATOM    739  N   PRO A  71      35.210  39.800  29.880  1.00  0.00           N  
ATOM    740  CA  PRO A  71      35.570  38.390  29.500  1.00  0.00           C  
ATOM    741  C   PRO A  71      35.200  38.010  28.040  1.00  0.00           C  
ATOM    742  O   PRO A  71      35.990  37.370  27.350  1.00  0.00           O  
ATOM    743  CB  PRO A  71      34.770  37.520  30.510  1.00  0.00           C  
ATOM    744  CG  PRO A  71      34.870  38.410  31.790  1.00  0.00           C  
ATOM    745  CD  PRO A  71      34.750  39.820  31.260  1.00  0.00           C  
ATOM    746  N   GLU A  72      33.950  38.220  27.690  1.00  0.00           N  
ATOM    747  CA  GLU A  72      33.360  38.050  26.370  1.00  0.00           C  
ATOM    748  C   GLU A  72      33.130  39.460  25.860  1.00  0.00           C  
ATOM    749  O   GLU A  72      33.420  40.460  26.480  1.00  0.00           O  
ATOM    750  CB  GLU A  72      31.920  37.450  26.400  1.00  0.00           C  
ATOM    751  CG  GLU A  72      32.100  35.990  26.740  1.00  0.00           C  
ATOM    752  CD  GLU A  72      30.800  35.240  26.880  1.00  0.00           C  
ATOM    753  OE1 GLU A  72      30.350  34.950  27.960  1.00  0.00           O  
ATOM    754  OE2 GLU A  72      30.280  34.930  25.860  1.00  0.00           O1-
ATOM    755  H   GLU A  72      33.260  38.570  28.320  1.00  0.00           H  
ATOM    756  N   PHE A  73      32.880  39.490  24.550  1.00  0.00           N  
ATOM    757  CA  PHE A  73      32.570  40.750  23.790  1.00  0.00           C  
ATOM    758  C   PHE A  73      31.520  41.650  24.510  1.00  0.00           C  
ATOM    759  O   PHE A  73      31.740  42.850  24.440  1.00  0.00           O  
ATOM    760  CB  PHE A  73      31.900  40.420  22.420  1.00  0.00           C  
ATOM    761  CG  PHE A  73      31.790  41.550  21.430  1.00  0.00           C  
ATOM    762  CD1 PHE A  73      30.560  42.320  21.460  1.00  0.00           C  
ATOM    763  CD2 PHE A  73      32.770  41.770  20.500  1.00  0.00           C  
ATOM    764  CE1 PHE A  73      30.450  43.380  20.540  1.00  0.00           C  
ATOM    765  CE2 PHE A  73      32.670  42.830  19.570  1.00  0.00           C  
ATOM    766  CZ  PHE A  73      31.510  43.600  19.640  1.00  0.00           C  
ATOM    767  H   PHE A  73      33.040  38.750  23.900  1.00  0.00           H  
ATOM    768  HD1 PHE A  73      29.660  41.920  21.930  1.00  0.00           H  
ATOM    769  HD2 PHE A  73      33.740  41.310  20.680  1.00  0.00           H  
ATOM    770  HE1 PHE A  73      29.460  43.730  20.250  1.00  0.00           H  
ATOM    771  HE2 PHE A  73      33.170  42.770  18.610  1.00  0.00           H  
ATOM    772  HZ  PHE A  73      31.460  44.260  18.780  1.00  0.00           H  
ATOM    773  N   GLY A  74      30.480  41.150  25.110  1.00  0.00           N  
ATOM    774  CA  GLY A  74      29.560  41.980  25.870  1.00  0.00           C  
ATOM    775  C   GLY A  74      28.980  41.370  27.100  1.00  0.00           C  
ATOM    776  O   GLY A  74      27.860  40.880  27.130  1.00  0.00           O  
ATOM    777  H   GLY A  74      30.100  40.290  24.790  1.00  0.00           H  
ATOM    778  N   SER A  75      29.870  41.380  28.150  1.00  0.00           N  
ATOM    779  CA  SER A  75      29.620  40.700  29.400  1.00  0.00           C  
ATOM    780  C   SER A  75      28.850  41.530  30.420  1.00  0.00           C  
ATOM    781  O   SER A  75      28.270  42.590  30.050  1.00  0.00           O  
ATOM    782  CB  SER A  75      30.980  40.360  30.100  1.00  0.00           C  
ATOM    783  OG  SER A  75      31.570  39.260  29.380  1.00  0.00           O  
ATOM    784  H   SER A  75      30.690  41.950  28.180  1.00  0.00           H  
ATOM    785  HG  SER A  75      30.920  38.500  29.380  1.00  0.00           H  
ATOM    786  N   SER A  76      28.500  40.850  31.520  1.00  0.00           N  
ATOM    787  CA  SER A  76      27.780  41.420  32.670  1.00  0.00           C  
ATOM    788  C   SER A  76      28.590  42.370  33.540  1.00  0.00           C  
ATOM    789  O   SER A  76      29.830  42.440  33.530  1.00  0.00           O  
ATOM    790  CB  SER A  76      27.180  40.230  33.430  1.00  0.00           C  
ATOM    791  OG  SER A  76      27.840  40.000  34.690  1.00  0.00           O  
ATOM    792  H   SER A  76      28.600  39.850  31.570  1.00  0.00           H  
ATOM    793  HG  SER A  76      27.400  39.180  35.060  1.00  0.00           H  
ATOM    794  N   GLY A  77      27.760  43.140  34.270  1.00  0.00           N  
ATOM    795  CA  GLY A  77      28.280  44.050  35.280  1.00  0.00           C  
ATOM    796  C   GLY A  77      29.100  43.390  36.360  1.00  0.00           C  
ATOM    797  O   GLY A  77      29.880  44.100  36.980  1.00  0.00           O  
ATOM    798  H   GLY A  77      26.820  43.370  34.010  1.00  0.00           H  
ATOM    799  N   LYS A  78      28.570  42.320  36.830  1.00  0.00           N  
ATOM    800  CA  LYS A  78      29.120  41.380  37.830  1.00  0.00           C  
ATOM    801  C   LYS A  78      30.360  40.580  37.310  1.00  0.00           C  
ATOM    802  O   LYS A  78      31.310  40.440  38.060  1.00  0.00           O  
ATOM    803  CB  LYS A  78      28.000  40.450  38.330  1.00  0.00           C  
ATOM    804  CG  LYS A  78      28.350  39.700  39.590  1.00  0.00           C  
ATOM    805  CD  LYS A  78      27.110  38.870  40.030  1.00  0.00           C  
ATOM    806  CE  LYS A  78      27.390  38.270  41.440  1.00  0.00           C  
ATOM    807  NZ  LYS A  78      26.270  37.480  41.760  1.00  0.00           N1+
ATOM    808  H   LYS A  78      27.780  41.950  36.340  1.00  0.00           H  
ATOM    809  HZ1 LYS A  78      26.340  36.720  41.120  1.00  0.00           H  
ATOM    810  HZ2 LYS A  78      26.220  37.180  42.710  1.00  0.00           H  
ATOM    811  HZ3 LYS A  78      25.430  37.970  41.530  1.00  0.00           H  
ATOM    812  N   LYS A  79      30.460  40.280  36.010  1.00  0.00           N  
ATOM    813  CA  LYS A  79      31.660  39.720  35.410  1.00  0.00           C  
ATOM    814  C   LYS A  79      32.660  40.720  34.850  1.00  0.00           C  
ATOM    815  O   LYS A  79      33.760  40.330  34.540  1.00  0.00           O  
ATOM    816  CB  LYS A  79      31.180  38.820  34.270  1.00  0.00           C  
ATOM    817  CG  LYS A  79      30.410  37.600  34.760  1.00  0.00           C  
ATOM    818  CD  LYS A  79      31.210  36.710  35.690  1.00  0.00           C  
ATOM    819  CE  LYS A  79      30.290  35.600  36.090  1.00  0.00           C  
ATOM    820  NZ  LYS A  79      30.960  34.600  36.940  1.00  0.00           N1+
ATOM    821  H   LYS A  79      29.630  40.240  35.450  1.00  0.00           H  
ATOM    822  HZ1 LYS A  79      30.270  33.910  37.160  1.00  0.00           H  
ATOM    823  HZ2 LYS A  79      31.750  34.220  36.460  1.00  0.00           H  
ATOM    824  HZ3 LYS A  79      31.250  34.960  37.830  1.00  0.00           H  
ATOM    825  N   SER A  80      32.310  41.960  34.640  1.00  0.00           N  
ATOM    826  CA  SER A  80      33.180  43.120  34.290  1.00  0.00           C  
ATOM    827  C   SER A  80      34.290  43.410  35.330  1.00  0.00           C  
ATOM    828  O   SER A  80      34.020  43.850  36.410  1.00  0.00           O  
ATOM    829  CB  SER A  80      32.420  44.480  34.050  1.00  0.00           C  
ATOM    830  OG  SER A  80      31.390  44.490  33.090  1.00  0.00           O  
ATOM    831  H   SER A  80      31.340  42.120  34.500  1.00  0.00           H  
ATOM    832  HG  SER A  80      30.830  43.660  33.090  1.00  0.00           H  
ATOM    833  N   TYR A  81      35.480  42.920  35.120  1.00  0.00           N  
ATOM    834  CA  TYR A  81      36.640  42.960  36.080  1.00  0.00           C  
ATOM    835  C   TYR A  81      37.270  44.340  36.130  1.00  0.00           C  
ATOM    836  O   TYR A  81      37.660  44.900  35.120  1.00  0.00           O  
ATOM    837  CB  TYR A  81      37.620  41.860  35.660  1.00  0.00           C  
ATOM    838  CG  TYR A  81      37.220  40.390  36.140  1.00  0.00           C  
ATOM    839  CD1 TYR A  81      37.630  39.790  37.310  1.00  0.00           C  
ATOM    840  CD2 TYR A  81      36.390  39.690  35.270  1.00  0.00           C  
ATOM    841  CE1 TYR A  81      37.250  38.520  37.670  1.00  0.00           C  
ATOM    842  CE2 TYR A  81      36.090  38.390  35.570  1.00  0.00           C  
ATOM    843  CZ  TYR A  81      36.480  37.780  36.740  1.00  0.00           C  
ATOM    844  OH  TYR A  81      36.360  36.400  36.920  1.00  0.00           O  
ATOM    845  H   TYR A  81      35.810  42.640  34.210  1.00  0.00           H  
ATOM    846  HD1 TYR A  81      38.310  40.270  38.010  1.00  0.00           H  
ATOM    847  HD2 TYR A  81      36.030  40.170  34.360  1.00  0.00           H  
ATOM    848  HE1 TYR A  81      37.630  38.150  38.620  1.00  0.00           H  
ATOM    849  HE2 TYR A  81      35.500  37.750  34.900  1.00  0.00           H  
ATOM    850  HH  TYR A  81      36.780  36.060  37.760  1.00  0.00           H  
ATOM    851  N   ILE A  82      37.570  44.670  37.380  1.00  0.00           N  
ATOM    852  CA  ILE A  82      38.170  46.040  37.570  1.00  0.00           C  
ATOM    853  C   ILE A  82      39.360  45.970  38.550  1.00  0.00           C  
ATOM    854  O   ILE A  82      39.240  45.700  39.770  1.00  0.00           O  
ATOM    855  CB  ILE A  82      37.230  47.160  38.150  1.00  0.00           C  
ATOM    856  CG1 ILE A  82      36.200  47.410  37.070  1.00  0.00           C  
ATOM    857  CG2 ILE A  82      37.960  48.460  38.260  1.00  0.00           C  
ATOM    858  CD  ILE A  82      35.090  48.230  37.670  1.00  0.00           C  
ATOM    859  H   ILE A  82      37.110  44.300  38.190  1.00  0.00           H  
ATOM    860  N   ALA A  83      40.480  46.400  38.020  1.00  0.00           N  
ATOM    861  CA  ALA A  83      41.640  46.430  38.930  1.00  0.00           C  
ATOM    862  C   ALA A  83      42.160  47.880  39.090  1.00  0.00           C  
ATOM    863  O   ALA A  83      42.470  48.560  38.100  1.00  0.00           O  
ATOM    864  CB  ALA A  83      42.770  45.480  38.470  1.00  0.00           C  
ATOM    865  H   ALA A  83      40.720  46.420  37.050  1.00  0.00           H  
ATOM    866  N   THR A  84      42.300  48.290  40.380  1.00  0.00           N  
ATOM    867  CA  THR A  84      42.510  49.700  40.740  1.00  0.00           C  
ATOM    868  C   THR A  84      43.570  49.900  41.860  1.00  0.00           C  
ATOM    869  O   THR A  84      44.010  48.950  42.540  1.00  0.00           O  
ATOM    870  CB  THR A  84      41.230  50.370  41.110  1.00  0.00           C  
ATOM    871  CG2 THR A  84      40.660  49.980  42.520  1.00  0.00           C  
ATOM    872  OG1 THR A  84      41.430  51.760  41.110  1.00  0.00           O  
ATOM    873  H   THR A  84      42.420  47.660  41.140  1.00  0.00           H  
ATOM    874  HG1 THR A  84      41.420  52.100  40.170  1.00  0.00           H  
ATOM    875  N   GLN A  85      44.000  51.100  41.920  1.00  0.00           N  
ATOM    876  CA  GLN A  85      45.200  51.560  42.580  1.00  0.00           C  
ATOM    877  C   GLN A  85      44.810  51.810  44.040  1.00  0.00           C  
ATOM    878  O   GLN A  85      43.780  52.420  44.330  1.00  0.00           O  
ATOM    879  CB  GLN A  85      45.770  52.800  41.930  1.00  0.00           C  
ATOM    880  CG  GLN A  85      44.910  54.070  41.750  1.00  0.00           C  
ATOM    881  CD  GLN A  85      45.710  55.340  41.410  1.00  0.00           C  
ATOM    882  NE2 GLN A  85      45.040  56.420  41.610  1.00  0.00           N  
ATOM    883  OE1 GLN A  85      46.910  55.350  41.140  1.00  0.00           O  
ATOM    884  H   GLN A  85      43.500  51.840  41.480  1.00  0.00           H  
ATOM    885 1HE2 GLN A  85      44.150  56.460  42.060  1.00  0.00           H  
ATOM    886 2HE2 GLN A  85      45.570  57.250  41.460  1.00  0.00           H  
ATOM    887  N   GLY A  86      45.770  51.590  44.940  1.00  0.00           N  
ATOM    888  CA  GLY A  86      45.700  51.860  46.380  1.00  0.00           C  
ATOM    889  C   GLY A  86      45.630  53.360  46.610  1.00  0.00           C  
ATOM    890  O   GLY A  86      46.280  54.160  45.960  1.00  0.00           O  
ATOM    891  H   GLY A  86      46.580  51.040  44.720  1.00  0.00           H  
ATOM    892  N   CYS A  87      44.840  53.720  47.570  1.00  0.00           N  
ATOM    893  CA  CYS A  87      44.540  55.150  47.730  1.00  0.00           C  
ATOM    894  C   CYS A  87      45.500  56.000  48.590  1.00  0.00           C  
ATOM    895  O   CYS A  87      45.920  55.540  49.630  1.00  0.00           O  
ATOM    896  CB  CYS A  87      43.150  55.350  48.430  1.00  0.00           C  
ATOM    897  SG  CYS A  87      42.690  54.090  49.650  1.00  0.00           S  
ATOM    898  H   CYS A  87      44.180  53.130  48.050  1.00  0.00           H  
ATOM    899  HG  CYS A  87      41.660  54.840  50.030  1.00  0.00           H  
ATOM    900  N   LEU A  88      45.660  57.180  48.070  1.00  0.00           N  
ATOM    901  CA  LEU A  88      46.390  58.360  48.670  1.00  0.00           C  
ATOM    902  C   LEU A  88      45.740  59.320  49.660  1.00  0.00           C  
ATOM    903  O   LEU A  88      44.530  59.440  49.500  1.00  0.00           O  
ATOM    904  CB  LEU A  88      46.840  59.290  47.490  1.00  0.00           C  
ATOM    905  CG  LEU A  88      47.880  58.670  46.570  1.00  0.00           C  
ATOM    906  CD1 LEU A  88      47.330  58.440  45.170  1.00  0.00           C  
ATOM    907  CD2 LEU A  88      49.140  59.500  46.700  1.00  0.00           C  
ATOM    908  H   LEU A  88      45.180  57.440  47.230  1.00  0.00           H  
ATOM    909  N   GLN A  89      46.470  60.130  50.340  1.00  0.00           N  
ATOM    910  CA  GLN A  89      45.980  61.210  51.200  1.00  0.00           C  
ATOM    911  C   GLN A  89      44.950  62.160  50.500  1.00  0.00           C  
ATOM    912  O   GLN A  89      43.990  62.590  51.180  1.00  0.00           O  
ATOM    913  CB  GLN A  89      47.150  62.010  51.820  1.00  0.00           C  
ATOM    914  CG  GLN A  89      48.230  62.590  50.890  1.00  0.00           C  
ATOM    915  CD  GLN A  89      47.970  64.010  50.500  1.00  0.00           C  
ATOM    916  NE2 GLN A  89      48.450  64.960  51.230  1.00  0.00           N  
ATOM    917  OE1 GLN A  89      47.230  64.320  49.580  1.00  0.00           O  
ATOM    918  H   GLN A  89      47.460  60.120  50.170  1.00  0.00           H  
ATOM    919 1HE2 GLN A  89      48.910  64.800  52.110  1.00  0.00           H  
ATOM    920 2HE2 GLN A  89      48.300  65.910  50.950  1.00  0.00           H  
ATOM    921  N   ASN A  90      44.950  62.280  49.130  1.00  0.00           N  
ATOM    922  CA  ASN A  90      43.960  63.120  48.400  1.00  0.00           C  
ATOM    923  C   ASN A  90      42.840  62.280  47.820  1.00  0.00           C  
ATOM    924  O   ASN A  90      41.670  62.610  48.080  1.00  0.00           O  
ATOM    925  CB  ASN A  90      44.690  64.040  47.320  1.00  0.00           C  
ATOM    926  CG  ASN A  90      45.230  63.170  46.180  1.00  0.00           C  
ATOM    927  ND2 ASN A  90      44.700  63.250  45.010  1.00  0.00           N  
ATOM    928  OD1 ASN A  90      46.070  62.310  46.360  1.00  0.00           O  
ATOM    929  H   ASN A  90      45.820  62.060  48.670  1.00  0.00           H  
ATOM    930 1HD2 ASN A  90      43.850  63.680  44.700  1.00  0.00           H  
ATOM    931 2HD2 ASN A  90      45.230  62.790  44.300  1.00  0.00           H  
ATOM    932  N   THR A  91      43.110  61.100  47.250  1.00  0.00           N  
ATOM    933  CA  THR A  91      42.110  60.230  46.650  1.00  0.00           C  
ATOM    934  C   THR A  91      41.160  59.450  47.520  1.00  0.00           C  
ATOM    935  O   THR A  91      40.400  58.630  46.990  1.00  0.00           O  
ATOM    936  CB  THR A  91      42.800  59.320  45.590  1.00  0.00           C  
ATOM    937  CG2 THR A  91      43.240  60.080  44.310  1.00  0.00           C  
ATOM    938  OG1 THR A  91      43.850  58.460  46.180  1.00  0.00           O  
ATOM    939  H   THR A  91      44.000  60.680  47.430  1.00  0.00           H  
ATOM    940  HG1 THR A  91      44.000  57.680  45.580  1.00  0.00           H  
ATOM    941  N   VAL A  92      41.110  59.720  48.810  1.00  0.00           N  
ATOM    942  CA  VAL A  92      40.150  59.170  49.740  1.00  0.00           C  
ATOM    943  C   VAL A  92      38.670  59.220  49.270  1.00  0.00           C  
ATOM    944  O   VAL A  92      38.060  58.150  49.080  1.00  0.00           O  
ATOM    945  CB  VAL A  92      40.280  59.760  51.130  1.00  0.00           C  
ATOM    946  CG1 VAL A  92      39.330  59.130  52.140  1.00  0.00           C  
ATOM    947  CG2 VAL A  92      41.650  59.600  51.680  1.00  0.00           C  
ATOM    948  H   VAL A  92      41.520  60.580  49.120  1.00  0.00           H  
ATOM    949  N   ASN A  93      38.100  60.470  49.200  1.00  0.00           N  
ATOM    950  CA  ASN A  93      36.710  60.700  48.680  1.00  0.00           C  
ATOM    951  C   ASN A  93      36.430  60.100  47.300  1.00  0.00           C  
ATOM    952  O   ASN A  93      35.500  59.360  47.060  1.00  0.00           O  
ATOM    953  CB  ASN A  93      36.330  62.170  48.780  1.00  0.00           C  
ATOM    954  CG  ASN A  93      34.870  62.440  48.520  1.00  0.00           C  
ATOM    955  ND2 ASN A  93      34.680  62.880  47.290  1.00  0.00           N  
ATOM    956  OD1 ASN A  93      33.990  62.030  49.280  1.00  0.00           O  
ATOM    957  H   ASN A  93      38.520  61.290  49.590  1.00  0.00           H  
ATOM    958 1HD2 ASN A  93      35.380  63.040  46.600  1.00  0.00           H  
ATOM    959 2HD2 ASN A  93      33.750  62.990  46.940  1.00  0.00           H  
ATOM    960  N   ASP A  94      37.440  60.260  46.410  1.00  0.00           N  
ATOM    961  CA  ASP A  94      37.500  59.730  44.990  1.00  0.00           C  
ATOM    962  C   ASP A  94      37.280  58.180  45.130  1.00  0.00           C  
ATOM    963  O   ASP A  94      36.220  57.680  44.820  1.00  0.00           O  
ATOM    964  CB  ASP A  94      38.800  60.030  44.300  1.00  0.00           C  
ATOM    965  CG  ASP A  94      39.040  61.570  44.110  1.00  0.00           C  
ATOM    966  OD1 ASP A  94      38.780  62.090  43.060  1.00  0.00           O  
ATOM    967  OD2 ASP A  94      39.340  62.230  45.100  1.00  0.00           O1-
ATOM    968  H   ASP A  94      38.010  61.080  46.530  1.00  0.00           H  
ATOM    969  N   PHE A  95      38.230  57.490  45.800  1.00  0.00           N  
ATOM    970  CA  PHE A  95      38.120  55.990  46.080  1.00  0.00           C  
ATOM    971  C   PHE A  95      36.740  55.530  46.690  1.00  0.00           C  
ATOM    972  O   PHE A  95      36.030  54.770  46.040  1.00  0.00           O  
ATOM    973  CB  PHE A  95      39.320  55.670  47.040  1.00  0.00           C  
ATOM    974  CG  PHE A  95      39.410  54.170  47.490  1.00  0.00           C  
ATOM    975  CD1 PHE A  95      40.300  53.330  46.780  1.00  0.00           C  
ATOM    976  CD2 PHE A  95      38.710  53.750  48.620  1.00  0.00           C  
ATOM    977  CE1 PHE A  95      40.470  52.080  47.290  1.00  0.00           C  
ATOM    978  CE2 PHE A  95      38.900  52.440  49.090  1.00  0.00           C  
ATOM    979  CZ  PHE A  95      39.780  51.620  48.400  1.00  0.00           C  
ATOM    980  H   PHE A  95      39.090  57.910  46.080  1.00  0.00           H  
ATOM    981  HD1 PHE A  95      40.940  53.700  45.980  1.00  0.00           H  
ATOM    982  HD2 PHE A  95      37.970  54.370  49.140  1.00  0.00           H  
ATOM    983  HE1 PHE A  95      41.250  51.420  46.910  1.00  0.00           H  
ATOM    984  HE2 PHE A  95      38.310  52.010  49.900  1.00  0.00           H  
ATOM    985  HZ  PHE A  95      39.900  50.590  48.740  1.00  0.00           H  
ATOM    986  N   TRP A  96      36.290  56.080  47.850  1.00  0.00           N  
ATOM    987  CA  TRP A  96      34.910  55.880  48.420  1.00  0.00           C  
ATOM    988  C   TRP A  96      33.730  56.180  47.400  1.00  0.00           C  
ATOM    989  O   TRP A  96      32.740  55.520  47.470  1.00  0.00           O  
ATOM    990  CB  TRP A  96      34.770  56.700  49.720  1.00  0.00           C  
ATOM    991  CG  TRP A  96      35.550  55.920  50.830  1.00  0.00           C  
ATOM    992  CD1 TRP A  96      36.580  56.400  51.580  1.00  0.00           C  
ATOM    993  CD2 TRP A  96      35.250  54.600  51.350  1.00  0.00           C  
ATOM    994  CE2 TRP A  96      36.180  54.350  52.370  1.00  0.00           C  
ATOM    995  CE3 TRP A  96      34.360  53.610  50.990  1.00  0.00           C  
ATOM    996  NE1 TRP A  96      36.970  55.480  52.440  1.00  0.00           N  
ATOM    997  CZ2 TRP A  96      36.100  53.200  53.120  1.00  0.00           C  
ATOM    998  CZ3 TRP A  96      34.300  52.470  51.770  1.00  0.00           C  
ATOM    999  CH2 TRP A  96      35.160  52.250  52.820  1.00  0.00           C  
ATOM   1000  H   TRP A  96      36.880  56.710  48.350  1.00  0.00           H  
ATOM   1001  HD1 TRP A  96      37.080  57.330  51.270  1.00  0.00           H  
ATOM   1002  HE1 TRP A  96      37.720  55.690  53.080  1.00  0.00           H  
ATOM   1003  HE3 TRP A  96      33.650  53.900  50.210  1.00  0.00           H  
ATOM   1004  HZ2 TRP A  96      36.780  52.930  53.930  1.00  0.00           H  
ATOM   1005  HZ3 TRP A  96      33.450  51.810  51.600  1.00  0.00           H  
ATOM   1006  HH2 TRP A  96      35.250  51.270  53.290  1.00  0.00           H  
ATOM   1007  N   ARG A  97      33.760  57.180  46.510  1.00  0.00           N  
ATOM   1008  CA  ARG A  97      32.790  57.230  45.360  1.00  0.00           C  
ATOM   1009  C   ARG A  97      32.690  56.010  44.480  1.00  0.00           C  
ATOM   1010  O   ARG A  97      31.610  55.440  44.350  1.00  0.00           O  
ATOM   1011  CB  ARG A  97      33.040  58.450  44.390  1.00  0.00           C  
ATOM   1012  CG  ARG A  97      32.650  59.700  45.140  1.00  0.00           C  
ATOM   1013  CD  ARG A  97      33.480  60.870  44.600  1.00  0.00           C  
ATOM   1014  NE  ARG A  97      33.280  61.140  43.170  1.00  0.00           N  
ATOM   1015  CZ  ARG A  97      34.190  61.690  42.350  1.00  0.00           C  
ATOM   1016  NH1 ARG A  97      35.340  62.110  42.810  1.00  0.00           N1+
ATOM   1017  NH2 ARG A  97      33.860  61.900  41.130  1.00  0.00           N  
ATOM   1018  H   ARG A  97      34.320  57.980  46.750  1.00  0.00           H  
ATOM   1019  HE  ARG A  97      32.440  60.820  42.730  1.00  0.00           H  
ATOM   1020 1HH1 ARG A  97      35.590  61.980  43.770  1.00  0.00           H  
ATOM   1021 2HH1 ARG A  97      35.970  62.560  42.170  1.00  0.00           H  
ATOM   1022 1HH2 ARG A  97      32.920  61.730  40.850  1.00  0.00           H  
ATOM   1023 2HH2 ARG A  97      34.450  62.230  40.390  1.00  0.00           H  
ATOM   1024  N   MET A  98      33.810  55.510  43.970  1.00  0.00           N  
ATOM   1025  CA  MET A  98      33.760  54.300  43.120  1.00  0.00           C  
ATOM   1026  C   MET A  98      33.250  53.000  43.760  1.00  0.00           C  
ATOM   1027  O   MET A  98      32.390  52.410  43.090  1.00  0.00           O  
ATOM   1028  CB  MET A  98      35.180  54.040  42.580  1.00  0.00           C  
ATOM   1029  CG  MET A  98      35.160  53.470  41.110  1.00  0.00           C  
ATOM   1030  SD  MET A  98      36.790  52.660  40.750  1.00  0.00           S  
ATOM   1031  CE  MET A  98      36.270  50.980  40.800  1.00  0.00           C  
ATOM   1032  H   MET A  98      34.710  55.880  44.190  1.00  0.00           H  
ATOM   1033  N   VAL A  99      33.250  52.980  45.070  1.00  0.00           N  
ATOM   1034  CA  VAL A  99      32.660  51.970  45.930  1.00  0.00           C  
ATOM   1035  C   VAL A  99      31.110  51.920  45.830  1.00  0.00           C  
ATOM   1036  O   VAL A  99      30.540  50.900  45.460  1.00  0.00           O  
ATOM   1037  CB  VAL A  99      33.150  52.130  47.380  1.00  0.00           C  
ATOM   1038  CG1 VAL A  99      32.710  51.000  48.300  1.00  0.00           C  
ATOM   1039  CG2 VAL A  99      34.700  52.120  47.450  1.00  0.00           C  
ATOM   1040  H   VAL A  99      33.780  53.660  45.570  1.00  0.00           H  
ATOM   1041  N   PHE A 100      30.530  53.100  45.890  1.00  0.00           N  
ATOM   1042  CA  PHE A 100      29.050  53.260  45.910  1.00  0.00           C  
ATOM   1043  C   PHE A 100      28.300  53.150  44.590  1.00  0.00           C  
ATOM   1044  O   PHE A 100      27.130  52.780  44.430  1.00  0.00           O  
ATOM   1045  CB  PHE A 100      28.770  54.570  46.660  1.00  0.00           C  
ATOM   1046  CG  PHE A 100      27.320  54.800  47.150  1.00  0.00           C  
ATOM   1047  CD1 PHE A 100      26.230  54.890  46.240  1.00  0.00           C  
ATOM   1048  CD2 PHE A 100      27.020  54.880  48.520  1.00  0.00           C  
ATOM   1049  CE1 PHE A 100      24.950  55.050  46.780  1.00  0.00           C  
ATOM   1050  CE2 PHE A 100      25.720  55.000  49.010  1.00  0.00           C  
ATOM   1051  CZ  PHE A 100      24.630  55.110  48.130  1.00  0.00           C  
ATOM   1052  H   PHE A 100      31.050  53.950  45.940  1.00  0.00           H  
ATOM   1053  HD1 PHE A 100      26.360  55.110  45.180  1.00  0.00           H  
ATOM   1054  HD2 PHE A 100      27.820  54.890  49.250  1.00  0.00           H  
ATOM   1055  HE1 PHE A 100      24.210  55.380  46.060  1.00  0.00           H  
ATOM   1056  HE2 PHE A 100      25.450  55.190  50.050  1.00  0.00           H  
ATOM   1057  HZ  PHE A 100      23.710  55.650  48.360  1.00  0.00           H  
ATOM   1058  N   GLN A 101      29.120  53.360  43.540  1.00  0.00           N  
ATOM   1059  CA  GLN A 101      28.560  53.560  42.180  1.00  0.00           C  
ATOM   1060  C   GLN A 101      27.890  52.300  41.560  1.00  0.00           C  
ATOM   1061  O   GLN A 101      26.680  52.160  41.600  1.00  0.00           O  
ATOM   1062  CB  GLN A 101      29.540  54.310  41.320  1.00  0.00           C  
ATOM   1063  CG  GLN A 101      28.990  55.070  40.120  1.00  0.00           C  
ATOM   1064  CD  GLN A 101      30.160  55.890  39.530  1.00  0.00           C  
ATOM   1065  NE2 GLN A 101      30.860  55.260  38.660  1.00  0.00           N  
ATOM   1066  OE1 GLN A 101      30.420  57.060  39.830  1.00  0.00           O  
ATOM   1067  H   GLN A 101      30.070  53.610  43.750  1.00  0.00           H  
ATOM   1068 1HE2 GLN A 101      30.730  54.300  38.400  1.00  0.00           H  
ATOM   1069 2HE2 GLN A 101      31.450  55.770  38.030  1.00  0.00           H  
ATOM   1070  N   GLU A 102      28.760  51.530  40.940  1.00  0.00           N  
ATOM   1071  CA  GLU A 102      28.330  50.300  40.230  1.00  0.00           C  
ATOM   1072  C   GLU A 102      27.800  49.110  41.020  1.00  0.00           C  
ATOM   1073  O   GLU A 102      27.500  48.080  40.380  1.00  0.00           O  
ATOM   1074  CB  GLU A 102      29.500  49.750  39.310  1.00  0.00           C  
ATOM   1075  CG  GLU A 102      29.750  50.470  37.990  1.00  0.00           C  
ATOM   1076  CD  GLU A 102      30.160  51.960  38.070  1.00  0.00           C  
ATOM   1077  OE1 GLU A 102      29.390  52.910  37.570  1.00  0.00           O  
ATOM   1078  OE2 GLU A 102      31.180  52.290  38.730  1.00  0.00           O1-
ATOM   1079  H   GLU A 102      29.750  51.650  41.050  1.00  0.00           H  
ATOM   1080  N   ASN A 103      27.870  49.180  42.380  1.00  0.00           N  
ATOM   1081  CA  ASN A 103      27.420  48.220  43.430  1.00  0.00           C  
ATOM   1082  C   ASN A 103      28.360  47.000  43.440  1.00  0.00           C  
ATOM   1083  O   ASN A 103      27.850  45.870  43.430  1.00  0.00           O  
ATOM   1084  CB  ASN A 103      25.900  47.990  43.370  1.00  0.00           C  
ATOM   1085  CG  ASN A 103      25.340  47.040  44.450  1.00  0.00           C  
ATOM   1086  ND2 ASN A 103      24.300  46.360  44.050  1.00  0.00           N  
ATOM   1087  OD1 ASN A 103      25.860  46.940  45.620  1.00  0.00           O  
ATOM   1088  H   ASN A 103      28.530  49.850  42.720  1.00  0.00           H  
ATOM   1089 1HD2 ASN A 103      23.930  46.540  43.130  1.00  0.00           H  
ATOM   1090 2HD2 ASN A 103      23.730  45.800  44.640  1.00  0.00           H  
ATOM   1091  N   SER A 104      29.680  47.250  43.370  1.00  0.00           N  
ATOM   1092  CA  SER A 104      30.560  46.160  43.840  1.00  0.00           C  
ATOM   1093  C   SER A 104      30.480  46.050  45.410  1.00  0.00           C  
ATOM   1094  O   SER A 104      30.510  47.080  46.060  1.00  0.00           O  
ATOM   1095  CB  SER A 104      31.980  46.570  43.580  1.00  0.00           C  
ATOM   1096  OG  SER A 104      32.300  46.990  42.220  1.00  0.00           O  
ATOM   1097  H   SER A 104      30.090  48.140  43.180  1.00  0.00           H  
ATOM   1098  HG  SER A 104      32.550  46.210  41.640  1.00  0.00           H  
ATOM   1099  N   ARG A 105      30.210  44.860  45.900  1.00  0.00           N  
ATOM   1100  CA  ARG A 105      30.180  44.500  47.340  1.00  0.00           C  
ATOM   1101  C   ARG A 105      31.450  43.880  48.000  1.00  0.00           C  
ATOM   1102  O   ARG A 105      32.160  44.470  48.810  1.00  0.00           O  
ATOM   1103  CB  ARG A 105      28.900  43.750  47.790  1.00  0.00           C  
ATOM   1104  CG  ARG A 105      27.760  44.750  47.680  1.00  0.00           C  
ATOM   1105  CD  ARG A 105      26.400  44.250  48.140  1.00  0.00           C  
ATOM   1106  NE  ARG A 105      25.420  45.380  48.030  1.00  0.00           N  
ATOM   1107  CZ  ARG A 105      24.580  45.760  49.030  1.00  0.00           C  
ATOM   1108  NH1 ARG A 105      24.550  45.100  50.100  1.00  0.00           N1+
ATOM   1109  NH2 ARG A 105      23.640  46.650  48.820  1.00  0.00           N  
ATOM   1110  H   ARG A 105      29.930  44.090  45.330  1.00  0.00           H  
ATOM   1111  HE  ARG A 105      25.310  45.820  47.130  1.00  0.00           H  
ATOM   1112 1HH1 ARG A 105      25.030  44.230  50.210  1.00  0.00           H  
ATOM   1113 2HH1 ARG A 105      23.810  45.350  50.720  1.00  0.00           H  
ATOM   1114 1HH2 ARG A 105      23.550  47.030  47.900  1.00  0.00           H  
ATOM   1115 2HH2 ARG A 105      23.070  47.080  49.510  1.00  0.00           H  
ATOM   1116  N   VAL A 106      31.640  42.640  47.640  1.00  0.00           N  
ATOM   1117  CA  VAL A 106      32.880  41.900  47.970  1.00  0.00           C  
ATOM   1118  C   VAL A 106      34.240  42.380  47.390  1.00  0.00           C  
ATOM   1119  O   VAL A 106      35.120  41.550  47.020  1.00  0.00           O  
ATOM   1120  CB  VAL A 106      32.810  40.360  47.970  1.00  0.00           C  
ATOM   1121  CG1 VAL A 106      31.780  39.930  49.020  1.00  0.00           C  
ATOM   1122  CG2 VAL A 106      32.470  39.820  46.540  1.00  0.00           C  
ATOM   1123  H   VAL A 106      31.070  42.120  47.010  1.00  0.00           H  
ATOM   1124  N   ILE A 107      34.490  43.680  47.410  1.00  0.00           N  
ATOM   1125  CA  ILE A 107      35.730  44.280  46.990  1.00  0.00           C  
ATOM   1126  C   ILE A 107      36.920  43.760  47.830  1.00  0.00           C  
ATOM   1127  O   ILE A 107      37.050  43.990  48.990  1.00  0.00           O  
ATOM   1128  CB  ILE A 107      35.590  45.810  47.160  1.00  0.00           C  
ATOM   1129  CG1 ILE A 107      34.240  46.360  46.620  1.00  0.00           C  
ATOM   1130  CG2 ILE A 107      36.840  46.510  46.610  1.00  0.00           C  
ATOM   1131  CD  ILE A 107      33.710  47.450  47.550  1.00  0.00           C  
ATOM   1132  H   ILE A 107      34.010  44.200  48.110  1.00  0.00           H  
ATOM   1133  N   VAL A 108      37.960  43.120  47.180  1.00  0.00           N  
ATOM   1134  CA  VAL A 108      39.110  42.520  47.940  1.00  0.00           C  
ATOM   1135  C   VAL A 108      40.460  43.360  47.840  1.00  0.00           C  
ATOM   1136  O   VAL A 108      40.810  43.960  46.790  1.00  0.00           O  
ATOM   1137  CB  VAL A 108      39.310  41.110  47.420  1.00  0.00           C  
ATOM   1138  CG1 VAL A 108      38.130  40.200  47.540  1.00  0.00           C  
ATOM   1139  CG2 VAL A 108      39.840  41.060  45.990  1.00  0.00           C  
ATOM   1140  H   VAL A 108      38.120  43.180  46.200  1.00  0.00           H  
ATOM   1141  N   MET A 109      41.320  43.240  48.860  1.00  0.00           N  
ATOM   1142  CA  MET A 109      42.560  44.060  49.030  1.00  0.00           C  
ATOM   1143  C   MET A 109      43.720  43.150  49.290  1.00  0.00           C  
ATOM   1144  O   MET A 109      43.860  42.520  50.360  1.00  0.00           O  
ATOM   1145  CB  MET A 109      42.330  44.860  50.340  1.00  0.00           C  
ATOM   1146  CG  MET A 109      43.490  45.870  50.590  1.00  0.00           C  
ATOM   1147  SD  MET A 109      43.200  47.030  51.990  1.00  0.00           S  
ATOM   1148  CE  MET A 109      44.850  47.620  52.190  1.00  0.00           C  
ATOM   1149  H   MET A 109      41.020  42.700  49.650  1.00  0.00           H  
ATOM   1150  N   THR A 110      44.530  43.060  48.210  1.00  0.00           N  
ATOM   1151  CA  THR A 110      45.740  42.180  48.140  1.00  0.00           C  
ATOM   1152  C   THR A 110      46.870  42.620  49.000  1.00  0.00           C  
ATOM   1153  O   THR A 110      47.670  41.840  49.570  1.00  0.00           O  
ATOM   1154  CB  THR A 110      46.230  42.030  46.690  1.00  0.00           C  
ATOM   1155  CG2 THR A 110      47.170  40.860  46.590  1.00  0.00           C  
ATOM   1156  OG1 THR A 110      45.120  42.070  45.710  1.00  0.00           O  
ATOM   1157  H   THR A 110      44.260  43.370  47.300  1.00  0.00           H  
ATOM   1158  HG1 THR A 110      44.660  41.190  45.770  1.00  0.00           H  
ATOM   1159  N   THR A 111      47.090  43.950  48.960  1.00  0.00           N  
ATOM   1160  CA  THR A 111      48.100  44.660  49.760  1.00  0.00           C  
ATOM   1161  C   THR A 111      47.690  44.810  51.240  1.00  0.00           C  
ATOM   1162  O   THR A 111      46.580  44.450  51.670  1.00  0.00           O  
ATOM   1163  CB  THR A 111      48.480  46.050  49.200  1.00  0.00           C  
ATOM   1164  CG2 THR A 111      49.100  45.860  47.850  1.00  0.00           C  
ATOM   1165  OG1 THR A 111      47.360  46.890  49.200  1.00  0.00           O  
ATOM   1166  H   THR A 111      46.630  44.580  48.340  1.00  0.00           H  
ATOM   1167  HG1 THR A 111      47.680  47.790  48.900  1.00  0.00           H  
ATOM   1168  N   LYS A 112      48.650  45.250  52.050  1.00  0.00           N  
ATOM   1169  CA  LYS A 112      48.680  45.620  53.470  1.00  0.00           C  
ATOM   1170  C   LYS A 112      48.800  47.150  53.510  1.00  0.00           C  
ATOM   1171  O   LYS A 112      49.630  47.710  52.740  1.00  0.00           O  
ATOM   1172  CB  LYS A 112      49.870  44.940  54.230  1.00  0.00           C  
ATOM   1173  CG  LYS A 112      49.900  43.350  54.070  1.00  0.00           C  
ATOM   1174  CD  LYS A 112      50.980  42.500  54.830  1.00  0.00           C  
ATOM   1175  CE  LYS A 112      52.400  42.670  54.310  1.00  0.00           C  
ATOM   1176  NZ  LYS A 112      52.840  42.280  52.960  1.00  0.00           N1+
ATOM   1177  H   LYS A 112      49.570  45.230  51.650  1.00  0.00           H  
ATOM   1178  HZ1 LYS A 112      53.790  42.050  53.170  1.00  0.00           H  
ATOM   1179  HZ2 LYS A 112      52.500  41.430  52.580  1.00  0.00           H  
ATOM   1180  HZ3 LYS A 112      52.790  43.060  52.340  1.00  0.00           H  
ATOM   1181  N   GLU A 113      48.140  47.800  54.480  1.00  0.00           N  
ATOM   1182  CA  GLU A 113      48.200  49.270  54.630  1.00  0.00           C  
ATOM   1183  C   GLU A 113      49.610  49.910  54.480  1.00  0.00           C  
ATOM   1184  O   GLU A 113      49.790  50.860  53.730  1.00  0.00           O  
ATOM   1185  CB  GLU A 113      47.690  49.590  56.030  1.00  0.00           C  
ATOM   1186  CG  GLU A 113      46.410  48.860  56.510  1.00  0.00           C  
ATOM   1187  CD  GLU A 113      46.670  47.650  57.430  1.00  0.00           C  
ATOM   1188  OE1 GLU A 113      46.220  47.720  58.590  1.00  0.00           O  
ATOM   1189  OE2 GLU A 113      47.160  46.620  56.910  1.00  0.00           O1-
ATOM   1190  H   GLU A 113      47.720  47.260  55.200  1.00  0.00           H  
ATOM   1191  N   VAL A 114      50.570  49.420  55.350  1.00  0.00           N  
ATOM   1192  CA  VAL A 114      51.950  49.890  55.440  1.00  0.00           C  
ATOM   1193  C   VAL A 114      52.810  48.640  55.220  1.00  0.00           C  
ATOM   1194  O   VAL A 114      52.520  47.610  55.780  1.00  0.00           O  
ATOM   1195  CB  VAL A 114      52.300  50.600  56.800  1.00  0.00           C  
ATOM   1196  CG1 VAL A 114      53.740  51.130  56.760  1.00  0.00           C  
ATOM   1197  CG2 VAL A 114      51.330  51.750  57.200  1.00  0.00           C  
ATOM   1198  H   VAL A 114      50.300  48.810  56.100  1.00  0.00           H  
ATOM   1199  N   GLU A 115      53.570  48.830  54.110  1.00  0.00           N  
ATOM   1200  CA  GLU A 115      54.420  47.740  53.570  1.00  0.00           C  
ATOM   1201  C   GLU A 115      55.860  48.030  53.390  1.00  0.00           C  
ATOM   1202  O   GLU A 115      56.180  49.170  53.270  1.00  0.00           O  
ATOM   1203  CB  GLU A 115      53.920  47.270  52.230  1.00  0.00           C  
ATOM   1204  CG  GLU A 115      52.620  46.480  52.390  1.00  0.00           C  
ATOM   1205  CD  GLU A 115      52.300  45.510  51.170  1.00  0.00           C  
ATOM   1206  OE1 GLU A 115      52.940  45.580  50.080  1.00  0.00           O  
ATOM   1207  OE2 GLU A 115      51.540  44.580  51.420  1.00  0.00           O1-
ATOM   1208  H   GLU A 115      53.590  49.740  53.690  1.00  0.00           H  
ATOM   1209  N   ARG A 116      56.650  46.980  53.760  1.00  0.00           N  
ATOM   1210  CA  ARG A 116      58.060  46.950  54.040  1.00  0.00           C  
ATOM   1211  C   ARG A 116      58.650  48.280  54.610  1.00  0.00           C  
ATOM   1212  O   ARG A 116      59.660  48.800  54.080  1.00  0.00           O  
ATOM   1213  CB  ARG A 116      58.850  46.510  52.760  1.00  0.00           C  
ATOM   1214  CG  ARG A 116      60.200  45.850  53.070  1.00  0.00           C  
ATOM   1215  CD  ARG A 116      60.130  44.320  53.220  1.00  0.00           C  
ATOM   1216  NE  ARG A 116      61.420  43.680  53.660  1.00  0.00           N  
ATOM   1217  CZ  ARG A 116      62.510  43.430  52.880  1.00  0.00           C  
ATOM   1218  NH1 ARG A 116      62.520  43.830  51.600  1.00  0.00           N1+
ATOM   1219  NH2 ARG A 116      63.630  42.780  53.320  1.00  0.00           N  
ATOM   1220  H   ARG A 116      56.220  46.100  53.960  1.00  0.00           H  
ATOM   1221  HE  ARG A 116      61.470  43.610  54.660  1.00  0.00           H  
ATOM   1222 1HH1 ARG A 116      61.760  44.050  51.000  1.00  0.00           H  
ATOM   1223 2HH1 ARG A 116      63.440  44.130  51.320  1.00  0.00           H  
ATOM   1224 1HH2 ARG A 116      63.680  42.590  54.310  1.00  0.00           H  
ATOM   1225 2HH2 ARG A 116      64.220  42.290  52.680  1.00  0.00           H  
ATOM   1226  N   GLY A 117      57.970  48.950  55.570  1.00  0.00           N  
ATOM   1227  CA  GLY A 117      58.050  50.330  56.070  1.00  0.00           C  
ATOM   1228  C   GLY A 117      57.820  51.420  55.080  1.00  0.00           C  
ATOM   1229  O   GLY A 117      58.740  52.210  54.820  1.00  0.00           O  
ATOM   1230  H   GLY A 117      57.350  48.420  56.140  1.00  0.00           H  
ATOM   1231  N   LYS A 118      56.560  51.620  54.680  1.00  0.00           N  
ATOM   1232  CA  LYS A 118      56.090  52.660  53.730  1.00  0.00           C  
ATOM   1233  C   LYS A 118      54.600  52.630  53.570  1.00  0.00           C  
ATOM   1234  O   LYS A 118      54.060  51.510  53.370  1.00  0.00           O  
ATOM   1235  CB  LYS A 118      56.750  52.610  52.330  1.00  0.00           C  
ATOM   1236  CG  LYS A 118      56.650  53.940  51.570  1.00  0.00           C  
ATOM   1237  CD  LYS A 118      57.400  53.690  50.260  1.00  0.00           C  
ATOM   1238  CE  LYS A 118      57.170  54.890  49.370  1.00  0.00           C  
ATOM   1239  NZ  LYS A 118      57.900  54.690  48.150  1.00  0.00           N1+
ATOM   1240  H   LYS A 118      55.880  50.970  55.030  1.00  0.00           H  
ATOM   1241  HZ1 LYS A 118      57.460  54.060  47.520  1.00  0.00           H  
ATOM   1242  HZ2 LYS A 118      58.120  55.530  47.650  1.00  0.00           H  
ATOM   1243  HZ3 LYS A 118      58.720  54.130  48.280  1.00  0.00           H  
ATOM   1244  N   SER A 119      53.880  53.760  53.590  1.00  0.00           N  
ATOM   1245  CA  SER A 119      52.390  53.800  53.420  1.00  0.00           C  
ATOM   1246  C   SER A 119      51.980  53.480  51.930  1.00  0.00           C  
ATOM   1247  O   SER A 119      52.290  54.350  51.130  1.00  0.00           O  
ATOM   1248  CB  SER A 119      51.810  55.200  53.730  1.00  0.00           C  
ATOM   1249  OG  SER A 119      50.360  55.270  53.560  1.00  0.00           O  
ATOM   1250  H   SER A 119      54.290  54.610  53.920  1.00  0.00           H  
ATOM   1251  HG  SER A 119      50.060  56.130  53.980  1.00  0.00           H  
ATOM   1252  N   LYS A 120      51.480  52.310  51.640  1.00  0.00           N  
ATOM   1253  CA  LYS A 120      50.980  51.910  50.270  1.00  0.00           C  
ATOM   1254  C   LYS A 120      49.450  51.930  50.080  1.00  0.00           C  
ATOM   1255  O   LYS A 120      48.890  51.830  48.980  1.00  0.00           O  
ATOM   1256  CB  LYS A 120      51.650  50.530  50.000  1.00  0.00           C  
ATOM   1257  CG  LYS A 120      52.850  50.890  49.180  1.00  0.00           C  
ATOM   1258  CD  LYS A 120      53.910  49.760  49.230  1.00  0.00           C  
ATOM   1259  CE  LYS A 120      54.610  49.660  47.930  1.00  0.00           C  
ATOM   1260  NZ  LYS A 120      55.700  48.690  48.150  1.00  0.00           N1+
ATOM   1261  H   LYS A 120      51.330  51.600  52.330  1.00  0.00           H  
ATOM   1262  HZ1 LYS A 120      56.440  48.710  47.480  1.00  0.00           H  
ATOM   1263  HZ2 LYS A 120      56.120  48.940  49.010  1.00  0.00           H  
ATOM   1264  HZ3 LYS A 120      55.320  47.760  48.240  1.00  0.00           H  
ATOM   1265  N   CYS A 121      48.730  52.050  51.180  1.00  0.00           N  
ATOM   1266  CA  CYS A 121      47.280  52.410  51.250  1.00  0.00           C  
ATOM   1267  C   CYS A 121      46.890  53.160  52.510  1.00  0.00           C  
ATOM   1268  O   CYS A 121      47.280  52.820  53.620  1.00  0.00           O  
ATOM   1269  CB  CYS A 121      46.550  51.090  51.090  1.00  0.00           C  
ATOM   1270  SG  CYS A 121      45.000  51.120  50.140  1.00  0.00           S  
ATOM   1271  H   CYS A 121      49.040  51.800  52.100  1.00  0.00           H  
ATOM   1272  HG  CYS A 121      45.200  50.020  49.420  1.00  0.00           H  
ATOM   1273  N   VAL A 122      46.120  54.250  52.420  1.00  0.00           N  
ATOM   1274  CA  VAL A 122      45.570  54.930  53.600  1.00  0.00           C  
ATOM   1275  C   VAL A 122      44.520  54.000  54.340  1.00  0.00           C  
ATOM   1276  O   VAL A 122      43.860  53.250  53.650  1.00  0.00           O  
ATOM   1277  CB  VAL A 122      44.990  56.310  53.160  1.00  0.00           C  
ATOM   1278  CG1 VAL A 122      46.070  57.150  52.500  1.00  0.00           C  
ATOM   1279  CG2 VAL A 122      43.710  56.200  52.290  1.00  0.00           C  
ATOM   1280  H   VAL A 122      45.830  54.510  51.490  1.00  0.00           H  
ATOM   1281  N   LYS A 123      44.590  53.990  55.680  1.00  0.00           N  
ATOM   1282  CA  LYS A 123      43.720  53.120  56.430  1.00  0.00           C  
ATOM   1283  C   LYS A 123      42.300  53.570  56.270  1.00  0.00           C  
ATOM   1284  O   LYS A 123      41.770  54.420  56.990  1.00  0.00           O  
ATOM   1285  CB  LYS A 123      44.220  53.150  57.880  1.00  0.00           C  
ATOM   1286  CG  LYS A 123      43.570  51.980  58.670  1.00  0.00           C  
ATOM   1287  CD  LYS A 123      43.970  52.080  60.140  1.00  0.00           C  
ATOM   1288  CE  LYS A 123      43.070  51.250  61.090  1.00  0.00           C  
ATOM   1289  NZ  LYS A 123      43.730  50.770  62.270  1.00  0.00           N1+
ATOM   1290  H   LYS A 123      45.240  54.560  56.180  1.00  0.00           H  
ATOM   1291  HZ1 LYS A 123      44.300  50.010  61.970  1.00  0.00           H  
ATOM   1292  HZ2 LYS A 123      44.170  51.560  62.700  1.00  0.00           H  
ATOM   1293  HZ3 LYS A 123      43.020  50.460  62.900  1.00  0.00           H  
ATOM   1294  N   TYR A 124      41.610  52.970  55.310  1.00  0.00           N  
ATOM   1295  CA  TYR A 124      40.140  53.200  55.160  1.00  0.00           C  
ATOM   1296  C   TYR A 124      39.140  52.740  56.340  1.00  0.00           C  
ATOM   1297  O   TYR A 124      38.130  53.400  56.560  1.00  0.00           O  
ATOM   1298  CB  TYR A 124      39.630  52.760  53.760  1.00  0.00           C  
ATOM   1299  CG  TYR A 124      39.870  51.370  53.410  1.00  0.00           C  
ATOM   1300  CD1 TYR A 124      41.040  51.000  52.700  1.00  0.00           C  
ATOM   1301  CD2 TYR A 124      38.720  50.630  53.360  1.00  0.00           C  
ATOM   1302  CE1 TYR A 124      41.060  49.830  51.950  1.00  0.00           C  
ATOM   1303  CE2 TYR A 124      38.670  49.510  52.540  1.00  0.00           C  
ATOM   1304  CZ  TYR A 124      39.820  49.080  51.900  1.00  0.00           C  
ATOM   1305  OH  TYR A 124      39.860  47.810  51.460  1.00  0.00           O  
ATOM   1306  H   TYR A 124      42.020  52.630  54.470  1.00  0.00           H  
ATOM   1307  HD1 TYR A 124      41.910  51.650  52.740  1.00  0.00           H  
ATOM   1308  HD2 TYR A 124      37.780  51.040  53.710  1.00  0.00           H  
ATOM   1309  HE1 TYR A 124      41.910  49.490  51.350  1.00  0.00           H  
ATOM   1310  HE2 TYR A 124      37.710  48.980  52.580  1.00  0.00           H  
ATOM   1311  HH  TYR A 124      38.950  47.430  51.320  1.00  0.00           H  
ATOM   1312  N   TRP A 125      39.510  51.640  56.980  1.00  0.00           N  
ATOM   1313  CA  TRP A 125      38.660  51.240  58.130  1.00  0.00           C  
ATOM   1314  C   TRP A 125      39.000  51.940  59.460  1.00  0.00           C  
ATOM   1315  O   TRP A 125      40.220  52.170  59.670  1.00  0.00           O  
ATOM   1316  CB  TRP A 125      38.700  49.700  58.390  1.00  0.00           C  
ATOM   1317  CG  TRP A 125      40.030  49.110  58.490  1.00  0.00           C  
ATOM   1318  CD1 TRP A 125      40.610  48.790  59.670  1.00  0.00           C  
ATOM   1319  CD2 TRP A 125      40.940  48.800  57.520  1.00  0.00           C  
ATOM   1320  CE2 TRP A 125      42.020  48.260  58.130  1.00  0.00           C  
ATOM   1321  CE3 TRP A 125      40.950  48.880  56.130  1.00  0.00           C  
ATOM   1322  NE1 TRP A 125      41.800  48.200  59.440  1.00  0.00           N  
ATOM   1323  CZ2 TRP A 125      43.090  47.730  57.400  1.00  0.00           C  
ATOM   1324  CZ3 TRP A 125      42.050  48.500  55.410  1.00  0.00           C  
ATOM   1325  CH2 TRP A 125      43.140  47.940  56.020  1.00  0.00           C  
ATOM   1326  H   TRP A 125      40.410  51.220  56.950  1.00  0.00           H  
ATOM   1327  HD1 TRP A 125      40.180  49.050  60.640  1.00  0.00           H  
ATOM   1328  HE1 TRP A 125      42.400  47.810  60.140  1.00  0.00           H  
ATOM   1329  HE3 TRP A 125      40.210  49.430  55.560  1.00  0.00           H  
ATOM   1330  HZ2 TRP A 125      43.750  47.030  57.910  1.00  0.00           H  
ATOM   1331  HZ3 TRP A 125      42.160  48.860  54.390  1.00  0.00           H  
ATOM   1332  HH2 TRP A 125      43.950  47.490  55.450  1.00  0.00           H  
ATOM   1333  N   PRO A 126      38.000  52.370  60.210  1.00  0.00           N  
ATOM   1334  CA  PRO A 126      38.050  52.690  61.640  1.00  0.00           C  
ATOM   1335  C   PRO A 126      38.010  51.430  62.540  1.00  0.00           C  
ATOM   1336  O   PRO A 126      38.120  50.330  62.000  1.00  0.00           O  
ATOM   1337  CB  PRO A 126      36.840  53.580  61.920  1.00  0.00           C  
ATOM   1338  CG  PRO A 126      35.770  53.100  60.950  1.00  0.00           C  
ATOM   1339  CD  PRO A 126      36.730  52.880  59.760  1.00  0.00           C  
ATOM   1340  N   ASP A 127      38.160  51.730  63.880  1.00  0.00           N  
ATOM   1341  CA  ASP A 127      38.070  50.640  64.820  1.00  0.00           C  
ATOM   1342  C   ASP A 127      36.650  49.990  64.890  1.00  0.00           C  
ATOM   1343  O   ASP A 127      35.640  50.630  64.630  1.00  0.00           O  
ATOM   1344  CB  ASP A 127      38.550  51.260  66.100  1.00  0.00           C  
ATOM   1345  CG  ASP A 127      40.040  51.430  66.290  1.00  0.00           C  
ATOM   1346  OD1 ASP A 127      40.730  50.510  66.740  1.00  0.00           O  
ATOM   1347  OD2 ASP A 127      40.510  52.440  65.720  1.00  0.00           O1-
ATOM   1348  H   ASP A 127      38.500  52.620  64.170  1.00  0.00           H  
ATOM   1349  N   GLU A 128      36.630  48.810  65.560  1.00  0.00           N  
ATOM   1350  CA  GLU A 128      35.420  48.070  65.820  1.00  0.00           C  
ATOM   1351  C   GLU A 128      34.290  48.830  66.540  1.00  0.00           C  
ATOM   1352  O   GLU A 128      34.470  49.370  67.650  1.00  0.00           O  
ATOM   1353  CB  GLU A 128      35.640  46.850  66.640  1.00  0.00           C  
ATOM   1354  CG  GLU A 128      36.090  45.580  65.860  1.00  0.00           C  
ATOM   1355  CD  GLU A 128      36.410  44.230  66.530  1.00  0.00           C  
ATOM   1356  OE1 GLU A 128      37.280  44.180  67.430  1.00  0.00           O  
ATOM   1357  OE2 GLU A 128      35.780  43.170  66.190  1.00  0.00           O1-
ATOM   1358  H   GLU A 128      37.390  48.340  66.010  1.00  0.00           H  
ATOM   1359  N   TYR A 129      33.260  49.110  65.720  1.00  0.00           N  
ATOM   1360  CA  TYR A 129      32.100  49.850  66.130  1.00  0.00           C  
ATOM   1361  C   TYR A 129      32.090  51.400  66.060  1.00  0.00           C  
ATOM   1362  O   TYR A 129      30.980  51.920  66.080  1.00  0.00           O  
ATOM   1363  CB  TYR A 129      31.490  49.330  67.400  1.00  0.00           C  
ATOM   1364  CG  TYR A 129      30.910  47.960  67.340  1.00  0.00           C  
ATOM   1365  CD1 TYR A 129      29.630  47.840  66.930  1.00  0.00           C  
ATOM   1366  CD2 TYR A 129      31.530  46.790  67.700  1.00  0.00           C  
ATOM   1367  CE1 TYR A 129      29.020  46.610  66.780  1.00  0.00           C  
ATOM   1368  CE2 TYR A 129      30.930  45.560  67.630  1.00  0.00           C  
ATOM   1369  CZ  TYR A 129      29.650  45.440  67.120  1.00  0.00           C  
ATOM   1370  OH  TYR A 129      28.870  44.350  67.200  1.00  0.00           O  
ATOM   1371  H   TYR A 129      33.190  48.960  64.740  1.00  0.00           H  
ATOM   1372  HD1 TYR A 129      29.000  48.740  66.940  1.00  0.00           H  
ATOM   1373  HD2 TYR A 129      32.510  47.010  68.110  1.00  0.00           H  
ATOM   1374  HE1 TYR A 129      27.930  46.630  66.720  1.00  0.00           H  
ATOM   1375  HE2 TYR A 129      31.470  44.630  67.820  1.00  0.00           H  
ATOM   1376  HH  TYR A 129      29.450  43.590  67.510  1.00  0.00           H  
ATOM   1377  N   ALA A 130      33.200  51.870  65.480  1.00  0.00           N  
ATOM   1378  CA  ALA A 130      33.430  53.300  65.240  1.00  0.00           C  
ATOM   1379  C   ALA A 130      32.960  53.770  63.870  1.00  0.00           C  
ATOM   1380  O   ALA A 130      33.320  53.190  62.850  1.00  0.00           O  
ATOM   1381  CB  ALA A 130      34.920  53.530  65.420  1.00  0.00           C  
ATOM   1382  H   ALA A 130      33.970  51.240  65.350  1.00  0.00           H  
ATOM   1383  N   LEU A 131      32.430  55.030  63.940  1.00  0.00           N  
ATOM   1384  CA  LEU A 131      31.940  55.860  62.790  1.00  0.00           C  
ATOM   1385  C   LEU A 131      32.880  56.950  62.340  1.00  0.00           C  
ATOM   1386  O   LEU A 131      33.040  58.020  62.890  1.00  0.00           O  
ATOM   1387  CB  LEU A 131      30.570  56.460  63.190  1.00  0.00           C  
ATOM   1388  CG  LEU A 131      29.840  57.060  61.970  1.00  0.00           C  
ATOM   1389  CD1 LEU A 131      29.280  55.950  61.050  1.00  0.00           C  
ATOM   1390  CD2 LEU A 131      28.910  58.130  62.510  1.00  0.00           C  
ATOM   1391  H   LEU A 131      32.540  55.620  64.740  1.00  0.00           H  
ATOM   1392  N   LYS A 132      33.680  56.610  61.330  1.00  0.00           N  
ATOM   1393  CA  LYS A 132      34.690  57.610  60.810  1.00  0.00           C  
ATOM   1394  C   LYS A 132      33.990  58.340  59.620  1.00  0.00           C  
ATOM   1395  O   LYS A 132      33.680  57.570  58.710  1.00  0.00           O  
ATOM   1396  CB  LYS A 132      35.930  56.890  60.350  1.00  0.00           C  
ATOM   1397  CG  LYS A 132      37.230  57.730  60.200  1.00  0.00           C  
ATOM   1398  CD  LYS A 132      37.810  58.120  61.520  1.00  0.00           C  
ATOM   1399  CE  LYS A 132      38.440  56.950  62.230  1.00  0.00           C  
ATOM   1400  NZ  LYS A 132      38.900  57.510  63.480  1.00  0.00           N1+
ATOM   1401  H   LYS A 132      33.780  55.670  61.000  1.00  0.00           H  
ATOM   1402  HZ1 LYS A 132      39.700  57.050  63.850  1.00  0.00           H  
ATOM   1403  HZ2 LYS A 132      39.150  58.480  63.470  1.00  0.00           H  
ATOM   1404  HZ3 LYS A 132      38.140  57.360  64.110  1.00  0.00           H  
ATOM   1405  N   GLU A 133      33.740  59.650  59.720  1.00  0.00           N  
ATOM   1406  CA  GLU A 133      33.290  60.420  58.500  1.00  0.00           C  
ATOM   1407  C   GLU A 133      34.280  60.630  57.350  1.00  0.00           C  
ATOM   1408  O   GLU A 133      35.040  61.620  57.200  1.00  0.00           O  
ATOM   1409  CB  GLU A 133      32.650  61.680  59.070  1.00  0.00           C  
ATOM   1410  CG  GLU A 133      32.010  62.550  57.990  1.00  0.00           C  
ATOM   1411  CD  GLU A 133      31.390  63.910  58.330  1.00  0.00           C  
ATOM   1412  OE1 GLU A 133      31.670  64.730  57.500  1.00  0.00           O  
ATOM   1413  OE2 GLU A 133      30.700  64.190  59.370  1.00  0.00           O1-
ATOM   1414  H   GLU A 133      33.680  60.130  60.590  1.00  0.00           H  
ATOM   1415  N   TYR A 134      34.380  59.580  56.510  1.00  0.00           N  
ATOM   1416  CA  TYR A 134      35.260  59.650  55.360  1.00  0.00           C  
ATOM   1417  C   TYR A 134      34.520  60.120  54.080  1.00  0.00           C  
ATOM   1418  O   TYR A 134      33.790  59.360  53.460  1.00  0.00           O  
ATOM   1419  CB  TYR A 134      35.990  58.280  55.140  1.00  0.00           C  
ATOM   1420  CG  TYR A 134      37.030  58.030  56.240  1.00  0.00           C  
ATOM   1421  CD1 TYR A 134      38.020  58.970  56.470  1.00  0.00           C  
ATOM   1422  CD2 TYR A 134      37.280  56.700  56.610  1.00  0.00           C  
ATOM   1423  CE1 TYR A 134      39.200  58.570  57.050  1.00  0.00           C  
ATOM   1424  CE2 TYR A 134      38.500  56.310  57.140  1.00  0.00           C  
ATOM   1425  CZ  TYR A 134      39.470  57.260  57.270  1.00  0.00           C  
ATOM   1426  OH  TYR A 134      40.760  56.840  57.460  1.00  0.00           O  
ATOM   1427  H   TYR A 134      34.120  58.670  56.830  1.00  0.00           H  
ATOM   1428  HD1 TYR A 134      37.960  59.960  56.010  1.00  0.00           H  
ATOM   1429  HD2 TYR A 134      36.570  55.880  56.590  1.00  0.00           H  
ATOM   1430  HE1 TYR A 134      39.930  59.350  57.270  1.00  0.00           H  
ATOM   1431  HE2 TYR A 134      38.520  55.410  57.750  1.00  0.00           H  
ATOM   1432  HH  TYR A 134      40.890  55.860  57.330  1.00  0.00           H  
ATOM   1433  N   GLY A 135      34.770  61.360  53.710  1.00  0.00           N  
ATOM   1434  CA  GLY A 135      34.270  61.980  52.470  1.00  0.00           C  
ATOM   1435  C   GLY A 135      32.760  62.020  52.370  1.00  0.00           C  
ATOM   1436  O   GLY A 135      32.130  62.490  53.330  1.00  0.00           O  
ATOM   1437  H   GLY A 135      35.120  61.990  54.410  1.00  0.00           H  
ATOM   1438  N   VAL A 136      32.270  61.550  51.220  1.00  0.00           N  
ATOM   1439  CA  VAL A 136      30.960  61.010  50.980  1.00  0.00           C  
ATOM   1440  C   VAL A 136      30.470  59.940  52.010  1.00  0.00           C  
ATOM   1441  O   VAL A 136      29.330  60.110  52.340  1.00  0.00           O  
ATOM   1442  CB  VAL A 136      30.860  60.470  49.500  1.00  0.00           C  
ATOM   1443  CG1 VAL A 136      30.770  61.700  48.510  1.00  0.00           C  
ATOM   1444  CG2 VAL A 136      31.980  59.490  49.070  1.00  0.00           C  
ATOM   1445  H   VAL A 136      32.750  61.820  50.380  1.00  0.00           H  
ATOM   1446  N   MET A 137      31.340  59.150  52.620  1.00  0.00           N  
ATOM   1447  CA  MET A 137      30.730  58.050  53.440  1.00  0.00           C  
ATOM   1448  C   MET A 137      30.710  58.260  54.930  1.00  0.00           C  
ATOM   1449  O   MET A 137      31.770  58.570  55.430  1.00  0.00           O  
ATOM   1450  CB  MET A 137      31.320  56.640  53.130  1.00  0.00           C  
ATOM   1451  CG  MET A 137      31.210  56.090  51.690  1.00  0.00           C  
ATOM   1452  SD  MET A 137      29.510  55.880  51.000  1.00  0.00           S  
ATOM   1453  CE  MET A 137      29.720  56.730  49.450  1.00  0.00           C  
ATOM   1454  H   MET A 137      32.250  59.350  52.970  1.00  0.00           H  
ATOM   1455  N   ARG A 138      29.620  58.000  55.650  1.00  0.00           N  
ATOM   1456  CA  ARG A 138      29.760  57.850  57.110  1.00  0.00           C  
ATOM   1457  C   ARG A 138      30.110  56.360  57.410  1.00  0.00           C  
ATOM   1458  O   ARG A 138      29.320  55.440  57.550  1.00  0.00           O  
ATOM   1459  CB  ARG A 138      28.410  58.230  57.730  1.00  0.00           C  
ATOM   1460  CG  ARG A 138      28.260  59.770  57.840  1.00  0.00           C  
ATOM   1461  CD  ARG A 138      26.910  60.300  58.230  1.00  0.00           C  
ATOM   1462  NE  ARG A 138      26.320  59.400  59.280  1.00  0.00           N  
ATOM   1463  CZ  ARG A 138      26.070  59.770  60.550  1.00  0.00           C  
ATOM   1464  NH1 ARG A 138      26.540  60.860  61.030  1.00  0.00           N1+
ATOM   1465  NH2 ARG A 138      25.370  58.960  61.340  1.00  0.00           N  
ATOM   1466  H   ARG A 138      28.760  57.820  55.170  1.00  0.00           H  
ATOM   1467  HE  ARG A 138      25.870  58.560  58.980  1.00  0.00           H  
ATOM   1468 1HH1 ARG A 138      27.050  61.470  60.420  1.00  0.00           H  
ATOM   1469 2HH1 ARG A 138      26.730  61.000  62.000  1.00  0.00           H  
ATOM   1470 1HH2 ARG A 138      24.820  58.190  61.020  1.00  0.00           H  
ATOM   1471 2HH2 ARG A 138      25.190  59.310  62.260  1.00  0.00           H  
ATOM   1472  N   VAL A 139      31.400  56.050  57.520  1.00  0.00           N  
ATOM   1473  CA  VAL A 139      31.970  54.650  57.610  1.00  0.00           C  
ATOM   1474  C   VAL A 139      31.740  54.000  58.980  1.00  0.00           C  
ATOM   1475  O   VAL A 139      32.340  54.300  60.040  1.00  0.00           O  
ATOM   1476  CB  VAL A 139      33.430  54.550  57.090  1.00  0.00           C  
ATOM   1477  CG1 VAL A 139      34.140  53.190  57.050  1.00  0.00           C  
ATOM   1478  CG2 VAL A 139      33.510  55.210  55.760  1.00  0.00           C  
ATOM   1479  H   VAL A 139      32.060  56.740  57.810  1.00  0.00           H  
ATOM   1480  N   ARG A 140      30.860  52.950  59.000  1.00  0.00           N  
ATOM   1481  CA  ARG A 140      30.590  52.090  60.200  1.00  0.00           C  
ATOM   1482  C   ARG A 140      31.320  50.690  60.230  1.00  0.00           C  
ATOM   1483  O   ARG A 140      30.660  49.780  59.700  1.00  0.00           O  
ATOM   1484  CB  ARG A 140      29.090  51.890  60.510  1.00  0.00           C  
ATOM   1485  CG  ARG A 140      28.930  51.270  61.960  1.00  0.00           C  
ATOM   1486  CD  ARG A 140      29.430  52.200  63.080  1.00  0.00           C  
ATOM   1487  NE  ARG A 140      28.230  52.990  63.420  1.00  0.00           N  
ATOM   1488  CZ  ARG A 140      28.020  53.780  64.510  1.00  0.00           C  
ATOM   1489  NH1 ARG A 140      28.810  53.790  65.570  1.00  0.00           N1+
ATOM   1490  NH2 ARG A 140      27.010  54.580  64.410  1.00  0.00           N  
ATOM   1491  H   ARG A 140      30.290  52.700  58.210  1.00  0.00           H  
ATOM   1492  HE  ARG A 140      27.520  53.110  62.740  1.00  0.00           H  
ATOM   1493 1HH1 ARG A 140      29.480  53.060  65.710  1.00  0.00           H  
ATOM   1494 2HH1 ARG A 140      28.880  54.440  66.320  1.00  0.00           H  
ATOM   1495 1HH2 ARG A 140      26.410  54.630  63.610  1.00  0.00           H  
ATOM   1496 2HH2 ARG A 140      26.750  55.070  65.240  1.00  0.00           H  
ATOM   1497  N   ASN A 141      32.510  50.580  60.740  1.00  0.00           N  
ATOM   1498  CA  ASN A 141      33.250  49.300  60.700  1.00  0.00           C  
ATOM   1499  C   ASN A 141      32.830  48.510  61.930  1.00  0.00           C  
ATOM   1500  O   ASN A 141      33.130  48.860  63.080  1.00  0.00           O  
ATOM   1501  CB  ASN A 141      34.770  49.440  60.640  1.00  0.00           C  
ATOM   1502  CG  ASN A 141      35.460  48.040  60.500  1.00  0.00           C  
ATOM   1503  ND2 ASN A 141      36.760  48.180  60.700  1.00  0.00           N  
ATOM   1504  OD1 ASN A 141      34.880  46.940  60.400  1.00  0.00           O  
ATOM   1505  H   ASN A 141      32.970  51.330  61.230  1.00  0.00           H  
ATOM   1506 1HD2 ASN A 141      37.190  49.050  60.940  1.00  0.00           H  
ATOM   1507 2HD2 ASN A 141      37.350  47.380  60.760  1.00  0.00           H  
ATOM   1508  N   VAL A 142      31.890  47.610  61.590  1.00  0.00           N  
ATOM   1509  CA  VAL A 142      31.280  46.900  62.710  1.00  0.00           C  
ATOM   1510  C   VAL A 142      32.170  45.840  63.360  1.00  0.00           C  
ATOM   1511  O   VAL A 142      33.120  46.140  64.070  1.00  0.00           O  
ATOM   1512  CB  VAL A 142      29.950  46.330  62.080  1.00  0.00           C  
ATOM   1513  CG1 VAL A 142      29.110  45.480  63.000  1.00  0.00           C  
ATOM   1514  CG2 VAL A 142      29.080  47.480  61.530  1.00  0.00           C  
ATOM   1515  H   VAL A 142      31.800  47.230  60.670  1.00  0.00           H  
ATOM   1516  N   LYS A 143      32.150  44.630  62.800  1.00  0.00           N  
ATOM   1517  CA  LYS A 143      32.820  43.410  63.430  1.00  0.00           C  
ATOM   1518  C   LYS A 143      34.060  42.960  62.580  1.00  0.00           C  
ATOM   1519  O   LYS A 143      34.000  42.810  61.350  1.00  0.00           O  
ATOM   1520  CB  LYS A 143      31.890  42.210  63.510  1.00  0.00           C  
ATOM   1521  CG  LYS A 143      32.470  41.130  64.390  1.00  0.00           C  
ATOM   1522  CD  LYS A 143      32.590  41.710  65.820  1.00  0.00           C  
ATOM   1523  CE  LYS A 143      33.030  40.690  66.900  1.00  0.00           C  
ATOM   1524  NZ  LYS A 143      34.350  40.220  66.780  1.00  0.00           N1+
ATOM   1525  H   LYS A 143      31.490  44.350  62.110  1.00  0.00           H  
ATOM   1526  HZ1 LYS A 143      34.980  40.950  66.530  1.00  0.00           H  
ATOM   1527  HZ2 LYS A 143      34.610  39.970  67.720  1.00  0.00           H  
ATOM   1528  HZ3 LYS A 143      34.440  39.390  66.220  1.00  0.00           H  
ATOM   1529  N   GLU A 144      35.180  42.710  63.300  1.00  0.00           N  
ATOM   1530  CA  GLU A 144      36.370  42.090  62.710  1.00  0.00           C  
ATOM   1531  C   GLU A 144      36.390  40.600  63.130  1.00  0.00           C  
ATOM   1532  O   GLU A 144      36.410  40.160  64.300  1.00  0.00           O  
ATOM   1533  CB  GLU A 144      37.640  42.870  63.050  1.00  0.00           C  
ATOM   1534  CG  GLU A 144      38.790  42.580  62.150  1.00  0.00           C  
ATOM   1535  CD  GLU A 144      39.920  43.410  62.700  1.00  0.00           C  
ATOM   1536  OE1 GLU A 144      40.430  43.080  63.760  1.00  0.00           O  
ATOM   1537  OE2 GLU A 144      40.250  44.410  62.060  1.00  0.00           O1-
ATOM   1538  H   GLU A 144      35.230  43.040  64.240  1.00  0.00           H  
ATOM   1539  N   SER A 145      36.400  39.800  62.030  1.00  0.00           N  
ATOM   1540  CA  SER A 145      36.520  38.330  62.030  1.00  0.00           C  
ATOM   1541  C   SER A 145      37.990  37.760  61.760  1.00  0.00           C  
ATOM   1542  O   SER A 145      38.590  38.250  60.790  1.00  0.00           O  
ATOM   1543  CB  SER A 145      35.520  37.720  61.040  1.00  0.00           C  
ATOM   1544  OG  SER A 145      34.140  38.100  61.310  1.00  0.00           O  
ATOM   1545  H   SER A 145      36.430  40.310  61.160  1.00  0.00           H  
ATOM   1546  HG  SER A 145      33.950  38.990  60.890  1.00  0.00           H  
ATOM   1547  N   ALA A 146      38.340  36.690  62.390  1.00  0.00           N  
ATOM   1548  CA  ALA A 146      39.650  36.110  62.120  1.00  0.00           C  
ATOM   1549  C   ALA A 146      39.690  34.970  61.070  1.00  0.00           C  
ATOM   1550  O   ALA A 146      38.690  34.530  60.470  1.00  0.00           O  
ATOM   1551  CB  ALA A 146      40.250  35.750  63.480  1.00  0.00           C  
ATOM   1552  H   ALA A 146      37.830  36.280  63.150  1.00  0.00           H  
ATOM   1553  N   ALA A 147      40.920  34.810  60.540  1.00  0.00           N  
ATOM   1554  CA  ALA A 147      41.330  33.830  59.570  1.00  0.00           C  
ATOM   1555  C   ALA A 147      42.840  33.670  59.420  1.00  0.00           C  
ATOM   1556  O   ALA A 147      43.480  34.690  59.330  1.00  0.00           O  
ATOM   1557  CB  ALA A 147      40.780  34.300  58.200  1.00  0.00           C  
ATOM   1558  H   ALA A 147      41.640  35.510  60.540  1.00  0.00           H  
ATOM   1559  N   HIS A 148      43.360  32.480  59.190  1.00  0.00           N  
ATOM   1560  CA  HIS A 148      44.790  32.190  59.320  1.00  0.00           C  
ATOM   1561  C   HIS A 148      45.760  32.800  58.280  1.00  0.00           C  
ATOM   1562  O   HIS A 148      46.940  33.050  58.470  1.00  0.00           O  
ATOM   1563  CB  HIS A 148      44.870  30.650  59.220  1.00  0.00           C  
ATOM   1564  CG  HIS A 148      46.140  30.100  59.800  1.00  0.00           C  
ATOM   1565  CD2 HIS A 148      47.220  29.990  59.060  1.00  0.00           C  
ATOM   1566  ND1 HIS A 148      46.360  29.440  60.960  1.00  0.00           N  
ATOM   1567  CE1 HIS A 148      47.600  28.920  60.860  1.00  0.00           C  
ATOM   1568  NE2 HIS A 148      48.190  29.420  59.760  1.00  0.00           N  
ATOM   1569  H   HIS A 148      42.900  31.730  58.710  1.00  0.00           H  
ATOM   1570  HD2 HIS A 148      47.380  30.360  58.050  1.00  0.00           H  
ATOM   1571  HE1 HIS A 148      48.130  28.320  61.590  1.00  0.00           H  
ATOM   1572  HE2 HIS A 148      49.170  29.380  59.560  1.00  0.00           H  
ATOM   1573  N   ASP A 149      45.220  32.980  57.100  1.00  0.00           N  
ATOM   1574  CA  ASP A 149      45.940  33.770  56.080  1.00  0.00           C  
ATOM   1575  C   ASP A 149      45.460  35.170  55.710  1.00  0.00           C  
ATOM   1576  O   ASP A 149      46.260  35.960  55.170  1.00  0.00           O  
ATOM   1577  CB  ASP A 149      46.180  32.930  54.840  1.00  0.00           C  
ATOM   1578  CG  ASP A 149      47.310  31.900  55.080  1.00  0.00           C  
ATOM   1579  OD1 ASP A 149      47.030  30.930  55.800  1.00  0.00           O  
ATOM   1580  OD2 ASP A 149      48.430  32.220  54.670  1.00  0.00           O1-
ATOM   1581  H   ASP A 149      44.560  32.310  56.760  1.00  0.00           H  
ATOM   1582  N   TYR A 150      44.400  35.580  56.390  1.00  0.00           N  
ATOM   1583  CA  TYR A 150      43.580  36.750  56.050  1.00  0.00           C  
ATOM   1584  C   TYR A 150      42.890  37.400  57.250  1.00  0.00           C  
ATOM   1585  O   TYR A 150      43.270  37.120  58.370  1.00  0.00           O  
ATOM   1586  CB  TYR A 150      42.680  36.610  54.840  1.00  0.00           C  
ATOM   1587  CG  TYR A 150      41.550  35.630  54.870  1.00  0.00           C  
ATOM   1588  CD1 TYR A 150      41.830  34.320  54.280  1.00  0.00           C  
ATOM   1589  CD2 TYR A 150      40.260  35.970  55.260  1.00  0.00           C  
ATOM   1590  CE1 TYR A 150      40.800  33.380  54.230  1.00  0.00           C  
ATOM   1591  CE2 TYR A 150      39.270  35.070  55.120  1.00  0.00           C  
ATOM   1592  CZ  TYR A 150      39.510  33.780  54.680  1.00  0.00           C  
ATOM   1593  OH  TYR A 150      38.480  32.930  54.800  1.00  0.00           O  
ATOM   1594  H   TYR A 150      44.250  35.100  57.250  1.00  0.00           H  
ATOM   1595  HD1 TYR A 150      42.830  33.920  54.150  1.00  0.00           H  
ATOM   1596  HD2 TYR A 150      40.090  36.990  55.620  1.00  0.00           H  
ATOM   1597  HE1 TYR A 150      40.960  32.310  54.090  1.00  0.00           H  
ATOM   1598  HE2 TYR A 150      38.250  35.440  55.200  1.00  0.00           H  
ATOM   1599  HH  TYR A 150      38.760  32.010  54.540  1.00  0.00           H  
ATOM   1600  N   THR A 151      42.500  38.650  56.930  1.00  0.00           N  
ATOM   1601  CA  THR A 151      41.540  39.430  57.740  1.00  0.00           C  
ATOM   1602  C   THR A 151      40.150  39.650  57.120  1.00  0.00           C  
ATOM   1603  O   THR A 151      40.080  39.870  55.980  1.00  0.00           O  
ATOM   1604  CB  THR A 151      42.190  40.790  58.130  1.00  0.00           C  
ATOM   1605  CG2 THR A 151      41.380  41.380  59.300  1.00  0.00           C  
ATOM   1606  OG1 THR A 151      43.490  40.620  58.660  1.00  0.00           O  
ATOM   1607  H   THR A 151      42.920  39.190  56.200  1.00  0.00           H  
ATOM   1608  HG1 THR A 151      43.500  40.080  59.500  1.00  0.00           H  
ATOM   1609  N   LEU A 152      39.110  39.500  57.890  1.00  0.00           N  
ATOM   1610  CA  LEU A 152      37.720  39.760  57.400  1.00  0.00           C  
ATOM   1611  C   LEU A 152      37.170  40.980  58.220  1.00  0.00           C  
ATOM   1612  O   LEU A 152      37.170  40.970  59.490  1.00  0.00           O  
ATOM   1613  CB  LEU A 152      36.870  38.490  57.590  1.00  0.00           C  
ATOM   1614  CG  LEU A 152      35.580  38.320  56.800  1.00  0.00           C  
ATOM   1615  CD1 LEU A 152      35.950  37.990  55.370  1.00  0.00           C  
ATOM   1616  CD2 LEU A 152      34.590  37.230  57.180  1.00  0.00           C  
ATOM   1617  H   LEU A 152      39.170  39.160  58.830  1.00  0.00           H  
ATOM   1618  N   ARG A 153      36.610  41.950  57.460  1.00  0.00           N  
ATOM   1619  CA  ARG A 153      35.900  43.140  57.970  1.00  0.00           C  
ATOM   1620  C   ARG A 153      34.500  43.370  57.330  1.00  0.00           C  
ATOM   1621  O   ARG A 153      34.360  43.190  56.100  1.00  0.00           O  
ATOM   1622  CB  ARG A 153      36.890  44.280  57.860  1.00  0.00           C  
ATOM   1623  CG  ARG A 153      38.130  44.210  58.780  1.00  0.00           C  
ATOM   1624  CD  ARG A 153      39.230  45.250  58.480  1.00  0.00           C  
ATOM   1625  NE  ARG A 153      40.410  44.940  59.320  1.00  0.00           N  
ATOM   1626  CZ  ARG A 153      41.590  44.690  58.790  1.00  0.00           C  
ATOM   1627  NH1 ARG A 153      41.720  44.610  57.470  1.00  0.00           N1+
ATOM   1628  NH2 ARG A 153      42.660  44.590  59.590  1.00  0.00           N  
ATOM   1629  H   ARG A 153      36.780  42.020  56.480  1.00  0.00           H  
ATOM   1630  HE  ARG A 153      40.210  44.900  60.300  1.00  0.00           H  
ATOM   1631 1HH1 ARG A 153      40.940  44.750  56.870  1.00  0.00           H  
ATOM   1632 2HH1 ARG A 153      42.610  44.640  57.020  1.00  0.00           H  
ATOM   1633 1HH2 ARG A 153      42.520  44.700  60.570  1.00  0.00           H  
ATOM   1634 2HH2 ARG A 153      43.600  44.670  59.250  1.00  0.00           H  
ATOM   1635  N   GLU A 154      33.610  43.900  58.160  1.00  0.00           N  
ATOM   1636  CA  GLU A 154      32.300  44.370  57.760  1.00  0.00           C  
ATOM   1637  C   GLU A 154      32.040  45.880  57.830  1.00  0.00           C  
ATOM   1638  O   GLU A 154      32.210  46.540  58.910  1.00  0.00           O  
ATOM   1639  CB  GLU A 154      31.200  43.730  58.630  1.00  0.00           C  
ATOM   1640  CG  GLU A 154      31.150  42.220  58.550  1.00  0.00           C  
ATOM   1641  CD  GLU A 154      30.480  41.610  59.820  1.00  0.00           C  
ATOM   1642  OE1 GLU A 154      29.610  42.240  60.460  1.00  0.00           O  
ATOM   1643  OE2 GLU A 154      30.620  40.380  60.160  1.00  0.00           O1-
ATOM   1644  H   GLU A 154      33.850  44.180  59.090  1.00  0.00           H  
ATOM   1645  N   LEU A 155      31.700  46.530  56.660  1.00  0.00           N  
ATOM   1646  CA  LEU A 155      31.430  48.010  56.600  1.00  0.00           C  
ATOM   1647  C   LEU A 155      30.010  48.450  56.120  1.00  0.00           C  
ATOM   1648  O   LEU A 155      29.410  48.020  55.180  1.00  0.00           O  
ATOM   1649  CB  LEU A 155      32.550  48.740  55.880  1.00  0.00           C  
ATOM   1650  CG  LEU A 155      34.050  48.620  56.250  1.00  0.00           C  
ATOM   1651  CD1 LEU A 155      34.740  47.460  55.540  1.00  0.00           C  
ATOM   1652  CD2 LEU A 155      34.760  49.980  56.060  1.00  0.00           C  
ATOM   1653  H   LEU A 155      31.860  46.110  55.760  1.00  0.00           H  
ATOM   1654  N   LYS A 156      29.360  49.050  57.120  1.00  0.00           N  
ATOM   1655  CA  LYS A 156      28.070  49.710  56.840  1.00  0.00           C  
ATOM   1656  C   LYS A 156      28.270  51.160  56.490  1.00  0.00           C  
ATOM   1657  O   LYS A 156      28.620  52.010  57.330  1.00  0.00           O  
ATOM   1658  CB  LYS A 156      27.040  49.560  57.980  1.00  0.00           C  
ATOM   1659  CG  LYS A 156      26.360  48.200  58.120  1.00  0.00           C  
ATOM   1660  CD  LYS A 156      25.360  48.130  57.060  1.00  0.00           C  
ATOM   1661  CE  LYS A 156      24.580  46.780  56.970  1.00  0.00           C  
ATOM   1662  NZ  LYS A 156      23.360  46.650  57.780  1.00  0.00           N1+
ATOM   1663  H   LYS A 156      29.740  49.140  58.050  1.00  0.00           H  
ATOM   1664  HZ1 LYS A 156      23.540  46.820  58.750  1.00  0.00           H  
ATOM   1665  HZ2 LYS A 156      22.600  47.260  57.570  1.00  0.00           H  
ATOM   1666  HZ3 LYS A 156      23.100  45.680  57.720  1.00  0.00           H  
ATOM   1667  N   LEU A 157      28.210  51.360  55.170  1.00  0.00           N  
ATOM   1668  CA  LEU A 157      28.360  52.660  54.470  1.00  0.00           C  
ATOM   1669  C   LEU A 157      26.980  53.360  54.370  1.00  0.00           C  
ATOM   1670  O   LEU A 157      25.940  52.670  54.370  1.00  0.00           O  
ATOM   1671  CB  LEU A 157      28.790  52.320  53.070  1.00  0.00           C  
ATOM   1672  CG  LEU A 157      30.260  51.950  53.000  1.00  0.00           C  
ATOM   1673  CD1 LEU A 157      30.640  51.910  51.490  1.00  0.00           C  
ATOM   1674  CD2 LEU A 157      31.250  52.750  53.810  1.00  0.00           C  
ATOM   1675  H   LEU A 157      28.330  50.540  54.600  1.00  0.00           H  
ATOM   1676  N   SER A 158      27.060  54.640  53.920  1.00  0.00           N  
ATOM   1677  CA  SER A 158      25.980  55.650  53.550  1.00  0.00           C  
ATOM   1678  C   SER A 158      26.490  57.040  53.190  1.00  0.00           C  
ATOM   1679  O   SER A 158      27.420  57.450  53.750  1.00  0.00           O  
ATOM   1680  CB  SER A 158      24.890  55.770  54.600  1.00  0.00           C  
ATOM   1681  OG  SER A 158      25.300  56.520  55.770  1.00  0.00           O  
ATOM   1682  H   SER A 158      27.970  55.040  54.010  1.00  0.00           H  
ATOM   1683  HG  SER A 158      25.880  55.930  56.330  1.00  0.00           H  
ATOM   1684  N   LYS A 159      25.730  57.680  52.370  1.00  0.00           N  
ATOM   1685  CA  LYS A 159      26.080  59.070  51.880  1.00  0.00           C  
ATOM   1686  C   LYS A 159      25.810  60.230  52.910  1.00  0.00           C  
ATOM   1687  O   LYS A 159      24.720  60.360  53.400  1.00  0.00           O  
ATOM   1688  CB  LYS A 159      25.370  59.330  50.570  1.00  0.00           C  
ATOM   1689  CG  LYS A 159      26.140  58.710  49.450  1.00  0.00           C  
ATOM   1690  CD  LYS A 159      25.570  59.190  48.120  1.00  0.00           C  
ATOM   1691  CE  LYS A 159      24.090  58.780  48.070  1.00  0.00           C  
ATOM   1692  NZ  LYS A 159      23.480  58.930  46.800  1.00  0.00           N1+
ATOM   1693  H   LYS A 159      24.820  57.340  52.130  1.00  0.00           H  
ATOM   1694  HZ1 LYS A 159      24.180  58.610  46.160  1.00  0.00           H  
ATOM   1695  HZ2 LYS A 159      22.600  58.480  46.620  1.00  0.00           H  
ATOM   1696  HZ3 LYS A 159      23.290  59.880  46.560  1.00  0.00           H  
ATOM   1697  N   VAL A 160      26.820  61.050  53.220  1.00  0.00           N  
ATOM   1698  CA  VAL A 160      26.720  62.250  54.100  1.00  0.00           C  
ATOM   1699  C   VAL A 160      25.680  63.250  53.550  1.00  0.00           C  
ATOM   1700  O   VAL A 160      25.700  63.620  52.340  1.00  0.00           O  
ATOM   1701  CB  VAL A 160      28.180  62.940  54.190  1.00  0.00           C  
ATOM   1702  CG1 VAL A 160      28.600  64.020  53.150  1.00  0.00           C  
ATOM   1703  CG2 VAL A 160      28.520  63.410  55.590  1.00  0.00           C  
ATOM   1704  H   VAL A 160      27.770  60.800  53.010  1.00  0.00           H  
ATOM   1705  N   GLY A 161      24.890  63.660  54.540  1.00  0.00           N  
ATOM   1706  CA  GLY A 161      23.780  64.550  54.270  1.00  0.00           C  
ATOM   1707  C   GLY A 161      22.460  63.880  53.830  1.00  0.00           C  
ATOM   1708  O   GLY A 161      21.400  63.980  54.380  1.00  0.00           O  
ATOM   1709  H   GLY A 161      25.100  63.340  55.460  1.00  0.00           H  
ATOM   1710  N   GLN A 162      22.650  62.780  53.100  1.00  0.00           N  
ATOM   1711  CA  GLN A 162      21.560  62.160  52.330  1.00  0.00           C  
ATOM   1712  C   GLN A 162      21.030  60.970  53.130  1.00  0.00           C  
ATOM   1713  O   GLN A 162      21.730  59.990  53.340  1.00  0.00           O  
ATOM   1714  CB  GLN A 162      21.990  61.700  50.930  1.00  0.00           C  
ATOM   1715  CG  GLN A 162      22.570  62.720  50.040  1.00  0.00           C  
ATOM   1716  CD  GLN A 162      22.890  62.170  48.670  1.00  0.00           C  
ATOM   1717  NE2 GLN A 162      24.120  62.400  48.200  1.00  0.00           N  
ATOM   1718  OE1 GLN A 162      22.050  61.690  47.910  1.00  0.00           O  
ATOM   1719  H   GLN A 162      23.450  62.190  53.150  1.00  0.00           H  
ATOM   1720 1HE2 GLN A 162      24.780  62.910  48.760  1.00  0.00           H  
ATOM   1721 2HE2 GLN A 162      24.420  62.150  47.280  1.00  0.00           H  
ATOM   1722  N   GLY A 163      19.840  61.170  53.710  1.00  0.00           N  
ATOM   1723  CA  GLY A 163      19.170  60.080  54.520  1.00  0.00           C  
ATOM   1724  C   GLY A 163      18.670  58.760  53.880  1.00  0.00           C  
ATOM   1725  O   GLY A 163      18.500  58.700  52.630  1.00  0.00           O  
ATOM   1726  H   GLY A 163      19.310  62.020  53.750  1.00  0.00           H  
ATOM   1727  N   ASN A 164      18.610  57.730  54.760  1.00  0.00           N  
ATOM   1728  CA  ASN A 164      18.310  56.330  54.480  1.00  0.00           C  
ATOM   1729  C   ASN A 164      19.020  55.580  53.390  1.00  0.00           C  
ATOM   1730  O   ASN A 164      18.460  54.660  52.780  1.00  0.00           O  
ATOM   1731  CB  ASN A 164      16.780  56.210  54.400  1.00  0.00           C  
ATOM   1732  CG  ASN A 164      16.310  55.140  55.400  1.00  0.00           C  
ATOM   1733  ND2 ASN A 164      15.880  54.010  54.930  1.00  0.00           N  
ATOM   1734  OD1 ASN A 164      16.270  55.460  56.550  1.00  0.00           O  
ATOM   1735  H   ASN A 164      18.780  57.870  55.730  1.00  0.00           H  
ATOM   1736 1HD2 ASN A 164      15.690  54.100  53.950  1.00  0.00           H  
ATOM   1737 2HD2 ASN A 164      15.440  53.190  55.300  1.00  0.00           H  
ATOM   1738  N   THR A 165      20.280  55.940  52.970  1.00  0.00           N  
ATOM   1739  CA  THR A 165      21.130  55.330  51.960  1.00  0.00           C  
ATOM   1740  C   THR A 165      22.030  54.100  52.310  1.00  0.00           C  
ATOM   1741  O   THR A 165      22.720  53.570  51.430  1.00  0.00           O  
ATOM   1742  CB  THR A 165      21.950  56.340  51.130  1.00  0.00           C  
ATOM   1743  CG2 THR A 165      20.990  57.510  50.670  1.00  0.00           C  
ATOM   1744  OG1 THR A 165      22.850  57.000  52.000  1.00  0.00           O  
ATOM   1745  H   THR A 165      20.530  56.850  53.270  1.00  0.00           H  
ATOM   1746  HG1 THR A 165      22.430  57.860  52.290  1.00  0.00           H  
ATOM   1747  N   GLU A 166      21.930  53.580  53.510  1.00  0.00           N  
ATOM   1748  CA  GLU A 166      22.610  52.420  54.110  1.00  0.00           C  
ATOM   1749  C   GLU A 166      22.870  51.050  53.450  1.00  0.00           C  
ATOM   1750  O   GLU A 166      21.960  50.280  53.220  1.00  0.00           O  
ATOM   1751  CB  GLU A 166      21.940  52.200  55.500  1.00  0.00           C  
ATOM   1752  CG  GLU A 166      22.330  53.350  56.470  1.00  0.00           C  
ATOM   1753  CD  GLU A 166      22.320  52.990  57.940  1.00  0.00           C  
ATOM   1754  OE1 GLU A 166      21.790  53.810  58.690  1.00  0.00           O  
ATOM   1755  OE2 GLU A 166      22.740  51.840  58.280  1.00  0.00           O1-
ATOM   1756  H   GLU A 166      21.170  54.000  54.000  1.00  0.00           H  
ATOM   1757  N   ARG A 167      24.130  50.760  53.330  1.00  0.00           N  
ATOM   1758  CA  ARG A 167      24.560  49.540  52.710  1.00  0.00           C  
ATOM   1759  C   ARG A 167      25.760  48.720  53.160  1.00  0.00           C  
ATOM   1760  O   ARG A 167      26.630  49.340  53.820  1.00  0.00           O  
ATOM   1761  CB  ARG A 167      24.700  49.770  51.150  1.00  0.00           C  
ATOM   1762  CG  ARG A 167      25.680  50.930  50.830  1.00  0.00           C  
ATOM   1763  CD  ARG A 167      25.470  51.540  49.460  1.00  0.00           C  
ATOM   1764  NE  ARG A 167      25.630  50.590  48.300  1.00  0.00           N  
ATOM   1765  CZ  ARG A 167      25.000  50.580  47.150  1.00  0.00           C  
ATOM   1766  NH1 ARG A 167      23.980  51.390  46.890  1.00  0.00           N1+
ATOM   1767  NH2 ARG A 167      25.400  49.960  46.090  1.00  0.00           N  
ATOM   1768  H   ARG A 167      24.810  51.390  53.720  1.00  0.00           H  
ATOM   1769  HE  ARG A 167      26.180  49.770  48.460  1.00  0.00           H  
ATOM   1770 1HH1 ARG A 167      23.620  52.000  47.600  1.00  0.00           H  
ATOM   1771 2HH1 ARG A 167      23.640  51.380  45.940  1.00  0.00           H  
ATOM   1772 1HH2 ARG A 167      26.240  49.410  46.100  1.00  0.00           H  
ATOM   1773 2HH2 ARG A 167      24.950  50.050  45.210  1.00  0.00           H  
ATOM   1774  N   THR A 168      25.760  47.420  52.970  1.00  0.00           N  
ATOM   1775  CA  THR A 168      26.860  46.460  53.290  1.00  0.00           C  
ATOM   1776  C   THR A 168      27.910  46.400  52.130  1.00  0.00           C  
ATOM   1777  O   THR A 168      27.530  46.350  50.940  1.00  0.00           O  
ATOM   1778  CB  THR A 168      26.420  45.030  53.590  1.00  0.00           C  
ATOM   1779  CG2 THR A 168      27.560  44.030  53.810  1.00  0.00           C  
ATOM   1780  OG1 THR A 168      25.640  45.060  54.770  1.00  0.00           O  
ATOM   1781  H   THR A 168      24.900  47.020  52.650  1.00  0.00           H  
ATOM   1782  HG1 THR A 168      24.770  44.620  54.540  1.00  0.00           H  
ATOM   1783  N   VAL A 169      29.100  46.640  52.580  1.00  0.00           N  
ATOM   1784  CA  VAL A 169      30.380  46.310  51.910  1.00  0.00           C  
ATOM   1785  C   VAL A 169      31.210  45.310  52.730  1.00  0.00           C  
ATOM   1786  O   VAL A 169      31.490  45.660  53.880  1.00  0.00           O  
ATOM   1787  CB  VAL A 169      31.040  47.660  51.400  1.00  0.00           C  
ATOM   1788  CG1 VAL A 169      32.420  47.560  50.810  1.00  0.00           C  
ATOM   1789  CG2 VAL A 169      30.100  48.470  50.560  1.00  0.00           C  
ATOM   1790  H   VAL A 169      29.240  47.050  53.480  1.00  0.00           H  
ATOM   1791  N   TRP A 170      31.980  44.530  52.060  1.00  0.00           N  
ATOM   1792  CA  TRP A 170      32.910  43.550  52.660  1.00  0.00           C  
ATOM   1793  C   TRP A 170      34.350  44.040  52.520  1.00  0.00           C  
ATOM   1794  O   TRP A 170      34.710  44.950  51.750  1.00  0.00           O  
ATOM   1795  CB  TRP A 170      32.650  42.240  51.970  1.00  0.00           C  
ATOM   1796  CG  TRP A 170      31.390  41.630  52.470  1.00  0.00           C  
ATOM   1797  CD1 TRP A 170      30.220  41.650  51.860  1.00  0.00           C  
ATOM   1798  CD2 TRP A 170      31.320  40.650  53.420  1.00  0.00           C  
ATOM   1799  CE2 TRP A 170      30.040  40.200  53.450  1.00  0.00           C  
ATOM   1800  CE3 TRP A 170      32.230  40.120  54.320  1.00  0.00           C  
ATOM   1801  NE1 TRP A 170      29.360  40.860  52.520  1.00  0.00           N  
ATOM   1802  CZ2 TRP A 170      29.670  39.120  54.300  1.00  0.00           C  
ATOM   1803  CZ3 TRP A 170      31.860  39.110  55.230  1.00  0.00           C  
ATOM   1804  CH2 TRP A 170      30.570  38.650  55.250  1.00  0.00           C  
ATOM   1805  H   TRP A 170      31.970  44.560  51.060  1.00  0.00           H  
ATOM   1806  HD1 TRP A 170      30.060  41.900  50.810  1.00  0.00           H  
ATOM   1807  HE1 TRP A 170      28.370  40.790  52.390  1.00  0.00           H  
ATOM   1808  HE3 TRP A 170      33.260  40.490  54.290  1.00  0.00           H  
ATOM   1809  HZ2 TRP A 170      28.780  38.540  54.040  1.00  0.00           H  
ATOM   1810  HZ3 TRP A 170      32.530  38.650  55.960  1.00  0.00           H  
ATOM   1811  HH2 TRP A 170      30.400  37.830  55.940  1.00  0.00           H  
ATOM   1812  N   GLN A 171      35.170  43.550  53.430  1.00  0.00           N  
ATOM   1813  CA  GLN A 171      36.620  43.570  53.100  1.00  0.00           C  
ATOM   1814  C   GLN A 171      37.340  42.240  53.500  1.00  0.00           C  
ATOM   1815  O   GLN A 171      37.550  41.950  54.670  1.00  0.00           O  
ATOM   1816  CB  GLN A 171      37.410  44.640  53.850  1.00  0.00           C  
ATOM   1817  CG  GLN A 171      38.880  44.850  53.210  1.00  0.00           C  
ATOM   1818  CD  GLN A 171      39.700  45.410  54.350  1.00  0.00           C  
ATOM   1819  NE2 GLN A 171      40.390  46.490  54.000  1.00  0.00           N  
ATOM   1820  OE1 GLN A 171      39.860  44.840  55.420  1.00  0.00           O  
ATOM   1821  H   GLN A 171      34.790  43.380  54.340  1.00  0.00           H  
ATOM   1822 1HE2 GLN A 171      40.320  46.880  53.080  1.00  0.00           H  
ATOM   1823 2HE2 GLN A 171      41.190  46.700  54.570  1.00  0.00           H  
ATOM   1824  N   TYR A 172      37.470  41.380  52.510  1.00  0.00           N  
ATOM   1825  CA  TYR A 172      38.520  40.380  52.640  1.00  0.00           C  
ATOM   1826  C   TYR A 172      39.910  41.030  52.380  1.00  0.00           C  
ATOM   1827  O   TYR A 172      40.100  41.660  51.290  1.00  0.00           O  
ATOM   1828  CB  TYR A 172      38.260  39.280  51.540  1.00  0.00           C  
ATOM   1829  CG  TYR A 172      37.300  38.210  51.920  1.00  0.00           C  
ATOM   1830  CD1 TYR A 172      35.900  38.360  51.700  1.00  0.00           C  
ATOM   1831  CD2 TYR A 172      37.740  36.920  52.230  1.00  0.00           C  
ATOM   1832  CE1 TYR A 172      35.070  37.270  51.820  1.00  0.00           C  
ATOM   1833  CE2 TYR A 172      36.880  35.890  52.310  1.00  0.00           C  
ATOM   1834  CZ  TYR A 172      35.530  36.030  52.150  1.00  0.00           C  
ATOM   1835  OH  TYR A 172      34.650  35.060  52.530  1.00  0.00           O  
ATOM   1836  H   TYR A 172      37.060  41.510  51.610  1.00  0.00           H  
ATOM   1837  HD1 TYR A 172      35.460  39.240  51.240  1.00  0.00           H  
ATOM   1838  HD2 TYR A 172      38.820  36.810  52.070  1.00  0.00           H  
ATOM   1839  HE1 TYR A 172      34.120  37.450  51.320  1.00  0.00           H  
ATOM   1840  HE2 TYR A 172      37.250  34.880  52.480  1.00  0.00           H  
ATOM   1841  HH  TYR A 172      35.240  34.550  53.160  1.00  0.00           H  
ATOM   1842  N   HIS A 173      40.850  40.810  53.280  1.00  0.00           N  
ATOM   1843  CA  HIS A 173      42.230  41.440  53.290  1.00  0.00           C  
ATOM   1844  C   HIS A 173      43.240  40.340  53.510  1.00  0.00           C  
ATOM   1845  O   HIS A 173      43.190  39.610  54.500  1.00  0.00           O  
ATOM   1846  CB  HIS A 173      42.240  42.380  54.490  1.00  0.00           C  
ATOM   1847  CG  HIS A 173      43.490  43.240  54.550  1.00  0.00           C  
ATOM   1848  CD2 HIS A 173      44.370  43.480  53.550  1.00  0.00           C  
ATOM   1849  ND1 HIS A 173      43.830  44.090  55.590  1.00  0.00           N  
ATOM   1850  CE1 HIS A 173      44.890  44.870  55.170  1.00  0.00           C  
ATOM   1851  NE2 HIS A 173      45.140  44.500  53.900  1.00  0.00           N  
ATOM   1852  H   HIS A 173      40.630  40.290  54.100  1.00  0.00           H  
ATOM   1853  HD2 HIS A 173      44.660  43.040  52.600  1.00  0.00           H  
ATOM   1854  HE1 HIS A 173      45.330  45.660  55.770  1.00  0.00           H  
ATOM   1855  HE2 HIS A 173      45.890  44.880  53.360  1.00  0.00           H  
ATOM   1856  N   PHE A 174      44.250  40.390  52.640  1.00  0.00           N  
ATOM   1857  CA  PHE A 174      45.210  39.290  52.520  1.00  0.00           C  
ATOM   1858  C   PHE A 174      46.500  39.620  53.300  1.00  0.00           C  
ATOM   1859  O   PHE A 174      47.290  40.540  53.050  1.00  0.00           O  
ATOM   1860  CB  PHE A 174      45.470  38.800  51.030  1.00  0.00           C  
ATOM   1861  CG  PHE A 174      46.000  37.360  51.100  1.00  0.00           C  
ATOM   1862  CD1 PHE A 174      45.160  36.310  51.410  1.00  0.00           C  
ATOM   1863  CD2 PHE A 174      47.330  37.170  50.850  1.00  0.00           C  
ATOM   1864  CE1 PHE A 174      45.620  35.040  51.550  1.00  0.00           C  
ATOM   1865  CE2 PHE A 174      47.820  35.860  50.870  1.00  0.00           C  
ATOM   1866  CZ  PHE A 174      46.930  34.830  51.260  1.00  0.00           C  
ATOM   1867  H   PHE A 174      44.210  41.080  51.920  1.00  0.00           H  
ATOM   1868  HD1 PHE A 174      44.120  36.450  51.100  1.00  0.00           H  
ATOM   1869  HD2 PHE A 174      48.030  38.010  50.850  1.00  0.00           H  
ATOM   1870  HE1 PHE A 174      44.900  34.240  51.710  1.00  0.00           H  
ATOM   1871  HE2 PHE A 174      48.820  35.620  50.530  1.00  0.00           H  
ATOM   1872  HZ  PHE A 174      47.300  33.820  51.430  1.00  0.00           H  
ATOM   1873  N   ARG A 175      46.780  38.820  54.360  1.00  0.00           N  
ATOM   1874  CA  ARG A 175      47.980  39.010  55.240  1.00  0.00           C  
ATOM   1875  C   ARG A 175      49.350  38.380  54.710  1.00  0.00           C  
ATOM   1876  O   ARG A 175      50.350  39.000  54.520  1.00  0.00           O  
ATOM   1877  CB  ARG A 175      47.860  38.580  56.670  1.00  0.00           C  
ATOM   1878  CG  ARG A 175      46.890  39.410  57.520  1.00  0.00           C  
ATOM   1879  CD  ARG A 175      47.090  39.090  59.010  1.00  0.00           C  
ATOM   1880  NE  ARG A 175      46.230  37.960  59.520  1.00  0.00           N  
ATOM   1881  CZ  ARG A 175      46.790  36.820  59.970  1.00  0.00           C  
ATOM   1882  NH1 ARG A 175      48.080  36.700  60.130  1.00  0.00           N1+
ATOM   1883  NH2 ARG A 175      45.950  35.880  60.520  1.00  0.00           N  
ATOM   1884  H   ARG A 175      46.220  38.000  54.430  1.00  0.00           H  
ATOM   1885  HE  ARG A 175      45.260  38.090  59.720  1.00  0.00           H  
ATOM   1886 1HH1 ARG A 175      48.580  37.440  59.680  1.00  0.00           H  
ATOM   1887 2HH1 ARG A 175      48.530  35.860  60.440  1.00  0.00           H  
ATOM   1888 1HH2 ARG A 175      44.970  35.940  60.690  1.00  0.00           H  
ATOM   1889 2HH2 ARG A 175      46.370  35.040  60.860  1.00  0.00           H  
ATOM   1890  N   THR A 176      49.360  37.080  54.430  1.00  0.00           N  
ATOM   1891  CA  THR A 176      50.660  36.360  54.230  1.00  0.00           C  
ATOM   1892  C   THR A 176      51.400  36.680  52.910  1.00  0.00           C  
ATOM   1893  O   THR A 176      52.520  36.160  52.640  1.00  0.00           O  
ATOM   1894  CB  THR A 176      50.460  34.910  54.450  1.00  0.00           C  
ATOM   1895  CG2 THR A 176      50.480  34.550  55.930  1.00  0.00           C  
ATOM   1896  OG1 THR A 176      49.370  34.420  53.660  1.00  0.00           O  
ATOM   1897  H   THR A 176      48.550  36.500  54.500  1.00  0.00           H  
ATOM   1898  HG1 THR A 176      48.960  33.590  54.040  1.00  0.00           H  
ATOM   1899  N   TRP A 177      50.820  37.540  52.060  1.00  0.00           N  
ATOM   1900  CA  TRP A 177      51.450  37.890  50.790  1.00  0.00           C  
ATOM   1901  C   TRP A 177      52.810  38.610  51.160  1.00  0.00           C  
ATOM   1902  O   TRP A 177      52.860  39.560  51.990  1.00  0.00           O  
ATOM   1903  CB  TRP A 177      50.500  38.810  49.940  1.00  0.00           C  
ATOM   1904  CG  TRP A 177      50.830  38.910  48.410  1.00  0.00           C  
ATOM   1905  CD1 TRP A 177      51.940  39.530  47.920  1.00  0.00           C  
ATOM   1906  CD2 TRP A 177      50.390  38.230  47.360  1.00  0.00           C  
ATOM   1907  CE2 TRP A 177      51.200  38.330  46.310  1.00  0.00           C  
ATOM   1908  CE3 TRP A 177      49.330  37.350  47.300  1.00  0.00           C  
ATOM   1909  NE1 TRP A 177      52.110  39.210  46.640  1.00  0.00           N  
ATOM   1910  CZ2 TRP A 177      51.020  37.630  45.120  1.00  0.00           C  
ATOM   1911  CZ3 TRP A 177      49.150  36.560  46.090  1.00  0.00           C  
ATOM   1912  CH2 TRP A 177      50.030  36.680  45.090  1.00  0.00           C  
ATOM   1913  H   TRP A 177      50.080  38.150  52.360  1.00  0.00           H  
ATOM   1914  HD1 TRP A 177      52.650  40.040  48.580  1.00  0.00           H  
ATOM   1915  HE1 TRP A 177      52.950  39.520  46.190  1.00  0.00           H  
ATOM   1916  HE3 TRP A 177      48.540  37.330  48.060  1.00  0.00           H  
ATOM   1917  HZ2 TRP A 177      51.880  37.390  44.490  1.00  0.00           H  
ATOM   1918  HZ3 TRP A 177      48.180  36.070  45.940  1.00  0.00           H  
ATOM   1919  HH2 TRP A 177      49.980  36.020  44.230  1.00  0.00           H  
ATOM   1920  N   PRO A 178      53.930  38.080  50.700  1.00  0.00           N  
ATOM   1921  CA  PRO A 178      55.250  38.570  51.010  1.00  0.00           C  
ATOM   1922  C   PRO A 178      55.350  40.040  50.430  1.00  0.00           C  
ATOM   1923  O   PRO A 178      55.150  40.280  49.220  1.00  0.00           O  
ATOM   1924  CB  PRO A 178      56.150  37.610  50.240  1.00  0.00           C  
ATOM   1925  CG  PRO A 178      55.400  36.320  49.980  1.00  0.00           C  
ATOM   1926  CD  PRO A 178      53.930  36.830  49.880  1.00  0.00           C  
ATOM   1927  N   ASP A 179      55.930  40.870  51.270  1.00  0.00           N  
ATOM   1928  CA  ASP A 179      56.010  42.280  50.970  1.00  0.00           C  
ATOM   1929  C   ASP A 179      56.620  42.760  49.680  1.00  0.00           C  
ATOM   1930  O   ASP A 179      56.290  43.720  49.040  1.00  0.00           O  
ATOM   1931  CB  ASP A 179      56.660  43.050  52.080  1.00  0.00           C  
ATOM   1932  CG  ASP A 179      55.940  43.080  53.420  1.00  0.00           C  
ATOM   1933  OD1 ASP A 179      55.660  41.980  53.970  1.00  0.00           O  
ATOM   1934  OD2 ASP A 179      55.650  44.110  53.990  1.00  0.00           O1-
ATOM   1935  H   ASP A 179      56.280  40.500  52.130  1.00  0.00           H  
ATOM   1936  N   HIS A 180      57.640  41.980  49.290  1.00  0.00           N  
ATOM   1937  CA  HIS A 180      58.390  42.140  48.050  1.00  0.00           C  
ATOM   1938  C   HIS A 180      58.640  40.780  47.260  1.00  0.00           C  
ATOM   1939  O   HIS A 180      59.560  40.000  47.510  1.00  0.00           O  
ATOM   1940  CB  HIS A 180      59.740  42.810  48.330  1.00  0.00           C  
ATOM   1941  CG  HIS A 180      59.690  44.250  48.840  1.00  0.00           C  
ATOM   1942  CD2 HIS A 180      58.950  45.190  48.280  1.00  0.00           C  
ATOM   1943  ND1 HIS A 180      60.630  44.810  49.570  1.00  0.00           N  
ATOM   1944  CE1 HIS A 180      60.470  46.140  49.520  1.00  0.00           C  
ATOM   1945  NE2 HIS A 180      59.470  46.370  48.690  1.00  0.00           N  
ATOM   1946  H   HIS A 180      58.140  41.450  49.980  1.00  0.00           H  
ATOM   1947  HD2 HIS A 180      58.020  45.130  47.710  1.00  0.00           H  
ATOM   1948  HE1 HIS A 180      60.920  46.900  50.150  1.00  0.00           H  
ATOM   1949  HE2 HIS A 180      59.150  47.270  48.420  1.00  0.00           H  
ATOM   1950  N   GLY A 181      57.580  40.420  46.520  1.00  0.00           N  
ATOM   1951  CA  GLY A 181      57.420  39.120  45.850  1.00  0.00           C  
ATOM   1952  C   GLY A 181      55.970  38.520  45.720  1.00  0.00           C  
ATOM   1953  O   GLY A 181      55.020  39.210  45.870  1.00  0.00           O  
ATOM   1954  H   GLY A 181      56.830  41.030  46.240  1.00  0.00           H  
ATOM   1955  N   VAL A 182      55.950  37.160  45.690  1.00  0.00           N  
ATOM   1956  CA  VAL A 182      54.770  36.230  45.600  1.00  0.00           C  
ATOM   1957  C   VAL A 182      54.890  35.010  46.630  1.00  0.00           C  
ATOM   1958  O   VAL A 182      55.970  34.550  46.990  1.00  0.00           O  
ATOM   1959  CB  VAL A 182      54.650  35.640  44.170  1.00  0.00           C  
ATOM   1960  CG1 VAL A 182      54.540  36.790  43.120  1.00  0.00           C  
ATOM   1961  CG2 VAL A 182      55.730  34.660  43.830  1.00  0.00           C  
ATOM   1962  H   VAL A 182      56.780  36.640  45.920  1.00  0.00           H  
ATOM   1963  N   PRO A 183      53.720  34.460  47.000  1.00  0.00           N  
ATOM   1964  CA  PRO A 183      53.680  33.190  47.750  1.00  0.00           C  
ATOM   1965  C   PRO A 183      54.370  31.980  47.060  1.00  0.00           C  
ATOM   1966  O   PRO A 183      54.280  31.690  45.860  1.00  0.00           O  
ATOM   1967  CB  PRO A 183      52.260  32.880  48.160  1.00  0.00           C  
ATOM   1968  CG  PRO A 183      51.500  34.150  47.940  1.00  0.00           C  
ATOM   1969  CD  PRO A 183      52.340  35.110  47.050  1.00  0.00           C  
ATOM   1970  N   SER A 184      55.010  31.270  47.970  1.00  0.00           N  
ATOM   1971  CA  SER A 184      55.570  29.970  47.540  1.00  0.00           C  
ATOM   1972  C   SER A 184      54.510  28.980  46.950  1.00  0.00           C  
ATOM   1973  O   SER A 184      54.340  28.730  45.790  1.00  0.00           O  
ATOM   1974  CB  SER A 184      56.480  29.240  48.550  1.00  0.00           C  
ATOM   1975  OG  SER A 184      57.230  28.280  47.790  1.00  0.00           O  
ATOM   1976  H   SER A 184      55.220  31.590  48.900  1.00  0.00           H  
ATOM   1977  HG  SER A 184      58.020  28.020  48.350  1.00  0.00           H  
ATOM   1978  N   ASP A 185      53.720  28.400  47.880  1.00  0.00           N  
ATOM   1979  CA  ASP A 185      52.600  27.460  47.510  1.00  0.00           C  
ATOM   1980  C   ASP A 185      51.270  28.190  47.670  1.00  0.00           C  
ATOM   1981  O   ASP A 185      50.930  28.820  48.750  1.00  0.00           O  
ATOM   1982  CB  ASP A 185      52.620  26.320  48.450  1.00  0.00           C  
ATOM   1983  CG  ASP A 185      51.600  25.230  48.070  1.00  0.00           C  
ATOM   1984  OD1 ASP A 185      51.930  24.150  47.600  1.00  0.00           O  
ATOM   1985  OD2 ASP A 185      50.400  25.440  48.300  1.00  0.00           O1-
ATOM   1986  H   ASP A 185      54.110  28.360  48.800  1.00  0.00           H  
ATOM   1987  N   PRO A 186      50.460  28.210  46.570  1.00  0.00           N  
ATOM   1988  CA  PRO A 186      49.220  28.990  46.470  1.00  0.00           C  
ATOM   1989  C   PRO A 186      48.000  28.590  47.290  1.00  0.00           C  
ATOM   1990  O   PRO A 186      47.020  29.290  47.360  1.00  0.00           O  
ATOM   1991  CB  PRO A 186      48.930  29.090  45.020  1.00  0.00           C  
ATOM   1992  CG  PRO A 186      49.370  27.690  44.560  1.00  0.00           C  
ATOM   1993  CD  PRO A 186      50.610  27.410  45.330  1.00  0.00           C  
ATOM   1994  N   GLY A 187      48.170  27.480  47.960  1.00  0.00           N  
ATOM   1995  CA  GLY A 187      47.030  26.850  48.690  1.00  0.00           C  
ATOM   1996  C   GLY A 187      46.140  27.790  49.460  1.00  0.00           C  
ATOM   1997  O   GLY A 187      44.910  27.810  49.280  1.00  0.00           O  
ATOM   1998  H   GLY A 187      48.980  26.900  47.990  1.00  0.00           H  
ATOM   1999  N   GLY A 188      46.740  28.680  50.270  1.00  0.00           N  
ATOM   2000  CA  GLY A 188      45.970  29.830  50.910  1.00  0.00           C  
ATOM   2001  C   GLY A 188      45.150  30.740  50.030  1.00  0.00           C  
ATOM   2002  O   GLY A 188      43.990  30.970  50.450  1.00  0.00           O  
ATOM   2003  H   GLY A 188      47.520  28.430  50.840  1.00  0.00           H  
ATOM   2004  N   VAL A 189      45.740  31.410  49.080  1.00  0.00           N  
ATOM   2005  CA  VAL A 189      45.090  32.290  48.110  1.00  0.00           C  
ATOM   2006  C   VAL A 189      44.030  31.620  47.230  1.00  0.00           C  
ATOM   2007  O   VAL A 189      42.900  32.120  47.100  1.00  0.00           O  
ATOM   2008  CB  VAL A 189      45.940  33.290  47.210  1.00  0.00           C  
ATOM   2009  CG1 VAL A 189      46.470  34.470  48.010  1.00  0.00           C  
ATOM   2010  CG2 VAL A 189      47.050  32.410  46.720  1.00  0.00           C  
ATOM   2011  H   VAL A 189      46.740  31.340  49.030  1.00  0.00           H  
ATOM   2012  N   LEU A 190      44.190  30.340  47.020  1.00  0.00           N  
ATOM   2013  CA  LEU A 190      43.180  29.410  46.440  1.00  0.00           C  
ATOM   2014  C   LEU A 190      41.900  29.350  47.310  1.00  0.00           C  
ATOM   2015  O   LEU A 190      40.820  29.670  46.840  1.00  0.00           O  
ATOM   2016  CB  LEU A 190      43.870  28.150  46.130  1.00  0.00           C  
ATOM   2017  CG  LEU A 190      44.720  28.170  44.800  1.00  0.00           C  
ATOM   2018  CD1 LEU A 190      45.670  26.980  44.740  1.00  0.00           C  
ATOM   2019  CD2 LEU A 190      43.850  27.920  43.600  1.00  0.00           C  
ATOM   2020  H   LEU A 190      45.030  29.860  47.240  1.00  0.00           H  
ATOM   2021  N   ASP A 191      42.080  29.020  48.610  1.00  0.00           N  
ATOM   2022  CA  ASP A 191      40.990  29.180  49.610  1.00  0.00           C  
ATOM   2023  C   ASP A 191      40.400  30.640  49.640  1.00  0.00           C  
ATOM   2024  O   ASP A 191      39.250  30.840  49.250  1.00  0.00           O  
ATOM   2025  CB  ASP A 191      41.640  28.670  50.870  1.00  0.00           C  
ATOM   2026  CG  ASP A 191      40.770  28.740  52.070  1.00  0.00           C  
ATOM   2027  OD1 ASP A 191      40.010  27.780  52.240  1.00  0.00           O  
ATOM   2028  OD2 ASP A 191      41.180  29.390  53.000  1.00  0.00           O1-
ATOM   2029  H   ASP A 191      42.810  28.410  48.930  1.00  0.00           H  
ATOM   2030  N   PHE A 192      41.190  31.650  49.880  1.00  0.00           N  
ATOM   2031  CA  PHE A 192      40.710  33.070  49.810  1.00  0.00           C  
ATOM   2032  C   PHE A 192      39.740  33.340  48.630  1.00  0.00           C  
ATOM   2033  O   PHE A 192      38.540  33.550  48.750  1.00  0.00           O  
ATOM   2034  CB  PHE A 192      41.950  33.990  49.790  1.00  0.00           C  
ATOM   2035  CG  PHE A 192      41.580  35.420  49.720  1.00  0.00           C  
ATOM   2036  CD1 PHE A 192      41.350  36.120  50.870  1.00  0.00           C  
ATOM   2037  CD2 PHE A 192      41.620  36.140  48.520  1.00  0.00           C  
ATOM   2038  CE1 PHE A 192      41.210  37.530  50.790  1.00  0.00           C  
ATOM   2039  CE2 PHE A 192      41.540  37.510  48.470  1.00  0.00           C  
ATOM   2040  CZ  PHE A 192      41.320  38.230  49.640  1.00  0.00           C  
ATOM   2041  H   PHE A 192      42.170  31.530  50.070  1.00  0.00           H  
ATOM   2042  HD1 PHE A 192      41.340  35.650  51.860  1.00  0.00           H  
ATOM   2043  HD2 PHE A 192      41.960  35.590  47.640  1.00  0.00           H  
ATOM   2044  HE1 PHE A 192      41.280  37.950  51.790  1.00  0.00           H  
ATOM   2045  HE2 PHE A 192      41.380  37.860  47.450  1.00  0.00           H  
ATOM   2046  HZ  PHE A 192      41.390  39.320  49.720  1.00  0.00           H  
ATOM   2047  N   LEU A 193      40.320  33.150  47.440  1.00  0.00           N  
ATOM   2048  CA  LEU A 193      39.630  33.370  46.170  1.00  0.00           C  
ATOM   2049  C   LEU A 193      38.350  32.510  45.990  1.00  0.00           C  
ATOM   2050  O   LEU A 193      37.330  32.960  45.460  1.00  0.00           O  
ATOM   2051  CB  LEU A 193      40.670  33.150  45.030  1.00  0.00           C  
ATOM   2052  CG  LEU A 193      40.300  33.910  43.750  1.00  0.00           C  
ATOM   2053  CD1 LEU A 193      40.050  35.400  43.970  1.00  0.00           C  
ATOM   2054  CD2 LEU A 193      41.200  33.610  42.530  1.00  0.00           C  
ATOM   2055  H   LEU A 193      41.290  32.910  47.380  1.00  0.00           H  
ATOM   2056  N   GLU A 194      38.350  31.260  46.510  1.00  0.00           N  
ATOM   2057  CA  GLU A 194      37.180  30.370  46.600  1.00  0.00           C  
ATOM   2058  C   GLU A 194      36.140  30.930  47.580  1.00  0.00           C  
ATOM   2059  O   GLU A 194      35.000  31.140  47.100  1.00  0.00           O  
ATOM   2060  CB  GLU A 194      37.690  29.020  47.080  1.00  0.00           C  
ATOM   2061  CG  GLU A 194      36.730  27.860  46.820  1.00  0.00           C  
ATOM   2062  CD  GLU A 194      36.720  27.430  45.330  1.00  0.00           C  
ATOM   2063  OE1 GLU A 194      35.660  26.940  44.940  1.00  0.00           O  
ATOM   2064  OE2 GLU A 194      37.760  27.310  44.560  1.00  0.00           O1-
ATOM   2065  H   GLU A 194      39.200  30.820  46.810  1.00  0.00           H  
ATOM   2066  N   GLU A 195      36.560  31.410  48.730  1.00  0.00           N  
ATOM   2067  CA  GLU A 195      35.590  32.060  49.600  1.00  0.00           C  
ATOM   2068  C   GLU A 195      34.930  33.340  49.030  1.00  0.00           C  
ATOM   2069  O   GLU A 195      33.810  33.770  49.260  1.00  0.00           O  
ATOM   2070  CB  GLU A 195      36.230  32.370  50.940  1.00  0.00           C  
ATOM   2071  CG  GLU A 195      36.680  31.250  51.800  1.00  0.00           C  
ATOM   2072  CD  GLU A 195      35.510  30.490  52.420  1.00  0.00           C  
ATOM   2073  OE1 GLU A 195      35.330  29.310  52.060  1.00  0.00           O  
ATOM   2074  OE2 GLU A 195      34.940  31.060  53.350  1.00  0.00           O1-
ATOM   2075  H   GLU A 195      37.490  31.600  49.050  1.00  0.00           H  
ATOM   2076  N   VAL A 196      35.760  34.080  48.290  1.00  0.00           N  
ATOM   2077  CA  VAL A 196      35.200  35.220  47.580  1.00  0.00           C  
ATOM   2078  C   VAL A 196      34.100  34.790  46.520  1.00  0.00           C  
ATOM   2079  O   VAL A 196      33.080  35.480  46.570  1.00  0.00           O  
ATOM   2080  CB  VAL A 196      36.240  36.260  47.080  1.00  0.00           C  
ATOM   2081  CG1 VAL A 196      35.670  37.370  46.340  1.00  0.00           C  
ATOM   2082  CG2 VAL A 196      37.090  36.800  48.290  1.00  0.00           C  
ATOM   2083  H   VAL A 196      36.720  33.940  48.070  1.00  0.00           H  
ATOM   2084  N   HIS A 197      34.330  33.710  45.760  1.00  0.00           N  
ATOM   2085  CA  HIS A 197      33.340  33.240  44.800  1.00  0.00           C  
ATOM   2086  C   HIS A 197      32.070  32.790  45.600  1.00  0.00           C  
ATOM   2087  O   HIS A 197      30.910  33.200  45.320  1.00  0.00           O  
ATOM   2088  CB  HIS A 197      33.920  32.120  43.960  1.00  0.00           C  
ATOM   2089  CG  HIS A 197      33.000  31.770  42.760  1.00  0.00           C  
ATOM   2090  CD2 HIS A 197      31.980  30.950  42.730  1.00  0.00           C  
ATOM   2091  ND1 HIS A 197      33.060  32.480  41.610  1.00  0.00           N  
ATOM   2092  CE1 HIS A 197      31.940  32.020  40.890  1.00  0.00           C  
ATOM   2093  NE2 HIS A 197      31.250  31.150  41.610  1.00  0.00           N  
ATOM   2094  H   HIS A 197      35.220  33.280  45.620  1.00  0.00           H  
ATOM   2095  HD2 HIS A 197      31.670  30.390  43.610  1.00  0.00           H  
ATOM   2096  HE1 HIS A 197      31.580  32.410  39.940  1.00  0.00           H  
ATOM   2097  HE2 HIS A 197      30.280  30.960  41.440  1.00  0.00           H  
ATOM   2098  N   HIS A 198      32.340  32.010  46.670  1.00  0.00           N  
ATOM   2099  CA  HIS A 198      31.220  31.720  47.620  1.00  0.00           C  
ATOM   2100  C   HIS A 198      30.320  32.850  48.290  1.00  0.00           C  
ATOM   2101  O   HIS A 198      29.080  32.810  48.190  1.00  0.00           O  
ATOM   2102  CB  HIS A 198      31.660  30.710  48.630  1.00  0.00           C  
ATOM   2103  CG  HIS A 198      31.910  29.300  48.080  1.00  0.00           C  
ATOM   2104  CD2 HIS A 198      33.130  28.870  47.910  1.00  0.00           C  
ATOM   2105  ND1 HIS A 198      31.030  28.460  47.520  1.00  0.00           N  
ATOM   2106  CE1 HIS A 198      31.750  27.430  47.020  1.00  0.00           C  
ATOM   2107  NE2 HIS A 198      33.030  27.700  47.260  1.00  0.00           N  
ATOM   2108  H   HIS A 198      33.210  31.570  46.860  1.00  0.00           H  
ATOM   2109  HD2 HIS A 198      34.010  29.210  48.460  1.00  0.00           H  
ATOM   2110  HE1 HIS A 198      31.380  26.480  46.630  1.00  0.00           H  
ATOM   2111  HE2 HIS A 198      33.750  27.050  47.000  1.00  0.00           H  
ATOM   2112  N   LYS A 199      30.940  33.920  48.690  1.00  0.00           N  
ATOM   2113  CA  LYS A 199      30.160  35.110  49.020  1.00  0.00           C  
ATOM   2114  C   LYS A 199      29.600  35.930  47.820  1.00  0.00           C  
ATOM   2115  O   LYS A 199      28.370  36.170  47.750  1.00  0.00           O  
ATOM   2116  CB  LYS A 199      30.980  35.970  49.980  1.00  0.00           C  
ATOM   2117  CG  LYS A 199      30.180  36.900  50.800  1.00  0.00           C  
ATOM   2118  CD  LYS A 199      29.650  36.200  52.030  1.00  0.00           C  
ATOM   2119  CE  LYS A 199      30.800  35.780  52.980  1.00  0.00           C  
ATOM   2120  NZ  LYS A 199      30.280  34.950  54.040  1.00  0.00           N1+
ATOM   2121  H   LYS A 199      31.890  33.890  49.010  1.00  0.00           H  
ATOM   2122  HZ1 LYS A 199      29.960  34.110  53.590  1.00  0.00           H  
ATOM   2123  HZ2 LYS A 199      30.970  34.720  54.730  1.00  0.00           H  
ATOM   2124  HZ3 LYS A 199      29.500  35.360  54.520  1.00  0.00           H  
ATOM   2125  N   GLN A 200      30.330  36.110  46.710  1.00  0.00           N  
ATOM   2126  CA  GLN A 200      29.950  36.810  45.490  1.00  0.00           C  
ATOM   2127  C   GLN A 200      28.740  36.110  44.710  1.00  0.00           C  
ATOM   2128  O   GLN A 200      27.860  36.810  44.220  1.00  0.00           O  
ATOM   2129  CB  GLN A 200      31.170  37.010  44.510  1.00  0.00           C  
ATOM   2130  CG  GLN A 200      30.890  37.760  43.240  1.00  0.00           C  
ATOM   2131  CD  GLN A 200      30.510  39.260  43.280  1.00  0.00           C  
ATOM   2132  NE2 GLN A 200      31.190  40.010  42.410  1.00  0.00           N  
ATOM   2133  OE1 GLN A 200      29.540  39.690  43.910  1.00  0.00           O  
ATOM   2134  H   GLN A 200      31.250  35.720  46.650  1.00  0.00           H  
ATOM   2135 1HE2 GLN A 200      31.940  39.590  41.890  1.00  0.00           H  
ATOM   2136 2HE2 GLN A 200      30.770  40.910  42.250  1.00  0.00           H  
ATOM   2137  N   GLU A 201      28.720  34.780  44.770  1.00  0.00           N  
ATOM   2138  CA  GLU A 201      27.600  33.920  44.160  1.00  0.00           C  
ATOM   2139  C   GLU A 201      26.410  33.820  45.120  1.00  0.00           C  
ATOM   2140  O   GLU A 201      25.250  33.670  44.690  1.00  0.00           O  
ATOM   2141  CB  GLU A 201      28.020  32.460  43.820  1.00  0.00           C  
ATOM   2142  CG  GLU A 201      27.230  31.640  42.850  1.00  0.00           C  
ATOM   2143  CD  GLU A 201      28.050  31.510  41.540  1.00  0.00           C  
ATOM   2144  OE1 GLU A 201      28.650  30.470  41.350  1.00  0.00           O  
ATOM   2145  OE2 GLU A 201      27.860  32.320  40.590  1.00  0.00           O1-
ATOM   2146  H   GLU A 201      29.520  34.280  45.100  1.00  0.00           H  
ATOM   2147  N   SER A 202      26.630  33.970  46.460  1.00  0.00           N  
ATOM   2148  CA  SER A 202      25.450  34.100  47.330  1.00  0.00           C  
ATOM   2149  C   SER A 202      24.650  35.420  47.210  1.00  0.00           C  
ATOM   2150  O   SER A 202      23.410  35.340  47.340  1.00  0.00           O  
ATOM   2151  CB  SER A 202      25.890  33.910  48.740  1.00  0.00           C  
ATOM   2152  OG  SER A 202      26.820  34.860  49.290  1.00  0.00           O  
ATOM   2153  H   SER A 202      27.500  33.900  46.940  1.00  0.00           H  
ATOM   2154  HG  SER A 202      27.510  35.160  48.630  1.00  0.00           H  
ATOM   2155  N   ILE A 203      25.410  36.520  46.900  1.00  0.00           N  
ATOM   2156  CA  ILE A 203      24.950  37.900  46.660  1.00  0.00           C  
ATOM   2157  C   ILE A 203      24.250  38.140  45.350  1.00  0.00           C  
ATOM   2158  O   ILE A 203      24.840  37.970  44.320  1.00  0.00           O  
ATOM   2159  CB  ILE A 203      26.110  38.880  46.910  1.00  0.00           C  
ATOM   2160  CG1 ILE A 203      26.660  38.680  48.350  1.00  0.00           C  
ATOM   2161  CG2 ILE A 203      25.700  40.370  46.760  1.00  0.00           C  
ATOM   2162  CD  ILE A 203      27.950  39.370  48.770  1.00  0.00           C  
ATOM   2163  H   ILE A 203      26.390  36.460  46.750  1.00  0.00           H  
ATOM   2164  N   MET A 204      22.970  38.420  45.430  1.00  0.00           N  
ATOM   2165  CA  MET A 204      22.190  38.870  44.220  1.00  0.00           C  
ATOM   2166  C   MET A 204      22.570  40.280  43.910  1.00  0.00           C  
ATOM   2167  O   MET A 204      23.090  41.040  44.750  1.00  0.00           O  
ATOM   2168  CB  MET A 204      20.690  38.540  44.320  1.00  0.00           C  
ATOM   2169  CG  MET A 204      20.490  37.020  44.380  1.00  0.00           C  
ATOM   2170  SD  MET A 204      20.080  36.400  46.060  1.00  0.00           S  
ATOM   2171  CE  MET A 204      20.380  34.670  45.880  1.00  0.00           C  
ATOM   2172  H   MET A 204      22.580  38.160  46.320  1.00  0.00           H  
ATOM   2173  N   ASP A 205      22.210  40.750  42.680  1.00  0.00           N  
ATOM   2174  CA  ASP A 205      22.370  42.120  42.150  1.00  0.00           C  
ATOM   2175  C   ASP A 205      23.790  42.710  42.100  1.00  0.00           C  
ATOM   2176  O   ASP A 205      24.030  43.820  41.620  1.00  0.00           O  
ATOM   2177  CB  ASP A 205      21.400  43.000  42.950  1.00  0.00           C  
ATOM   2178  CG  ASP A 205      19.940  42.720  42.460  1.00  0.00           C  
ATOM   2179  OD1 ASP A 205      19.610  43.280  41.430  1.00  0.00           O  
ATOM   2180  OD2 ASP A 205      19.140  42.140  43.230  1.00  0.00           O1-
ATOM   2181  H   ASP A 205      21.610  40.160  42.140  1.00  0.00           H  
ATOM   2182  N   ALA A 206      24.750  42.080  42.720  1.00  0.00           N  
ATOM   2183  CA  ALA A 206      26.180  42.520  42.890  1.00  0.00           C  
ATOM   2184  C   ALA A 206      26.950  42.880  41.660  1.00  0.00           C  
ATOM   2185  O   ALA A 206      26.830  42.230  40.590  1.00  0.00           O  
ATOM   2186  CB  ALA A 206      26.890  41.380  43.620  1.00  0.00           C  
ATOM   2187  H   ALA A 206      24.570  41.190  43.140  1.00  0.00           H  
ATOM   2188  N   GLY A 207      27.830  43.880  41.720  1.00  0.00           N  
ATOM   2189  CA  GLY A 207      28.650  44.310  40.550  1.00  0.00           C  
ATOM   2190  C   GLY A 207      30.060  43.730  40.230  1.00  0.00           C  
ATOM   2191  O   GLY A 207      30.250  42.550  40.540  1.00  0.00           O  
ATOM   2192  H   GLY A 207      27.730  44.460  42.520  1.00  0.00           H  
ATOM   2193  N   PRO A 208      30.940  44.660  39.800  1.00  0.00           N  
ATOM   2194  CA  PRO A 208      32.290  44.350  39.270  1.00  0.00           C  
ATOM   2195  C   PRO A 208      33.180  43.710  40.360  1.00  0.00           C  
ATOM   2196  O   PRO A 208      33.240  44.300  41.480  1.00  0.00           O  
ATOM   2197  CB  PRO A 208      32.810  45.720  38.890  1.00  0.00           C  
ATOM   2198  CG  PRO A 208      31.610  46.480  38.410  1.00  0.00           C  
ATOM   2199  CD  PRO A 208      30.620  46.080  39.530  1.00  0.00           C  
ATOM   2200  N   VAL A 209      33.840  42.580  40.020  1.00  0.00           N  
ATOM   2201  CA  VAL A 209      34.900  41.910  40.800  1.00  0.00           C  
ATOM   2202  C   VAL A 209      36.090  42.790  40.730  1.00  0.00           C  
ATOM   2203  O   VAL A 209      36.790  42.880  39.710  1.00  0.00           O  
ATOM   2204  CB  VAL A 209      35.320  40.570  40.140  1.00  0.00           C  
ATOM   2205  CG1 VAL A 209      36.570  39.890  40.710  1.00  0.00           C  
ATOM   2206  CG2 VAL A 209      34.130  39.710  39.970  1.00  0.00           C  
ATOM   2207  H   VAL A 209      33.820  42.200  39.090  1.00  0.00           H  
ATOM   2208  N   VAL A 210      36.180  43.560  41.840  1.00  0.00           N  
ATOM   2209  CA  VAL A 210      37.240  44.620  41.990  1.00  0.00           C  
ATOM   2210  C   VAL A 210      38.420  44.150  42.930  1.00  0.00           C  
ATOM   2211  O   VAL A 210      38.300  43.860  44.110  1.00  0.00           O  
ATOM   2212  CB  VAL A 210      36.630  45.950  42.540  1.00  0.00           C  
ATOM   2213  CG1 VAL A 210      37.710  46.990  42.830  1.00  0.00           C  
ATOM   2214  CG2 VAL A 210      35.810  46.540  41.490  1.00  0.00           C  
ATOM   2215  H   VAL A 210      35.680  43.210  42.630  1.00  0.00           H  
ATOM   2216  N   VAL A 211      39.660  44.270  42.330  1.00  0.00           N  
ATOM   2217  CA  VAL A 211      40.850  43.780  42.940  1.00  0.00           C  
ATOM   2218  C   VAL A 211      41.810  44.950  43.120  1.00  0.00           C  
ATOM   2219  O   VAL A 211      42.260  45.520  42.150  1.00  0.00           O  
ATOM   2220  CB  VAL A 211      41.460  42.590  42.120  1.00  0.00           C  
ATOM   2221  CG1 VAL A 211      42.540  41.760  42.810  1.00  0.00           C  
ATOM   2222  CG2 VAL A 211      40.470  41.680  41.410  1.00  0.00           C  
ATOM   2223  H   VAL A 211      39.690  44.750  41.460  1.00  0.00           H  
ATOM   2224  N   HIS A 212      42.370  45.200  44.330  1.00  0.00           N  
ATOM   2225  CA  HIS A 212      43.360  46.300  44.570  1.00  0.00           C  
ATOM   2226  C   HIS A 212      44.750  46.130  45.180  1.00  0.00           C  
ATOM   2227  O   HIS A 212      44.990  45.620  46.270  1.00  0.00           O  
ATOM   2228  CB  HIS A 212      42.690  47.580  45.150  1.00  0.00           C  
ATOM   2229  CG  HIS A 212      42.360  47.550  46.650  1.00  0.00           C  
ATOM   2230  CD2 HIS A 212      41.100  47.320  47.050  1.00  0.00           C  
ATOM   2231  ND1 HIS A 212      42.770  48.480  47.460  1.00  0.00           N  
ATOM   2232  CE1 HIS A 212      41.810  48.890  48.290  1.00  0.00           C  
ATOM   2233  NE2 HIS A 212      40.760  48.100  48.040  1.00  0.00           N  
ATOM   2234  H   HIS A 212      42.040  44.700  45.130  1.00  0.00           H  
ATOM   2235  HD2 HIS A 212      40.510  46.490  46.680  1.00  0.00           H  
ATOM   2236  HE1 HIS A 212      41.810  49.800  48.890  1.00  0.00           H  
ATOM   2237  HE2 HIS A 212      39.880  48.060  48.530  1.00  0.00           H  
ATOM   2238  N   SER A 213      45.660  46.910  44.520  1.00  0.00           N  
ATOM   2239  CA  SER A 213      47.150  46.910  44.680  1.00  0.00           C  
ATOM   2240  C   SER A 213      47.790  48.290  44.610  1.00  0.00           C  
ATOM   2241  O   SER A 213      47.100  49.210  44.240  1.00  0.00           O  
ATOM   2242  CB  SER A 213      47.910  45.920  43.790  1.00  0.00           C  
ATOM   2243  OG  SER A 213      49.210  45.700  44.220  1.00  0.00           O  
ATOM   2244  H   SER A 213      45.300  47.530  43.820  1.00  0.00           H  
ATOM   2245  HG  SER A 213      49.790  45.840  43.410  1.00  0.00           H  
ATOM   2246  N   SER A 214      49.010  48.420  44.910  1.00  0.00           N  
ATOM   2247  CA  SER A 214      49.650  49.740  44.970  1.00  0.00           C  
ATOM   2248  C   SER A 214      49.930  50.470  43.690  1.00  0.00           C  
ATOM   2249  O   SER A 214      50.230  51.690  43.770  1.00  0.00           O  
ATOM   2250  CB  SER A 214      51.030  49.540  45.670  1.00  0.00           C  
ATOM   2251  OG  SER A 214      52.060  49.090  44.730  1.00  0.00           O  
ATOM   2252  H   SER A 214      49.590  47.600  44.820  1.00  0.00           H  
ATOM   2253  HG  SER A 214      51.680  48.320  44.220  1.00  0.00           H  
ATOM   2254  N   ALA A 215      49.830  49.770  42.520  1.00  0.00           N  
ATOM   2255  CA  ALA A 215      49.710  50.490  41.280  1.00  0.00           C  
ATOM   2256  C   ALA A 215      48.390  50.170  40.570  1.00  0.00           C  
ATOM   2257  O   ALA A 215      47.800  51.010  39.920  1.00  0.00           O  
ATOM   2258  CB  ALA A 215      50.790  50.000  40.260  1.00  0.00           C  
ATOM   2259  H   ALA A 215      50.110  48.810  42.510  1.00  0.00           H  
ATOM   2260  N   GLY A 216      48.040  48.880  40.680  1.00  0.00           N  
ATOM   2261  CA  GLY A 216      46.810  48.350  40.140  1.00  0.00           C  
ATOM   2262  C   GLY A 216      46.980  47.150  39.180  1.00  0.00           C  
ATOM   2263  O   GLY A 216      46.040  46.430  38.820  1.00  0.00           O  
ATOM   2264  H   GLY A 216      48.670  48.180  41.000  1.00  0.00           H  
ATOM   2265  N   ILE A 217      48.240  47.010  38.740  1.00  0.00           N  
ATOM   2266  CA  ILE A 217      48.580  46.060  37.640  1.00  0.00           C  
ATOM   2267  C   ILE A 217      49.310  44.690  37.920  1.00  0.00           C  
ATOM   2268  O   ILE A 217      49.090  43.730  37.190  1.00  0.00           O  
ATOM   2269  CB  ILE A 217      49.380  46.840  36.580  1.00  0.00           C  
ATOM   2270  CG1 ILE A 217      50.570  47.610  37.030  1.00  0.00           C  
ATOM   2271  CG2 ILE A 217      48.370  47.590  35.720  1.00  0.00           C  
ATOM   2272  CD  ILE A 217      51.310  48.200  35.790  1.00  0.00           C  
ATOM   2273  H   ILE A 217      49.030  47.360  39.240  1.00  0.00           H  
ATOM   2274  N   GLY A 218      50.040  44.720  38.990  1.00  0.00           N  
ATOM   2275  CA  GLY A 218      50.930  43.590  39.290  1.00  0.00           C  
ATOM   2276  C   GLY A 218      50.340  42.520  40.180  1.00  0.00           C  
ATOM   2277  O   GLY A 218      49.970  41.480  39.620  1.00  0.00           O  
ATOM   2278  H   GLY A 218      50.060  45.450  39.670  1.00  0.00           H  
ATOM   2279  N   ARG A 219      50.100  42.780  41.470  1.00  0.00           N  
ATOM   2280  CA  ARG A 219      49.630  41.740  42.390  1.00  0.00           C  
ATOM   2281  C   ARG A 219      48.170  41.280  42.260  1.00  0.00           C  
ATOM   2282  O   ARG A 219      47.920  40.080  42.470  1.00  0.00           O  
ATOM   2283  CB  ARG A 219      49.830  42.130  43.860  1.00  0.00           C  
ATOM   2284  CG  ARG A 219      51.210  41.860  44.490  1.00  0.00           C  
ATOM   2285  CD  ARG A 219      51.680  42.980  45.490  1.00  0.00           C  
ATOM   2286  NE  ARG A 219      52.100  44.250  44.830  1.00  0.00           N  
ATOM   2287  CZ  ARG A 219      53.110  45.040  45.270  1.00  0.00           C  
ATOM   2288  NH1 ARG A 219      53.680  44.770  46.400  1.00  0.00           N1+
ATOM   2289  NH2 ARG A 219      53.480  46.050  44.540  1.00  0.00           N  
ATOM   2290  H   ARG A 219      50.190  43.720  41.810  1.00  0.00           H  
ATOM   2291  HE  ARG A 219      51.700  44.360  43.920  1.00  0.00           H  
ATOM   2292 1HH1 ARG A 219      53.380  43.950  46.900  1.00  0.00           H  
ATOM   2293 2HH1 ARG A 219      54.330  45.380  46.850  1.00  0.00           H  
ATOM   2294 1HH2 ARG A 219      52.980  46.410  43.750  1.00  0.00           H  
ATOM   2295 2HH2 ARG A 219      54.220  46.550  45.000  1.00  0.00           H  
ATOM   2296  N   THR A 220      47.400  42.120  41.550  1.00  0.00           N  
ATOM   2297  CA  THR A 220      46.050  41.850  40.980  1.00  0.00           C  
ATOM   2298  C   THR A 220      45.900  40.980  39.660  1.00  0.00           C  
ATOM   2299  O   THR A 220      45.160  39.970  39.650  1.00  0.00           O  
ATOM   2300  CB  THR A 220      45.440  43.190  40.700  1.00  0.00           C  
ATOM   2301  CG2 THR A 220      45.300  44.010  41.970  1.00  0.00           C  
ATOM   2302  OG1 THR A 220      46.410  43.880  39.840  1.00  0.00           O  
ATOM   2303  H   THR A 220      47.550  43.100  41.480  1.00  0.00           H  
ATOM   2304  HG1 THR A 220      45.890  44.720  39.680  1.00  0.00           H  
ATOM   2305  N   GLY A 221      46.930  41.090  38.850  1.00  0.00           N  
ATOM   2306  CA  GLY A 221      47.170  40.240  37.650  1.00  0.00           C  
ATOM   2307  C   GLY A 221      47.140  38.720  37.630  1.00  0.00           C  
ATOM   2308  O   GLY A 221      46.460  38.090  36.830  1.00  0.00           O  
ATOM   2309  H   GLY A 221      47.570  41.830  39.080  1.00  0.00           H  
ATOM   2310  N   THR A 222      47.600  38.060  38.680  1.00  0.00           N  
ATOM   2311  CA  THR A 222      47.470  36.590  38.820  1.00  0.00           C  
ATOM   2312  C   THR A 222      46.010  36.120  39.110  1.00  0.00           C  
ATOM   2313  O   THR A 222      45.300  35.510  38.260  1.00  0.00           O  
ATOM   2314  CB  THR A 222      48.390  35.780  39.780  1.00  0.00           C  
ATOM   2315  CG2 THR A 222      49.760  35.860  39.220  1.00  0.00           C  
ATOM   2316  OG1 THR A 222      48.340  36.400  41.110  1.00  0.00           O  
ATOM   2317  H   THR A 222      48.050  38.480  39.460  1.00  0.00           H  
ATOM   2318  HG1 THR A 222      47.830  35.860  41.780  1.00  0.00           H  
ATOM   2319  N   PHE A 223      45.530  36.790  40.230  1.00  0.00           N  
ATOM   2320  CA  PHE A 223      44.100  36.730  40.580  1.00  0.00           C  
ATOM   2321  C   PHE A 223      43.070  36.870  39.430  1.00  0.00           C  
ATOM   2322  O   PHE A 223      42.320  35.910  39.150  1.00  0.00           O  
ATOM   2323  CB  PHE A 223      43.900  37.730  41.720  1.00  0.00           C  
ATOM   2324  CG  PHE A 223      44.420  37.180  43.060  1.00  0.00           C  
ATOM   2325  CD1 PHE A 223      45.450  37.880  43.640  1.00  0.00           C  
ATOM   2326  CD2 PHE A 223      43.840  36.080  43.630  1.00  0.00           C  
ATOM   2327  CE1 PHE A 223      45.720  37.650  44.920  1.00  0.00           C  
ATOM   2328  CE2 PHE A 223      44.210  35.880  44.950  1.00  0.00           C  
ATOM   2329  CZ  PHE A 223      45.040  36.710  45.660  1.00  0.00           C  
ATOM   2330  H   PHE A 223      46.060  37.320  40.880  1.00  0.00           H  
ATOM   2331  HD1 PHE A 223      46.040  38.590  43.060  1.00  0.00           H  
ATOM   2332  HD2 PHE A 223      43.410  35.240  43.090  1.00  0.00           H  
ATOM   2333  HE1 PHE A 223      46.350  38.330  45.480  1.00  0.00           H  
ATOM   2334  HE2 PHE A 223      43.970  34.900  45.370  1.00  0.00           H  
ATOM   2335  HZ  PHE A 223      44.940  36.830  46.740  1.00  0.00           H  
ATOM   2336  N   ILE A 224      43.210  37.820  38.570  1.00  0.00           N  
ATOM   2337  CA  ILE A 224      42.250  38.140  37.480  1.00  0.00           C  
ATOM   2338  C   ILE A 224      42.340  37.080  36.390  1.00  0.00           C  
ATOM   2339  O   ILE A 224      41.400  36.350  36.130  1.00  0.00           O  
ATOM   2340  CB  ILE A 224      42.480  39.550  36.880  1.00  0.00           C  
ATOM   2341  CG1 ILE A 224      42.470  40.560  38.060  1.00  0.00           C  
ATOM   2342  CG2 ILE A 224      41.410  40.100  36.000  1.00  0.00           C  
ATOM   2343  CD  ILE A 224      42.950  41.970  37.680  1.00  0.00           C  
ATOM   2344  H   ILE A 224      44.010  38.420  38.580  1.00  0.00           H  
ATOM   2345  N   VAL A 225      43.560  36.840  35.880  1.00  0.00           N  
ATOM   2346  CA  VAL A 225      43.750  35.840  34.850  1.00  0.00           C  
ATOM   2347  C   VAL A 225      43.350  34.400  35.250  1.00  0.00           C  
ATOM   2348  O   VAL A 225      42.650  33.740  34.470  1.00  0.00           O  
ATOM   2349  CB  VAL A 225      45.030  35.990  34.020  1.00  0.00           C  
ATOM   2350  CG1 VAL A 225      46.100  35.170  34.760  1.00  0.00           C  
ATOM   2351  CG2 VAL A 225      44.810  35.550  32.590  1.00  0.00           C  
ATOM   2352  H   VAL A 225      44.460  37.000  36.280  1.00  0.00           H  
ATOM   2353  N   ILE A 226      43.620  34.040  36.480  1.00  0.00           N  
ATOM   2354  CA  ILE A 226      43.330  32.640  36.990  1.00  0.00           C  
ATOM   2355  C   ILE A 226      41.830  32.560  37.300  1.00  0.00           C  
ATOM   2356  O   ILE A 226      41.210  31.640  36.770  1.00  0.00           O  
ATOM   2357  CB  ILE A 226      44.070  32.210  38.240  1.00  0.00           C  
ATOM   2358  CG1 ILE A 226      45.580  32.360  38.080  1.00  0.00           C  
ATOM   2359  CG2 ILE A 226      43.870  30.720  38.560  1.00  0.00           C  
ATOM   2360  CD  ILE A 226      46.260  32.440  39.510  1.00  0.00           C  
ATOM   2361  H   ILE A 226      44.010  34.700  37.130  1.00  0.00           H  
ATOM   2362  N   ASP A 227      41.130  33.550  37.890  1.00  0.00           N  
ATOM   2363  CA  ASP A 227      39.660  33.630  38.150  1.00  0.00           C  
ATOM   2364  C   ASP A 227      38.870  33.530  36.850  1.00  0.00           C  
ATOM   2365  O   ASP A 227      38.190  32.500  36.720  1.00  0.00           O  
ATOM   2366  CB  ASP A 227      39.550  35.050  38.690  1.00  0.00           C  
ATOM   2367  CG  ASP A 227      38.320  35.410  39.560  1.00  0.00           C  
ATOM   2368  OD1 ASP A 227      37.150  35.020  39.190  1.00  0.00           O  
ATOM   2369  OD2 ASP A 227      38.430  36.140  40.500  1.00  0.00           O1-
ATOM   2370  H   ASP A 227      41.640  34.350  38.220  1.00  0.00           H  
ATOM   2371  N   ILE A 228      39.300  34.250  35.760  1.00  0.00           N  
ATOM   2372  CA  ILE A 228      38.620  34.130  34.430  1.00  0.00           C  
ATOM   2373  C   ILE A 228      38.770  32.680  33.780  1.00  0.00           C  
ATOM   2374  O   ILE A 228      37.820  32.170  33.190  1.00  0.00           O  
ATOM   2375  CB  ILE A 228      39.180  35.230  33.600  1.00  0.00           C  
ATOM   2376  CG1 ILE A 228      38.800  36.590  34.200  1.00  0.00           C  
ATOM   2377  CG2 ILE A 228      38.690  35.080  32.180  1.00  0.00           C  
ATOM   2378  CD  ILE A 228      39.450  37.840  33.570  1.00  0.00           C  
ATOM   2379  H   ILE A 228      40.030  34.940  35.780  1.00  0.00           H  
ATOM   2380  N   LEU A 229      39.990  32.130  33.950  1.00  0.00           N  
ATOM   2381  CA  LEU A 229      40.350  30.760  33.520  1.00  0.00           C  
ATOM   2382  C   LEU A 229      39.580  29.710  34.260  1.00  0.00           C  
ATOM   2383  O   LEU A 229      38.640  29.240  33.550  1.00  0.00           O  
ATOM   2384  CB  LEU A 229      41.880  30.600  33.650  1.00  0.00           C  
ATOM   2385  CG  LEU A 229      42.500  29.640  32.650  1.00  0.00           C  
ATOM   2386  CD1 LEU A 229      42.330  30.160  31.240  1.00  0.00           C  
ATOM   2387  CD2 LEU A 229      43.960  29.340  32.950  1.00  0.00           C  
ATOM   2388  H   LEU A 229      40.730  32.640  34.390  1.00  0.00           H  
ATOM   2389  N   ILE A 230      39.670  29.560  35.580  1.00  0.00           N  
ATOM   2390  CA  ILE A 230      39.090  28.430  36.360  1.00  0.00           C  
ATOM   2391  C   ILE A 230      37.600  28.280  36.170  1.00  0.00           C  
ATOM   2392  O   ILE A 230      37.080  27.170  36.280  1.00  0.00           O  
ATOM   2393  CB  ILE A 230      39.510  28.540  37.840  1.00  0.00           C  
ATOM   2394  CG1 ILE A 230      39.170  29.730  38.790  1.00  0.00           C  
ATOM   2395  CG2 ILE A 230      40.960  28.020  37.810  1.00  0.00           C  
ATOM   2396  CD  ILE A 230      37.670  29.850  39.120  1.00  0.00           C  
ATOM   2397  H   ILE A 230      40.140  30.270  36.110  1.00  0.00           H  
ATOM   2398  N   ASP A 231      36.890  29.370  35.730  1.00  0.00           N  
ATOM   2399  CA  ASP A 231      35.440  29.260  35.300  1.00  0.00           C  
ATOM   2400  C   ASP A 231      35.230  28.110  34.260  1.00  0.00           C  
ATOM   2401  O   ASP A 231      34.380  27.230  34.540  1.00  0.00           O  
ATOM   2402  CB  ASP A 231      34.940  30.520  34.660  1.00  0.00           C  
ATOM   2403  CG  ASP A 231      33.400  30.510  34.490  1.00  0.00           C  
ATOM   2404  OD1 ASP A 231      32.660  30.760  35.510  1.00  0.00           O  
ATOM   2405  OD2 ASP A 231      32.910  30.500  33.340  1.00  0.00           O1-
ATOM   2406  H   ASP A 231      37.390  30.210  35.510  1.00  0.00           H  
ATOM   2407  N   ILE A 232      36.160  27.960  33.320  1.00  0.00           N  
ATOM   2408  CA  ILE A 232      35.980  26.920  32.240  1.00  0.00           C  
ATOM   2409  C   ILE A 232      36.120  25.470  32.750  1.00  0.00           C  
ATOM   2410  O   ILE A 232      35.150  24.720  32.540  1.00  0.00           O  
ATOM   2411  CB  ILE A 232      37.040  27.130  31.140  1.00  0.00           C  
ATOM   2412  CG1 ILE A 232      37.050  28.570  30.690  1.00  0.00           C  
ATOM   2413  CG2 ILE A 232      36.770  26.260  29.910  1.00  0.00           C  
ATOM   2414  CD  ILE A 232      38.310  28.950  29.830  1.00  0.00           C  
ATOM   2415  H   ILE A 232      36.950  28.560  33.300  1.00  0.00           H  
ATOM   2416  N   ILE A 233      37.050  25.290  33.660  1.00  0.00           N  
ATOM   2417  CA  ILE A 233      37.370  24.000  34.360  1.00  0.00           C  
ATOM   2418  C   ILE A 233      36.220  23.650  35.390  1.00  0.00           C  
ATOM   2419  O   ILE A 233      35.590  22.620  35.260  1.00  0.00           O  
ATOM   2420  CB  ILE A 233      38.730  24.140  35.000  1.00  0.00           C  
ATOM   2421  CG1 ILE A 233      39.860  24.150  33.970  1.00  0.00           C  
ATOM   2422  CG2 ILE A 233      39.030  23.080  36.070  1.00  0.00           C  
ATOM   2423  CD  ILE A 233      40.110  25.610  33.590  1.00  0.00           C  
ATOM   2424  H   ILE A 233      37.480  26.100  34.070  1.00  0.00           H  
ATOM   2425  N   ARG A 234      35.680  24.710  35.950  1.00  0.00           N  
ATOM   2426  CA  ARG A 234      34.620  24.560  36.990  1.00  0.00           C  
ATOM   2427  C   ARG A 234      33.260  24.170  36.360  1.00  0.00           C  
ATOM   2428  O   ARG A 234      32.470  23.460  37.050  1.00  0.00           O  
ATOM   2429  CB  ARG A 234      34.420  25.770  37.900  1.00  0.00           C  
ATOM   2430  CG  ARG A 234      35.520  26.070  38.930  1.00  0.00           C  
ATOM   2431  CD  ARG A 234      34.990  27.450  39.470  1.00  0.00           C  
ATOM   2432  NE  ARG A 234      35.400  27.760  40.830  1.00  0.00           N  
ATOM   2433  CZ  ARG A 234      35.190  28.930  41.390  1.00  0.00           C  
ATOM   2434  NH1 ARG A 234      34.480  29.950  40.780  1.00  0.00           N1+
ATOM   2435  NH2 ARG A 234      35.590  29.130  42.630  1.00  0.00           N  
ATOM   2436  H   ARG A 234      35.660  25.560  35.420  1.00  0.00           H  
ATOM   2437  HE  ARG A 234      35.920  27.040  41.290  1.00  0.00           H  
ATOM   2438 1HH1 ARG A 234      34.180  29.930  39.830  1.00  0.00           H  
ATOM   2439 2HH1 ARG A 234      34.300  30.780  41.320  1.00  0.00           H  
ATOM   2440 1HH2 ARG A 234      35.850  28.390  43.250  1.00  0.00           H  
ATOM   2441 2HH2 ARG A 234      35.760  30.070  42.940  1.00  0.00           H  
ATOM   2442  N   GLU A 235      32.980  24.590  35.120  1.00  0.00           N  
ATOM   2443  CA  GLU A 235      31.750  24.180  34.350  1.00  0.00           C  
ATOM   2444  C   GLU A 235      31.920  22.820  33.590  1.00  0.00           C  
ATOM   2445  O   GLU A 235      31.580  21.790  34.140  1.00  0.00           O  
ATOM   2446  CB  GLU A 235      31.340  25.330  33.440  1.00  0.00           C  
ATOM   2447  CG  GLU A 235      29.980  25.190  32.630  1.00  0.00           C  
ATOM   2448  CD  GLU A 235      30.130  25.940  31.350  1.00  0.00           C  
ATOM   2449  OE1 GLU A 235      30.570  25.310  30.320  1.00  0.00           O  
ATOM   2450  OE2 GLU A 235      29.880  27.190  31.350  1.00  0.00           O1-
ATOM   2451  H   GLU A 235      33.480  25.340  34.690  1.00  0.00           H  
ATOM   2452  N   LYS A 236      32.780  22.860  32.600  1.00  0.00           N  
ATOM   2453  CA  LYS A 236      33.140  21.750  31.640  1.00  0.00           C  
ATOM   2454  C   LYS A 236      33.900  20.530  32.270  1.00  0.00           C  
ATOM   2455  O   LYS A 236      33.920  19.470  31.610  1.00  0.00           O  
ATOM   2456  CB  LYS A 236      34.060  22.380  30.580  1.00  0.00           C  
ATOM   2457  CG  LYS A 236      33.310  23.510  29.830  1.00  0.00           C  
ATOM   2458  CD  LYS A 236      34.180  23.820  28.570  1.00  0.00           C  
ATOM   2459  CE  LYS A 236      33.430  24.840  27.710  1.00  0.00           C  
ATOM   2460  NZ  LYS A 236      34.100  25.430  26.560  1.00  0.00           N1+
ATOM   2461  H   LYS A 236      33.450  23.610  32.640  1.00  0.00           H  
ATOM   2462  HZ1 LYS A 236      33.450  25.620  25.820  1.00  0.00           H  
ATOM   2463  HZ2 LYS A 236      34.460  26.320  26.830  1.00  0.00           H  
ATOM   2464  HZ3 LYS A 236      34.830  24.850  26.180  1.00  0.00           H  
ATOM   2465  N   GLY A 237      34.580  20.670  33.390  1.00  0.00           N  
ATOM   2466  CA  GLY A 237      35.240  19.580  34.040  1.00  0.00           C  
ATOM   2467  C   GLY A 237      36.720  19.540  33.650  1.00  0.00           C  
ATOM   2468  O   GLY A 237      37.080  19.990  32.560  1.00  0.00           O  
ATOM   2469  H   GLY A 237      34.670  21.540  33.870  1.00  0.00           H  
ATOM   2470  N   VAL A 238      37.500  18.910  34.570  1.00  0.00           N  
ATOM   2471  CA  VAL A 238      39.000  18.970  34.680  1.00  0.00           C  
ATOM   2472  C   VAL A 238      39.700  18.570  33.340  1.00  0.00           C  
ATOM   2473  O   VAL A 238      40.850  18.970  33.210  1.00  0.00           O  
ATOM   2474  CB  VAL A 238      39.550  18.300  35.870  1.00  0.00           C  
ATOM   2475  CG1 VAL A 238      39.290  18.890  37.270  1.00  0.00           C  
ATOM   2476  CG2 VAL A 238      39.360  16.770  35.940  1.00  0.00           C  
ATOM   2477  H   VAL A 238      37.050  18.270  35.190  1.00  0.00           H  
ATOM   2478  N   ASP A 239      39.010  17.750  32.500  1.00  0.00           N  
ATOM   2479  CA  ASP A 239      39.550  17.350  31.210  1.00  0.00           C  
ATOM   2480  C   ASP A 239      39.510  18.400  30.080  1.00  0.00           C  
ATOM   2481  O   ASP A 239      40.300  18.170  29.130  1.00  0.00           O  
ATOM   2482  CB  ASP A 239      38.910  16.000  30.910  1.00  0.00           C  
ATOM   2483  CG  ASP A 239      39.490  14.850  31.710  1.00  0.00           C  
ATOM   2484  OD1 ASP A 239      38.880  14.510  32.770  1.00  0.00           O  
ATOM   2485  OD2 ASP A 239      40.570  14.350  31.280  1.00  0.00           O1-
ATOM   2486  H   ASP A 239      38.170  17.350  32.850  1.00  0.00           H  
ATOM   2487  N   CYS A 240      38.660  19.400  30.230  1.00  0.00           N  
ATOM   2488  CA  CYS A 240      38.340  20.390  29.170  1.00  0.00           C  
ATOM   2489  C   CYS A 240      39.510  21.050  28.450  1.00  0.00           C  
ATOM   2490  O   CYS A 240      40.610  21.110  28.980  1.00  0.00           O  
ATOM   2491  CB  CYS A 240      37.450  21.490  29.840  1.00  0.00           C  
ATOM   2492  SG  CYS A 240      38.190  22.790  30.850  1.00  0.00           S  
ATOM   2493  H   CYS A 240      38.100  19.490  31.060  1.00  0.00           H  
ATOM   2494  HG  CYS A 240      38.750  23.190  29.710  1.00  0.00           H  
ATOM   2495  N   ASP A 241      39.220  21.570  27.210  1.00  0.00           N  
ATOM   2496  CA  ASP A 241      40.160  22.490  26.520  1.00  0.00           C  
ATOM   2497  C   ASP A 241      40.160  23.910  27.060  1.00  0.00           C  
ATOM   2498  O   ASP A 241      39.110  24.340  27.640  1.00  0.00           O  
ATOM   2499  CB  ASP A 241      39.920  22.540  25.010  1.00  0.00           C  
ATOM   2500  CG  ASP A 241      40.140  21.160  24.410  1.00  0.00           C  
ATOM   2501  OD1 ASP A 241      41.280  20.780  24.080  1.00  0.00           O  
ATOM   2502  OD2 ASP A 241      39.090  20.630  24.030  1.00  0.00           O1-
ATOM   2503  H   ASP A 241      38.360  21.400  26.720  1.00  0.00           H  
ATOM   2504  N   ILE A 242      41.310  24.540  27.080  1.00  0.00           N  
ATOM   2505  CA  ILE A 242      41.170  25.960  27.540  1.00  0.00           C  
ATOM   2506  C   ILE A 242      41.840  26.860  26.440  1.00  0.00           C  
ATOM   2507  O   ILE A 242      42.970  26.570  26.080  1.00  0.00           O  
ATOM   2508  CB  ILE A 242      41.710  26.260  28.980  1.00  0.00           C  
ATOM   2509  CG1 ILE A 242      43.040  25.540  29.320  1.00  0.00           C  
ATOM   2510  CG2 ILE A 242      40.550  26.120  29.980  1.00  0.00           C  
ATOM   2511  CD  ILE A 242      43.480  26.180  30.690  1.00  0.00           C  
ATOM   2512  H   ILE A 242      42.240  24.170  27.130  1.00  0.00           H  
ATOM   2513  N   ASP A 243      41.360  28.100  26.350  1.00  0.00           N  
ATOM   2514  CA  ASP A 243      42.080  29.040  25.520  1.00  0.00           C  
ATOM   2515  C   ASP A 243      42.960  29.980  26.200  1.00  0.00           C  
ATOM   2516  O   ASP A 243      42.570  31.050  26.670  1.00  0.00           O  
ATOM   2517  CB  ASP A 243      41.060  29.790  24.650  1.00  0.00           C  
ATOM   2518  CG  ASP A 243      41.650  30.300  23.370  1.00  0.00           C  
ATOM   2519  OD1 ASP A 243      42.850  30.610  23.370  1.00  0.00           O  
ATOM   2520  OD2 ASP A 243      41.060  30.030  22.270  1.00  0.00           O1-
ATOM   2521  H   ASP A 243      40.430  28.400  26.550  1.00  0.00           H  
ATOM   2522  N   VAL A 244      44.200  29.530  26.290  1.00  0.00           N  
ATOM   2523  CA  VAL A 244      45.290  30.290  26.930  1.00  0.00           C  
ATOM   2524  C   VAL A 244      45.590  31.630  26.130  1.00  0.00           C  
ATOM   2525  O   VAL A 244      45.570  32.710  26.760  1.00  0.00           O  
ATOM   2526  CB  VAL A 244      46.510  29.440  27.340  1.00  0.00           C  
ATOM   2527  CG1 VAL A 244      47.610  30.340  27.770  1.00  0.00           C  
ATOM   2528  CG2 VAL A 244      46.030  28.550  28.480  1.00  0.00           C  
ATOM   2529  H   VAL A 244      44.420  28.730  25.730  1.00  0.00           H  
ATOM   2530  N   PRO A 245      45.750  31.700  24.800  1.00  0.00           N  
ATOM   2531  CA  PRO A 245      45.880  32.910  23.950  1.00  0.00           C  
ATOM   2532  C   PRO A 245      44.740  33.930  24.180  1.00  0.00           C  
ATOM   2533  O   PRO A 245      45.000  35.050  24.600  1.00  0.00           O  
ATOM   2534  CB  PRO A 245      45.760  32.250  22.540  1.00  0.00           C  
ATOM   2535  CG  PRO A 245      46.550  30.970  22.660  1.00  0.00           C  
ATOM   2536  CD  PRO A 245      45.980  30.450  23.980  1.00  0.00           C  
ATOM   2537  N   LYS A 246      43.490  33.540  23.890  1.00  0.00           N  
ATOM   2538  CA  LYS A 246      42.420  34.550  23.910  1.00  0.00           C  
ATOM   2539  C   LYS A 246      41.970  35.110  25.230  1.00  0.00           C  
ATOM   2540  O   LYS A 246      41.560  36.310  25.200  1.00  0.00           O  
ATOM   2541  CB  LYS A 246      41.210  34.080  23.100  1.00  0.00           C  
ATOM   2542  CG  LYS A 246      41.590  33.970  21.600  1.00  0.00           C  
ATOM   2543  CD  LYS A 246      40.580  33.010  20.810  1.00  0.00           C  
ATOM   2544  CE  LYS A 246      41.180  32.840  19.370  1.00  0.00           C  
ATOM   2545  NZ  LYS A 246      40.250  32.100  18.520  1.00  0.00           N1+
ATOM   2546  H   LYS A 246      43.190  32.590  23.800  1.00  0.00           H  
ATOM   2547  HZ1 LYS A 246      39.320  32.430  18.350  1.00  0.00           H  
ATOM   2548  HZ2 LYS A 246      40.650  32.010  17.610  1.00  0.00           H  
ATOM   2549  HZ3 LYS A 246      40.140  31.220  18.980  1.00  0.00           H  
ATOM   2550  N   THR A 247      42.290  34.400  26.300  1.00  0.00           N  
ATOM   2551  CA  THR A 247      42.150  34.950  27.660  1.00  0.00           C  
ATOM   2552  C   THR A 247      43.210  36.040  28.020  1.00  0.00           C  
ATOM   2553  O   THR A 247      42.870  37.100  28.500  1.00  0.00           O  
ATOM   2554  CB  THR A 247      42.310  33.900  28.760  1.00  0.00           C  
ATOM   2555  CG2 THR A 247      41.130  32.940  28.720  1.00  0.00           C  
ATOM   2556  OG1 THR A 247      43.530  33.180  28.600  1.00  0.00           O  
ATOM   2557  H   THR A 247      42.560  33.440  26.230  1.00  0.00           H  
ATOM   2558  HG1 THR A 247      43.390  32.490  27.880  1.00  0.00           H  
ATOM   2559  N   ILE A 248      44.450  35.800  27.650  1.00  0.00           N  
ATOM   2560  CA  ILE A 248      45.530  36.820  27.900  1.00  0.00           C  
ATOM   2561  C   ILE A 248      45.360  38.050  26.900  1.00  0.00           C  
ATOM   2562  O   ILE A 248      45.110  39.180  27.290  1.00  0.00           O  
ATOM   2563  CB  ILE A 248      46.860  36.050  27.930  1.00  0.00           C  
ATOM   2564  CG1 ILE A 248      46.860  35.140  29.150  1.00  0.00           C  
ATOM   2565  CG2 ILE A 248      48.020  37.060  27.830  1.00  0.00           C  
ATOM   2566  CD  ILE A 248      47.830  33.970  29.110  1.00  0.00           C  
ATOM   2567  H   ILE A 248      44.840  34.910  27.390  1.00  0.00           H  
ATOM   2568  N   GLN A 249      45.040  37.700  25.630  1.00  0.00           N  
ATOM   2569  CA  GLN A 249      44.660  38.630  24.540  1.00  0.00           C  
ATOM   2570  C   GLN A 249      43.550  39.680  24.960  1.00  0.00           C  
ATOM   2571  O   GLN A 249      43.960  40.810  25.050  1.00  0.00           O  
ATOM   2572  CB  GLN A 249      44.290  37.950  23.260  1.00  0.00           C  
ATOM   2573  CG  GLN A 249      44.080  39.000  22.200  1.00  0.00           C  
ATOM   2574  CD  GLN A 249      43.250  38.380  21.060  1.00  0.00           C  
ATOM   2575  NE2 GLN A 249      43.990  37.820  20.110  1.00  0.00           N  
ATOM   2576  OE1 GLN A 249      42.060  38.490  20.890  1.00  0.00           O  
ATOM   2577  H   GLN A 249      45.080  36.750  25.330  1.00  0.00           H  
ATOM   2578 1HE2 GLN A 249      44.970  37.710  20.270  1.00  0.00           H  
ATOM   2579 2HE2 GLN A 249      43.660  37.690  19.170  1.00  0.00           H  
ATOM   2580  N   MET A 250      42.540  39.200  25.650  1.00  0.00           N  
ATOM   2581  CA  MET A 250      41.410  39.960  26.200  1.00  0.00           C  
ATOM   2582  C   MET A 250      41.930  40.980  27.280  1.00  0.00           C  
ATOM   2583  O   MET A 250      41.420  42.110  27.230  1.00  0.00           O  
ATOM   2584  CB  MET A 250      40.360  38.990  26.780  1.00  0.00           C  
ATOM   2585  CG  MET A 250      39.300  38.750  25.740  1.00  0.00           C  
ATOM   2586  SD  MET A 250      37.950  39.880  25.740  1.00  0.00           S  
ATOM   2587  CE  MET A 250      37.090  38.920  24.540  1.00  0.00           C  
ATOM   2588  H   MET A 250      42.470  38.210  25.600  1.00  0.00           H  
ATOM   2589  N   VAL A 251      42.710  40.560  28.270  1.00  0.00           N  
ATOM   2590  CA  VAL A 251      43.140  41.430  29.410  1.00  0.00           C  
ATOM   2591  C   VAL A 251      44.200  42.420  28.920  1.00  0.00           C  
ATOM   2592  O   VAL A 251      44.040  43.550  29.270  1.00  0.00           O  
ATOM   2593  CB  VAL A 251      43.680  40.590  30.590  1.00  0.00           C  
ATOM   2594  CG1 VAL A 251      42.420  39.860  31.150  1.00  0.00           C  
ATOM   2595  CG2 VAL A 251      44.940  39.750  30.310  1.00  0.00           C  
ATOM   2596  H   VAL A 251      43.070  39.630  28.210  1.00  0.00           H  
ATOM   2597  N   ARG A 252      45.080  41.990  28.020  1.00  0.00           N  
ATOM   2598  CA  ARG A 252      46.070  42.940  27.590  1.00  0.00           C  
ATOM   2599  C   ARG A 252      45.480  44.050  26.650  1.00  0.00           C  
ATOM   2600  O   ARG A 252      45.650  45.240  26.940  1.00  0.00           O  
ATOM   2601  CB  ARG A 252      47.270  42.280  26.860  1.00  0.00           C  
ATOM   2602  CG  ARG A 252      47.750  41.010  27.700  1.00  0.00           C  
ATOM   2603  CD  ARG A 252      49.280  40.690  27.520  1.00  0.00           C  
ATOM   2604  NE  ARG A 252      50.070  41.530  28.430  1.00  0.00           N  
ATOM   2605  CZ  ARG A 252      50.950  40.960  29.290  1.00  0.00           C  
ATOM   2606  NH1 ARG A 252      50.920  39.660  29.650  1.00  0.00           N1+
ATOM   2607  NH2 ARG A 252      51.780  41.750  29.970  1.00  0.00           N  
ATOM   2608  H   ARG A 252      45.160  41.050  27.700  1.00  0.00           H  
ATOM   2609  HE  ARG A 252      49.960  42.510  28.260  1.00  0.00           H  
ATOM   2610 1HH1 ARG A 252      50.160  39.130  29.270  1.00  0.00           H  
ATOM   2611 2HH1 ARG A 252      51.690  39.340  30.210  1.00  0.00           H  
ATOM   2612 1HH2 ARG A 252      51.660  42.730  29.800  1.00  0.00           H  
ATOM   2613 2HH2 ARG A 252      52.300  41.570  30.800  1.00  0.00           H  
ATOM   2614  N   SER A 253      44.670  43.780  25.660  1.00  0.00           N  
ATOM   2615  CA  SER A 253      43.990  44.800  24.800  1.00  0.00           C  
ATOM   2616  C   SER A 253      43.030  45.820  25.450  1.00  0.00           C  
ATOM   2617  O   SER A 253      43.060  47.000  25.150  1.00  0.00           O  
ATOM   2618  CB  SER A 253      43.270  44.360  23.520  1.00  0.00           C  
ATOM   2619  OG  SER A 253      44.000  43.330  22.860  1.00  0.00           O  
ATOM   2620  H   SER A 253      44.620  42.860  25.270  1.00  0.00           H  
ATOM   2621  HG  SER A 253      43.650  43.150  21.940  1.00  0.00           H  
ATOM   2622  N   GLN A 254      42.340  45.370  26.480  1.00  0.00           N  
ATOM   2623  CA  GLN A 254      41.610  46.260  27.370  1.00  0.00           C  
ATOM   2624  C   GLN A 254      42.430  47.110  28.390  1.00  0.00           C  
ATOM   2625  O   GLN A 254      41.770  48.070  28.860  1.00  0.00           O  
ATOM   2626  CB  GLN A 254      40.420  45.480  27.970  1.00  0.00           C  
ATOM   2627  CG  GLN A 254      39.410  44.990  26.930  1.00  0.00           C  
ATOM   2628  CD  GLN A 254      38.330  44.020  27.420  1.00  0.00           C  
ATOM   2629  NE2 GLN A 254      38.600  42.740  27.500  1.00  0.00           N  
ATOM   2630  OE1 GLN A 254      37.250  44.410  27.900  1.00  0.00           O  
ATOM   2631  H   GLN A 254      42.220  44.410  26.710  1.00  0.00           H  
ATOM   2632 1HE2 GLN A 254      39.560  42.520  27.300  1.00  0.00           H  
ATOM   2633 2HE2 GLN A 254      37.900  42.060  27.700  1.00  0.00           H  
ATOM   2634  N   ARG A 255      43.540  46.650  28.980  1.00  0.00           N  
ATOM   2635  CA  ARG A 255      44.310  47.330  29.960  1.00  0.00           C  
ATOM   2636  C   ARG A 255      45.750  46.740  29.910  1.00  0.00           C  
ATOM   2637  O   ARG A 255      45.960  45.480  30.000  1.00  0.00           O  
ATOM   2638  CB  ARG A 255      43.850  47.070  31.390  1.00  0.00           C  
ATOM   2639  CG  ARG A 255      44.610  47.820  32.490  1.00  0.00           C  
ATOM   2640  CD  ARG A 255      44.530  49.370  32.320  1.00  0.00           C  
ATOM   2641  NE  ARG A 255      45.670  50.110  32.850  1.00  0.00           N  
ATOM   2642  CZ  ARG A 255      45.820  50.550  34.090  1.00  0.00           C  
ATOM   2643  NH1 ARG A 255      44.890  50.450  35.000  1.00  0.00           N1+
ATOM   2644  NH2 ARG A 255      47.040  50.640  34.590  1.00  0.00           N  
ATOM   2645  H   ARG A 255      43.920  45.780  28.670  1.00  0.00           H  
ATOM   2646  HE  ARG A 255      46.330  50.520  32.220  1.00  0.00           H  
ATOM   2647 1HH1 ARG A 255      43.980  50.110  34.780  1.00  0.00           H  
ATOM   2648 2HH1 ARG A 255      45.070  50.740  35.940  1.00  0.00           H  
ATOM   2649 1HH2 ARG A 255      47.870  50.440  34.060  1.00  0.00           H  
ATOM   2650 2HH2 ARG A 255      47.140  51.200  35.420  1.00  0.00           H  
ATOM   2651  N   SER A 256      46.670  47.630  29.570  1.00  0.00           N  
ATOM   2652  CA  SER A 256      48.100  47.340  29.630  1.00  0.00           C  
ATOM   2653  C   SER A 256      48.800  47.410  31.030  1.00  0.00           C  
ATOM   2654  O   SER A 256      48.320  48.040  31.950  1.00  0.00           O  
ATOM   2655  CB  SER A 256      48.870  48.130  28.620  1.00  0.00           C  
ATOM   2656  OG  SER A 256      48.930  49.510  29.020  1.00  0.00           O  
ATOM   2657  H   SER A 256      46.370  48.580  29.450  1.00  0.00           H  
ATOM   2658  HG  SER A 256      49.290  50.010  28.230  1.00  0.00           H  
ATOM   2659  N   GLY A 257      49.670  46.430  31.220  1.00  0.00           N  
ATOM   2660  CA  GLY A 257      50.420  46.230  32.470  1.00  0.00           C  
ATOM   2661  C   GLY A 257      50.240  44.980  33.350  1.00  0.00           C  
ATOM   2662  O   GLY A 257      51.000  44.810  34.290  1.00  0.00           O  
ATOM   2663  H   GLY A 257      50.030  45.840  30.490  1.00  0.00           H  
ATOM   2664  N   MET A 258      49.320  44.020  33.060  1.00  0.00           N  
ATOM   2665  CA  MET A 258      49.240  42.810  33.870  1.00  0.00           C  
ATOM   2666  C   MET A 258      50.410  41.810  33.750  1.00  0.00           C  
ATOM   2667  O   MET A 258      51.160  41.700  32.730  1.00  0.00           O  
ATOM   2668  CB  MET A 258      47.880  42.090  33.610  1.00  0.00           C  
ATOM   2669  CG  MET A 258      46.850  42.650  34.500  1.00  0.00           C  
ATOM   2670  SD  MET A 258      45.110  42.070  34.280  1.00  0.00           S  
ATOM   2671  CE  MET A 258      45.340  40.310  33.970  1.00  0.00           C  
ATOM   2672  H   MET A 258      48.900  44.070  32.150  1.00  0.00           H  
ATOM   2673  N   VAL A 259      50.610  41.120  34.870  1.00  0.00           N  
ATOM   2674  CA  VAL A 259      51.630  40.010  35.060  1.00  0.00           C  
ATOM   2675  C   VAL A 259      53.050  40.540  34.870  1.00  0.00           C  
ATOM   2676  O   VAL A 259      53.640  40.450  33.840  1.00  0.00           O  
ATOM   2677  CB  VAL A 259      51.300  38.750  34.200  1.00  0.00           C  
ATOM   2678  CG1 VAL A 259      52.370  37.660  34.280  1.00  0.00           C  
ATOM   2679  CG2 VAL A 259      49.910  38.270  34.620  1.00  0.00           C  
ATOM   2680  H   VAL A 259      50.270  41.400  35.770  1.00  0.00           H  
ATOM   2681  N   GLN A 260      53.470  41.200  35.880  1.00  0.00           N  
ATOM   2682  CA  GLN A 260      54.690  42.020  35.790  1.00  0.00           C  
ATOM   2683  C   GLN A 260      56.000  41.210  35.780  1.00  0.00           C  
ATOM   2684  O   GLN A 260      56.890  41.570  35.040  1.00  0.00           O  
ATOM   2685  CB  GLN A 260      54.680  43.040  36.990  1.00  0.00           C  
ATOM   2686  CG  GLN A 260      53.810  44.320  36.710  1.00  0.00           C  
ATOM   2687  CD  GLN A 260      54.460  45.080  35.610  1.00  0.00           C  
ATOM   2688  NE2 GLN A 260      53.760  45.280  34.530  1.00  0.00           N  
ATOM   2689  OE1 GLN A 260      55.580  45.420  35.640  1.00  0.00           O  
ATOM   2690  H   GLN A 260      52.960  41.180  36.740  1.00  0.00           H  
ATOM   2691 1HE2 GLN A 260      52.780  45.050  34.570  1.00  0.00           H  
ATOM   2692 2HE2 GLN A 260      54.140  45.610  33.670  1.00  0.00           H  
ATOM   2693  N   THR A 261      56.080  40.130  36.550  1.00  0.00           N  
ATOM   2694  CA  THR A 261      57.380  39.360  36.650  1.00  0.00           C  
ATOM   2695  C   THR A 261      57.390  37.920  36.180  1.00  0.00           C  
ATOM   2696  O   THR A 261      56.310  37.400  36.120  1.00  0.00           O  
ATOM   2697  CB  THR A 261      57.970  39.390  38.030  1.00  0.00           C  
ATOM   2698  CG2 THR A 261      58.270  40.780  38.560  1.00  0.00           C  
ATOM   2699  OG1 THR A 261      57.120  38.590  38.920  1.00  0.00           O  
ATOM   2700  H   THR A 261      55.250  39.700  36.890  1.00  0.00           H  
ATOM   2701  HG1 THR A 261      57.280  38.840  39.880  1.00  0.00           H  
ATOM   2702  N   GLU A 262      58.570  37.330  35.900  1.00  0.00           N  
ATOM   2703  CA  GLU A 262      58.650  35.940  35.540  1.00  0.00           C  
ATOM   2704  C   GLU A 262      58.160  35.050  36.700  1.00  0.00           C  
ATOM   2705  O   GLU A 262      57.410  34.100  36.410  1.00  0.00           O  
ATOM   2706  CB  GLU A 262      60.080  35.660  35.030  1.00  0.00           C  
ATOM   2707  CG  GLU A 262      60.230  34.140  34.650  1.00  0.00           C  
ATOM   2708  CD  GLU A 262      61.140  33.360  35.570  1.00  0.00           C  
ATOM   2709  OE1 GLU A 262      60.990  32.160  35.850  1.00  0.00           O  
ATOM   2710  OE2 GLU A 262      62.090  33.890  36.110  1.00  0.00           O1-
ATOM   2711  H   GLU A 262      59.420  37.850  35.960  1.00  0.00           H  
ATOM   2712  N   ALA A 263      58.450  35.420  37.950  1.00  0.00           N  
ATOM   2713  CA  ALA A 263      57.920  34.760  39.150  1.00  0.00           C  
ATOM   2714  C   ALA A 263      56.380  34.660  39.200  1.00  0.00           C  
ATOM   2715  O   ALA A 263      55.900  33.580  39.390  1.00  0.00           O  
ATOM   2716  CB  ALA A 263      58.310  35.430  40.490  1.00  0.00           C  
ATOM   2717  H   ALA A 263      59.080  36.190  38.040  1.00  0.00           H  
ATOM   2718  N   GLN A 264      55.630  35.680  38.780  1.00  0.00           N  
ATOM   2719  CA  GLN A 264      54.150  35.680  38.630  1.00  0.00           C  
ATOM   2720  C   GLN A 264      53.680  34.670  37.540  1.00  0.00           C  
ATOM   2721  O   GLN A 264      52.890  33.750  37.740  1.00  0.00           O  
ATOM   2722  CB  GLN A 264      53.590  37.050  38.290  1.00  0.00           C  
ATOM   2723  CG  GLN A 264      53.720  38.070  39.460  1.00  0.00           C  
ATOM   2724  CD  GLN A 264      52.820  39.270  39.160  1.00  0.00           C  
ATOM   2725  NE2 GLN A 264      51.660  39.280  39.800  1.00  0.00           N  
ATOM   2726  OE1 GLN A 264      53.110  40.310  38.590  1.00  0.00           O  
ATOM   2727  H   GLN A 264      55.990  36.600  38.980  1.00  0.00           H  
ATOM   2728 1HE2 GLN A 264      51.370  38.580  40.460  1.00  0.00           H  
ATOM   2729 2HE2 GLN A 264      51.160  40.140  39.780  1.00  0.00           H  
ATOM   2730  N   TYR A 265      54.370  34.790  36.410  1.00  0.00           N  
ATOM   2731  CA  TYR A 265      54.200  33.800  35.340  1.00  0.00           C  
ATOM   2732  C   TYR A 265      54.450  32.390  35.850  1.00  0.00           C  
ATOM   2733  O   TYR A 265      53.620  31.460  35.580  1.00  0.00           O  
ATOM   2734  CB  TYR A 265      55.000  34.220  34.150  1.00  0.00           C  
ATOM   2735  CG  TYR A 265      54.530  33.550  32.860  1.00  0.00           C  
ATOM   2736  CD1 TYR A 265      55.380  32.780  32.150  1.00  0.00           C  
ATOM   2737  CD2 TYR A 265      53.230  33.680  32.400  1.00  0.00           C  
ATOM   2738  CE1 TYR A 265      54.960  32.150  30.990  1.00  0.00           C  
ATOM   2739  CE2 TYR A 265      52.780  33.160  31.180  1.00  0.00           C  
ATOM   2740  CZ  TYR A 265      53.690  32.370  30.490  1.00  0.00           C  
ATOM   2741  OH  TYR A 265      53.220  31.730  29.360  1.00  0.00           O  
ATOM   2742  H   TYR A 265      55.000  35.540  36.240  1.00  0.00           H  
ATOM   2743  HD1 TYR A 265      56.410  32.600  32.480  1.00  0.00           H  
ATOM   2744  HD2 TYR A 265      52.450  34.080  33.050  1.00  0.00           H  
ATOM   2745  HE1 TYR A 265      55.570  31.420  30.460  1.00  0.00           H  
ATOM   2746  HE2 TYR A 265      51.800  33.510  30.850  1.00  0.00           H  
ATOM   2747  HH  TYR A 265      53.910  31.070  29.060  1.00  0.00           H  
ATOM   2748  N   ARG A 266      55.540  32.250  36.650  1.00  0.00           N  
ATOM   2749  CA  ARG A 266      55.760  30.910  37.340  1.00  0.00           C  
ATOM   2750  C   ARG A 266      54.720  30.460  38.390  1.00  0.00           C  
ATOM   2751  O   ARG A 266      54.280  29.310  38.440  1.00  0.00           O  
ATOM   2752  CB  ARG A 266      57.180  31.010  37.960  1.00  0.00           C  
ATOM   2753  CG  ARG A 266      57.840  29.670  38.360  1.00  0.00           C  
ATOM   2754  CD  ARG A 266      58.950  29.830  39.430  1.00  0.00           C  
ATOM   2755  NE  ARG A 266      58.380  30.400  40.630  1.00  0.00           N  
ATOM   2756  CZ  ARG A 266      58.830  31.390  41.350  1.00  0.00           C  
ATOM   2757  NH1 ARG A 266      59.850  32.060  40.840  1.00  0.00           N1+
ATOM   2758  NH2 ARG A 266      58.330  31.700  42.530  1.00  0.00           N  
ATOM   2759  H   ARG A 266      56.180  33.020  36.730  1.00  0.00           H  
ATOM   2760  HE  ARG A 266      57.590  29.910  41.000  1.00  0.00           H  
ATOM   2761 1HH1 ARG A 266      60.350  31.840  40.000  1.00  0.00           H  
ATOM   2762 2HH1 ARG A 266      60.300  32.740  41.410  1.00  0.00           H  
ATOM   2763 1HH2 ARG A 266      57.470  31.240  42.760  1.00  0.00           H  
ATOM   2764 2HH2 ARG A 266      58.630  32.380  43.190  1.00  0.00           H  
ATOM   2765  N   PHE A 267      54.300  31.370  39.250  1.00  0.00           N  
ATOM   2766  CA  PHE A 267      53.210  31.210  40.130  1.00  0.00           C  
ATOM   2767  C   PHE A 267      51.870  30.820  39.510  1.00  0.00           C  
ATOM   2768  O   PHE A 267      51.270  29.930  40.140  1.00  0.00           O  
ATOM   2769  CB  PHE A 267      53.130  32.520  40.980  1.00  0.00           C  
ATOM   2770  CG  PHE A 267      51.960  32.540  41.900  1.00  0.00           C  
ATOM   2771  CD1 PHE A 267      52.190  32.120  43.180  1.00  0.00           C  
ATOM   2772  CD2 PHE A 267      50.780  33.090  41.480  1.00  0.00           C  
ATOM   2773  CE1 PHE A 267      51.210  32.400  44.130  1.00  0.00           C  
ATOM   2774  CE2 PHE A 267      49.820  33.260  42.460  1.00  0.00           C  
ATOM   2775  CZ  PHE A 267      50.010  33.050  43.790  1.00  0.00           C  
ATOM   2776  H   PHE A 267      54.830  32.200  39.420  1.00  0.00           H  
ATOM   2777  HD1 PHE A 267      53.160  31.830  43.590  1.00  0.00           H  
ATOM   2778  HD2 PHE A 267      50.630  33.220  40.410  1.00  0.00           H  
ATOM   2779  HE1 PHE A 267      51.270  32.210  45.200  1.00  0.00           H  
ATOM   2780  HE2 PHE A 267      48.790  33.380  42.130  1.00  0.00           H  
ATOM   2781  HZ  PHE A 267      49.170  33.330  44.420  1.00  0.00           H  
ATOM   2782  N   ILE A 268      51.370  31.410  38.420  1.00  0.00           N  
ATOM   2783  CA  ILE A 268      50.200  30.930  37.720  1.00  0.00           C  
ATOM   2784  C   ILE A 268      50.230  29.460  37.340  1.00  0.00           C  
ATOM   2785  O   ILE A 268      49.370  28.750  37.860  1.00  0.00           O  
ATOM   2786  CB  ILE A 268      49.880  31.840  36.470  1.00  0.00           C  
ATOM   2787  CG1 ILE A 268      50.000  33.340  36.700  1.00  0.00           C  
ATOM   2788  CG2 ILE A 268      48.440  31.560  36.010  1.00  0.00           C  
ATOM   2789  CD  ILE A 268      50.280  34.150  35.400  1.00  0.00           C  
ATOM   2790  H   ILE A 268      51.810  32.190  37.960  1.00  0.00           H  
ATOM   2791  N   TYR A 269      51.370  28.920  36.930  1.00  0.00           N  
ATOM   2792  CA  TYR A 269      51.460  27.380  36.730  1.00  0.00           C  
ATOM   2793  C   TYR A 269      51.050  26.510  37.940  1.00  0.00           C  
ATOM   2794  O   TYR A 269      49.940  25.970  37.910  1.00  0.00           O  
ATOM   2795  CB  TYR A 269      52.830  27.070  36.120  1.00  0.00           C  
ATOM   2796  CG  TYR A 269      53.130  25.630  35.730  1.00  0.00           C  
ATOM   2797  CD1 TYR A 269      53.590  24.830  36.780  1.00  0.00           C  
ATOM   2798  CD2 TYR A 269      53.020  25.070  34.480  1.00  0.00           C  
ATOM   2799  CE1 TYR A 269      53.980  23.530  36.580  1.00  0.00           C  
ATOM   2800  CE2 TYR A 269      53.430  23.800  34.200  1.00  0.00           C  
ATOM   2801  CZ  TYR A 269      53.800  23.020  35.280  1.00  0.00           C  
ATOM   2802  OH  TYR A 269      53.330  21.720  35.320  1.00  0.00           O  
ATOM   2803  H   TYR A 269      52.230  29.410  37.090  1.00  0.00           H  
ATOM   2804  HD1 TYR A 269      53.320  25.110  37.800  1.00  0.00           H  
ATOM   2805  HD2 TYR A 269      52.510  25.680  33.740  1.00  0.00           H  
ATOM   2806  HE1 TYR A 269      54.450  22.980  37.390  1.00  0.00           H  
ATOM   2807  HE2 TYR A 269      53.560  23.410  33.190  1.00  0.00           H  
ATOM   2808  HH  TYR A 269      53.130  21.370  36.240  1.00  0.00           H  
ATOM   2809  N   MET A 270      51.670  26.810  39.100  1.00  0.00           N  
ATOM   2810  CA  MET A 270      51.260  26.280  40.420  1.00  0.00           C  
ATOM   2811  C   MET A 270      49.750  26.380  40.810  1.00  0.00           C  
ATOM   2812  O   MET A 270      49.240  25.280  41.060  1.00  0.00           O  
ATOM   2813  CB  MET A 270      52.080  26.840  41.570  1.00  0.00           C  
ATOM   2814  CG  MET A 270      53.360  26.000  41.770  1.00  0.00           C  
ATOM   2815  SD  MET A 270      54.510  26.030  40.300  1.00  0.00           S  
ATOM   2816  CE  MET A 270      55.190  24.400  40.430  1.00  0.00           C  
ATOM   2817  H   MET A 270      52.610  27.180  39.060  1.00  0.00           H  
ATOM   2818  N   ALA A 271      49.140  27.550  40.580  1.00  0.00           N  
ATOM   2819  CA  ALA A 271      47.750  27.870  40.970  1.00  0.00           C  
ATOM   2820  C   ALA A 271      46.700  27.090  40.170  1.00  0.00           C  
ATOM   2821  O   ALA A 271      45.820  26.480  40.820  1.00  0.00           O  
ATOM   2822  CB  ALA A 271      47.590  29.360  41.040  1.00  0.00           C  
ATOM   2823  H   ALA A 271      49.580  28.290  40.090  1.00  0.00           H  
ATOM   2824  N   VAL A 272      46.810  26.890  38.850  1.00  0.00           N  
ATOM   2825  CA  VAL A 272      45.920  26.140  37.950  1.00  0.00           C  
ATOM   2826  C   VAL A 272      46.170  24.620  38.020  1.00  0.00           C  
ATOM   2827  O   VAL A 272      45.230  23.820  37.990  1.00  0.00           O  
ATOM   2828  CB  VAL A 272      45.940  26.720  36.540  1.00  0.00           C  
ATOM   2829  CG1 VAL A 272      45.060  25.840  35.610  1.00  0.00           C  
ATOM   2830  CG2 VAL A 272      45.620  28.260  36.440  1.00  0.00           C  
ATOM   2831  H   VAL A 272      47.430  27.480  38.330  1.00  0.00           H  
ATOM   2832  N   GLN A 273      47.390  24.250  38.320  1.00  0.00           N  
ATOM   2833  CA  GLN A 273      47.750  22.910  38.730  1.00  0.00           C  
ATOM   2834  C   GLN A 273      47.280  22.420  40.110  1.00  0.00           C  
ATOM   2835  O   GLN A 273      46.680  21.340  40.160  1.00  0.00           O  
ATOM   2836  CB  GLN A 273      49.300  22.680  38.720  1.00  0.00           C  
ATOM   2837  CG  GLN A 273      49.710  21.160  38.810  1.00  0.00           C  
ATOM   2838  CD  GLN A 273      48.980  20.260  37.830  1.00  0.00           C  
ATOM   2839  NE2 GLN A 273      48.580  19.090  38.110  1.00  0.00           N  
ATOM   2840  OE1 GLN A 273      48.980  20.660  36.710  1.00  0.00           O  
ATOM   2841  H   GLN A 273      48.080  24.970  38.390  1.00  0.00           H  
ATOM   2842 1HE2 GLN A 273      48.870  18.690  38.980  1.00  0.00           H  
ATOM   2843 2HE2 GLN A 273      47.910  18.650  37.520  1.00  0.00           H  
ATOM   2844  N   HIS A 274      47.260  23.310  41.100  1.00  0.00           N  
ATOM   2845  CA  HIS A 274      46.600  23.030  42.380  1.00  0.00           C  
ATOM   2846  C   HIS A 274      45.030  22.910  42.250  1.00  0.00           C  
ATOM   2847  O   HIS A 274      44.510  21.870  42.710  1.00  0.00           O  
ATOM   2848  CB  HIS A 274      46.990  24.060  43.450  1.00  0.00           C  
ATOM   2849  CG  HIS A 274      48.400  23.810  44.130  1.00  0.00           C  
ATOM   2850  CD2 HIS A 274      48.530  24.180  45.350  1.00  0.00           C  
ATOM   2851  ND1 HIS A 274      49.510  23.320  43.630  1.00  0.00           N  
ATOM   2852  CE1 HIS A 274      50.280  23.170  44.750  1.00  0.00           C  
ATOM   2853  NE2 HIS A 274      49.730  23.820  45.760  1.00  0.00           N  
ATOM   2854  H   HIS A 274      47.750  24.180  41.060  1.00  0.00           H  
ATOM   2855  HD2 HIS A 274      47.760  24.630  45.980  1.00  0.00           H  
ATOM   2856  HE1 HIS A 274      51.080  22.450  44.940  1.00  0.00           H  
ATOM   2857  HE2 HIS A 274      50.190  24.300  46.510  1.00  0.00           H  
ATOM   2858  N   TYR A 275      44.380  23.820  41.490  1.00  0.00           N  
ATOM   2859  CA  TYR A 275      42.910  23.770  41.160  1.00  0.00           C  
ATOM   2860  C   TYR A 275      42.650  22.450  40.370  1.00  0.00           C  
ATOM   2861  O   TYR A 275      41.870  21.630  40.860  1.00  0.00           O  
ATOM   2862  CB  TYR A 275      42.530  25.030  40.390  1.00  0.00           C  
ATOM   2863  CG  TYR A 275      41.090  25.450  40.720  1.00  0.00           C  
ATOM   2864  CD1 TYR A 275      40.900  26.100  41.910  1.00  0.00           C  
ATOM   2865  CD2 TYR A 275      40.100  25.040  39.880  1.00  0.00           C  
ATOM   2866  CE1 TYR A 275      39.570  26.200  42.330  1.00  0.00           C  
ATOM   2867  CE2 TYR A 275      38.790  25.170  40.310  1.00  0.00           C  
ATOM   2868  CZ  TYR A 275      38.510  25.730  41.550  1.00  0.00           C  
ATOM   2869  OH  TYR A 275      37.250  26.030  41.890  1.00  0.00           O  
ATOM   2870  H   TYR A 275      44.870  24.660  41.250  1.00  0.00           H  
ATOM   2871  HD1 TYR A 275      41.720  26.480  42.510  1.00  0.00           H  
ATOM   2872  HD2 TYR A 275      40.260  24.520  38.940  1.00  0.00           H  
ATOM   2873  HE1 TYR A 275      39.380  26.530  43.350  1.00  0.00           H  
ATOM   2874  HE2 TYR A 275      38.050  24.680  39.660  1.00  0.00           H  
ATOM   2875  HH  TYR A 275      37.400  26.560  42.730  1.00  0.00           H  
ATOM   2876  N   ILE A 276      43.290  22.150  39.240  1.00  0.00           N  
ATOM   2877  CA  ILE A 276      43.060  20.950  38.400  1.00  0.00           C  
ATOM   2878  C   ILE A 276      43.240  19.660  39.140  1.00  0.00           C  
ATOM   2879  O   ILE A 276      42.290  18.910  39.320  1.00  0.00           O  
ATOM   2880  CB  ILE A 276      43.680  20.950  37.000  1.00  0.00           C  
ATOM   2881  CG1 ILE A 276      43.130  22.160  36.250  1.00  0.00           C  
ATOM   2882  CG2 ILE A 276      43.430  19.660  36.180  1.00  0.00           C  
ATOM   2883  CD  ILE A 276      43.760  22.360  34.900  1.00  0.00           C  
ATOM   2884  H   ILE A 276      44.100  22.670  38.980  1.00  0.00           H  
ATOM   2885  N   GLU A 277      44.320  19.690  39.960  1.00  0.00           N  
ATOM   2886  CA  GLU A 277      44.620  18.550  40.850  1.00  0.00           C  
ATOM   2887  C   GLU A 277      43.710  18.270  42.070  1.00  0.00           C  
ATOM   2888  O   GLU A 277      43.570  17.100  42.480  1.00  0.00           O  
ATOM   2889  CB  GLU A 277      46.050  18.490  41.320  1.00  0.00           C  
ATOM   2890  CG  GLU A 277      46.740  17.530  40.310  1.00  0.00           C  
ATOM   2891  CD  GLU A 277      48.100  17.120  40.890  1.00  0.00           C  
ATOM   2892  OE1 GLU A 277      49.170  17.540  40.440  1.00  0.00           O  
ATOM   2893  OE2 GLU A 277      48.100  16.160  41.690  1.00  0.00           O1-
ATOM   2894  H   GLU A 277      44.970  20.450  39.860  1.00  0.00           H  
ATOM   2895  N   THR A 278      43.100  19.260  42.700  1.00  0.00           N  
ATOM   2896  CA  THR A 278      42.130  18.990  43.820  1.00  0.00           C  
ATOM   2897  C   THR A 278      40.750  18.460  43.420  1.00  0.00           C  
ATOM   2898  O   THR A 278      40.630  17.260  43.690  1.00  0.00           O  
ATOM   2899  CB  THR A 278      42.010  20.090  44.870  1.00  0.00           C  
ATOM   2900  CG2 THR A 278      41.360  21.360  44.340  1.00  0.00           C  
ATOM   2901  OG1 THR A 278      41.370  19.560  46.010  1.00  0.00           O  
ATOM   2902  H   THR A 278      43.370  20.210  42.530  1.00  0.00           H  
ATOM   2903  HG1 THR A 278      41.860  18.740  46.280  1.00  0.00           H  
ATOM   2904  N   LEU A 279      40.320  18.910  42.280  1.00  0.00           N  
ATOM   2905  CA  LEU A 279      39.180  18.450  41.550  1.00  0.00           C  
ATOM   2906  C   LEU A 279      39.380  17.080  40.890  1.00  0.00           C  
ATOM   2907  O   LEU A 279      38.480  16.280  41.020  1.00  0.00           O  
ATOM   2908  CB  LEU A 279      38.570  19.450  40.580  1.00  0.00           C  
ATOM   2909  CG  LEU A 279      38.230  20.780  41.320  1.00  0.00           C  
ATOM   2910  CD1 LEU A 279      37.650  21.830  40.310  1.00  0.00           C  
ATOM   2911  CD2 LEU A 279      37.210  20.590  42.470  1.00  0.00           C  
ATOM   2912  H   LEU A 279      40.760  19.730  41.920  1.00  0.00           H  
ATOM   2913  N   GLN A 280      40.580  16.770  40.270  1.00  0.00           N  
ATOM   2914  CA  GLN A 280      40.900  15.370  39.780  1.00  0.00           C  
ATOM   2915  C   GLN A 280      40.850  14.330  40.920  1.00  0.00           C  
ATOM   2916  O   GLN A 280      40.760  13.180  40.550  1.00  0.00           O  
ATOM   2917  CB  GLN A 280      42.380  15.430  39.340  1.00  0.00           C  
ATOM   2918  CG  GLN A 280      42.440  16.100  37.940  1.00  0.00           C  
ATOM   2919  CD  GLN A 280      43.770  15.890  37.150  1.00  0.00           C  
ATOM   2920  NE2 GLN A 280      43.790  15.770  35.830  1.00  0.00           N  
ATOM   2921  OE1 GLN A 280      44.840  15.980  37.720  1.00  0.00           O  
ATOM   2922  H   GLN A 280      41.250  17.460  40.000  1.00  0.00           H  
ATOM   2923 1HE2 GLN A 280      42.970  15.740  35.250  1.00  0.00           H  
ATOM   2924 2HE2 GLN A 280      44.700  15.840  35.420  1.00  0.00           H  
ATOM   2925  N   ARG A 281      41.040  14.650  42.220  1.00  0.00           N  
ATOM   2926  CA  ARG A 281      40.910  13.690  43.350  1.00  0.00           C  
ATOM   2927  C   ARG A 281      39.580  13.570  44.030  1.00  0.00           C  
ATOM   2928  O   ARG A 281      39.380  12.600  44.850  1.00  0.00           O  
ATOM   2929  CB  ARG A 281      42.100  13.940  44.260  1.00  0.00           C  
ATOM   2930  CG  ARG A 281      43.450  13.620  43.550  1.00  0.00           C  
ATOM   2931  CD  ARG A 281      44.430  13.810  44.670  1.00  0.00           C  
ATOM   2932  NE  ARG A 281      45.810  13.330  44.380  1.00  0.00           N  
ATOM   2933  CZ  ARG A 281      46.120  11.960  44.300  1.00  0.00           C  
ATOM   2934  NH1 ARG A 281      45.200  11.000  44.490  1.00  0.00           N1+
ATOM   2935  NH2 ARG A 281      47.260  11.630  43.750  1.00  0.00           N  
ATOM   2936  H   ARG A 281      41.380  15.520  42.590  1.00  0.00           H  
ATOM   2937  HE  ARG A 281      46.540  14.020  44.380  1.00  0.00           H  
ATOM   2938 1HH1 ARG A 281      44.240  11.210  44.670  1.00  0.00           H  
ATOM   2939 2HH1 ARG A 281      45.540  10.060  44.450  1.00  0.00           H  
ATOM   2940 1HH2 ARG A 281      47.850  12.300  43.310  1.00  0.00           H  
ATOM   2941 2HH2 ARG A 281      47.600  10.710  43.930  1.00  0.00           H  
ATOM   2942  N   ARG A 282      38.860  14.750  44.040  1.00  0.00           N  
ATOM   2943  CA  ARG A 282      37.650  14.970  44.820  1.00  0.00           C  
ATOM   2944  C   ARG A 282      36.360  14.650  44.040  1.00  0.00           C  
ATOM   2945  CB  ARG A 282      37.670  16.350  45.500  1.00  0.00           C  
ATOM   2946  CG  ARG A 282      38.650  16.340  46.730  1.00  0.00           C  
ATOM   2947  CD  ARG A 282      38.520  17.530  47.690  1.00  0.00           C  
ATOM   2948  NE  ARG A 282      39.380  17.330  48.830  1.00  0.00           N  
ATOM   2949  CZ  ARG A 282      39.150  17.830  50.060  1.00  0.00           C  
ATOM   2950  NH1 ARG A 282      38.200  18.680  50.320  1.00  0.00           N1+
ATOM   2951  NH2 ARG A 282      40.090  17.670  51.010  1.00  0.00           N  
ATOM   2952  O1  ARG A 282      35.790  15.520  43.400  1.00  0.00           O  
ATOM   2953  O2  ARG A 282      36.030  13.520  43.920  1.00  0.00           O  
ATOM   2954  H   ARG A 282      39.280  15.650  43.950  1.00  0.00           H  
ATOM   2955  HE  ARG A 282      40.250  16.860  48.720  1.00  0.00           H  
ATOM   2956 1HH1 ARG A 282      37.520  19.110  49.720  1.00  0.00           H  
ATOM   2957 2HH1 ARG A 282      38.300  19.210  51.160  1.00  0.00           H  
ATOM   2958 1HH2 ARG A 282      40.890  17.070  50.980  1.00  0.00           H  
ATOM   2959 2HH2 ARG A 282      39.800  18.000  51.910  1.00  0.00           H  
ATOM   2960  N   GLY B   1      62.780  52.500  35.700  1.00  0.00           N  
ATOM   2961  CA  GLY B   1      63.290  53.850  35.990  1.00  0.00           C  
ATOM   2962  C   GLY B   1      64.050  53.890  37.320  1.00  0.00           C  
ATOM   2963  O   GLY B   1      64.720  52.920  37.770  1.00  0.00           O  
ATOM   2964  H1  GLY B   1      63.560  51.920  35.500  1.00  0.00           H  
ATOM   2965  H2  GLY B   1      62.230  52.170  36.470  1.00  0.00           H  
ATOM   2966  H3  GLY B   1      62.150  52.590  34.920  1.00  0.00           H  
ATOM   2967  N   ARG B   2      63.740  54.920  38.090  1.00  0.00           N  
ATOM   2968  CA  ARG B   2      64.380  55.240  39.370  1.00  0.00           C  
ATOM   2969  C   ARG B   2      63.330  55.420  40.490  1.00  0.00           C  
ATOM   2970  O   ARG B   2      62.180  55.820  40.300  1.00  0.00           O  
ATOM   2971  CB  ARG B   2      65.210  56.560  39.210  1.00  0.00           C  
ATOM   2972  CG  ARG B   2      66.180  56.870  40.270  1.00  0.00           C  
ATOM   2973  CD  ARG B   2      66.630  58.340  40.100  1.00  0.00           C  
ATOM   2974  NE  ARG B   2      67.300  58.830  41.320  1.00  0.00           N  
ATOM   2975  CZ  ARG B   2      67.490  60.090  41.670  1.00  0.00           C  
ATOM   2976  NH1 ARG B   2      67.100  61.070  40.810  1.00  0.00           N1+
ATOM   2977  NH2 ARG B   2      68.310  60.380  42.670  1.00  0.00           N  
ATOM   2978  H   ARG B   2      62.980  55.480  37.750  1.00  0.00           H  
ATOM   2979  HE  ARG B   2      67.950  58.180  41.730  1.00  0.00           H  
ATOM   2980 1HH1 ARG B   2      66.780  60.920  39.870  1.00  0.00           H  
ATOM   2981 2HH1 ARG B   2      67.310  62.020  41.040  1.00  0.00           H  
ATOM   2982 1HH2 ARG B   2      68.800  59.670  43.170  1.00  0.00           H  
ATOM   2983 2HH2 ARG B   2      68.340  61.350  42.930  1.00  0.00           H  
ATOM   2984  N   LYS B   3      63.770  54.740  41.620  1.00  0.00           N  
ATOM   2985  CA  LYS B   3      63.150  54.950  42.950  1.00  0.00           C  
ATOM   2986  C   LYS B   3      63.080  56.480  43.260  1.00  0.00           C  
ATOM   2987  O   LYS B   3      64.140  57.080  43.490  1.00  0.00           O  
ATOM   2988  CB  LYS B   3      63.770  54.180  44.100  1.00  0.00           C  
ATOM   2989  CG  LYS B   3      63.630  52.640  44.030  1.00  0.00           C  
ATOM   2990  CD  LYS B   3      62.280  52.060  44.210  1.00  0.00           C  
ATOM   2991  CE  LYS B   3      61.610  52.440  45.500  1.00  0.00           C  
ATOM   2992  NZ  LYS B   3      60.200  52.030  45.690  1.00  0.00           N1+
ATOM   2993  H   LYS B   3      64.530  54.100  41.500  1.00  0.00           H  
ATOM   2994  HZ1 LYS B   3      59.590  52.220  44.920  1.00  0.00           H  
ATOM   2995  HZ2 LYS B   3      60.080  51.070  45.950  1.00  0.00           H  
ATOM   2996  HZ3 LYS B   3      59.860  52.580  46.450  1.00  0.00           H  
ATOM   2997  N   GLY B   4      61.890  57.020  43.470  1.00  0.00           N  
ATOM   2998  CA  GLY B   4      61.840  58.420  43.930  1.00  0.00           C  
ATOM   2999  C   GLY B   4      61.610  59.460  42.920  1.00  0.00           C  
ATOM   3000  O   GLY B   4      61.300  60.620  43.260  1.00  0.00           O  
ATOM   3001  H   GLY B   4      61.130  56.660  42.930  1.00  0.00           H  
ATOM   3002  N   SER B   5      61.900  59.110  41.690  1.00  0.00           N  
ATOM   3003  CA  SER B   5      61.460  60.010  40.600  1.00  0.00           C  
ATOM   3004  C   SER B   5      60.380  59.470  39.660  1.00  0.00           C  
ATOM   3005  O   SER B   5      60.470  59.590  38.380  1.00  0.00           O  
ATOM   3006  CB  SER B   5      62.710  60.410  39.880  1.00  0.00           C  
ATOM   3007  OG  SER B   5      63.480  59.310  39.440  1.00  0.00           O  
ATOM   3008  H   SER B   5      62.710  58.600  41.430  1.00  0.00           H  
ATOM   3009  HG  SER B   5      63.150  59.090  38.520  1.00  0.00           H  
ATOM   3010  N   GLY B   6      59.460  58.770  40.260  1.00  0.00           N  
ATOM   3011  CA  GLY B   6      58.080  58.610  39.730  1.00  0.00           C  
ATOM   3012  C   GLY B   6      57.650  57.230  39.150  1.00  0.00           C  
ATOM   3013  O   GLY B   6      56.450  57.000  38.970  1.00  0.00           O  
ATOM   3014  H   GLY B   6      59.660  58.370  41.150  1.00  0.00           H  
ATOM   3015  N   ASP B   7      58.620  56.320  39.030  1.00  0.00           N  
ATOM   3016  CA  ASP B   7      58.290  54.950  38.470  1.00  0.00           C  
ATOM   3017  C   ASP B   7      57.730  53.950  39.480  1.00  0.00           C  
ATOM   3018  O   ASP B   7      58.040  54.010  40.650  1.00  0.00           O  
ATOM   3019  CB  ASP B   7      59.670  54.500  37.940  1.00  0.00           C  
ATOM   3020  CG  ASP B   7      60.350  55.270  36.790  1.00  0.00           C  
ATOM   3021  OD1 ASP B   7      61.340  55.980  36.990  1.00  0.00           O  
ATOM   3022  OD2 ASP B   7      59.840  55.080  35.670  1.00  0.00           O1-
ATOM   3023  H   ASP B   7      59.560  56.630  38.950  1.00  0.00           H  
ATOM   3024  N   Y2P B   8      56.870  53.010  38.990  1.00  0.00           N  
ATOM   3025  CA  Y2P B   8      56.500  51.780  39.790  1.00  0.00           C  
ATOM   3026  C   Y2P B   8      57.580  50.680  39.750  1.00  0.00           C  
ATOM   3027  O   Y2P B   8      58.280  50.580  38.750  1.00  0.00           O  
ATOM   3028  CB  Y2P B   8      55.130  51.260  39.180  1.00  0.00           C  
ATOM   3029  CG  Y2P B   8      54.750  49.860  39.750  1.00  0.00           C  
ATOM   3030  CD1 Y2P B   8      54.350  49.700  41.090  1.00  0.00           C  
ATOM   3031  CD2 Y2P B   8      54.470  48.800  38.910  1.00  0.00           C  
ATOM   3032  CE1 Y2P B   8      53.650  48.560  41.490  1.00  0.00           C  
ATOM   3033  CE2 Y2P B   8      53.780  47.660  39.310  1.00  0.00           C  
ATOM   3034  CZ  Y2P B   8      53.350  47.510  40.620  1.00  0.00           C  
ATOM   3035  OH  Y2P B   8      52.530  46.460  41.050  1.00  0.00           O  
ATOM   3036  OI1 Y2P B   8      49.890  46.730  40.970  1.00  0.00           O  
ATOM   3037  OI2 Y2P B   8      50.990  45.140  42.240  1.00  0.00           O  
ATOM   3038  OI3 Y2P B   8      51.300  47.140  43.090  1.00  0.00           O  
ATOM   3039  PT  Y2P B   8      51.100  46.520  41.780  1.00  0.00           P  
ATOM   3040  H   Y2P B   8      56.320  53.090  38.160  1.00  0.00           H  
ATOM   3041  HD1 Y2P B   8      54.500  50.500  41.810  1.00  0.00           H  
ATOM   3042  HD2 Y2P B   8      54.480  49.080  37.860  1.00  0.00           H  
ATOM   3043  HE1 Y2P B   8      53.010  48.540  42.380  1.00  0.00           H  
ATOM   3044  HE2 Y2P B   8      53.940  46.800  38.660  1.00  0.00           H  
ATOM   3045  N   MET B   9      57.750  50.030  40.900  1.00  0.00           N  
ATOM   3046  CA  MET B   9      58.460  48.750  40.980  1.00  0.00           C  
ATOM   3047  C   MET B   9      57.540  47.660  41.420  1.00  0.00           C  
ATOM   3048  O   MET B   9      56.740  47.930  42.300  1.00  0.00           O  
ATOM   3049  CB  MET B   9      59.660  48.760  42.010  1.00  0.00           C  
ATOM   3050  CG  MET B   9      60.800  49.560  41.450  1.00  0.00           C  
ATOM   3051  SD  MET B   9      60.620  51.410  41.410  1.00  0.00           S  
ATOM   3052  CE  MET B   9      62.180  51.650  40.560  1.00  0.00           C  
ATOM   3053  H   MET B   9      57.270  50.250  41.740  1.00  0.00           H  
ATOM   3054  N   PRO B  10      57.380  46.570  40.680  1.00  0.00           N  
ATOM   3055  CA  PRO B  10      56.720  45.340  41.240  1.00  0.00           C  
ATOM   3056  C   PRO B  10      57.240  44.810  42.620  1.00  0.00           C  
ATOM   3057  O   PRO B  10      56.470  44.090  43.260  1.00  0.00           O  
ATOM   3058  CB  PRO B  10      56.860  44.270  40.170  1.00  0.00           C  
ATOM   3059  CG  PRO B  10      56.810  45.090  38.850  1.00  0.00           C  
ATOM   3060  CD  PRO B  10      57.440  46.460  39.190  1.00  0.00           C  
ATOM   3061  N   MET B  11      58.560  44.920  42.820  1.00  0.00           N  
ATOM   3062  CA  MET B  11      59.290  45.010  44.120  1.00  0.00           C  
ATOM   3063  C   MET B  11      60.590  45.820  44.060  1.00  0.00           C  
ATOM   3064  O   MET B  11      61.420  45.660  43.180  1.00  0.00           O  
ATOM   3065  CB  MET B  11      59.610  43.600  44.750  1.00  0.00           C  
ATOM   3066  CG  MET B  11      60.670  42.760  43.980  1.00  0.00           C  
ATOM   3067  SD  MET B  11      61.290  41.220  44.700  1.00  0.00           S  
ATOM   3068  CE  MET B  11      63.080  41.560  44.740  1.00  0.00           C  
ATOM   3069  H   MET B  11      59.160  44.820  42.030  1.00  0.00           H  
ATOM   3070  N   S2P B  12      60.720  46.730  44.990  1.00  0.00           N  
ATOM   3071  CA  S2P B  12      61.740  47.750  45.200  1.00  0.00           C  
ATOM   3072  C   S2P B  12      63.200  47.270  45.300  1.00  0.00           C  
ATOM   3073  O   S2P B  12      63.980  48.120  45.000  1.00  0.00           O  
ATOM   3074  CB  S2P B  12      61.340  48.510  46.430  1.00  0.00           C  
ATOM   3075  OG  S2P B  12      60.230  49.280  46.070  1.00  0.00           O  
ATOM   3076  OE1 S2P B  12      58.460  47.590  46.490  1.00  0.00           O  
ATOM   3077  OE2 S2P B  12      57.740  49.800  46.290  1.00  0.00           O  
ATOM   3078  OE3 S2P B  12      58.920  49.190  48.180  1.00  0.00           O  
ATOM   3079  PD  S2P B  12      58.900  48.980  46.730  1.00  0.00           P  
ATOM   3080  H   S2P B  12      59.830  47.010  45.370  1.00  0.00           H  
ATOM   3081  N   PRO B  13      63.510  46.110  45.900  1.00  0.00           N  
ATOM   3082  CA  PRO B  13      64.850  45.430  45.770  1.00  0.00           C  
ATOM   3083  C   PRO B  13      65.080  45.090  44.280  1.00  0.00           C  
ATOM   3084  O   PRO B  13      64.150  44.790  43.470  1.00  0.00           O  
ATOM   3085  CB  PRO B  13      64.820  44.120  46.550  1.00  0.00           C  
ATOM   3086  CG  PRO B  13      63.900  44.580  47.650  1.00  0.00           C  
ATOM   3087  CD  PRO B  13      62.750  45.360  46.980  1.00  0.00           C  
ATOM   3088  N   LYS B  14      66.360  44.890  44.020  1.00  0.00           N  
ATOM   3089  CA  LYS B  14      66.830  44.600  42.720  1.00  0.00           C  
ATOM   3090  C   LYS B  14      67.110  43.120  42.520  1.00  0.00           C  
ATOM   3091  O   LYS B  14      68.220  42.640  42.770  1.00  0.00           O  
ATOM   3092  CB  LYS B  14      68.060  45.440  42.320  1.00  0.00           C  
ATOM   3093  CG  LYS B  14      68.030  45.800  40.880  1.00  0.00           C  
ATOM   3094  CD  LYS B  14      69.040  46.830  40.490  1.00  0.00           C  
ATOM   3095  CE  LYS B  14      69.370  46.770  38.980  1.00  0.00           C  
ATOM   3096  NZ  LYS B  14      68.190  47.020  38.180  1.00  0.00           N1+
ATOM   3097  H   LYS B  14      67.050  45.310  44.610  1.00  0.00           H  
ATOM   3098  HZ1 LYS B  14      67.590  46.230  38.130  1.00  0.00           H  
ATOM   3099  HZ2 LYS B  14      67.680  47.740  38.660  1.00  0.00           H  
ATOM   3100  HZ3 LYS B  14      68.430  47.250  37.240  1.00  0.00           H  
ATOM   3101  N   SER B  15      66.060  42.550  41.950  1.00  0.00           N  
ATOM   3102  CA  SER B  15      65.990  41.140  41.380  1.00  0.00           C  
ATOM   3103  C   SER B  15      64.570  40.880  40.960  1.00  0.00           C  
ATOM   3104  CB  SER B  15      66.370  39.950  42.310  1.00  0.00           C  
ATOM   3105  OG  SER B  15      67.790  39.960  42.530  1.00  0.00           O  
ATOM   3106  O1  SER B  15      63.790  40.860  41.860  1.00  0.00           O  
ATOM   3107  O2  SER B  15      64.350  40.930  39.760  1.00  0.00           O  
ATOM   3108  H   SER B  15      65.210  43.050  42.050  1.00  0.00           H  
ATOM   3109  HG  SER B  15      67.950  40.930  42.730  1.00  0.00           H  
ENDMDL
MODEL        2
ATOM      1  N   SER A   4      66.013  29.442  30.820  1.00  0.00           N  
ATOM      2  CA  SER A   4      65.136  28.493  31.491  1.00  0.00           C  
ATOM      3  C   SER A   4      63.709  28.717  31.174  1.00  0.00           C  
ATOM      4  O   SER A   4      63.307  29.834  30.818  1.00  0.00           O  
ATOM      5  CB  SER A   4      65.166  28.773  32.965  1.00  0.00           C  
ATOM      6  OG  SER A   4      65.035  30.176  33.249  1.00  0.00           O  
ATOM      7  HG  SER A   4      64.946  30.222  34.247  1.00  0.00           H  
ATOM      8  H1  SER A   4      66.017  29.495  29.818  1.00  0.00           H  
ATOM      9  H2  SER A   4      65.770  30.383  31.084  1.00  0.00           H  
ATOM     10  H3  SER A   4      66.945  29.335  31.162  1.00  0.00           H  
ATOM     11  N   GLY A   5      62.856  27.706  31.414  1.00  0.00           N  
ATOM     12  CA  GLY A   5      61.493  27.529  30.791  1.00  0.00           C  
ATOM     13  C   GLY A   5      60.367  28.611  31.050  1.00  0.00           C  
ATOM     14  O   GLY A   5      60.102  29.241  30.040  1.00  0.00           O  
ATOM     15  H   GLY A   5      63.222  26.837  31.744  1.00  0.00           H  
ATOM     16  N   PHE A   6      60.054  29.025  32.259  1.00  0.00           N  
ATOM     17  CA  PHE A   6      58.984  30.023  32.600  1.00  0.00           C  
ATOM     18  C   PHE A   6      59.535  31.435  32.215  1.00  0.00           C  
ATOM     19  O   PHE A   6      58.898  32.187  31.561  1.00  0.00           O  
ATOM     20  CB  PHE A   6      58.629  30.083  34.099  1.00  0.00           C  
ATOM     21  CG  PHE A   6      57.937  28.870  34.728  1.00  0.00           C  
ATOM     22  CD1 PHE A   6      56.645  28.488  34.357  1.00  0.00           C  
ATOM     23  CD2 PHE A   6      58.613  28.121  35.636  1.00  0.00           C  
ATOM     24  CE1 PHE A   6      56.107  27.279  34.828  1.00  0.00           C  
ATOM     25  CE2 PHE A   6      58.070  26.931  36.137  1.00  0.00           C  
ATOM     26  CZ  PHE A   6      56.832  26.427  35.707  1.00  0.00           C  
ATOM     27  H   PHE A   6      60.723  28.894  32.991  1.00  0.00           H  
ATOM     28  HD1 PHE A   6      56.216  28.930  33.461  1.00  0.00           H  
ATOM     29  HD2 PHE A   6      59.536  28.497  36.069  1.00  0.00           H  
ATOM     30  HE1 PHE A   6      55.185  27.005  34.317  1.00  0.00           H  
ATOM     31  HE2 PHE A   6      58.550  26.497  37.018  1.00  0.00           H  
ATOM     32  HZ  PHE A   6      56.442  25.494  36.096  1.00  0.00           H  
ATOM     33  N   TRP A   7      60.863  31.672  32.536  1.00  0.00           N  
ATOM     34  CA  TRP A   7      61.565  32.955  32.159  1.00  0.00           C  
ATOM     35  C   TRP A   7      61.559  33.104  30.597  1.00  0.00           C  
ATOM     36  O   TRP A   7      61.081  34.119  30.132  1.00  0.00           O  
ATOM     37  CB  TRP A   7      62.958  32.834  32.707  1.00  0.00           C  
ATOM     38  CG  TRP A   7      63.806  34.093  32.814  1.00  0.00           C  
ATOM     39  CD1 TRP A   7      64.499  34.744  31.840  1.00  0.00           C  
ATOM     40  CD2 TRP A   7      64.374  34.447  34.031  1.00  0.00           C  
ATOM     41  CE2 TRP A   7      65.366  35.357  33.759  1.00  0.00           C  
ATOM     42  CE3 TRP A   7      63.974  34.229  35.349  1.00  0.00           C  
ATOM     43  NE1 TRP A   7      65.390  35.568  32.461  1.00  0.00           N  
ATOM     44  CZ2 TRP A   7      66.072  35.885  34.830  1.00  0.00           C  
ATOM     45  CZ3 TRP A   7      64.657  34.764  36.428  1.00  0.00           C  
ATOM     46  CH2 TRP A   7      65.693  35.672  36.130  1.00  0.00           C  
ATOM     47  H   TRP A   7      61.370  31.163  33.226  1.00  0.00           H  
ATOM     48  HD1 TRP A   7      64.391  34.629  30.765  1.00  0.00           H  
ATOM     49  HE1 TRP A   7      65.963  36.257  32.011  1.00  0.00           H  
ATOM     50  HE3 TRP A   7      63.228  33.448  35.472  1.00  0.00           H  
ATOM     51  HZ2 TRP A   7      66.848  36.621  34.658  1.00  0.00           H  
ATOM     52  HZ3 TRP A   7      64.328  34.510  37.440  1.00  0.00           H  
ATOM     53  HH2 TRP A   7      66.228  36.106  36.975  1.00  0.00           H  
ATOM     54  N   GLU A   8      61.843  32.002  29.881  1.00  0.00           N  
ATOM     55  CA  GLU A   8      61.719  32.082  28.408  1.00  0.00           C  
ATOM     56  C   GLU A   8      60.410  32.399  27.711  1.00  0.00           C  
ATOM     57  O   GLU A   8      60.312  33.304  26.892  1.00  0.00           O  
ATOM     58  CB  GLU A   8      62.441  30.965  27.696  1.00  0.00           C  
ATOM     59  CG  GLU A   8      63.889  31.265  27.556  1.00  0.00           C  
ATOM     60  CD  GLU A   8      64.873  30.195  27.026  1.00  0.00           C  
ATOM     61  OE1 GLU A   8      65.713  29.725  27.904  1.00  0.00           O  
ATOM     62  OE2 GLU A   8      64.582  29.577  26.005  1.00  0.00           O1-
ATOM     63  H   GLU A   8      62.285  31.233  30.349  1.00  0.00           H  
ATOM     64  N   GLU A   9      59.393  31.743  28.318  1.00  0.00           N  
ATOM     65  CA  GLU A   9      58.009  32.075  28.017  1.00  0.00           C  
ATOM     66  C   GLU A   9      57.493  33.407  28.540  1.00  0.00           C  
ATOM     67  O   GLU A   9      56.469  33.905  28.120  1.00  0.00           O  
ATOM     68  CB  GLU A   9      57.083  30.958  28.600  1.00  0.00           C  
ATOM     69  CG  GLU A   9      55.827  30.649  27.651  1.00  0.00           C  
ATOM     70  CD  GLU A   9      55.047  29.413  28.163  1.00  0.00           C  
ATOM     71  OE1 GLU A   9      54.370  29.522  29.166  1.00  0.00           O  
ATOM     72  OE2 GLU A   9      55.220  28.333  27.639  1.00  0.00           O1-
ATOM     73  H   GLU A   9      59.610  31.200  29.135  1.00  0.00           H  
ATOM     74  N   PHE A  10      58.094  33.991  29.554  1.00  0.00           N  
ATOM     75  CA  PHE A  10      57.861  35.397  29.950  1.00  0.00           C  
ATOM     76  C   PHE A  10      58.302  36.477  28.927  1.00  0.00           C  
ATOM     77  O   PHE A  10      57.468  37.276  28.609  1.00  0.00           O  
ATOM     78  CB  PHE A  10      58.343  35.574  31.427  1.00  0.00           C  
ATOM     79  CG  PHE A  10      57.957  36.872  32.160  1.00  0.00           C  
ATOM     80  CD1 PHE A  10      56.683  37.471  32.014  1.00  0.00           C  
ATOM     81  CD2 PHE A  10      58.914  37.481  32.992  1.00  0.00           C  
ATOM     82  CE1 PHE A  10      56.433  38.691  32.585  1.00  0.00           C  
ATOM     83  CE2 PHE A  10      58.649  38.679  33.541  1.00  0.00           C  
ATOM     84  CZ  PHE A  10      57.462  39.332  33.343  1.00  0.00           C  
ATOM     85  H   PHE A  10      58.555  33.485  30.290  1.00  0.00           H  
ATOM     86  HD1 PHE A  10      55.845  36.936  31.574  1.00  0.00           H  
ATOM     87  HD2 PHE A  10      59.940  37.248  33.277  1.00  0.00           H  
ATOM     88  HE1 PHE A  10      55.418  39.096  32.485  1.00  0.00           H  
ATOM     89  HE2 PHE A  10      59.512  39.188  33.972  1.00  0.00           H  
ATOM     90  HZ  PHE A  10      57.499  40.419  33.392  1.00  0.00           H  
ATOM     91  N   GLU A  11      59.441  36.120  28.295  1.00  0.00           N  
ATOM     92  CA  GLU A  11      60.069  36.975  27.251  1.00  0.00           C  
ATOM     93  C   GLU A  11      58.999  37.191  26.169  1.00  0.00           C  
ATOM     94  O   GLU A  11      58.695  38.313  25.740  1.00  0.00           O  
ATOM     95  CB  GLU A  11      61.184  36.260  26.579  1.00  0.00           C  
ATOM     96  CG  GLU A  11      62.385  36.126  27.523  1.00  0.00           C  
ATOM     97  CD  GLU A  11      62.957  37.522  27.892  1.00  0.00           C  
ATOM     98  OE1 GLU A  11      63.596  38.195  27.045  1.00  0.00           O  
ATOM     99  OE2 GLU A  11      63.109  37.854  29.156  1.00  0.00           O1-
ATOM    100  H   GLU A  11      60.009  35.352  28.582  1.00  0.00           H  
ATOM    101  N   THR A  12      58.404  36.116  25.735  1.00  0.00           N  
ATOM    102  CA  THR A  12      57.407  36.201  24.626  1.00  0.00           C  
ATOM    103  C   THR A  12      56.085  36.889  24.899  1.00  0.00           C  
ATOM    104  O   THR A  12      55.521  37.614  24.019  1.00  0.00           O  
ATOM    105  CB  THR A  12      57.166  34.807  24.042  1.00  0.00           C  
ATOM    106  CG2 THR A  12      58.392  34.363  23.255  1.00  0.00           C  
ATOM    107  OG1 THR A  12      56.899  33.905  25.103  1.00  0.00           O  
ATOM    108  H   THR A  12      58.444  35.206  26.158  1.00  0.00           H  
ATOM    109  HG1 THR A  12      56.699  32.989  24.755  1.00  0.00           H  
ATOM    110  N   LEU A  13      55.603  36.782  26.153  1.00  0.00           N  
ATOM    111  CA  LEU A  13      54.474  37.607  26.666  1.00  0.00           C  
ATOM    112  C   LEU A  13      54.906  39.067  26.775  1.00  0.00           C  
ATOM    113  O   LEU A  13      54.041  39.940  26.577  1.00  0.00           O  
ATOM    114  CB  LEU A  13      54.148  37.006  28.021  1.00  0.00           C  
ATOM    115  CG  LEU A  13      52.783  37.461  28.627  1.00  0.00           C  
ATOM    116  CD1 LEU A  13      51.607  37.013  27.701  1.00  0.00           C  
ATOM    117  CD2 LEU A  13      52.494  36.997  30.028  1.00  0.00           C  
ATOM    118  H   LEU A  13      55.933  35.986  26.662  1.00  0.00           H  
ATOM    119  N   GLN A  14      56.161  39.341  27.181  1.00  0.00           N  
ATOM    120  CA  GLN A  14      56.819  40.645  27.043  1.00  0.00           C  
ATOM    121  C   GLN A  14      56.903  41.211  25.608  1.00  0.00           C  
ATOM    122  O   GLN A  14      56.192  42.080  25.161  1.00  0.00           O  
ATOM    123  CB  GLN A  14      58.169  40.608  27.720  1.00  0.00           C  
ATOM    124  CG  GLN A  14      57.982  40.430  29.216  1.00  0.00           C  
ATOM    125  CD  GLN A  14      59.252  40.329  29.995  1.00  0.00           C  
ATOM    126  NE2 GLN A  14      59.241  40.899  31.192  1.00  0.00           N  
ATOM    127  OE1 GLN A  14      60.250  39.786  29.569  1.00  0.00           O  
ATOM    128  H   GLN A  14      56.780  38.622  27.493  1.00  0.00           H  
ATOM    129 1HE2 GLN A  14      58.490  41.470  31.518  1.00  0.00           H  
ATOM    130 2HE2 GLN A  14      60.051  40.852  31.786  1.00  0.00           H  
ATOM    131  N   GLN A  15      57.555  40.410  24.687  1.00  0.00           N  
ATOM    132  CA  GLN A  15      57.677  40.749  23.199  1.00  0.00           C  
ATOM    133  C   GLN A  15      56.471  41.295  22.435  1.00  0.00           C  
ATOM    134  O   GLN A  15      56.399  42.531  22.178  1.00  0.00           O  
ATOM    135  CB  GLN A  15      58.312  39.578  22.539  1.00  0.00           C  
ATOM    136  CG  GLN A  15      59.836  39.412  22.564  1.00  0.00           C  
ATOM    137  CD  GLN A  15      60.291  38.030  22.126  1.00  0.00           C  
ATOM    138  NE2 GLN A  15      61.447  37.633  22.488  1.00  0.00           N  
ATOM    139  OE1 GLN A  15      59.780  37.418  21.188  1.00  0.00           O  
ATOM    140  H   GLN A  15      57.944  39.574  25.059  1.00  0.00           H  
ATOM    141 1HE2 GLN A  15      62.057  38.203  23.041  1.00  0.00           H  
ATOM    142 2HE2 GLN A  15      61.706  36.683  22.295  1.00  0.00           H  
ATOM    143  N   GLN A  16      55.490  40.368  22.487  1.00  0.00           N  
ATOM    144  CA  GLN A  16      54.169  40.632  21.908  1.00  0.00           C  
ATOM    145  C   GLN A  16      53.558  42.065  22.044  1.00  0.00           C  
ATOM    146  O   GLN A  16      53.047  42.667  21.125  1.00  0.00           O  
ATOM    147  CB  GLN A  16      53.059  39.641  22.279  1.00  0.00           C  
ATOM    148  CG  GLN A  16      53.162  38.227  21.742  1.00  0.00           C  
ATOM    149  CD  GLN A  16      52.486  37.026  22.393  1.00  0.00           C  
ATOM    150  NE2 GLN A  16      52.994  36.603  23.526  1.00  0.00           N  
ATOM    151  OE1 GLN A  16      51.422  36.557  21.997  1.00  0.00           O  
ATOM    152  H   GLN A  16      55.518  39.576  23.092  1.00  0.00           H  
ATOM    153 1HE2 GLN A  16      53.697  37.138  24.005  1.00  0.00           H  
ATOM    154 2HE2 GLN A  16      52.648  35.767  23.951  1.00  0.00           H  
ATOM    155  N   GLU A  17      53.897  42.628  23.198  1.00  0.00           N  
ATOM    156  CA  GLU A  17      53.278  43.915  23.702  1.00  0.00           C  
ATOM    157  C   GLU A  17      53.626  45.200  22.936  1.00  0.00           C  
ATOM    158  O   GLU A  17      52.818  46.111  22.834  1.00  0.00           O  
ATOM    159  CB  GLU A  17      53.803  44.098  25.132  1.00  0.00           C  
ATOM    160  CG  GLU A  17      52.855  44.804  26.127  1.00  0.00           C  
ATOM    161  CD  GLU A  17      53.558  45.726  27.138  1.00  0.00           C  
ATOM    162  OE1 GLU A  17      52.988  45.799  28.268  1.00  0.00           O  
ATOM    163  OE2 GLU A  17      54.613  46.374  26.824  1.00  0.00           O1-
ATOM    164  H   GLU A  17      54.842  42.514  23.510  1.00  0.00           H  
ATOM    165  N   CYS A  18      54.889  45.204  22.373  1.00  0.00           N  
ATOM    166  CA  CYS A  18      55.555  46.365  21.661  1.00  0.00           C  
ATOM    167  C   CYS A  18      54.861  46.892  20.374  1.00  0.00           C  
ATOM    168  O   CYS A  18      55.391  47.739  19.673  1.00  0.00           O  
ATOM    169  CB  CYS A  18      56.983  45.937  21.231  1.00  0.00           C  
ATOM    170  SG  CYS A  18      56.887  44.654  19.909  1.00  0.00           S  
ATOM    171  H   CYS A  18      55.417  44.364  22.285  1.00  0.00           H  
ATOM    172  HG  CYS A  18      56.364  43.677  20.647  1.00  0.00           H  
ATOM    173  N   LYS A  19      53.707  46.348  20.100  1.00  0.00           N  
ATOM    174  CA  LYS A  19      52.733  46.820  19.122  1.00  0.00           C  
ATOM    175  C   LYS A  19      51.945  47.999  19.780  1.00  0.00           C  
ATOM    176  O   LYS A  19      51.301  47.798  20.829  1.00  0.00           O  
ATOM    177  CB  LYS A  19      51.923  45.570  18.788  1.00  0.00           C  
ATOM    178  CG  LYS A  19      52.698  44.512  18.061  1.00  0.00           C  
ATOM    179  CD  LYS A  19      51.772  43.417  17.622  1.00  0.00           C  
ATOM    180  CE  LYS A  19      52.595  42.264  16.977  1.00  0.00           C  
ATOM    181  NZ  LYS A  19      51.750  41.214  16.334  1.00  0.00           N1+
ATOM    182  H   LYS A  19      53.364  45.612  20.678  1.00  0.00           H  
ATOM    183  HZ1 LYS A  19      51.555  40.430  16.922  1.00  0.00           H  
ATOM    184  HZ2 LYS A  19      50.874  41.552  16.002  1.00  0.00           H  
ATOM    185  HZ3 LYS A  19      52.311  40.842  15.606  1.00  0.00           H  
ATOM    186  N   LEU A  20      51.985  49.125  19.098  1.00  0.00           N  
ATOM    187  CA  LEU A  20      51.484  50.408  19.661  1.00  0.00           C  
ATOM    188  C   LEU A  20      50.049  50.379  20.139  1.00  0.00           C  
ATOM    189  O   LEU A  20      49.200  50.100  19.253  1.00  0.00           O  
ATOM    190  CB  LEU A  20      51.818  51.562  18.681  1.00  0.00           C  
ATOM    191  CG  LEU A  20      51.539  53.021  19.175  1.00  0.00           C  
ATOM    192  CD1 LEU A  20      52.166  53.414  20.468  1.00  0.00           C  
ATOM    193  CD2 LEU A  20      51.630  54.050  18.053  1.00  0.00           C  
ATOM    194  H   LEU A  20      52.586  49.275  18.306  1.00  0.00           H  
ATOM    195  N   LEU A  21      49.832  50.757  21.355  1.00  0.00           N  
ATOM    196  CA  LEU A  21      48.493  50.882  21.996  1.00  0.00           C  
ATOM    197  C   LEU A  21      47.499  52.040  21.744  1.00  0.00           C  
ATOM    198  O   LEU A  21      47.776  53.021  21.027  1.00  0.00           O  
ATOM    199  CB  LEU A  21      48.722  50.676  23.534  1.00  0.00           C  
ATOM    200  CG  LEU A  21      49.094  49.260  23.921  1.00  0.00           C  
ATOM    201  CD1 LEU A  21      49.523  49.257  25.379  1.00  0.00           C  
ATOM    202  CD2 LEU A  21      47.895  48.303  23.834  1.00  0.00           C  
ATOM    203  H   LEU A  21      50.551  51.243  21.845  1.00  0.00           H  
ATOM    204  N   TYR A  22      46.378  51.975  22.418  1.00  0.00           N  
ATOM    205  CA  TYR A  22      45.323  52.917  22.558  1.00  0.00           C  
ATOM    206  C   TYR A  22      45.758  54.352  23.047  1.00  0.00           C  
ATOM    207  O   TYR A  22      46.891  54.466  23.500  1.00  0.00           O  
ATOM    208  CB  TYR A  22      44.269  52.494  23.569  1.00  0.00           C  
ATOM    209  CG  TYR A  22      43.481  51.278  23.137  1.00  0.00           C  
ATOM    210  CD1 TYR A  22      42.488  51.383  22.189  1.00  0.00           C  
ATOM    211  CD2 TYR A  22      43.998  50.007  23.479  1.00  0.00           C  
ATOM    212  CE1 TYR A  22      42.005  50.143  21.680  1.00  0.00           C  
ATOM    213  CE2 TYR A  22      43.434  48.866  23.026  1.00  0.00           C  
ATOM    214  CZ  TYR A  22      42.354  48.866  22.098  1.00  0.00           C  
ATOM    215  OH  TYR A  22      41.840  47.746  21.379  1.00  0.00           O  
ATOM    216  H   TYR A  22      46.181  51.120  22.914  1.00  0.00           H  
ATOM    217  HD1 TYR A  22      42.037  52.349  21.975  1.00  0.00           H  
ATOM    218  HD2 TYR A  22      44.653  49.903  24.340  1.00  0.00           H  
ATOM    219  HE1 TYR A  22      41.325  50.263  20.847  1.00  0.00           H  
ATOM    220  HE2 TYR A  22      43.804  47.896  23.373  1.00  0.00           H  
ATOM    221  HH  TYR A  22      41.927  46.883  21.888  1.00  0.00           H  
ATOM    222  N   SER A  23      44.941  55.384  22.847  1.00  0.00           N  
ATOM    223  CA  SER A  23      45.250  56.719  23.334  1.00  0.00           C  
ATOM    224  C   SER A  23      45.050  56.874  24.867  1.00  0.00           C  
ATOM    225  O   SER A  23      44.127  56.283  25.443  1.00  0.00           O  
ATOM    226  CB  SER A  23      44.295  57.667  22.609  1.00  0.00           C  
ATOM    227  OG  SER A  23      44.449  59.029  23.075  1.00  0.00           O  
ATOM    228  H   SER A  23      44.137  55.250  22.259  1.00  0.00           H  
ATOM    229  HG  SER A  23      43.764  59.222  23.779  1.00  0.00           H  
ATOM    230  N   ARG A  24      45.767  57.783  25.477  1.00  0.00           N  
ATOM    231  CA  ARG A  24      45.657  58.063  26.930  1.00  0.00           C  
ATOM    232  C   ARG A  24      45.495  59.540  27.333  1.00  0.00           C  
ATOM    233  O   ARG A  24      45.606  59.998  28.487  1.00  0.00           O  
ATOM    234  CB  ARG A  24      46.839  57.452  27.731  1.00  0.00           C  
ATOM    235  CG  ARG A  24      47.240  56.072  27.208  1.00  0.00           C  
ATOM    236  CD  ARG A  24      48.243  55.463  28.205  1.00  0.00           C  
ATOM    237  NE  ARG A  24      49.541  56.148  27.831  1.00  0.00           N  
ATOM    238  CZ  ARG A  24      50.709  56.174  28.506  1.00  0.00           C  
ATOM    239  NH1 ARG A  24      50.932  55.336  29.537  1.00  0.00           N1+
ATOM    240  NH2 ARG A  24      51.725  56.758  27.927  1.00  0.00           N  
ATOM    241  H   ARG A  24      46.602  58.176  25.090  1.00  0.00           H  
ATOM    242  HE  ARG A  24      49.492  56.395  26.870  1.00  0.00           H  
ATOM    243 1HH1 ARG A  24      50.219  54.709  29.857  1.00  0.00           H  
ATOM    244 2HH1 ARG A  24      51.756  55.432  30.085  1.00  0.00           H  
ATOM    245 1HH2 ARG A  24      51.686  57.117  26.999  1.00  0.00           H  
ATOM    246 2HH2 ARG A  24      52.500  56.938  28.534  1.00  0.00           H  
ATOM    247  N   LYS A  25      44.898  60.190  26.379  1.00  0.00           N  
ATOM    248  CA  LYS A  25      44.915  61.660  26.335  1.00  0.00           C  
ATOM    249  C   LYS A  25      44.173  62.435  27.418  1.00  0.00           C  
ATOM    250  O   LYS A  25      44.753  63.304  28.046  1.00  0.00           O  
ATOM    251  CB  LYS A  25      44.635  62.322  24.954  1.00  0.00           C  
ATOM    252  CG  LYS A  25      45.733  61.983  23.938  1.00  0.00           C  
ATOM    253  CD  LYS A  25      45.232  62.480  22.586  1.00  0.00           C  
ATOM    254  CE  LYS A  25      46.177  61.947  21.554  1.00  0.00           C  
ATOM    255  NZ  LYS A  25      45.911  60.556  21.149  1.00  0.00           N1+
ATOM    256  H   LYS A  25      44.158  59.802  25.840  1.00  0.00           H  
ATOM    257  HZ1 LYS A  25      45.164  60.745  20.513  1.00  0.00           H  
ATOM    258  HZ2 LYS A  25      46.720  60.228  20.663  1.00  0.00           H  
ATOM    259  HZ3 LYS A  25      45.580  59.932  21.871  1.00  0.00           H  
ATOM    260  N   GLU A  26      43.042  61.896  27.839  1.00  0.00           N  
ATOM    261  CA  GLU A  26      42.307  62.510  29.010  1.00  0.00           C  
ATOM    262  C   GLU A  26      43.192  62.314  30.329  1.00  0.00           C  
ATOM    263  O   GLU A  26      43.353  63.249  31.106  1.00  0.00           O  
ATOM    264  CB  GLU A  26      41.042  61.772  29.204  1.00  0.00           C  
ATOM    265  CG  GLU A  26      39.959  62.167  28.205  1.00  0.00           C  
ATOM    266  CD  GLU A  26      38.475  61.880  28.513  1.00  0.00           C  
ATOM    267  OE1 GLU A  26      37.803  62.886  28.936  1.00  0.00           O  
ATOM    268  OE2 GLU A  26      38.014  60.740  28.420  1.00  0.00           O1-
ATOM    269  H   GLU A  26      42.529  61.167  27.390  1.00  0.00           H  
ATOM    270  N   GLY A  27      43.733  61.158  30.655  1.00  0.00           N  
ATOM    271  CA  GLY A  27      44.677  60.953  31.767  1.00  0.00           C  
ATOM    272  C   GLY A  27      46.020  61.731  31.781  1.00  0.00           C  
ATOM    273  O   GLY A  27      46.369  62.297  32.805  1.00  0.00           O  
ATOM    274  H   GLY A  27      43.664  60.427  29.980  1.00  0.00           H  
ATOM    275  N   GLN A  28      46.588  61.911  30.596  1.00  0.00           N  
ATOM    276  CA  GLN A  28      47.718  62.841  30.455  1.00  0.00           C  
ATOM    277  C   GLN A  28      47.524  64.314  30.886  1.00  0.00           C  
ATOM    278  O   GLN A  28      48.498  65.037  30.799  1.00  0.00           O  
ATOM    279  CB  GLN A  28      48.153  62.701  28.991  1.00  0.00           C  
ATOM    280  CG  GLN A  28      48.912  61.393  28.669  1.00  0.00           C  
ATOM    281  CD  GLN A  28      49.221  61.185  27.143  1.00  0.00           C  
ATOM    282  NE2 GLN A  28      50.461  60.757  26.899  1.00  0.00           N  
ATOM    283  OE1 GLN A  28      48.432  61.361  26.172  1.00  0.00           O  
ATOM    284  H   GLN A  28      46.425  61.330  29.806  1.00  0.00           H  
ATOM    285 1HE2 GLN A  28      51.119  60.514  27.607  1.00  0.00           H  
ATOM    286 2HE2 GLN A  28      50.908  60.774  26.001  1.00  0.00           H  
ATOM    287  N   ARG A  29      46.271  64.760  31.120  1.00  0.00           N  
ATOM    288  CA  ARG A  29      46.087  66.204  31.481  1.00  0.00           C  
ATOM    289  C   ARG A  29      46.536  66.508  32.878  1.00  0.00           C  
ATOM    290  O   ARG A  29      46.373  65.634  33.737  1.00  0.00           O  
ATOM    291  CB  ARG A  29      44.608  66.620  31.445  1.00  0.00           C  
ATOM    292  CG  ARG A  29      43.997  66.554  30.111  1.00  0.00           C  
ATOM    293  CD  ARG A  29      42.447  66.796  30.135  1.00  0.00           C  
ATOM    294  NE  ARG A  29      41.940  68.068  30.667  1.00  0.00           N  
ATOM    295  CZ  ARG A  29      40.836  68.726  30.305  1.00  0.00           C  
ATOM    296  NH1 ARG A  29      40.115  68.378  29.227  1.00  0.00           N1+
ATOM    297  NH2 ARG A  29      40.432  69.749  31.020  1.00  0.00           N  
ATOM    298  H   ARG A  29      45.510  64.187  31.428  1.00  0.00           H  
ATOM    299  HE  ARG A  29      42.548  68.526  31.318  1.00  0.00           H  
ATOM    300 1HH1 ARG A  29      40.281  67.580  28.649  1.00  0.00           H  
ATOM    301 2HH1 ARG A  29      39.482  69.065  28.893  1.00  0.00           H  
ATOM    302 1HH2 ARG A  29      40.914  70.004  31.857  1.00  0.00           H  
ATOM    303 2HH2 ARG A  29      39.767  70.362  30.591  1.00  0.00           H  
ATOM    304  N   GLN A  30      46.795  67.787  33.209  1.00  0.00           N  
ATOM    305  CA  GLN A  30      47.320  68.265  34.466  1.00  0.00           C  
ATOM    306  C   GLN A  30      46.511  67.957  35.739  1.00  0.00           C  
ATOM    307  O   GLN A  30      47.077  67.344  36.632  1.00  0.00           O  
ATOM    308  CB  GLN A  30      47.617  69.727  34.363  1.00  0.00           C  
ATOM    309  CG  GLN A  30      48.278  70.327  35.603  1.00  0.00           C  
ATOM    310  CD  GLN A  30      48.608  71.844  35.504  1.00  0.00           C  
ATOM    311  NE2 GLN A  30      49.045  72.464  36.587  1.00  0.00           N  
ATOM    312  OE1 GLN A  30      48.401  72.543  34.531  1.00  0.00           O  
ATOM    313  H   GLN A  30      46.742  68.425  32.437  1.00  0.00           H  
ATOM    314 1HE2 GLN A  30      49.208  72.043  37.472  1.00  0.00           H  
ATOM    315 2HE2 GLN A  30      48.979  73.465  36.555  1.00  0.00           H  
ATOM    316  N   GLU A  31      45.255  68.334  35.770  1.00  0.00           N  
ATOM    317  CA  GLU A  31      44.206  68.003  36.794  1.00  0.00           C  
ATOM    318  C   GLU A  31      43.743  66.575  37.004  1.00  0.00           C  
ATOM    319  O   GLU A  31      42.997  66.200  37.870  1.00  0.00           O  
ATOM    320  CB  GLU A  31      42.987  68.964  36.671  1.00  0.00           C  
ATOM    321  CG  GLU A  31      43.155  70.389  37.109  1.00  0.00           C  
ATOM    322  CD  GLU A  31      43.179  71.268  35.837  1.00  0.00           C  
ATOM    323  OE1 GLU A  31      42.917  72.512  35.896  1.00  0.00           O  
ATOM    324  OE2 GLU A  31      43.652  70.774  34.799  1.00  0.00           O1-
ATOM    325  H   GLU A  31      45.048  69.179  35.272  1.00  0.00           H  
ATOM    326  N   ASN A  32      43.978  65.753  36.000  1.00  0.00           N  
ATOM    327  CA  ASN A  32      43.828  64.263  36.094  1.00  0.00           C  
ATOM    328  C   ASN A  32      45.095  63.517  36.597  1.00  0.00           C  
ATOM    329  O   ASN A  32      45.063  62.822  37.631  1.00  0.00           O  
ATOM    330  CB  ASN A  32      43.337  63.638  34.806  1.00  0.00           C  
ATOM    331  CG  ASN A  32      41.947  64.163  34.348  1.00  0.00           C  
ATOM    332  ND2 ASN A  32      41.451  63.727  33.276  1.00  0.00           N  
ATOM    333  OD1 ASN A  32      41.272  64.954  34.956  1.00  0.00           O  
ATOM    334  H   ASN A  32      44.168  66.186  35.122  1.00  0.00           H  
ATOM    335 1HD2 ASN A  32      41.996  63.107  32.702  1.00  0.00           H  
ATOM    336 2HD2 ASN A  32      40.504  63.941  33.056  1.00  0.00           H  
ATOM    337  N   LYS A  33      46.232  63.897  36.023  1.00  0.00           N  
ATOM    338  CA  LYS A  33      47.542  63.341  36.393  1.00  0.00           C  
ATOM    339  C   LYS A  33      48.015  63.212  37.912  1.00  0.00           C  
ATOM    340  O   LYS A  33      48.861  62.415  38.201  1.00  0.00           O  
ATOM    341  CB  LYS A  33      48.419  64.362  35.593  1.00  0.00           C  
ATOM    342  CG  LYS A  33      49.882  64.035  35.670  1.00  0.00           C  
ATOM    343  CD  LYS A  33      50.419  63.849  34.273  1.00  0.00           C  
ATOM    344  CE  LYS A  33      50.723  65.208  33.537  1.00  0.00           C  
ATOM    345  NZ  LYS A  33      51.281  65.125  32.204  1.00  0.00           N1+
ATOM    346  H   LYS A  33      46.347  64.640  35.367  1.00  0.00           H  
ATOM    347  HZ1 LYS A  33      51.263  66.057  31.843  1.00  0.00           H  
ATOM    348  HZ2 LYS A  33      52.246  64.876  32.153  1.00  0.00           H  
ATOM    349  HZ3 LYS A  33      50.741  64.515  31.615  1.00  0.00           H  
ATOM    350  N   ASN A  34      47.633  64.197  38.668  1.00  0.00           N  
ATOM    351  CA  ASN A  34      47.852  64.283  40.172  1.00  0.00           C  
ATOM    352  C   ASN A  34      47.150  63.238  40.986  1.00  0.00           C  
ATOM    353  O   ASN A  34      47.695  62.761  42.020  1.00  0.00           O  
ATOM    354  CB  ASN A  34      47.607  65.675  40.748  1.00  0.00           C  
ATOM    355  CG  ASN A  34      46.392  66.450  40.179  1.00  0.00           C  
ATOM    356  ND2 ASN A  34      46.599  67.745  40.246  1.00  0.00           N  
ATOM    357  OD1 ASN A  34      45.489  66.020  39.476  1.00  0.00           O  
ATOM    358  H   ASN A  34      47.079  64.898  38.220  1.00  0.00           H  
ATOM    359 1HD2 ASN A  34      47.508  68.154  40.287  1.00  0.00           H  
ATOM    360 2HD2 ASN A  34      45.828  68.376  40.341  1.00  0.00           H  
ATOM    361  N   LYS A  35      46.024  62.710  40.463  1.00  0.00           N  
ATOM    362  CA  LYS A  35      45.214  61.541  40.964  1.00  0.00           C  
ATOM    363  C   LYS A  35      45.882  60.169  40.643  1.00  0.00           C  
ATOM    364  O   LYS A  35      45.313  59.138  41.045  1.00  0.00           O  
ATOM    365  CB  LYS A  35      43.769  61.604  40.411  1.00  0.00           C  
ATOM    366  CG  LYS A  35      42.967  62.688  41.166  1.00  0.00           C  
ATOM    367  CD  LYS A  35      41.711  63.205  40.458  1.00  0.00           C  
ATOM    368  CE  LYS A  35      40.964  64.062  41.443  1.00  0.00           C  
ATOM    369  NZ  LYS A  35      39.714  64.689  40.948  1.00  0.00           N1+
ATOM    370  H   LYS A  35      45.655  63.231  39.684  1.00  0.00           H  
ATOM    371  HZ1 LYS A  35      39.874  65.068  40.036  1.00  0.00           H  
ATOM    372  HZ2 LYS A  35      38.908  64.103  40.961  1.00  0.00           H  
ATOM    373  HZ3 LYS A  35      39.636  65.510  41.523  1.00  0.00           H  
ATOM    374  N   ASN A  36      47.182  60.156  40.273  1.00  0.00           N  
ATOM    375  CA  ASN A  36      47.896  58.851  40.007  1.00  0.00           C  
ATOM    376  C   ASN A  36      49.047  58.739  41.018  1.00  0.00           C  
ATOM    377  O   ASN A  36      49.673  59.727  41.482  1.00  0.00           O  
ATOM    378  CB  ASN A  36      48.404  58.915  38.513  1.00  0.00           C  
ATOM    379  CG  ASN A  36      47.405  58.899  37.371  1.00  0.00           C  
ATOM    380  ND2 ASN A  36      47.575  59.575  36.287  1.00  0.00           N  
ATOM    381  OD1 ASN A  36      46.251  58.541  37.623  1.00  0.00           O  
ATOM    382  H   ASN A  36      47.810  60.895  40.540  1.00  0.00           H  
ATOM    383 1HD2 ASN A  36      48.434  60.069  36.175  1.00  0.00           H  
ATOM    384 2HD2 ASN A  36      46.757  59.721  35.734  1.00  0.00           H  
ATOM    385  N   ARG A  37      49.373  57.480  41.315  1.00  0.00           N  
ATOM    386  CA  ARG A  37      50.439  57.063  42.181  1.00  0.00           C  
ATOM    387  C   ARG A  37      51.746  56.885  41.407  1.00  0.00           C  
ATOM    388  O   ARG A  37      52.720  57.522  41.739  1.00  0.00           O  
ATOM    389  CB  ARG A  37      50.171  55.950  43.147  1.00  0.00           C  
ATOM    390  CG  ARG A  37      51.346  55.691  44.006  1.00  0.00           C  
ATOM    391  CD  ARG A  37      51.124  54.573  45.046  1.00  0.00           C  
ATOM    392  NE  ARG A  37      50.307  54.993  46.196  1.00  0.00           N  
ATOM    393  CZ  ARG A  37      48.976  54.650  46.354  1.00  0.00           C  
ATOM    394  NH1 ARG A  37      48.394  53.886  45.437  1.00  0.00           N1+
ATOM    395  NH2 ARG A  37      48.316  54.759  47.529  1.00  0.00           N  
ATOM    396  H   ARG A  37      49.075  56.755  40.692  1.00  0.00           H  
ATOM    397  HE  ARG A  37      50.809  55.444  46.928  1.00  0.00           H  
ATOM    398 1HH1 ARG A  37      48.836  53.558  44.601  1.00  0.00           H  
ATOM    399 2HH1 ARG A  37      47.430  53.639  45.526  1.00  0.00           H  
ATOM    400 1HH2 ARG A  37      48.822  54.987  48.356  1.00  0.00           H  
ATOM    401 2HH2 ARG A  37      47.321  54.801  47.582  1.00  0.00           H  
ATOM    402  N   TYR A  38      51.691  56.354  40.206  1.00  0.00           N  
ATOM    403  CA  TYR A  38      52.992  56.215  39.432  1.00  0.00           C  
ATOM    404  C   TYR A  38      52.787  56.869  38.026  1.00  0.00           C  
ATOM    405  O   TYR A  38      51.984  56.394  37.180  1.00  0.00           O  
ATOM    406  CB  TYR A  38      53.339  54.763  39.214  1.00  0.00           C  
ATOM    407  CG  TYR A  38      53.411  54.070  40.578  1.00  0.00           C  
ATOM    408  CD1 TYR A  38      54.655  54.108  41.178  1.00  0.00           C  
ATOM    409  CD2 TYR A  38      52.341  53.418  41.090  1.00  0.00           C  
ATOM    410  CE1 TYR A  38      54.881  53.390  42.323  1.00  0.00           C  
ATOM    411  CE2 TYR A  38      52.573  52.610  42.203  1.00  0.00           C  
ATOM    412  CZ  TYR A  38      53.861  52.493  42.793  1.00  0.00           C  
ATOM    413  OH  TYR A  38      53.981  51.570  43.754  1.00  0.00           O  
ATOM    414  H   TYR A  38      50.916  55.786  39.931  1.00  0.00           H  
ATOM    415  HD1 TYR A  38      55.378  54.798  40.749  1.00  0.00           H  
ATOM    416  HD2 TYR A  38      51.340  53.434  40.651  1.00  0.00           H  
ATOM    417  HE1 TYR A  38      55.759  53.545  42.967  1.00  0.00           H  
ATOM    418  HE2 TYR A  38      51.763  51.949  42.525  1.00  0.00           H  
ATOM    419  HH  TYR A  38      53.206  50.938  43.708  1.00  0.00           H  
ATOM    420  N   LYS A  39      53.674  57.775  37.676  1.00  0.00           N  
ATOM    421  CA  LYS A  39      53.487  58.630  36.548  1.00  0.00           C  
ATOM    422  C   LYS A  39      52.968  58.205  35.112  1.00  0.00           C  
ATOM    423  O   LYS A  39      52.219  58.999  34.520  1.00  0.00           O  
ATOM    424  CB  LYS A  39      54.800  59.446  36.369  1.00  0.00           C  
ATOM    425  CG  LYS A  39      54.738  60.444  37.532  1.00  0.00           C  
ATOM    426  CD  LYS A  39      55.909  61.513  37.268  1.00  0.00           C  
ATOM    427  CE  LYS A  39      56.177  62.266  38.561  1.00  0.00           C  
ATOM    428  NZ  LYS A  39      57.591  62.708  38.832  1.00  0.00           N1+
ATOM    429  H   LYS A  39      54.567  57.802  38.128  1.00  0.00           H  
ATOM    430  HZ1 LYS A  39      57.798  63.355  38.091  1.00  0.00           H  
ATOM    431  HZ2 LYS A  39      57.614  63.248  39.670  1.00  0.00           H  
ATOM    432  HZ3 LYS A  39      58.236  61.946  38.785  1.00  0.00           H  
ATOM    433  N   ASN A  40      53.498  57.045  34.725  1.00  0.00           N  
ATOM    434  CA  ASN A  40      53.243  56.405  33.436  1.00  0.00           C  
ATOM    435  C   ASN A  40      52.036  55.435  33.459  1.00  0.00           C  
ATOM    436  O   ASN A  40      51.499  55.124  32.416  1.00  0.00           O  
ATOM    437  CB  ASN A  40      54.464  55.594  32.880  1.00  0.00           C  
ATOM    438  CG  ASN A  40      55.129  54.750  33.976  1.00  0.00           C  
ATOM    439  ND2 ASN A  40      55.782  53.679  33.661  1.00  0.00           N  
ATOM    440  OD1 ASN A  40      55.381  55.251  35.071  1.00  0.00           O  
ATOM    441  H   ASN A  40      54.320  56.668  35.162  1.00  0.00           H  
ATOM    442 1HD2 ASN A  40      55.850  53.407  32.707  1.00  0.00           H  
ATOM    443 2HD2 ASN A  40      56.394  53.227  34.310  1.00  0.00           H  
ATOM    444  N   ILE A  41      51.552  55.095  34.667  1.00  0.00           N  
ATOM    445  CA  ILE A  41      50.547  53.998  35.064  1.00  0.00           C  
ATOM    446  C   ILE A  41      49.090  54.609  35.024  1.00  0.00           C  
ATOM    447  O   ILE A  41      48.433  54.813  35.981  1.00  0.00           O  
ATOM    448  CB  ILE A  41      50.830  53.197  36.281  1.00  0.00           C  
ATOM    449  CG1 ILE A  41      52.256  52.663  36.320  1.00  0.00           C  
ATOM    450  CG2 ILE A  41      49.828  52.065  36.346  1.00  0.00           C  
ATOM    451  CD  ILE A  41      52.787  51.856  35.149  1.00  0.00           C  
ATOM    452  H   ILE A  41      51.783  55.717  35.412  1.00  0.00           H  
ATOM    453  N   LEU A  42      48.902  55.212  33.860  1.00  0.00           N  
ATOM    454  CA  LEU A  42      47.629  55.816  33.322  1.00  0.00           C  
ATOM    455  C   LEU A  42      46.527  54.816  32.871  1.00  0.00           C  
ATOM    456  O   LEU A  42      46.804  53.732  32.325  1.00  0.00           O  
ATOM    457  CB  LEU A  42      47.923  56.673  32.132  1.00  0.00           C  
ATOM    458  CG  LEU A  42      48.739  57.913  32.536  1.00  0.00           C  
ATOM    459  CD1 LEU A  42      49.561  58.395  31.288  1.00  0.00           C  
ATOM    460  CD2 LEU A  42      47.676  58.962  32.959  1.00  0.00           C  
ATOM    461  H   LEU A  42      49.701  55.228  33.250  1.00  0.00           H  
ATOM    462  N   PRO A  43      45.268  55.170  33.102  1.00  0.00           N  
ATOM    463  CA  PRO A  43      44.221  54.506  32.362  1.00  0.00           C  
ATOM    464  C   PRO A  43      44.113  54.942  30.899  1.00  0.00           C  
ATOM    465  O   PRO A  43      44.467  56.072  30.472  1.00  0.00           O  
ATOM    466  CB  PRO A  43      42.925  54.889  33.122  1.00  0.00           C  
ATOM    467  CG  PRO A  43      43.192  56.257  33.677  1.00  0.00           C  
ATOM    468  CD  PRO A  43      44.663  56.120  34.050  1.00  0.00           C  
ATOM    469  N   PHE A  44      43.447  54.093  30.054  1.00  0.00           N  
ATOM    470  CA  PHE A  44      43.285  54.289  28.581  1.00  0.00           C  
ATOM    471  C   PHE A  44      41.933  54.899  28.248  1.00  0.00           C  
ATOM    472  O   PHE A  44      40.878  54.381  28.695  1.00  0.00           O  
ATOM    473  CB  PHE A  44      43.582  53.029  27.752  1.00  0.00           C  
ATOM    474  CG  PHE A  44      44.949  52.454  27.835  1.00  0.00           C  
ATOM    475  CD1 PHE A  44      45.844  52.743  26.789  1.00  0.00           C  
ATOM    476  CD2 PHE A  44      45.310  51.586  28.846  1.00  0.00           C  
ATOM    477  CE1 PHE A  44      47.148  52.231  26.788  1.00  0.00           C  
ATOM    478  CE2 PHE A  44      46.622  51.086  28.857  1.00  0.00           C  
ATOM    479  CZ  PHE A  44      47.569  51.401  27.865  1.00  0.00           C  
ATOM    480  H   PHE A  44      42.813  53.368  30.328  1.00  0.00           H  
ATOM    481  HD1 PHE A  44      45.512  53.119  25.818  1.00  0.00           H  
ATOM    482  HD2 PHE A  44      44.571  51.305  29.594  1.00  0.00           H  
ATOM    483  HE1 PHE A  44      47.775  52.386  25.908  1.00  0.00           H  
ATOM    484  HE2 PHE A  44      46.915  50.533  29.750  1.00  0.00           H  
ATOM    485  HZ  PHE A  44      48.605  51.121  27.990  1.00  0.00           H  
ATOM    486  N   ASP A  45      41.935  55.791  27.216  1.00  0.00           N  
ATOM    487  CA  ASP A  45      40.770  56.593  26.732  1.00  0.00           C  
ATOM    488  C   ASP A  45      39.544  55.774  26.476  1.00  0.00           C  
ATOM    489  O   ASP A  45      38.478  56.002  27.060  1.00  0.00           O  
ATOM    490  CB  ASP A  45      41.066  57.501  25.553  1.00  0.00           C  
ATOM    491  CG  ASP A  45      41.905  58.705  25.868  1.00  0.00           C  
ATOM    492  OD1 ASP A  45      41.850  59.189  27.019  1.00  0.00           O  
ATOM    493  OD2 ASP A  45      42.498  59.250  24.944  1.00  0.00           O1-
ATOM    494  H   ASP A  45      42.788  56.036  26.757  1.00  0.00           H  
ATOM    495  N   HIS A  46      39.744  54.721  25.704  1.00  0.00           N  
ATOM    496  CA  HIS A  46      38.608  54.053  25.058  1.00  0.00           C  
ATOM    497  C   HIS A  46      37.566  53.379  26.003  1.00  0.00           C  
ATOM    498  O   HIS A  46      36.367  53.503  25.932  1.00  0.00           O  
ATOM    499  CB  HIS A  46      39.152  53.095  24.004  1.00  0.00           C  
ATOM    500  CG  HIS A  46      39.997  51.922  24.494  1.00  0.00           C  
ATOM    501  CD2 HIS A  46      39.753  50.582  24.343  1.00  0.00           C  
ATOM    502  ND1 HIS A  46      40.954  52.054  25.445  1.00  0.00           N  
ATOM    503  CE1 HIS A  46      41.294  50.826  25.894  1.00  0.00           C  
ATOM    504  NE2 HIS A  46      40.540  49.953  25.172  1.00  0.00           N  
ATOM    505  H   HIS A  46      40.626  54.268  25.673  1.00  0.00           H  
ATOM    506  HD2 HIS A  46      39.018  50.075  23.721  1.00  0.00           H  
ATOM    507  HE1 HIS A  46      42.010  50.510  26.645  1.00  0.00           H  
ATOM    508  HE2 HIS A  46      40.489  48.972  25.356  1.00  0.00           H  
ATOM    509  N   THR A  47      38.205  52.695  27.001  1.00  0.00           N  
ATOM    510  CA  THR A  47      37.379  52.012  28.053  1.00  0.00           C  
ATOM    511  C   THR A  47      37.461  52.432  29.505  1.00  0.00           C  
ATOM    512  O   THR A  47      37.272  51.644  30.404  1.00  0.00           O  
ATOM    513  CB  THR A  47      37.527  50.478  27.928  1.00  0.00           C  
ATOM    514  CG2 THR A  47      36.947  49.901  26.655  1.00  0.00           C  
ATOM    515  OG1 THR A  47      38.984  50.272  27.978  1.00  0.00           O  
ATOM    516  H   THR A  47      39.186  52.498  27.023  1.00  0.00           H  
ATOM    517  HG1 THR A  47      39.176  49.301  27.900  1.00  0.00           H  
ATOM    518  N   ARG A  48      37.460  53.702  29.805  1.00  0.00           N  
ATOM    519  CA  ARG A  48      37.862  54.233  31.114  1.00  0.00           C  
ATOM    520  C   ARG A  48      36.654  54.323  32.065  1.00  0.00           C  
ATOM    521  O   ARG A  48      35.451  54.340  31.619  1.00  0.00           O  
ATOM    522  CB  ARG A  48      38.558  55.592  31.030  1.00  0.00           C  
ATOM    523  CG  ARG A  48      37.563  56.552  30.413  1.00  0.00           C  
ATOM    524  CD  ARG A  48      38.141  57.986  30.271  1.00  0.00           C  
ATOM    525  NE  ARG A  48      38.504  58.511  31.576  1.00  0.00           N  
ATOM    526  CZ  ARG A  48      37.838  59.495  32.220  1.00  0.00           C  
ATOM    527  NH1 ARG A  48      36.861  60.104  31.636  1.00  0.00           N1+
ATOM    528  NH2 ARG A  48      38.089  59.811  33.521  1.00  0.00           N  
ATOM    529  H   ARG A  48      36.966  54.303  29.169  1.00  0.00           H  
ATOM    530  HE  ARG A  48      39.362  58.140  31.926  1.00  0.00           H  
ATOM    531 1HH1 ARG A  48      36.403  59.913  30.772  1.00  0.00           H  
ATOM    532 2HH1 ARG A  48      36.272  60.707  32.156  1.00  0.00           H  
ATOM    533 1HH2 ARG A  48      38.609  59.114  34.017  1.00  0.00           H  
ATOM    534 2HH2 ARG A  48      37.807  60.726  33.812  1.00  0.00           H  
ATOM    535  N   VAL A  49      36.969  54.134  33.279  1.00  0.00           N  
ATOM    536  CA  VAL A  49      35.913  54.367  34.345  1.00  0.00           C  
ATOM    537  C   VAL A  49      35.649  55.829  34.781  1.00  0.00           C  
ATOM    538  O   VAL A  49      36.545  56.534  35.309  1.00  0.00           O  
ATOM    539  CB  VAL A  49      36.214  53.537  35.644  1.00  0.00           C  
ATOM    540  CG1 VAL A  49      35.022  53.537  36.704  1.00  0.00           C  
ATOM    541  CG2 VAL A  49      36.455  52.050  35.296  1.00  0.00           C  
ATOM    542  H   VAL A  49      37.764  53.554  33.418  1.00  0.00           H  
ATOM    543  N   VAL A  50      34.415  56.323  34.575  1.00  0.00           N  
ATOM    544  CA  VAL A  50      34.039  57.658  34.999  1.00  0.00           C  
ATOM    545  C   VAL A  50      33.170  57.815  36.289  1.00  0.00           C  
ATOM    546  O   VAL A  50      32.162  57.176  36.505  1.00  0.00           O  
ATOM    547  CB  VAL A  50      33.294  58.388  33.854  1.00  0.00           C  
ATOM    548  CG1 VAL A  50      34.132  58.489  32.597  1.00  0.00           C  
ATOM    549  CG2 VAL A  50      31.947  57.816  33.504  1.00  0.00           C  
ATOM    550  H   VAL A  50      33.610  55.728  34.468  1.00  0.00           H  
ATOM    551  N   LEU A  51      33.598  58.738  37.177  1.00  0.00           N  
ATOM    552  CA  LEU A  51      32.842  59.166  38.442  1.00  0.00           C  
ATOM    553  C   LEU A  51      31.693  60.141  38.064  1.00  0.00           C  
ATOM    554  O   LEU A  51      31.891  61.278  37.655  1.00  0.00           O  
ATOM    555  CB  LEU A  51      33.696  59.879  39.469  1.00  0.00           C  
ATOM    556  CG  LEU A  51      34.838  59.044  39.930  1.00  0.00           C  
ATOM    557  CD1 LEU A  51      35.821  59.921  40.690  1.00  0.00           C  
ATOM    558  CD2 LEU A  51      34.455  58.014  40.909  1.00  0.00           C  
ATOM    559  H   LEU A  51      34.417  59.308  37.034  1.00  0.00           H  
ATOM    560  N   HIS A  52      30.496  59.676  38.170  1.00  0.00           N  
ATOM    561  CA  HIS A  52      29.216  60.396  37.996  1.00  0.00           C  
ATOM    562  C   HIS A  52      29.023  61.385  39.168  1.00  0.00           C  
ATOM    563  O   HIS A  52      29.926  61.633  39.947  1.00  0.00           O  
ATOM    564  CB  HIS A  52      28.097  59.433  37.675  1.00  0.00           C  
ATOM    565  CG  HIS A  52      28.336  58.635  36.340  1.00  0.00           C  
ATOM    566  CD2 HIS A  52      28.779  57.379  36.195  1.00  0.00           C  
ATOM    567  ND1 HIS A  52      28.201  59.236  35.160  1.00  0.00           N  
ATOM    568  CE1 HIS A  52      28.660  58.365  34.242  1.00  0.00           C  
ATOM    569  NE2 HIS A  52      28.914  57.192  34.886  1.00  0.00           N  
ATOM    570  H   HIS A  52      30.280  58.790  38.573  1.00  0.00           H  
ATOM    571  HD2 HIS A  52      28.932  56.614  36.961  1.00  0.00           H  
ATOM    572  HE1 HIS A  52      28.653  58.589  33.183  1.00  0.00           H  
ATOM    573  HE2 HIS A  52      29.286  56.363  34.454  1.00  0.00           H  
ATOM    574  N   ASP A  53      27.869  62.089  39.335  1.00  0.00           N  
ATOM    575  CA  ASP A  53      27.647  63.198  40.277  1.00  0.00           C  
ATOM    576  C   ASP A  53      28.717  64.328  40.388  1.00  0.00           C  
ATOM    577  O   ASP A  53      29.280  64.532  41.430  1.00  0.00           O  
ATOM    578  CB  ASP A  53      27.024  62.875  41.655  1.00  0.00           C  
ATOM    579  CG  ASP A  53      25.485  62.697  41.450  1.00  0.00           C  
ATOM    580  OD1 ASP A  53      24.708  63.684  41.332  1.00  0.00           O  
ATOM    581  OD2 ASP A  53      25.011  61.534  41.425  1.00  0.00           O1-
ATOM    582  H   ASP A  53      27.173  61.973  38.635  1.00  0.00           H  
ATOM    583  N   GLY A  54      28.551  65.254  39.483  1.00  0.00           N  
ATOM    584  CA  GLY A  54      29.267  66.546  39.410  1.00  0.00           C  
ATOM    585  C   GLY A  54      29.084  67.455  40.611  1.00  0.00           C  
ATOM    586  O   GLY A  54      27.916  67.678  41.076  1.00  0.00           O  
ATOM    587  H   GLY A  54      27.874  65.080  38.774  1.00  0.00           H  
ATOM    588  N   ASP A  55      30.161  68.199  40.964  1.00  0.00           N  
ATOM    589  CA  ASP A  55      30.281  69.134  42.129  1.00  0.00           C  
ATOM    590  C   ASP A  55      30.236  70.627  41.810  1.00  0.00           C  
ATOM    591  O   ASP A  55      30.924  71.136  40.912  1.00  0.00           O  
ATOM    592  CB  ASP A  55      31.632  68.873  42.821  1.00  0.00           C  
ATOM    593  CG  ASP A  55      31.633  69.647  44.124  1.00  0.00           C  
ATOM    594  OD1 ASP A  55      31.895  70.899  44.224  1.00  0.00           O  
ATOM    595  OD2 ASP A  55      31.141  69.045  45.164  1.00  0.00           O1-
ATOM    596  H   ASP A  55      30.941  68.142  40.341  1.00  0.00           H  
ATOM    597  N   PRO A  56      29.322  71.341  42.507  1.00  0.00           N  
ATOM    598  CA  PRO A  56      28.984  72.730  42.243  1.00  0.00           C  
ATOM    599  C   PRO A  56      30.148  73.714  42.217  1.00  0.00           C  
ATOM    600  O   PRO A  56      30.084  74.694  41.452  1.00  0.00           O  
ATOM    601  CB  PRO A  56      27.987  73.153  43.368  1.00  0.00           C  
ATOM    602  CG  PRO A  56      27.298  71.871  43.826  1.00  0.00           C  
ATOM    603  CD  PRO A  56      28.446  70.864  43.541  1.00  0.00           C  
ATOM    604  N   ASN A  57      31.151  73.350  43.019  1.00  0.00           N  
ATOM    605  CA  ASN A  57      32.401  74.132  43.176  1.00  0.00           C  
ATOM    606  C   ASN A  57      33.534  73.534  42.318  1.00  0.00           C  
ATOM    607  O   ASN A  57      33.824  74.236  41.334  1.00  0.00           O  
ATOM    608  CB  ASN A  57      32.761  74.239  44.652  1.00  0.00           C  
ATOM    609  CG  ASN A  57      32.042  75.490  45.197  1.00  0.00           C  
ATOM    610  ND2 ASN A  57      30.993  75.293  45.983  1.00  0.00           N  
ATOM    611  OD1 ASN A  57      32.366  76.614  44.898  1.00  0.00           O  
ATOM    612  H   ASN A  57      31.118  72.479  43.518  1.00  0.00           H  
ATOM    613 1HD2 ASN A  57      30.795  74.448  46.469  1.00  0.00           H  
ATOM    614 2HD2 ASN A  57      30.473  76.081  46.312  1.00  0.00           H  
ATOM    615  N   GLU A  58      33.760  72.221  42.445  1.00  0.00           N  
ATOM    616  CA  GLU A  58      34.926  71.524  41.868  1.00  0.00           C  
ATOM    617  C   GLU A  58      34.805  71.200  40.346  1.00  0.00           C  
ATOM    618  O   GLU A  58      33.963  70.380  39.989  1.00  0.00           O  
ATOM    619  CB  GLU A  58      35.166  70.225  42.669  1.00  0.00           C  
ATOM    620  CG  GLU A  58      36.366  69.309  42.189  1.00  0.00           C  
ATOM    621  CD  GLU A  58      37.777  69.893  42.354  1.00  0.00           C  
ATOM    622  OE1 GLU A  58      38.552  69.403  43.196  1.00  0.00           O  
ATOM    623  OE2 GLU A  58      38.124  70.855  41.571  1.00  0.00           O1-
ATOM    624  H   GLU A  58      33.363  71.738  43.225  1.00  0.00           H  
ATOM    625  N   PRO A  59      35.587  71.924  39.511  1.00  0.00           N  
ATOM    626  CA  PRO A  59      35.418  71.754  38.049  1.00  0.00           C  
ATOM    627  C   PRO A  59      35.497  70.296  37.519  1.00  0.00           C  
ATOM    628  O   PRO A  59      34.477  69.628  37.433  1.00  0.00           O  
ATOM    629  CB  PRO A  59      36.481  72.599  37.400  1.00  0.00           C  
ATOM    630  CG  PRO A  59      36.853  73.593  38.476  1.00  0.00           C  
ATOM    631  CD  PRO A  59      36.664  72.891  39.839  1.00  0.00           C  
ATOM    632  N   VAL A  60      36.702  69.689  37.409  1.00  0.00           N  
ATOM    633  CA  VAL A  60      36.877  68.307  36.798  1.00  0.00           C  
ATOM    634  C   VAL A  60      36.945  67.202  37.850  1.00  0.00           C  
ATOM    635  O   VAL A  60      37.795  67.168  38.689  1.00  0.00           O  
ATOM    636  CB  VAL A  60      37.974  68.322  35.760  1.00  0.00           C  
ATOM    637  CG1 VAL A  60      37.238  68.451  34.361  1.00  0.00           C  
ATOM    638  CG2 VAL A  60      39.045  69.422  35.920  1.00  0.00           C  
ATOM    639  H   VAL A  60      37.516  70.192  37.695  1.00  0.00           H  
ATOM    640  N   SER A  61      36.034  66.308  37.728  1.00  0.00           N  
ATOM    641  CA  SER A  61      35.632  65.376  38.758  1.00  0.00           C  
ATOM    642  C   SER A  61      35.565  63.873  38.476  1.00  0.00           C  
ATOM    643  O   SER A  61      35.223  63.093  39.374  1.00  0.00           O  
ATOM    644  CB  SER A  61      34.386  65.879  39.434  1.00  0.00           C  
ATOM    645  OG  SER A  61      33.333  65.883  38.539  1.00  0.00           O  
ATOM    646  H   SER A  61      35.513  66.179  36.891  1.00  0.00           H  
ATOM    647  HG  SER A  61      32.911  66.800  38.548  1.00  0.00           H  
ATOM    648  N   ASP A  62      35.545  63.632  37.184  1.00  0.00           N  
ATOM    649  CA  ASP A  62      35.246  62.290  36.587  1.00  0.00           C  
ATOM    650  C   ASP A  62      36.336  61.177  36.827  1.00  0.00           C  
ATOM    651  O   ASP A  62      35.967  60.073  36.541  1.00  0.00           O  
ATOM    652  CB  ASP A  62      34.814  62.404  35.101  1.00  0.00           C  
ATOM    653  CG  ASP A  62      35.914  62.744  34.052  1.00  0.00           C  
ATOM    654  OD1 ASP A  62      35.559  62.654  32.858  1.00  0.00           O  
ATOM    655  OD2 ASP A  62      37.078  62.996  34.370  1.00  0.00           O1-
ATOM    656  H   ASP A  62      35.923  64.343  36.599  1.00  0.00           H  
ATOM    657  N   TYR A  63      37.540  61.495  37.160  1.00  0.00           N  
ATOM    658  CA  TYR A  63      38.663  60.565  36.905  1.00  0.00           C  
ATOM    659  C   TYR A  63      38.958  59.684  38.131  1.00  0.00           C  
ATOM    660  O   TYR A  63      38.870  60.052  39.277  1.00  0.00           O  
ATOM    661  CB  TYR A  63      39.823  61.461  36.586  1.00  0.00           C  
ATOM    662  CG  TYR A  63      41.109  60.759  36.168  1.00  0.00           C  
ATOM    663  CD1 TYR A  63      41.443  60.531  34.855  1.00  0.00           C  
ATOM    664  CD2 TYR A  63      42.082  60.549  37.173  1.00  0.00           C  
ATOM    665  CE1 TYR A  63      42.727  60.040  34.573  1.00  0.00           C  
ATOM    666  CE2 TYR A  63      43.341  60.084  36.900  1.00  0.00           C  
ATOM    667  CZ  TYR A  63      43.620  59.818  35.581  1.00  0.00           C  
ATOM    668  OH  TYR A  63      44.825  59.294  35.332  1.00  0.00           O  
ATOM    669  H   TYR A  63      37.783  62.428  37.442  1.00  0.00           H  
ATOM    670  HD1 TYR A  63      40.756  60.922  34.118  1.00  0.00           H  
ATOM    671  HD2 TYR A  63      41.767  60.661  38.215  1.00  0.00           H  
ATOM    672  HE1 TYR A  63      42.916  59.574  33.603  1.00  0.00           H  
ATOM    673  HE2 TYR A  63      44.060  60.051  37.718  1.00  0.00           H  
ATOM    674  HH  TYR A  63      45.018  58.818  36.189  1.00  0.00           H  
ATOM    675  N   ILE A  64      39.134  58.400  37.824  1.00  0.00           N  
ATOM    676  CA  ILE A  64      39.669  57.347  38.664  1.00  0.00           C  
ATOM    677  C   ILE A  64      40.512  56.413  37.755  1.00  0.00           C  
ATOM    678  O   ILE A  64      40.265  56.035  36.623  1.00  0.00           O  
ATOM    679  CB  ILE A  64      38.547  56.826  39.436  1.00  0.00           C  
ATOM    680  CG1 ILE A  64      38.825  56.064  40.654  1.00  0.00           C  
ATOM    681  CG2 ILE A  64      37.638  55.973  38.472  1.00  0.00           C  
ATOM    682  CD  ILE A  64      39.369  56.779  41.868  1.00  0.00           C  
ATOM    683  H   ILE A  64      38.921  58.248  36.861  1.00  0.00           H  
ATOM    684  N   ASN A  65      41.627  55.957  38.343  1.00  0.00           N  
ATOM    685  CA  ASN A  65      42.584  55.158  37.647  1.00  0.00           C  
ATOM    686  C   ASN A  65      42.037  53.653  37.418  1.00  0.00           C  
ATOM    687  O   ASN A  65      41.757  53.002  38.424  1.00  0.00           O  
ATOM    688  CB  ASN A  65      43.917  55.016  38.350  1.00  0.00           C  
ATOM    689  CG  ASN A  65      45.125  54.693  37.444  1.00  0.00           C  
ATOM    690  ND2 ASN A  65      45.986  55.684  37.264  1.00  0.00           N  
ATOM    691  OD1 ASN A  65      45.164  53.686  36.701  1.00  0.00           O  
ATOM    692  H   ASN A  65      41.692  55.924  39.341  1.00  0.00           H  
ATOM    693 1HD2 ASN A  65      45.888  56.574  37.709  1.00  0.00           H  
ATOM    694 2HD2 ASN A  65      46.797  55.529  36.692  1.00  0.00           H  
ATOM    695  N   ALA A  66      41.336  53.530  36.286  1.00  0.00           N  
ATOM    696  CA  ALA A  66      40.824  52.165  35.742  1.00  0.00           C  
ATOM    697  C   ALA A  66      40.057  51.914  34.422  1.00  0.00           C  
ATOM    698  O   ALA A  66      39.120  52.588  33.983  1.00  0.00           O  
ATOM    699  CB  ALA A  66      39.983  51.530  36.885  1.00  0.00           C  
ATOM    700  H   ALA A  66      40.945  54.346  35.863  1.00  0.00           H  
ATOM    701  N   ASN A  67      40.203  50.709  33.843  1.00  0.00           N  
ATOM    702  CA  ASN A  67      39.547  50.323  32.528  1.00  0.00           C  
ATOM    703  C   ASN A  67      38.761  48.990  32.656  1.00  0.00           C  
ATOM    704  O   ASN A  67      39.055  48.224  33.564  1.00  0.00           O  
ATOM    705  CB  ASN A  67      40.632  50.094  31.464  1.00  0.00           C  
ATOM    706  CG  ASN A  67      41.307  51.396  30.886  1.00  0.00           C  
ATOM    707  ND2 ASN A  67      40.730  51.697  29.704  1.00  0.00           N  
ATOM    708  OD1 ASN A  67      42.189  51.987  31.420  1.00  0.00           O  
ATOM    709  H   ASN A  67      40.755  49.978  34.250  1.00  0.00           H  
ATOM    710 1HD2 ASN A  67      40.202  50.996  29.244  1.00  0.00           H  
ATOM    711 2HD2 ASN A  67      40.649  52.630  29.358  1.00  0.00           H  
ATOM    712  N   ILE A  68      37.877  48.758  31.618  1.00  0.00           N  
ATOM    713  CA  ILE A  68      36.965  47.641  31.540  1.00  0.00           C  
ATOM    714  C   ILE A  68      37.604  46.297  31.016  1.00  0.00           C  
ATOM    715  O   ILE A  68      37.753  46.172  29.801  1.00  0.00           O  
ATOM    716  CB  ILE A  68      35.670  48.082  30.816  1.00  0.00           C  
ATOM    717  CG1 ILE A  68      35.029  49.396  31.289  1.00  0.00           C  
ATOM    718  CG2 ILE A  68      34.627  46.943  30.888  1.00  0.00           C  
ATOM    719  CD  ILE A  68      34.349  50.247  30.242  1.00  0.00           C  
ATOM    720  H   ILE A  68      37.968  49.237  30.743  1.00  0.00           H  
ATOM    721  N   ILE A  69      37.936  45.406  31.924  1.00  0.00           N  
ATOM    722  CA  ILE A  69      38.512  44.092  31.497  1.00  0.00           C  
ATOM    723  C   ILE A  69      37.351  43.028  31.391  1.00  0.00           C  
ATOM    724  O   ILE A  69      36.608  42.673  32.317  1.00  0.00           O  
ATOM    725  CB  ILE A  69      39.791  43.768  32.322  1.00  0.00           C  
ATOM    726  CG1 ILE A  69      40.971  44.338  31.625  1.00  0.00           C  
ATOM    727  CG2 ILE A  69      40.077  42.245  32.228  1.00  0.00           C  
ATOM    728  CD  ILE A  69      41.121  45.880  31.443  1.00  0.00           C  
ATOM    729  H   ILE A  69      37.672  45.638  32.862  1.00  0.00           H  
ATOM    730  N   MET A  70      37.149  42.629  30.121  1.00  0.00           N  
ATOM    731  CA  MET A  70      35.986  41.832  29.680  1.00  0.00           C  
ATOM    732  C   MET A  70      36.484  40.519  29.086  1.00  0.00           C  
ATOM    733  O   MET A  70      37.286  40.610  28.168  1.00  0.00           O  
ATOM    734  CB  MET A  70      35.107  42.532  28.614  1.00  0.00           C  
ATOM    735  CG  MET A  70      34.382  43.762  29.148  1.00  0.00           C  
ATOM    736  SD  MET A  70      33.584  44.830  27.907  1.00  0.00           S  
ATOM    737  CE  MET A  70      32.306  43.785  27.330  1.00  0.00           C  
ATOM    738  H   MET A  70      37.814  42.788  29.394  1.00  0.00           H  
ATOM    739  N   PRO A  71      36.090  39.311  29.538  1.00  0.00           N  
ATOM    740  CA  PRO A  71      36.472  38.051  28.906  1.00  0.00           C  
ATOM    741  C   PRO A  71      35.946  37.949  27.458  1.00  0.00           C  
ATOM    742  O   PRO A  71      36.781  37.488  26.650  1.00  0.00           O  
ATOM    743  CB  PRO A  71      36.010  36.960  29.847  1.00  0.00           C  
ATOM    744  CG  PRO A  71      36.189  37.658  31.212  1.00  0.00           C  
ATOM    745  CD  PRO A  71      35.767  39.114  30.993  1.00  0.00           C  
ATOM    746  N   GLU A  72      34.862  38.570  27.056  1.00  0.00           N  
ATOM    747  CA  GLU A  72      34.499  38.603  25.604  1.00  0.00           C  
ATOM    748  C   GLU A  72      33.577  39.804  25.269  1.00  0.00           C  
ATOM    749  O   GLU A  72      33.097  40.448  26.240  1.00  0.00           O  
ATOM    750  CB  GLU A  72      33.686  37.272  25.208  1.00  0.00           C  
ATOM    751  CG  GLU A  72      32.398  37.008  26.053  1.00  0.00           C  
ATOM    752  CD  GLU A  72      31.523  35.913  25.477  1.00  0.00           C  
ATOM    753  OE1 GLU A  72      31.822  34.741  25.694  1.00  0.00           O  
ATOM    754  OE2 GLU A  72      30.579  36.083  24.685  1.00  0.00           O1-
ATOM    755  H   GLU A  72      34.115  38.814  27.686  1.00  0.00           H  
ATOM    756  N   PHE A  73      33.353  40.048  23.963  1.00  0.00           N  
ATOM    757  CA  PHE A  73      32.290  41.046  23.602  1.00  0.00           C  
ATOM    758  C   PHE A  73      30.932  40.995  24.307  1.00  0.00           C  
ATOM    759  O   PHE A  73      30.450  42.041  24.685  1.00  0.00           O  
ATOM    760  CB  PHE A  73      32.029  41.105  22.108  1.00  0.00           C  
ATOM    761  CG  PHE A  73      33.115  41.793  21.347  1.00  0.00           C  
ATOM    762  CD1 PHE A  73      34.100  41.069  20.664  1.00  0.00           C  
ATOM    763  CD2 PHE A  73      32.872  43.126  21.008  1.00  0.00           C  
ATOM    764  CE1 PHE A  73      34.819  41.756  19.673  1.00  0.00           C  
ATOM    765  CE2 PHE A  73      33.709  43.849  20.127  1.00  0.00           C  
ATOM    766  CZ  PHE A  73      34.709  43.157  19.457  1.00  0.00           C  
ATOM    767  H   PHE A  73      33.964  39.765  23.221  1.00  0.00           H  
ATOM    768  HD1 PHE A  73      34.319  40.009  20.797  1.00  0.00           H  
ATOM    769  HD2 PHE A  73      31.960  43.632  21.319  1.00  0.00           H  
ATOM    770  HE1 PHE A  73      35.597  41.181  19.159  1.00  0.00           H  
ATOM    771  HE2 PHE A  73      33.696  44.938  20.162  1.00  0.00           H  
ATOM    772  HZ  PHE A  73      35.266  43.615  18.639  1.00  0.00           H  
ATOM    773  N   GLY A  74      30.336  39.793  24.362  1.00  0.00           N  
ATOM    774  CA  GLY A  74      29.009  39.536  24.924  1.00  0.00           C  
ATOM    775  C   GLY A  74      28.963  39.733  26.490  1.00  0.00           C  
ATOM    776  O   GLY A  74      27.842  39.913  26.969  1.00  0.00           O  
ATOM    777  H   GLY A  74      30.745  39.010  23.884  1.00  0.00           H  
ATOM    778  N   SER A  75      30.123  39.970  27.129  1.00  0.00           N  
ATOM    779  CA  SER A  75      30.302  39.909  28.647  1.00  0.00           C  
ATOM    780  C   SER A  75      29.382  40.761  29.528  1.00  0.00           C  
ATOM    781  O   SER A  75      29.097  41.945  29.242  1.00  0.00           O  
ATOM    782  CB  SER A  75      31.668  40.259  29.163  1.00  0.00           C  
ATOM    783  OG  SER A  75      32.599  39.251  28.801  1.00  0.00           O  
ATOM    784  H   SER A  75      30.965  40.113  26.616  1.00  0.00           H  
ATOM    785  HG  SER A  75      32.248  38.346  29.033  1.00  0.00           H  
ATOM    786  N   SER A  76      28.789  40.144  30.590  1.00  0.00           N  
ATOM    787  CA  SER A  76      27.848  40.780  31.505  1.00  0.00           C  
ATOM    788  C   SER A  76      28.497  41.715  32.521  1.00  0.00           C  
ATOM    789  O   SER A  76      29.732  41.658  32.536  1.00  0.00           O  
ATOM    790  CB  SER A  76      27.103  39.679  32.203  1.00  0.00           C  
ATOM    791  OG  SER A  76      27.888  39.208  33.257  1.00  0.00           O  
ATOM    792  H   SER A  76      28.994  39.191  30.815  1.00  0.00           H  
ATOM    793  HG  SER A  76      28.123  38.254  33.122  1.00  0.00           H  
ATOM    794  N   GLY A  77      27.708  42.447  33.269  1.00  0.00           N  
ATOM    795  CA  GLY A  77      28.218  43.341  34.323  1.00  0.00           C  
ATOM    796  C   GLY A  77      29.004  42.687  35.453  1.00  0.00           C  
ATOM    797  O   GLY A  77      30.099  43.039  35.808  1.00  0.00           O  
ATOM    798  H   GLY A  77      26.730  42.565  33.105  1.00  0.00           H  
ATOM    799  N   LYS A  78      28.534  41.509  35.910  1.00  0.00           N  
ATOM    800  CA  LYS A  78      29.276  40.588  36.820  1.00  0.00           C  
ATOM    801  C   LYS A  78      30.725  40.234  36.373  1.00  0.00           C  
ATOM    802  O   LYS A  78      31.509  39.666  37.134  1.00  0.00           O  
ATOM    803  CB  LYS A  78      28.382  39.330  36.910  1.00  0.00           C  
ATOM    804  CG  LYS A  78      28.486  38.874  38.322  1.00  0.00           C  
ATOM    805  CD  LYS A  78      27.436  37.813  38.586  1.00  0.00           C  
ATOM    806  CE  LYS A  78      27.448  37.534  40.065  1.00  0.00           C  
ATOM    807  NZ  LYS A  78      26.283  36.607  40.364  1.00  0.00           N1+
ATOM    808  H   LYS A  78      27.613  41.232  35.641  1.00  0.00           H  
ATOM    809  HZ1 LYS A  78      25.497  36.880  39.807  1.00  0.00           H  
ATOM    810  HZ2 LYS A  78      26.460  35.687  40.004  1.00  0.00           H  
ATOM    811  HZ3 LYS A  78      25.998  36.776  41.308  1.00  0.00           H  
ATOM    812  N   LYS A  79      31.003  40.312  35.072  1.00  0.00           N  
ATOM    813  CA  LYS A  79      32.270  40.106  34.344  1.00  0.00           C  
ATOM    814  C   LYS A  79      32.929  41.355  33.803  1.00  0.00           C  
ATOM    815  O   LYS A  79      33.852  41.321  33.002  1.00  0.00           O  
ATOM    816  CB  LYS A  79      31.984  39.065  33.294  1.00  0.00           C  
ATOM    817  CG  LYS A  79      31.662  37.625  33.776  1.00  0.00           C  
ATOM    818  CD  LYS A  79      32.903  36.855  34.277  1.00  0.00           C  
ATOM    819  CE  LYS A  79      32.620  35.669  35.190  1.00  0.00           C  
ATOM    820  NZ  LYS A  79      33.904  35.079  35.568  1.00  0.00           N1+
ATOM    821  H   LYS A  79      30.257  40.501  34.426  1.00  0.00           H  
ATOM    822  HZ1 LYS A  79      34.450  35.813  35.989  1.00  0.00           H  
ATOM    823  HZ2 LYS A  79      33.800  34.417  36.316  1.00  0.00           H  
ATOM    824  HZ3 LYS A  79      34.386  34.644  34.812  1.00  0.00           H  
ATOM    825  N   SER A  80      32.629  42.516  34.359  1.00  0.00           N  
ATOM    826  CA  SER A  80      33.498  43.681  34.144  1.00  0.00           C  
ATOM    827  C   SER A  80      34.559  43.736  35.322  1.00  0.00           C  
ATOM    828  O   SER A  80      34.251  44.161  36.452  1.00  0.00           O  
ATOM    829  CB  SER A  80      32.747  45.014  34.197  1.00  0.00           C  
ATOM    830  OG  SER A  80      31.401  45.039  33.740  1.00  0.00           O  
ATOM    831  H   SER A  80      31.794  42.658  34.889  1.00  0.00           H  
ATOM    832  HG  SER A  80      31.068  45.969  33.877  1.00  0.00           H  
ATOM    833  N   TYR A  81      35.661  43.066  34.981  1.00  0.00           N  
ATOM    834  CA  TYR A  81      36.881  43.057  35.829  1.00  0.00           C  
ATOM    835  C   TYR A  81      37.416  44.461  35.905  1.00  0.00           C  
ATOM    836  O   TYR A  81      37.881  45.058  34.962  1.00  0.00           O  
ATOM    837  CB  TYR A  81      37.797  42.088  35.326  1.00  0.00           C  
ATOM    838  CG  TYR A  81      37.297  40.675  35.585  1.00  0.00           C  
ATOM    839  CD1 TYR A  81      37.604  40.020  36.747  1.00  0.00           C  
ATOM    840  CD2 TYR A  81      36.507  40.031  34.645  1.00  0.00           C  
ATOM    841  CE1 TYR A  81      36.954  38.826  37.079  1.00  0.00           C  
ATOM    842  CE2 TYR A  81      35.893  38.793  34.979  1.00  0.00           C  
ATOM    843  CZ  TYR A  81      36.146  38.159  36.147  1.00  0.00           C  
ATOM    844  OH  TYR A  81      35.717  36.859  36.324  1.00  0.00           O  
ATOM    845  H   TYR A  81      35.801  42.785  34.032  1.00  0.00           H  
ATOM    846  HD1 TYR A  81      38.357  40.469  37.389  1.00  0.00           H  
ATOM    847  HD2 TYR A  81      36.146  40.504  33.735  1.00  0.00           H  
ATOM    848  HE1 TYR A  81      37.105  38.472  38.106  1.00  0.00           H  
ATOM    849  HE2 TYR A  81      35.383  38.332  34.125  1.00  0.00           H  
ATOM    850  HH  TYR A  81      36.213  36.449  37.085  1.00  0.00           H  
ATOM    851  N   ILE A  82      37.396  45.102  37.082  1.00  0.00           N  
ATOM    852  CA  ILE A  82      38.046  46.421  37.275  1.00  0.00           C  
ATOM    853  C   ILE A  82      39.118  46.397  38.341  1.00  0.00           C  
ATOM    854  O   ILE A  82      38.934  46.699  39.548  1.00  0.00           O  
ATOM    855  CB  ILE A  82      37.021  47.590  37.372  1.00  0.00           C  
ATOM    856  CG1 ILE A  82      36.484  47.719  35.898  1.00  0.00           C  
ATOM    857  CG2 ILE A  82      37.524  48.873  37.944  1.00  0.00           C  
ATOM    858  CD  ILE A  82      35.153  48.421  35.760  1.00  0.00           C  
ATOM    859  H   ILE A  82      36.857  44.658  37.792  1.00  0.00           H  
ATOM    860  N   ALA A  83      40.314  46.229  37.799  1.00  0.00           N  
ATOM    861  CA  ALA A  83      41.554  46.619  38.548  1.00  0.00           C  
ATOM    862  C   ALA A  83      41.630  48.115  38.730  1.00  0.00           C  
ATOM    863  O   ALA A  83      41.543  48.882  37.768  1.00  0.00           O  
ATOM    864  CB  ALA A  83      42.699  46.073  37.692  1.00  0.00           C  
ATOM    865  H   ALA A  83      40.377  45.916  36.854  1.00  0.00           H  
ATOM    866  N   THR A  84      41.625  48.473  39.992  1.00  0.00           N  
ATOM    867  CA  THR A  84      41.738  49.881  40.385  1.00  0.00           C  
ATOM    868  C   THR A  84      42.883  50.103  41.353  1.00  0.00           C  
ATOM    869  O   THR A  84      43.443  49.118  41.886  1.00  0.00           O  
ATOM    870  CB  THR A  84      40.400  50.535  40.787  1.00  0.00           C  
ATOM    871  CG2 THR A  84      39.911  50.192  42.176  1.00  0.00           C  
ATOM    872  OG1 THR A  84      40.451  52.001  40.585  1.00  0.00           O  
ATOM    873  H   THR A  84      41.118  47.824  40.549  1.00  0.00           H  
ATOM    874  HG1 THR A  84      40.838  52.151  39.676  1.00  0.00           H  
ATOM    875  N   GLN A  85      43.371  51.329  41.330  1.00  0.00           N  
ATOM    876  CA  GLN A  85      44.443  51.925  42.141  1.00  0.00           C  
ATOM    877  C   GLN A  85      43.990  51.911  43.610  1.00  0.00           C  
ATOM    878  O   GLN A  85      42.814  52.014  43.912  1.00  0.00           O  
ATOM    879  CB  GLN A  85      44.688  53.303  41.601  1.00  0.00           C  
ATOM    880  CG  GLN A  85      45.922  53.947  42.195  1.00  0.00           C  
ATOM    881  CD  GLN A  85      46.052  55.329  41.565  1.00  0.00           C  
ATOM    882  NE2 GLN A  85      45.389  56.306  42.048  1.00  0.00           N  
ATOM    883  OE1 GLN A  85      46.457  55.485  40.417  1.00  0.00           O  
ATOM    884  H   GLN A  85      43.081  51.871  40.538  1.00  0.00           H  
ATOM    885 1HE2 GLN A  85      44.734  56.148  42.785  1.00  0.00           H  
ATOM    886 2HE2 GLN A  85      45.540  57.243  41.721  1.00  0.00           H  
ATOM    887  N   GLY A  86      44.939  51.498  44.417  1.00  0.00           N  
ATOM    888  CA  GLY A  86      44.800  51.590  45.944  1.00  0.00           C  
ATOM    889  C   GLY A  86      44.922  53.048  46.509  1.00  0.00           C  
ATOM    890  O   GLY A  86      45.683  53.887  45.967  1.00  0.00           O  
ATOM    891  H   GLY A  86      45.716  50.951  44.104  1.00  0.00           H  
ATOM    892  N   CYS A  87      43.911  53.382  47.341  1.00  0.00           N  
ATOM    893  CA  CYS A  87      43.625  54.812  47.603  1.00  0.00           C  
ATOM    894  C   CYS A  87      44.765  55.664  48.235  1.00  0.00           C  
ATOM    895  O   CYS A  87      45.495  55.157  49.042  1.00  0.00           O  
ATOM    896  CB  CYS A  87      42.353  55.189  48.335  1.00  0.00           C  
ATOM    897  SG  CYS A  87      42.022  54.391  49.986  1.00  0.00           S  
ATOM    898  H   CYS A  87      43.580  52.807  48.094  1.00  0.00           H  
ATOM    899  HG  CYS A  87      41.775  53.156  49.556  1.00  0.00           H  
ATOM    900  N   LEU A  88      45.012  56.861  47.620  1.00  0.00           N  
ATOM    901  CA  LEU A  88      45.935  57.894  48.088  1.00  0.00           C  
ATOM    902  C   LEU A  88      45.093  58.532  49.281  1.00  0.00           C  
ATOM    903  O   LEU A  88      43.856  58.518  49.304  1.00  0.00           O  
ATOM    904  CB  LEU A  88      46.286  58.970  47.048  1.00  0.00           C  
ATOM    905  CG  LEU A  88      47.065  58.526  45.784  1.00  0.00           C  
ATOM    906  CD1 LEU A  88      46.926  59.540  44.633  1.00  0.00           C  
ATOM    907  CD2 LEU A  88      48.492  58.160  46.118  1.00  0.00           C  
ATOM    908  H   LEU A  88      44.418  57.114  46.857  1.00  0.00           H  
ATOM    909  N   GLN A  89      45.908  59.170  50.183  1.00  0.00           N  
ATOM    910  CA  GLN A  89      45.405  60.144  51.200  1.00  0.00           C  
ATOM    911  C   GLN A  89      44.317  61.048  50.705  1.00  0.00           C  
ATOM    912  O   GLN A  89      43.261  61.196  51.308  1.00  0.00           O  
ATOM    913  CB  GLN A  89      46.585  60.920  51.853  1.00  0.00           C  
ATOM    914  CG  GLN A  89      47.578  61.486  50.831  1.00  0.00           C  
ATOM    915  CD  GLN A  89      48.760  60.555  50.480  1.00  0.00           C  
ATOM    916  NE2 GLN A  89      49.929  60.887  50.961  1.00  0.00           N  
ATOM    917  OE1 GLN A  89      48.579  59.566  49.790  1.00  0.00           O  
ATOM    918  H   GLN A  89      46.896  59.117  50.099  1.00  0.00           H  
ATOM    919 1HE2 GLN A  89      49.932  61.710  51.532  1.00  0.00           H  
ATOM    920 2HE2 GLN A  89      50.699  60.276  50.846  1.00  0.00           H  
ATOM    921  N   ASN A  90      44.577  61.597  49.494  1.00  0.00           N  
ATOM    922  CA  ASN A  90      43.656  62.529  48.762  1.00  0.00           C  
ATOM    923  C   ASN A  90      42.445  61.881  48.009  1.00  0.00           C  
ATOM    924  O   ASN A  90      41.360  62.467  47.938  1.00  0.00           O  
ATOM    925  CB  ASN A  90      44.387  63.579  47.961  1.00  0.00           C  
ATOM    926  CG  ASN A  90      45.384  62.983  46.911  1.00  0.00           C  
ATOM    927  ND2 ASN A  90      45.273  63.496  45.721  1.00  0.00           N  
ATOM    928  OD1 ASN A  90      46.231  62.076  47.137  1.00  0.00           O  
ATOM    929  H   ASN A  90      45.534  61.663  49.210  1.00  0.00           H  
ATOM    930 1HD2 ASN A  90      44.402  63.915  45.431  1.00  0.00           H  
ATOM    931 2HD2 ASN A  90      46.039  63.406  45.076  1.00  0.00           H  
ATOM    932  N   THR A  91      42.710  60.766  47.311  1.00  0.00           N  
ATOM    933  CA  THR A  91      41.684  60.014  46.591  1.00  0.00           C  
ATOM    934  C   THR A  91      40.727  59.093  47.317  1.00  0.00           C  
ATOM    935  O   THR A  91      39.759  58.661  46.679  1.00  0.00           O  
ATOM    936  CB  THR A  91      42.127  59.236  45.323  1.00  0.00           C  
ATOM    937  CG2 THR A  91      42.976  60.062  44.355  1.00  0.00           C  
ATOM    938  OG1 THR A  91      43.021  58.202  45.710  1.00  0.00           O  
ATOM    939  H   THR A  91      43.657  60.454  47.218  1.00  0.00           H  
ATOM    940  HG1 THR A  91      42.895  57.545  44.972  1.00  0.00           H  
ATOM    941  N   VAL A  92      40.569  59.469  48.567  1.00  0.00           N  
ATOM    942  CA  VAL A  92      39.806  58.685  49.522  1.00  0.00           C  
ATOM    943  C   VAL A  92      38.294  58.716  49.103  1.00  0.00           C  
ATOM    944  O   VAL A  92      37.592  57.781  49.096  1.00  0.00           O  
ATOM    945  CB  VAL A  92      39.960  59.350  50.885  1.00  0.00           C  
ATOM    946  CG1 VAL A  92      38.996  58.888  51.982  1.00  0.00           C  
ATOM    947  CG2 VAL A  92      41.351  58.946  51.355  1.00  0.00           C  
ATOM    948  H   VAL A  92      41.106  60.254  48.869  1.00  0.00           H  
ATOM    949  N   ASN A  93      37.834  59.866  48.653  1.00  0.00           N  
ATOM    950  CA  ASN A  93      36.434  60.035  48.226  1.00  0.00           C  
ATOM    951  C   ASN A  93      36.194  59.641  46.793  1.00  0.00           C  
ATOM    952  O   ASN A  93      35.090  59.155  46.555  1.00  0.00           O  
ATOM    953  CB  ASN A  93      35.886  61.477  48.448  1.00  0.00           C  
ATOM    954  CG  ASN A  93      34.347  61.589  48.460  1.00  0.00           C  
ATOM    955  ND2 ASN A  93      33.795  62.215  47.499  1.00  0.00           N  
ATOM    956  OD1 ASN A  93      33.736  61.253  49.468  1.00  0.00           O  
ATOM    957  H   ASN A  93      38.383  60.632  48.985  1.00  0.00           H  
ATOM    958 1HD2 ASN A  93      34.420  62.500  46.772  1.00  0.00           H  
ATOM    959 2HD2 ASN A  93      32.850  62.549  47.523  1.00  0.00           H  
ATOM    960  N   ASP A  94      37.131  59.762  45.916  1.00  0.00           N  
ATOM    961  CA  ASP A  94      37.182  59.199  44.583  1.00  0.00           C  
ATOM    962  C   ASP A  94      37.186  57.714  44.518  1.00  0.00           C  
ATOM    963  O   ASP A  94      36.459  57.077  43.783  1.00  0.00           O  
ATOM    964  CB  ASP A  94      38.259  59.867  43.720  1.00  0.00           C  
ATOM    965  CG  ASP A  94      38.182  61.357  43.308  1.00  0.00           C  
ATOM    966  OD1 ASP A  94      37.119  61.925  43.358  1.00  0.00           O  
ATOM    967  OD2 ASP A  94      39.229  61.972  43.033  1.00  0.00           O1-
ATOM    968  H   ASP A  94      37.918  60.291  46.242  1.00  0.00           H  
ATOM    969  N   PHE A  95      37.904  57.072  45.462  1.00  0.00           N  
ATOM    970  CA  PHE A  95      37.805  55.587  45.790  1.00  0.00           C  
ATOM    971  C   PHE A  95      36.360  55.323  46.323  1.00  0.00           C  
ATOM    972  O   PHE A  95      35.728  54.374  45.860  1.00  0.00           O  
ATOM    973  CB  PHE A  95      38.664  55.277  47.014  1.00  0.00           C  
ATOM    974  CG  PHE A  95      38.705  53.831  47.535  1.00  0.00           C  
ATOM    975  CD1 PHE A  95      39.631  52.965  46.975  1.00  0.00           C  
ATOM    976  CD2 PHE A  95      38.138  53.590  48.709  1.00  0.00           C  
ATOM    977  CE1 PHE A  95      40.053  51.878  47.645  1.00  0.00           C  
ATOM    978  CE2 PHE A  95      38.672  52.508  49.488  1.00  0.00           C  
ATOM    979  CZ  PHE A  95      39.589  51.631  48.927  1.00  0.00           C  
ATOM    980  H   PHE A  95      38.526  57.645  45.996  1.00  0.00           H  
ATOM    981  HD1 PHE A  95      40.196  53.213  46.072  1.00  0.00           H  
ATOM    982  HD2 PHE A  95      37.342  54.183  49.162  1.00  0.00           H  
ATOM    983  HE1 PHE A  95      40.467  51.068  47.036  1.00  0.00           H  
ATOM    984  HE2 PHE A  95      38.338  52.416  50.513  1.00  0.00           H  
ATOM    985  HZ  PHE A  95      40.142  50.918  49.546  1.00  0.00           H  
ATOM    986  N   TRP A  96      35.806  56.170  47.212  1.00  0.00           N  
ATOM    987  CA  TRP A  96      34.392  55.921  47.708  1.00  0.00           C  
ATOM    988  C   TRP A  96      33.319  56.137  46.675  1.00  0.00           C  
ATOM    989  O   TRP A  96      32.506  55.249  46.450  1.00  0.00           O  
ATOM    990  CB  TRP A  96      34.206  56.545  49.092  1.00  0.00           C  
ATOM    991  CG  TRP A  96      34.851  55.769  50.188  1.00  0.00           C  
ATOM    992  CD1 TRP A  96      35.578  56.362  51.132  1.00  0.00           C  
ATOM    993  CD2 TRP A  96      34.693  54.406  50.515  1.00  0.00           C  
ATOM    994  CE2 TRP A  96      35.272  54.316  51.782  1.00  0.00           C  
ATOM    995  CE3 TRP A  96      34.151  53.280  49.894  1.00  0.00           C  
ATOM    996  NE1 TRP A  96      35.791  55.443  52.060  1.00  0.00           N  
ATOM    997  CZ2 TRP A  96      35.347  53.096  52.462  1.00  0.00           C  
ATOM    998  CZ3 TRP A  96      34.357  52.071  50.453  1.00  0.00           C  
ATOM    999  CH2 TRP A  96      34.960  51.934  51.762  1.00  0.00           C  
ATOM   1000  H   TRP A  96      36.468  56.657  47.778  1.00  0.00           H  
ATOM   1001  HD1 TRP A  96      35.704  57.420  51.378  1.00  0.00           H  
ATOM   1002  HE1 TRP A  96      36.408  55.648  52.816  1.00  0.00           H  
ATOM   1003  HE3 TRP A  96      33.473  53.330  49.039  1.00  0.00           H  
ATOM   1004  HZ2 TRP A  96      35.448  53.119  53.544  1.00  0.00           H  
ATOM   1005  HZ3 TRP A  96      34.450  51.172  49.837  1.00  0.00           H  
ATOM   1006  HH2 TRP A  96      34.948  50.916  52.148  1.00  0.00           H  
ATOM   1007  N   ARG A  97      33.396  57.239  45.955  1.00  0.00           N  
ATOM   1008  CA  ARG A  97      32.515  57.635  44.842  1.00  0.00           C  
ATOM   1009  C   ARG A  97      32.345  56.602  43.730  1.00  0.00           C  
ATOM   1010  O   ARG A  97      31.239  56.166  43.412  1.00  0.00           O  
ATOM   1011  CB  ARG A  97      32.898  58.965  44.181  1.00  0.00           C  
ATOM   1012  CG  ARG A  97      32.266  60.145  44.922  1.00  0.00           C  
ATOM   1013  CD  ARG A  97      32.626  61.481  44.289  1.00  0.00           C  
ATOM   1014  NE  ARG A  97      32.075  61.758  42.948  1.00  0.00           N  
ATOM   1015  CZ  ARG A  97      32.835  62.228  41.985  1.00  0.00           C  
ATOM   1016  NH1 ARG A  97      34.182  62.479  42.167  1.00  0.00           N1+
ATOM   1017  NH2 ARG A  97      32.397  62.460  40.722  1.00  0.00           N  
ATOM   1018  H   ARG A  97      33.944  58.005  46.297  1.00  0.00           H  
ATOM   1019  HE  ARG A  97      31.125  61.465  42.827  1.00  0.00           H  
ATOM   1020 1HH1 ARG A  97      34.588  62.326  43.068  1.00  0.00           H  
ATOM   1021 2HH1 ARG A  97      34.694  63.018  41.498  1.00  0.00           H  
ATOM   1022 1HH2 ARG A  97      31.442  62.259  40.482  1.00  0.00           H  
ATOM   1023 2HH2 ARG A  97      33.029  62.756  40.017  1.00  0.00           H  
ATOM   1024  N   MET A  98      33.441  55.890  43.408  1.00  0.00           N  
ATOM   1025  CA  MET A  98      33.349  54.754  42.521  1.00  0.00           C  
ATOM   1026  C   MET A  98      32.507  53.559  43.089  1.00  0.00           C  
ATOM   1027  O   MET A  98      31.524  53.115  42.520  1.00  0.00           O  
ATOM   1028  CB  MET A  98      34.677  54.200  42.171  1.00  0.00           C  
ATOM   1029  CG  MET A  98      34.830  54.028  40.624  1.00  0.00           C  
ATOM   1030  SD  MET A  98      36.396  53.105  40.283  1.00  0.00           S  
ATOM   1031  CE  MET A  98      35.893  51.409  40.474  1.00  0.00           C  
ATOM   1032  H   MET A  98      34.333  56.172  43.776  1.00  0.00           H  
ATOM   1033  N   VAL A  99      32.936  53.094  44.266  1.00  0.00           N  
ATOM   1034  CA  VAL A  99      32.115  52.002  44.888  1.00  0.00           C  
ATOM   1035  C   VAL A  99      30.619  52.463  45.092  1.00  0.00           C  
ATOM   1036  O   VAL A  99      29.697  51.679  44.901  1.00  0.00           O  
ATOM   1037  CB  VAL A  99      32.698  51.408  46.154  1.00  0.00           C  
ATOM   1038  CG1 VAL A  99      31.933  50.314  46.840  1.00  0.00           C  
ATOM   1039  CG2 VAL A  99      34.178  50.973  46.089  1.00  0.00           C  
ATOM   1040  H   VAL A  99      33.652  53.488  44.843  1.00  0.00           H  
ATOM   1041  N   PHE A 100      30.385  53.706  45.565  1.00  0.00           N  
ATOM   1042  CA  PHE A 100      28.986  54.283  45.740  1.00  0.00           C  
ATOM   1043  C   PHE A 100      28.145  54.374  44.442  1.00  0.00           C  
ATOM   1044  O   PHE A 100      27.073  53.819  44.435  1.00  0.00           O  
ATOM   1045  CB  PHE A 100      29.034  55.545  46.566  1.00  0.00           C  
ATOM   1046  CG  PHE A 100      27.593  56.163  46.929  1.00  0.00           C  
ATOM   1047  CD1 PHE A 100      27.596  57.538  46.992  1.00  0.00           C  
ATOM   1048  CD2 PHE A 100      26.539  55.383  47.350  1.00  0.00           C  
ATOM   1049  CE1 PHE A 100      26.525  58.149  47.554  1.00  0.00           C  
ATOM   1050  CE2 PHE A 100      25.534  56.043  48.019  1.00  0.00           C  
ATOM   1051  CZ  PHE A 100      25.468  57.418  48.046  1.00  0.00           C  
ATOM   1052  H   PHE A 100      31.114  54.195  46.045  1.00  0.00           H  
ATOM   1053  HD1 PHE A 100      28.514  58.093  46.786  1.00  0.00           H  
ATOM   1054  HD2 PHE A 100      26.615  54.302  47.400  1.00  0.00           H  
ATOM   1055  HE1 PHE A 100      26.545  59.190  47.892  1.00  0.00           H  
ATOM   1056  HE2 PHE A 100      24.781  55.438  48.527  1.00  0.00           H  
ATOM   1057  HZ  PHE A 100      24.516  57.931  48.204  1.00  0.00           H  
ATOM   1058  N   GLN A 101      28.731  54.709  43.251  1.00  0.00           N  
ATOM   1059  CA  GLN A 101      27.904  54.751  42.004  1.00  0.00           C  
ATOM   1060  C   GLN A 101      27.530  53.305  41.519  1.00  0.00           C  
ATOM   1061  O   GLN A 101      26.931  53.168  40.415  1.00  0.00           O  
ATOM   1062  CB  GLN A 101      28.413  55.580  40.839  1.00  0.00           C  
ATOM   1063  CG  GLN A 101      29.777  55.043  40.281  1.00  0.00           C  
ATOM   1064  CD  GLN A 101      30.571  55.852  39.269  1.00  0.00           C  
ATOM   1065  NE2 GLN A 101      31.138  55.191  38.254  1.00  0.00           N  
ATOM   1066  OE1 GLN A 101      30.607  57.049  39.370  1.00  0.00           O  
ATOM   1067  H   GLN A 101      29.629  55.137  43.272  1.00  0.00           H  
ATOM   1068 1HE2 GLN A 101      31.077  54.191  38.216  1.00  0.00           H  
ATOM   1069 2HE2 GLN A 101      31.564  55.678  37.497  1.00  0.00           H  
ATOM   1070  N   GLU A 102      27.920  52.163  42.184  1.00  0.00           N  
ATOM   1071  CA  GLU A 102      27.643  50.772  41.658  1.00  0.00           C  
ATOM   1072  C   GLU A 102      27.368  49.657  42.714  1.00  0.00           C  
ATOM   1073  O   GLU A 102      27.918  49.776  43.833  1.00  0.00           O  
ATOM   1074  CB  GLU A 102      28.768  50.458  40.645  1.00  0.00           C  
ATOM   1075  CG  GLU A 102      28.452  49.268  39.730  1.00  0.00           C  
ATOM   1076  CD  GLU A 102      27.008  49.262  39.044  1.00  0.00           C  
ATOM   1077  OE1 GLU A 102      26.018  48.893  39.660  1.00  0.00           O  
ATOM   1078  OE2 GLU A 102      26.891  49.913  38.047  1.00  0.00           O1-
ATOM   1079  H   GLU A 102      28.330  52.112  43.088  1.00  0.00           H  
ATOM   1080  N   ASN A 103      26.622  48.588  42.379  1.00  0.00           N  
ATOM   1081  CA  ASN A 103      26.359  47.335  43.162  1.00  0.00           C  
ATOM   1082  C   ASN A 103      27.594  46.484  43.630  1.00  0.00           C  
ATOM   1083  O   ASN A 103      27.471  45.290  43.843  1.00  0.00           O  
ATOM   1084  CB  ASN A 103      25.268  46.512  42.505  1.00  0.00           C  
ATOM   1085  CG  ASN A 103      23.861  47.129  42.580  1.00  0.00           C  
ATOM   1086  ND2 ASN A 103      22.848  46.436  42.102  1.00  0.00           N  
ATOM   1087  OD1 ASN A 103      23.645  48.119  43.288  1.00  0.00           O  
ATOM   1088  H   ASN A 103      26.244  48.572  41.446  1.00  0.00           H  
ATOM   1089 1HD2 ASN A 103      23.054  45.531  41.726  1.00  0.00           H  
ATOM   1090 2HD2 ASN A 103      21.917  46.793  42.038  1.00  0.00           H  
ATOM   1091  N   SER A 104      28.861  47.019  43.541  1.00  0.00           N  
ATOM   1092  CA  SER A 104      30.004  46.255  43.984  1.00  0.00           C  
ATOM   1093  C   SER A 104      30.227  46.190  45.465  1.00  0.00           C  
ATOM   1094  O   SER A 104      30.003  47.180  46.143  1.00  0.00           O  
ATOM   1095  CB  SER A 104      31.313  46.944  43.461  1.00  0.00           C  
ATOM   1096  OG  SER A 104      31.208  46.803  42.035  1.00  0.00           O  
ATOM   1097  H   SER A 104      29.028  47.977  43.346  1.00  0.00           H  
ATOM   1098  HG  SER A 104      31.519  45.892  41.757  1.00  0.00           H  
ATOM   1099  N   ARG A 105      30.241  44.983  45.999  1.00  0.00           N  
ATOM   1100  CA  ARG A 105      30.186  44.573  47.420  1.00  0.00           C  
ATOM   1101  C   ARG A 105      31.445  43.906  48.005  1.00  0.00           C  
ATOM   1102  O   ARG A 105      32.112  44.461  48.873  1.00  0.00           O  
ATOM   1103  CB  ARG A 105      28.879  43.858  47.712  1.00  0.00           C  
ATOM   1104  CG  ARG A 105      27.665  44.779  47.598  1.00  0.00           C  
ATOM   1105  CD  ARG A 105      27.613  45.585  48.868  1.00  0.00           C  
ATOM   1106  NE  ARG A 105      26.226  46.022  49.030  1.00  0.00           N  
ATOM   1107  CZ  ARG A 105      25.404  45.775  50.103  1.00  0.00           C  
ATOM   1108  NH1 ARG A 105      25.797  45.244  51.225  1.00  0.00           N1+
ATOM   1109  NH2 ARG A 105      24.242  46.378  50.187  1.00  0.00           N  
ATOM   1110  H   ARG A 105      30.175  44.222  45.354  1.00  0.00           H  
ATOM   1111  HE  ARG A 105      25.785  46.370  48.211  1.00  0.00           H  
ATOM   1112 1HH1 ARG A 105      26.737  44.918  51.372  1.00  0.00           H  
ATOM   1113 2HH1 ARG A 105      25.169  45.030  51.974  1.00  0.00           H  
ATOM   1114 1HH2 ARG A 105      24.049  47.005  49.424  1.00  0.00           H  
ATOM   1115 2HH2 ARG A 105      23.652  46.229  50.980  1.00  0.00           H  
ATOM   1116  N   VAL A 106      31.735  42.660  47.597  1.00  0.00           N  
ATOM   1117  CA  VAL A 106      32.982  42.053  48.092  1.00  0.00           C  
ATOM   1118  C   VAL A 106      34.297  42.632  47.456  1.00  0.00           C  
ATOM   1119  O   VAL A 106      35.072  41.845  46.866  1.00  0.00           O  
ATOM   1120  CB  VAL A 106      32.824  40.541  48.194  1.00  0.00           C  
ATOM   1121  CG1 VAL A 106      31.824  40.276  49.373  1.00  0.00           C  
ATOM   1122  CG2 VAL A 106      32.313  39.873  46.864  1.00  0.00           C  
ATOM   1123  H   VAL A 106      31.188  42.120  46.969  1.00  0.00           H  
ATOM   1124  N   ILE A 107      34.577  43.924  47.749  1.00  0.00           N  
ATOM   1125  CA  ILE A 107      35.818  44.591  47.361  1.00  0.00           C  
ATOM   1126  C   ILE A 107      37.128  44.021  48.012  1.00  0.00           C  
ATOM   1127  O   ILE A 107      37.269  44.099  49.239  1.00  0.00           O  
ATOM   1128  CB  ILE A 107      35.780  46.172  47.415  1.00  0.00           C  
ATOM   1129  CG1 ILE A 107      34.481  46.631  46.843  1.00  0.00           C  
ATOM   1130  CG2 ILE A 107      36.924  46.659  46.433  1.00  0.00           C  
ATOM   1131  CD  ILE A 107      33.568  47.210  47.888  1.00  0.00           C  
ATOM   1132  H   ILE A 107      33.930  44.623  48.056  1.00  0.00           H  
ATOM   1133  N   VAL A 108      37.887  43.316  47.212  1.00  0.00           N  
ATOM   1134  CA  VAL A 108      39.159  42.602  47.596  1.00  0.00           C  
ATOM   1135  C   VAL A 108      40.358  43.561  47.562  1.00  0.00           C  
ATOM   1136  O   VAL A 108      40.674  44.177  46.538  1.00  0.00           O  
ATOM   1137  CB  VAL A 108      39.398  41.425  46.704  1.00  0.00           C  
ATOM   1138  CG1 VAL A 108      40.479  40.410  47.116  1.00  0.00           C  
ATOM   1139  CG2 VAL A 108      38.163  40.552  46.657  1.00  0.00           C  
ATOM   1140  H   VAL A 108      37.474  42.940  46.378  1.00  0.00           H  
ATOM   1141  N   MET A 109      41.114  43.562  48.605  1.00  0.00           N  
ATOM   1142  CA  MET A 109      42.282  44.423  48.747  1.00  0.00           C  
ATOM   1143  C   MET A 109      43.541  43.574  48.435  1.00  0.00           C  
ATOM   1144  O   MET A 109      43.889  42.797  49.306  1.00  0.00           O  
ATOM   1145  CB  MET A 109      42.187  45.120  50.131  1.00  0.00           C  
ATOM   1146  CG  MET A 109      43.258  46.179  50.360  1.00  0.00           C  
ATOM   1147  SD  MET A 109      43.109  47.220  51.888  1.00  0.00           S  
ATOM   1148  CE  MET A 109      44.425  48.373  51.557  1.00  0.00           C  
ATOM   1149  H   MET A 109      41.026  43.013  49.438  1.00  0.00           H  
ATOM   1150  N   THR A 110      44.142  43.577  47.278  1.00  0.00           N  
ATOM   1151  CA  THR A 110      45.396  42.787  47.036  1.00  0.00           C  
ATOM   1152  C   THR A 110      46.714  43.384  47.565  1.00  0.00           C  
ATOM   1153  O   THR A 110      47.744  42.627  47.638  1.00  0.00           O  
ATOM   1154  CB  THR A 110      45.700  42.426  45.587  1.00  0.00           C  
ATOM   1155  CG2 THR A 110      45.374  41.026  45.187  1.00  0.00           C  
ATOM   1156  OG1 THR A 110      45.056  43.410  44.847  1.00  0.00           O  
ATOM   1157  H   THR A 110      43.900  44.237  46.562  1.00  0.00           H  
ATOM   1158  HG1 THR A 110      45.591  44.257  44.949  1.00  0.00           H  
ATOM   1159  N   THR A 111      46.630  44.661  47.990  1.00  0.00           N  
ATOM   1160  CA  THR A 111      47.758  45.358  48.687  1.00  0.00           C  
ATOM   1161  C   THR A 111      47.487  45.440  50.223  1.00  0.00           C  
ATOM   1162  O   THR A 111      46.439  45.075  50.684  1.00  0.00           O  
ATOM   1163  CB  THR A 111      48.029  46.771  48.120  1.00  0.00           C  
ATOM   1164  CG2 THR A 111      48.929  46.647  46.903  1.00  0.00           C  
ATOM   1165  OG1 THR A 111      46.774  47.414  47.906  1.00  0.00           O  
ATOM   1166  H   THR A 111      45.727  45.049  48.159  1.00  0.00           H  
ATOM   1167  HG1 THR A 111      46.978  48.200  47.329  1.00  0.00           H  
ATOM   1168  N   LYS A 112      48.533  45.669  51.033  1.00  0.00           N  
ATOM   1169  CA  LYS A 112      48.452  46.115  52.442  1.00  0.00           C  
ATOM   1170  C   LYS A 112      48.501  47.721  52.384  1.00  0.00           C  
ATOM   1171  O   LYS A 112      48.650  48.383  51.347  1.00  0.00           O  
ATOM   1172  CB  LYS A 112      49.553  45.653  53.340  1.00  0.00           C  
ATOM   1173  CG  LYS A 112      49.215  44.213  53.661  1.00  0.00           C  
ATOM   1174  CD  LYS A 112      50.079  43.682  54.850  1.00  0.00           C  
ATOM   1175  CE  LYS A 112      51.527  43.143  54.630  1.00  0.00           C  
ATOM   1176  NZ  LYS A 112      51.521  42.103  53.621  1.00  0.00           N1+
ATOM   1177  H   LYS A 112      49.456  45.518  50.691  1.00  0.00           H  
ATOM   1178  HZ1 LYS A 112      52.423  41.652  53.591  1.00  0.00           H  
ATOM   1179  HZ2 LYS A 112      50.777  41.445  53.628  1.00  0.00           H  
ATOM   1180  HZ3 LYS A 112      51.479  42.592  52.747  1.00  0.00           H  
ATOM   1181  N   GLU A 113      48.057  48.187  53.493  1.00  0.00           N  
ATOM   1182  CA  GLU A 113      48.217  49.614  53.770  1.00  0.00           C  
ATOM   1183  C   GLU A 113      49.707  50.092  53.658  1.00  0.00           C  
ATOM   1184  O   GLU A 113      50.212  50.946  52.875  1.00  0.00           O  
ATOM   1185  CB  GLU A 113      47.663  50.019  55.212  1.00  0.00           C  
ATOM   1186  CG  GLU A 113      46.178  49.543  55.254  1.00  0.00           C  
ATOM   1187  CD  GLU A 113      46.024  48.177  55.912  1.00  0.00           C  
ATOM   1188  OE1 GLU A 113      45.811  47.182  55.250  1.00  0.00           O  
ATOM   1189  OE2 GLU A 113      46.461  48.017  57.057  1.00  0.00           O1-
ATOM   1190  H   GLU A 113      47.412  47.699  54.083  1.00  0.00           H  
ATOM   1191  N   VAL A 114      50.475  49.418  54.545  1.00  0.00           N  
ATOM   1192  CA  VAL A 114      51.935  49.636  54.655  1.00  0.00           C  
ATOM   1193  C   VAL A 114      52.664  48.319  54.711  1.00  0.00           C  
ATOM   1194  O   VAL A 114      52.333  47.302  55.283  1.00  0.00           O  
ATOM   1195  CB  VAL A 114      52.211  50.594  55.853  1.00  0.00           C  
ATOM   1196  CG1 VAL A 114      53.694  50.989  55.848  1.00  0.00           C  
ATOM   1197  CG2 VAL A 114      51.308  51.801  56.001  1.00  0.00           C  
ATOM   1198  H   VAL A 114      50.023  48.776  55.167  1.00  0.00           H  
ATOM   1199  N   GLU A 115      53.634  48.233  53.802  1.00  0.00           N  
ATOM   1200  CA  GLU A 115      54.367  46.982  53.458  1.00  0.00           C  
ATOM   1201  C   GLU A 115      55.927  47.307  53.508  1.00  0.00           C  
ATOM   1202  O   GLU A 115      56.411  48.167  52.724  1.00  0.00           O  
ATOM   1203  CB  GLU A 115      54.133  46.691  52.008  1.00  0.00           C  
ATOM   1204  CG  GLU A 115      52.833  46.035  51.620  1.00  0.00           C  
ATOM   1205  CD  GLU A 115      52.425  45.869  50.219  1.00  0.00           C  
ATOM   1206  OE1 GLU A 115      51.233  45.439  50.076  1.00  0.00           O  
ATOM   1207  OE2 GLU A 115      53.187  46.116  49.262  1.00  0.00           O1-
ATOM   1208  H   GLU A 115      53.866  49.063  53.298  1.00  0.00           H  
ATOM   1209  N   ARG A 116      56.560  46.803  54.499  1.00  0.00           N  
ATOM   1210  CA  ARG A 116      57.964  47.061  54.846  1.00  0.00           C  
ATOM   1211  C   ARG A 116      58.384  48.499  54.893  1.00  0.00           C  
ATOM   1212  O   ARG A 116      59.021  49.091  53.964  1.00  0.00           O  
ATOM   1213  CB  ARG A 116      58.940  46.266  54.041  1.00  0.00           C  
ATOM   1214  CG  ARG A 116      59.140  44.983  54.799  1.00  0.00           C  
ATOM   1215  CD  ARG A 116      60.549  44.482  54.366  1.00  0.00           C  
ATOM   1216  NE  ARG A 116      60.990  43.405  55.278  1.00  0.00           N  
ATOM   1217  CZ  ARG A 116      61.329  42.217  54.785  1.00  0.00           C  
ATOM   1218  NH1 ARG A 116      61.252  41.958  53.479  1.00  0.00           N1+
ATOM   1219  NH2 ARG A 116      61.797  41.266  55.642  1.00  0.00           N  
ATOM   1220  H   ARG A 116      56.027  46.231  55.116  1.00  0.00           H  
ATOM   1221  HE  ARG A 116      61.179  43.735  56.204  1.00  0.00           H  
ATOM   1222 1HH1 ARG A 116      61.012  42.648  52.804  1.00  0.00           H  
ATOM   1223 2HH1 ARG A 116      61.584  41.072  53.152  1.00  0.00           H  
ATOM   1224 1HH2 ARG A 116      61.870  41.387  56.634  1.00  0.00           H  
ATOM   1225 2HH2 ARG A 116      61.864  40.330  55.284  1.00  0.00           H  
ATOM   1226  N   GLY A 117      57.631  49.215  55.724  1.00  0.00           N  
ATOM   1227  CA  GLY A 117      57.694  50.719  55.935  1.00  0.00           C  
ATOM   1228  C   GLY A 117      57.400  51.619  54.789  1.00  0.00           C  
ATOM   1229  O   GLY A 117      57.896  52.746  54.725  1.00  0.00           O  
ATOM   1230  H   GLY A 117      56.849  48.919  56.278  1.00  0.00           H  
ATOM   1231  N   LYS A 118      56.820  51.069  53.707  1.00  0.00           N  
ATOM   1232  CA  LYS A 118      56.378  51.865  52.578  1.00  0.00           C  
ATOM   1233  C   LYS A 118      54.850  51.890  52.489  1.00  0.00           C  
ATOM   1234  O   LYS A 118      54.212  50.793  52.493  1.00  0.00           O  
ATOM   1235  CB  LYS A 118      56.839  51.140  51.363  1.00  0.00           C  
ATOM   1236  CG  LYS A 118      58.345  50.811  51.293  1.00  0.00           C  
ATOM   1237  CD  LYS A 118      59.212  52.078  50.909  1.00  0.00           C  
ATOM   1238  CE  LYS A 118      60.645  51.722  50.531  1.00  0.00           C  
ATOM   1239  NZ  LYS A 118      60.749  51.197  49.223  1.00  0.00           N1+
ATOM   1240  H   LYS A 118      56.884  50.101  53.449  1.00  0.00           H  
ATOM   1241  HZ1 LYS A 118      61.701  50.978  49.021  1.00  0.00           H  
ATOM   1242  HZ2 LYS A 118      60.161  50.413  49.048  1.00  0.00           H  
ATOM   1243  HZ3 LYS A 118      60.523  51.919  48.560  1.00  0.00           H  
ATOM   1244  N   SER A 119      54.232  53.035  52.116  1.00  0.00           N  
ATOM   1245  CA  SER A 119      52.786  53.212  52.117  1.00  0.00           C  
ATOM   1246  C   SER A 119      52.202  52.918  50.740  1.00  0.00           C  
ATOM   1247  O   SER A 119      52.233  53.893  49.953  1.00  0.00           O  
ATOM   1248  CB  SER A 119      52.149  54.486  52.619  1.00  0.00           C  
ATOM   1249  OG  SER A 119      50.800  54.168  52.947  1.00  0.00           O  
ATOM   1250  H   SER A 119      54.867  53.731  51.771  1.00  0.00           H  
ATOM   1251  HG  SER A 119      50.887  53.655  53.805  1.00  0.00           H  
ATOM   1252  N   LYS A 120      51.408  51.810  50.571  1.00  0.00           N  
ATOM   1253  CA  LYS A 120      50.883  51.434  49.237  1.00  0.00           C  
ATOM   1254  C   LYS A 120      49.386  51.857  49.159  1.00  0.00           C  
ATOM   1255  O   LYS A 120      48.704  51.685  48.139  1.00  0.00           O  
ATOM   1256  CB  LYS A 120      50.967  49.943  48.947  1.00  0.00           C  
ATOM   1257  CG  LYS A 120      52.444  49.335  48.989  1.00  0.00           C  
ATOM   1258  CD  LYS A 120      53.595  49.852  48.118  1.00  0.00           C  
ATOM   1259  CE  LYS A 120      54.990  49.368  48.567  1.00  0.00           C  
ATOM   1260  NZ  LYS A 120      55.115  47.912  48.452  1.00  0.00           N1+
ATOM   1261  H   LYS A 120      51.339  51.123  51.302  1.00  0.00           H  
ATOM   1262  HZ1 LYS A 120      54.372  47.411  48.904  1.00  0.00           H  
ATOM   1263  HZ2 LYS A 120      55.139  47.593  47.503  1.00  0.00           H  
ATOM   1264  HZ3 LYS A 120      55.940  47.626  48.932  1.00  0.00           H  
ATOM   1265  N   CYS A 121      48.773  52.368  50.267  1.00  0.00           N  
ATOM   1266  CA  CYS A 121      47.329  52.796  50.515  1.00  0.00           C  
ATOM   1267  C   CYS A 121      47.083  53.308  51.963  1.00  0.00           C  
ATOM   1268  O   CYS A 121      47.787  52.978  52.893  1.00  0.00           O  
ATOM   1269  CB  CYS A 121      46.445  51.573  50.286  1.00  0.00           C  
ATOM   1270  SG  CYS A 121      44.669  51.816  49.972  1.00  0.00           S  
ATOM   1271  H   CYS A 121      49.354  52.517  51.069  1.00  0.00           H  
ATOM   1272  HG  CYS A 121      44.598  50.546  49.565  1.00  0.00           H  
ATOM   1273  N   VAL A 122      46.219  54.309  52.140  1.00  0.00           N  
ATOM   1274  CA  VAL A 122      45.579  54.763  53.434  1.00  0.00           C  
ATOM   1275  C   VAL A 122      44.685  53.662  53.970  1.00  0.00           C  
ATOM   1276  O   VAL A 122      44.092  52.884  53.213  1.00  0.00           O  
ATOM   1277  CB  VAL A 122      44.795  56.094  53.274  1.00  0.00           C  
ATOM   1278  CG1 VAL A 122      45.796  57.203  53.399  1.00  0.00           C  
ATOM   1279  CG2 VAL A 122      43.916  56.259  52.055  1.00  0.00           C  
ATOM   1280  H   VAL A 122      45.881  54.833  51.353  1.00  0.00           H  
ATOM   1281  N   LYS A 123      44.776  53.549  55.289  1.00  0.00           N  
ATOM   1282  CA  LYS A 123      43.843  52.712  56.069  1.00  0.00           C  
ATOM   1283  C   LYS A 123      42.510  53.571  56.286  1.00  0.00           C  
ATOM   1284  O   LYS A 123      42.209  54.140  57.309  1.00  0.00           O  
ATOM   1285  CB  LYS A 123      44.487  52.408  57.427  1.00  0.00           C  
ATOM   1286  CG  LYS A 123      43.628  51.410  58.219  1.00  0.00           C  
ATOM   1287  CD  LYS A 123      44.060  51.003  59.628  1.00  0.00           C  
ATOM   1288  CE  LYS A 123      42.892  50.394  60.375  1.00  0.00           C  
ATOM   1289  NZ  LYS A 123      43.107  50.207  61.812  1.00  0.00           N1+
ATOM   1290  H   LYS A 123      45.469  54.051  55.817  1.00  0.00           H  
ATOM   1291  HZ1 LYS A 123      43.971  49.738  62.019  1.00  0.00           H  
ATOM   1292  HZ2 LYS A 123      43.008  51.056  62.336  1.00  0.00           H  
ATOM   1293  HZ3 LYS A 123      42.379  49.608  62.132  1.00  0.00           H  
ATOM   1294  N   TYR A 124      41.736  53.568  55.222  1.00  0.00           N  
ATOM   1295  CA  TYR A 124      40.393  54.247  55.142  1.00  0.00           C  
ATOM   1296  C   TYR A 124      39.284  53.806  56.108  1.00  0.00           C  
ATOM   1297  O   TYR A 124      38.312  54.549  56.220  1.00  0.00           O  
ATOM   1298  CB  TYR A 124      39.883  54.138  53.645  1.00  0.00           C  
ATOM   1299  CG  TYR A 124      39.745  52.696  53.249  1.00  0.00           C  
ATOM   1300  CD1 TYR A 124      40.771  51.987  52.670  1.00  0.00           C  
ATOM   1301  CD2 TYR A 124      38.580  51.993  53.402  1.00  0.00           C  
ATOM   1302  CE1 TYR A 124      40.683  50.715  52.222  1.00  0.00           C  
ATOM   1303  CE2 TYR A 124      38.374  50.674  52.863  1.00  0.00           C  
ATOM   1304  CZ  TYR A 124      39.436  50.072  52.270  1.00  0.00           C  
ATOM   1305  OH  TYR A 124      39.402  48.829  51.736  1.00  0.00           O  
ATOM   1306  H   TYR A 124      42.034  53.290  54.315  1.00  0.00           H  
ATOM   1307  HD1 TYR A 124      41.655  52.607  52.514  1.00  0.00           H  
ATOM   1308  HD2 TYR A 124      37.749  52.428  53.959  1.00  0.00           H  
ATOM   1309  HE1 TYR A 124      41.576  50.268  51.790  1.00  0.00           H  
ATOM   1310  HE2 TYR A 124      37.429  50.235  53.189  1.00  0.00           H  
ATOM   1311  HH  TYR A 124      38.514  48.853  51.265  1.00  0.00           H  
ATOM   1312  N   TRP A 125      39.475  52.664  56.729  1.00  0.00           N  
ATOM   1313  CA  TRP A 125      38.580  52.124  57.739  1.00  0.00           C  
ATOM   1314  C   TRP A 125      39.064  52.524  59.141  1.00  0.00           C  
ATOM   1315  O   TRP A 125      40.317  52.567  59.371  1.00  0.00           O  
ATOM   1316  CB  TRP A 125      38.436  50.599  57.441  1.00  0.00           C  
ATOM   1317  CG  TRP A 125      39.703  49.764  57.741  1.00  0.00           C  
ATOM   1318  CD1 TRP A 125      39.914  49.145  58.887  1.00  0.00           C  
ATOM   1319  CD2 TRP A 125      40.659  49.281  56.862  1.00  0.00           C  
ATOM   1320  CE2 TRP A 125      41.378  48.299  57.547  1.00  0.00           C  
ATOM   1321  CE3 TRP A 125      40.990  49.619  55.541  1.00  0.00           C  
ATOM   1322  NE1 TRP A 125      40.861  48.227  58.789  1.00  0.00           N  
ATOM   1323  CZ2 TRP A 125      42.435  47.716  56.974  1.00  0.00           C  
ATOM   1324  CZ3 TRP A 125      42.197  49.089  55.031  1.00  0.00           C  
ATOM   1325  CH2 TRP A 125      42.877  48.151  55.735  1.00  0.00           C  
ATOM   1326  H   TRP A 125      40.149  52.022  56.355  1.00  0.00           H  
ATOM   1327  HD1 TRP A 125      39.285  49.273  59.774  1.00  0.00           H  
ATOM   1328  HE1 TRP A 125      41.257  47.892  59.635  1.00  0.00           H  
ATOM   1329  HE3 TRP A 125      40.369  50.302  54.947  1.00  0.00           H  
ATOM   1330  HZ2 TRP A 125      43.017  46.938  57.473  1.00  0.00           H  
ATOM   1331  HZ3 TRP A 125      42.654  49.613  54.187  1.00  0.00           H  
ATOM   1332  HH2 TRP A 125      43.616  47.622  55.118  1.00  0.00           H  
ATOM   1333  N   PRO A 126      38.133  52.950  59.951  1.00  0.00           N  
ATOM   1334  CA  PRO A 126      38.332  53.277  61.379  1.00  0.00           C  
ATOM   1335  C   PRO A 126      38.586  52.051  62.243  1.00  0.00           C  
ATOM   1336  O   PRO A 126      38.586  50.924  61.705  1.00  0.00           O  
ATOM   1337  CB  PRO A 126      37.099  53.925  61.880  1.00  0.00           C  
ATOM   1338  CG  PRO A 126      36.023  53.156  61.055  1.00  0.00           C  
ATOM   1339  CD  PRO A 126      36.650  53.115  59.678  1.00  0.00           C  
ATOM   1340  N   ASP A 127      38.906  52.266  63.527  1.00  0.00           N  
ATOM   1341  CA  ASP A 127      39.018  51.319  64.627  1.00  0.00           C  
ATOM   1342  C   ASP A 127      37.941  50.254  64.849  1.00  0.00           C  
ATOM   1343  O   ASP A 127      36.868  50.302  64.244  1.00  0.00           O  
ATOM   1344  CB  ASP A 127      39.143  52.050  65.969  1.00  0.00           C  
ATOM   1345  CG  ASP A 127      40.325  53.066  66.036  1.00  0.00           C  
ATOM   1346  OD1 ASP A 127      41.468  52.658  66.326  1.00  0.00           O  
ATOM   1347  OD2 ASP A 127      40.047  54.201  65.760  1.00  0.00           O1-
ATOM   1348  H   ASP A 127      39.290  53.139  63.809  1.00  0.00           H  
ATOM   1349  N   GLU A 128      38.389  49.271  65.633  1.00  0.00           N  
ATOM   1350  CA  GLU A 128      37.559  48.149  66.164  1.00  0.00           C  
ATOM   1351  C   GLU A 128      36.494  48.634  67.135  1.00  0.00           C  
ATOM   1352  O   GLU A 128      36.785  49.161  68.194  1.00  0.00           O  
ATOM   1353  CB  GLU A 128      38.368  47.088  66.894  1.00  0.00           C  
ATOM   1354  CG  GLU A 128      37.528  45.817  67.079  1.00  0.00           C  
ATOM   1355  CD  GLU A 128      38.413  44.592  67.301  1.00  0.00           C  
ATOM   1356  OE1 GLU A 128      38.796  44.333  68.418  1.00  0.00           O  
ATOM   1357  OE2 GLU A 128      38.887  44.058  66.322  1.00  0.00           O1-
ATOM   1358  H   GLU A 128      39.362  49.303  65.831  1.00  0.00           H  
ATOM   1359  N   TYR A 129      35.248  48.492  66.753  1.00  0.00           N  
ATOM   1360  CA  TYR A 129      33.945  49.059  67.266  1.00  0.00           C  
ATOM   1361  C   TYR A 129      33.751  50.576  67.367  1.00  0.00           C  
ATOM   1362  O   TYR A 129      33.392  51.218  68.348  1.00  0.00           O  
ATOM   1363  CB  TYR A 129      33.589  48.514  68.640  1.00  0.00           C  
ATOM   1364  CG  TYR A 129      33.051  47.088  68.644  1.00  0.00           C  
ATOM   1365  CD1 TYR A 129      31.675  46.883  68.481  1.00  0.00           C  
ATOM   1366  CD2 TYR A 129      33.896  46.000  68.725  1.00  0.00           C  
ATOM   1367  CE1 TYR A 129      31.191  45.566  68.483  1.00  0.00           C  
ATOM   1368  CE2 TYR A 129      33.441  44.688  68.749  1.00  0.00           C  
ATOM   1369  CZ  TYR A 129      32.069  44.483  68.656  1.00  0.00           C  
ATOM   1370  OH  TYR A 129      31.562  43.266  68.518  1.00  0.00           O  
ATOM   1371  H   TYR A 129      35.068  47.878  65.982  1.00  0.00           H  
ATOM   1372  HD1 TYR A 129      31.036  47.759  68.362  1.00  0.00           H  
ATOM   1373  HD2 TYR A 129      34.933  46.290  68.543  1.00  0.00           H  
ATOM   1374  HE1 TYR A 129      30.128  45.445  68.687  1.00  0.00           H  
ATOM   1375  HE2 TYR A 129      34.206  43.911  68.871  1.00  0.00           H  
ATOM   1376  HH  TYR A 129      31.108  43.198  67.627  1.00  0.00           H  
ATOM   1377  N   ALA A 130      33.953  51.177  66.153  1.00  0.00           N  
ATOM   1378  CA  ALA A 130      34.145  52.604  65.911  1.00  0.00           C  
ATOM   1379  C   ALA A 130      33.606  53.035  64.534  1.00  0.00           C  
ATOM   1380  O   ALA A 130      33.168  52.342  63.711  1.00  0.00           O  
ATOM   1381  CB  ALA A 130      35.629  52.844  66.184  1.00  0.00           C  
ATOM   1382  H   ALA A 130      33.831  50.602  65.347  1.00  0.00           H  
ATOM   1383  N   LEU A 131      33.748  54.343  64.376  1.00  0.00           N  
ATOM   1384  CA  LEU A 131      33.220  55.056  63.207  1.00  0.00           C  
ATOM   1385  C   LEU A 131      34.250  56.157  62.742  1.00  0.00           C  
ATOM   1386  O   LEU A 131      35.237  56.540  63.371  1.00  0.00           O  
ATOM   1387  CB  LEU A 131      32.025  55.768  63.873  1.00  0.00           C  
ATOM   1388  CG  LEU A 131      30.718  56.036  63.114  1.00  0.00           C  
ATOM   1389  CD1 LEU A 131      29.472  55.687  63.972  1.00  0.00           C  
ATOM   1390  CD2 LEU A 131      30.742  57.551  62.781  1.00  0.00           C  
ATOM   1391  H   LEU A 131      34.108  54.944  65.080  1.00  0.00           H  
ATOM   1392  N   LYS A 132      34.066  56.508  61.502  1.00  0.00           N  
ATOM   1393  CA  LYS A 132      34.849  57.604  60.847  1.00  0.00           C  
ATOM   1394  C   LYS A 132      33.983  58.135  59.678  1.00  0.00           C  
ATOM   1395  O   LYS A 132      33.652  57.357  58.821  1.00  0.00           O  
ATOM   1396  CB  LYS A 132      36.219  57.280  60.315  1.00  0.00           C  
ATOM   1397  CG  LYS A 132      37.004  58.551  60.306  1.00  0.00           C  
ATOM   1398  CD  LYS A 132      37.606  58.766  61.723  1.00  0.00           C  
ATOM   1399  CE  LYS A 132      38.765  57.795  61.982  1.00  0.00           C  
ATOM   1400  NZ  LYS A 132      39.463  57.844  63.282  1.00  0.00           N1+
ATOM   1401  H   LYS A 132      33.649  55.846  60.872  1.00  0.00           H  
ATOM   1402  HZ1 LYS A 132      39.688  58.774  63.542  1.00  0.00           H  
ATOM   1403  HZ2 LYS A 132      38.792  57.392  63.870  1.00  0.00           H  
ATOM   1404  HZ3 LYS A 132      40.295  57.291  63.294  1.00  0.00           H  
ATOM   1405  N   GLU A 133      33.789  59.441  59.663  1.00  0.00           N  
ATOM   1406  CA  GLU A 133      33.354  60.240  58.444  1.00  0.00           C  
ATOM   1407  C   GLU A 133      34.564  60.362  57.448  1.00  0.00           C  
ATOM   1408  O   GLU A 133      35.683  60.688  57.805  1.00  0.00           O  
ATOM   1409  CB  GLU A 133      32.866  61.627  58.900  1.00  0.00           C  
ATOM   1410  CG  GLU A 133      32.076  62.350  57.822  1.00  0.00           C  
ATOM   1411  CD  GLU A 133      31.745  63.844  58.142  1.00  0.00           C  
ATOM   1412  OE1 GLU A 133      30.996  64.094  59.153  1.00  0.00           O  
ATOM   1413  OE2 GLU A 133      32.234  64.745  57.470  1.00  0.00           O1-
ATOM   1414  H   GLU A 133      33.948  60.062  60.433  1.00  0.00           H  
ATOM   1415  N   TYR A 134      34.265  60.211  56.167  1.00  0.00           N  
ATOM   1416  CA  TYR A 134      35.259  60.333  55.084  1.00  0.00           C  
ATOM   1417  C   TYR A 134      34.511  60.741  53.821  1.00  0.00           C  
ATOM   1418  O   TYR A 134      33.674  60.005  53.246  1.00  0.00           O  
ATOM   1419  CB  TYR A 134      36.150  59.064  54.823  1.00  0.00           C  
ATOM   1420  CG  TYR A 134      37.444  59.057  55.627  1.00  0.00           C  
ATOM   1421  CD1 TYR A 134      38.616  59.684  55.162  1.00  0.00           C  
ATOM   1422  CD2 TYR A 134      37.608  58.139  56.661  1.00  0.00           C  
ATOM   1423  CE1 TYR A 134      39.862  59.339  55.693  1.00  0.00           C  
ATOM   1424  CE2 TYR A 134      38.768  57.791  57.246  1.00  0.00           C  
ATOM   1425  CZ  TYR A 134      39.900  58.421  56.768  1.00  0.00           C  
ATOM   1426  OH  TYR A 134      40.839  58.541  57.717  1.00  0.00           O  
ATOM   1427  H   TYR A 134      33.393  59.841  55.849  1.00  0.00           H  
ATOM   1428  HD1 TYR A 134      38.664  60.418  54.350  1.00  0.00           H  
ATOM   1429  HD2 TYR A 134      36.680  57.622  56.918  1.00  0.00           H  
ATOM   1430  HE1 TYR A 134      40.698  59.924  55.321  1.00  0.00           H  
ATOM   1431  HE2 TYR A 134      38.815  57.000  57.993  1.00  0.00           H  
ATOM   1432  HH  TYR A 134      40.727  57.828  58.404  1.00  0.00           H  
ATOM   1433  N   GLY A 135      34.451  62.069  53.617  1.00  0.00           N  
ATOM   1434  CA  GLY A 135      33.799  62.594  52.324  1.00  0.00           C  
ATOM   1435  C   GLY A 135      32.250  62.492  52.351  1.00  0.00           C  
ATOM   1436  O   GLY A 135      31.596  62.766  53.389  1.00  0.00           O  
ATOM   1437  H   GLY A 135      34.688  62.754  54.304  1.00  0.00           H  
ATOM   1438  N   VAL A 136      31.733  61.840  51.301  1.00  0.00           N  
ATOM   1439  CA  VAL A 136      30.284  61.482  51.199  1.00  0.00           C  
ATOM   1440  C   VAL A 136      29.893  60.381  52.156  1.00  0.00           C  
ATOM   1441  O   VAL A 136      28.741  60.345  52.536  1.00  0.00           O  
ATOM   1442  CB  VAL A 136      29.939  60.891  49.804  1.00  0.00           C  
ATOM   1443  CG1 VAL A 136      30.190  61.843  48.592  1.00  0.00           C  
ATOM   1444  CG2 VAL A 136      30.851  59.696  49.506  1.00  0.00           C  
ATOM   1445  H   VAL A 136      32.239  61.623  50.473  1.00  0.00           H  
ATOM   1446  N   MET A 137      30.823  59.664  52.754  1.00  0.00           N  
ATOM   1447  CA  MET A 137      30.568  58.502  53.649  1.00  0.00           C  
ATOM   1448  C   MET A 137      30.827  58.807  55.132  1.00  0.00           C  
ATOM   1449  O   MET A 137      31.800  59.474  55.535  1.00  0.00           O  
ATOM   1450  CB  MET A 137      31.324  57.338  53.109  1.00  0.00           C  
ATOM   1451  CG  MET A 137      30.669  56.840  51.852  1.00  0.00           C  
ATOM   1452  SD  MET A 137      28.945  56.283  52.245  1.00  0.00           S  
ATOM   1453  CE  MET A 137      28.229  56.579  50.661  1.00  0.00           C  
ATOM   1454  H   MET A 137      31.754  60.004  52.905  1.00  0.00           H  
ATOM   1455  N   ARG A 138      29.997  58.086  55.932  1.00  0.00           N  
ATOM   1456  CA  ARG A 138      30.389  57.815  57.331  1.00  0.00           C  
ATOM   1457  C   ARG A 138      30.487  56.311  57.514  1.00  0.00           C  
ATOM   1458  O   ARG A 138      29.467  55.639  57.689  1.00  0.00           O  
ATOM   1459  CB  ARG A 138      29.185  58.342  58.192  1.00  0.00           C  
ATOM   1460  CG  ARG A 138      29.254  59.825  58.484  1.00  0.00           C  
ATOM   1461  CD  ARG A 138      28.011  60.398  59.233  1.00  0.00           C  
ATOM   1462  NE  ARG A 138      28.079  60.229  60.699  1.00  0.00           N  
ATOM   1463  CZ  ARG A 138      28.272  61.229  61.591  1.00  0.00           C  
ATOM   1464  NH1 ARG A 138      28.449  62.493  61.213  1.00  0.00           N1+
ATOM   1465  NH2 ARG A 138      28.184  60.957  62.912  1.00  0.00           N  
ATOM   1466  H   ARG A 138      29.115  57.663  55.703  1.00  0.00           H  
ATOM   1467  HE  ARG A 138      27.910  59.320  61.065  1.00  0.00           H  
ATOM   1468 1HH1 ARG A 138      28.458  62.819  60.268  1.00  0.00           H  
ATOM   1469 2HH1 ARG A 138      28.397  63.195  61.928  1.00  0.00           H  
ATOM   1470 1HH2 ARG A 138      27.925  60.054  63.261  1.00  0.00           H  
ATOM   1471 2HH2 ARG A 138      28.593  61.475  63.658  1.00  0.00           H  
ATOM   1472  N   VAL A 139      31.738  55.890  57.622  1.00  0.00           N  
ATOM   1473  CA  VAL A 139      32.102  54.449  57.537  1.00  0.00           C  
ATOM   1474  C   VAL A 139      32.135  53.780  58.968  1.00  0.00           C  
ATOM   1475  O   VAL A 139      32.459  54.454  59.973  1.00  0.00           O  
ATOM   1476  CB  VAL A 139      33.492  54.343  56.861  1.00  0.00           C  
ATOM   1477  CG1 VAL A 139      33.892  52.868  56.646  1.00  0.00           C  
ATOM   1478  CG2 VAL A 139      33.585  55.081  55.501  1.00  0.00           C  
ATOM   1479  H   VAL A 139      32.427  56.536  57.943  1.00  0.00           H  
ATOM   1480  N   ARG A 140      31.638  52.561  59.081  1.00  0.00           N  
ATOM   1481  CA  ARG A 140      31.597  51.771  60.404  1.00  0.00           C  
ATOM   1482  C   ARG A 140      32.457  50.446  60.249  1.00  0.00           C  
ATOM   1483  O   ARG A 140      32.275  49.702  59.244  1.00  0.00           O  
ATOM   1484  CB  ARG A 140      30.143  51.497  60.825  1.00  0.00           C  
ATOM   1485  CG  ARG A 140      29.855  51.446  62.326  1.00  0.00           C  
ATOM   1486  CD  ARG A 140      28.326  51.364  62.686  1.00  0.00           C  
ATOM   1487  NE  ARG A 140      28.080  51.634  64.078  1.00  0.00           N  
ATOM   1488  CZ  ARG A 140      27.230  52.582  64.555  1.00  0.00           C  
ATOM   1489  NH1 ARG A 140      26.609  53.449  63.744  1.00  0.00           N1+
ATOM   1490  NH2 ARG A 140      27.289  52.899  65.862  1.00  0.00           N  
ATOM   1491  H   ARG A 140      31.191  52.109  58.313  1.00  0.00           H  
ATOM   1492  HE  ARG A 140      28.487  50.909  64.644  1.00  0.00           H  
ATOM   1493 1HH1 ARG A 140      26.827  53.413  62.767  1.00  0.00           H  
ATOM   1494 2HH1 ARG A 140      25.842  54.039  63.989  1.00  0.00           H  
ATOM   1495 1HH2 ARG A 140      27.902  52.498  66.532  1.00  0.00           H  
ATOM   1496 2HH2 ARG A 140      26.741  53.662  66.208  1.00  0.00           H  
ATOM   1497  N   ASN A 141      33.058  50.188  61.424  1.00  0.00           N  
ATOM   1498  CA  ASN A 141      33.899  48.956  61.702  1.00  0.00           C  
ATOM   1499  C   ASN A 141      33.636  48.424  63.153  1.00  0.00           C  
ATOM   1500  O   ASN A 141      33.708  49.172  64.130  1.00  0.00           O  
ATOM   1501  CB  ASN A 141      35.355  49.330  61.454  1.00  0.00           C  
ATOM   1502  CG  ASN A 141      36.306  48.128  61.440  1.00  0.00           C  
ATOM   1503  ND2 ASN A 141      37.481  48.514  61.621  1.00  0.00           N  
ATOM   1504  OD1 ASN A 141      35.921  46.938  61.381  1.00  0.00           O  
ATOM   1505  H   ASN A 141      33.101  50.843  62.185  1.00  0.00           H  
ATOM   1506 1HD2 ASN A 141      37.742  49.462  61.794  1.00  0.00           H  
ATOM   1507 2HD2 ASN A 141      38.141  47.792  61.816  1.00  0.00           H  
ATOM   1508  N   VAL A 142      33.083  47.199  63.101  1.00  0.00           N  
ATOM   1509  CA  VAL A 142      32.671  46.495  64.336  1.00  0.00           C  
ATOM   1510  C   VAL A 142      33.869  45.639  64.771  1.00  0.00           C  
ATOM   1511  O   VAL A 142      34.938  46.161  65.008  1.00  0.00           O  
ATOM   1512  CB  VAL A 142      31.363  45.663  64.234  1.00  0.00           C  
ATOM   1513  CG1 VAL A 142      30.233  46.664  64.440  1.00  0.00           C  
ATOM   1514  CG2 VAL A 142      31.095  44.870  62.890  1.00  0.00           C  
ATOM   1515  H   VAL A 142      32.700  46.828  62.260  1.00  0.00           H  
ATOM   1516  N   LYS A 143      33.707  44.325  65.179  1.00  0.00           N  
ATOM   1517  CA  LYS A 143      34.910  43.511  65.475  1.00  0.00           C  
ATOM   1518  C   LYS A 143      35.527  42.819  64.283  1.00  0.00           C  
ATOM   1519  O   LYS A 143      34.758  42.074  63.633  1.00  0.00           O  
ATOM   1520  CB  LYS A 143      34.277  42.433  66.493  1.00  0.00           C  
ATOM   1521  CG  LYS A 143      35.161  41.347  66.969  1.00  0.00           C  
ATOM   1522  CD  LYS A 143      36.516  41.798  67.437  1.00  0.00           C  
ATOM   1523  CE  LYS A 143      37.573  40.779  67.787  1.00  0.00           C  
ATOM   1524  NZ  LYS A 143      38.904  41.372  67.915  1.00  0.00           N1+
ATOM   1525  H   LYS A 143      32.851  43.845  64.980  1.00  0.00           H  
ATOM   1526  HZ1 LYS A 143      39.599  40.998  67.299  1.00  0.00           H  
ATOM   1527  HZ2 LYS A 143      38.744  42.342  67.725  1.00  0.00           H  
ATOM   1528  HZ3 LYS A 143      39.234  41.360  68.854  1.00  0.00           H  
ATOM   1529  N   GLU A 144      36.809  42.903  64.075  1.00  0.00           N  
ATOM   1530  CA  GLU A 144      37.396  42.277  62.882  1.00  0.00           C  
ATOM   1531  C   GLU A 144      37.568  40.705  62.908  1.00  0.00           C  
ATOM   1532  O   GLU A 144      38.059  40.100  63.835  1.00  0.00           O  
ATOM   1533  CB  GLU A 144      38.761  42.991  62.624  1.00  0.00           C  
ATOM   1534  CG  GLU A 144      38.520  44.496  62.330  1.00  0.00           C  
ATOM   1535  CD  GLU A 144      39.700  45.423  62.214  1.00  0.00           C  
ATOM   1536  OE1 GLU A 144      40.840  44.946  62.292  1.00  0.00           O  
ATOM   1537  OE2 GLU A 144      39.552  46.608  61.859  1.00  0.00           O1-
ATOM   1538  H   GLU A 144      37.404  43.196  64.830  1.00  0.00           H  
ATOM   1539  N   SER A 145      36.701  40.170  62.085  1.00  0.00           N  
ATOM   1540  CA  SER A 145      36.568  38.685  61.959  1.00  0.00           C  
ATOM   1541  C   SER A 145      37.488  38.149  60.865  1.00  0.00           C  
ATOM   1542  O   SER A 145      37.812  38.865  59.944  1.00  0.00           O  
ATOM   1543  CB  SER A 145      35.145  38.324  61.538  1.00  0.00           C  
ATOM   1544  OG  SER A 145      35.039  36.942  61.627  1.00  0.00           O  
ATOM   1545  H   SER A 145      36.170  40.735  61.465  1.00  0.00           H  
ATOM   1546  HG  SER A 145      34.154  36.692  61.251  1.00  0.00           H  
ATOM   1547  N   ALA A 146      37.918  36.926  61.070  1.00  0.00           N  
ATOM   1548  CA  ALA A 146      38.885  36.253  60.147  1.00  0.00           C  
ATOM   1549  C   ALA A 146      39.104  34.788  60.260  1.00  0.00           C  
ATOM   1550  O   ALA A 146      38.714  34.202  61.259  1.00  0.00           O  
ATOM   1551  CB  ALA A 146      40.218  36.866  60.336  1.00  0.00           C  
ATOM   1552  H   ALA A 146      37.429  36.320  61.700  1.00  0.00           H  
ATOM   1553  N   ALA A 147      39.323  34.259  59.051  1.00  0.00           N  
ATOM   1554  CA  ALA A 147      39.457  32.826  58.796  1.00  0.00           C  
ATOM   1555  C   ALA A 147      40.899  32.379  58.468  1.00  0.00           C  
ATOM   1556  O   ALA A 147      41.264  32.417  57.293  1.00  0.00           O  
ATOM   1557  CB  ALA A 147      38.414  32.389  57.711  1.00  0.00           C  
ATOM   1558  H   ALA A 147      39.513  34.893  58.298  1.00  0.00           H  
ATOM   1559  N   HIS A 148      41.762  32.497  59.481  1.00  0.00           N  
ATOM   1560  CA  HIS A 148      43.173  32.121  59.543  1.00  0.00           C  
ATOM   1561  C   HIS A 148      44.089  32.726  58.525  1.00  0.00           C  
ATOM   1562  O   HIS A 148      44.594  33.810  58.801  1.00  0.00           O  
ATOM   1563  CB  HIS A 148      43.287  30.560  59.625  1.00  0.00           C  
ATOM   1564  CG  HIS A 148      42.521  29.784  60.741  1.00  0.00           C  
ATOM   1565  CD2 HIS A 148      41.304  29.260  60.573  1.00  0.00           C  
ATOM   1566  ND1 HIS A 148      43.050  29.445  61.958  1.00  0.00           N  
ATOM   1567  CE1 HIS A 148      42.048  28.722  62.495  1.00  0.00           C  
ATOM   1568  NE2 HIS A 148      40.984  28.652  61.747  1.00  0.00           N  
ATOM   1569  H   HIS A 148      41.420  32.809  60.365  1.00  0.00           H  
ATOM   1570  HD2 HIS A 148      40.617  29.540  59.783  1.00  0.00           H  
ATOM   1571  HE1 HIS A 148      42.107  28.374  63.524  1.00  0.00           H  
ATOM   1572  HE2 HIS A 148      40.059  28.489  62.062  1.00  0.00           H  
ATOM   1573  N   ASP A 149      44.104  32.278  57.302  1.00  0.00           N  
ATOM   1574  CA  ASP A 149      45.024  32.823  56.223  1.00  0.00           C  
ATOM   1575  C   ASP A 149      44.560  34.147  55.516  1.00  0.00           C  
ATOM   1576  O   ASP A 149      45.099  34.786  54.580  1.00  0.00           O  
ATOM   1577  CB  ASP A 149      45.346  31.812  55.131  1.00  0.00           C  
ATOM   1578  CG  ASP A 149      46.391  30.861  55.622  1.00  0.00           C  
ATOM   1579  OD1 ASP A 149      47.590  31.213  55.694  1.00  0.00           O  
ATOM   1580  OD2 ASP A 149      46.135  29.687  55.935  1.00  0.00           O1-
ATOM   1581  H   ASP A 149      43.853  31.321  57.159  1.00  0.00           H  
ATOM   1582  N   TYR A 150      43.279  34.427  55.783  1.00  0.00           N  
ATOM   1583  CA  TYR A 150      42.585  35.684  55.277  1.00  0.00           C  
ATOM   1584  C   TYR A 150      41.566  36.318  56.285  1.00  0.00           C  
ATOM   1585  O   TYR A 150      41.151  35.698  57.271  1.00  0.00           O  
ATOM   1586  CB  TYR A 150      41.811  35.351  53.944  1.00  0.00           C  
ATOM   1587  CG  TYR A 150      41.200  33.975  53.873  1.00  0.00           C  
ATOM   1588  CD1 TYR A 150      41.976  32.884  53.447  1.00  0.00           C  
ATOM   1589  CD2 TYR A 150      39.899  33.746  54.197  1.00  0.00           C  
ATOM   1590  CE1 TYR A 150      41.438  31.558  53.514  1.00  0.00           C  
ATOM   1591  CE2 TYR A 150      39.403  32.448  54.198  1.00  0.00           C  
ATOM   1592  CZ  TYR A 150      40.188  31.345  53.932  1.00  0.00           C  
ATOM   1593  OH  TYR A 150      39.842  30.134  54.418  1.00  0.00           O  
ATOM   1594  H   TYR A 150      42.782  33.909  56.474  1.00  0.00           H  
ATOM   1595  HD1 TYR A 150      42.954  33.046  52.986  1.00  0.00           H  
ATOM   1596  HD2 TYR A 150      39.259  34.598  54.398  1.00  0.00           H  
ATOM   1597  HE1 TYR A 150      41.983  30.663  53.204  1.00  0.00           H  
ATOM   1598  HE2 TYR A 150      38.329  32.267  54.139  1.00  0.00           H  
ATOM   1599  HH  TYR A 150      38.844  30.135  54.470  1.00  0.00           H  
ATOM   1600  N   THR A 151      41.549  37.631  56.205  1.00  0.00           N  
ATOM   1601  CA  THR A 151      40.720  38.589  57.025  1.00  0.00           C  
ATOM   1602  C   THR A 151      39.412  38.856  56.277  1.00  0.00           C  
ATOM   1603  O   THR A 151      39.350  39.235  55.107  1.00  0.00           O  
ATOM   1604  CB  THR A 151      41.532  39.859  57.430  1.00  0.00           C  
ATOM   1605  CG2 THR A 151      40.646  40.676  58.333  1.00  0.00           C  
ATOM   1606  OG1 THR A 151      42.721  39.544  58.098  1.00  0.00           O  
ATOM   1607  H   THR A 151      42.300  38.133  55.774  1.00  0.00           H  
ATOM   1608  HG1 THR A 151      43.345  40.317  57.984  1.00  0.00           H  
ATOM   1609  N   LEU A 152      38.316  38.612  56.977  1.00  0.00           N  
ATOM   1610  CA  LEU A 152      36.880  38.666  56.455  1.00  0.00           C  
ATOM   1611  C   LEU A 152      36.194  39.932  56.943  1.00  0.00           C  
ATOM   1612  O   LEU A 152      35.122  39.966  57.592  1.00  0.00           O  
ATOM   1613  CB  LEU A 152      36.194  37.483  57.075  1.00  0.00           C  
ATOM   1614  CG  LEU A 152      35.754  36.366  56.181  1.00  0.00           C  
ATOM   1615  CD1 LEU A 152      36.972  35.428  56.024  1.00  0.00           C  
ATOM   1616  CD2 LEU A 152      34.473  35.732  56.758  1.00  0.00           C  
ATOM   1617  H   LEU A 152      38.331  38.381  57.956  1.00  0.00           H  
ATOM   1618  N   ARG A 153      36.727  41.150  56.521  1.00  0.00           N  
ATOM   1619  CA  ARG A 153      36.260  42.386  57.237  1.00  0.00           C  
ATOM   1620  C   ARG A 153      34.995  43.011  56.690  1.00  0.00           C  
ATOM   1621  O   ARG A 153      34.886  43.353  55.536  1.00  0.00           O  
ATOM   1622  CB  ARG A 153      37.507  43.301  57.316  1.00  0.00           C  
ATOM   1623  CG  ARG A 153      37.458  44.720  58.058  1.00  0.00           C  
ATOM   1624  CD  ARG A 153      38.867  45.295  58.132  1.00  0.00           C  
ATOM   1625  NE  ARG A 153      39.911  44.633  58.981  1.00  0.00           N  
ATOM   1626  CZ  ARG A 153      41.076  44.207  58.530  1.00  0.00           C  
ATOM   1627  NH1 ARG A 153      41.503  44.286  57.261  1.00  0.00           N1+
ATOM   1628  NH2 ARG A 153      42.130  44.173  59.345  1.00  0.00           N  
ATOM   1629  H   ARG A 153      37.101  41.258  55.600  1.00  0.00           H  
ATOM   1630  HE  ARG A 153      39.809  44.778  59.960  1.00  0.00           H  
ATOM   1631 1HH1 ARG A 153      40.970  44.670  56.506  1.00  0.00           H  
ATOM   1632 2HH1 ARG A 153      42.489  44.345  57.130  1.00  0.00           H  
ATOM   1633 1HH2 ARG A 153      42.078  44.478  60.291  1.00  0.00           H  
ATOM   1634 2HH2 ARG A 153      43.046  44.032  58.952  1.00  0.00           H  
ATOM   1635  N   GLU A 154      33.990  43.185  57.499  1.00  0.00           N  
ATOM   1636  CA  GLU A 154      32.718  43.838  57.093  1.00  0.00           C  
ATOM   1637  C   GLU A 154      32.783  45.351  57.385  1.00  0.00           C  
ATOM   1638  O   GLU A 154      32.664  45.764  58.579  1.00  0.00           O  
ATOM   1639  CB  GLU A 154      31.652  43.151  57.987  1.00  0.00           C  
ATOM   1640  CG  GLU A 154      30.245  43.581  57.656  1.00  0.00           C  
ATOM   1641  CD  GLU A 154      29.086  43.345  58.623  1.00  0.00           C  
ATOM   1642  OE1 GLU A 154      28.542  44.286  59.335  1.00  0.00           O  
ATOM   1643  OE2 GLU A 154      28.478  42.262  58.599  1.00  0.00           O1-
ATOM   1644  H   GLU A 154      33.934  42.630  58.324  1.00  0.00           H  
ATOM   1645  N   LEU A 155      32.885  46.137  56.318  1.00  0.00           N  
ATOM   1646  CA  LEU A 155      32.833  47.595  56.398  1.00  0.00           C  
ATOM   1647  C   LEU A 155      31.431  47.986  55.967  1.00  0.00           C  
ATOM   1648  O   LEU A 155      30.885  47.470  55.019  1.00  0.00           O  
ATOM   1649  CB  LEU A 155      33.867  48.126  55.439  1.00  0.00           C  
ATOM   1650  CG  LEU A 155      35.296  47.579  55.708  1.00  0.00           C  
ATOM   1651  CD1 LEU A 155      36.231  48.117  54.581  1.00  0.00           C  
ATOM   1652  CD2 LEU A 155      35.679  47.801  57.189  1.00  0.00           C  
ATOM   1653  H   LEU A 155      33.066  45.761  55.410  1.00  0.00           H  
ATOM   1654  N   LYS A 156      30.861  48.922  56.757  1.00  0.00           N  
ATOM   1655  CA  LYS A 156      29.528  49.544  56.536  1.00  0.00           C  
ATOM   1656  C   LYS A 156      29.576  51.023  56.104  1.00  0.00           C  
ATOM   1657  O   LYS A 156      30.036  51.841  56.922  1.00  0.00           O  
ATOM   1658  CB  LYS A 156      28.758  49.302  57.835  1.00  0.00           C  
ATOM   1659  CG  LYS A 156      27.561  50.170  58.113  1.00  0.00           C  
ATOM   1660  CD  LYS A 156      26.877  49.658  59.341  1.00  0.00           C  
ATOM   1661  CE  LYS A 156      25.620  50.394  59.852  1.00  0.00           C  
ATOM   1662  NZ  LYS A 156      24.918  49.499  60.759  1.00  0.00           N1+
ATOM   1663  H   LYS A 156      31.304  48.999  57.646  1.00  0.00           H  
ATOM   1664  HZ1 LYS A 156      24.925  48.605  60.317  1.00  0.00           H  
ATOM   1665  HZ2 LYS A 156      25.499  49.253  61.541  1.00  0.00           H  
ATOM   1666  HZ3 LYS A 156      23.966  49.728  60.940  1.00  0.00           H  
ATOM   1667  N   LEU A 157      29.305  51.230  54.833  1.00  0.00           N  
ATOM   1668  CA  LEU A 157      29.124  52.613  54.390  1.00  0.00           C  
ATOM   1669  C   LEU A 157      27.691  53.103  54.650  1.00  0.00           C  
ATOM   1670  O   LEU A 157      26.760  52.349  54.379  1.00  0.00           O  
ATOM   1671  CB  LEU A 157      29.429  52.637  52.859  1.00  0.00           C  
ATOM   1672  CG  LEU A 157      30.715  52.077  52.415  1.00  0.00           C  
ATOM   1673  CD1 LEU A 157      30.777  52.165  50.887  1.00  0.00           C  
ATOM   1674  CD2 LEU A 157      31.891  52.760  53.166  1.00  0.00           C  
ATOM   1675  H   LEU A 157      29.218  50.466  54.186  1.00  0.00           H  
ATOM   1676  N   SER A 158      27.651  54.411  54.728  1.00  0.00           N  
ATOM   1677  CA  SER A 158      26.331  55.049  54.951  1.00  0.00           C  
ATOM   1678  C   SER A 158      26.573  56.536  54.614  1.00  0.00           C  
ATOM   1679  O   SER A 158      27.612  57.122  54.970  1.00  0.00           O  
ATOM   1680  CB  SER A 158      26.005  55.003  56.409  1.00  0.00           C  
ATOM   1681  OG  SER A 158      24.780  55.767  56.592  1.00  0.00           O  
ATOM   1682  H   SER A 158      28.438  55.013  54.804  1.00  0.00           H  
ATOM   1683  HG  SER A 158      24.062  55.160  56.933  1.00  0.00           H  
ATOM   1684  N   LYS A 159      25.728  57.147  53.779  1.00  0.00           N  
ATOM   1685  CA  LYS A 159      25.941  58.559  53.318  1.00  0.00           C  
ATOM   1686  C   LYS A 159      25.681  59.640  54.396  1.00  0.00           C  
ATOM   1687  O   LYS A 159      24.675  59.662  55.121  1.00  0.00           O  
ATOM   1688  CB  LYS A 159      24.988  58.755  52.084  1.00  0.00           C  
ATOM   1689  CG  LYS A 159      24.898  60.193  51.559  1.00  0.00           C  
ATOM   1690  CD  LYS A 159      23.999  60.214  50.355  1.00  0.00           C  
ATOM   1691  CE  LYS A 159      24.201  61.568  49.630  1.00  0.00           C  
ATOM   1692  NZ  LYS A 159      23.297  61.779  48.521  1.00  0.00           N1+
ATOM   1693  H   LYS A 159      24.809  56.881  53.470  1.00  0.00           H  
ATOM   1694  HZ1 LYS A 159      22.468  61.287  48.765  1.00  0.00           H  
ATOM   1695  HZ2 LYS A 159      23.077  62.720  48.255  1.00  0.00           H  
ATOM   1696  HZ3 LYS A 159      23.637  61.314  47.694  1.00  0.00           H  
ATOM   1697  N   VAL A 160      26.451  60.687  54.361  1.00  0.00           N  
ATOM   1698  CA  VAL A 160      26.379  61.838  55.246  1.00  0.00           C  
ATOM   1699  C   VAL A 160      25.020  62.637  55.138  1.00  0.00           C  
ATOM   1700  O   VAL A 160      24.528  63.041  54.095  1.00  0.00           O  
ATOM   1701  CB  VAL A 160      27.562  62.759  54.849  1.00  0.00           C  
ATOM   1702  CG1 VAL A 160      28.846  62.339  55.421  1.00  0.00           C  
ATOM   1703  CG2 VAL A 160      27.739  63.227  53.449  1.00  0.00           C  
ATOM   1704  H   VAL A 160      27.236  60.660  53.740  1.00  0.00           H  
ATOM   1705  N   GLY A 161      24.664  63.085  56.324  1.00  0.00           N  
ATOM   1706  CA  GLY A 161      23.391  63.863  56.454  1.00  0.00           C  
ATOM   1707  C   GLY A 161      22.016  63.380  55.913  1.00  0.00           C  
ATOM   1708  O   GLY A 161      21.151  64.135  55.442  1.00  0.00           O  
ATOM   1709  H   GLY A 161      25.073  62.682  57.140  1.00  0.00           H  
ATOM   1710  N   GLN A 162      21.893  62.075  56.073  1.00  0.00           N  
ATOM   1711  CA  GLN A 162      20.867  61.262  55.341  1.00  0.00           C  
ATOM   1712  C   GLN A 162      20.662  59.829  55.883  1.00  0.00           C  
ATOM   1713  O   GLN A 162      21.560  59.249  56.502  1.00  0.00           O  
ATOM   1714  CB  GLN A 162      21.284  61.180  53.867  1.00  0.00           C  
ATOM   1715  CG  GLN A 162      20.273  61.668  52.816  1.00  0.00           C  
ATOM   1716  CD  GLN A 162      20.746  61.473  51.363  1.00  0.00           C  
ATOM   1717  NE2 GLN A 162      20.183  60.384  50.812  1.00  0.00           N  
ATOM   1718  OE1 GLN A 162      21.427  62.270  50.764  1.00  0.00           O  
ATOM   1719  H   GLN A 162      22.487  61.470  56.607  1.00  0.00           H  
ATOM   1720 1HE2 GLN A 162      19.531  59.755  51.248  1.00  0.00           H  
ATOM   1721 2HE2 GLN A 162      20.504  60.170  49.889  1.00  0.00           H  
ATOM   1722  N   GLY A 163      19.422  59.431  55.887  1.00  0.00           N  
ATOM   1723  CA  GLY A 163      18.977  58.114  56.413  1.00  0.00           C  
ATOM   1724  C   GLY A 163      18.767  57.074  55.298  1.00  0.00           C  
ATOM   1725  O   GLY A 163      18.677  57.388  54.094  1.00  0.00           O  
ATOM   1726  H   GLY A 163      18.660  60.037  55.671  1.00  0.00           H  
ATOM   1727  N   ASN A 164      18.606  55.831  55.688  1.00  0.00           N  
ATOM   1728  CA  ASN A 164      18.260  54.596  54.859  1.00  0.00           C  
ATOM   1729  C   ASN A 164      19.220  54.126  53.779  1.00  0.00           C  
ATOM   1730  O   ASN A 164      18.826  53.278  52.955  1.00  0.00           O  
ATOM   1731  CB  ASN A 164      16.888  54.731  54.273  1.00  0.00           C  
ATOM   1732  CG  ASN A 164      15.755  54.731  55.227  1.00  0.00           C  
ATOM   1733  ND2 ASN A 164      14.885  53.793  55.046  1.00  0.00           N  
ATOM   1734  OD1 ASN A 164      15.502  55.675  55.982  1.00  0.00           O  
ATOM   1735  H   ASN A 164      18.977  55.573  56.583  1.00  0.00           H  
ATOM   1736 1HD2 ASN A 164      14.862  53.152  54.277  1.00  0.00           H  
ATOM   1737 2HD2 ASN A 164      14.130  53.672  55.697  1.00  0.00           H  
ATOM   1738  N   THR A 165      20.499  54.468  53.897  1.00  0.00           N  
ATOM   1739  CA  THR A 165      21.474  54.304  52.816  1.00  0.00           C  
ATOM   1740  C   THR A 165      22.497  53.161  53.060  1.00  0.00           C  
ATOM   1741  O   THR A 165      23.164  52.838  52.071  1.00  0.00           O  
ATOM   1742  CB  THR A 165      22.215  55.614  52.404  1.00  0.00           C  
ATOM   1743  CG2 THR A 165      21.322  56.730  51.858  1.00  0.00           C  
ATOM   1744  OG1 THR A 165      23.196  56.053  53.374  1.00  0.00           O  
ATOM   1745  H   THR A 165      20.816  54.951  54.716  1.00  0.00           H  
ATOM   1746  HG1 THR A 165      22.713  56.021  54.248  1.00  0.00           H  
ATOM   1747  N   GLU A 166      22.529  52.485  54.150  1.00  0.00           N  
ATOM   1748  CA  GLU A 166      23.616  51.532  54.504  1.00  0.00           C  
ATOM   1749  C   GLU A 166      23.752  50.288  53.622  1.00  0.00           C  
ATOM   1750  O   GLU A 166      22.960  49.308  53.808  1.00  0.00           O  
ATOM   1751  CB  GLU A 166      23.200  51.028  55.914  1.00  0.00           C  
ATOM   1752  CG  GLU A 166      23.487  52.068  57.075  1.00  0.00           C  
ATOM   1753  CD  GLU A 166      22.515  53.226  57.177  1.00  0.00           C  
ATOM   1754  OE1 GLU A 166      22.834  54.277  57.809  1.00  0.00           O  
ATOM   1755  OE2 GLU A 166      21.340  53.105  56.761  1.00  0.00           O1-
ATOM   1756  H   GLU A 166      21.935  52.639  54.930  1.00  0.00           H  
ATOM   1757  N   ARG A 167      24.985  50.095  53.173  1.00  0.00           N  
ATOM   1758  CA  ARG A 167      25.485  48.945  52.382  1.00  0.00           C  
ATOM   1759  C   ARG A 167      26.684  48.329  52.983  1.00  0.00           C  
ATOM   1760  O   ARG A 167      27.717  48.957  53.220  1.00  0.00           O  
ATOM   1761  CB  ARG A 167      25.576  49.422  50.896  1.00  0.00           C  
ATOM   1762  CG  ARG A 167      26.597  50.568  50.712  1.00  0.00           C  
ATOM   1763  CD  ARG A 167      26.229  51.378  49.398  1.00  0.00           C  
ATOM   1764  NE  ARG A 167      26.283  50.724  48.072  1.00  0.00           N  
ATOM   1765  CZ  ARG A 167      25.412  50.716  47.080  1.00  0.00           C  
ATOM   1766  NH1 ARG A 167      24.223  51.385  47.244  1.00  0.00           N1+
ATOM   1767  NH2 ARG A 167      25.692  50.247  45.877  1.00  0.00           N  
ATOM   1768  H   ARG A 167      25.695  50.733  53.494  1.00  0.00           H  
ATOM   1769  HE  ARG A 167      27.150  50.271  47.848  1.00  0.00           H  
ATOM   1770 1HH1 ARG A 167      23.948  51.891  48.067  1.00  0.00           H  
ATOM   1771 2HH1 ARG A 167      23.846  51.673  46.368  1.00  0.00           H  
ATOM   1772 1HH2 ARG A 167      26.608  49.953  45.631  1.00  0.00           H  
ATOM   1773 2HH2 ARG A 167      24.884  50.284  45.273  1.00  0.00           H  
ATOM   1774  N   THR A 168      26.501  47.103  53.492  1.00  0.00           N  
ATOM   1775  CA  THR A 168      27.698  46.327  53.909  1.00  0.00           C  
ATOM   1776  C   THR A 168      28.665  45.778  52.767  1.00  0.00           C  
ATOM   1777  O   THR A 168      28.358  44.851  52.009  1.00  0.00           O  
ATOM   1778  CB  THR A 168      27.272  45.169  54.901  1.00  0.00           C  
ATOM   1779  CG2 THR A 168      26.706  45.645  56.243  1.00  0.00           C  
ATOM   1780  OG1 THR A 168      26.479  44.107  54.262  1.00  0.00           O  
ATOM   1781  H   THR A 168      25.633  46.746  53.837  1.00  0.00           H  
ATOM   1782  HG1 THR A 168      25.663  43.857  54.774  1.00  0.00           H  
ATOM   1783  N   VAL A 169      29.882  46.304  52.795  1.00  0.00           N  
ATOM   1784  CA  VAL A 169      30.872  46.010  51.782  1.00  0.00           C  
ATOM   1785  C   VAL A 169      32.113  45.340  52.335  1.00  0.00           C  
ATOM   1786  O   VAL A 169      32.896  45.945  53.073  1.00  0.00           O  
ATOM   1787  CB  VAL A 169      31.204  47.233  50.944  1.00  0.00           C  
ATOM   1788  CG1 VAL A 169      29.976  47.714  50.197  1.00  0.00           C  
ATOM   1789  CG2 VAL A 169      31.866  48.344  51.735  1.00  0.00           C  
ATOM   1790  H   VAL A 169      30.111  46.957  53.521  1.00  0.00           H  
ATOM   1791  N   TRP A 170      32.193  44.061  52.081  1.00  0.00           N  
ATOM   1792  CA  TRP A 170      33.240  43.170  52.684  1.00  0.00           C  
ATOM   1793  C   TRP A 170      34.661  43.320  52.036  1.00  0.00           C  
ATOM   1794  O   TRP A 170      34.742  43.437  50.831  1.00  0.00           O  
ATOM   1795  CB  TRP A 170      32.829  41.745  52.497  1.00  0.00           C  
ATOM   1796  CG  TRP A 170      31.594  41.266  53.342  1.00  0.00           C  
ATOM   1797  CD1 TRP A 170      30.325  41.533  53.118  1.00  0.00           C  
ATOM   1798  CD2 TRP A 170      31.637  40.480  54.491  1.00  0.00           C  
ATOM   1799  CE2 TRP A 170      30.375  40.486  55.034  1.00  0.00           C  
ATOM   1800  CE3 TRP A 170      32.576  39.753  55.250  1.00  0.00           C  
ATOM   1801  NE1 TRP A 170      29.541  41.070  54.120  1.00  0.00           N  
ATOM   1802  CZ2 TRP A 170      30.045  39.906  56.269  1.00  0.00           C  
ATOM   1803  CZ3 TRP A 170      32.214  39.188  56.492  1.00  0.00           C  
ATOM   1804  CH2 TRP A 170      30.973  39.277  57.109  1.00  0.00           C  
ATOM   1805  H   TRP A 170      31.727  43.585  51.330  1.00  0.00           H  
ATOM   1806  HD1 TRP A 170      29.969  41.865  52.145  1.00  0.00           H  
ATOM   1807  HE1 TRP A 170      28.577  41.319  54.160  1.00  0.00           H  
ATOM   1808  HE3 TRP A 170      33.631  39.984  55.077  1.00  0.00           H  
ATOM   1809  HZ2 TRP A 170      29.015  40.051  56.573  1.00  0.00           H  
ATOM   1810  HZ3 TRP A 170      33.003  38.563  56.911  1.00  0.00           H  
ATOM   1811  HH2 TRP A 170      30.657  38.734  57.995  1.00  0.00           H  
ATOM   1812  N   GLN A 171      35.616  43.301  52.913  1.00  0.00           N  
ATOM   1813  CA  GLN A 171      37.110  43.417  52.672  1.00  0.00           C  
ATOM   1814  C   GLN A 171      37.752  42.034  52.921  1.00  0.00           C  
ATOM   1815  O   GLN A 171      37.870  41.674  54.125  1.00  0.00           O  
ATOM   1816  CB  GLN A 171      37.812  44.442  53.624  1.00  0.00           C  
ATOM   1817  CG  GLN A 171      39.231  44.784  53.011  1.00  0.00           C  
ATOM   1818  CD  GLN A 171      39.861  45.787  54.028  1.00  0.00           C  
ATOM   1819  NE2 GLN A 171      40.370  46.879  53.622  1.00  0.00           N  
ATOM   1820  OE1 GLN A 171      40.187  45.317  55.106  1.00  0.00           O  
ATOM   1821  H   GLN A 171      35.383  43.305  53.888  1.00  0.00           H  
ATOM   1822 1HE2 GLN A 171      40.487  47.161  52.674  1.00  0.00           H  
ATOM   1823 2HE2 GLN A 171      40.523  47.571  54.332  1.00  0.00           H  
ATOM   1824  N   TYR A 172      37.888  41.288  51.880  1.00  0.00           N  
ATOM   1825  CA  TYR A 172      38.821  40.144  51.866  1.00  0.00           C  
ATOM   1826  C   TYR A 172      40.246  40.667  51.468  1.00  0.00           C  
ATOM   1827  O   TYR A 172      40.506  41.465  50.565  1.00  0.00           O  
ATOM   1828  CB  TYR A 172      38.408  39.032  50.884  1.00  0.00           C
[truncated: 2,118,581 more chars]
