# Supplementary material for: Structural insights into the pSer/pThr dependent regulation of the SHP2 tyrosine phosphatase in insulin and CD28 signaling
Source: Nat Commun. 2022 Sep 16;13:5439. doi: 10.1038/s41467-022-32918-5 (PMC9481563; doi:10.1038/s41467-022-32918-5)
Supplement: Supplementary file 4 — Supplementary dataset 2 [file 41467_2022_32918_MOESM4_ESM.zip › ppIRS1-02-dynamics.pdb]

MODEL        1
ATOM      1  N   SER A   4      63.500  24.220  23.200  1.00  0.00           N  
ATOM      2  CA  SER A   4      62.890  23.870  24.500  1.00  0.00           C  
ATOM      3  C   SER A   4      61.390  24.190  24.580  1.00  0.00           C  
ATOM      4  O   SER A   4      61.110  25.390  24.550  1.00  0.00           O  
ATOM      5  CB  SER A   4      63.640  24.730  25.590  1.00  0.00           C  
ATOM      6  OG  SER A   4      65.070  24.660  25.620  1.00  0.00           O  
ATOM      7  HG  SER A   4      65.420  25.480  26.080  1.00  0.00           H  
ATOM      8  H1  SER A   4      63.120  23.890  22.340  1.00  0.00           H  
ATOM      9  H2  SER A   4      63.510  25.220  23.170  1.00  0.00           H  
ATOM     10  H3  SER A   4      64.440  23.930  23.380  1.00  0.00           H  
ATOM     11  N   GLY A   5      60.590  23.240  24.960  1.00  0.00           N  
ATOM     12  CA  GLY A   5      59.090  23.420  24.780  1.00  0.00           C  
ATOM     13  C   GLY A   5      58.370  24.540  25.590  1.00  0.00           C  
ATOM     14  O   GLY A   5      57.780  25.430  24.970  1.00  0.00           O  
ATOM     15  H   GLY A   5      60.970  22.330  25.090  1.00  0.00           H  
ATOM     16  N   PHE A   6      58.590  24.560  26.880  1.00  0.00           N  
ATOM     17  CA  PHE A   6      57.960  25.630  27.750  1.00  0.00           C  
ATOM     18  C   PHE A   6      58.310  27.010  27.230  1.00  0.00           C  
ATOM     19  O   PHE A   6      57.380  27.710  26.860  1.00  0.00           O  
ATOM     20  CB  PHE A   6      58.350  25.380  29.250  1.00  0.00           C  
ATOM     21  CG  PHE A   6      57.450  24.500  30.060  1.00  0.00           C  
ATOM     22  CD1 PHE A   6      56.440  25.180  30.740  1.00  0.00           C  
ATOM     23  CD2 PHE A   6      57.800  23.230  30.440  1.00  0.00           C  
ATOM     24  CE1 PHE A   6      55.840  24.520  31.750  1.00  0.00           C  
ATOM     25  CE2 PHE A   6      57.120  22.550  31.370  1.00  0.00           C  
ATOM     26  CZ  PHE A   6      56.140  23.250  32.060  1.00  0.00           C  
ATOM     27  H   PHE A   6      58.950  23.760  27.360  1.00  0.00           H  
ATOM     28  HD1 PHE A   6      56.190  26.200  30.440  1.00  0.00           H  
ATOM     29  HD2 PHE A   6      58.470  22.650  29.790  1.00  0.00           H  
ATOM     30  HE1 PHE A   6      55.350  25.130  32.510  1.00  0.00           H  
ATOM     31  HE2 PHE A   6      57.530  21.600  31.710  1.00  0.00           H  
ATOM     32  HZ  PHE A   6      55.730  22.930  33.020  1.00  0.00           H  
ATOM     33  N   TRP A   7      59.570  27.250  26.980  1.00  0.00           N  
ATOM     34  CA  TRP A   7      60.210  28.480  26.390  1.00  0.00           C  
ATOM     35  C   TRP A   7      59.730  28.820  24.980  1.00  0.00           C  
ATOM     36  O   TRP A   7      59.350  29.940  24.640  1.00  0.00           O  
ATOM     37  CB  TRP A   7      61.760  28.550  26.450  1.00  0.00           C  
ATOM     38  CG  TRP A   7      62.140  29.570  27.560  1.00  0.00           C  
ATOM     39  CD1 TRP A   7      62.370  29.320  28.870  1.00  0.00           C  
ATOM     40  CD2 TRP A   7      62.530  30.850  27.390  1.00  0.00           C  
ATOM     41  CE2 TRP A   7      62.820  31.380  28.630  1.00  0.00           C  
ATOM     42  CE3 TRP A   7      62.340  31.550  26.260  1.00  0.00           C  
ATOM     43  NE1 TRP A   7      62.780  30.390  29.540  1.00  0.00           N  
ATOM     44  CZ2 TRP A   7      63.070  32.750  28.620  1.00  0.00           C  
ATOM     45  CZ3 TRP A   7      62.710  32.890  26.220  1.00  0.00           C  
ATOM     46  CH2 TRP A   7      63.060  33.440  27.430  1.00  0.00           C  
ATOM     47  H   TRP A   7      60.220  26.550  27.280  1.00  0.00           H  
ATOM     48  HD1 TRP A   7      62.260  28.330  29.320  1.00  0.00           H  
ATOM     49  HE1 TRP A   7      62.980  30.600  30.500  1.00  0.00           H  
ATOM     50  HE3 TRP A   7      62.070  31.130  25.290  1.00  0.00           H  
ATOM     51  HZ2 TRP A   7      63.350  33.180  29.580  1.00  0.00           H  
ATOM     52  HZ3 TRP A   7      62.300  33.610  25.500  1.00  0.00           H  
ATOM     53  HH2 TRP A   7      63.240  34.510  27.360  1.00  0.00           H  
ATOM     54  N   GLU A   8      59.450  27.790  24.230  1.00  0.00           N  
ATOM     55  CA  GLU A   8      58.840  27.910  22.810  1.00  0.00           C  
ATOM     56  C   GLU A   8      57.360  28.260  22.880  1.00  0.00           C  
ATOM     57  O   GLU A   8      56.840  29.160  22.150  1.00  0.00           O  
ATOM     58  CB  GLU A   8      59.130  26.530  22.060  1.00  0.00           C  
ATOM     59  CG  GLU A   8      60.600  26.360  21.670  1.00  0.00           C  
ATOM     60  CD  GLU A   8      60.830  25.030  20.930  1.00  0.00           C  
ATOM     61  OE1 GLU A   8      60.920  25.020  19.660  1.00  0.00           O  
ATOM     62  OE2 GLU A   8      61.080  23.960  21.520  1.00  0.00           O1-
ATOM     63  H   GLU A   8      59.680  26.860  24.540  1.00  0.00           H  
ATOM     64  N   GLU A   9      56.580  27.550  23.690  1.00  0.00           N  
ATOM     65  CA  GLU A   9      55.210  28.000  24.090  1.00  0.00           C  
ATOM     66  C   GLU A   9      55.100  29.480  24.600  1.00  0.00           C  
ATOM     67  O   GLU A   9      54.600  30.290  23.900  1.00  0.00           O  
ATOM     68  CB  GLU A   9      54.570  27.000  25.000  1.00  0.00           C  
ATOM     69  CG  GLU A   9      54.430  25.620  24.410  1.00  0.00           C  
ATOM     70  CD  GLU A   9      53.320  25.500  23.370  1.00  0.00           C  
ATOM     71  OE1 GLU A   9      53.380  25.780  22.110  1.00  0.00           O  
ATOM     72  OE2 GLU A   9      52.250  25.050  23.810  1.00  0.00           O1-
ATOM     73  H   GLU A   9      56.980  26.800  24.220  1.00  0.00           H  
ATOM     74  N   PHE A  10      55.960  29.830  25.600  1.00  0.00           N  
ATOM     75  CA  PHE A  10      56.190  31.180  26.130  1.00  0.00           C  
ATOM     76  C   PHE A  10      56.570  32.290  25.090  1.00  0.00           C  
ATOM     77  O   PHE A  10      55.870  33.300  25.000  1.00  0.00           O  
ATOM     78  CB  PHE A  10      57.280  31.030  27.190  1.00  0.00           C  
ATOM     79  CG  PHE A  10      57.390  32.200  28.090  1.00  0.00           C  
ATOM     80  CD1 PHE A  10      56.380  32.580  28.970  1.00  0.00           C  
ATOM     81  CD2 PHE A  10      58.350  33.110  27.630  1.00  0.00           C  
ATOM     82  CE1 PHE A  10      56.370  33.880  29.350  1.00  0.00           C  
ATOM     83  CE2 PHE A  10      58.270  34.430  27.960  1.00  0.00           C  
ATOM     84  CZ  PHE A  10      57.270  34.820  28.870  1.00  0.00           C  
ATOM     85  H   PHE A  10      56.250  29.130  26.260  1.00  0.00           H  
ATOM     86  HD1 PHE A  10      55.600  31.830  29.130  1.00  0.00           H  
ATOM     87  HD2 PHE A  10      59.150  32.680  27.030  1.00  0.00           H  
ATOM     88  HE1 PHE A  10      55.630  34.250  30.060  1.00  0.00           H  
ATOM     89  HE2 PHE A  10      58.970  35.190  27.600  1.00  0.00           H  
ATOM     90  HZ  PHE A  10      57.170  35.880  29.130  1.00  0.00           H  
ATOM     91  N   GLU A  11      57.480  31.930  24.180  1.00  0.00           N  
ATOM     92  CA  GLU A  11      57.890  32.810  23.030  1.00  0.00           C  
ATOM     93  C   GLU A  11      56.690  33.130  22.080  1.00  0.00           C  
ATOM     94  O   GLU A  11      56.450  34.320  21.820  1.00  0.00           O  
ATOM     95  CB  GLU A  11      58.950  32.010  22.260  1.00  0.00           C  
ATOM     96  CG  GLU A  11      59.700  32.810  21.180  1.00  0.00           C  
ATOM     97  CD  GLU A  11      60.520  33.880  21.860  1.00  0.00           C  
ATOM     98  OE1 GLU A  11      61.160  33.690  22.920  1.00  0.00           O  
ATOM     99  OE2 GLU A  11      60.780  34.990  21.230  1.00  0.00           O1-
ATOM    100  H   GLU A  11      58.090  31.190  24.480  1.00  0.00           H  
ATOM    101  N   THR A  12      55.900  32.130  21.700  1.00  0.00           N  
ATOM    102  CA  THR A  12      54.740  32.210  20.700  1.00  0.00           C  
ATOM    103  C   THR A  12      53.520  32.950  21.280  1.00  0.00           C  
ATOM    104  O   THR A  12      53.030  33.910  20.700  1.00  0.00           O  
ATOM    105  CB  THR A  12      54.270  30.860  20.100  1.00  0.00           C  
ATOM    106  CG2 THR A  12      55.220  30.420  18.990  1.00  0.00           C  
ATOM    107  OG1 THR A  12      54.040  29.950  21.120  1.00  0.00           O  
ATOM    108  H   THR A  12      56.040  31.220  22.090  1.00  0.00           H  
ATOM    109  HG1 THR A  12      54.420  29.050  20.960  1.00  0.00           H  
ATOM    110  N   LEU A  13      53.220  32.640  22.510  1.00  0.00           N  
ATOM    111  CA  LEU A  13      52.220  33.380  23.310  1.00  0.00           C  
ATOM    112  C   LEU A  13      52.630  34.810  23.530  1.00  0.00           C  
ATOM    113  O   LEU A  13      51.880  35.760  23.300  1.00  0.00           O  
ATOM    114  CB  LEU A  13      52.020  32.650  24.640  1.00  0.00           C  
ATOM    115  CG  LEU A  13      51.220  31.310  24.550  1.00  0.00           C  
ATOM    116  CD1 LEU A  13      51.350  30.610  25.890  1.00  0.00           C  
ATOM    117  CD2 LEU A  13      49.720  31.670  24.490  1.00  0.00           C  
ATOM    118  H   LEU A  13      53.520  31.780  22.920  1.00  0.00           H  
ATOM    119  N   GLN A  14      53.810  35.080  24.040  1.00  0.00           N  
ATOM    120  CA  GLN A  14      54.290  36.470  24.070  1.00  0.00           C  
ATOM    121  C   GLN A  14      54.260  37.260  22.750  1.00  0.00           C  
ATOM    122  O   GLN A  14      53.730  38.360  22.820  1.00  0.00           O  
ATOM    123  CB  GLN A  14      55.730  36.530  24.610  1.00  0.00           C  
ATOM    124  CG  GLN A  14      55.880  36.200  26.070  1.00  0.00           C  
ATOM    125  CD  GLN A  14      55.610  37.360  26.970  1.00  0.00           C  
ATOM    126  NE2 GLN A  14      56.600  38.190  27.090  1.00  0.00           N  
ATOM    127  OE1 GLN A  14      54.560  37.440  27.560  1.00  0.00           O  
ATOM    128  H   GLN A  14      54.530  34.420  24.270  1.00  0.00           H  
ATOM    129 1HE2 GLN A  14      57.510  38.000  26.730  1.00  0.00           H  
ATOM    130 2HE2 GLN A  14      56.460  39.040  27.610  1.00  0.00           H  
ATOM    131  N   GLN A  15      54.530  36.570  21.600  1.00  0.00           N  
ATOM    132  CA  GLN A  15      54.520  37.200  20.280  1.00  0.00           C  
ATOM    133  C   GLN A  15      53.080  37.480  19.710  1.00  0.00           C  
ATOM    134  O   GLN A  15      52.860  38.280  18.780  1.00  0.00           O  
ATOM    135  CB  GLN A  15      55.460  36.570  19.240  1.00  0.00           C  
ATOM    136  CG  GLN A  15      56.970  36.670  19.530  1.00  0.00           C  
ATOM    137  CD  GLN A  15      57.870  36.210  18.370  1.00  0.00           C  
ATOM    138  NE2 GLN A  15      59.110  35.800  18.670  1.00  0.00           N  
ATOM    139  OE1 GLN A  15      57.480  36.380  17.200  1.00  0.00           O  
ATOM    140  H   GLN A  15      55.070  35.730  21.650  1.00  0.00           H  
ATOM    141 1HE2 GLN A  15      59.440  35.720  19.620  1.00  0.00           H  
ATOM    142 2HE2 GLN A  15      59.820  35.780  17.970  1.00  0.00           H  
ATOM    143  N   GLN A  16      52.120  36.880  20.410  1.00  0.00           N  
ATOM    144  CA  GLN A  16      50.660  37.240  20.290  1.00  0.00           C  
ATOM    145  C   GLN A  16      50.200  38.600  20.930  1.00  0.00           C  
ATOM    146  O   GLN A  16      49.040  38.920  21.020  1.00  0.00           O  
ATOM    147  CB  GLN A  16      49.790  36.070  20.720  1.00  0.00           C  
ATOM    148  CG  GLN A  16      50.000  34.990  19.630  1.00  0.00           C  
ATOM    149  CD  GLN A  16      49.490  33.740  20.130  1.00  0.00           C  
ATOM    150  NE2 GLN A  16      50.400  32.800  20.320  1.00  0.00           N  
ATOM    151  OE1 GLN A  16      48.280  33.490  20.240  1.00  0.00           O  
ATOM    152  H   GLN A  16      52.300  36.190  21.100  1.00  0.00           H  
ATOM    153 1HE2 GLN A  16      51.350  33.020  20.110  1.00  0.00           H  
ATOM    154 2HE2 GLN A  16      50.000  31.960  20.680  1.00  0.00           H  
ATOM    155  N   GLU A  17      51.170  39.360  21.290  1.00  0.00           N  
ATOM    156  CA  GLU A  17      50.870  40.790  21.680  1.00  0.00           C  
ATOM    157  C   GLU A  17      51.780  41.780  20.880  1.00  0.00           C  
ATOM    158  O   GLU A  17      51.580  43.000  20.930  1.00  0.00           O  
ATOM    159  CB  GLU A  17      50.950  40.990  23.230  1.00  0.00           C  
ATOM    160  CG  GLU A  17      50.290  42.280  23.660  1.00  0.00           C  
ATOM    161  CD  GLU A  17      50.430  42.410  25.130  1.00  0.00           C  
ATOM    162  OE1 GLU A  17      49.540  42.180  25.890  1.00  0.00           O  
ATOM    163  OE2 GLU A  17      51.390  43.150  25.530  1.00  0.00           O1-
ATOM    164  H   GLU A  17      51.950  38.910  21.740  1.00  0.00           H  
ATOM    165  N   CYS A  18      52.610  41.260  20.060  1.00  0.00           N  
ATOM    166  CA  CYS A  18      53.290  41.930  18.890  1.00  0.00           C  
ATOM    167  C   CYS A  18      52.330  42.340  17.780  1.00  0.00           C  
ATOM    168  O   CYS A  18      52.460  42.160  16.540  1.00  0.00           O  
ATOM    169  CB  CYS A  18      54.480  41.150  18.330  1.00  0.00           C  
ATOM    170  SG  CYS A  18      55.990  41.180  19.380  1.00  0.00           S  
ATOM    171  H   CYS A  18      53.050  40.420  20.370  1.00  0.00           H  
ATOM    172  HG  CYS A  18      55.580  40.620  20.520  1.00  0.00           H  
ATOM    173  N   LYS A  19      51.430  43.200  18.280  1.00  0.00           N  
ATOM    174  CA  LYS A  19      50.290  43.810  17.510  1.00  0.00           C  
ATOM    175  C   LYS A  19      49.900  45.090  18.260  1.00  0.00           C  
ATOM    176  O   LYS A  19      50.280  45.370  19.370  1.00  0.00           O  
ATOM    177  CB  LYS A  19      49.070  42.910  17.310  1.00  0.00           C  
ATOM    178  CG  LYS A  19      48.530  42.350  18.630  1.00  0.00           C  
ATOM    179  CD  LYS A  19      47.060  42.010  18.430  1.00  0.00           C  
ATOM    180  CE  LYS A  19      46.600  41.060  19.500  1.00  0.00           C  
ATOM    181  NZ  LYS A  19      45.180  40.610  19.490  1.00  0.00           N1+
ATOM    182  H   LYS A  19      51.470  43.440  19.240  1.00  0.00           H  
ATOM    183  HZ1 LYS A  19      44.970  39.970  20.230  1.00  0.00           H  
ATOM    184  HZ2 LYS A  19      44.470  41.310  19.640  1.00  0.00           H  
ATOM    185  HZ3 LYS A  19      44.970  40.210  18.600  1.00  0.00           H  
ATOM    186  N   LEU A  20      49.230  46.000  17.540  1.00  0.00           N  
ATOM    187  CA  LEU A  20      48.820  47.310  18.090  1.00  0.00           C  
ATOM    188  C   LEU A  20      47.730  47.010  19.130  1.00  0.00           C  
ATOM    189  O   LEU A  20      46.870  46.160  18.900  1.00  0.00           O  
ATOM    190  CB  LEU A  20      48.370  48.300  17.000  1.00  0.00           C  
ATOM    191  CG  LEU A  20      49.570  48.720  16.130  1.00  0.00           C  
ATOM    192  CD1 LEU A  20      49.070  49.700  15.040  1.00  0.00           C  
ATOM    193  CD2 LEU A  20      50.740  49.280  16.860  1.00  0.00           C  
ATOM    194  H   LEU A  20      48.860  45.900  16.610  1.00  0.00           H  
ATOM    195  N   LEU A  21      47.720  47.740  20.230  1.00  0.00           N  
ATOM    196  CA  LEU A  21      46.640  47.790  21.200  1.00  0.00           C  
ATOM    197  C   LEU A  21      45.380  48.540  20.850  1.00  0.00           C  
ATOM    198  O   LEU A  21      45.370  49.320  19.930  1.00  0.00           O  
ATOM    199  CB  LEU A  21      47.140  48.490  22.500  1.00  0.00           C  
ATOM    200  CG  LEU A  21      48.440  47.800  22.910  1.00  0.00           C  
ATOM    201  CD1 LEU A  21      49.210  48.620  23.940  1.00  0.00           C  
ATOM    202  CD2 LEU A  21      48.140  46.520  23.590  1.00  0.00           C  
ATOM    203  H   LEU A  21      48.530  48.300  20.430  1.00  0.00           H  
ATOM    204  N   TYR A  22      44.350  48.170  21.620  1.00  0.00           N  
ATOM    205  CA  TYR A  22      43.170  49.140  21.680  1.00  0.00           C  
ATOM    206  C   TYR A  22      43.440  50.620  22.120  1.00  0.00           C  
ATOM    207  O   TYR A  22      44.560  50.980  22.410  1.00  0.00           O  
ATOM    208  CB  TYR A  22      42.080  48.400  22.530  1.00  0.00           C  
ATOM    209  CG  TYR A  22      41.600  47.210  21.710  1.00  0.00           C  
ATOM    210  CD1 TYR A  22      40.930  47.410  20.530  1.00  0.00           C  
ATOM    211  CD2 TYR A  22      41.690  45.920  22.220  1.00  0.00           C  
ATOM    212  CE1 TYR A  22      40.340  46.400  19.860  1.00  0.00           C  
ATOM    213  CE2 TYR A  22      41.080  44.890  21.580  1.00  0.00           C  
ATOM    214  CZ  TYR A  22      40.420  45.150  20.380  1.00  0.00           C  
ATOM    215  OH  TYR A  22      39.560  44.190  19.930  1.00  0.00           O  
ATOM    216  H   TYR A  22      44.450  47.490  22.340  1.00  0.00           H  
ATOM    217  HD1 TYR A  22      40.930  48.390  20.070  1.00  0.00           H  
ATOM    218  HD2 TYR A  22      42.160  45.700  23.180  1.00  0.00           H  
ATOM    219  HE1 TYR A  22      39.800  46.550  18.930  1.00  0.00           H  
ATOM    220  HE2 TYR A  22      40.910  43.930  22.080  1.00  0.00           H  
ATOM    221  HH  TYR A  22      39.930  43.300  20.210  1.00  0.00           H  
ATOM    222  N   SER A  23      42.320  51.420  22.040  1.00  0.00           N  
ATOM    223  CA  SER A  23      42.350  52.860  22.310  1.00  0.00           C  
ATOM    224  C   SER A  23      42.700  53.120  23.830  1.00  0.00           C  
ATOM    225  O   SER A  23      42.010  52.520  24.650  1.00  0.00           O  
ATOM    226  CB  SER A  23      41.050  53.640  21.970  1.00  0.00           C  
ATOM    227  OG  SER A  23      41.300  55.010  21.970  1.00  0.00           O  
ATOM    228  H   SER A  23      41.440  50.960  21.940  1.00  0.00           H  
ATOM    229  HG  SER A  23      40.990  55.340  22.860  1.00  0.00           H  
ATOM    230  N   ARG A  24      43.650  54.000  24.110  1.00  0.00           N  
ATOM    231  CA  ARG A  24      44.000  54.260  25.530  1.00  0.00           C  
ATOM    232  C   ARG A  24      43.730  55.680  26.050  1.00  0.00           C  
ATOM    233  O   ARG A  24      44.220  55.910  27.180  1.00  0.00           O  
ATOM    234  CB  ARG A  24      45.520  54.120  25.560  1.00  0.00           C  
ATOM    235  CG  ARG A  24      45.900  52.720  25.310  1.00  0.00           C  
ATOM    236  CD  ARG A  24      47.370  52.790  25.030  1.00  0.00           C  
ATOM    237  NE  ARG A  24      47.650  53.340  23.660  1.00  0.00           N  
ATOM    238  CZ  ARG A  24      48.760  53.190  22.970  1.00  0.00           C  
ATOM    239  NH1 ARG A  24      49.790  52.440  23.430  1.00  0.00           N1+
ATOM    240  NH2 ARG A  24      48.910  53.650  21.710  1.00  0.00           N  
ATOM    241  H   ARG A  24      44.090  54.550  23.400  1.00  0.00           H  
ATOM    242  HE  ARG A  24      46.910  53.810  23.170  1.00  0.00           H  
ATOM    243 1HH1 ARG A  24      49.830  52.000  24.330  1.00  0.00           H  
ATOM    244 2HH1 ARG A  24      50.540  52.160  22.820  1.00  0.00           H  
ATOM    245 1HH2 ARG A  24      48.150  54.070  21.200  1.00  0.00           H  
ATOM    246 2HH2 ARG A  24      49.780  53.750  21.230  1.00  0.00           H  
ATOM    247  N   LYS A  25      42.970  56.570  25.470  1.00  0.00           N  
ATOM    248  CA  LYS A  25      43.020  58.060  25.670  1.00  0.00           C  
ATOM    249  C   LYS A  25      42.700  58.560  27.060  1.00  0.00           C  
ATOM    250  O   LYS A  25      43.490  59.340  27.560  1.00  0.00           O  
ATOM    251  CB  LYS A  25      42.270  58.790  24.610  1.00  0.00           C  
ATOM    252  CG  LYS A  25      43.140  58.640  23.360  1.00  0.00           C  
ATOM    253  CD  LYS A  25      42.530  58.970  22.040  1.00  0.00           C  
ATOM    254  CE  LYS A  25      43.390  58.430  20.910  1.00  0.00           C  
ATOM    255  NZ  LYS A  25      43.020  59.070  19.620  1.00  0.00           N1+
ATOM    256  H   LYS A  25      42.240  56.290  24.860  1.00  0.00           H  
ATOM    257  HZ1 LYS A  25      43.620  58.670  18.920  1.00  0.00           H  
ATOM    258  HZ2 LYS A  25      42.060  58.870  19.420  1.00  0.00           H  
ATOM    259  HZ3 LYS A  25      43.180  60.060  19.670  1.00  0.00           H  
ATOM    260  N   GLU A  26      41.740  57.900  27.750  1.00  0.00           N  
ATOM    261  CA  GLU A  26      41.450  58.300  29.150  1.00  0.00           C  
ATOM    262  C   GLU A  26      42.630  58.070  30.140  1.00  0.00           C  
ATOM    263  O   GLU A  26      43.050  58.980  30.760  1.00  0.00           O  
ATOM    264  CB  GLU A  26      40.200  57.600  29.700  1.00  0.00           C  
ATOM    265  CG  GLU A  26      38.910  57.900  28.860  1.00  0.00           C  
ATOM    266  CD  GLU A  26      38.610  59.400  28.850  1.00  0.00           C  
ATOM    267  OE1 GLU A  26      37.860  59.770  29.800  1.00  0.00           O  
ATOM    268  OE2 GLU A  26      38.870  60.120  27.900  1.00  0.00           O1-
ATOM    269  H   GLU A  26      41.080  57.380  27.210  1.00  0.00           H  
ATOM    270  N   GLY A  27      43.240  56.900  30.180  1.00  0.00           N  
ATOM    271  CA  GLY A  27      44.490  56.530  30.900  1.00  0.00           C  
ATOM    272  C   GLY A  27      45.700  57.320  30.380  1.00  0.00           C  
ATOM    273  O   GLY A  27      46.710  57.330  31.030  1.00  0.00           O  
ATOM    274  H   GLY A  27      42.780  56.150  29.700  1.00  0.00           H  
ATOM    275  N   GLN A  28      45.690  57.710  29.090  1.00  0.00           N  
ATOM    276  CA  GLN A  28      46.730  58.520  28.520  1.00  0.00           C  
ATOM    277  C   GLN A  28      46.570  59.990  28.870  1.00  0.00           C  
ATOM    278  O   GLN A  28      47.580  60.690  28.930  1.00  0.00           O  
ATOM    279  CB  GLN A  28      46.680  58.380  27.020  1.00  0.00           C  
ATOM    280  CG  GLN A  28      47.600  57.290  26.500  1.00  0.00           C  
ATOM    281  CD  GLN A  28      47.830  57.240  25.040  1.00  0.00           C  
ATOM    282  NE2 GLN A  28      49.070  57.000  24.580  1.00  0.00           N  
ATOM    283  OE1 GLN A  28      46.930  57.390  24.220  1.00  0.00           O  
ATOM    284  H   GLN A  28      45.320  57.140  28.350  1.00  0.00           H  
ATOM    285 1HE2 GLN A  28      49.830  57.090  25.230  1.00  0.00           H  
ATOM    286 2HE2 GLN A  28      49.280  56.760  23.630  1.00  0.00           H  
ATOM    287  N   ARG A  29      45.330  60.460  29.160  1.00  0.00           N  
ATOM    288  CA  ARG A  29      45.070  61.830  29.580  1.00  0.00           C  
ATOM    289  C   ARG A  29      45.810  62.260  30.860  1.00  0.00           C  
ATOM    290  O   ARG A  29      45.400  61.810  31.910  1.00  0.00           O  
ATOM    291  CB  ARG A  29      43.550  62.010  29.610  1.00  0.00           C  
ATOM    292  CG  ARG A  29      43.150  63.380  30.150  1.00  0.00           C  
ATOM    293  CD  ARG A  29      41.680  63.480  30.430  1.00  0.00           C  
ATOM    294  NE  ARG A  29      41.320  64.910  30.780  1.00  0.00           N  
ATOM    295  CZ  ARG A  29      40.230  65.590  30.380  1.00  0.00           C  
ATOM    296  NH1 ARG A  29      39.190  65.130  29.690  1.00  0.00           N1+
ATOM    297  NH2 ARG A  29      40.340  66.910  30.430  1.00  0.00           N  
ATOM    298  H   ARG A  29      44.550  59.880  28.940  1.00  0.00           H  
ATOM    299  HE  ARG A  29      41.910  65.300  31.500  1.00  0.00           H  
ATOM    300 1HH1 ARG A  29      39.030  64.150  29.600  1.00  0.00           H  
ATOM    301 2HH1 ARG A  29      38.420  65.700  29.400  1.00  0.00           H  
ATOM    302 1HH2 ARG A  29      41.210  67.280  30.770  1.00  0.00           H  
ATOM    303 2HH2 ARG A  29      39.560  67.520  30.270  1.00  0.00           H  
ATOM    304  N   GLN A  30      46.590  63.360  30.840  1.00  0.00           N  
ATOM    305  CA  GLN A  30      47.370  63.850  32.000  1.00  0.00           C  
ATOM    306  C   GLN A  30      46.680  64.080  33.360  1.00  0.00           C  
ATOM    307  O   GLN A  30      47.420  63.870  34.310  1.00  0.00           O  
ATOM    308  CB  GLN A  30      48.100  65.100  31.500  1.00  0.00           C  
ATOM    309  CG  GLN A  30      49.190  65.720  32.320  1.00  0.00           C  
ATOM    310  CD  GLN A  30      50.450  64.810  32.680  1.00  0.00           C  
ATOM    311  NE2 GLN A  30      50.900  64.930  33.890  1.00  0.00           N  
ATOM    312  OE1 GLN A  30      51.140  64.180  31.860  1.00  0.00           O  
ATOM    313  H   GLN A  30      46.550  63.950  30.040  1.00  0.00           H  
ATOM    314 1HE2 GLN A  30      50.490  65.620  34.490  1.00  0.00           H  
ATOM    315 2HE2 GLN A  30      51.670  64.390  34.240  1.00  0.00           H  
ATOM    316  N   GLU A  31      45.550  64.700  33.450  1.00  0.00           N  
ATOM    317  CA  GLU A  31      44.830  64.970  34.670  1.00  0.00           C  
ATOM    318  C   GLU A  31      44.340  63.760  35.460  1.00  0.00           C  
ATOM    319  O   GLU A  31      43.920  63.820  36.600  1.00  0.00           O  
ATOM    320  CB  GLU A  31      43.510  65.770  34.440  1.00  0.00           C  
ATOM    321  CG  GLU A  31      43.800  67.140  33.830  1.00  0.00           C  
ATOM    322  CD  GLU A  31      43.630  67.250  32.310  1.00  0.00           C  
ATOM    323  OE1 GLU A  31      42.720  67.990  31.890  1.00  0.00           O  
ATOM    324  OE2 GLU A  31      44.440  66.740  31.580  1.00  0.00           O1-
ATOM    325  H   GLU A  31      45.240  65.290  32.710  1.00  0.00           H  
ATOM    326  N   ASN A  32      44.510  62.540  34.840  1.00  0.00           N  
ATOM    327  CA  ASN A  32      44.420  61.260  35.500  1.00  0.00           C  
ATOM    328  C   ASN A  32      45.790  60.710  36.010  1.00  0.00           C  
ATOM    329  O   ASN A  32      45.710  59.860  36.890  1.00  0.00           O  
ATOM    330  CB  ASN A  32      43.750  60.240  34.550  1.00  0.00           C  
ATOM    331  CG  ASN A  32      42.270  60.540  34.390  1.00  0.00           C  
ATOM    332  ND2 ASN A  32      41.870  60.320  33.120  1.00  0.00           N  
ATOM    333  OD1 ASN A  32      41.580  61.020  35.310  1.00  0.00           O  
ATOM    334  H   ASN A  32      44.640  62.490  33.850  1.00  0.00           H  
ATOM    335 1HD2 ASN A  32      42.530  59.950  32.470  1.00  0.00           H  
ATOM    336 2HD2 ASN A  32      40.890  60.390  32.910  1.00  0.00           H  
ATOM    337  N   LYS A  33      46.910  61.380  35.830  1.00  0.00           N  
ATOM    338  CA  LYS A  33      48.240  60.880  36.260  1.00  0.00           C  
ATOM    339  C   LYS A  33      48.550  60.790  37.760  1.00  0.00           C  
ATOM    340  O   LYS A  33      49.100  59.800  38.290  1.00  0.00           O  
ATOM    341  CB  LYS A  33      49.390  61.540  35.480  1.00  0.00           C  
ATOM    342  CG  LYS A  33      49.300  61.380  33.910  1.00  0.00           C  
ATOM    343  CD  LYS A  33      49.530  59.980  33.430  1.00  0.00           C  
ATOM    344  CE  LYS A  33      49.420  59.900  31.900  1.00  0.00           C  
ATOM    345  NZ  LYS A  33      49.800  58.620  31.370  1.00  0.00           N1+
ATOM    346  H   LYS A  33      46.930  62.310  35.470  1.00  0.00           H  
ATOM    347  HZ1 LYS A  33      50.010  58.610  30.390  1.00  0.00           H  
ATOM    348  HZ2 LYS A  33      50.680  58.440  31.790  1.00  0.00           H  
ATOM    349  HZ3 LYS A  33      49.140  57.920  31.640  1.00  0.00           H  
ATOM    350  N   ASN A  34      47.850  61.610  38.530  1.00  0.00           N  
ATOM    351  CA  ASN A  34      47.770  61.490  40.010  1.00  0.00           C  
ATOM    352  C   ASN A  34      46.980  60.210  40.450  1.00  0.00           C  
ATOM    353  O   ASN A  34      47.110  59.830  41.580  1.00  0.00           O  
ATOM    354  CB  ASN A  34      47.090  62.750  40.530  1.00  0.00           C  
ATOM    355  CG  ASN A  34      45.660  63.140  40.020  1.00  0.00           C  
ATOM    356  ND2 ASN A  34      45.170  64.280  40.320  1.00  0.00           N  
ATOM    357  OD1 ASN A  34      45.010  62.410  39.240  1.00  0.00           O  
ATOM    358  H   ASN A  34      47.370  62.420  38.190  1.00  0.00           H  
ATOM    359 1HD2 ASN A  34      45.690  64.940  40.870  1.00  0.00           H  
ATOM    360 2HD2 ASN A  34      44.290  64.560  39.960  1.00  0.00           H  
ATOM    361  N   LYS A  35      46.130  59.690  39.570  1.00  0.00           N  
ATOM    362  CA  LYS A  35      45.380  58.460  39.850  1.00  0.00           C  
ATOM    363  C   LYS A  35      46.150  57.230  39.450  1.00  0.00           C  
ATOM    364  O   LYS A  35      46.170  56.130  40.040  1.00  0.00           O  
ATOM    365  CB  LYS A  35      44.010  58.500  39.050  1.00  0.00           C  
ATOM    366  CG  LYS A  35      42.980  59.170  39.940  1.00  0.00           C  
ATOM    367  CD  LYS A  35      41.660  59.490  39.300  1.00  0.00           C  
ATOM    368  CE  LYS A  35      41.770  60.750  38.490  1.00  0.00           C  
ATOM    369  NZ  LYS A  35      40.420  61.200  38.110  1.00  0.00           N1+
ATOM    370  H   LYS A  35      45.960  60.050  38.650  1.00  0.00           H  
ATOM    371  HZ1 LYS A  35      40.320  62.190  38.240  1.00  0.00           H  
ATOM    372  HZ2 LYS A  35      40.110  60.920  37.210  1.00  0.00           H  
ATOM    373  HZ3 LYS A  35      39.760  60.840  38.770  1.00  0.00           H  
ATOM    374  N   ASN A  36      46.790  57.450  38.310  1.00  0.00           N  
ATOM    375  CA  ASN A  36      47.610  56.440  37.650  1.00  0.00           C  
ATOM    376  C   ASN A  36      49.080  56.130  38.200  1.00  0.00           C  
ATOM    377  O   ASN A  36      50.090  56.740  37.780  1.00  0.00           O  
ATOM    378  CB  ASN A  36      47.660  56.750  36.150  1.00  0.00           C  
ATOM    379  CG  ASN A  36      46.420  56.540  35.280  1.00  0.00           C  
ATOM    380  ND2 ASN A  36      46.650  56.200  34.050  1.00  0.00           N  
ATOM    381  OD1 ASN A  36      45.270  56.710  35.710  1.00  0.00           O  
ATOM    382  H   ASN A  36      46.510  58.260  37.790  1.00  0.00           H  
ATOM    383 1HD2 ASN A  36      47.560  56.300  33.640  1.00  0.00           H  
ATOM    384 2HD2 ASN A  36      45.830  56.040  33.500  1.00  0.00           H  
ATOM    385  N   ARG A  37      49.160  55.350  39.280  1.00  0.00           N  
ATOM    386  CA  ARG A  37      50.490  55.090  39.890  1.00  0.00           C  
ATOM    387  C   ARG A  37      51.620  54.480  39.010  1.00  0.00           C  
ATOM    388  O   ARG A  37      52.760  54.920  39.100  1.00  0.00           O  
ATOM    389  CB  ARG A  37      50.370  54.280  41.170  1.00  0.00           C  
ATOM    390  CG  ARG A  37      51.610  54.110  42.010  1.00  0.00           C  
ATOM    391  CD  ARG A  37      51.570  52.950  43.090  1.00  0.00           C  
ATOM    392  NE  ARG A  37      50.560  53.040  44.140  1.00  0.00           N  
ATOM    393  CZ  ARG A  37      49.500  52.230  44.260  1.00  0.00           C  
ATOM    394  NH1 ARG A  37      49.190  51.340  43.410  1.00  0.00           N1+
ATOM    395  NH2 ARG A  37      48.670  52.340  45.290  1.00  0.00           N  
ATOM    396  H   ARG A  37      48.430  54.900  39.790  1.00  0.00           H  
ATOM    397  HE  ARG A  37      50.730  53.670  44.900  1.00  0.00           H  
ATOM    398 1HH1 ARG A  37      49.740  51.250  42.580  1.00  0.00           H  
ATOM    399 2HH1 ARG A  37      48.420  50.750  43.660  1.00  0.00           H  
ATOM    400 1HH2 ARG A  37      48.820  52.960  46.060  1.00  0.00           H  
ATOM    401 2HH2 ARG A  37      48.000  51.600  45.360  1.00  0.00           H  
ATOM    402  N   TYR A  38      51.250  53.530  38.150  1.00  0.00           N  
ATOM    403  CA  TYR A  38      52.290  53.030  37.220  1.00  0.00           C  
ATOM    404  C   TYR A  38      51.940  53.440  35.800  1.00  0.00           C  
ATOM    405  O   TYR A  38      51.010  52.940  35.310  1.00  0.00           O  
ATOM    406  CB  TYR A  38      52.590  51.640  37.530  1.00  0.00           C  
ATOM    407  CG  TYR A  38      53.170  51.380  38.900  1.00  0.00           C  
ATOM    408  CD1 TYR A  38      54.190  52.160  39.410  1.00  0.00           C  
ATOM    409  CD2 TYR A  38      52.650  50.360  39.700  1.00  0.00           C  
ATOM    410  CE1 TYR A  38      54.750  52.050  40.680  1.00  0.00           C  
ATOM    411  CE2 TYR A  38      53.180  50.220  40.940  1.00  0.00           C  
ATOM    412  CZ  TYR A  38      54.200  51.010  41.430  1.00  0.00           C  
ATOM    413  OH  TYR A  38      54.660  50.660  42.630  1.00  0.00           O  
ATOM    414  H   TYR A  38      50.300  53.260  37.980  1.00  0.00           H  
ATOM    415  HD1 TYR A  38      54.860  52.640  38.700  1.00  0.00           H  
ATOM    416  HD2 TYR A  38      51.730  49.850  39.420  1.00  0.00           H  
ATOM    417  HE1 TYR A  38      55.460  52.780  41.060  1.00  0.00           H  
ATOM    418  HE2 TYR A  38      52.770  49.400  41.540  1.00  0.00           H  
ATOM    419  HH  TYR A  38      55.510  51.140  42.840  1.00  0.00           H  
ATOM    420  N   LYS A  39      52.940  54.170  35.250  1.00  0.00           N  
ATOM    421  CA  LYS A  39      52.800  54.820  33.910  1.00  0.00           C  
ATOM    422  C   LYS A  39      52.590  54.050  32.570  1.00  0.00           C  
ATOM    423  O   LYS A  39      52.050  54.590  31.580  1.00  0.00           O  
ATOM    424  CB  LYS A  39      53.880  55.920  33.770  1.00  0.00           C  
ATOM    425  CG  LYS A  39      55.270  55.330  33.590  1.00  0.00           C  
ATOM    426  CD  LYS A  39      56.250  56.480  33.480  1.00  0.00           C  
ATOM    427  CE  LYS A  39      57.620  56.140  34.070  1.00  0.00           C  
ATOM    428  NZ  LYS A  39      58.550  57.040  33.440  1.00  0.00           N1+
ATOM    429  H   LYS A  39      53.840  54.160  35.680  1.00  0.00           H  
ATOM    430  HZ1 LYS A  39      58.230  57.980  33.310  1.00  0.00           H  
ATOM    431  HZ2 LYS A  39      59.380  57.140  34.000  1.00  0.00           H  
ATOM    432  HZ3 LYS A  39      58.900  56.620  32.600  1.00  0.00           H  
ATOM    433  N   ASN A  40      53.340  52.950  32.490  1.00  0.00           N  
ATOM    434  CA  ASN A  40      53.420  52.150  31.270  1.00  0.00           C  
ATOM    435  C   ASN A  40      52.110  51.460  30.890  1.00  0.00           C  
ATOM    436  O   ASN A  40      51.680  51.630  29.780  1.00  0.00           O  
ATOM    437  CB  ASN A  40      54.590  51.240  31.410  1.00  0.00           C  
ATOM    438  CG  ASN A  40      54.400  50.200  32.480  1.00  0.00           C  
ATOM    439  ND2 ASN A  40      54.700  48.980  32.170  1.00  0.00           N  
ATOM    440  OD1 ASN A  40      54.050  50.470  33.600  1.00  0.00           O  
ATOM    441  H   ASN A  40      53.760  52.460  33.250  1.00  0.00           H  
ATOM    442 1HD2 ASN A  40      54.960  48.650  31.260  1.00  0.00           H  
ATOM    443 2HD2 ASN A  40      54.600  48.330  32.920  1.00  0.00           H  
ATOM    444  N   ILE A  41      51.570  50.620  31.730  1.00  0.00           N  
ATOM    445  CA  ILE A  41      50.270  49.910  31.430  1.00  0.00           C  
ATOM    446  C   ILE A  41      49.000  50.770  31.400  1.00  0.00           C  
ATOM    447  O   ILE A  41      48.590  51.330  32.380  1.00  0.00           O  
ATOM    448  CB  ILE A  41      50.030  48.740  32.450  1.00  0.00           C  
ATOM    449  CG1 ILE A  41      51.320  47.970  32.750  1.00  0.00           C  
ATOM    450  CG2 ILE A  41      49.000  47.760  31.870  1.00  0.00           C  
ATOM    451  CD  ILE A  41      51.880  47.190  31.490  1.00  0.00           C  
ATOM    452  H   ILE A  41      51.920  50.280  32.600  1.00  0.00           H  
ATOM    453  N   LEU A  42      48.690  51.220  30.190  1.00  0.00           N  
ATOM    454  CA  LEU A  42      47.490  52.060  29.910  1.00  0.00           C  
ATOM    455  C   LEU A  42      46.110  51.340  29.860  1.00  0.00           C  
ATOM    456  O   LEU A  42      45.960  50.190  29.390  1.00  0.00           O  
ATOM    457  CB  LEU A  42      47.810  53.040  28.780  1.00  0.00           C  
ATOM    458  CG  LEU A  42      49.000  53.830  29.210  1.00  0.00           C  
ATOM    459  CD1 LEU A  42      49.790  54.370  28.030  1.00  0.00           C  
ATOM    460  CD2 LEU A  42      48.650  54.980  30.140  1.00  0.00           C  
ATOM    461  H   LEU A  42      49.070  50.830  29.360  1.00  0.00           H  
ATOM    462  N   PRO A  43      45.060  51.930  30.500  1.00  0.00           N  
ATOM    463  CA  PRO A  43      43.680  51.350  30.460  1.00  0.00           C  
ATOM    464  C   PRO A  43      42.990  51.600  29.100  1.00  0.00           C  
ATOM    465  O   PRO A  43      43.380  52.540  28.400  1.00  0.00           O  
ATOM    466  CB  PRO A  43      42.930  52.040  31.620  1.00  0.00           C  
ATOM    467  CG  PRO A  43      43.850  53.150  32.110  1.00  0.00           C  
ATOM    468  CD  PRO A  43      45.240  52.740  31.680  1.00  0.00           C  
ATOM    469  N   PHE A  44      41.970  50.820  28.770  1.00  0.00           N  
ATOM    470  CA  PHE A  44      41.230  50.900  27.450  1.00  0.00           C  
ATOM    471  C   PHE A  44      39.900  51.670  27.630  1.00  0.00           C  
ATOM    472  O   PHE A  44      39.010  51.190  28.390  1.00  0.00           O  
ATOM    473  CB  PHE A  44      40.840  49.590  26.770  1.00  0.00           C  
ATOM    474  CG  PHE A  44      42.030  48.680  26.490  1.00  0.00           C  
ATOM    475  CD1 PHE A  44      43.200  49.170  25.910  1.00  0.00           C  
ATOM    476  CD2 PHE A  44      41.920  47.350  26.780  1.00  0.00           C  
ATOM    477  CE1 PHE A  44      44.270  48.340  25.740  1.00  0.00           C  
ATOM    478  CE2 PHE A  44      42.860  46.460  26.480  1.00  0.00           C  
ATOM    479  CZ  PHE A  44      44.020  47.000  25.970  1.00  0.00           C  
ATOM    480  H   PHE A  44      41.600  50.190  29.450  1.00  0.00           H  
ATOM    481  HD1 PHE A  44      43.270  50.220  25.630  1.00  0.00           H  
ATOM    482  HD2 PHE A  44      40.980  47.070  27.260  1.00  0.00           H  
ATOM    483  HE1 PHE A  44      45.190  48.730  25.290  1.00  0.00           H  
ATOM    484  HE2 PHE A  44      42.630  45.400  26.410  1.00  0.00           H  
ATOM    485  HZ  PHE A  44      44.840  46.290  25.880  1.00  0.00           H  
ATOM    486  N   ASP A  45      39.720  52.450  26.600  1.00  0.00           N  
ATOM    487  CA  ASP A  45      38.670  53.460  26.490  1.00  0.00           C  
ATOM    488  C   ASP A  45      37.290  52.810  26.300  1.00  0.00           C  
ATOM    489  O   ASP A  45      36.290  53.230  26.870  1.00  0.00           O  
ATOM    490  CB  ASP A  45      38.840  54.390  25.300  1.00  0.00           C  
ATOM    491  CG  ASP A  45      40.080  55.300  25.400  1.00  0.00           C  
ATOM    492  OD1 ASP A  45      40.450  55.630  26.530  1.00  0.00           O  
ATOM    493  OD2 ASP A  45      40.610  55.660  24.340  1.00  0.00           O1-
ATOM    494  H   ASP A  45      40.430  52.530  25.900  1.00  0.00           H  
ATOM    495  N   HIS A  46      37.270  51.690  25.590  1.00  0.00           N  
ATOM    496  CA  HIS A  46      36.000  51.050  25.180  1.00  0.00           C  
ATOM    497  C   HIS A  46      35.290  50.310  26.290  1.00  0.00           C  
ATOM    498  O   HIS A  46      34.230  50.800  26.760  1.00  0.00           O  
ATOM    499  CB  HIS A  46      36.120  50.200  23.950  1.00  0.00           C  
ATOM    500  CG  HIS A  46      37.140  49.040  24.010  1.00  0.00           C  
ATOM    501  CD2 HIS A  46      36.960  47.780  23.630  1.00  0.00           C  
ATOM    502  ND1 HIS A  46      38.370  49.090  24.550  1.00  0.00           N  
ATOM    503  CE1 HIS A  46      38.900  47.860  24.510  1.00  0.00           C  
ATOM    504  NE2 HIS A  46      37.960  47.020  23.970  1.00  0.00           N  
ATOM    505  H   HIS A  46      38.050  51.080  25.470  1.00  0.00           H  
ATOM    506  HD2 HIS A  46      36.210  47.520  22.880  1.00  0.00           H  
ATOM    507  HE1 HIS A  46      39.910  47.620  24.870  1.00  0.00           H  
ATOM    508  HE2 HIS A  46      37.950  46.020  23.900  1.00  0.00           H  
ATOM    509  N   THR A  47      36.000  49.430  26.940  1.00  0.00           N  
ATOM    510  CA  THR A  47      35.520  48.740  28.220  1.00  0.00           C  
ATOM    511  C   THR A  47      35.620  49.480  29.490  1.00  0.00           C  
ATOM    512  O   THR A  47      35.920  48.840  30.470  1.00  0.00           O  
ATOM    513  CB  THR A  47      36.030  47.320  28.260  1.00  0.00           C  
ATOM    514  CG2 THR A  47      35.460  46.270  27.340  1.00  0.00           C  
ATOM    515  OG1 THR A  47      37.440  47.310  28.340  1.00  0.00           O  
ATOM    516  H   THR A  47      36.950  49.280  26.660  1.00  0.00           H  
ATOM    517  HG1 THR A  47      37.750  46.380  28.530  1.00  0.00           H  
ATOM    518  N   ARG A  48      35.240  50.730  29.430  1.00  0.00           N  
ATOM    519  CA  ARG A  48      35.250  51.620  30.590  1.00  0.00           C  
ATOM    520  C   ARG A  48      34.020  51.500  31.510  1.00  0.00           C  
ATOM    521  O   ARG A  48      32.930  50.990  31.110  1.00  0.00           O  
ATOM    522  CB  ARG A  48      35.610  53.070  30.220  1.00  0.00           C  
ATOM    523  CG  ARG A  48      34.600  54.090  29.590  1.00  0.00           C  
ATOM    524  CD  ARG A  48      35.360  55.320  29.130  1.00  0.00           C  
ATOM    525  NE  ARG A  48      35.300  56.230  30.300  1.00  0.00           N  
ATOM    526  CZ  ARG A  48      35.050  57.510  30.310  1.00  0.00           C  
ATOM    527  NH1 ARG A  48      34.830  58.210  29.210  1.00  0.00           N1+
ATOM    528  NH2 ARG A  48      35.210  58.250  31.460  1.00  0.00           N  
ATOM    529  H   ARG A  48      35.080  51.120  28.520  1.00  0.00           H  
ATOM    530  HE  ARG A  48      35.490  55.840  31.200  1.00  0.00           H  
ATOM    531 1HH1 ARG A  48      34.750  57.750  28.330  1.00  0.00           H  
ATOM    532 2HH1 ARG A  48      34.970  59.170  28.980  1.00  0.00           H  
ATOM    533 1HH2 ARG A  48      35.720  57.870  32.230  1.00  0.00           H  
ATOM    534 2HH2 ARG A  48      34.860  59.190  31.420  1.00  0.00           H  
ATOM    535  N   VAL A  49      34.180  52.070  32.660  1.00  0.00           N  
ATOM    536  CA  VAL A  49      33.100  52.350  33.580  1.00  0.00           C  
ATOM    537  C   VAL A  49      33.000  53.860  33.840  1.00  0.00           C  
ATOM    538  O   VAL A  49      34.060  54.470  34.030  1.00  0.00           O  
ATOM    539  CB  VAL A  49      33.260  51.600  34.940  1.00  0.00           C  
ATOM    540  CG1 VAL A  49      32.140  51.960  35.890  1.00  0.00           C  
ATOM    541  CG2 VAL A  49      33.270  50.110  34.750  1.00  0.00           C  
ATOM    542  H   VAL A  49      35.100  52.270  33.000  1.00  0.00           H  
ATOM    543  N   VAL A  50      31.880  54.420  33.540  1.00  0.00           N  
ATOM    544  CA  VAL A  50      31.630  55.830  33.920  1.00  0.00           C  
ATOM    545  C   VAL A  50      30.940  55.970  35.310  1.00  0.00           C  
ATOM    546  O   VAL A  50      29.920  55.300  35.620  1.00  0.00           O  
ATOM    547  CB  VAL A  50      31.000  56.620  32.760  1.00  0.00           C  
ATOM    548  CG1 VAL A  50      30.200  57.890  33.220  1.00  0.00           C  
ATOM    549  CG2 VAL A  50      32.140  57.030  31.850  1.00  0.00           C  
ATOM    550  H   VAL A  50      31.140  53.950  33.060  1.00  0.00           H  
ATOM    551  N   LEU A  51      31.340  56.980  36.110  1.00  0.00           N  
ATOM    552  CA  LEU A  51      30.760  57.190  37.420  1.00  0.00           C  
ATOM    553  C   LEU A  51      29.920  58.410  37.410  1.00  0.00           C  
ATOM    554  O   LEU A  51      30.390  59.590  37.550  1.00  0.00           O  
ATOM    555  CB  LEU A  51      31.890  57.250  38.500  1.00  0.00           C  
ATOM    556  CG  LEU A  51      32.630  55.940  38.740  1.00  0.00           C  
ATOM    557  CD1 LEU A  51      33.620  56.130  39.880  1.00  0.00           C  
ATOM    558  CD2 LEU A  51      31.720  54.810  39.020  1.00  0.00           C  
ATOM    559  H   LEU A  51      32.170  57.480  35.870  1.00  0.00           H  
ATOM    560  N   HIS A  52      28.610  58.090  37.160  1.00  0.00           N  
ATOM    561  CA  HIS A  52      27.490  59.130  37.140  1.00  0.00           C  
ATOM    562  C   HIS A  52      27.330  59.730  38.550  1.00  0.00           C  
ATOM    563  O   HIS A  52      27.450  59.020  39.540  1.00  0.00           O  
ATOM    564  CB  HIS A  52      26.190  58.410  36.760  1.00  0.00           C  
ATOM    565  CG  HIS A  52      25.900  58.300  35.270  1.00  0.00           C  
ATOM    566  CD2 HIS A  52      25.690  57.140  34.640  1.00  0.00           C  
ATOM    567  ND1 HIS A  52      25.290  59.300  34.680  1.00  0.00           N  
ATOM    568  CE1 HIS A  52      24.620  58.820  33.670  1.00  0.00           C  
ATOM    569  NE2 HIS A  52      24.800  57.490  33.670  1.00  0.00           N  
ATOM    570  H   HIS A  52      28.310  57.140  37.080  1.00  0.00           H  
ATOM    571  HD2 HIS A  52      26.000  56.120  34.870  1.00  0.00           H  
ATOM    572  HE1 HIS A  52      23.960  59.340  32.980  1.00  0.00           H  
ATOM    573  HE2 HIS A  52      24.370  56.820  33.060  1.00  0.00           H  
ATOM    574  N   ASP A  53      27.290  61.050  38.610  1.00  0.00           N  
ATOM    575  CA  ASP A  53      27.310  61.970  39.790  1.00  0.00           C  
ATOM    576  C   ASP A  53      28.600  62.110  40.570  1.00  0.00           C  
ATOM    577  O   ASP A  53      29.340  61.140  40.800  1.00  0.00           O  
ATOM    578  CB  ASP A  53      26.130  61.780  40.690  1.00  0.00           C  
ATOM    579  CG  ASP A  53      24.790  62.570  40.430  1.00  0.00           C  
ATOM    580  OD1 ASP A  53      23.650  62.140  40.700  1.00  0.00           O  
ATOM    581  OD2 ASP A  53      24.760  63.630  39.860  1.00  0.00           O1-
ATOM    582  H   ASP A  53      27.100  61.500  37.730  1.00  0.00           H  
ATOM    583  N   GLY A  54      28.960  63.340  40.860  1.00  0.00           N  
ATOM    584  CA  GLY A  54      30.150  63.750  41.630  1.00  0.00           C  
ATOM    585  C   GLY A  54      30.240  65.300  41.690  1.00  0.00           C  
ATOM    586  O   GLY A  54      29.250  65.950  41.990  1.00  0.00           O  
ATOM    587  H   GLY A  54      28.410  64.120  40.590  1.00  0.00           H  
ATOM    588  N   ASP A  55      31.480  65.820  41.570  1.00  0.00           N  
ATOM    589  CA  ASP A  55      31.800  67.250  41.730  1.00  0.00           C  
ATOM    590  C   ASP A  55      31.430  68.170  40.570  1.00  0.00           C  
ATOM    591  O   ASP A  55      32.070  68.090  39.550  1.00  0.00           O  
ATOM    592  CB  ASP A  55      33.290  67.530  42.080  1.00  0.00           C  
ATOM    593  CG  ASP A  55      33.710  68.940  42.470  1.00  0.00           C  
ATOM    594  OD1 ASP A  55      34.180  69.050  43.630  1.00  0.00           O  
ATOM    595  OD2 ASP A  55      33.680  69.860  41.670  1.00  0.00           O1-
ATOM    596  H   ASP A  55      32.230  65.190  41.380  1.00  0.00           H  
ATOM    597  N   PRO A  56      30.680  69.220  40.820  1.00  0.00           N  
ATOM    598  CA  PRO A  56      30.100  70.030  39.690  1.00  0.00           C  
ATOM    599  C   PRO A  56      31.230  70.650  38.850  1.00  0.00           C  
ATOM    600  O   PRO A  56      31.010  70.680  37.650  1.00  0.00           O  
ATOM    601  CB  PRO A  56      29.320  71.100  40.340  1.00  0.00           C  
ATOM    602  CG  PRO A  56      29.550  71.050  41.820  1.00  0.00           C  
ATOM    603  CD  PRO A  56      30.010  69.650  42.090  1.00  0.00           C  
ATOM    604  N   ASN A  57      32.340  71.080  39.450  1.00  0.00           N  
ATOM    605  CA  ASN A  57      33.430  71.780  38.710  1.00  0.00           C  
ATOM    606  C   ASN A  57      34.460  70.860  38.000  1.00  0.00           C  
ATOM    607  O   ASN A  57      34.620  70.860  36.750  1.00  0.00           O  
ATOM    608  CB  ASN A  57      34.130  72.810  39.600  1.00  0.00           C  
ATOM    609  CG  ASN A  57      33.180  73.690  40.440  1.00  0.00           C  
ATOM    610  ND2 ASN A  57      32.650  74.700  39.820  1.00  0.00           N  
ATOM    611  OD1 ASN A  57      32.970  73.520  41.680  1.00  0.00           O  
ATOM    612  H   ASN A  57      32.680  70.810  40.350  1.00  0.00           H  
ATOM    613 1HD2 ASN A  57      32.900  74.930  38.880  1.00  0.00           H  
ATOM    614 2HD2 ASN A  57      31.920  75.190  40.300  1.00  0.00           H  
ATOM    615  N   GLU A  58      34.880  69.840  38.770  1.00  0.00           N  
ATOM    616  CA  GLU A  58      35.890  68.840  38.360  1.00  0.00           C  
ATOM    617  C   GLU A  58      35.600  68.110  36.990  1.00  0.00           C  
ATOM    618  O   GLU A  58      34.470  67.640  36.790  1.00  0.00           O  
ATOM    619  CB  GLU A  58      36.070  67.920  39.550  1.00  0.00           C  
ATOM    620  CG  GLU A  58      36.790  66.560  39.480  1.00  0.00           C  
ATOM    621  CD  GLU A  58      38.290  66.530  39.200  1.00  0.00           C  
ATOM    622  OE1 GLU A  58      39.140  66.570  40.080  1.00  0.00           O  
ATOM    623  OE2 GLU A  58      38.700  66.380  38.010  1.00  0.00           O1-
ATOM    624  H   GLU A  58      34.400  69.660  39.630  1.00  0.00           H  
ATOM    625  N   PRO A  59      36.500  68.270  36.000  1.00  0.00           N  
ATOM    626  CA  PRO A  59      36.550  67.620  34.700  1.00  0.00           C  
ATOM    627  C   PRO A  59      36.680  66.100  34.650  1.00  0.00           C  
ATOM    628  O   PRO A  59      35.910  65.470  33.980  1.00  0.00           O  
ATOM    629  CB  PRO A  59      37.650  68.330  33.930  1.00  0.00           C  
ATOM    630  CG  PRO A  59      38.610  68.730  35.060  1.00  0.00           C  
ATOM    631  CD  PRO A  59      37.700  69.190  36.170  1.00  0.00           C  
ATOM    632  N   VAL A  60      37.620  65.420  35.290  1.00  0.00           N  
ATOM    633  CA  VAL A  60      37.800  63.920  35.190  1.00  0.00           C  
ATOM    634  C   VAL A  60      37.330  63.160  36.410  1.00  0.00           C  
ATOM    635  O   VAL A  60      37.720  62.000  36.600  1.00  0.00           O  
ATOM    636  CB  VAL A  60      39.200  63.420  34.680  1.00  0.00           C  
ATOM    637  CG1 VAL A  60      39.550  63.820  33.260  1.00  0.00           C  
ATOM    638  CG2 VAL A  60      40.280  64.050  35.510  1.00  0.00           C  
ATOM    639  H   VAL A  60      38.190  65.850  35.990  1.00  0.00           H  
ATOM    640  N   SER A  61      36.170  63.650  36.910  1.00  0.00           N  
ATOM    641  CA  SER A  61      35.350  63.020  38.000  1.00  0.00           C  
ATOM    642  C   SER A  61      34.690  61.660  37.660  1.00  0.00           C  
ATOM    643  O   SER A  61      34.740  60.790  38.570  1.00  0.00           O  
ATOM    644  CB  SER A  61      34.120  63.900  38.370  1.00  0.00           C  
ATOM    645  OG  SER A  61      33.170  64.090  37.280  1.00  0.00           O  
ATOM    646  H   SER A  61      35.790  64.400  36.360  1.00  0.00           H  
ATOM    647  HG  SER A  61      32.400  63.480  37.470  1.00  0.00           H  
ATOM    648  N   ASP A  62      34.260  61.440  36.460  1.00  0.00           N  
ATOM    649  CA  ASP A  62      33.800  60.150  35.880  1.00  0.00           C  
ATOM    650  C   ASP A  62      34.870  59.070  35.560  1.00  0.00           C  
ATOM    651  O   ASP A  62      34.450  57.940  35.280  1.00  0.00           O  
ATOM    652  CB  ASP A  62      32.930  60.410  34.630  1.00  0.00           C  
ATOM    653  CG  ASP A  62      33.670  61.340  33.660  1.00  0.00           C  
ATOM    654  OD1 ASP A  62      33.860  62.520  33.870  1.00  0.00           O  
ATOM    655  OD2 ASP A  62      34.010  60.760  32.580  1.00  0.00           O1-
ATOM    656  H   ASP A  62      34.150  62.200  35.820  1.00  0.00           H  
ATOM    657  N   TYR A  63      36.180  59.440  35.700  1.00  0.00           N  
ATOM    658  CA  TYR A  63      37.320  58.490  35.630  1.00  0.00           C  
ATOM    659  C   TYR A  63      37.380  57.440  36.750  1.00  0.00           C  
ATOM    660  O   TYR A  63      37.340  57.860  37.910  1.00  0.00           O  
ATOM    661  CB  TYR A  63      38.670  59.140  35.340  1.00  0.00           C  
ATOM    662  CG  TYR A  63      39.780  58.100  35.050  1.00  0.00           C  
ATOM    663  CD1 TYR A  63      40.030  57.730  33.730  1.00  0.00           C  
ATOM    664  CD2 TYR A  63      40.640  57.700  36.010  1.00  0.00           C  
ATOM    665  CE1 TYR A  63      41.150  56.950  33.450  1.00  0.00           C  
ATOM    666  CE2 TYR A  63      41.800  57.000  35.730  1.00  0.00           C  
ATOM    667  CZ  TYR A  63      42.090  56.620  34.450  1.00  0.00           C  
ATOM    668  OH  TYR A  63      43.390  56.400  34.090  1.00  0.00           O  
ATOM    669  H   TYR A  63      36.430  60.300  36.150  1.00  0.00           H  
ATOM    670  HD1 TYR A  63      39.380  58.050  32.910  1.00  0.00           H  
ATOM    671  HD2 TYR A  63      40.280  57.890  37.020  1.00  0.00           H  
ATOM    672  HE1 TYR A  63      41.350  56.670  32.420  1.00  0.00           H  
ATOM    673  HE2 TYR A  63      42.570  57.040  36.510  1.00  0.00           H  
ATOM    674  HH  TYR A  63      43.980  56.430  34.890  1.00  0.00           H  
ATOM    675  N   ILE A  64      37.770  56.190  36.420  1.00  0.00           N  
ATOM    676  CA  ILE A  64      38.050  55.070  37.360  1.00  0.00           C  
ATOM    677  C   ILE A  64      39.050  54.110  36.750  1.00  0.00           C  
ATOM    678  O   ILE A  64      38.950  53.730  35.590  1.00  0.00           O  
ATOM    679  CB  ILE A  64      36.680  54.380  37.780  1.00  0.00           C  
ATOM    680  CG1 ILE A  64      37.030  53.510  38.960  1.00  0.00           C  
ATOM    681  CG2 ILE A  64      36.030  53.530  36.700  1.00  0.00           C  
ATOM    682  CD  ILE A  64      37.060  54.260  40.320  1.00  0.00           C  
ATOM    683  H   ILE A  64      37.880  55.930  35.460  1.00  0.00           H  
ATOM    684  N   ASN A  65      40.120  53.870  37.450  1.00  0.00           N  
ATOM    685  CA  ASN A  65      41.180  52.970  36.860  1.00  0.00           C  
ATOM    686  C   ASN A  65      40.810  51.440  36.940  1.00  0.00           C  
ATOM    687  O   ASN A  65      41.250  50.690  37.770  1.00  0.00           O  
ATOM    688  CB  ASN A  65      42.590  53.270  37.350  1.00  0.00           C  
ATOM    689  CG  ASN A  65      43.690  52.570  36.530  1.00  0.00           C  
ATOM    690  ND2 ASN A  65      44.880  52.890  36.830  1.00  0.00           N  
ATOM    691  OD1 ASN A  65      43.430  51.750  35.670  1.00  0.00           O  
ATOM    692  H   ASN A  65      40.140  53.920  38.450  1.00  0.00           H  
ATOM    693 1HD2 ASN A  65      45.020  53.550  37.570  1.00  0.00           H  
ATOM    694 2HD2 ASN A  65      45.620  52.610  36.220  1.00  0.00           H  
ATOM    695  N   ALA A  66      40.190  51.090  35.810  1.00  0.00           N  
ATOM    696  CA  ALA A  66      39.520  49.760  35.550  1.00  0.00           C  
ATOM    697  C   ALA A  66      39.140  49.480  34.080  1.00  0.00           C  
ATOM    698  O   ALA A  66      38.850  50.440  33.380  1.00  0.00           O  
ATOM    699  CB  ALA A  66      38.160  49.560  36.360  1.00  0.00           C  
ATOM    700  H   ALA A  66      40.210  51.710  35.030  1.00  0.00           H  
ATOM    701  N   ASN A  67      38.940  48.180  33.890  1.00  0.00           N  
ATOM    702  CA  ASN A  67      38.390  47.520  32.620  1.00  0.00           C  
ATOM    703  C   ASN A  67      37.750  46.200  32.910  1.00  0.00           C  
ATOM    704  O   ASN A  67      38.260  45.410  33.790  1.00  0.00           O  
ATOM    705  CB  ASN A  67      39.490  47.330  31.610  1.00  0.00           C  
ATOM    706  CG  ASN A  67      39.880  48.630  30.830  1.00  0.00           C  
ATOM    707  ND2 ASN A  67      39.190  48.820  29.760  1.00  0.00           N  
ATOM    708  OD1 ASN A  67      40.880  49.340  31.120  1.00  0.00           O  
ATOM    709  H   ASN A  67      39.280  47.490  34.520  1.00  0.00           H  
ATOM    710 1HD2 ASN A  67      38.580  48.070  29.490  1.00  0.00           H  
ATOM    711 2HD2 ASN A  67      39.240  49.600  29.150  1.00  0.00           H  
ATOM    712  N   ILE A  68      36.670  45.880  32.160  1.00  0.00           N  
ATOM    713  CA  ILE A  68      35.900  44.630  32.330  1.00  0.00           C  
ATOM    714  C   ILE A  68      36.460  43.430  31.570  1.00  0.00           C  
ATOM    715  O   ILE A  68      36.520  43.440  30.350  1.00  0.00           O  
ATOM    716  CB  ILE A  68      34.470  44.990  32.020  1.00  0.00           C  
ATOM    717  CG1 ILE A  68      33.970  46.260  32.710  1.00  0.00           C  
ATOM    718  CG2 ILE A  68      33.500  43.800  32.400  1.00  0.00           C  
ATOM    719  CD  ILE A  68      32.500  46.670  32.400  1.00  0.00           C  
ATOM    720  H   ILE A  68      36.240  46.510  31.510  1.00  0.00           H  
ATOM    721  N   ILE A  69      36.910  42.430  32.350  1.00  0.00           N  
ATOM    722  CA  ILE A  69      37.580  41.180  31.850  1.00  0.00           C  
ATOM    723  C   ILE A  69      36.610  40.020  31.760  1.00  0.00           C  
ATOM    724  O   ILE A  69      35.930  39.580  32.690  1.00  0.00           O  
ATOM    725  CB  ILE A  69      38.780  40.780  32.760  1.00  0.00           C  
ATOM    726  CG1 ILE A  69      39.960  41.760  32.820  1.00  0.00           C  
ATOM    727  CG2 ILE A  69      39.280  39.390  32.340  1.00  0.00           C  
ATOM    728  CD  ILE A  69      40.350  42.370  31.450  1.00  0.00           C  
ATOM    729  H   ILE A  69      36.780  42.390  33.340  1.00  0.00           H  
ATOM    730  N   MET A  70      36.200  39.830  30.510  1.00  0.00           N  
ATOM    731  CA  MET A  70      35.260  38.680  30.160  1.00  0.00           C  
ATOM    732  C   MET A  70      35.900  37.390  29.650  1.00  0.00           C  
ATOM    733  O   MET A  70      36.720  37.500  28.770  1.00  0.00           O  
ATOM    734  CB  MET A  70      34.230  39.320  29.210  1.00  0.00           C  
ATOM    735  CG  MET A  70      33.260  40.220  29.990  1.00  0.00           C  
ATOM    736  SD  MET A  70      32.150  41.040  28.790  1.00  0.00           S  
ATOM    737  CE  MET A  70      31.040  39.700  28.380  1.00  0.00           C  
ATOM    738  H   MET A  70      36.690  40.290  29.770  1.00  0.00           H  
ATOM    739  N   PRO A  71      35.450  36.240  30.160  1.00  0.00           N  
ATOM    740  CA  PRO A  71      35.970  34.930  29.690  1.00  0.00           C  
ATOM    741  C   PRO A  71      35.610  34.630  28.240  1.00  0.00           C  
ATOM    742  O   PRO A  71      36.480  34.210  27.480  1.00  0.00           O  
ATOM    743  CB  PRO A  71      35.300  33.880  30.540  1.00  0.00           C  
ATOM    744  CG  PRO A  71      35.220  34.610  31.920  1.00  0.00           C  
ATOM    745  CD  PRO A  71      34.950  36.080  31.540  1.00  0.00           C  
ATOM    746  N   GLU A  72      34.380  35.080  27.860  1.00  0.00           N  
ATOM    747  CA  GLU A  72      33.710  34.800  26.540  1.00  0.00           C  
ATOM    748  C   GLU A  72      32.860  35.980  26.090  1.00  0.00           C  
ATOM    749  O   GLU A  72      32.780  37.000  26.720  1.00  0.00           O  
ATOM    750  CB  GLU A  72      33.030  33.410  26.780  1.00  0.00           C  
ATOM    751  CG  GLU A  72      32.740  32.430  25.620  1.00  0.00           C  
ATOM    752  CD  GLU A  72      31.520  32.700  24.710  1.00  0.00           C  
ATOM    753  OE1 GLU A  72      30.510  33.180  25.300  1.00  0.00           O  
ATOM    754  OE2 GLU A  72      31.590  32.280  23.530  1.00  0.00           O1-
ATOM    755  H   GLU A  72      33.740  35.490  28.510  1.00  0.00           H  
ATOM    756  N   PHE A  73      32.020  35.700  25.080  1.00  0.00           N  
ATOM    757  CA  PHE A  73      31.230  36.680  24.400  1.00  0.00           C  
ATOM    758  C   PHE A  73      29.900  36.800  25.170  1.00  0.00           C  
ATOM    759  O   PHE A  73      29.530  37.970  25.340  1.00  0.00           O  
ATOM    760  CB  PHE A  73      31.040  36.230  22.990  1.00  0.00           C  
ATOM    761  CG  PHE A  73      32.260  36.240  22.090  1.00  0.00           C  
ATOM    762  CD1 PHE A  73      32.740  37.500  21.740  1.00  0.00           C  
ATOM    763  CD2 PHE A  73      32.700  35.130  21.460  1.00  0.00           C  
ATOM    764  CE1 PHE A  73      33.770  37.640  20.840  1.00  0.00           C  
ATOM    765  CE2 PHE A  73      33.710  35.260  20.540  1.00  0.00           C  
ATOM    766  CZ  PHE A  73      34.230  36.460  20.270  1.00  0.00           C  
ATOM    767  H   PHE A  73      31.860  34.730  24.910  1.00  0.00           H  
ATOM    768  HD1 PHE A  73      32.240  38.350  22.190  1.00  0.00           H  
ATOM    769  HD2 PHE A  73      32.320  34.140  21.720  1.00  0.00           H  
ATOM    770  HE1 PHE A  73      34.080  38.610  20.440  1.00  0.00           H  
ATOM    771  HE2 PHE A  73      34.120  34.350  20.110  1.00  0.00           H  
ATOM    772  HZ  PHE A  73      35.040  36.520  19.540  1.00  0.00           H  
ATOM    773  N   GLY A  74      29.570  35.680  25.890  1.00  0.00           N  
ATOM    774  CA  GLY A  74      28.290  35.670  26.630  1.00  0.00           C  
ATOM    775  C   GLY A  74      28.320  35.360  28.100  1.00  0.00           C  
ATOM    776  O   GLY A  74      27.340  35.030  28.720  1.00  0.00           O  
ATOM    777  H   GLY A  74      29.790  34.720  25.670  1.00  0.00           H  
ATOM    778  N   SER A  75      29.350  35.960  28.660  1.00  0.00           N  
ATOM    779  CA  SER A  75      29.600  35.860  30.110  1.00  0.00           C  
ATOM    780  C   SER A  75      28.730  36.910  30.830  1.00  0.00           C  
ATOM    781  O   SER A  75      28.660  38.050  30.420  1.00  0.00           O  
ATOM    782  CB  SER A  75      31.080  36.170  30.240  1.00  0.00           C  
ATOM    783  OG  SER A  75      32.010  35.280  29.560  1.00  0.00           O  
ATOM    784  H   SER A  75      29.950  36.590  28.170  1.00  0.00           H  
ATOM    785  HG  SER A  75      31.950  34.370  29.960  1.00  0.00           H  
ATOM    786  N   SER A  76      28.210  36.410  31.970  1.00  0.00           N  
ATOM    787  CA  SER A  76      27.240  37.230  32.820  1.00  0.00           C  
ATOM    788  C   SER A  76      27.990  38.340  33.520  1.00  0.00           C  
ATOM    789  O   SER A  76      29.220  38.290  33.510  1.00  0.00           O  
ATOM    790  CB  SER A  76      26.660  36.280  33.910  1.00  0.00           C  
ATOM    791  OG  SER A  76      27.620  35.800  34.840  1.00  0.00           O  
ATOM    792  H   SER A  76      28.280  35.430  32.190  1.00  0.00           H  
ATOM    793  HG  SER A  76      27.360  34.880  35.110  1.00  0.00           H  
ATOM    794  N   GLY A  77      27.200  39.230  34.100  1.00  0.00           N  
ATOM    795  CA  GLY A  77      27.760  40.180  35.030  1.00  0.00           C  
ATOM    796  C   GLY A  77      28.470  39.550  36.240  1.00  0.00           C  
ATOM    797  O   GLY A  77      29.690  39.800  36.410  1.00  0.00           O  
ATOM    798  H   GLY A  77      26.200  39.180  34.150  1.00  0.00           H  
ATOM    799  N   LYS A  78      27.890  38.450  36.690  1.00  0.00           N  
ATOM    800  CA  LYS A  78      28.500  37.650  37.780  1.00  0.00           C  
ATOM    801  C   LYS A  78      29.830  36.930  37.530  1.00  0.00           C  
ATOM    802  O   LYS A  78      30.490  36.460  38.430  1.00  0.00           O  
ATOM    803  CB  LYS A  78      27.430  36.730  38.340  1.00  0.00           C  
ATOM    804  CG  LYS A  78      26.560  37.510  39.290  1.00  0.00           C  
ATOM    805  CD  LYS A  78      25.370  36.650  39.750  1.00  0.00           C  
ATOM    806  CE  LYS A  78      24.310  37.330  40.630  1.00  0.00           C  
ATOM    807  NZ  LYS A  78      23.710  36.230  41.470  1.00  0.00           N1+
ATOM    808  H   LYS A  78      26.990  38.210  36.310  1.00  0.00           H  
ATOM    809  HZ1 LYS A  78      24.100  36.200  42.390  1.00  0.00           H  
ATOM    810  HZ2 LYS A  78      22.730  36.400  41.550  1.00  0.00           H  
ATOM    811  HZ3 LYS A  78      23.820  35.350  41.020  1.00  0.00           H  
ATOM    812  N   LYS A  79      29.930  36.510  36.270  1.00  0.00           N  
ATOM    813  CA  LYS A  79      31.170  35.910  35.840  1.00  0.00           C  
ATOM    814  C   LYS A  79      32.350  36.800  35.320  1.00  0.00           C  
ATOM    815  O   LYS A  79      33.490  36.390  35.180  1.00  0.00           O  
ATOM    816  CB  LYS A  79      30.850  34.970  34.720  1.00  0.00           C  
ATOM    817  CG  LYS A  79      30.140  33.760  35.320  1.00  0.00           C  
ATOM    818  CD  LYS A  79      31.250  32.820  35.960  1.00  0.00           C  
ATOM    819  CE  LYS A  79      30.600  32.020  37.110  1.00  0.00           C  
ATOM    820  NZ  LYS A  79      31.640  31.250  37.790  1.00  0.00           N1+
ATOM    821  H   LYS A  79      29.130  36.340  35.710  1.00  0.00           H  
ATOM    822  HZ1 LYS A  79      32.420  31.800  38.080  1.00  0.00           H  
ATOM    823  HZ2 LYS A  79      31.310  30.900  38.670  1.00  0.00           H  
ATOM    824  HZ3 LYS A  79      32.050  30.460  37.320  1.00  0.00           H  
ATOM    825  N   SER A  80      31.900  38.070  35.060  1.00  0.00           N  
ATOM    826  CA  SER A  80      32.820  39.120  34.640  1.00  0.00           C  
ATOM    827  C   SER A  80      33.750  39.580  35.740  1.00  0.00           C  
ATOM    828  O   SER A  80      33.280  39.560  36.890  1.00  0.00           O  
ATOM    829  CB  SER A  80      32.070  40.390  34.180  1.00  0.00           C  
ATOM    830  OG  SER A  80      31.030  40.130  33.250  1.00  0.00           O  
ATOM    831  H   SER A  80      30.990  38.410  35.280  1.00  0.00           H  
ATOM    832  HG  SER A  80      30.350  39.470  33.600  1.00  0.00           H  
ATOM    833  N   TYR A  81      34.880  40.170  35.410  1.00  0.00           N  
ATOM    834  CA  TYR A  81      35.840  40.640  36.430  1.00  0.00           C  
ATOM    835  C   TYR A  81      36.320  42.050  36.160  1.00  0.00           C  
ATOM    836  O   TYR A  81      36.860  42.420  35.050  1.00  0.00           O  
ATOM    837  CB  TYR A  81      36.990  39.690  36.680  1.00  0.00           C  
ATOM    838  CG  TYR A  81      36.710  38.210  36.750  1.00  0.00           C  
ATOM    839  CD1 TYR A  81      36.450  37.590  37.990  1.00  0.00           C  
ATOM    840  CD2 TYR A  81      36.840  37.470  35.620  1.00  0.00           C  
ATOM    841  CE1 TYR A  81      36.370  36.210  38.060  1.00  0.00           C  
ATOM    842  CE2 TYR A  81      36.700  36.090  35.650  1.00  0.00           C  
ATOM    843  CZ  TYR A  81      36.560  35.520  36.920  1.00  0.00           C  
ATOM    844  OH  TYR A  81      36.340  34.240  37.010  1.00  0.00           O  
ATOM    845  H   TYR A  81      35.220  40.160  34.470  1.00  0.00           H  
ATOM    846  HD1 TYR A  81      36.390  38.230  38.870  1.00  0.00           H  
ATOM    847  HD2 TYR A  81      36.860  37.990  34.660  1.00  0.00           H  
ATOM    848  HE1 TYR A  81      36.120  35.680  38.980  1.00  0.00           H  
ATOM    849  HE2 TYR A  81      36.600  35.440  34.780  1.00  0.00           H  
ATOM    850  HH  TYR A  81      36.550  33.960  37.940  1.00  0.00           H  
ATOM    851  N   ILE A  82      36.120  42.900  37.170  1.00  0.00           N  
ATOM    852  CA  ILE A  82      36.620  44.290  37.050  1.00  0.00           C  
ATOM    853  C   ILE A  82      38.090  44.200  37.420  1.00  0.00           C  
ATOM    854  O   ILE A  82      38.390  44.200  38.590  1.00  0.00           O  
ATOM    855  CB  ILE A  82      35.970  45.240  38.070  1.00  0.00           C  
ATOM    856  CG1 ILE A  82      34.500  45.100  37.740  1.00  0.00           C  
ATOM    857  CG2 ILE A  82      36.510  46.620  37.920  1.00  0.00           C  
ATOM    858  CD  ILE A  82      33.710  45.650  38.840  1.00  0.00           C  
ATOM    859  H   ILE A  82      35.850  42.570  38.080  1.00  0.00           H  
ATOM    860  N   ALA A  83      38.920  44.080  36.370  1.00  0.00           N  
ATOM    861  CA  ALA A  83      40.360  44.280  36.560  1.00  0.00           C  
ATOM    862  C   ALA A  83      40.600  45.730  36.930  1.00  0.00           C  
ATOM    863  O   ALA A  83      40.260  46.580  36.130  1.00  0.00           O  
ATOM    864  CB  ALA A  83      41.170  43.910  35.320  1.00  0.00           C  
ATOM    865  H   ALA A  83      38.590  44.020  35.430  1.00  0.00           H  
ATOM    866  N   THR A  84      41.030  46.040  38.160  1.00  0.00           N  
ATOM    867  CA  THR A  84      41.300  47.420  38.600  1.00  0.00           C  
ATOM    868  C   THR A  84      42.590  47.590  39.340  1.00  0.00           C  
ATOM    869  O   THR A  84      43.270  46.640  39.640  1.00  0.00           O  
ATOM    870  CB  THR A  84      40.090  47.730  39.530  1.00  0.00           C  
ATOM    871  CG2 THR A  84      40.130  47.100  40.930  1.00  0.00           C  
ATOM    872  OG1 THR A  84      40.110  49.170  39.620  1.00  0.00           O  
ATOM    873  H   THR A  84      41.160  45.340  38.860  1.00  0.00           H  
ATOM    874  HG1 THR A  84      40.220  49.470  38.680  1.00  0.00           H  
ATOM    875  N   GLN A  85      43.050  48.830  39.500  1.00  0.00           N  
ATOM    876  CA  GLN A  85      44.320  49.210  40.160  1.00  0.00           C  
ATOM    877  C   GLN A  85      44.190  49.080  41.700  1.00  0.00           C  
ATOM    878  O   GLN A  85      43.150  49.440  42.240  1.00  0.00           O  
ATOM    879  CB  GLN A  85      44.660  50.630  39.730  1.00  0.00           C  
ATOM    880  CG  GLN A  85      45.970  51.200  40.230  1.00  0.00           C  
ATOM    881  CD  GLN A  85      45.990  52.610  39.830  1.00  0.00           C  
ATOM    882  NE2 GLN A  85      45.400  53.480  40.620  1.00  0.00           N  
ATOM    883  OE1 GLN A  85      46.710  52.950  38.930  1.00  0.00           O  
ATOM    884  H   GLN A  85      42.370  49.560  39.540  1.00  0.00           H  
ATOM    885 1HE2 GLN A  85      45.000  53.240  41.510  1.00  0.00           H  
ATOM    886 2HE2 GLN A  85      45.600  54.420  40.370  1.00  0.00           H  
ATOM    887  N   GLY A  86      45.240  48.640  42.450  1.00  0.00           N  
ATOM    888  CA  GLY A  86      45.290  48.910  43.910  1.00  0.00           C  
ATOM    889  C   GLY A  86      45.350  50.390  44.420  1.00  0.00           C  
ATOM    890  O   GLY A  86      46.240  51.190  44.040  1.00  0.00           O  
ATOM    891  H   GLY A  86      45.960  48.060  42.080  1.00  0.00           H  
ATOM    892  N   CYS A  87      44.330  50.700  45.240  1.00  0.00           N  
ATOM    893  CA  CYS A  87      44.010  52.130  45.500  1.00  0.00           C  
ATOM    894  C   CYS A  87      45.000  53.090  46.120  1.00  0.00           C  
ATOM    895  O   CYS A  87      45.930  52.700  46.750  1.00  0.00           O  
ATOM    896  CB  CYS A  87      42.700  52.210  46.200  1.00  0.00           C  
ATOM    897  SG  CYS A  87      41.370  51.630  45.070  1.00  0.00           S  
ATOM    898  H   CYS A  87      43.750  50.030  45.710  1.00  0.00           H  
ATOM    899  HG  CYS A  87      41.630  50.330  45.210  1.00  0.00           H  
ATOM    900  N   LEU A  88      44.860  54.320  45.680  1.00  0.00           N  
ATOM    901  CA  LEU A  88      45.750  55.410  46.180  1.00  0.00           C  
ATOM    902  C   LEU A  88      44.960  56.260  47.180  1.00  0.00           C  
ATOM    903  O   LEU A  88      43.730  56.360  47.020  1.00  0.00           O  
ATOM    904  CB  LEU A  88      46.310  56.280  45.030  1.00  0.00           C  
ATOM    905  CG  LEU A  88      47.480  55.690  44.220  1.00  0.00           C  
ATOM    906  CD1 LEU A  88      47.160  54.490  43.340  1.00  0.00           C  
ATOM    907  CD2 LEU A  88      48.080  56.710  43.280  1.00  0.00           C  
ATOM    908  H   LEU A  88      44.080  54.670  45.170  1.00  0.00           H  
ATOM    909  N   GLN A  89      45.610  56.960  48.060  1.00  0.00           N  
ATOM    910  CA  GLN A  89      44.830  57.810  48.980  1.00  0.00           C  
ATOM    911  C   GLN A  89      43.680  58.740  48.510  1.00  0.00           C  
ATOM    912  O   GLN A  89      42.700  58.850  49.230  1.00  0.00           O  
ATOM    913  CB  GLN A  89      45.880  58.690  49.690  1.00  0.00           C  
ATOM    914  CG  GLN A  89      46.620  59.650  48.770  1.00  0.00           C  
ATOM    915  CD  GLN A  89      47.760  60.430  49.450  1.00  0.00           C  
ATOM    916  NE2 GLN A  89      47.670  61.740  49.280  1.00  0.00           N  
ATOM    917  OE1 GLN A  89      48.680  59.960  50.070  1.00  0.00           O  
ATOM    918  H   GLN A  89      46.580  56.850  48.270  1.00  0.00           H  
ATOM    919 1HE2 GLN A  89      46.790  62.010  48.900  1.00  0.00           H  
ATOM    920 2HE2 GLN A  89      48.330  62.400  49.650  1.00  0.00           H  
ATOM    921  N   ASN A  90      43.790  59.210  47.280  1.00  0.00           N  
ATOM    922  CA  ASN A  90      42.780  60.030  46.550  1.00  0.00           C  
ATOM    923  C   ASN A  90      41.650  59.240  45.930  1.00  0.00           C  
ATOM    924  O   ASN A  90      40.480  59.700  46.070  1.00  0.00           O  
ATOM    925  CB  ASN A  90      43.430  60.960  45.480  1.00  0.00           C  
ATOM    926  CG  ASN A  90      44.340  60.280  44.470  1.00  0.00           C  
ATOM    927  ND2 ASN A  90      44.300  60.500  43.190  1.00  0.00           N  
ATOM    928  OD1 ASN A  90      45.030  59.350  44.810  1.00  0.00           O  
ATOM    929  H   ASN A  90      44.640  59.160  46.760  1.00  0.00           H  
ATOM    930 1HD2 ASN A  90      43.770  61.230  42.760  1.00  0.00           H  
ATOM    931 2HD2 ASN A  90      44.810  59.790  42.710  1.00  0.00           H  
ATOM    932  N   THR A  91      41.900  57.920  45.800  1.00  0.00           N  
ATOM    933  CA  THR A  91      40.900  57.080  45.040  1.00  0.00           C  
ATOM    934  C   THR A  91      39.870  56.300  45.820  1.00  0.00           C  
ATOM    935  O   THR A  91      38.900  55.820  45.260  1.00  0.00           O  
ATOM    936  CB  THR A  91      41.360  56.120  43.930  1.00  0.00           C  
ATOM    937  CG2 THR A  91      41.800  57.000  42.730  1.00  0.00           C  
ATOM    938  OG1 THR A  91      42.430  55.290  44.420  1.00  0.00           O  
ATOM    939  H   THR A  91      42.690  57.380  46.070  1.00  0.00           H  
ATOM    940  HG1 THR A  91      42.460  54.590  43.710  1.00  0.00           H  
ATOM    941  N   VAL A  92      39.830  56.620  47.130  1.00  0.00           N  
ATOM    942  CA  VAL A  92      38.940  55.920  48.140  1.00  0.00           C  
ATOM    943  C   VAL A  92      37.410  56.180  47.980  1.00  0.00           C  
ATOM    944  O   VAL A  92      36.520  55.300  48.080  1.00  0.00           O  
ATOM    945  CB  VAL A  92      39.430  56.090  49.590  1.00  0.00           C  
ATOM    946  CG1 VAL A  92      38.780  55.050  50.480  1.00  0.00           C  
ATOM    947  CG2 VAL A  92      40.920  56.050  49.700  1.00  0.00           C  
ATOM    948  H   VAL A  92      40.440  57.290  47.560  1.00  0.00           H  
ATOM    949  N   ASN A  93      37.070  57.460  47.730  1.00  0.00           N  
ATOM    950  CA  ASN A  93      35.750  57.850  47.320  1.00  0.00           C  
ATOM    951  C   ASN A  93      35.310  57.430  45.960  1.00  0.00           C  
ATOM    952  O   ASN A  93      34.210  56.930  45.900  1.00  0.00           O  
ATOM    953  CB  ASN A  93      35.610  59.350  47.380  1.00  0.00           C  
ATOM    954  CG  ASN A  93      35.220  59.790  48.790  1.00  0.00           C  
ATOM    955  ND2 ASN A  93      36.180  60.290  49.500  1.00  0.00           N  
ATOM    956  OD1 ASN A  93      34.130  59.690  49.240  1.00  0.00           O  
ATOM    957  H   ASN A  93      37.780  58.160  47.740  1.00  0.00           H  
ATOM    958 1HD2 ASN A  93      37.090  60.400  49.090  1.00  0.00           H  
ATOM    959 2HD2 ASN A  93      36.070  60.530  50.470  1.00  0.00           H  
ATOM    960  N   ASP A  94      36.250  57.440  45.000  1.00  0.00           N  
ATOM    961  CA  ASP A  94      36.050  56.820  43.710  1.00  0.00           C  
ATOM    962  C   ASP A  94      35.630  55.390  43.800  1.00  0.00           C  
ATOM    963  O   ASP A  94      34.800  54.890  43.010  1.00  0.00           O  
ATOM    964  CB  ASP A  94      37.230  56.940  42.750  1.00  0.00           C  
ATOM    965  CG  ASP A  94      37.830  58.390  42.610  1.00  0.00           C  
ATOM    966  OD1 ASP A  94      38.620  58.570  41.680  1.00  0.00           O  
ATOM    967  OD2 ASP A  94      37.450  59.350  43.330  1.00  0.00           O1-
ATOM    968  H   ASP A  94      37.010  58.090  45.030  1.00  0.00           H  
ATOM    969  N   PHE A  95      36.490  54.690  44.550  1.00  0.00           N  
ATOM    970  CA  PHE A  95      36.200  53.280  44.880  1.00  0.00           C  
ATOM    971  C   PHE A  95      34.770  52.980  45.460  1.00  0.00           C  
ATOM    972  O   PHE A  95      34.110  52.090  44.930  1.00  0.00           O  
ATOM    973  CB  PHE A  95      37.290  52.880  45.920  1.00  0.00           C  
ATOM    974  CG  PHE A  95      37.410  51.390  46.360  1.00  0.00           C  
ATOM    975  CD1 PHE A  95      38.250  50.510  45.710  1.00  0.00           C  
ATOM    976  CD2 PHE A  95      36.520  50.920  47.300  1.00  0.00           C  
ATOM    977  CE1 PHE A  95      38.140  49.180  46.010  1.00  0.00           C  
ATOM    978  CE2 PHE A  95      36.450  49.540  47.600  1.00  0.00           C  
ATOM    979  CZ  PHE A  95      37.240  48.660  46.900  1.00  0.00           C  
ATOM    980  H   PHE A  95      37.440  54.930  44.740  1.00  0.00           H  
ATOM    981  HD1 PHE A  95      38.730  50.870  44.800  1.00  0.00           H  
ATOM    982  HD2 PHE A  95      35.990  51.690  47.880  1.00  0.00           H  
ATOM    983  HE1 PHE A  95      38.680  48.540  45.300  1.00  0.00           H  
ATOM    984  HE2 PHE A  95      35.870  49.150  48.440  1.00  0.00           H  
ATOM    985  HZ  PHE A  95      37.090  47.600  47.100  1.00  0.00           H  
ATOM    986  N   TRP A  96      34.340  53.760  46.390  1.00  0.00           N  
ATOM    987  CA  TRP A  96      32.990  53.560  46.970  1.00  0.00           C  
ATOM    988  C   TRP A  96      31.870  54.030  46.020  1.00  0.00           C  
ATOM    989  O   TRP A  96      30.860  53.350  45.970  1.00  0.00           O  
ATOM    990  CB  TRP A  96      32.800  54.140  48.410  1.00  0.00           C  
ATOM    991  CG  TRP A  96      33.630  53.430  49.500  1.00  0.00           C  
ATOM    992  CD1 TRP A  96      34.690  53.940  50.270  1.00  0.00           C  
ATOM    993  CD2 TRP A  96      33.520  52.120  49.840  1.00  0.00           C  
ATOM    994  CE2 TRP A  96      34.440  51.860  50.850  1.00  0.00           C  
ATOM    995  CE3 TRP A  96      32.660  51.120  49.390  1.00  0.00           C  
ATOM    996  NE1 TRP A  96      35.130  52.960  51.130  1.00  0.00           N  
ATOM    997  CZ2 TRP A  96      34.430  50.570  51.380  1.00  0.00           C  
ATOM    998  CZ3 TRP A  96      32.760  49.810  49.830  1.00  0.00           C  
ATOM    999  CH2 TRP A  96      33.680  49.530  50.910  1.00  0.00           C  
ATOM   1000  H   TRP A  96      34.950  54.250  47.010  1.00  0.00           H  
ATOM   1001  HD1 TRP A  96      35.180  54.910  50.290  1.00  0.00           H  
ATOM   1002  HE1 TRP A  96      35.870  52.960  51.800  1.00  0.00           H  
ATOM   1003  HE3 TRP A  96      31.870  51.390  48.690  1.00  0.00           H  
ATOM   1004  HZ2 TRP A  96      35.150  50.250  52.140  1.00  0.00           H  
ATOM   1005  HZ3 TRP A  96      32.430  48.990  49.190  1.00  0.00           H  
ATOM   1006  HH2 TRP A  96      34.060  48.510  50.950  1.00  0.00           H  
ATOM   1007  N   ARG A  97      32.120  55.080  45.230  1.00  0.00           N  
ATOM   1008  CA  ARG A  97      31.180  55.390  44.110  1.00  0.00           C  
ATOM   1009  C   ARG A  97      31.090  54.310  43.040  1.00  0.00           C  
ATOM   1010  O   ARG A  97      29.870  54.050  42.780  1.00  0.00           O  
ATOM   1011  CB  ARG A  97      31.630  56.660  43.430  1.00  0.00           C  
ATOM   1012  CG  ARG A  97      31.450  57.940  44.300  1.00  0.00           C  
ATOM   1013  CD  ARG A  97      32.330  59.040  43.660  1.00  0.00           C  
ATOM   1014  NE  ARG A  97      31.800  59.390  42.300  1.00  0.00           N  
ATOM   1015  CZ  ARG A  97      32.520  59.930  41.300  1.00  0.00           C  
ATOM   1016  NH1 ARG A  97      33.830  60.300  41.360  1.00  0.00           N1+
ATOM   1017  NH2 ARG A  97      31.890  60.550  40.330  1.00  0.00           N  
ATOM   1018  H   ARG A  97      32.660  55.860  45.540  1.00  0.00           H  
ATOM   1019  HE  ARG A  97      30.890  59.070  42.060  1.00  0.00           H  
ATOM   1020 1HH1 ARG A  97      34.360  60.260  42.210  1.00  0.00           H  
ATOM   1021 2HH1 ARG A  97      34.250  60.650  40.530  1.00  0.00           H  
ATOM   1022 1HH2 ARG A  97      30.910  60.730  40.380  1.00  0.00           H  
ATOM   1023 2HH2 ARG A  97      32.370  60.780  39.480  1.00  0.00           H  
ATOM   1024  N   MET A  98      32.230  53.650  42.710  1.00  0.00           N  
ATOM   1025  CA  MET A  98      32.250  52.380  41.900  1.00  0.00           C  
ATOM   1026  C   MET A  98      31.450  51.290  42.580  1.00  0.00           C  
ATOM   1027  O   MET A  98      30.550  50.800  41.910  1.00  0.00           O  
ATOM   1028  CB  MET A  98      33.740  51.980  41.600  1.00  0.00           C  
ATOM   1029  CG  MET A  98      33.930  51.300  40.260  1.00  0.00           C  
ATOM   1030  SD  MET A  98      32.940  49.780  40.060  1.00  0.00           S  
ATOM   1031  CE  MET A  98      33.760  49.080  38.680  1.00  0.00           C  
ATOM   1032  H   MET A  98      33.140  54.070  42.830  1.00  0.00           H  
ATOM   1033  N   VAL A  99      31.600  51.120  43.900  1.00  0.00           N  
ATOM   1034  CA  VAL A  99      30.790  50.150  44.590  1.00  0.00           C  
ATOM   1035  C   VAL A  99      29.230  50.390  44.730  1.00  0.00           C  
ATOM   1036  O   VAL A  99      28.510  49.400  44.540  1.00  0.00           O  
ATOM   1037  CB  VAL A  99      31.370  49.800  45.990  1.00  0.00           C  
ATOM   1038  CG1 VAL A  99      30.510  48.880  46.830  1.00  0.00           C  
ATOM   1039  CG2 VAL A  99      32.630  48.930  45.720  1.00  0.00           C  
ATOM   1040  H   VAL A  99      32.350  51.490  44.440  1.00  0.00           H  
ATOM   1041  N   PHE A 100      28.810  51.650  44.970  1.00  0.00           N  
ATOM   1042  CA  PHE A 100      27.450  52.100  45.080  1.00  0.00           C  
ATOM   1043  C   PHE A 100      26.610  51.930  43.790  1.00  0.00           C  
ATOM   1044  O   PHE A 100      25.410  51.540  43.810  1.00  0.00           O  
ATOM   1045  CB  PHE A 100      27.270  53.470  45.780  1.00  0.00           C  
ATOM   1046  CG  PHE A 100      25.830  53.710  46.300  1.00  0.00           C  
ATOM   1047  CD1 PHE A 100      25.430  53.220  47.540  1.00  0.00           C  
ATOM   1048  CD2 PHE A 100      24.860  54.260  45.390  1.00  0.00           C  
ATOM   1049  CE1 PHE A 100      24.100  53.070  47.870  1.00  0.00           C  
ATOM   1050  CE2 PHE A 100      23.530  54.010  45.690  1.00  0.00           C  
ATOM   1051  CZ  PHE A 100      23.170  53.430  46.920  1.00  0.00           C  
ATOM   1052  H   PHE A 100      29.430  52.360  45.300  1.00  0.00           H  
ATOM   1053  HD1 PHE A 100      26.160  53.250  48.360  1.00  0.00           H  
ATOM   1054  HD2 PHE A 100      25.040  55.030  44.630  1.00  0.00           H  
ATOM   1055  HE1 PHE A 100      23.770  52.740  48.850  1.00  0.00           H  
ATOM   1056  HE2 PHE A 100      22.710  54.300  45.030  1.00  0.00           H  
ATOM   1057  HZ  PHE A 100      22.110  53.280  47.160  1.00  0.00           H  
ATOM   1058  N   GLN A 101      27.290  52.250  42.680  1.00  0.00           N  
ATOM   1059  CA  GLN A 101      26.630  52.110  41.360  1.00  0.00           C  
ATOM   1060  C   GLN A 101      26.630  50.650  40.890  1.00  0.00           C  
ATOM   1061  O   GLN A 101      25.570  49.970  40.820  1.00  0.00           O  
ATOM   1062  CB  GLN A 101      27.470  52.950  40.440  1.00  0.00           C  
ATOM   1063  CG  GLN A 101      26.870  53.500  39.170  1.00  0.00           C  
ATOM   1064  CD  GLN A 101      27.810  54.330  38.240  1.00  0.00           C  
ATOM   1065  NE2 GLN A 101      28.500  53.690  37.300  1.00  0.00           N  
ATOM   1066  OE1 GLN A 101      27.700  55.600  38.130  1.00  0.00           O  
ATOM   1067  H   GLN A 101      28.030  52.920  42.760  1.00  0.00           H  
ATOM   1068 1HE2 GLN A 101      28.390  52.750  37.010  1.00  0.00           H  
ATOM   1069 2HE2 GLN A 101      29.060  54.320  36.760  1.00  0.00           H  
ATOM   1070  N   GLU A 102      27.820  50.000  40.880  1.00  0.00           N  
ATOM   1071  CA  GLU A 102      28.010  48.700  40.160  1.00  0.00           C  
ATOM   1072  C   GLU A 102      27.710  47.420  41.000  1.00  0.00           C  
ATOM   1073  O   GLU A 102      28.230  46.450  40.650  1.00  0.00           O  
ATOM   1074  CB  GLU A 102      29.330  48.520  39.330  1.00  0.00           C  
ATOM   1075  CG  GLU A 102      29.540  49.580  38.270  1.00  0.00           C  
ATOM   1076  CD  GLU A 102      28.500  49.510  37.130  1.00  0.00           C  
ATOM   1077  OE1 GLU A 102      28.020  48.410  36.730  1.00  0.00           O  
ATOM   1078  OE2 GLU A 102      28.230  50.660  36.630  1.00  0.00           O1-
ATOM   1079  H   GLU A 102      28.600  50.510  41.250  1.00  0.00           H  
ATOM   1080  N   ASN A 103      27.040  47.650  42.200  1.00  0.00           N  
ATOM   1081  CA  ASN A 103      26.420  46.660  43.120  1.00  0.00           C  
ATOM   1082  C   ASN A 103      27.410  45.630  43.700  1.00  0.00           C  
ATOM   1083  O   ASN A 103      27.000  44.620  44.250  1.00  0.00           O  
ATOM   1084  CB  ASN A 103      25.260  45.930  42.420  1.00  0.00           C  
ATOM   1085  CG  ASN A 103      24.110  45.450  43.380  1.00  0.00           C  
ATOM   1086  ND2 ASN A 103      23.070  46.250  43.460  1.00  0.00           N  
ATOM   1087  OD1 ASN A 103      24.110  44.430  44.020  1.00  0.00           O  
ATOM   1088  H   ASN A 103      26.920  48.630  42.360  1.00  0.00           H  
ATOM   1089 1HD2 ASN A 103      23.190  47.200  43.180  1.00  0.00           H  
ATOM   1090 2HD2 ASN A 103      22.150  45.930  43.700  1.00  0.00           H  
ATOM   1091  N   SER A 104      28.610  46.080  43.960  1.00  0.00           N  
ATOM   1092  CA  SER A 104      29.750  45.170  44.370  1.00  0.00           C  
ATOM   1093  C   SER A 104      29.620  44.620  45.780  1.00  0.00           C  
ATOM   1094  O   SER A 104      29.170  45.320  46.740  1.00  0.00           O  
ATOM   1095  CB  SER A 104      31.120  45.820  44.340  1.00  0.00           C  
ATOM   1096  OG  SER A 104      31.380  46.570  43.100  1.00  0.00           O  
ATOM   1097  H   SER A 104      28.890  47.050  43.970  1.00  0.00           H  
ATOM   1098  HG  SER A 104      31.530  46.000  42.300  1.00  0.00           H  
ATOM   1099  N   ARG A 105      29.950  43.360  45.860  1.00  0.00           N  
ATOM   1100  CA  ARG A 105      29.940  42.510  47.080  1.00  0.00           C  
ATOM   1101  C   ARG A 105      31.310  41.830  47.450  1.00  0.00           C  
ATOM   1102  O   ARG A 105      31.830  42.050  48.520  1.00  0.00           O  
ATOM   1103  CB  ARG A 105      28.850  41.410  47.040  1.00  0.00           C  
ATOM   1104  CG  ARG A 105      27.530  41.920  46.400  1.00  0.00           C  
ATOM   1105  CD  ARG A 105      26.930  43.040  47.230  1.00  0.00           C  
ATOM   1106  NE  ARG A 105      25.650  43.410  46.700  1.00  0.00           N  
ATOM   1107  CZ  ARG A 105      24.530  43.100  47.220  1.00  0.00           C  
ATOM   1108  NH1 ARG A 105      24.310  42.530  48.370  1.00  0.00           N1+
ATOM   1109  NH2 ARG A 105      23.560  43.000  46.320  1.00  0.00           N  
ATOM   1110  H   ARG A 105      30.170  42.900  45.010  1.00  0.00           H  
ATOM   1111  HE  ARG A 105      25.680  44.230  46.130  1.00  0.00           H  
ATOM   1112 1HH1 ARG A 105      24.980  42.270  49.060  1.00  0.00           H  
ATOM   1113 2HH1 ARG A 105      23.350  42.370  48.620  1.00  0.00           H  
ATOM   1114 1HH2 ARG A 105      23.710  43.300  45.380  1.00  0.00           H  
ATOM   1115 2HH2 ARG A 105      22.640  42.690  46.580  1.00  0.00           H  
ATOM   1116  N   VAL A 106      31.880  41.140  46.420  1.00  0.00           N  
ATOM   1117  CA  VAL A 106      33.100  40.350  46.530  1.00  0.00           C  
ATOM   1118  C   VAL A 106      34.180  41.110  45.770  1.00  0.00           C  
ATOM   1119  O   VAL A 106      34.180  41.320  44.550  1.00  0.00           O  
ATOM   1120  CB  VAL A 106      33.020  38.990  45.870  1.00  0.00           C  
ATOM   1121  CG1 VAL A 106      34.290  38.170  45.930  1.00  0.00           C  
ATOM   1122  CG2 VAL A 106      31.830  38.150  46.410  1.00  0.00           C  
ATOM   1123  H   VAL A 106      31.500  41.150  45.490  1.00  0.00           H  
ATOM   1124  N   ILE A 107      34.910  41.880  46.590  1.00  0.00           N  
ATOM   1125  CA  ILE A 107      36.130  42.540  46.080  1.00  0.00           C  
ATOM   1126  C   ILE A 107      37.380  41.720  46.510  1.00  0.00           C  
ATOM   1127  O   ILE A 107      37.700  41.630  47.680  1.00  0.00           O  
ATOM   1128  CB  ILE A 107      36.300  43.980  46.650  1.00  0.00           C  
ATOM   1129  CG1 ILE A 107      35.000  44.720  46.430  1.00  0.00           C  
ATOM   1130  CG2 ILE A 107      37.560  44.700  46.170  1.00  0.00           C  
ATOM   1131  CD  ILE A 107      34.900  46.160  46.980  1.00  0.00           C  
ATOM   1132  H   ILE A 107      34.570  42.010  47.520  1.00  0.00           H  
ATOM   1133  N   VAL A 108      38.160  41.350  45.480  1.00  0.00           N  
ATOM   1134  CA  VAL A 108      39.330  40.510  45.800  1.00  0.00           C  
ATOM   1135  C   VAL A 108      40.560  41.370  45.990  1.00  0.00           C  
ATOM   1136  O   VAL A 108      40.950  42.020  45.030  1.00  0.00           O  
ATOM   1137  CB  VAL A 108      39.470  39.430  44.700  1.00  0.00           C  
ATOM   1138  CG1 VAL A 108      40.690  38.530  45.040  1.00  0.00           C  
ATOM   1139  CG2 VAL A 108      38.200  38.510  44.560  1.00  0.00           C  
ATOM   1140  H   VAL A 108      38.140  41.790  44.580  1.00  0.00           H  
ATOM   1141  N   MET A 109      41.070  41.360  47.170  1.00  0.00           N  
ATOM   1142  CA  MET A 109      42.320  42.070  47.530  1.00  0.00           C  
ATOM   1143  C   MET A 109      43.560  41.120  47.430  1.00  0.00           C  
ATOM   1144  O   MET A 109      43.900  40.530  48.450  1.00  0.00           O  
ATOM   1145  CB  MET A 109      42.130  42.470  49.040  1.00  0.00           C  
ATOM   1146  CG  MET A 109      43.170  43.500  49.340  1.00  0.00           C  
ATOM   1147  SD  MET A 109      43.240  44.000  51.080  1.00  0.00           S  
ATOM   1148  CE  MET A 109      44.590  45.100  51.050  1.00  0.00           C  
ATOM   1149  H   MET A 109      40.890  40.570  47.760  1.00  0.00           H  
ATOM   1150  N   THR A 110      44.260  41.140  46.280  1.00  0.00           N  
ATOM   1151  CA  THR A 110      45.300  40.150  46.010  1.00  0.00           C  
ATOM   1152  C   THR A 110      46.740  40.610  46.490  1.00  0.00           C  
ATOM   1153  O   THR A 110      47.550  39.720  46.740  1.00  0.00           O  
ATOM   1154  CB  THR A 110      45.410  39.810  44.520  1.00  0.00           C  
ATOM   1155  CG2 THR A 110      44.070  39.410  43.960  1.00  0.00           C  
ATOM   1156  OG1 THR A 110      46.110  40.880  43.820  1.00  0.00           O  
ATOM   1157  H   THR A 110      44.070  41.840  45.590  1.00  0.00           H  
ATOM   1158  HG1 THR A 110      45.410  41.550  43.550  1.00  0.00           H  
ATOM   1159  N   THR A 111      46.930  41.940  46.470  1.00  0.00           N  
ATOM   1160  CA  THR A 111      48.080  42.540  47.200  1.00  0.00           C  
ATOM   1161  C   THR A 111      47.960  42.960  48.690  1.00  0.00           C  
ATOM   1162  O   THR A 111      46.790  43.010  49.180  1.00  0.00           O  
ATOM   1163  CB  THR A 111      48.710  43.690  46.350  1.00  0.00           C  
ATOM   1164  CG2 THR A 111      49.260  43.420  44.940  1.00  0.00           C  
ATOM   1165  OG1 THR A 111      47.620  44.690  46.160  1.00  0.00           O  
ATOM   1166  H   THR A 111      46.550  42.520  45.750  1.00  0.00           H  
ATOM   1167  HG1 THR A 111      47.440  45.230  46.980  1.00  0.00           H  
ATOM   1168  N   LYS A 112      48.990  42.950  49.510  1.00  0.00           N  
ATOM   1169  CA  LYS A 112      48.980  43.600  50.910  1.00  0.00           C  
ATOM   1170  C   LYS A 112      48.830  45.150  50.840  1.00  0.00           C  
ATOM   1171  O   LYS A 112      48.740  45.730  49.720  1.00  0.00           O  
ATOM   1172  CB  LYS A 112      50.400  43.430  51.620  1.00  0.00           C  
ATOM   1173  CG  LYS A 112      50.720  41.970  51.970  1.00  0.00           C  
ATOM   1174  CD  LYS A 112      51.800  41.910  53.050  1.00  0.00           C  
ATOM   1175  CE  LYS A 112      51.980  40.480  53.380  1.00  0.00           C  
ATOM   1176  NZ  LYS A 112      52.500  39.560  52.330  1.00  0.00           N1+
ATOM   1177  H   LYS A 112      49.830  42.510  49.210  1.00  0.00           H  
ATOM   1178  HZ1 LYS A 112      53.480  39.730  52.380  1.00  0.00           H  
ATOM   1179  HZ2 LYS A 112      52.370  38.590  52.560  1.00  0.00           H  
ATOM   1180  HZ3 LYS A 112      52.210  39.760  51.400  1.00  0.00           H  
ATOM   1181  N   GLU A 113      48.730  45.830  51.980  1.00  0.00           N  
ATOM   1182  CA  GLU A 113      48.950  47.250  52.020  1.00  0.00           C  
ATOM   1183  C   GLU A 113      50.280  47.780  51.410  1.00  0.00           C  
ATOM   1184  O   GLU A 113      50.280  48.760  50.610  1.00  0.00           O  
ATOM   1185  CB  GLU A 113      48.610  47.730  53.400  1.00  0.00           C  
ATOM   1186  CG  GLU A 113      47.140  48.040  53.550  1.00  0.00           C  
ATOM   1187  CD  GLU A 113      46.690  48.560  54.920  1.00  0.00           C  
ATOM   1188  OE1 GLU A 113      46.580  49.770  55.180  1.00  0.00           O  
ATOM   1189  OE2 GLU A 113      46.240  47.770  55.800  1.00  0.00           O1-
ATOM   1190  H   GLU A 113      48.260  45.410  52.760  1.00  0.00           H  
ATOM   1191  N   VAL A 114      51.350  47.210  51.930  1.00  0.00           N  
ATOM   1192  CA  VAL A 114      52.700  47.540  51.390  1.00  0.00           C  
ATOM   1193  C   VAL A 114      53.450  46.230  51.160  1.00  0.00           C  
ATOM   1194  O   VAL A 114      53.310  45.270  51.980  1.00  0.00           O  
ATOM   1195  CB  VAL A 114      53.460  48.530  52.290  1.00  0.00           C  
ATOM   1196  CG1 VAL A 114      52.750  49.880  52.320  1.00  0.00           C  
ATOM   1197  CG2 VAL A 114      53.430  48.040  53.730  1.00  0.00           C  
ATOM   1198  H   VAL A 114      51.330  46.850  52.860  1.00  0.00           H  
ATOM   1199  N   GLU A 115      54.370  46.220  50.180  1.00  0.00           N  
ATOM   1200  CA  GLU A 115      55.150  45.020  49.790  1.00  0.00           C  
ATOM   1201  C   GLU A 115      56.520  45.470  49.370  1.00  0.00           C  
ATOM   1202  O   GLU A 115      56.610  46.410  48.630  1.00  0.00           O  
ATOM   1203  CB  GLU A 115      54.430  44.290  48.730  1.00  0.00           C  
ATOM   1204  CG  GLU A 115      53.520  43.200  49.320  1.00  0.00           C  
ATOM   1205  CD  GLU A 115      52.690  42.490  48.230  1.00  0.00           C  
ATOM   1206  OE1 GLU A 115      51.540  42.160  48.490  1.00  0.00           O  
ATOM   1207  OE2 GLU A 115      53.230  42.070  47.210  1.00  0.00           O1-
ATOM   1208  H   GLU A 115      54.640  47.040  49.670  1.00  0.00           H  
ATOM   1209  N   ARG A 116      57.470  44.600  49.610  1.00  0.00           N  
ATOM   1210  CA  ARG A 116      58.890  44.920  49.280  1.00  0.00           C  
ATOM   1211  C   ARG A 116      59.310  46.330  49.860  1.00  0.00           C  
ATOM   1212  O   ARG A 116      60.420  46.850  49.550  1.00  0.00           O  
ATOM   1213  CB  ARG A 116      59.220  44.770  47.800  1.00  0.00           C  
ATOM   1214  CG  ARG A 116      59.600  43.310  47.530  1.00  0.00           C  
ATOM   1215  CD  ARG A 116      61.080  42.980  47.790  1.00  0.00           C  
ATOM   1216  NE  ARG A 116      61.880  43.460  46.650  1.00  0.00           N  
ATOM   1217  CZ  ARG A 116      63.160  43.180  46.450  1.00  0.00           C  
ATOM   1218  NH1 ARG A 116      63.940  42.700  47.420  1.00  0.00           N1+
ATOM   1219  NH2 ARG A 116      63.760  43.170  45.290  1.00  0.00           N  
ATOM   1220  H   ARG A 116      57.250  43.650  49.840  1.00  0.00           H  
ATOM   1221  HE  ARG A 116      61.520  44.110  45.980  1.00  0.00           H  
ATOM   1222 1HH1 ARG A 116      63.380  42.470  48.210  1.00  0.00           H  
ATOM   1223 2HH1 ARG A 116      64.870  42.330  47.370  1.00  0.00           H  
ATOM   1224 1HH2 ARG A 116      63.240  43.560  44.530  1.00  0.00           H  
ATOM   1225 2HH2 ARG A 116      64.610  42.710  45.050  1.00  0.00           H  
ATOM   1226  N   GLY A 117      58.520  46.880  50.760  1.00  0.00           N  
ATOM   1227  CA  GLY A 117      58.550  48.270  51.190  1.00  0.00           C  
ATOM   1228  C   GLY A 117      58.210  49.390  50.170  1.00  0.00           C  
ATOM   1229  O   GLY A 117      58.810  50.450  50.330  1.00  0.00           O  
ATOM   1230  H   GLY A 117      57.790  46.390  51.240  1.00  0.00           H  
ATOM   1231  N   LYS A 118      57.410  49.050  49.140  1.00  0.00           N  
ATOM   1232  CA  LYS A 118      56.720  49.980  48.210  1.00  0.00           C  
ATOM   1233  C   LYS A 118      55.190  49.910  48.470  1.00  0.00           C  
ATOM   1234  O   LYS A 118      54.630  48.920  48.930  1.00  0.00           O  
ATOM   1235  CB  LYS A 118      56.620  49.410  46.830  1.00  0.00           C  
ATOM   1236  CG  LYS A 118      57.990  49.380  46.150  1.00  0.00           C  
ATOM   1237  CD  LYS A 118      57.860  48.660  44.790  1.00  0.00           C  
ATOM   1238  CE  LYS A 118      59.200  48.030  44.260  1.00  0.00           C  
ATOM   1239  NZ  LYS A 118      59.640  46.970  45.070  1.00  0.00           N1+
ATOM   1240  H   LYS A 118      57.170  48.090  49.000  1.00  0.00           H  
ATOM   1241  HZ1 LYS A 118      58.860  46.420  45.360  1.00  0.00           H  
ATOM   1242  HZ2 LYS A 118      60.260  46.390  44.540  1.00  0.00           H  
ATOM   1243  HZ3 LYS A 118      60.140  47.340  45.860  1.00  0.00           H  
ATOM   1244  N   SER A 119      54.590  51.080  48.410  1.00  0.00           N  
ATOM   1245  CA  SER A 119      53.150  51.400  48.660  1.00  0.00           C  
ATOM   1246  C   SER A 119      52.130  50.820  47.690  1.00  0.00           C  
ATOM   1247  O   SER A 119      52.260  51.060  46.490  1.00  0.00           O  
ATOM   1248  CB  SER A 119      52.970  52.890  48.740  1.00  0.00           C  
ATOM   1249  OG  SER A 119      53.530  53.430  49.910  1.00  0.00           O  
ATOM   1250  H   SER A 119      55.120  51.880  48.150  1.00  0.00           H  
ATOM   1251  HG  SER A 119      53.250  54.380  50.000  1.00  0.00           H  
ATOM   1252  N   LYS A 120      51.510  49.680  48.050  1.00  0.00           N  
ATOM   1253  CA  LYS A 120      50.600  49.020  47.130  1.00  0.00           C  
ATOM   1254  C   LYS A 120      49.090  49.270  47.050  1.00  0.00           C  
ATOM   1255  O   LYS A 120      48.450  49.360  45.980  1.00  0.00           O  
ATOM   1256  CB  LYS A 120      50.890  47.490  47.150  1.00  0.00           C  
ATOM   1257  CG  LYS A 120      52.220  47.120  46.480  1.00  0.00           C  
ATOM   1258  CD  LYS A 120      52.250  45.700  45.870  1.00  0.00           C  
ATOM   1259  CE  LYS A 120      53.500  45.500  45.080  1.00  0.00           C  
ATOM   1260  NZ  LYS A 120      53.410  44.380  44.040  1.00  0.00           N1+
ATOM   1261  H   LYS A 120      51.630  49.270  48.950  1.00  0.00           H  
ATOM   1262  HZ1 LYS A 120      53.450  43.510  44.530  1.00  0.00           H  
ATOM   1263  HZ2 LYS A 120      52.610  44.530  43.460  1.00  0.00           H  
ATOM   1264  HZ3 LYS A 120      54.210  44.470  43.450  1.00  0.00           H  
ATOM   1265  N   CYS A 121      48.460  49.550  48.220  1.00  0.00           N  
ATOM   1266  CA  CYS A 121      47.040  49.810  48.630  1.00  0.00           C  
ATOM   1267  C   CYS A 121      46.880  50.510  49.960  1.00  0.00           C  
ATOM   1268  O   CYS A 121      47.730  50.220  50.820  1.00  0.00           O  
ATOM   1269  CB  CYS A 121      46.190  48.550  48.640  1.00  0.00           C  
ATOM   1270  SG  CYS A 121      44.400  48.860  48.920  1.00  0.00           S  
ATOM   1271  H   CYS A 121      49.060  49.500  49.020  1.00  0.00           H  
ATOM   1272  HG  CYS A 121      44.520  49.590  50.020  1.00  0.00           H  
ATOM   1273  N   VAL A 122      46.110  51.580  49.990  1.00  0.00           N  
ATOM   1274  CA  VAL A 122      45.520  52.230  51.240  1.00  0.00           C  
ATOM   1275  C   VAL A 122      44.390  51.320  51.820  1.00  0.00           C  
ATOM   1276  O   VAL A 122      43.920  50.450  51.100  1.00  0.00           O  
ATOM   1277  CB  VAL A 122      44.870  53.600  50.880  1.00  0.00           C  
ATOM   1278  CG1 VAL A 122      43.660  53.650  49.880  1.00  0.00           C  
ATOM   1279  CG2 VAL A 122      44.440  54.410  52.130  1.00  0.00           C  
ATOM   1280  H   VAL A 122      46.160  52.320  49.320  1.00  0.00           H  
ATOM   1281  N   LYS A 123      44.300  51.300  53.110  1.00  0.00           N  
ATOM   1282  CA  LYS A 123      43.130  50.650  53.790  1.00  0.00           C  
ATOM   1283  C   LYS A 123      41.840  51.530  53.630  1.00  0.00           C  
ATOM   1284  O   LYS A 123      41.430  52.380  54.420  1.00  0.00           O  
ATOM   1285  CB  LYS A 123      43.390  50.390  55.270  1.00  0.00           C  
ATOM   1286  CG  LYS A 123      42.600  49.280  55.920  1.00  0.00           C  
ATOM   1287  CD  LYS A 123      42.930  49.310  57.400  1.00  0.00           C  
ATOM   1288  CE  LYS A 123      42.450  48.280  58.350  1.00  0.00           C  
ATOM   1289  NZ  LYS A 123      43.370  48.200  59.500  1.00  0.00           N1+
ATOM   1290  H   LYS A 123      44.890  51.810  53.730  1.00  0.00           H  
ATOM   1291  HZ1 LYS A 123      42.930  47.660  60.220  1.00  0.00           H  
ATOM   1292  HZ2 LYS A 123      44.270  47.840  59.240  1.00  0.00           H  
ATOM   1293  HZ3 LYS A 123      43.550  49.140  59.770  1.00  0.00           H  
ATOM   1294  N   TYR A 124      41.240  51.260  52.480  1.00  0.00           N  
ATOM   1295  CA  TYR A 124      39.920  51.650  52.020  1.00  0.00           C  
ATOM   1296  C   TYR A 124      38.690  51.280  52.850  1.00  0.00           C  
ATOM   1297  O   TYR A 124      37.550  51.740  52.690  1.00  0.00           O  
ATOM   1298  CB  TYR A 124      39.890  51.140  50.590  1.00  0.00           C  
ATOM   1299  CG  TYR A 124      39.900  49.660  50.350  1.00  0.00           C  
ATOM   1300  CD1 TYR A 124      41.100  49.070  49.900  1.00  0.00           C  
ATOM   1301  CD2 TYR A 124      38.710  49.020  50.150  1.00  0.00           C  
ATOM   1302  CE1 TYR A 124      41.180  47.810  49.330  1.00  0.00           C  
ATOM   1303  CE2 TYR A 124      38.740  47.750  49.600  1.00  0.00           C  
ATOM   1304  CZ  TYR A 124      39.920  47.180  49.210  1.00  0.00           C  
ATOM   1305  OH  TYR A 124      39.950  45.880  48.750  1.00  0.00           O  
ATOM   1306  H   TYR A 124      41.640  50.520  51.930  1.00  0.00           H  
ATOM   1307  HD1 TYR A 124      41.990  49.710  49.860  1.00  0.00           H  
ATOM   1308  HD2 TYR A 124      37.750  49.500  50.350  1.00  0.00           H  
ATOM   1309  HE1 TYR A 124      42.090  47.420  48.900  1.00  0.00           H  
ATOM   1310  HE2 TYR A 124      37.790  47.240  49.470  1.00  0.00           H  
ATOM   1311  HH  TYR A 124      39.150  45.330  49.020  1.00  0.00           H  
ATOM   1312  N   TRP A 125      39.040  50.570  53.960  1.00  0.00           N  
ATOM   1313  CA  TRP A 125      38.010  49.990  54.830  1.00  0.00           C  
ATOM   1314  C   TRP A 125      38.430  50.120  56.320  1.00  0.00           C  
ATOM   1315  O   TRP A 125      39.600  50.360  56.620  1.00  0.00           O  
ATOM   1316  CB  TRP A 125      37.630  48.580  54.390  1.00  0.00           C  
ATOM   1317  CG  TRP A 125      38.600  47.520  54.940  1.00  0.00           C  
ATOM   1318  CD1 TRP A 125      38.490  46.910  56.140  1.00  0.00           C  
ATOM   1319  CD2 TRP A 125      39.810  47.210  54.400  1.00  0.00           C  
ATOM   1320  CE2 TRP A 125      40.490  46.430  55.390  1.00  0.00           C  
ATOM   1321  CE3 TRP A 125      40.460  47.490  53.260  1.00  0.00           C  
ATOM   1322  NE1 TRP A 125      39.610  46.240  56.400  1.00  0.00           N  
ATOM   1323  CZ2 TRP A 125      41.760  46.020  55.190  1.00  0.00           C  
ATOM   1324  CZ3 TRP A 125      41.810  47.100  53.120  1.00  0.00           C  
ATOM   1325  CH2 TRP A 125      42.460  46.320  54.020  1.00  0.00           C  
ATOM   1326  H   TRP A 125      39.940  50.530  54.390  1.00  0.00           H  
ATOM   1327  HD1 TRP A 125      37.730  47.130  56.890  1.00  0.00           H  
ATOM   1328  HE1 TRP A 125      39.880  45.930  57.310  1.00  0.00           H  
ATOM   1329  HE3 TRP A 125      39.960  48.070  52.490  1.00  0.00           H  
ATOM   1330  HZ2 TRP A 125      42.240  45.520  56.040  1.00  0.00           H  
ATOM   1331  HZ3 TRP A 125      42.390  47.650  52.380  1.00  0.00           H  
ATOM   1332  HH2 TRP A 125      43.470  45.940  53.840  1.00  0.00           H  
ATOM   1333  N   PRO A 126      37.480  50.230  57.220  1.00  0.00           N  
ATOM   1334  CA  PRO A 126      37.820  50.450  58.610  1.00  0.00           C  
ATOM   1335  C   PRO A 126      38.270  49.180  59.300  1.00  0.00           C  
ATOM   1336  O   PRO A 126      37.950  48.020  59.040  1.00  0.00           O  
ATOM   1337  CB  PRO A 126      36.590  51.000  59.300  1.00  0.00           C  
ATOM   1338  CG  PRO A 126      35.470  50.580  58.390  1.00  0.00           C  
ATOM   1339  CD  PRO A 126      36.080  50.640  57.000  1.00  0.00           C  
ATOM   1340  N   ASP A 127      39.050  49.450  60.340  1.00  0.00           N  
ATOM   1341  CA  ASP A 127      39.470  48.480  61.350  1.00  0.00           C  
ATOM   1342  C   ASP A 127      38.290  47.780  62.090  1.00  0.00           C  
ATOM   1343  O   ASP A 127      37.160  48.180  61.780  1.00  0.00           O  
ATOM   1344  CB  ASP A 127      40.260  49.310  62.450  1.00  0.00           C  
ATOM   1345  CG  ASP A 127      41.640  49.810  61.910  1.00  0.00           C  
ATOM   1346  OD1 ASP A 127      42.590  49.430  62.640  1.00  0.00           O  
ATOM   1347  OD2 ASP A 127      41.670  50.760  61.110  1.00  0.00           O1-
ATOM   1348  H   ASP A 127      39.590  50.290  60.360  1.00  0.00           H  
ATOM   1349  N   GLU A 128      38.580  46.560  62.560  1.00  0.00           N  
ATOM   1350  CA  GLU A 128      37.600  45.820  63.340  1.00  0.00           C  
ATOM   1351  C   GLU A 128      36.770  46.780  64.220  1.00  0.00           C  
ATOM   1352  O   GLU A 128      37.360  47.620  64.870  1.00  0.00           O  
ATOM   1353  CB  GLU A 128      38.400  44.800  64.170  1.00  0.00           C  
ATOM   1354  CG  GLU A 128      37.450  43.720  64.710  1.00  0.00           C  
ATOM   1355  CD  GLU A 128      38.090  42.700  65.640  1.00  0.00           C  
ATOM   1356  OE1 GLU A 128      38.360  42.830  66.830  1.00  0.00           O  
ATOM   1357  OE2 GLU A 128      38.210  41.580  65.060  1.00  0.00           O1-
ATOM   1358  H   GLU A 128      39.370  45.970  62.350  1.00  0.00           H  
ATOM   1359  N   TYR A 129      35.450  46.610  64.150  1.00  0.00           N  
ATOM   1360  CA  TYR A 129      34.440  47.390  64.850  1.00  0.00           C  
ATOM   1361  C   TYR A 129      34.210  48.800  64.410  1.00  0.00           C  
ATOM   1362  O   TYR A 129      33.080  49.260  64.510  1.00  0.00           O  
ATOM   1363  CB  TYR A 129      34.540  47.370  66.370  1.00  0.00           C  
ATOM   1364  CG  TYR A 129      34.320  46.020  66.990  1.00  0.00           C  
ATOM   1365  CD1 TYR A 129      33.090  45.470  67.210  1.00  0.00           C  
ATOM   1366  CD2 TYR A 129      35.410  45.250  67.260  1.00  0.00           C  
ATOM   1367  CE1 TYR A 129      32.890  44.160  67.550  1.00  0.00           C  
ATOM   1368  CE2 TYR A 129      35.240  43.930  67.730  1.00  0.00           C  
ATOM   1369  CZ  TYR A 129      33.940  43.440  67.900  1.00  0.00           C  
ATOM   1370  OH  TYR A 129      33.720  42.300  68.450  1.00  0.00           O  
ATOM   1371  H   TYR A 129      35.220  45.820  63.590  1.00  0.00           H  
ATOM   1372  HD1 TYR A 129      32.220  46.130  67.190  1.00  0.00           H  
ATOM   1373  HD2 TYR A 129      36.400  45.700  67.180  1.00  0.00           H  
ATOM   1374  HE1 TYR A 129      31.830  43.900  67.540  1.00  0.00           H  
ATOM   1375  HE2 TYR A 129      36.160  43.340  67.750  1.00  0.00           H  
ATOM   1376  HH  TYR A 129      32.740  42.140  68.430  1.00  0.00           H  
ATOM   1377  N   ALA A 130      35.170  49.410  63.730  1.00  0.00           N  
ATOM   1378  CA  ALA A 130      35.120  50.840  63.340  1.00  0.00           C  
ATOM   1379  C   ALA A 130      34.120  51.280  62.210  1.00  0.00           C  
ATOM   1380  O   ALA A 130      33.810  50.560  61.270  1.00  0.00           O  
ATOM   1381  CB  ALA A 130      36.490  51.320  62.950  1.00  0.00           C  
ATOM   1382  H   ALA A 130      36.050  48.960  63.580  1.00  0.00           H  
ATOM   1383  N   LEU A 131      33.840  52.610  62.180  1.00  0.00           N  
ATOM   1384  CA  LEU A 131      32.990  53.330  61.210  1.00  0.00           C  
ATOM   1385  C   LEU A 131      33.870  54.250  60.360  1.00  0.00           C  
ATOM   1386  O   LEU A 131      34.800  54.750  60.910  1.00  0.00           O  
ATOM   1387  CB  LEU A 131      31.950  54.220  61.920  1.00  0.00           C  
ATOM   1388  CG  LEU A 131      30.880  54.960  61.150  1.00  0.00           C  
ATOM   1389  CD1 LEU A 131      29.800  54.160  60.390  1.00  0.00           C  
ATOM   1390  CD2 LEU A 131      30.310  55.990  62.110  1.00  0.00           C  
ATOM   1391  H   LEU A 131      34.210  53.170  62.930  1.00  0.00           H  
ATOM   1392  N   LYS A 132      33.580  54.380  59.070  1.00  0.00           N  
ATOM   1393  CA  LYS A 132      34.390  55.320  58.240  1.00  0.00           C  
ATOM   1394  C   LYS A 132      33.510  56.030  57.190  1.00  0.00           C  
ATOM   1395  O   LYS A 132      32.490  55.420  56.880  1.00  0.00           O  
ATOM   1396  CB  LYS A 132      35.500  54.460  57.520  1.00  0.00           C  
ATOM   1397  CG  LYS A 132      36.870  54.350  58.270  1.00  0.00           C  
ATOM   1398  CD  LYS A 132      37.530  55.780  58.050  1.00  0.00           C  
ATOM   1399  CE  LYS A 132      39.090  55.900  58.280  1.00  0.00           C  
ATOM   1400  NZ  LYS A 132      39.490  55.290  59.550  1.00  0.00           N1+
ATOM   1401  H   LYS A 132      32.880  53.880  58.560  1.00  0.00           H  
ATOM   1402  HZ1 LYS A 132      40.480  55.170  59.570  1.00  0.00           H  
ATOM   1403  HZ2 LYS A 132      39.340  55.870  60.350  1.00  0.00           H  
ATOM   1404  HZ3 LYS A 132      39.030  54.410  59.590  1.00  0.00           H  
ATOM   1405  N   GLU A 133      33.600  57.320  57.100  1.00  0.00           N  
ATOM   1406  CA  GLU A 133      32.740  58.160  56.240  1.00  0.00           C  
ATOM   1407  C   GLU A 133      33.370  58.630  54.970  1.00  0.00           C  
ATOM   1408  O   GLU A 133      34.150  59.550  55.020  1.00  0.00           O  
ATOM   1409  CB  GLU A 133      32.200  59.400  57.050  1.00  0.00           C  
ATOM   1410  CG  GLU A 133      31.480  58.900  58.320  1.00  0.00           C  
ATOM   1411  CD  GLU A 133      30.730  60.150  58.830  1.00  0.00           C  
ATOM   1412  OE1 GLU A 133      31.210  60.670  59.850  1.00  0.00           O  
ATOM   1413  OE2 GLU A 133      29.600  60.410  58.450  1.00  0.00           O1-
ATOM   1414  H   GLU A 133      34.140  57.840  57.760  1.00  0.00           H  
ATOM   1415  N   TYR A 134      32.660  58.190  53.970  1.00  0.00           N  
ATOM   1416  CA  TYR A 134      33.080  58.540  52.630  1.00  0.00           C  
ATOM   1417  C   TYR A 134      31.950  59.100  51.750  1.00  0.00           C  
ATOM   1418  O   TYR A 134      31.460  58.500  50.810  1.00  0.00           O  
ATOM   1419  CB  TYR A 134      33.740  57.370  52.000  1.00  0.00           C  
ATOM   1420  CG  TYR A 134      35.010  56.830  52.610  1.00  0.00           C  
ATOM   1421  CD1 TYR A 134      36.150  57.510  52.250  1.00  0.00           C  
ATOM   1422  CD2 TYR A 134      35.080  55.760  53.500  1.00  0.00           C  
ATOM   1423  CE1 TYR A 134      37.380  57.150  52.660  1.00  0.00           C  
ATOM   1424  CE2 TYR A 134      36.360  55.360  53.890  1.00  0.00           C  
ATOM   1425  CZ  TYR A 134      37.560  56.060  53.530  1.00  0.00           C  
ATOM   1426  OH  TYR A 134      38.690  55.810  54.250  1.00  0.00           O  
ATOM   1427  H   TYR A 134      31.750  57.770  54.060  1.00  0.00           H  
ATOM   1428  HD1 TYR A 134      36.060  58.270  51.480  1.00  0.00           H  
ATOM   1429  HD2 TYR A 134      34.190  55.210  53.810  1.00  0.00           H  
ATOM   1430  HE1 TYR A 134      38.160  57.680  52.110  1.00  0.00           H  
ATOM   1431  HE2 TYR A 134      36.490  54.390  54.370  1.00  0.00           H  
ATOM   1432  HH  TYR A 134      39.420  56.440  54.000  1.00  0.00           H  
ATOM   1433  N   GLY A 135      31.670  60.430  52.020  1.00  0.00           N  
ATOM   1434  CA  GLY A 135      30.760  61.240  51.180  1.00  0.00           C  
ATOM   1435  C   GLY A 135      29.330  61.230  51.790  1.00  0.00           C  
ATOM   1436  O   GLY A 135      29.130  61.110  52.990  1.00  0.00           O  
ATOM   1437  H   GLY A 135      31.960  60.880  52.870  1.00  0.00           H  
ATOM   1438  N   VAL A 136      28.480  61.250  50.760  1.00  0.00           N  
ATOM   1439  CA  VAL A 136      27.070  60.670  50.950  1.00  0.00           C  
ATOM   1440  C   VAL A 136      26.850  59.280  51.580  1.00  0.00           C  
ATOM   1441  O   VAL A 136      25.780  58.920  52.030  1.00  0.00           O  
ATOM   1442  CB  VAL A 136      26.170  60.790  49.730  1.00  0.00           C  
ATOM   1443  CG1 VAL A 136      25.860  62.190  49.380  1.00  0.00           C  
ATOM   1444  CG2 VAL A 136      26.750  60.230  48.450  1.00  0.00           C  
ATOM   1445  H   VAL A 136      28.820  61.520  49.860  1.00  0.00           H  
ATOM   1446  N   MET A 137      27.920  58.420  51.390  1.00  0.00           N  
ATOM   1447  CA  MET A 137      28.020  57.070  51.900  1.00  0.00           C  
ATOM   1448  C   MET A 137      28.880  56.990  53.230  1.00  0.00           C  
ATOM   1449  O   MET A 137      30.010  57.420  53.240  1.00  0.00           O  
ATOM   1450  CB  MET A 137      28.620  56.090  50.930  1.00  0.00           C  
ATOM   1451  CG  MET A 137      27.850  55.770  49.640  1.00  0.00           C  
ATOM   1452  SD  MET A 137      27.770  57.130  48.410  1.00  0.00           S  
ATOM   1453  CE  MET A 137      29.460  57.160  47.770  1.00  0.00           C  
ATOM   1454  H   MET A 137      28.670  58.690  50.780  1.00  0.00           H  
ATOM   1455  N   ARG A 138      28.430  55.950  53.960  1.00  0.00           N  
ATOM   1456  CA  ARG A 138      29.060  55.400  55.190  1.00  0.00           C  
ATOM   1457  C   ARG A 138      29.290  53.870  55.350  1.00  0.00           C  
ATOM   1458  O   ARG A 138      28.460  53.050  54.860  1.00  0.00           O  
ATOM   1459  CB  ARG A 138      28.350  55.920  56.400  1.00  0.00           C  
ATOM   1460  CG  ARG A 138      26.900  55.560  56.500  1.00  0.00           C  
ATOM   1461  CD  ARG A 138      26.350  56.040  57.840  1.00  0.00           C  
ATOM   1462  NE  ARG A 138      25.000  55.470  58.000  1.00  0.00           N  
ATOM   1463  CZ  ARG A 138      23.850  56.130  57.660  1.00  0.00           C  
ATOM   1464  NH1 ARG A 138      23.880  57.300  57.070  1.00  0.00           N1+
ATOM   1465  NH2 ARG A 138      22.670  55.490  57.600  1.00  0.00           N  
ATOM   1466  H   ARG A 138      27.710  55.330  53.650  1.00  0.00           H  
ATOM   1467  HE  ARG A 138      25.030  54.670  58.600  1.00  0.00           H  
ATOM   1468 1HH1 ARG A 138      24.740  57.770  56.940  1.00  0.00           H  
ATOM   1469 2HH1 ARG A 138      23.100  57.850  56.780  1.00  0.00           H  
ATOM   1470 1HH2 ARG A 138      22.590  54.510  57.750  1.00  0.00           H  
ATOM   1471 2HH2 ARG A 138      21.890  55.900  57.130  1.00  0.00           H  
ATOM   1472  N   VAL A 139      30.430  53.500  55.920  1.00  0.00           N  
ATOM   1473  CA  VAL A 139      30.830  52.070  56.160  1.00  0.00           C  
ATOM   1474  C   VAL A 139      31.320  51.620  57.570  1.00  0.00           C  
ATOM   1475  O   VAL A 139      31.930  52.460  58.240  1.00  0.00           O  
ATOM   1476  CB  VAL A 139      32.010  51.760  55.180  1.00  0.00           C  
ATOM   1477  CG1 VAL A 139      31.490  51.810  53.830  1.00  0.00           C  
ATOM   1478  CG2 VAL A 139      33.180  52.780  55.220  1.00  0.00           C  
ATOM   1479  H   VAL A 139      31.120  54.210  56.060  1.00  0.00           H  
ATOM   1480  N   ARG A 140      31.020  50.430  57.980  1.00  0.00           N  
ATOM   1481  CA  ARG A 140      31.220  49.970  59.350  1.00  0.00           C  
ATOM   1482  C   ARG A 140      31.760  48.520  59.390  1.00  0.00           C  
ATOM   1483  O   ARG A 140      31.270  47.650  58.610  1.00  0.00           O  
ATOM   1484  CB  ARG A 140      29.840  50.000  60.010  1.00  0.00           C  
ATOM   1485  CG  ARG A 140      29.800  49.520  61.510  1.00  0.00           C  
ATOM   1486  CD  ARG A 140      30.580  50.270  62.560  1.00  0.00           C  
ATOM   1487  NE  ARG A 140      29.630  50.790  63.530  1.00  0.00           N  
ATOM   1488  CZ  ARG A 140      29.320  50.230  64.730  1.00  0.00           C  
ATOM   1489  NH1 ARG A 140      29.840  49.080  65.140  1.00  0.00           N1+
ATOM   1490  NH2 ARG A 140      28.540  50.870  65.590  1.00  0.00           N  
ATOM   1491  H   ARG A 140      30.310  49.900  57.520  1.00  0.00           H  
ATOM   1492  HE  ARG A 140      29.020  51.490  63.150  1.00  0.00           H  
ATOM   1493 1HH1 ARG A 140      30.540  48.600  64.620  1.00  0.00           H  
ATOM   1494 2HH1 ARG A 140      29.550  48.600  65.970  1.00  0.00           H  
ATOM   1495 1HH2 ARG A 140      28.210  51.790  65.350  1.00  0.00           H  
ATOM   1496 2HH2 ARG A 140      28.210  50.360  66.380  1.00  0.00           H  
ATOM   1497  N   ASN A 141      32.740  48.190  60.270  1.00  0.00           N  
ATOM   1498  CA  ASN A 141      33.210  46.810  60.360  1.00  0.00           C  
ATOM   1499  C   ASN A 141      32.610  46.070  61.590  1.00  0.00           C  
ATOM   1500  O   ASN A 141      32.040  46.730  62.420  1.00  0.00           O  
ATOM   1501  CB  ASN A 141      34.760  46.780  60.460  1.00  0.00           C  
ATOM   1502  CG  ASN A 141      35.510  45.530  60.060  1.00  0.00           C  
ATOM   1503  ND2 ASN A 141      36.730  45.630  59.560  1.00  0.00           N  
ATOM   1504  OD1 ASN A 141      35.060  44.420  60.140  1.00  0.00           O  
ATOM   1505  H   ASN A 141      33.050  48.840  60.970  1.00  0.00           H  
ATOM   1506 1HD2 ASN A 141      37.120  46.530  59.380  1.00  0.00           H  
ATOM   1507 2HD2 ASN A 141      37.290  44.850  59.300  1.00  0.00           H  
ATOM   1508  N   VAL A 142      32.790  44.740  61.660  1.00  0.00           N  
ATOM   1509  CA  VAL A 142      32.210  43.790  62.650  1.00  0.00           C  
ATOM   1510  C   VAL A 142      33.380  43.130  63.350  1.00  0.00           C  
ATOM   1511  O   VAL A 142      34.460  43.670  63.500  1.00  0.00           O  
ATOM   1512  CB  VAL A 142      31.360  42.820  61.830  1.00  0.00           C  
ATOM   1513  CG1 VAL A 142      30.080  43.450  61.370  1.00  0.00           C  
ATOM   1514  CG2 VAL A 142      32.060  42.010  60.680  1.00  0.00           C  
ATOM   1515  H   VAL A 142      33.320  44.320  60.920  1.00  0.00           H  
ATOM   1516  N   LYS A 143      33.170  42.010  63.990  1.00  0.00           N  
ATOM   1517  CA  LYS A 143      34.310  41.180  64.440  1.00  0.00           C  
ATOM   1518  C   LYS A 143      34.990  40.300  63.360  1.00  0.00           C  
ATOM   1519  O   LYS A 143      34.310  39.660  62.550  1.00  0.00           O  
ATOM   1520  CB  LYS A 143      33.810  40.300  65.560  1.00  0.00           C  
ATOM   1521  CG  LYS A 143      34.850  39.440  66.220  1.00  0.00           C  
ATOM   1522  CD  LYS A 143      35.760  40.280  67.110  1.00  0.00           C  
ATOM   1523  CE  LYS A 143      36.720  39.390  67.850  1.00  0.00           C  
ATOM   1524  NZ  LYS A 143      37.560  40.420  68.450  1.00  0.00           N1+
ATOM   1525  H   LYS A 143      32.280  41.870  64.420  1.00  0.00           H  
ATOM   1526  HZ1 LYS A 143      38.420  40.030  68.780  1.00  0.00           H  
ATOM   1527  HZ2 LYS A 143      37.850  41.070  67.740  1.00  0.00           H  
ATOM   1528  HZ3 LYS A 143      37.090  40.930  69.170  1.00  0.00           H  
ATOM   1529  N   GLU A 144      36.330  40.420  63.210  1.00  0.00           N  
ATOM   1530  CA  GLU A 144      37.020  39.780  62.030  1.00  0.00           C  
ATOM   1531  C   GLU A 144      37.450  38.330  62.390  1.00  0.00           C  
ATOM   1532  O   GLU A 144      37.460  37.850  63.500  1.00  0.00           O  
ATOM   1533  CB  GLU A 144      38.230  40.570  61.570  1.00  0.00           C  
ATOM   1534  CG  GLU A 144      37.730  41.940  61.080  1.00  0.00           C  
ATOM   1535  CD  GLU A 144      38.730  42.610  60.110  1.00  0.00           C  
ATOM   1536  OE1 GLU A 144      38.340  43.290  59.150  1.00  0.00           O  
ATOM   1537  OE2 GLU A 144      39.880  42.590  60.600  1.00  0.00           O1-
ATOM   1538  H   GLU A 144      36.860  41.000  63.830  1.00  0.00           H  
ATOM   1539  N   SER A 145      37.660  37.540  61.350  1.00  0.00           N  
ATOM   1540  CA  SER A 145      37.910  36.080  61.550  1.00  0.00           C  
ATOM   1541  C   SER A 145      38.890  35.390  60.660  1.00  0.00           C  
ATOM   1542  O   SER A 145      39.130  36.010  59.620  1.00  0.00           O  
ATOM   1543  CB  SER A 145      36.530  35.390  61.570  1.00  0.00           C  
ATOM   1544  OG  SER A 145      36.540  34.070  62.100  1.00  0.00           O  
ATOM   1545  H   SER A 145      37.500  37.840  60.400  1.00  0.00           H  
ATOM   1546  HG  SER A 145      35.640  33.710  61.880  1.00  0.00           H  
ATOM   1547  N   ALA A 146      39.410  34.200  61.040  1.00  0.00           N  
ATOM   1548  CA  ALA A 146      40.250  33.420  60.080  1.00  0.00           C  
ATOM   1549  C   ALA A 146      39.760  31.950  59.950  1.00  0.00           C  
ATOM   1550  O   ALA A 146      39.270  31.290  60.900  1.00  0.00           O  
ATOM   1551  CB  ALA A 146      41.770  33.420  60.540  1.00  0.00           C  
ATOM   1552  H   ALA A 146      39.110  33.760  61.880  1.00  0.00           H  
ATOM   1553  N   ALA A 147      40.120  31.450  58.760  1.00  0.00           N  
ATOM   1554  CA  ALA A 147      40.010  30.020  58.350  1.00  0.00           C  
ATOM   1555  C   ALA A 147      41.330  29.580  57.700  1.00  0.00           C  
ATOM   1556  O   ALA A 147      41.490  29.650  56.490  1.00  0.00           O  
ATOM   1557  CB  ALA A 147      38.890  29.850  57.320  1.00  0.00           C  
ATOM   1558  H   ALA A 147      40.440  32.060  58.040  1.00  0.00           H  
ATOM   1559  N   HIS A 148      42.180  28.930  58.520  1.00  0.00           N  
ATOM   1560  CA  HIS A 148      43.550  28.560  58.200  1.00  0.00           C  
ATOM   1561  C   HIS A 148      44.420  29.690  57.600  1.00  0.00           C  
ATOM   1562  O   HIS A 148      44.400  30.780  58.250  1.00  0.00           O  
ATOM   1563  CB  HIS A 148      43.420  27.200  57.450  1.00  0.00           C  
ATOM   1564  CG  HIS A 148      44.650  26.320  57.690  1.00  0.00           C  
ATOM   1565  CD2 HIS A 148      44.800  25.350  58.630  1.00  0.00           C  
ATOM   1566  ND1 HIS A 148      45.630  26.170  56.770  1.00  0.00           N  
ATOM   1567  CE1 HIS A 148      46.350  25.120  57.160  1.00  0.00           C  
ATOM   1568  NE2 HIS A 148      45.880  24.650  58.330  1.00  0.00           N  
ATOM   1569  H   HIS A 148      41.900  28.720  59.460  1.00  0.00           H  
ATOM   1570  HD2 HIS A 148      44.210  25.330  59.540  1.00  0.00           H  
ATOM   1571  HE1 HIS A 148      47.260  24.720  56.730  1.00  0.00           H  
ATOM   1572  HE2 HIS A 148      46.330  23.940  58.870  1.00  0.00           H  
ATOM   1573  N   ASP A 149      44.650  29.640  56.240  1.00  0.00           N  
ATOM   1574  CA  ASP A 149      45.470  30.660  55.610  1.00  0.00           C  
ATOM   1575  C   ASP A 149      44.720  31.940  55.300  1.00  0.00           C  
ATOM   1576  O   ASP A 149      45.380  32.970  55.040  1.00  0.00           O  
ATOM   1577  CB  ASP A 149      46.250  30.170  54.330  1.00  0.00           C  
ATOM   1578  CG  ASP A 149      47.510  29.300  54.690  1.00  0.00           C  
ATOM   1579  OD1 ASP A 149      47.720  28.220  54.140  1.00  0.00           O  
ATOM   1580  OD2 ASP A 149      48.360  29.840  55.480  1.00  0.00           O1-
ATOM   1581  H   ASP A 149      44.280  28.910  55.680  1.00  0.00           H  
ATOM   1582  N   TYR A 150      43.410  31.940  55.320  1.00  0.00           N  
ATOM   1583  CA  TYR A 150      42.720  33.150  54.950  1.00  0.00           C  
ATOM   1584  C   TYR A 150      41.720  33.830  55.950  1.00  0.00           C  
ATOM   1585  O   TYR A 150      40.890  33.240  56.680  1.00  0.00           O  
ATOM   1586  CB  TYR A 150      41.950  32.930  53.590  1.00  0.00           C  
ATOM   1587  CG  TYR A 150      41.050  31.710  53.510  1.00  0.00           C  
ATOM   1588  CD1 TYR A 150      39.710  31.870  53.810  1.00  0.00           C  
ATOM   1589  CD2 TYR A 150      41.530  30.580  52.850  1.00  0.00           C  
ATOM   1590  CE1 TYR A 150      38.830  30.840  53.480  1.00  0.00           C  
ATOM   1591  CE2 TYR A 150      40.620  29.600  52.460  1.00  0.00           C  
ATOM   1592  CZ  TYR A 150      39.280  29.710  52.780  1.00  0.00           C  
ATOM   1593  OH  TYR A 150      38.350  28.820  52.310  1.00  0.00           O  
ATOM   1594  H   TYR A 150      42.980  31.110  55.680  1.00  0.00           H  
ATOM   1595  HD1 TYR A 150      39.260  32.690  54.380  1.00  0.00           H  
ATOM   1596  HD2 TYR A 150      42.600  30.380  52.790  1.00  0.00           H  
ATOM   1597  HE1 TYR A 150      37.880  30.700  53.980  1.00  0.00           H  
ATOM   1598  HE2 TYR A 150      41.090  28.760  51.940  1.00  0.00           H  
ATOM   1599  HH  TYR A 150      38.870  28.090  51.850  1.00  0.00           H  
ATOM   1600  N   THR A 151      42.000  35.110  56.040  1.00  0.00           N  
ATOM   1601  CA  THR A 151      41.240  36.050  56.850  1.00  0.00           C  
ATOM   1602  C   THR A 151      39.840  36.180  56.210  1.00  0.00           C  
ATOM   1603  O   THR A 151      39.680  36.400  55.000  1.00  0.00           O  
ATOM   1604  CB  THR A 151      41.880  37.500  56.850  1.00  0.00           C  
ATOM   1605  CG2 THR A 151      41.100  38.360  57.820  1.00  0.00           C  
ATOM   1606  OG1 THR A 151      43.210  37.520  57.370  1.00  0.00           O  
ATOM   1607  H   THR A 151      42.600  35.540  55.380  1.00  0.00           H  
ATOM   1608  HG1 THR A 151      43.750  38.020  56.690  1.00  0.00           H  
ATOM   1609  N   LEU A 152      38.820  36.260  57.060  1.00  0.00           N  
ATOM   1610  CA  LEU A 152      37.400  36.350  56.610  1.00  0.00           C  
ATOM   1611  C   LEU A 152      36.890  37.700  57.160  1.00  0.00           C  
ATOM   1612  O   LEU A 152      36.760  37.880  58.380  1.00  0.00           O  
ATOM   1613  CB  LEU A 152      36.520  35.230  57.270  1.00  0.00           C  
ATOM   1614  CG  LEU A 152      36.940  33.840  56.880  1.00  0.00           C  
ATOM   1615  CD1 LEU A 152      36.500  32.970  57.990  1.00  0.00           C  
ATOM   1616  CD2 LEU A 152      36.200  33.430  55.580  1.00  0.00           C  
ATOM   1617  H   LEU A 152      39.010  36.160  58.040  1.00  0.00           H  
ATOM   1618  N   ARG A 153      36.470  38.600  56.270  1.00  0.00           N  
ATOM   1619  CA  ARG A 153      36.120  39.990  56.520  1.00  0.00           C  
ATOM   1620  C   ARG A 153      34.780  40.260  55.940  1.00  0.00           C  
ATOM   1621  O   ARG A 153      34.420  39.750  54.920  1.00  0.00           O  
ATOM   1622  CB  ARG A 153      37.150  40.850  55.750  1.00  0.00           C  
ATOM   1623  CG  ARG A 153      38.550  40.980  56.400  1.00  0.00           C  
ATOM   1624  CD  ARG A 153      39.210  42.300  55.980  1.00  0.00           C  
ATOM   1625  NE  ARG A 153      40.290  42.510  56.960  1.00  0.00           N  
ATOM   1626  CZ  ARG A 153      41.600  42.620  56.730  1.00  0.00           C  
ATOM   1627  NH1 ARG A 153      42.030  42.400  55.530  1.00  0.00           N1+
ATOM   1628  NH2 ARG A 153      42.480  42.740  57.710  1.00  0.00           N  
ATOM   1629  H   ARG A 153      36.510  38.270  55.330  1.00  0.00           H  
ATOM   1630  HE  ARG A 153      39.970  42.700  57.890  1.00  0.00           H  
ATOM   1631 1HH1 ARG A 153      41.380  42.280  54.780  1.00  0.00           H  
ATOM   1632 2HH1 ARG A 153      42.990  42.160  55.340  1.00  0.00           H  
ATOM   1633 1HH2 ARG A 153      42.270  42.620  58.680  1.00  0.00           H  
ATOM   1634 2HH2 ARG A 153      43.320  43.280  57.600  1.00  0.00           H  
ATOM   1635  N   GLU A 154      34.200  41.320  56.520  1.00  0.00           N  
ATOM   1636  CA  GLU A 154      32.760  41.680  56.210  1.00  0.00           C  
ATOM   1637  C   GLU A 154      32.480  43.210  56.660  1.00  0.00           C  
ATOM   1638  O   GLU A 154      32.990  43.700  57.700  1.00  0.00           O  
ATOM   1639  CB  GLU A 154      31.870  40.770  57.050  1.00  0.00           C  
ATOM   1640  CG  GLU A 154      30.420  41.100  56.810  1.00  0.00           C  
ATOM   1641  CD  GLU A 154      29.390  40.030  57.260  1.00  0.00           C  
ATOM   1642  OE1 GLU A 154      29.370  39.700  58.480  1.00  0.00           O  
ATOM   1643  OE2 GLU A 154      28.540  39.570  56.470  1.00  0.00           O1-
ATOM   1644  H   GLU A 154      34.630  41.860  57.250  1.00  0.00           H  
ATOM   1645  N   LEU A 155      31.930  43.970  55.780  1.00  0.00           N  
ATOM   1646  CA  LEU A 155      31.760  45.410  56.050  1.00  0.00           C  
ATOM   1647  C   LEU A 155      30.290  45.770  55.860  1.00  0.00           C  
ATOM   1648  O   LEU A 155      29.620  45.290  54.980  1.00  0.00           O  
ATOM   1649  CB  LEU A 155      32.660  46.100  55.010  1.00  0.00           C  
ATOM   1650  CG  LEU A 155      33.370  47.370  55.440  1.00  0.00           C  
ATOM   1651  CD1 LEU A 155      34.500  46.890  56.310  1.00  0.00           C  
ATOM   1652  CD2 LEU A 155      33.910  48.180  54.270  1.00  0.00           C  
ATOM   1653  H   LEU A 155      31.500  43.570  54.980  1.00  0.00           H  
ATOM   1654  N   LYS A 156      29.660  46.380  56.900  1.00  0.00           N  
ATOM   1655  CA  LYS A 156      28.270  46.910  56.880  1.00  0.00           C  
ATOM   1656  C   LYS A 156      28.200  48.270  56.190  1.00  0.00           C  
ATOM   1657  O   LYS A 156      28.860  49.210  56.530  1.00  0.00           O  
ATOM   1658  CB  LYS A 156      27.710  47.040  58.270  1.00  0.00           C  
ATOM   1659  CG  LYS A 156      27.730  45.720  59.110  1.00  0.00           C  
ATOM   1660  CD  LYS A 156      26.630  44.730  58.770  1.00  0.00           C  
ATOM   1661  CE  LYS A 156      26.170  44.060  60.020  1.00  0.00           C  
ATOM   1662  NZ  LYS A 156      25.340  42.820  59.840  1.00  0.00           N1+
ATOM   1663  H   LYS A 156      30.280  46.700  57.620  1.00  0.00           H  
ATOM   1664  HZ1 LYS A 156      24.540  43.020  59.270  1.00  0.00           H  
ATOM   1665  HZ2 LYS A 156      25.840  42.140  59.310  1.00  0.00           H  
ATOM   1666  HZ3 LYS A 156      25.090  42.520  60.760  1.00  0.00           H  
ATOM   1667  N   LEU A 157      27.340  48.360  55.190  1.00  0.00           N  
ATOM   1668  CA  LEU A 157      27.190  49.530  54.340  1.00  0.00           C  
ATOM   1669  C   LEU A 157      25.840  50.260  54.400  1.00  0.00           C  
ATOM   1670  O   LEU A 157      24.890  49.740  55.040  1.00  0.00           O  
ATOM   1671  CB  LEU A 157      27.350  49.270  52.880  1.00  0.00           C  
ATOM   1672  CG  LEU A 157      28.780  49.270  52.330  1.00  0.00           C  
ATOM   1673  CD1 LEU A 157      29.670  48.200  53.050  1.00  0.00           C  
ATOM   1674  CD2 LEU A 157      28.850  48.930  50.820  1.00  0.00           C  
ATOM   1675  H   LEU A 157      26.820  47.530  54.990  1.00  0.00           H  
ATOM   1676  N   SER A 158      25.990  51.580  54.120  1.00  0.00           N  
ATOM   1677  CA  SER A 158      24.790  52.540  54.030  1.00  0.00           C  
ATOM   1678  C   SER A 158      25.040  54.010  53.540  1.00  0.00           C  
ATOM   1679  O   SER A 158      26.220  54.350  53.380  1.00  0.00           O  
ATOM   1680  CB  SER A 158      23.990  52.620  55.300  1.00  0.00           C  
ATOM   1681  OG  SER A 158      24.690  53.050  56.440  1.00  0.00           O  
ATOM   1682  H   SER A 158      26.820  52.110  54.250  1.00  0.00           H  
ATOM   1683  HG  SER A 158      25.390  52.340  56.560  1.00  0.00           H  
ATOM   1684  N   LYS A 159      24.020  54.590  52.920  1.00  0.00           N  
ATOM   1685  CA  LYS A 159      23.940  55.880  52.220  1.00  0.00           C  
ATOM   1686  C   LYS A 159      22.780  56.780  52.840  1.00  0.00           C  
ATOM   1687  O   LYS A 159      21.800  56.270  53.400  1.00  0.00           O  
ATOM   1688  CB  LYS A 159      23.670  55.690  50.730  1.00  0.00           C  
ATOM   1689  CG  LYS A 159      23.660  56.970  49.920  1.00  0.00           C  
ATOM   1690  CD  LYS A 159      23.500  56.690  48.450  1.00  0.00           C  
ATOM   1691  CE  LYS A 159      23.490  58.080  47.710  1.00  0.00           C  
ATOM   1692  NZ  LYS A 159      23.230  57.810  46.370  1.00  0.00           N1+
ATOM   1693  H   LYS A 159      23.160  54.120  53.130  1.00  0.00           H  
ATOM   1694  HZ1 LYS A 159      22.520  57.110  46.250  1.00  0.00           H  
ATOM   1695  HZ2 LYS A 159      22.860  58.640  45.950  1.00  0.00           H  
ATOM   1696  HZ3 LYS A 159      24.000  57.400  45.880  1.00  0.00           H  
ATOM   1697  N   VAL A 160      23.090  58.040  53.050  1.00  0.00           N  
ATOM   1698  CA  VAL A 160      22.080  59.000  53.590  1.00  0.00           C  
ATOM   1699  C   VAL A 160      20.820  59.160  52.700  1.00  0.00           C  
ATOM   1700  O   VAL A 160      20.970  59.030  51.470  1.00  0.00           O  
ATOM   1701  CB  VAL A 160      22.920  60.280  53.910  1.00  0.00           C  
ATOM   1702  CG1 VAL A 160      23.360  61.160  52.720  1.00  0.00           C  
ATOM   1703  CG2 VAL A 160      21.960  61.170  54.800  1.00  0.00           C  
ATOM   1704  H   VAL A 160      24.020  58.400  52.960  1.00  0.00           H  
ATOM   1705  N   GLY A 161      19.590  59.310  53.240  1.00  0.00           N  
ATOM   1706  CA  GLY A 161      18.280  59.630  52.700  1.00  0.00           C  
ATOM   1707  C   GLY A 161      17.650  58.770  51.590  1.00  0.00           C  
ATOM   1708  O   GLY A 161      16.440  58.500  51.500  1.00  0.00           O  
ATOM   1709  H   GLY A 161      19.520  59.040  54.200  1.00  0.00           H  
ATOM   1710  N   GLN A 162      18.550  58.350  50.710  1.00  0.00           N  
ATOM   1711  CA  GLN A 162      18.070  57.550  49.580  1.00  0.00           C  
ATOM   1712  C   GLN A 162      17.710  56.160  50.200  1.00  0.00           C  
ATOM   1713  O   GLN A 162      18.340  55.830  51.230  1.00  0.00           O  
ATOM   1714  CB  GLN A 162      19.180  57.620  48.490  1.00  0.00           C  
ATOM   1715  CG  GLN A 162      18.750  56.980  47.180  1.00  0.00           C  
ATOM   1716  CD  GLN A 162      19.830  57.170  46.130  1.00  0.00           C  
ATOM   1717  NE2 GLN A 162      19.690  58.160  45.340  1.00  0.00           N  
ATOM   1718  OE1 GLN A 162      20.840  56.500  46.040  1.00  0.00           O  
ATOM   1719  H   GLN A 162      19.540  58.460  50.810  1.00  0.00           H  
ATOM   1720 1HE2 GLN A 162      18.870  58.720  45.430  1.00  0.00           H  
ATOM   1721 2HE2 GLN A 162      20.270  58.250  44.530  1.00  0.00           H  
ATOM   1722  N   GLY A 163      16.690  55.460  49.680  1.00  0.00           N  
ATOM   1723  CA  GLY A 163      16.160  54.230  50.270  1.00  0.00           C  
ATOM   1724  C   GLY A 163      16.960  52.950  50.000  1.00  0.00           C  
ATOM   1725  O   GLY A 163      18.020  53.040  49.340  1.00  0.00           O  
ATOM   1726  H   GLY A 163      16.560  55.510  48.690  1.00  0.00           H  
ATOM   1727  N   ASN A 164      16.610  51.870  50.690  1.00  0.00           N  
ATOM   1728  CA  ASN A 164      17.060  50.430  50.540  1.00  0.00           C  
ATOM   1729  C   ASN A 164      18.490  50.060  50.720  1.00  0.00           C  
ATOM   1730  O   ASN A 164      18.940  48.940  50.400  1.00  0.00           O  
ATOM   1731  CB  ASN A 164      16.300  49.680  49.460  1.00  0.00           C  
ATOM   1732  CG  ASN A 164      14.860  49.510  49.900  1.00  0.00           C  
ATOM   1733  ND2 ASN A 164      14.360  48.360  50.180  1.00  0.00           N  
ATOM   1734  OD1 ASN A 164      14.200  50.490  49.790  1.00  0.00           O  
ATOM   1735  H   ASN A 164      15.930  51.980  51.420  1.00  0.00           H  
ATOM   1736 1HD2 ASN A 164      14.960  47.560  50.080  1.00  0.00           H  
ATOM   1737 2HD2 ASN A 164      13.380  48.170  50.270  1.00  0.00           H  
ATOM   1738  N   THR A 165      19.280  50.920  51.350  1.00  0.00           N  
ATOM   1739  CA  THR A 165      20.750  50.770  51.310  1.00  0.00           C  
ATOM   1740  C   THR A 165      21.520  49.850  52.170  1.00  0.00           C  
ATOM   1741  O   THR A 165      22.740  49.770  52.140  1.00  0.00           O  
ATOM   1742  CB  THR A 165      21.450  52.120  51.290  1.00  0.00           C  
ATOM   1743  CG2 THR A 165      21.130  53.110  50.100  1.00  0.00           C  
ATOM   1744  OG1 THR A 165      21.380  52.820  52.500  1.00  0.00           O  
ATOM   1745  H   THR A 165      18.940  51.510  52.090  1.00  0.00           H  
ATOM   1746  HG1 THR A 165      20.440  53.030  52.790  1.00  0.00           H  
ATOM   1747  N   GLU A 166      20.860  48.980  52.860  1.00  0.00           N  
ATOM   1748  CA  GLU A 166      21.540  48.200  53.860  1.00  0.00           C  
ATOM   1749  C   GLU A 166      21.980  46.820  53.370  1.00  0.00           C  
ATOM   1750  O   GLU A 166      21.200  45.910  53.420  1.00  0.00           O  
ATOM   1751  CB  GLU A 166      20.620  48.120  55.160  1.00  0.00           C  
ATOM   1752  CG  GLU A 166      20.560  49.590  55.650  1.00  0.00           C  
ATOM   1753  CD  GLU A 166      19.720  49.500  56.900  1.00  0.00           C  
ATOM   1754  OE1 GLU A 166      20.060  48.700  57.780  1.00  0.00           O  
ATOM   1755  OE2 GLU A 166      18.720  50.240  57.040  1.00  0.00           O1-
ATOM   1756  H   GLU A 166      20.160  48.450  52.380  1.00  0.00           H  
ATOM   1757  N   ARG A 167      23.210  46.750  52.910  1.00  0.00           N  
ATOM   1758  CA  ARG A 167      23.890  45.530  52.430  1.00  0.00           C  
ATOM   1759  C   ARG A 167      25.370  45.400  52.950  1.00  0.00           C  
ATOM   1760  O   ARG A 167      25.880  46.250  53.640  1.00  0.00           O  
ATOM   1761  CB  ARG A 167      23.960  45.550  50.850  1.00  0.00           C  
ATOM   1762  CG  ARG A 167      24.710  46.630  50.100  1.00  0.00           C  
ATOM   1763  CD  ARG A 167      24.180  46.550  48.700  1.00  0.00           C  
ATOM   1764  NE  ARG A 167      24.820  47.590  47.880  1.00  0.00           N  
ATOM   1765  CZ  ARG A 167      24.030  48.320  47.010  1.00  0.00           C  
ATOM   1766  NH1 ARG A 167      22.700  48.390  47.210  1.00  0.00           N1+
ATOM   1767  NH2 ARG A 167      24.620  49.310  46.330  1.00  0.00           N  
ATOM   1768  H   ARG A 167      23.870  47.390  53.290  1.00  0.00           H  
ATOM   1769  HE  ARG A 167      25.810  47.750  47.930  1.00  0.00           H  
ATOM   1770 1HH1 ARG A 167      22.060  48.040  47.890  1.00  0.00           H  
ATOM   1771 2HH1 ARG A 167      22.210  48.970  46.560  1.00  0.00           H  
ATOM   1772 1HH2 ARG A 167      25.440  49.830  46.550  1.00  0.00           H  
ATOM   1773 2HH2 ARG A 167      24.300  49.440  45.390  1.00  0.00           H  
ATOM   1774  N   THR A 168      26.080  44.360  52.480  1.00  0.00           N  
ATOM   1775  CA  THR A 168      27.470  44.070  53.010  1.00  0.00           C  
ATOM   1776  C   THR A 168      28.510  43.790  51.920  1.00  0.00           C  
ATOM   1777  O   THR A 168      28.130  43.450  50.820  1.00  0.00           O  
ATOM   1778  CB  THR A 168      27.400  42.890  54.020  1.00  0.00           C  
ATOM   1779  CG2 THR A 168      26.420  43.110  55.160  1.00  0.00           C  
ATOM   1780  OG1 THR A 168      26.860  41.740  53.270  1.00  0.00           O  
ATOM   1781  H   THR A 168      25.700  43.630  51.910  1.00  0.00           H  
ATOM   1782  HG1 THR A 168      26.630  41.040  53.940  1.00  0.00           H  
ATOM   1783  N   VAL A 169      29.830  44.070  52.220  1.00  0.00           N  
ATOM   1784  CA  VAL A 169      30.840  43.730  51.250  1.00  0.00           C  
ATOM   1785  C   VAL A 169      31.730  42.690  51.940  1.00  0.00           C  
ATOM   1786  O   VAL A 169      32.070  42.900  53.140  1.00  0.00           O  
ATOM   1787  CB  VAL A 169      31.500  45.000  50.760  1.00  0.00           C  
ATOM   1788  CG1 VAL A 169      32.710  44.580  49.810  1.00  0.00           C  
ATOM   1789  CG2 VAL A 169      30.570  45.860  49.930  1.00  0.00           C  
ATOM   1790  H   VAL A 169      30.060  44.600  53.030  1.00  0.00           H  
ATOM   1791  N   TRP A 170      32.160  41.780  51.080  1.00  0.00           N  
ATOM   1792  CA  TRP A 170      32.950  40.600  51.550  1.00  0.00           C  
ATOM   1793  C   TRP A 170      34.380  40.360  51.040  1.00  0.00           C  
ATOM   1794  O   TRP A 170      34.710  40.500  49.880  1.00  0.00           O  
ATOM   1795  CB  TRP A 170      32.110  39.320  51.300  1.00  0.00           C  
ATOM   1796  CG  TRP A 170      31.480  38.670  52.590  1.00  0.00           C  
ATOM   1797  CD1 TRP A 170      30.410  39.070  53.220  1.00  0.00           C  
ATOM   1798  CD2 TRP A 170      32.020  37.630  53.380  1.00  0.00           C  
ATOM   1799  CE2 TRP A 170      31.320  37.620  54.550  1.00  0.00           C  
ATOM   1800  CE3 TRP A 170      33.140  36.820  53.200  1.00  0.00           C  
ATOM   1801  NE1 TRP A 170      30.380  38.590  54.470  1.00  0.00           N  
ATOM   1802  CZ2 TRP A 170      31.810  36.900  55.640  1.00  0.00           C  
ATOM   1803  CZ3 TRP A 170      33.650  36.090  54.290  1.00  0.00           C  
ATOM   1804  CH2 TRP A 170      32.960  36.150  55.490  1.00  0.00           C  
ATOM   1805  H   TRP A 170      31.990  41.770  50.100  1.00  0.00           H  
ATOM   1806  HD1 TRP A 170      29.560  39.540  52.720  1.00  0.00           H  
ATOM   1807  HE1 TRP A 170      29.920  39.040  55.240  1.00  0.00           H  
ATOM   1808  HE3 TRP A 170      33.720  36.910  52.280  1.00  0.00           H  
ATOM   1809  HZ2 TRP A 170      31.510  37.150  56.660  1.00  0.00           H  
ATOM   1810  HZ3 TRP A 170      34.540  35.480  54.170  1.00  0.00           H  
ATOM   1811  HH2 TRP A 170      33.240  35.390  56.220  1.00  0.00           H  
ATOM   1812  N   GLN A 171      35.290  40.130  52.000  1.00  0.00           N  
ATOM   1813  CA  GLN A 171      36.700  39.970  51.650  1.00  0.00           C  
ATOM   1814  C   GLN A 171      37.290  38.720  52.260  1.00  0.00           C  
ATOM   1815  O   GLN A 171      36.910  38.330  53.370  1.00  0.00           O  
ATOM   1816  CB  GLN A 171      37.450  41.210  52.090  1.00  0.00           C  
ATOM   1817  CG  GLN A 171      38.850  41.200  51.530  1.00  0.00           C  
ATOM   1818  CD  GLN A 171      39.750  42.330  51.970  1.00  0.00           C  
ATOM   1819  NE2 GLN A 171      39.860  43.470  51.340  1.00  0.00           N  
ATOM   1820  OE1 GLN A 171      40.600  42.170  52.890  1.00  0.00           O  
ATOM   1821  H   GLN A 171      35.030  39.820  52.910  1.00  0.00           H  
ATOM   1822 1HE2 GLN A 171      39.210  43.780  50.650  1.00  0.00           H  
ATOM   1823 2HE2 GLN A 171      40.690  44.000  51.500  1.00  0.00           H  
ATOM   1824  N   TYR A 172      38.110  38.120  51.530  1.00  0.00           N  
ATOM   1825  CA  TYR A 172      38.950  37.000  51.890  1.00  0.00           C  
ATOM   1826  C   TYR A 172      40.460  37.230  51.790  1.00  0.00           C  
ATOM   1827  O   TYR A 172      41.100  37.300  50.720  1.00  0.00           O  
ATOM   1828  CB  TYR A 172      38.770  35.740  51.070  1.00  0.00           C  
ATOM   1829  CG  TYR A 172      37.320  35.230  51.010  1.00  0.00           C  
ATOM   1830  CD1 TYR A 172      36.280  35.800  50.290  1.00  0.00           C  
ATOM   1831  CD2 TYR A 172      36.920  34.150  51.800  1.00  0.00           C  
ATOM   1832  CE1 TYR A 172      34.930  35.360  50.380  1.00  0.00           C  
ATOM   1833  CE2 TYR A 172      35.630  33.680  51.950  1.00  0.00           C  
ATOM   1834  CZ  TYR A 172      34.650  34.250  51.110  1.00  0.00           C  
ATOM   1835  OH  TYR A 172      33.340  33.830  51.260  1.00  0.00           O  
ATOM   1836  H   TYR A 172      38.290  38.350  50.580  1.00  0.00           H  
ATOM   1837  HD1 TYR A 172      36.400  36.720  49.730  1.00  0.00           H  
ATOM   1838  HD2 TYR A 172      37.700  33.780  52.470  1.00  0.00           H  
ATOM   1839  HE1 TYR A 172      34.170  36.110  50.160  1.00  0.00           H  
ATOM   1840  HE2 TYR A 172      35.300  33.040  52.770  1.00  0.00           H  
ATOM   1841  HH  TYR A 172      33.330  32.830  51.310  1.00  0.00           H  
ATOM   1842  N   HIS A 173      41.050  37.740  52.790  1.00  0.00           N  
ATOM   1843  CA  HIS A 173      42.520  38.100  52.730  1.00  0.00           C  
ATOM   1844  C   HIS A 173      43.490  36.890  52.910  1.00  0.00           C  
ATOM   1845  O   HIS A 173      43.440  36.260  53.980  1.00  0.00           O  
ATOM   1846  CB  HIS A 173      42.710  39.330  53.630  1.00  0.00           C  
ATOM   1847  CG  HIS A 173      43.690  40.270  53.010  1.00  0.00           C  
ATOM   1848  CD2 HIS A 173      43.670  40.930  51.850  1.00  0.00           C  
ATOM   1849  ND1 HIS A 173      44.930  40.340  53.470  1.00  0.00           N  
ATOM   1850  CE1 HIS A 173      45.710  41.030  52.600  1.00  0.00           C  
ATOM   1851  NE2 HIS A 173      44.910  41.380  51.560  1.00  0.00           N  
ATOM   1852  H   HIS A 173      40.570  37.600  53.660  1.00  0.00           H  
ATOM   1853  HD2 HIS A 173      42.830  40.800  51.160  1.00  0.00           H  
ATOM   1854  HE1 HIS A 173      46.800  41.010  52.600  1.00  0.00           H  
ATOM   1855  HE2 HIS A 173      45.250  41.950  50.810  1.00  0.00           H  
ATOM   1856  N   PHE A 174      44.530  36.710  52.100  1.00  0.00           N  
ATOM   1857  CA  PHE A 174      45.420  35.510  52.280  1.00  0.00           C  
ATOM   1858  C   PHE A 174      46.680  35.760  53.150  1.00  0.00           C  
ATOM   1859  O   PHE A 174      47.690  36.340  52.710  1.00  0.00           O  
ATOM   1860  CB  PHE A 174      45.780  35.000  50.860  1.00  0.00           C  
ATOM   1861  CG  PHE A 174      46.190  33.530  50.920  1.00  0.00           C  
ATOM   1862  CD1 PHE A 174      45.240  32.510  50.840  1.00  0.00           C  
ATOM   1863  CD2 PHE A 174      47.540  33.140  50.960  1.00  0.00           C  
ATOM   1864  CE1 PHE A 174      45.580  31.170  50.760  1.00  0.00           C  
ATOM   1865  CE2 PHE A 174      47.830  31.800  50.800  1.00  0.00           C  
ATOM   1866  CZ  PHE A 174      46.870  30.780  50.710  1.00  0.00           C  
ATOM   1867  H   PHE A 174      44.670  37.310  51.310  1.00  0.00           H  
ATOM   1868  HD1 PHE A 174      44.200  32.830  50.930  1.00  0.00           H  
ATOM   1869  HD2 PHE A 174      48.330  33.890  50.960  1.00  0.00           H  
ATOM   1870  HE1 PHE A 174      44.780  30.440  50.760  1.00  0.00           H  
ATOM   1871  HE2 PHE A 174      48.890  31.540  50.730  1.00  0.00           H  
ATOM   1872  HZ  PHE A 174      47.130  29.770  50.400  1.00  0.00           H  
ATOM   1873  N   ARG A 175      46.750  35.170  54.280  1.00  0.00           N  
ATOM   1874  CA  ARG A 175      47.780  35.500  55.280  1.00  0.00           C  
ATOM   1875  C   ARG A 175      49.230  35.050  54.980  1.00  0.00           C  
ATOM   1876  O   ARG A 175      50.200  35.600  55.570  1.00  0.00           O  
ATOM   1877  CB  ARG A 175      47.290  34.880  56.590  1.00  0.00           C  
ATOM   1878  CG  ARG A 175      46.180  35.770  57.160  1.00  0.00           C  
ATOM   1879  CD  ARG A 175      45.950  35.320  58.630  1.00  0.00           C  
ATOM   1880  NE  ARG A 175      44.780  36.110  59.080  1.00  0.00           N  
ATOM   1881  CZ  ARG A 175      44.310  35.940  60.270  1.00  0.00           C  
ATOM   1882  NH1 ARG A 175      44.740  35.040  61.200  1.00  0.00           N1+
ATOM   1883  NH2 ARG A 175      43.220  36.590  60.640  1.00  0.00           N  
ATOM   1884  H   ARG A 175      46.080  34.490  54.590  1.00  0.00           H  
ATOM   1885  HE  ARG A 175      44.180  36.630  58.460  1.00  0.00           H  
ATOM   1886 1HH1 ARG A 175      45.510  34.430  61.030  1.00  0.00           H  
ATOM   1887 2HH1 ARG A 175      44.280  34.850  62.070  1.00  0.00           H  
ATOM   1888 1HH2 ARG A 175      42.980  37.290  59.960  1.00  0.00           H  
ATOM   1889 2HH2 ARG A 175      42.590  36.430  61.400  1.00  0.00           H  
ATOM   1890  N   THR A 176      49.440  34.290  53.890  1.00  0.00           N  
ATOM   1891  CA  THR A 176      50.750  33.590  53.700  1.00  0.00           C  
ATOM   1892  C   THR A 176      51.340  33.620  52.240  1.00  0.00           C  
ATOM   1893  O   THR A 176      52.090  32.740  51.800  1.00  0.00           O  
ATOM   1894  CB  THR A 176      50.640  32.100  54.120  1.00  0.00           C  
ATOM   1895  CG2 THR A 176      50.930  32.010  55.650  1.00  0.00           C  
ATOM   1896  OG1 THR A 176      49.330  31.600  53.690  1.00  0.00           O  
ATOM   1897  H   THR A 176      48.650  33.860  53.460  1.00  0.00           H  
ATOM   1898  HG1 THR A 176      49.020  30.950  54.380  1.00  0.00           H  
ATOM   1899  N   TRP A 177      51.060  34.760  51.650  1.00  0.00           N  
ATOM   1900  CA  TRP A 177      51.360  35.120  50.200  1.00  0.00           C  
ATOM   1901  C   TRP A 177      52.620  36.010  50.110  1.00  0.00           C  
ATOM   1902  O   TRP A 177      52.630  37.030  50.720  1.00  0.00           O  
ATOM   1903  CB  TRP A 177      50.050  35.670  49.500  1.00  0.00           C  
ATOM   1904  CG  TRP A 177      50.240  35.600  48.000  1.00  0.00           C  
ATOM   1905  CD1 TRP A 177      51.070  36.300  47.190  1.00  0.00           C  
ATOM   1906  CD2 TRP A 177      49.550  34.810  47.150  1.00  0.00           C  
ATOM   1907  CE2 TRP A 177      50.070  34.960  45.870  1.00  0.00           C  
ATOM   1908  CE3 TRP A 177      48.660  33.750  47.450  1.00  0.00           C  
ATOM   1909  NE1 TRP A 177      51.010  35.910  45.920  1.00  0.00           N  
ATOM   1910  CZ2 TRP A 177      49.650  34.070  44.910  1.00  0.00           C  
ATOM   1911  CZ3 TRP A 177      48.270  32.890  46.470  1.00  0.00           C  
ATOM   1912  CH2 TRP A 177      48.810  33.030  45.190  1.00  0.00           C  
ATOM   1913  H   TRP A 177      50.450  35.400  52.120  1.00  0.00           H  
ATOM   1914  HD1 TRP A 177      51.720  37.110  47.510  1.00  0.00           H  
ATOM   1915  HE1 TRP A 177      51.800  35.950  45.310  1.00  0.00           H  
ATOM   1916  HE3 TRP A 177      48.180  33.610  48.420  1.00  0.00           H  
ATOM   1917  HZ2 TRP A 177      50.010  34.200  43.890  1.00  0.00           H  
ATOM   1918  HZ3 TRP A 177      47.490  32.130  46.520  1.00  0.00           H  
ATOM   1919  HH2 TRP A 177      48.410  32.460  44.350  1.00  0.00           H  
ATOM   1920  N   PRO A 178      53.800  35.470  49.680  1.00  0.00           N  
ATOM   1921  CA  PRO A 178      55.080  36.250  49.630  1.00  0.00           C  
ATOM   1922  C   PRO A 178      54.990  37.500  48.720  1.00  0.00           C  
ATOM   1923  O   PRO A 178      53.930  37.770  48.240  1.00  0.00           O  
ATOM   1924  CB  PRO A 178      56.210  35.230  49.380  1.00  0.00           C  
ATOM   1925  CG  PRO A 178      55.380  34.190  48.600  1.00  0.00           C  
ATOM   1926  CD  PRO A 178      53.970  34.120  49.160  1.00  0.00           C  
ATOM   1927  N   ASP A 179      55.950  38.390  48.950  1.00  0.00           N  
ATOM   1928  CA  ASP A 179      56.050  39.580  48.060  1.00  0.00           C  
ATOM   1929  C   ASP A 179      56.380  39.240  46.560  1.00  0.00           C  
ATOM   1930  O   ASP A 179      55.710  39.580  45.640  1.00  0.00           O  
ATOM   1931  CB  ASP A 179      57.210  40.520  48.440  1.00  0.00           C  
ATOM   1932  CG  ASP A 179      57.370  40.760  49.890  1.00  0.00           C  
ATOM   1933  OD1 ASP A 179      57.940  39.900  50.580  1.00  0.00           O  
ATOM   1934  OD2 ASP A 179      57.040  41.870  50.350  1.00  0.00           O1-
ATOM   1935  H   ASP A 179      56.720  38.140  49.550  1.00  0.00           H  
ATOM   1936  N   HIS A 180      57.310  38.330  46.330  1.00  0.00           N  
ATOM   1937  CA  HIS A 180      57.500  37.850  44.960  1.00  0.00           C  
ATOM   1938  C   HIS A 180      57.210  36.320  44.760  1.00  0.00           C  
ATOM   1939  O   HIS A 180      57.760  35.420  45.390  1.00  0.00           O  
ATOM   1940  CB  HIS A 180      58.930  38.040  44.450  1.00  0.00           C  
ATOM   1941  CG  HIS A 180      59.590  39.340  44.650  1.00  0.00           C  
ATOM   1942  CD2 HIS A 180      59.130  40.600  44.590  1.00  0.00           C  
ATOM   1943  ND1 HIS A 180      60.860  39.420  44.880  1.00  0.00           N  
ATOM   1944  CE1 HIS A 180      61.190  40.730  44.960  1.00  0.00           C  
ATOM   1945  NE2 HIS A 180      60.110  41.460  44.720  1.00  0.00           N  
ATOM   1946  H   HIS A 180      57.850  37.950  47.080  1.00  0.00           H  
ATOM   1947  HD2 HIS A 180      58.100  40.960  44.650  1.00  0.00           H  
ATOM   1948  HE1 HIS A 180      62.200  41.110  44.860  1.00  0.00           H  
ATOM   1949  HE2 HIS A 180      60.050  42.420  44.430  1.00  0.00           H  
ATOM   1950  N   GLY A 181      56.460  36.140  43.680  1.00  0.00           N  
ATOM   1951  CA  GLY A 181      55.890  34.830  43.260  1.00  0.00           C  
ATOM   1952  C   GLY A 181      54.550  34.430  43.950  1.00  0.00           C  
ATOM   1953  O   GLY A 181      53.700  35.250  44.320  1.00  0.00           O  
ATOM   1954  H   GLY A 181      56.300  36.860  43.000  1.00  0.00           H  
ATOM   1955  N   VAL A 182      54.430  33.110  43.870  1.00  0.00           N  
ATOM   1956  CA  VAL A 182      53.310  32.210  44.360  1.00  0.00           C  
ATOM   1957  C   VAL A 182      54.000  31.010  45.100  1.00  0.00           C  
ATOM   1958  O   VAL A 182      55.140  30.720  44.830  1.00  0.00           O  
ATOM   1959  CB  VAL A 182      52.450  31.800  43.140  1.00  0.00           C  
ATOM   1960  CG1 VAL A 182      51.830  32.940  42.340  1.00  0.00           C  
ATOM   1961  CG2 VAL A 182      53.330  30.980  42.180  1.00  0.00           C  
ATOM   1962  H   VAL A 182      55.300  32.670  43.650  1.00  0.00           H  
ATOM   1963  N   PRO A 183      53.260  30.300  45.970  1.00  0.00           N  
ATOM   1964  CA  PRO A 183      53.570  28.960  46.400  1.00  0.00           C  
ATOM   1965  C   PRO A 183      53.480  27.860  45.390  1.00  0.00           C  
ATOM   1966  O   PRO A 183      53.230  28.120  44.210  1.00  0.00           O  
ATOM   1967  CB  PRO A 183      52.590  28.750  47.550  1.00  0.00           C  
ATOM   1968  CG  PRO A 183      52.610  30.150  48.230  1.00  0.00           C  
ATOM   1969  CD  PRO A 183      52.580  31.130  47.030  1.00  0.00           C  
ATOM   1970  N   SER A 184      53.830  26.620  45.810  1.00  0.00           N  
ATOM   1971  CA  SER A 184      53.800  25.500  44.910  1.00  0.00           C  
ATOM   1972  C   SER A 184      52.500  24.700  44.870  1.00  0.00           C  
ATOM   1973  O   SER A 184      51.950  24.500  43.860  1.00  0.00           O  
ATOM   1974  CB  SER A 184      54.930  24.490  45.370  1.00  0.00           C  
ATOM   1975  OG  SER A 184      55.330  23.560  44.340  1.00  0.00           O  
ATOM   1976  H   SER A 184      54.220  26.480  46.720  1.00  0.00           H  
ATOM   1977  HG  SER A 184      54.590  22.950  44.050  1.00  0.00           H  
ATOM   1978  N   ASP A 185      52.070  24.360  46.070  1.00  0.00           N  
ATOM   1979  CA  ASP A 185      50.800  23.590  46.170  1.00  0.00           C  
ATOM   1980  C   ASP A 185      49.600  24.370  45.580  1.00  0.00           C  
ATOM   1981  O   ASP A 185      49.330  25.530  46.010  1.00  0.00           O  
ATOM   1982  CB  ASP A 185      50.520  23.180  47.630  1.00  0.00           C  
ATOM   1983  CG  ASP A 185      49.250  22.350  47.940  1.00  0.00           C  
ATOM   1984  OD1 ASP A 185      48.880  22.060  49.100  1.00  0.00           O  
ATOM   1985  OD2 ASP A 185      48.600  21.900  46.930  1.00  0.00           O1-
ATOM   1986  H   ASP A 185      52.690  24.430  46.850  1.00  0.00           H  
ATOM   1987  N   PRO A 186      48.890  23.850  44.580  1.00  0.00           N  
ATOM   1988  CA  PRO A 186      47.600  24.480  44.140  1.00  0.00           C  
ATOM   1989  C   PRO A 186      46.410  24.510  45.160  1.00  0.00           C  
ATOM   1990  O   PRO A 186      45.750  25.540  45.250  1.00  0.00           O  
ATOM   1991  CB  PRO A 186      47.120  23.670  42.970  1.00  0.00           C  
ATOM   1992  CG  PRO A 186      48.460  23.180  42.400  1.00  0.00           C  
ATOM   1993  CD  PRO A 186      49.290  22.800  43.620  1.00  0.00           C  
ATOM   1994  N   GLY A 187      46.310  23.490  45.980  1.00  0.00           N  
ATOM   1995  CA  GLY A 187      45.040  23.100  46.650  1.00  0.00           C  
ATOM   1996  C   GLY A 187      44.440  24.180  47.550  1.00  0.00           C  
ATOM   1997  O   GLY A 187      43.270  24.510  47.500  1.00  0.00           O  
ATOM   1998  H   GLY A 187      47.060  22.890  46.260  1.00  0.00           H  
ATOM   1999  N   GLY A 188      45.260  24.680  48.470  1.00  0.00           N  
ATOM   2000  CA  GLY A 188      44.840  25.740  49.410  1.00  0.00           C  
ATOM   2001  C   GLY A 188      44.380  27.030  48.690  1.00  0.00           C  
ATOM   2002  O   GLY A 188      43.250  27.460  48.850  1.00  0.00           O  
ATOM   2003  H   GLY A 188      46.190  24.390  48.710  1.00  0.00           H  
ATOM   2004  N   VAL A 189      45.090  27.430  47.640  1.00  0.00           N  
ATOM   2005  CA  VAL A 189      44.760  28.520  46.760  1.00  0.00           C  
ATOM   2006  C   VAL A 189      43.440  28.250  46.110  1.00  0.00           C  
ATOM   2007  O   VAL A 189      42.510  29.080  46.060  1.00  0.00           O  
ATOM   2008  CB  VAL A 189      45.950  28.740  45.780  1.00  0.00           C  
ATOM   2009  CG1 VAL A 189      45.740  30.010  44.940  1.00  0.00           C  
ATOM   2010  CG2 VAL A 189      47.280  28.870  46.530  1.00  0.00           C  
ATOM   2011  H   VAL A 189      46.020  27.050  47.580  1.00  0.00           H  
ATOM   2012  N   LEU A 190      43.370  27.050  45.590  1.00  0.00           N  
ATOM   2013  CA  LEU A 190      42.060  26.650  44.940  1.00  0.00           C  
ATOM   2014  C   LEU A 190      40.750  26.530  45.750  1.00  0.00           C  
ATOM   2015  O   LEU A 190      39.700  26.970  45.310  1.00  0.00           O  
ATOM   2016  CB  LEU A 190      42.260  25.320  44.260  1.00  0.00           C  
ATOM   2017  CG  LEU A 190      42.690  25.340  42.770  1.00  0.00           C  
ATOM   2018  CD1 LEU A 190      43.770  26.230  42.420  1.00  0.00           C  
ATOM   2019  CD2 LEU A 190      42.980  23.920  42.190  1.00  0.00           C  
ATOM   2020  H   LEU A 190      44.120  26.390  45.670  1.00  0.00           H  
ATOM   2021  N   ASP A 191      40.940  26.150  46.980  1.00  0.00           N  
ATOM   2022  CA  ASP A 191      40.000  26.300  48.090  1.00  0.00           C  
ATOM   2023  C   ASP A 191      39.440  27.720  48.380  1.00  0.00           C  
ATOM   2024  O   ASP A 191      38.290  28.030  48.190  1.00  0.00           O  
ATOM   2025  CB  ASP A 191      40.730  25.820  49.380  1.00  0.00           C  
ATOM   2026  CG  ASP A 191      39.740  25.790  50.570  1.00  0.00           C  
ATOM   2027  OD1 ASP A 191      39.070  24.810  50.710  1.00  0.00           O  
ATOM   2028  OD2 ASP A 191      39.730  26.760  51.260  1.00  0.00           O1-
ATOM   2029  H   ASP A 191      41.830  25.790  47.270  1.00  0.00           H  
ATOM   2030  N   PHE A 192      40.440  28.590  48.540  1.00  0.00           N  
ATOM   2031  CA  PHE A 192      40.240  30.070  48.510  1.00  0.00           C  
ATOM   2032  C   PHE A 192      39.630  30.730  47.270  1.00  0.00           C  
ATOM   2033  O   PHE A 192      38.600  31.390  47.270  1.00  0.00           O  
ATOM   2034  CB  PHE A 192      41.690  30.530  48.770  1.00  0.00           C  
ATOM   2035  CG  PHE A 192      42.060  32.000  48.520  1.00  0.00           C  
ATOM   2036  CD1 PHE A 192      41.620  32.980  49.420  1.00  0.00           C  
ATOM   2037  CD2 PHE A 192      42.840  32.440  47.440  1.00  0.00           C  
ATOM   2038  CE1 PHE A 192      41.910  34.330  49.220  1.00  0.00           C  
ATOM   2039  CE2 PHE A 192      43.180  33.760  47.300  1.00  0.00           C  
ATOM   2040  CZ  PHE A 192      42.670  34.760  48.160  1.00  0.00           C  
ATOM   2041  H   PHE A 192      41.400  28.330  48.630  1.00  0.00           H  
ATOM   2042  HD1 PHE A 192      41.040  32.700  50.300  1.00  0.00           H  
ATOM   2043  HD2 PHE A 192      43.050  31.670  46.690  1.00  0.00           H  
ATOM   2044  HE1 PHE A 192      41.440  35.080  49.870  1.00  0.00           H  
ATOM   2045  HE2 PHE A 192      43.830  34.090  46.480  1.00  0.00           H  
ATOM   2046  HZ  PHE A 192      42.870  35.830  48.050  1.00  0.00           H  
ATOM   2047  N   LEU A 193      40.040  30.230  46.070  1.00  0.00           N  
ATOM   2048  CA  LEU A 193      39.340  30.500  44.800  1.00  0.00           C  
ATOM   2049  C   LEU A 193      37.890  29.930  44.730  1.00  0.00           C  
ATOM   2050  O   LEU A 193      36.980  30.680  44.400  1.00  0.00           O  
ATOM   2051  CB  LEU A 193      40.190  30.090  43.590  1.00  0.00           C  
ATOM   2052  CG  LEU A 193      41.480  30.920  43.580  1.00  0.00           C  
ATOM   2053  CD1 LEU A 193      42.700  30.380  42.930  1.00  0.00           C  
ATOM   2054  CD2 LEU A 193      41.280  32.320  43.070  1.00  0.00           C  
ATOM   2055  H   LEU A 193      40.980  29.920  45.920  1.00  0.00           H  
ATOM   2056  N   GLU A 194      37.660  28.730  45.250  1.00  0.00           N  
ATOM   2057  CA  GLU A 194      36.310  28.170  45.300  1.00  0.00           C  
ATOM   2058  C   GLU A 194      35.180  29.000  45.900  1.00  0.00           C  
ATOM   2059  O   GLU A 194      34.220  29.290  45.200  1.00  0.00           O  
ATOM   2060  CB  GLU A 194      36.470  26.790  45.900  1.00  0.00           C  
ATOM   2061  CG  GLU A 194      35.230  25.940  45.860  1.00  0.00           C  
ATOM   2062  CD  GLU A 194      35.020  25.110  44.500  1.00  0.00           C  
ATOM   2063  OE1 GLU A 194      36.040  24.800  43.850  1.00  0.00           O  
ATOM   2064  OE2 GLU A 194      33.840  25.030  44.120  1.00  0.00           O1-
ATOM   2065  H   GLU A 194      38.410  28.070  45.300  1.00  0.00           H  
ATOM   2066  N   GLU A 195      35.520  29.510  47.050  1.00  0.00           N  
ATOM   2067  CA  GLU A 195      34.620  30.380  47.840  1.00  0.00           C  
ATOM   2068  C   GLU A 195      33.720  31.490  47.310  1.00  0.00           C  
ATOM   2069  O   GLU A 195      32.540  31.620  47.650  1.00  0.00           O  
ATOM   2070  CB  GLU A 195      35.230  30.780  49.200  1.00  0.00           C  
ATOM   2071  CG  GLU A 195      35.030  29.810  50.340  1.00  0.00           C  
ATOM   2072  CD  GLU A 195      33.730  30.080  51.130  1.00  0.00           C  
ATOM   2073  OE1 GLU A 195      32.800  29.240  50.980  1.00  0.00           O  
ATOM   2074  OE2 GLU A 195      33.630  31.200  51.760  1.00  0.00           O1-
ATOM   2075  H   GLU A 195      36.190  29.050  47.630  1.00  0.00           H  
ATOM   2076  N   VAL A 196      34.270  32.250  46.390  1.00  0.00           N  
ATOM   2077  CA  VAL A 196      33.570  33.400  45.690  1.00  0.00           C  
ATOM   2078  C   VAL A 196      32.310  32.890  44.940  1.00  0.00           C  
ATOM   2079  O   VAL A 196      31.200  33.450  45.030  1.00  0.00           O  
ATOM   2080  CB  VAL A 196      34.480  34.020  44.600  1.00  0.00           C  
ATOM   2081  CG1 VAL A 196      33.920  35.290  43.870  1.00  0.00           C  
ATOM   2082  CG2 VAL A 196      35.830  34.560  45.210  1.00  0.00           C  
ATOM   2083  H   VAL A 196      35.220  32.280  46.100  1.00  0.00           H  
ATOM   2084  N   HIS A 197      32.360  31.680  44.410  1.00  0.00           N  
ATOM   2085  CA  HIS A 197      31.420  31.240  43.430  1.00  0.00           C  
ATOM   2086  C   HIS A 197      30.000  31.010  43.940  1.00  0.00           C  
ATOM   2087  O   HIS A 197      29.030  31.610  43.490  1.00  0.00           O  
ATOM   2088  CB  HIS A 197      31.990  29.980  42.680  1.00  0.00           C  
ATOM   2089  CG  HIS A 197      31.050  29.450  41.580  1.00  0.00           C  
ATOM   2090  CD2 HIS A 197      30.290  28.380  41.750  1.00  0.00           C  
ATOM   2091  ND1 HIS A 197      30.990  29.900  40.340  1.00  0.00           N  
ATOM   2092  CE1 HIS A 197      30.150  29.140  39.790  1.00  0.00           C  
ATOM   2093  NE2 HIS A 197      29.650  28.190  40.620  1.00  0.00           N  
ATOM   2094  H   HIS A 197      33.030  31.020  44.760  1.00  0.00           H  
ATOM   2095  HD2 HIS A 197      30.340  27.750  42.640  1.00  0.00           H  
ATOM   2096  HE1 HIS A 197      29.820  29.230  38.750  1.00  0.00           H  
ATOM   2097  HE2 HIS A 197      29.110  27.400  40.320  1.00  0.00           H  
ATOM   2098  N   HIS A 198      29.930  30.350  45.080  1.00  0.00           N  
ATOM   2099  CA  HIS A 198      28.810  30.240  45.990  1.00  0.00           C  
ATOM   2100  C   HIS A 198      28.060  31.530  46.380  1.00  0.00           C  
ATOM   2101  O   HIS A 198      26.860  31.730  46.190  1.00  0.00           O  
ATOM   2102  CB  HIS A 198      29.120  29.360  47.130  1.00  0.00           C  
ATOM   2103  CG  HIS A 198      29.940  28.150  46.720  1.00  0.00           C  
ATOM   2104  CD2 HIS A 198      29.420  27.060  46.310  1.00  0.00           C  
ATOM   2105  ND1 HIS A 198      31.180  28.190  46.480  1.00  0.00           N  
ATOM   2106  CE1 HIS A 198      31.570  27.010  45.960  1.00  0.00           C  
ATOM   2107  NE2 HIS A 198      30.450  26.340  45.780  1.00  0.00           N  
ATOM   2108  H   HIS A 198      30.780  29.870  45.320  1.00  0.00           H  
ATOM   2109  HD2 HIS A 198      28.390  26.710  46.350  1.00  0.00           H  
ATOM   2110  HE1 HIS A 198      32.540  26.630  45.620  1.00  0.00           H  
ATOM   2111  HE2 HIS A 198      30.380  25.380  45.490  1.00  0.00           H  
ATOM   2112  N   LYS A 199      28.850  32.380  47.010  1.00  0.00           N  
ATOM   2113  CA  LYS A 199      28.570  33.780  47.350  1.00  0.00           C  
ATOM   2114  C   LYS A 199      27.940  34.660  46.270  1.00  0.00           C  
ATOM   2115  O   LYS A 199      26.700  34.860  46.360  1.00  0.00           O  
ATOM   2116  CB  LYS A 199      29.840  34.310  47.990  1.00  0.00           C  
ATOM   2117  CG  LYS A 199      29.590  35.520  48.870  1.00  0.00           C  
ATOM   2118  CD  LYS A 199      30.740  35.430  49.850  1.00  0.00           C  
ATOM   2119  CE  LYS A 199      30.210  34.770  51.150  1.00  0.00           C  
ATOM   2120  NZ  LYS A 199      31.210  34.960  52.150  1.00  0.00           N1+
ATOM   2121  H   LYS A 199      29.620  32.040  47.550  1.00  0.00           H  
ATOM   2122  HZ1 LYS A 199      32.080  34.570  51.850  1.00  0.00           H  
ATOM   2123  HZ2 LYS A 199      31.360  35.890  52.470  1.00  0.00           H  
ATOM   2124  HZ3 LYS A 199      30.950  34.490  52.990  1.00  0.00           H  
ATOM   2125  N   GLN A 200      28.650  34.890  45.140  1.00  0.00           N  
ATOM   2126  CA  GLN A 200      28.040  35.480  43.890  1.00  0.00           C  
ATOM   2127  C   GLN A 200      26.730  34.870  43.360  1.00  0.00           C  
ATOM   2128  O   GLN A 200      25.740  35.550  43.020  1.00  0.00           O  
ATOM   2129  CB  GLN A 200      29.130  35.620  42.830  1.00  0.00           C  
ATOM   2130  CG  GLN A 200      30.040  36.800  43.190  1.00  0.00           C  
ATOM   2131  CD  GLN A 200      29.570  38.220  42.730  1.00  0.00           C  
ATOM   2132  NE2 GLN A 200      29.180  38.410  41.460  1.00  0.00           N  
ATOM   2133  OE1 GLN A 200      29.780  39.220  43.370  1.00  0.00           O  
ATOM   2134  H   GLN A 200      29.560  34.490  45.080  1.00  0.00           H  
ATOM   2135 1HE2 GLN A 200      29.310  37.680  40.790  1.00  0.00           H  
ATOM   2136 2HE2 GLN A 200      28.790  39.280  41.130  1.00  0.00           H  
ATOM   2137  N   GLU A 201      26.760  33.520  43.190  1.00  0.00           N  
ATOM   2138  CA  GLU A 201      25.500  32.710  42.900  1.00  0.00           C  
ATOM   2139  C   GLU A 201      24.260  32.910  43.840  1.00  0.00           C  
ATOM   2140  O   GLU A 201      23.150  33.240  43.490  1.00  0.00           O  
ATOM   2141  CB  GLU A 201      25.910  31.210  42.790  1.00  0.00           C  
ATOM   2142  CG  GLU A 201      26.490  30.770  41.460  1.00  0.00           C  
ATOM   2143  CD  GLU A 201      25.360  30.410  40.540  1.00  0.00           C  
ATOM   2144  OE1 GLU A 201      25.220  31.140  39.550  1.00  0.00           O  
ATOM   2145  OE2 GLU A 201      24.910  29.310  40.640  1.00  0.00           O1-
ATOM   2146  H   GLU A 201      27.560  32.940  43.390  1.00  0.00           H  
ATOM   2147  N   SER A 202      24.460  32.940  45.150  1.00  0.00           N  
ATOM   2148  CA  SER A 202      23.420  33.180  46.150  1.00  0.00           C  
ATOM   2149  C   SER A 202      22.990  34.600  46.480  1.00  0.00           C  
ATOM   2150  O   SER A 202      21.820  34.850  46.730  1.00  0.00           O  
ATOM   2151  CB  SER A 202      23.640  32.270  47.340  1.00  0.00           C  
ATOM   2152  OG  SER A 202      24.930  32.520  47.860  1.00  0.00           O  
ATOM   2153  H   SER A 202      25.410  33.130  45.410  1.00  0.00           H  
ATOM   2154  HG  SER A 202      25.560  31.870  47.440  1.00  0.00           H  
ATOM   2155  N   ILE A 203      23.940  35.560  46.410  1.00  0.00           N  
ATOM   2156  CA  ILE A 203      23.610  36.980  46.460  1.00  0.00           C  
ATOM   2157  C   ILE A 203      22.830  37.410  45.230  1.00  0.00           C  
ATOM   2158  O   ILE A 203      23.470  37.800  44.250  1.00  0.00           O  
ATOM   2159  CB  ILE A 203      24.860  37.830  46.900  1.00  0.00           C  
ATOM   2160  CG1 ILE A 203      25.500  37.150  48.080  1.00  0.00           C  
ATOM   2161  CG2 ILE A 203      24.280  39.170  47.330  1.00  0.00           C  
ATOM   2162  CD  ILE A 203      26.870  37.730  48.180  1.00  0.00           C  
ATOM   2163  H   ILE A 203      24.920  35.380  46.450  1.00  0.00           H  
ATOM   2164  N   MET A 204      21.510  37.650  45.380  1.00  0.00           N  
ATOM   2165  CA  MET A 204      20.710  38.130  44.300  1.00  0.00           C  
ATOM   2166  C   MET A 204      21.030  39.550  43.930  1.00  0.00           C  
ATOM   2167  O   MET A 204      21.570  40.350  44.740  1.00  0.00           O  
ATOM   2168  CB  MET A 204      19.240  37.990  44.670  1.00  0.00           C  
ATOM   2169  CG  MET A 204      18.760  36.610  44.390  1.00  0.00           C  
ATOM   2170  SD  MET A 204      18.940  36.120  42.630  1.00  0.00           S  
ATOM   2171  CE  MET A 204      17.920  34.620  42.800  1.00  0.00           C  
ATOM   2172  H   MET A 204      21.230  37.520  46.330  1.00  0.00           H  
ATOM   2173  N   ASP A 205      20.890  39.760  42.630  1.00  0.00           N  
ATOM   2174  CA  ASP A 205      21.270  41.010  42.070  1.00  0.00           C  
ATOM   2175  C   ASP A 205      22.740  41.450  42.150  1.00  0.00           C  
ATOM   2176  O   ASP A 205      23.070  42.580  41.720  1.00  0.00           O  
ATOM   2177  CB  ASP A 205      20.390  42.200  42.610  1.00  0.00           C  
ATOM   2178  CG  ASP A 205      18.900  42.130  42.420  1.00  0.00           C  
ATOM   2179  OD1 ASP A 205      18.390  42.690  41.430  1.00  0.00           O  
ATOM   2180  OD2 ASP A 205      18.130  41.670  43.230  1.00  0.00           O1-
ATOM   2181  H   ASP A 205      20.440  39.100  42.020  1.00  0.00           H  
ATOM   2182  N   ALA A 206      23.670  40.730  42.810  1.00  0.00           N  
ATOM   2183  CA  ALA A 206      25.070  41.150  42.990  1.00  0.00           C  
ATOM   2184  C   ALA A 206      25.790  41.400  41.660  1.00  0.00           C  
ATOM   2185  O   ALA A 206      25.630  40.690  40.670  1.00  0.00           O  
ATOM   2186  CB  ALA A 206      25.790  40.040  43.660  1.00  0.00           C  
ATOM   2187  H   ALA A 206      23.400  39.820  43.140  1.00  0.00           H  
ATOM   2188  N   GLY A 207      26.480  42.540  41.670  1.00  0.00           N  
ATOM   2189  CA  GLY A 207      27.240  43.040  40.480  1.00  0.00           C  
ATOM   2190  C   GLY A 207      28.490  42.220  40.100  1.00  0.00           C  
ATOM   2191  O   GLY A 207      28.570  41.090  40.550  1.00  0.00           O  
ATOM   2192  H   GLY A 207      26.480  43.160  42.450  1.00  0.00           H  
ATOM   2193  N   PRO A 208      29.370  42.720  39.170  1.00  0.00           N  
ATOM   2194  CA  PRO A 208      30.640  42.090  38.800  1.00  0.00           C  
ATOM   2195  C   PRO A 208      31.740  42.060  39.910  1.00  0.00           C  
ATOM   2196  O   PRO A 208      31.960  43.120  40.490  1.00  0.00           O  
ATOM   2197  CB  PRO A 208      31.150  42.810  37.560  1.00  0.00           C  
ATOM   2198  CG  PRO A 208      29.880  43.440  36.940  1.00  0.00           C  
ATOM   2199  CD  PRO A 208      29.070  43.780  38.200  1.00  0.00           C  
ATOM   2200  N   VAL A 209      32.460  40.960  39.900  1.00  0.00           N  
ATOM   2201  CA  VAL A 209      33.550  40.790  40.930  1.00  0.00           C  
ATOM   2202  C   VAL A 209      34.720  41.780  40.790  1.00  0.00           C  
ATOM   2203  O   VAL A 209      35.260  41.910  39.690  1.00  0.00           O  
ATOM   2204  CB  VAL A 209      34.150  39.340  40.880  1.00  0.00           C  
ATOM   2205  CG1 VAL A 209      35.010  39.090  42.140  1.00  0.00           C  
ATOM   2206  CG2 VAL A 209      32.980  38.360  40.810  1.00  0.00           C  
ATOM   2207  H   VAL A 209      32.220  40.170  39.330  1.00  0.00           H  
ATOM   2208  N   VAL A 210      35.110  42.520  41.780  1.00  0.00           N  
ATOM   2209  CA  VAL A 210      36.090  43.610  41.680  1.00  0.00           C  
ATOM   2210  C   VAL A 210      37.450  43.010  42.070  1.00  0.00           C  
ATOM   2211  O   VAL A 210      37.720  42.880  43.250  1.00  0.00           O  
ATOM   2212  CB  VAL A 210      35.600  44.850  42.480  1.00  0.00           C  
ATOM   2213  CG1 VAL A 210      36.440  46.150  42.110  1.00  0.00           C  
ATOM   2214  CG2 VAL A 210      34.160  45.330  42.190  1.00  0.00           C  
ATOM   2215  H   VAL A 210      34.480  42.560  42.560  1.00  0.00           H  
ATOM   2216  N   VAL A 211      38.410  42.780  41.170  1.00  0.00           N  
ATOM   2217  CA  VAL A 211      39.670  42.090  41.460  1.00  0.00           C  
ATOM   2218  C   VAL A 211      40.840  43.130  41.330  1.00  0.00           C  
ATOM   2219  O   VAL A 211      41.020  43.780  40.270  1.00  0.00           O  
ATOM   2220  CB  VAL A 211      39.910  40.810  40.550  1.00  0.00           C  
ATOM   2221  CG1 VAL A 211      38.720  39.830  40.680  1.00  0.00           C  
ATOM   2222  CG2 VAL A 211      40.190  41.070  39.070  1.00  0.00           C  
ATOM   2223  H   VAL A 211      38.290  43.080  40.220  1.00  0.00           H  
ATOM   2224  N   HIS A 212      41.550  43.280  42.420  1.00  0.00           N  
ATOM   2225  CA  HIS A 212      42.670  44.230  42.360  1.00  0.00           C  
ATOM   2226  C   HIS A 212      44.020  43.660  42.770  1.00  0.00           C  
ATOM   2227  O   HIS A 212      44.100  42.570  43.350  1.00  0.00           O  
ATOM   2228  CB  HIS A 212      42.470  45.580  43.150  1.00  0.00           C  
ATOM   2229  CG  HIS A 212      42.370  45.400  44.650  1.00  0.00           C  
ATOM   2230  CD2 HIS A 212      41.260  45.320  45.390  1.00  0.00           C  
ATOM   2231  ND1 HIS A 212      43.320  45.670  45.480  1.00  0.00           N  
ATOM   2232  CE1 HIS A 212      42.840  45.740  46.710  1.00  0.00           C  
ATOM   2233  NE2 HIS A 212      41.520  45.530  46.670  1.00  0.00           N  
ATOM   2234  H   HIS A 212      41.460  42.780  43.280  1.00  0.00           H  
ATOM   2235  HD2 HIS A 212      40.240  45.280  45.000  1.00  0.00           H  
ATOM   2236  HE1 HIS A 212      43.440  46.080  47.560  1.00  0.00           H  
ATOM   2237  HE2 HIS A 212      40.810  45.670  47.360  1.00  0.00           H  
ATOM   2238  N   SER A 213      45.010  44.320  42.130  1.00  0.00           N  
ATOM   2239  CA  SER A 213      46.420  44.120  42.340  1.00  0.00           C  
ATOM   2240  C   SER A 213      47.280  45.420  42.110  1.00  0.00           C  
ATOM   2241  O   SER A 213      46.670  46.330  41.600  1.00  0.00           O  
ATOM   2242  CB  SER A 213      46.850  43.050  41.350  1.00  0.00           C  
ATOM   2243  OG  SER A 213      46.710  43.280  39.960  1.00  0.00           O  
ATOM   2244  H   SER A 213      44.950  45.040  41.450  1.00  0.00           H  
ATOM   2245  HG  SER A 213      47.620  43.440  39.570  1.00  0.00           H  
ATOM   2246  N   SER A 214      48.590  45.440  42.340  1.00  0.00           N  
ATOM   2247  CA  SER A 214      49.360  46.740  42.250  1.00  0.00           C  
ATOM   2248  C   SER A 214      49.210  47.620  40.980  1.00  0.00           C  
ATOM   2249  O   SER A 214      49.110  48.840  41.180  1.00  0.00           O  
ATOM   2250  CB  SER A 214      50.870  46.550  42.430  1.00  0.00           C  
ATOM   2251  OG  SER A 214      51.250  45.130  42.450  1.00  0.00           O  
ATOM   2252  H   SER A 214      49.120  44.590  42.420  1.00  0.00           H  
ATOM   2253  HG  SER A 214      51.270  44.820  41.500  1.00  0.00           H  
ATOM   2254  N   ALA A 215      49.020  47.100  39.790  1.00  0.00           N  
ATOM   2255  CA  ALA A 215      48.540  47.950  38.700  1.00  0.00           C  
ATOM   2256  C   ALA A 215      47.530  47.150  37.850  1.00  0.00           C  
ATOM   2257  O   ALA A 215      47.320  47.550  36.670  1.00  0.00           O  
ATOM   2258  CB  ALA A 215      49.800  48.220  37.830  1.00  0.00           C  
ATOM   2259  H   ALA A 215      49.290  46.140  39.640  1.00  0.00           H  
ATOM   2260  N   GLY A 216      46.950  46.140  38.440  1.00  0.00           N  
ATOM   2261  CA  GLY A 216      45.840  45.410  37.830  1.00  0.00           C  
ATOM   2262  C   GLY A 216      45.960  44.460  36.600  1.00  0.00           C  
ATOM   2263  O   GLY A 216      45.130  44.520  35.660  1.00  0.00           O  
ATOM   2264  H   GLY A 216      47.260  45.830  39.340  1.00  0.00           H  
ATOM   2265  N   ILE A 217      47.250  44.010  36.450  1.00  0.00           N  
ATOM   2266  CA  ILE A 217      47.490  43.080  35.350  1.00  0.00           C  
ATOM   2267  C   ILE A 217      48.120  41.810  35.870  1.00  0.00           C  
ATOM   2268  O   ILE A 217      47.450  40.800  35.710  1.00  0.00           O  
ATOM   2269  CB  ILE A 217      48.370  43.820  34.350  1.00  0.00           C  
ATOM   2270  CG1 ILE A 217      49.520  44.780  34.760  1.00  0.00           C  
ATOM   2271  CG2 ILE A 217      47.560  44.370  33.200  1.00  0.00           C  
ATOM   2272  CD  ILE A 217      50.740  44.280  34.060  1.00  0.00           C  
ATOM   2273  H   ILE A 217      47.880  44.060  37.230  1.00  0.00           H  
ATOM   2274  N   GLY A 218      49.220  41.980  36.650  1.00  0.00           N  
ATOM   2275  CA  GLY A 218      50.170  40.860  36.930  1.00  0.00           C  
ATOM   2276  C   GLY A 218      49.610  39.850  38.000  1.00  0.00           C  
ATOM   2277  O   GLY A 218      49.250  38.690  37.610  1.00  0.00           O  
ATOM   2278  H   GLY A 218      49.390  42.780  37.220  1.00  0.00           H  
ATOM   2279  N   ARG A 219      49.440  40.190  39.280  1.00  0.00           N  
ATOM   2280  CA  ARG A 219      48.980  39.230  40.280  1.00  0.00           C  
ATOM   2281  C   ARG A 219      47.530  38.770  40.140  1.00  0.00           C  
ATOM   2282  O   ARG A 219      47.190  37.560  40.260  1.00  0.00           O  
ATOM   2283  CB  ARG A 219      49.290  39.670  41.700  1.00  0.00           C  
ATOM   2284  CG  ARG A 219      49.000  38.620  42.720  1.00  0.00           C  
ATOM   2285  CD  ARG A 219      49.340  39.020  44.160  1.00  0.00           C  
ATOM   2286  NE  ARG A 219      50.750  39.440  44.150  1.00  0.00           N  
ATOM   2287  CZ  ARG A 219      51.420  39.880  45.240  1.00  0.00           C  
ATOM   2288  NH1 ARG A 219      50.800  40.160  46.410  1.00  0.00           N1+
ATOM   2289  NH2 ARG A 219      52.780  39.880  45.170  1.00  0.00           N  
ATOM   2290  H   ARG A 219      49.900  41.040  39.550  1.00  0.00           H  
ATOM   2291  HE  ARG A 219      51.230  39.470  43.280  1.00  0.00           H  
ATOM   2292 1HH1 ARG A 219      49.850  39.950  46.640  1.00  0.00           H  
ATOM   2293 2HH1 ARG A 219      51.230  40.770  47.070  1.00  0.00           H  
ATOM   2294 1HH2 ARG A 219      53.390  39.510  44.470  1.00  0.00           H  
ATOM   2295 2HH2 ARG A 219      53.220  40.390  45.920  1.00  0.00           H  
ATOM   2296  N   THR A 220      46.700  39.690  39.610  1.00  0.00           N  
ATOM   2297  CA  THR A 220      45.350  39.450  39.160  1.00  0.00           C  
ATOM   2298  C   THR A 220      45.240  38.540  37.920  1.00  0.00           C  
ATOM   2299  O   THR A 220      44.450  37.560  37.930  1.00  0.00           O  
ATOM   2300  CB  THR A 220      44.590  40.700  38.800  1.00  0.00           C  
ATOM   2301  CG2 THR A 220      43.810  41.390  39.930  1.00  0.00           C  
ATOM   2302  OG1 THR A 220      45.490  41.640  38.180  1.00  0.00           O  
ATOM   2303  H   THR A 220      46.970  40.600  39.300  1.00  0.00           H  
ATOM   2304  HG1 THR A 220      45.850  42.270  38.870  1.00  0.00           H  
ATOM   2305  N   GLY A 221      46.130  38.670  36.950  1.00  0.00           N  
ATOM   2306  CA  GLY A 221      46.180  37.810  35.770  1.00  0.00           C  
ATOM   2307  C   GLY A 221      46.130  36.270  35.980  1.00  0.00           C  
ATOM   2308  O   GLY A 221      45.220  35.630  35.400  1.00  0.00           O  
ATOM   2309  H   GLY A 221      46.520  39.570  36.760  1.00  0.00           H  
ATOM   2310  N   THR A 222      46.900  35.800  36.930  1.00  0.00           N  
ATOM   2311  CA  THR A 222      46.980  34.330  37.250  1.00  0.00           C  
ATOM   2312  C   THR A 222      45.650  33.820  37.860  1.00  0.00           C  
ATOM   2313  O   THR A 222      45.120  32.760  37.570  1.00  0.00           O  
ATOM   2314  CB  THR A 222      48.180  34.170  38.140  1.00  0.00           C  
ATOM   2315  CG2 THR A 222      48.250  32.790  38.850  1.00  0.00           C  
ATOM   2316  OG1 THR A 222      49.360  34.510  37.460  1.00  0.00           O  
ATOM   2317  H   THR A 222      47.560  36.470  37.280  1.00  0.00           H  
ATOM   2318  HG1 THR A 222      49.260  34.010  36.600  1.00  0.00           H  
ATOM   2319  N   PHE A 223      45.050  34.750  38.720  1.00  0.00           N  
ATOM   2320  CA  PHE A 223      43.760  34.450  39.370  1.00  0.00           C  
ATOM   2321  C   PHE A 223      42.580  34.440  38.380  1.00  0.00           C  
ATOM   2322  O   PHE A 223      41.890  33.430  38.380  1.00  0.00           O  
ATOM   2323  CB  PHE A 223      43.460  35.320  40.550  1.00  0.00           C  
ATOM   2324  CG  PHE A 223      44.540  35.190  41.650  1.00  0.00           C  
ATOM   2325  CD1 PHE A 223      45.030  36.330  42.220  1.00  0.00           C  
ATOM   2326  CD2 PHE A 223      44.930  33.940  42.160  1.00  0.00           C  
ATOM   2327  CE1 PHE A 223      45.900  36.250  43.350  1.00  0.00           C  
ATOM   2328  CE2 PHE A 223      45.730  33.830  43.310  1.00  0.00           C  
ATOM   2329  CZ  PHE A 223      46.210  35.010  43.920  1.00  0.00           C  
ATOM   2330  H   PHE A 223      45.350  35.710  38.700  1.00  0.00           H  
ATOM   2331  HD1 PHE A 223      44.820  37.320  41.810  1.00  0.00           H  
ATOM   2332  HD2 PHE A 223      44.830  33.030  41.560  1.00  0.00           H  
ATOM   2333  HE1 PHE A 223      46.510  37.080  43.710  1.00  0.00           H  
ATOM   2334  HE2 PHE A 223      46.040  32.830  43.640  1.00  0.00           H  
ATOM   2335  HZ  PHE A 223      46.900  35.080  44.760  1.00  0.00           H  
ATOM   2336  N   ILE A 224      42.680  35.310  37.410  1.00  0.00           N  
ATOM   2337  CA  ILE A 224      41.640  35.470  36.320  1.00  0.00           C  
ATOM   2338  C   ILE A 224      41.670  34.240  35.370  1.00  0.00           C  
ATOM   2339  O   ILE A 224      40.660  33.490  35.190  1.00  0.00           O  
ATOM   2340  CB  ILE A 224      41.610  36.830  35.610  1.00  0.00           C  
ATOM   2341  CG1 ILE A 224      41.690  38.040  36.600  1.00  0.00           C  
ATOM   2342  CG2 ILE A 224      40.320  36.920  34.740  1.00  0.00           C  
ATOM   2343  CD  ILE A 224      42.110  39.300  35.870  1.00  0.00           C  
ATOM   2344  H   ILE A 224      43.410  36.000  37.390  1.00  0.00           H  
ATOM   2345  N   VAL A 225      42.870  33.820  35.120  1.00  0.00           N  
ATOM   2346  CA  VAL A 225      43.090  32.540  34.380  1.00  0.00           C  
ATOM   2347  C   VAL A 225      42.600  31.210  35.040  1.00  0.00           C  
ATOM   2348  O   VAL A 225      41.780  30.510  34.510  1.00  0.00           O  
ATOM   2349  CB  VAL A 225      44.480  32.450  33.740  1.00  0.00           C  
ATOM   2350  CG1 VAL A 225      44.430  31.370  32.710  1.00  0.00           C  
ATOM   2351  CG2 VAL A 225      44.970  33.700  33.030  1.00  0.00           C  
ATOM   2352  H   VAL A 225      43.700  34.280  35.440  1.00  0.00           H  
ATOM   2353  N   ILE A 226      43.030  31.020  36.290  1.00  0.00           N  
ATOM   2354  CA  ILE A 226      42.640  29.880  37.130  1.00  0.00           C  
ATOM   2355  C   ILE A 226      41.130  29.770  37.460  1.00  0.00           C  
ATOM   2356  O   ILE A 226      40.530  28.700  37.180  1.00  0.00           O  
ATOM   2357  CB  ILE A 226      43.490  29.610  38.440  1.00  0.00           C  
ATOM   2358  CG1 ILE A 226      45.060  29.510  38.100  1.00  0.00           C  
ATOM   2359  CG2 ILE A 226      42.950  28.310  39.080  1.00  0.00           C  
ATOM   2360  CD  ILE A 226      45.850  29.500  39.430  1.00  0.00           C  
ATOM   2361  H   ILE A 226      43.610  31.660  36.810  1.00  0.00           H  
ATOM   2362  N   ASP A 227      40.460  30.890  37.780  1.00  0.00           N  
ATOM   2363  CA  ASP A 227      39.030  30.960  38.100  1.00  0.00           C  
ATOM   2364  C   ASP A 227      38.110  30.570  36.920  1.00  0.00           C  
ATOM   2365  O   ASP A 227      37.340  29.640  37.150  1.00  0.00           O  
ATOM   2366  CB  ASP A 227      38.730  32.400  38.560  1.00  0.00           C  
ATOM   2367  CG  ASP A 227      37.440  32.470  39.410  1.00  0.00           C  
ATOM   2368  OD1 ASP A 227      36.780  33.490  39.380  1.00  0.00           O  
ATOM   2369  OD2 ASP A 227      37.130  31.470  40.020  1.00  0.00           O1-
ATOM   2370  H   ASP A 227      40.940  31.760  37.910  1.00  0.00           H  
ATOM   2371  N   ILE A 228      38.550  30.920  35.670  1.00  0.00           N  
ATOM   2372  CA  ILE A 228      37.750  30.570  34.480  1.00  0.00           C  
ATOM   2373  C   ILE A 228      37.950  29.040  34.180  1.00  0.00           C  
ATOM   2374  O   ILE A 228      36.960  28.300  34.080  1.00  0.00           O  
ATOM   2375  CB  ILE A 228      38.270  31.320  33.280  1.00  0.00           C  
ATOM   2376  CG1 ILE A 228      38.210  32.850  33.350  1.00  0.00           C  
ATOM   2377  CG2 ILE A 228      37.430  30.970  32.080  1.00  0.00           C  
ATOM   2378  CD  ILE A 228      38.880  33.480  32.120  1.00  0.00           C  
ATOM   2379  H   ILE A 228      39.260  31.610  35.530  1.00  0.00           H  
ATOM   2380  N   LEU A 229      39.230  28.590  34.310  1.00  0.00           N  
ATOM   2381  CA  LEU A 229      39.630  27.170  34.170  1.00  0.00           C  
ATOM   2382  C   LEU A 229      38.920  26.180  35.130  1.00  0.00           C  
ATOM   2383  O   LEU A 229      38.100  25.400  34.690  1.00  0.00           O  
ATOM   2384  CB  LEU A 229      41.180  26.870  34.130  1.00  0.00           C  
ATOM   2385  CG  LEU A 229      41.780  27.310  32.760  1.00  0.00           C  
ATOM   2386  CD1 LEU A 229      43.300  27.420  32.920  1.00  0.00           C  
ATOM   2387  CD2 LEU A 229      41.490  26.380  31.550  1.00  0.00           C  
ATOM   2388  H   LEU A 229      39.960  29.260  34.430  1.00  0.00           H  
ATOM   2389  N   ILE A 230      39.000  26.400  36.450  1.00  0.00           N  
ATOM   2390  CA  ILE A 230      38.230  25.670  37.430  1.00  0.00           C  
ATOM   2391  C   ILE A 230      36.710  25.770  37.320  1.00  0.00           C  
ATOM   2392  O   ILE A 230      36.070  24.740  37.440  1.00  0.00           O  
ATOM   2393  CB  ILE A 230      38.660  25.910  38.890  1.00  0.00           C  
ATOM   2394  CG1 ILE A 230      38.410  27.330  39.350  1.00  0.00           C  
ATOM   2395  CG2 ILE A 230      40.080  25.440  39.130  1.00  0.00           C  
ATOM   2396  CD  ILE A 230      38.410  27.430  40.880  1.00  0.00           C  
ATOM   2397  H   ILE A 230      39.560  27.130  36.830  1.00  0.00           H  
ATOM   2398  N   ASP A 231      36.130  26.910  36.960  1.00  0.00           N  
ATOM   2399  CA  ASP A 231      34.690  27.030  36.560  1.00  0.00           C  
ATOM   2400  C   ASP A 231      34.240  26.120  35.410  1.00  0.00           C  
ATOM   2401  O   ASP A 231      33.240  25.420  35.610  1.00  0.00           O  
ATOM   2402  CB  ASP A 231      34.360  28.520  36.300  1.00  0.00           C  
ATOM   2403  CG  ASP A 231      32.880  28.910  36.130  1.00  0.00           C  
ATOM   2404  OD1 ASP A 231      32.060  28.420  36.880  1.00  0.00           O  
ATOM   2405  OD2 ASP A 231      32.600  29.880  35.460  1.00  0.00           O1-
ATOM   2406  H   ASP A 231      36.580  27.790  37.130  1.00  0.00           H  
ATOM   2407  N   ILE A 232      35.030  26.030  34.350  1.00  0.00           N  
ATOM   2408  CA  ILE A 232      34.600  25.130  33.250  1.00  0.00           C  
ATOM   2409  C   ILE A 232      34.770  23.630  33.520  1.00  0.00           C  
ATOM   2410  O   ILE A 232      34.010  22.730  33.110  1.00  0.00           O  
ATOM   2411  CB  ILE A 232      35.380  25.370  32.000  1.00  0.00           C  
ATOM   2412  CG1 ILE A 232      35.470  26.860  31.640  1.00  0.00           C  
ATOM   2413  CG2 ILE A 232      34.720  24.700  30.760  1.00  0.00           C  
ATOM   2414  CD  ILE A 232      36.630  27.090  30.710  1.00  0.00           C  
ATOM   2415  H   ILE A 232      35.790  26.660  34.180  1.00  0.00           H  
ATOM   2416  N   ILE A 233      35.800  23.340  34.290  1.00  0.00           N  
ATOM   2417  CA  ILE A 233      35.950  21.950  34.840  1.00  0.00           C  
ATOM   2418  C   ILE A 233      34.810  21.570  35.810  1.00  0.00           C  
ATOM   2419  O   ILE A 233      34.170  20.520  35.730  1.00  0.00           O  
ATOM   2420  CB  ILE A 233      37.390  21.700  35.420  1.00  0.00           C  
ATOM   2421  CG1 ILE A 233      38.410  22.150  34.370  1.00  0.00           C  
ATOM   2422  CG2 ILE A 233      37.580  20.200  35.700  1.00  0.00           C  
ATOM   2423  CD  ILE A 233      39.840  22.000  34.900  1.00  0.00           C  
ATOM   2424  H   ILE A 233      36.560  23.960  34.470  1.00  0.00           H  
ATOM   2425  N   ARG A 234      34.520  22.580  36.630  1.00  0.00           N  
ATOM   2426  CA  ARG A 234      33.460  22.500  37.680  1.00  0.00           C  
ATOM   2427  C   ARG A 234      32.040  22.480  37.140  1.00  0.00           C  
ATOM   2428  O   ARG A 234      31.210  21.900  37.760  1.00  0.00           O  
ATOM   2429  CB  ARG A 234      33.440  23.670  38.650  1.00  0.00           C  
ATOM   2430  CG  ARG A 234      32.610  23.550  39.920  1.00  0.00           C  
ATOM   2431  CD  ARG A 234      32.310  24.890  40.640  1.00  0.00           C  
ATOM   2432  NE  ARG A 234      33.600  25.450  41.150  1.00  0.00           N  
ATOM   2433  CZ  ARG A 234      34.050  26.660  40.880  1.00  0.00           C  
ATOM   2434  NH1 ARG A 234      33.570  27.470  39.900  1.00  0.00           N1+
ATOM   2435  NH2 ARG A 234      34.830  27.220  41.850  1.00  0.00           N  
ATOM   2436  H   ARG A 234      34.940  23.490  36.710  1.00  0.00           H  
ATOM   2437  HE  ARG A 234      34.090  25.080  41.940  1.00  0.00           H  
ATOM   2438 1HH1 ARG A 234      32.770  27.330  39.310  1.00  0.00           H  
ATOM   2439 2HH1 ARG A 234      34.080  28.310  39.730  1.00  0.00           H  
ATOM   2440 1HH2 ARG A 234      35.020  26.710  42.690  1.00  0.00           H  
ATOM   2441 2HH2 ARG A 234      35.300  28.090  41.680  1.00  0.00           H  
ATOM   2442  N   GLU A 235      31.830  23.180  36.030  1.00  0.00           N  
ATOM   2443  CA  GLU A 235      30.610  23.070  35.180  1.00  0.00           C  
ATOM   2444  C   GLU A 235      30.410  21.680  34.500  1.00  0.00           C  
ATOM   2445  O   GLU A 235      29.320  21.080  34.630  1.00  0.00           O  
ATOM   2446  CB  GLU A 235      30.520  24.070  34.020  1.00  0.00           C  
ATOM   2447  CG  GLU A 235      29.810  25.310  34.620  1.00  0.00           C  
ATOM   2448  CD  GLU A 235      28.410  25.020  35.230  1.00  0.00           C  
ATOM   2449  OE1 GLU A 235      28.380  24.930  36.470  1.00  0.00           O  
ATOM   2450  OE2 GLU A 235      27.360  25.100  34.550  1.00  0.00           O1-
ATOM   2451  H   GLU A 235      32.300  24.050  35.850  1.00  0.00           H  
ATOM   2452  N   LYS A 236      31.430  21.200  33.740  1.00  0.00           N  
ATOM   2453  CA  LYS A 236      31.200  20.100  32.840  1.00  0.00           C  
ATOM   2454  C   LYS A 236      31.890  18.800  33.140  1.00  0.00           C  
ATOM   2455  O   LYS A 236      31.630  17.780  32.500  1.00  0.00           O  
ATOM   2456  CB  LYS A 236      31.630  20.440  31.410  1.00  0.00           C  
ATOM   2457  CG  LYS A 236      30.500  21.270  30.740  1.00  0.00           C  
ATOM   2458  CD  LYS A 236      30.750  21.120  29.260  1.00  0.00           C  
ATOM   2459  CE  LYS A 236      29.700  21.950  28.500  1.00  0.00           C  
ATOM   2460  NZ  LYS A 236      29.830  21.670  27.090  1.00  0.00           N1+
ATOM   2461  H   LYS A 236      32.230  21.760  33.530  1.00  0.00           H  
ATOM   2462  HZ1 LYS A 236      29.890  20.700  26.860  1.00  0.00           H  
ATOM   2463  HZ2 LYS A 236      29.080  22.210  26.710  1.00  0.00           H  
ATOM   2464  HZ3 LYS A 236      30.560  22.240  26.700  1.00  0.00           H  
ATOM   2465  N   GLY A 237      32.740  18.780  34.130  1.00  0.00           N  
ATOM   2466  CA  GLY A 237      33.620  17.590  34.390  1.00  0.00           C  
ATOM   2467  C   GLY A 237      34.650  17.290  33.280  1.00  0.00           C  
ATOM   2468  O   GLY A 237      35.380  18.200  32.850  1.00  0.00           O  
ATOM   2469  H   GLY A 237      32.800  19.540  34.780  1.00  0.00           H  
ATOM   2470  N   VAL A 238      34.850  16.010  32.890  1.00  0.00           N  
ATOM   2471  CA  VAL A 238      35.790  15.660  31.840  1.00  0.00           C  
ATOM   2472  C   VAL A 238      35.420  16.210  30.410  1.00  0.00           C  
ATOM   2473  O   VAL A 238      36.240  16.560  29.610  1.00  0.00           O  
ATOM   2474  CB  VAL A 238      35.980  14.140  31.700  1.00  0.00           C  
ATOM   2475  CG1 VAL A 238      37.120  13.670  30.840  1.00  0.00           C  
ATOM   2476  CG2 VAL A 238      36.120  13.430  33.020  1.00  0.00           C  
ATOM   2477  H   VAL A 238      34.320  15.310  33.360  1.00  0.00           H  
ATOM   2478  N   ASP A 239      34.070  16.380  30.240  1.00  0.00           N  
ATOM   2479  CA  ASP A 239      33.490  17.170  29.070  1.00  0.00           C  
ATOM   2480  C   ASP A 239      33.850  18.670  28.950  1.00  0.00           C  
ATOM   2481  O   ASP A 239      33.620  19.310  27.950  1.00  0.00           O  
ATOM   2482  CB  ASP A 239      31.980  16.960  29.180  1.00  0.00           C  
ATOM   2483  CG  ASP A 239      31.310  17.130  27.790  1.00  0.00           C  
ATOM   2484  OD1 ASP A 239      30.090  17.390  27.770  1.00  0.00           O  
ATOM   2485  OD2 ASP A 239      31.960  16.810  26.770  1.00  0.00           O1-
ATOM   2486  H   ASP A 239      33.390  15.750  30.630  1.00  0.00           H  
ATOM   2487  N   CYS A 240      34.690  19.160  29.830  1.00  0.00           N  
ATOM   2488  CA  CYS A 240      35.310  20.500  29.790  1.00  0.00           C  
ATOM   2489  C   CYS A 240      36.150  20.680  28.510  1.00  0.00           C  
ATOM   2490  O   CYS A 240      37.030  19.870  28.150  1.00  0.00           O  
ATOM   2491  CB  CYS A 240      36.250  20.900  31.000  1.00  0.00           C  
ATOM   2492  SG  CYS A 240      37.580  19.670  31.450  1.00  0.00           S  
ATOM   2493  H   CYS A 240      35.120  18.610  30.550  1.00  0.00           H  
ATOM   2494  HG  CYS A 240      36.860  18.930  32.280  1.00  0.00           H  
ATOM   2495  N   ASP A 241      35.960  21.850  27.930  1.00  0.00           N  
ATOM   2496  CA  ASP A 241      36.770  22.360  26.820  1.00  0.00           C  
ATOM   2497  C   ASP A 241      38.030  23.120  27.250  1.00  0.00           C  
ATOM   2498  O   ASP A 241      38.340  24.310  26.850  1.00  0.00           O  
ATOM   2499  CB  ASP A 241      35.950  23.270  25.880  1.00  0.00           C  
ATOM   2500  CG  ASP A 241      34.910  22.520  25.050  1.00  0.00           C  
ATOM   2501  OD1 ASP A 241      35.210  21.890  24.010  1.00  0.00           O  
ATOM   2502  OD2 ASP A 241      33.740  22.800  25.340  1.00  0.00           O1-
ATOM   2503  H   ASP A 241      35.070  22.300  27.990  1.00  0.00           H  
ATOM   2504  N   ILE A 242      38.890  22.340  27.940  1.00  0.00           N  
ATOM   2505  CA  ILE A 242      40.270  22.800  28.310  1.00  0.00           C  
ATOM   2506  C   ILE A 242      41.170  23.070  27.050  1.00  0.00           C  
ATOM   2507  O   ILE A 242      41.240  22.330  26.080  1.00  0.00           O  
ATOM   2508  CB  ILE A 242      40.920  22.010  29.350  1.00  0.00           C  
ATOM   2509  CG1 ILE A 242      40.000  22.130  30.610  1.00  0.00           C  
ATOM   2510  CG2 ILE A 242      42.240  22.680  29.730  1.00  0.00           C  
ATOM   2511  CD  ILE A 242      39.570  23.600  30.890  1.00  0.00           C  
ATOM   2512  H   ILE A 242      38.590  21.410  28.170  1.00  0.00           H  
ATOM   2513  N   ASP A 243      41.360  24.420  26.940  1.00  0.00           N  
ATOM   2514  CA  ASP A 243      42.350  25.040  26.010  1.00  0.00           C  
ATOM   2515  C   ASP A 243      42.960  26.190  26.790  1.00  0.00           C  
ATOM   2516  O   ASP A 243      42.560  27.370  26.650  1.00  0.00           O  
ATOM   2517  CB  ASP A 243      41.560  25.490  24.850  1.00  0.00           C  
ATOM   2518  CG  ASP A 243      42.300  25.930  23.560  1.00  0.00           C  
ATOM   2519  OD1 ASP A 243      43.380  26.600  23.570  1.00  0.00           O  
ATOM   2520  OD2 ASP A 243      41.720  25.680  22.490  1.00  0.00           O1-
ATOM   2521  H   ASP A 243      40.700  25.050  27.360  1.00  0.00           H  
ATOM   2522  N   VAL A 244      43.890  25.820  27.650  1.00  0.00           N  
ATOM   2523  CA  VAL A 244      44.670  26.900  28.400  1.00  0.00           C  
ATOM   2524  C   VAL A 244      45.190  28.110  27.520  1.00  0.00           C  
ATOM   2525  O   VAL A 244      44.740  29.170  27.940  1.00  0.00           O  
ATOM   2526  CB  VAL A 244      45.760  26.240  29.250  1.00  0.00           C  
ATOM   2527  CG1 VAL A 244      46.560  27.250  29.980  1.00  0.00           C  
ATOM   2528  CG2 VAL A 244      45.200  25.240  30.290  1.00  0.00           C  
ATOM   2529  H   VAL A 244      44.320  24.920  27.760  1.00  0.00           H  
ATOM   2530  N   PRO A 245      45.800  27.860  26.300  1.00  0.00           N  
ATOM   2531  CA  PRO A 245      46.090  29.020  25.470  1.00  0.00           C  
ATOM   2532  C   PRO A 245      44.900  29.880  25.150  1.00  0.00           C  
ATOM   2533  O   PRO A 245      45.060  31.070  25.290  1.00  0.00           O  
ATOM   2534  CB  PRO A 245      46.900  28.500  24.260  1.00  0.00           C  
ATOM   2535  CG  PRO A 245      46.660  26.980  24.250  1.00  0.00           C  
ATOM   2536  CD  PRO A 245      46.290  26.610  25.670  1.00  0.00           C  
ATOM   2537  N   LYS A 246      43.810  29.310  24.640  1.00  0.00           N  
ATOM   2538  CA  LYS A 246      42.580  30.120  24.300  1.00  0.00           C  
ATOM   2539  C   LYS A 246      41.990  30.940  25.460  1.00  0.00           C  
ATOM   2540  O   LYS A 246      41.770  32.160  25.340  1.00  0.00           O  
ATOM   2541  CB  LYS A 246      41.460  29.270  23.640  1.00  0.00           C  
ATOM   2542  CG  LYS A 246      41.120  29.800  22.250  1.00  0.00           C  
ATOM   2543  CD  LYS A 246      40.500  28.600  21.590  1.00  0.00           C  
ATOM   2544  CE  LYS A 246      40.210  28.890  20.140  1.00  0.00           C  
ATOM   2545  NZ  LYS A 246      39.960  27.570  19.620  1.00  0.00           N1+
ATOM   2546  H   LYS A 246      43.880  28.400  24.220  1.00  0.00           H  
ATOM   2547  HZ1 LYS A 246      39.860  27.650  18.630  1.00  0.00           H  
ATOM   2548  HZ2 LYS A 246      40.680  26.900  19.800  1.00  0.00           H  
ATOM   2549  HZ3 LYS A 246      39.160  27.140  20.040  1.00  0.00           H  
ATOM   2550  N   THR A 247      41.970  30.330  26.670  1.00  0.00           N  
ATOM   2551  CA  THR A 247      41.780  31.110  27.860  1.00  0.00           C  
ATOM   2552  C   THR A 247      42.610  32.390  28.000  1.00  0.00           C  
ATOM   2553  O   THR A 247      42.060  33.460  28.200  1.00  0.00           O  
ATOM   2554  CB  THR A 247      41.760  30.380  29.190  1.00  0.00           C  
ATOM   2555  CG2 THR A 247      41.080  31.150  30.250  1.00  0.00           C  
ATOM   2556  OG1 THR A 247      40.990  29.160  28.980  1.00  0.00           O  
ATOM   2557  H   THR A 247      42.100  29.350  26.790  1.00  0.00           H  
ATOM   2558  HG1 THR A 247      40.050  29.460  28.830  1.00  0.00           H  
ATOM   2559  N   ILE A 248      43.950  32.210  28.010  1.00  0.00           N  
ATOM   2560  CA  ILE A 248      45.010  33.260  28.060  1.00  0.00           C  
ATOM   2561  C   ILE A 248      44.960  34.270  26.840  1.00  0.00           C  
ATOM   2562  O   ILE A 248      44.840  35.410  27.130  1.00  0.00           O  
ATOM   2563  CB  ILE A 248      46.490  32.790  28.170  1.00  0.00           C  
ATOM   2564  CG1 ILE A 248      46.690  31.710  29.210  1.00  0.00           C  
ATOM   2565  CG2 ILE A 248      47.560  33.810  28.210  1.00  0.00           C  
ATOM   2566  CD  ILE A 248      47.900  30.790  28.900  1.00  0.00           C  
ATOM   2567  H   ILE A 248      44.450  31.350  27.860  1.00  0.00           H  
ATOM   2568  N   GLN A 249      44.670  33.750  25.640  1.00  0.00           N  
ATOM   2569  CA  GLN A 249      44.330  34.530  24.390  1.00  0.00           C  
ATOM   2570  C   GLN A 249      43.060  35.370  24.680  1.00  0.00           C  
ATOM   2571  O   GLN A 249      43.070  36.580  24.440  1.00  0.00           O  
ATOM   2572  CB  GLN A 249      44.170  33.710  23.110  1.00  0.00           C  
ATOM   2573  CG  GLN A 249      45.310  32.800  22.840  1.00  0.00           C  
ATOM   2574  CD  GLN A 249      45.160  31.940  21.590  1.00  0.00           C  
ATOM   2575  NE2 GLN A 249      46.100  31.910  20.710  1.00  0.00           N  
ATOM   2576  OE1 GLN A 249      44.280  31.140  21.470  1.00  0.00           O  
ATOM   2577  H   GLN A 249      44.790  32.770  25.470  1.00  0.00           H  
ATOM   2578 1HE2 GLN A 249      46.820  32.590  20.620  1.00  0.00           H  
ATOM   2579 2HE2 GLN A 249      46.150  31.120  20.100  1.00  0.00           H  
ATOM   2580  N   MET A 250      42.040  34.740  25.260  1.00  0.00           N  
ATOM   2581  CA  MET A 250      40.770  35.450  25.570  1.00  0.00           C  
ATOM   2582  C   MET A 250      41.140  36.610  26.580  1.00  0.00           C  
ATOM   2583  O   MET A 250      40.620  37.670  26.390  1.00  0.00           O  
ATOM   2584  CB  MET A 250      39.740  34.460  26.120  1.00  0.00           C  
ATOM   2585  CG  MET A 250      39.170  33.680  24.910  1.00  0.00           C  
ATOM   2586  SD  MET A 250      38.310  34.690  23.630  1.00  0.00           S  
ATOM   2587  CE  MET A 250      37.070  35.470  24.590  1.00  0.00           C  
ATOM   2588  H   MET A 250      41.990  33.750  25.360  1.00  0.00           H  
ATOM   2589  N   VAL A 251      41.840  36.410  27.720  1.00  0.00           N  
ATOM   2590  CA  VAL A 251      42.090  37.470  28.730  1.00  0.00           C  
ATOM   2591  C   VAL A 251      43.110  38.520  28.240  1.00  0.00           C  
ATOM   2592  O   VAL A 251      42.800  39.730  28.190  1.00  0.00           O  
ATOM   2593  CB  VAL A 251      42.420  37.060  30.180  1.00  0.00           C  
ATOM   2594  CG1 VAL A 251      41.090  36.640  30.880  1.00  0.00           C  
ATOM   2595  CG2 VAL A 251      43.480  35.970  30.240  1.00  0.00           C  
ATOM   2596  H   VAL A 251      42.130  35.500  28.020  1.00  0.00           H  
ATOM   2597  N   ARG A 252      44.220  38.090  27.620  1.00  0.00           N  
ATOM   2598  CA  ARG A 252      45.340  38.990  27.180  1.00  0.00           C  
ATOM   2599  C   ARG A 252      44.940  40.100  26.180  1.00  0.00           C  
ATOM   2600  O   ARG A 252      45.250  41.260  26.410  1.00  0.00           O  
ATOM   2601  CB  ARG A 252      46.630  38.220  26.820  1.00  0.00           C  
ATOM   2602  CG  ARG A 252      47.840  39.070  26.520  1.00  0.00           C  
ATOM   2603  CD  ARG A 252      49.170  38.450  26.650  1.00  0.00           C  
ATOM   2604  NE  ARG A 252      50.230  39.520  26.610  1.00  0.00           N  
ATOM   2605  CZ  ARG A 252      51.540  39.340  26.830  1.00  0.00           C  
ATOM   2606  NH1 ARG A 252      51.990  38.070  26.990  1.00  0.00           N1+
ATOM   2607  NH2 ARG A 252      52.490  40.300  26.700  1.00  0.00           N  
ATOM   2608  H   ARG A 252      44.370  37.130  27.390  1.00  0.00           H  
ATOM   2609  HE  ARG A 252      49.890  40.420  26.330  1.00  0.00           H  
ATOM   2610 1HH1 ARG A 252      51.360  37.290  27.060  1.00  0.00           H  
ATOM   2611 2HH1 ARG A 252      52.940  37.780  27.090  1.00  0.00           H  
ATOM   2612 1HH2 ARG A 252      52.220  41.230  26.460  1.00  0.00           H  
ATOM   2613 2HH2 ARG A 252      53.470  40.130  26.850  1.00  0.00           H  
ATOM   2614  N   SER A 253      44.040  39.780  25.280  1.00  0.00           N  
ATOM   2615  CA  SER A 253      43.500  40.640  24.280  1.00  0.00           C  
ATOM   2616  C   SER A 253      42.910  41.890  24.970  1.00  0.00           C  
ATOM   2617  O   SER A 253      43.130  43.080  24.670  1.00  0.00           O  
ATOM   2618  CB  SER A 253      42.420  39.920  23.480  1.00  0.00           C  
ATOM   2619  OG  SER A 253      41.300  39.650  24.300  1.00  0.00           O  
ATOM   2620  H   SER A 253      43.520  38.930  25.390  1.00  0.00           H  
ATOM   2621  HG  SER A 253      40.680  39.110  23.730  1.00  0.00           H  
ATOM   2622  N   GLN A 254      42.060  41.620  25.940  1.00  0.00           N  
ATOM   2623  CA  GLN A 254      41.600  42.570  26.950  1.00  0.00           C  
ATOM   2624  C   GLN A 254      42.490  43.240  27.990  1.00  0.00           C  
ATOM   2625  O   GLN A 254      42.090  44.120  28.760  1.00  0.00           O  
ATOM   2626  CB  GLN A 254      40.410  42.000  27.640  1.00  0.00           C  
ATOM   2627  CG  GLN A 254      39.210  41.710  26.720  1.00  0.00           C  
ATOM   2628  CD  GLN A 254      38.260  40.630  27.330  1.00  0.00           C  
ATOM   2629  NE2 GLN A 254      38.580  39.350  27.200  1.00  0.00           N  
ATOM   2630  OE1 GLN A 254      37.280  40.970  28.010  1.00  0.00           O  
ATOM   2631  H   GLN A 254      41.370  40.910  25.760  1.00  0.00           H  
ATOM   2632 1HE2 GLN A 254      39.330  39.040  26.620  1.00  0.00           H  
ATOM   2633 2HE2 GLN A 254      37.960  38.750  27.720  1.00  0.00           H  
ATOM   2634  N   ARG A 255      43.690  42.620  28.290  1.00  0.00           N  
ATOM   2635  CA  ARG A 255      44.540  43.210  29.310  1.00  0.00           C  
ATOM   2636  C   ARG A 255      45.990  43.410  28.770  1.00  0.00           C  
ATOM   2637  O   ARG A 255      46.710  42.440  28.690  1.00  0.00           O  
ATOM   2638  CB  ARG A 255      44.480  42.270  30.530  1.00  0.00           C  
ATOM   2639  CG  ARG A 255      44.820  43.080  31.800  1.00  0.00           C  
ATOM   2640  CD  ARG A 255      43.670  44.050  32.190  1.00  0.00           C  
ATOM   2641  NE  ARG A 255      44.070  44.900  33.370  1.00  0.00           N  
ATOM   2642  CZ  ARG A 255      43.820  46.230  33.460  1.00  0.00           C  
ATOM   2643  NH1 ARG A 255      43.180  46.870  32.460  1.00  0.00           N1+
ATOM   2644  NH2 ARG A 255      43.970  46.890  34.630  1.00  0.00           N  
ATOM   2645  H   ARG A 255      43.880  41.720  27.910  1.00  0.00           H  
ATOM   2646  HE  ARG A 255      44.700  44.470  34.020  1.00  0.00           H  
ATOM   2647 1HH1 ARG A 255      42.940  46.440  31.590  1.00  0.00           H  
ATOM   2648 2HH1 ARG A 255      43.020  47.840  32.630  1.00  0.00           H  
ATOM   2649 1HH2 ARG A 255      44.190  46.390  35.470  1.00  0.00           H  
ATOM   2650 2HH2 ARG A 255      43.980  47.890  34.670  1.00  0.00           H  
ATOM   2651  N   SER A 256      46.530  44.640  28.570  1.00  0.00           N  
ATOM   2652  CA  SER A 256      47.920  44.830  28.100  1.00  0.00           C  
ATOM   2653  C   SER A 256      49.050  44.310  28.970  1.00  0.00           C  
ATOM   2654  O   SER A 256      49.170  44.700  30.110  1.00  0.00           O  
ATOM   2655  CB  SER A 256      48.270  46.220  27.710  1.00  0.00           C  
ATOM   2656  OG  SER A 256      48.280  47.110  28.860  1.00  0.00           O  
ATOM   2657  H   SER A 256      46.100  45.520  28.770  1.00  0.00           H  
ATOM   2658  HG  SER A 256      49.030  46.840  29.470  1.00  0.00           H  
ATOM   2659  N   GLY A 257      49.920  43.480  28.400  1.00  0.00           N  
ATOM   2660  CA  GLY A 257      51.080  42.890  29.170  1.00  0.00           C  
ATOM   2661  C   GLY A 257      50.840  42.050  30.420  1.00  0.00           C  
ATOM   2662  O   GLY A 257      51.530  42.250  31.420  1.00  0.00           O  
ATOM   2663  H   GLY A 257      49.790  43.170  27.460  1.00  0.00           H  
ATOM   2664  N   MET A 258      49.750  41.310  30.470  1.00  0.00           N  
ATOM   2665  CA  MET A 258      49.400  40.440  31.600  1.00  0.00           C  
ATOM   2666  C   MET A 258      50.410  39.260  31.770  1.00  0.00           C  
ATOM   2667  O   MET A 258      50.850  38.590  30.840  1.00  0.00           O  
ATOM   2668  CB  MET A 258      48.070  39.920  31.260  1.00  0.00           C  
ATOM   2669  CG  MET A 258      47.380  39.130  32.420  1.00  0.00           C  
ATOM   2670  SD  MET A 258      45.700  38.550  32.060  1.00  0.00           S  
ATOM   2671  CE  MET A 258      44.650  39.380  33.170  1.00  0.00           C  
ATOM   2672  H   MET A 258      49.030  41.580  29.840  1.00  0.00           H  
ATOM   2673  N   VAL A 259      51.130  39.270  32.830  1.00  0.00           N  
ATOM   2674  CA  VAL A 259      51.850  38.080  33.380  1.00  0.00           C  
ATOM   2675  C   VAL A 259      53.130  37.700  32.590  1.00  0.00           C  
ATOM   2676  O   VAL A 259      53.090  36.620  32.000  1.00  0.00           O  
ATOM   2677  CB  VAL A 259      50.860  36.920  33.680  1.00  0.00           C  
ATOM   2678  CG1 VAL A 259      51.570  35.740  34.460  1.00  0.00           C  
ATOM   2679  CG2 VAL A 259      49.700  37.330  34.590  1.00  0.00           C  
ATOM   2680  H   VAL A 259      51.240  40.120  33.350  1.00  0.00           H  
ATOM   2681  N   GLN A 260      54.050  38.610  32.400  1.00  0.00           N  
ATOM   2682  CA  GLN A 260      55.110  38.510  31.370  1.00  0.00           C  
ATOM   2683  C   GLN A 260      56.320  37.600  31.670  1.00  0.00           C  
ATOM   2684  O   GLN A 260      57.420  37.550  31.010  1.00  0.00           O  
ATOM   2685  CB  GLN A 260      55.480  39.750  30.600  1.00  0.00           C  
ATOM   2686  CG  GLN A 260      54.360  40.500  29.900  1.00  0.00           C  
ATOM   2687  CD  GLN A 260      55.020  41.240  28.740  1.00  0.00           C  
ATOM   2688  NE2 GLN A 260      55.630  42.380  29.040  1.00  0.00           N  
ATOM   2689  OE1 GLN A 260      55.080  40.740  27.640  1.00  0.00           O  
ATOM   2690  H   GLN A 260      54.040  39.460  32.930  1.00  0.00           H  
ATOM   2691 1HE2 GLN A 260      55.570  42.740  29.970  1.00  0.00           H  
ATOM   2692 2HE2 GLN A 260      56.100  42.910  28.340  1.00  0.00           H  
ATOM   2693  N   THR A 261      56.130  36.610  32.510  1.00  0.00           N  
ATOM   2694  CA  THR A 261      57.200  35.640  32.940  1.00  0.00           C  
ATOM   2695  C   THR A 261      56.800  34.150  33.140  1.00  0.00           C  
ATOM   2696  O   THR A 261      55.680  33.760  33.430  1.00  0.00           O  
ATOM   2697  CB  THR A 261      57.890  36.040  34.290  1.00  0.00           C  
ATOM   2698  CG2 THR A 261      58.780  37.240  34.330  1.00  0.00           C  
ATOM   2699  OG1 THR A 261      56.930  36.170  35.330  1.00  0.00           O  
ATOM   2700  H   THR A 261      55.200  36.230  32.560  1.00  0.00           H  
ATOM   2701  HG1 THR A 261      56.620  37.120  35.320  1.00  0.00           H  
ATOM   2702  N   GLU A 262      57.890  33.370  33.230  1.00  0.00           N  
ATOM   2703  CA  GLU A 262      57.880  31.880  33.060  1.00  0.00           C  
ATOM   2704  C   GLU A 262      57.200  31.130  34.240  1.00  0.00           C  
ATOM   2705  O   GLU A 262      56.210  30.470  33.990  1.00  0.00           O  
ATOM   2706  CB  GLU A 262      59.270  31.340  32.740  1.00  0.00           C  
ATOM   2707  CG  GLU A 262      60.150  32.150  31.810  1.00  0.00           C  
ATOM   2708  CD  GLU A 262      61.220  33.020  32.500  1.00  0.00           C  
ATOM   2709  OE1 GLU A 262      62.430  32.670  32.470  1.00  0.00           O  
ATOM   2710  OE2 GLU A 262      60.880  33.830  33.450  1.00  0.00           O1-
ATOM   2711  H   GLU A 262      58.770  33.750  33.520  1.00  0.00           H  
ATOM   2712  N   ALA A 263      57.710  31.380  35.440  1.00  0.00           N  
ATOM   2713  CA  ALA A 263      57.160  30.740  36.650  1.00  0.00           C  
ATOM   2714  C   ALA A 263      55.740  31.120  37.030  1.00  0.00           C  
ATOM   2715  O   ALA A 263      55.110  30.290  37.650  1.00  0.00           O  
ATOM   2716  CB  ALA A 263      58.310  31.030  37.640  1.00  0.00           C  
ATOM   2717  H   ALA A 263      58.610  31.810  35.390  1.00  0.00           H  
ATOM   2718  N   GLN A 264      55.300  32.350  36.810  1.00  0.00           N  
ATOM   2719  CA  GLN A 264      53.840  32.700  37.000  1.00  0.00           C  
ATOM   2720  C   GLN A 264      52.840  32.040  36.000  1.00  0.00           C  
ATOM   2721  O   GLN A 264      51.670  31.770  36.230  1.00  0.00           O  
ATOM   2722  CB  GLN A 264      53.640  34.230  37.090  1.00  0.00           C  
ATOM   2723  CG  GLN A 264      53.900  34.580  38.540  1.00  0.00           C  
ATOM   2724  CD  GLN A 264      54.340  36.070  38.840  1.00  0.00           C  
ATOM   2725  NE2 GLN A 264      53.500  37.080  38.670  1.00  0.00           N  
ATOM   2726  OE1 GLN A 264      55.380  36.290  39.500  1.00  0.00           O  
ATOM   2727  H   GLN A 264      56.000  33.070  36.760  1.00  0.00           H  
ATOM   2728 1HE2 GLN A 264      52.520  36.990  38.530  1.00  0.00           H  
ATOM   2729 2HE2 GLN A 264      53.870  38.010  38.580  1.00  0.00           H  
ATOM   2730  N   TYR A 265      53.360  31.780  34.800  1.00  0.00           N  
ATOM   2731  CA  TYR A 265      52.910  30.960  33.700  1.00  0.00           C  
ATOM   2732  C   TYR A 265      52.800  29.490  34.000  1.00  0.00           C  
ATOM   2733  O   TYR A 265      51.850  28.800  33.670  1.00  0.00           O  
ATOM   2734  CB  TYR A 265      53.650  31.380  32.400  1.00  0.00           C  
ATOM   2735  CG  TYR A 265      53.550  30.350  31.240  1.00  0.00           C  
ATOM   2736  CD1 TYR A 265      52.500  30.450  30.290  1.00  0.00           C  
ATOM   2737  CD2 TYR A 265      54.640  29.580  30.900  1.00  0.00           C  
ATOM   2738  CE1 TYR A 265      52.430  29.610  29.220  1.00  0.00           C  
ATOM   2739  CE2 TYR A 265      54.650  28.890  29.700  1.00  0.00           C  
ATOM   2740  CZ  TYR A 265      53.540  28.860  28.880  1.00  0.00           C  
ATOM   2741  OH  TYR A 265      53.520  27.790  28.060  1.00  0.00           O  
ATOM   2742  H   TYR A 265      54.260  32.190  34.650  1.00  0.00           H  
ATOM   2743  HD1 TYR A 265      51.880  31.350  30.270  1.00  0.00           H  
ATOM   2744  HD2 TYR A 265      55.620  29.690  31.370  1.00  0.00           H  
ATOM   2745  HE1 TYR A 265      51.530  29.640  28.610  1.00  0.00           H  
ATOM   2746  HE2 TYR A 265      55.610  28.440  29.450  1.00  0.00           H  
ATOM   2747  HH  TYR A 265      52.620  27.380  28.240  1.00  0.00           H  
ATOM   2748  N   ARG A 266      53.900  29.010  34.570  1.00  0.00           N  
ATOM   2749  CA  ARG A 266      54.130  27.560  34.820  1.00  0.00           C  
ATOM   2750  C   ARG A 266      53.070  27.060  35.860  1.00  0.00           C  
ATOM   2751  O   ARG A 266      52.500  26.070  35.560  1.00  0.00           O  
ATOM   2752  CB  ARG A 266      55.520  27.380  35.310  1.00  0.00           C  
ATOM   2753  CG  ARG A 266      56.120  25.970  35.420  1.00  0.00           C  
ATOM   2754  CD  ARG A 266      57.640  26.000  35.550  1.00  0.00           C  
ATOM   2755  NE  ARG A 266      58.330  24.690  35.510  1.00  0.00           N  
ATOM   2756  CZ  ARG A 266      59.330  24.340  34.660  1.00  0.00           C  
ATOM   2757  NH1 ARG A 266      59.850  25.140  33.700  1.00  0.00           N1+
ATOM   2758  NH2 ARG A 266      59.660  23.050  34.630  1.00  0.00           N  
ATOM   2759  H   ARG A 266      54.780  29.440  34.380  1.00  0.00           H  
ATOM   2760  HE  ARG A 266      58.100  24.060  36.260  1.00  0.00           H  
ATOM   2761 1HH1 ARG A 266      59.410  26.000  33.430  1.00  0.00           H  
ATOM   2762 2HH1 ARG A 266      60.780  24.940  33.410  1.00  0.00           H  
ATOM   2763 1HH2 ARG A 266      59.210  22.380  35.220  1.00  0.00           H  
ATOM   2764 2HH2 ARG A 266      60.270  22.640  33.960  1.00  0.00           H  
ATOM   2765  N   PHE A 267      52.720  27.880  36.850  1.00  0.00           N  
ATOM   2766  CA  PHE A 267      51.600  27.660  37.850  1.00  0.00           C  
ATOM   2767  C   PHE A 267      50.250  27.270  37.250  1.00  0.00           C  
ATOM   2768  O   PHE A 267      49.770  26.200  37.600  1.00  0.00           O  
ATOM   2769  CB  PHE A 267      51.410  28.890  38.800  1.00  0.00           C  
ATOM   2770  CG  PHE A 267      50.790  28.490  40.120  1.00  0.00           C  
ATOM   2771  CD1 PHE A 267      51.230  27.380  40.840  1.00  0.00           C  
ATOM   2772  CD2 PHE A 267      49.720  29.290  40.590  1.00  0.00           C  
ATOM   2773  CE1 PHE A 267      50.720  26.950  42.010  1.00  0.00           C  
ATOM   2774  CE2 PHE A 267      49.080  28.790  41.730  1.00  0.00           C  
ATOM   2775  CZ  PHE A 267      49.580  27.670  42.450  1.00  0.00           C  
ATOM   2776  H   PHE A 267      53.140  28.770  37.030  1.00  0.00           H  
ATOM   2777  HD1 PHE A 267      51.770  26.640  40.240  1.00  0.00           H  
ATOM   2778  HD2 PHE A 267      49.240  30.160  40.140  1.00  0.00           H  
ATOM   2779  HE1 PHE A 267      51.370  26.410  42.700  1.00  0.00           H  
ATOM   2780  HE2 PHE A 267      48.240  29.360  42.110  1.00  0.00           H  
ATOM   2781  HZ  PHE A 267      49.210  27.410  43.440  1.00  0.00           H  
ATOM   2782  N   ILE A 268      49.870  27.900  36.140  1.00  0.00           N  
ATOM   2783  CA  ILE A 268      48.580  27.490  35.560  1.00  0.00           C  
ATOM   2784  C   ILE A 268      48.220  26.030  35.130  1.00  0.00           C  
ATOM   2785  O   ILE A 268      47.360  25.450  35.790  1.00  0.00           O  
ATOM   2786  CB  ILE A 268      48.150  28.550  34.510  1.00  0.00           C  
ATOM   2787  CG1 ILE A 268      48.980  28.540  33.210  1.00  0.00           C  
ATOM   2788  CG2 ILE A 268      47.950  29.960  35.210  1.00  0.00           C  
ATOM   2789  CD  ILE A 268      48.680  29.770  32.340  1.00  0.00           C  
ATOM   2790  H   ILE A 268      50.380  28.550  35.590  1.00  0.00           H  
ATOM   2791  N   TYR A 269      49.250  25.440  34.540  1.00  0.00           N  
ATOM   2792  CA  TYR A 269      49.250  24.000  34.110  1.00  0.00           C  
ATOM   2793  C   TYR A 269      49.010  23.090  35.360  1.00  0.00           C  
ATOM   2794  O   TYR A 269      48.020  22.400  35.410  1.00  0.00           O  
ATOM   2795  CB  TYR A 269      50.510  23.560  33.350  1.00  0.00           C  
ATOM   2796  CG  TYR A 269      50.610  24.470  32.080  1.00  0.00           C  
ATOM   2797  CD1 TYR A 269      51.450  25.610  31.990  1.00  0.00           C  
ATOM   2798  CD2 TYR A 269      49.830  24.120  30.970  1.00  0.00           C  
ATOM   2799  CE1 TYR A 269      51.520  26.400  30.850  1.00  0.00           C  
ATOM   2800  CE2 TYR A 269      49.950  24.870  29.810  1.00  0.00           C  
ATOM   2801  CZ  TYR A 269      50.780  25.970  29.730  1.00  0.00           C  
ATOM   2802  OH  TYR A 269      51.350  26.330  28.540  1.00  0.00           O  
ATOM   2803  H   TYR A 269      50.100  25.910  34.330  1.00  0.00           H  
ATOM   2804  HD1 TYR A 269      51.920  25.840  32.940  1.00  0.00           H  
ATOM   2805  HD2 TYR A 269      49.350  23.140  30.960  1.00  0.00           H  
ATOM   2806  HE1 TYR A 269      52.040  27.360  30.770  1.00  0.00           H  
ATOM   2807  HE2 TYR A 269      49.140  24.760  29.090  1.00  0.00           H  
ATOM   2808  HH  TYR A 269      50.660  26.270  27.820  1.00  0.00           H  
ATOM   2809  N   MET A 270      49.880  23.210  36.380  1.00  0.00           N  
ATOM   2810  CA  MET A 270      49.750  22.490  37.640  1.00  0.00           C  
ATOM   2811  C   MET A 270      48.380  22.550  38.290  1.00  0.00           C  
ATOM   2812  O   MET A 270      47.810  21.460  38.350  1.00  0.00           O  
ATOM   2813  CB  MET A 270      50.820  23.050  38.580  1.00  0.00           C  
ATOM   2814  CG  MET A 270      52.260  22.910  38.310  1.00  0.00           C  
ATOM   2815  SD  MET A 270      53.360  23.870  39.440  1.00  0.00           S  
ATOM   2816  CE  MET A 270      52.620  23.360  41.010  1.00  0.00           C  
ATOM   2817  H   MET A 270      50.580  23.930  36.370  1.00  0.00           H  
ATOM   2818  N   ALA A 271      47.860  23.760  38.410  1.00  0.00           N  
ATOM   2819  CA  ALA A 271      46.560  24.040  39.020  1.00  0.00           C  
ATOM   2820  C   ALA A 271      45.390  23.260  38.330  1.00  0.00           C  
ATOM   2821  O   ALA A 271      44.800  22.340  38.880  1.00  0.00           O  
ATOM   2822  CB  ALA A 271      46.270  25.520  38.930  1.00  0.00           C  
ATOM   2823  H   ALA A 271      48.430  24.560  38.230  1.00  0.00           H  
ATOM   2824  N   VAL A 272      45.400  23.450  37.010  1.00  0.00           N  
ATOM   2825  CA  VAL A 272      44.300  22.930  36.160  1.00  0.00           C  
ATOM   2826  C   VAL A 272      44.350  21.440  36.050  1.00  0.00           C  
ATOM   2827  O   VAL A 272      43.340  20.840  36.390  1.00  0.00           O  
ATOM   2828  CB  VAL A 272      44.200  23.710  34.850  1.00  0.00           C  
ATOM   2829  CG1 VAL A 272      45.400  23.630  33.900  1.00  0.00           C  
ATOM   2830  CG2 VAL A 272      42.960  23.360  34.080  1.00  0.00           C  
ATOM   2831  H   VAL A 272      46.240  23.780  36.570  1.00  0.00           H  
ATOM   2832  N   GLN A 273      45.520  20.930  35.980  1.00  0.00           N  
ATOM   2833  CA  GLN A 273      45.690  19.470  35.880  1.00  0.00           C  
ATOM   2834  C   GLN A 273      45.420  18.730  37.180  1.00  0.00           C  
ATOM   2835  O   GLN A 273      44.730  17.710  37.150  1.00  0.00           O  
ATOM   2836  CB  GLN A 273      47.140  19.240  35.500  1.00  0.00           C  
ATOM   2837  CG  GLN A 273      47.700  17.820  35.490  1.00  0.00           C  
ATOM   2838  CD  GLN A 273      47.040  16.930  34.470  1.00  0.00           C  
ATOM   2839  NE2 GLN A 273      46.760  15.670  34.710  1.00  0.00           N  
ATOM   2840  OE1 GLN A 273      46.980  17.310  33.320  1.00  0.00           O  
ATOM   2841  H   GLN A 273      46.330  21.510  35.950  1.00  0.00           H  
ATOM   2842 1HE2 GLN A 273      46.970  15.350  35.630  1.00  0.00           H  
ATOM   2843 2HE2 GLN A 273      46.390  15.040  34.030  1.00  0.00           H  
ATOM   2844  N   HIS A 274      45.850  19.340  38.300  1.00  0.00           N  
ATOM   2845  CA  HIS A 274      45.380  18.930  39.640  1.00  0.00           C  
ATOM   2846  C   HIS A 274      43.820  18.890  39.770  1.00  0.00           C  
ATOM   2847  O   HIS A 274      43.290  17.810  40.000  1.00  0.00           O  
ATOM   2848  CB  HIS A 274      45.820  19.930  40.700  1.00  0.00           C  
ATOM   2849  CG  HIS A 274      46.240  19.380  42.090  1.00  0.00           C  
ATOM   2850  CD2 HIS A 274      46.400  20.050  43.200  1.00  0.00           C  
ATOM   2851  ND1 HIS A 274      46.670  18.150  42.350  1.00  0.00           N  
ATOM   2852  CE1 HIS A 274      47.060  18.030  43.640  1.00  0.00           C  
ATOM   2853  NE2 HIS A 274      46.870  19.240  44.200  1.00  0.00           N  
ATOM   2854  H   HIS A 274      46.550  20.050  38.260  1.00  0.00           H  
ATOM   2855  HD2 HIS A 274      45.980  21.040  43.370  1.00  0.00           H  
ATOM   2856  HE1 HIS A 274      47.730  17.270  44.040  1.00  0.00           H  
ATOM   2857  HE2 HIS A 274      46.810  19.510  45.160  1.00  0.00           H  
ATOM   2858  N   TYR A 275      43.100  19.940  39.410  1.00  0.00           N  
ATOM   2859  CA  TYR A 275      41.640  20.060  39.500  1.00  0.00           C  
ATOM   2860  C   TYR A 275      40.870  19.110  38.580  1.00  0.00           C  
ATOM   2861  O   TYR A 275      39.710  18.840  38.870  1.00  0.00           O  
ATOM   2862  CB  TYR A 275      41.130  21.520  39.320  1.00  0.00           C  
ATOM   2863  CG  TYR A 275      39.790  21.810  40.080  1.00  0.00           C  
ATOM   2864  CD1 TYR A 275      39.740  22.390  41.340  1.00  0.00           C  
ATOM   2865  CD2 TYR A 275      38.620  21.790  39.360  1.00  0.00           C  
ATOM   2866  CE1 TYR A 275      38.620  23.070  41.850  1.00  0.00           C  
ATOM   2867  CE2 TYR A 275      37.490  22.410  39.870  1.00  0.00           C  
ATOM   2868  CZ  TYR A 275      37.440  22.980  41.170  1.00  0.00           C  
ATOM   2869  OH  TYR A 275      36.280  23.060  41.860  1.00  0.00           O  
ATOM   2870  H   TYR A 275      43.610  20.600  38.850  1.00  0.00           H  
ATOM   2871  HD1 TYR A 275      40.710  22.420  41.840  1.00  0.00           H  
ATOM   2872  HD2 TYR A 275      38.450  21.100  38.530  1.00  0.00           H  
ATOM   2873  HE1 TYR A 275      38.710  23.740  42.700  1.00  0.00           H  
ATOM   2874  HE2 TYR A 275      36.620  22.590  39.230  1.00  0.00           H  
ATOM   2875  HH  TYR A 275      36.450  23.670  42.630  1.00  0.00           H  
ATOM   2876  N   ILE A 276      41.390  18.730  37.410  1.00  0.00           N  
ATOM   2877  CA  ILE A 276      40.700  17.710  36.580  1.00  0.00           C  
ATOM   2878  C   ILE A 276      41.050  16.310  37.100  1.00  0.00           C  
ATOM   2879  O   ILE A 276      40.130  15.550  37.220  1.00  0.00           O  
ATOM   2880  CB  ILE A 276      41.020  17.840  35.110  1.00  0.00           C  
ATOM   2881  CG1 ILE A 276      40.250  16.850  34.270  1.00  0.00           C  
ATOM   2882  CG2 ILE A 276      42.480  17.880  34.800  1.00  0.00           C  
ATOM   2883  CD  ILE A 276      38.780  17.290  33.850  1.00  0.00           C  
ATOM   2884  H   ILE A 276      42.080  19.230  36.890  1.00  0.00           H  
ATOM   2885  N   GLU A 277      42.270  16.130  37.630  1.00  0.00           N  
ATOM   2886  CA  GLU A 277      42.550  14.930  38.440  1.00  0.00           C  
ATOM   2887  C   GLU A 277      41.630  14.640  39.690  1.00  0.00           C  
ATOM   2888  O   GLU A 277      41.080  13.560  39.820  1.00  0.00           O  
ATOM   2889  CB  GLU A 277      44.050  14.800  38.830  1.00  0.00           C  
ATOM   2890  CG  GLU A 277      44.940  14.590  37.610  1.00  0.00           C  
ATOM   2891  CD  GLU A 277      46.420  14.300  37.950  1.00  0.00           C  
ATOM   2892  OE1 GLU A 277      46.650  14.180  39.180  1.00  0.00           O  
ATOM   2893  OE2 GLU A 277      47.410  14.170  37.170  1.00  0.00           O1-
ATOM   2894  H   GLU A 277      43.050  16.710  37.370  1.00  0.00           H  
ATOM   2895  N   THR A 278      41.340  15.660  40.460  1.00  0.00           N  
ATOM   2896  CA  THR A 278      40.380  15.530  41.550  1.00  0.00           C  
ATOM   2897  C   THR A 278      38.920  15.560  41.140  1.00  0.00           C  
ATOM   2898  O   THR A 278      38.080  15.170  41.940  1.00  0.00           O  
ATOM   2899  CB  THR A 278      40.580  16.500  42.780  1.00  0.00           C  
ATOM   2900  CG2 THR A 278      41.470  15.920  43.860  1.00  0.00           C  
ATOM   2901  OG1 THR A 278      41.140  17.740  42.230  1.00  0.00           O  
ATOM   2902  H   THR A 278      41.970  16.440  40.540  1.00  0.00           H  
ATOM   2903  HG1 THR A 278      41.740  18.260  42.830  1.00  0.00           H  
ATOM   2904  N   LEU A 279      38.630  16.250  39.990  1.00  0.00           N  
ATOM   2905  CA  LEU A 279      37.300  16.060  39.350  1.00  0.00           C  
ATOM   2906  C   LEU A 279      36.930  14.760  38.570  1.00  0.00           C  
ATOM   2907  O   LEU A 279      35.810  14.250  38.610  1.00  0.00           O  
ATOM   2908  CB  LEU A 279      36.870  17.310  38.660  1.00  0.00           C  
ATOM   2909  CG  LEU A 279      36.140  18.290  39.650  1.00  0.00           C  
ATOM   2910  CD1 LEU A 279      35.550  19.500  38.840  1.00  0.00           C  
ATOM   2911  CD2 LEU A 279      34.900  17.590  40.190  1.00  0.00           C  
ATOM   2912  H   LEU A 279      39.080  17.120  39.790  1.00  0.00           H  
ATOM   2913  N   GLN A 280      38.010  14.130  38.070  1.00  0.00           N  
ATOM   2914  CA  GLN A 280      37.870  12.890  37.260  1.00  0.00           C  
ATOM   2915  C   GLN A 280      37.950  11.560  38.080  1.00  0.00           C  
ATOM   2916  O   GLN A 280      37.210  10.620  37.830  1.00  0.00           O  
ATOM   2917  CB  GLN A 280      38.920  12.860  36.190  1.00  0.00           C  
ATOM   2918  CG  GLN A 280      38.820  11.800  35.090  1.00  0.00           C  
ATOM   2919  CD  GLN A 280      40.040  11.870  34.170  1.00  0.00           C  
ATOM   2920  NE2 GLN A 280      40.050  11.150  33.050  1.00  0.00           N  
ATOM   2921  OE1 GLN A 280      40.980  12.640  34.330  1.00  0.00           O  
ATOM   2922  H   GLN A 280      38.820  14.630  37.770  1.00  0.00           H  
ATOM   2923 1HE2 GLN A 280      39.330  10.480  32.900  1.00  0.00           H  
ATOM   2924 2HE2 GLN A 280      40.850  11.110  32.440  1.00  0.00           H  
ATOM   2925  N   ARG A 281      38.900  11.470  39.040  1.00  0.00           N  
ATOM   2926  CA  ARG A 281      39.170  10.260  39.880  1.00  0.00           C  
ATOM   2927  C   ARG A 281      38.280  10.190  41.090  1.00  0.00           C  
ATOM   2928  O   ARG A 281      38.620   9.600  42.180  1.00  0.00           O  
ATOM   2929  CB  ARG A 281      40.640  10.300  40.370  1.00  0.00           C  
ATOM   2930  CG  ARG A 281      41.540  10.410  39.110  1.00  0.00           C  
ATOM   2931  CD  ARG A 281      43.030  10.300  39.330  1.00  0.00           C  
ATOM   2932  NE  ARG A 281      43.760  10.020  38.090  1.00  0.00           N  
ATOM   2933  CZ  ARG A 281      44.860  10.550  37.710  1.00  0.00           C  
ATOM   2934  NH1 ARG A 281      45.720  11.200  38.490  1.00  0.00           N1+
ATOM   2935  NH2 ARG A 281      45.140  10.610  36.400  1.00  0.00           N  
ATOM   2936  H   ARG A 281      39.480  12.270  39.220  1.00  0.00           H  
ATOM   2937  HE  ARG A 281      43.350   9.300  37.530  1.00  0.00           H  
ATOM   2938 1HH1 ARG A 281      45.540  11.330  39.460  1.00  0.00           H  
ATOM   2939 2HH1 ARG A 281      46.570  11.620  38.160  1.00  0.00           H  
ATOM   2940 1HH2 ARG A 281      44.480  10.190  35.780  1.00  0.00           H  
ATOM   2941 2HH2 ARG A 281      45.980  10.970  36.000  1.00  0.00           H  
ATOM   2942  N   ARG A 282      37.040  10.300  40.860  1.00  0.00           N  
ATOM   2943  CA  ARG A 282      36.070  10.450  41.950  1.00  0.00           C  
ATOM   2944  C   ARG A 282      34.670  10.190  41.500  1.00  0.00           C  
ATOM   2945  CB  ARG A 282      36.190  11.820  42.590  1.00  0.00           C  
ATOM   2946  CG  ARG A 282      35.640  11.890  44.060  1.00  0.00           C  
ATOM   2947  CD  ARG A 282      36.350  10.930  45.070  1.00  0.00           C  
ATOM   2948  NE  ARG A 282      35.520  10.660  46.260  1.00  0.00           N  
ATOM   2949  CZ  ARG A 282      35.910   9.950  47.310  1.00  0.00           C  
ATOM   2950  NH1 ARG A 282      37.120   9.310  47.240  1.00  0.00           N1+
ATOM   2951  NH2 ARG A 282      35.100   9.640  48.290  1.00  0.00           N  
ATOM   2952  O1  ARG A 282      34.140  11.030  40.720  1.00  0.00           O  
ATOM   2953  O2  ARG A 282      34.090   9.170  41.760  1.00  0.00           O  
ATOM   2954  H   ARG A 282      36.650  10.140  39.950  1.00  0.00           H  
ATOM   2955  HE  ARG A 282      34.670  11.190  46.290  1.00  0.00           H  
ATOM   2956 1HH1 ARG A 282      37.720   9.420  46.440  1.00  0.00           H  
ATOM   2957 2HH1 ARG A 282      37.540   9.040  48.100  1.00  0.00           H  
ATOM   2958 1HH2 ARG A 282      34.210  10.090  48.370  1.00  0.00           H  
ATOM   2959 2HH2 ARG A 282      35.480   9.020  48.980  1.00  0.00           H  
ATOM   2960  N   GLY B   1      64.440  51.750  34.370  1.00  0.00           N  
ATOM   2961  CA  GLY B   1      63.580  51.610  35.490  1.00  0.00           C  
ATOM   2962  C   GLY B   1      64.340  51.120  36.710  1.00  0.00           C  
ATOM   2963  O   GLY B   1      65.340  50.480  36.470  1.00  0.00           O  
ATOM   2964  H1  GLY B   1      63.910  51.640  33.530  1.00  0.00           H  
ATOM   2965  H2  GLY B   1      64.870  52.640  34.270  1.00  0.00           H  
ATOM   2966  H3  GLY B   1      65.110  51.020  34.230  1.00  0.00           H  
ATOM   2967  N   ARG B   2      63.940  51.450  37.920  1.00  0.00           N  
ATOM   2968  CA  ARG B   2      64.630  51.200  39.250  1.00  0.00           C  
ATOM   2969  C   ARG B   2      63.700  51.600  40.440  1.00  0.00           C  
ATOM   2970  O   ARG B   2      63.540  52.780  40.720  1.00  0.00           O  
ATOM   2971  CB  ARG B   2      65.900  51.990  39.450  1.00  0.00           C  
ATOM   2972  CG  ARG B   2      66.770  51.260  40.440  1.00  0.00           C  
ATOM   2973  CD  ARG B   2      68.110  51.950  40.550  1.00  0.00           C  
ATOM   2974  NE  ARG B   2      68.000  53.430  40.890  1.00  0.00           N  
ATOM   2975  CZ  ARG B   2      68.660  54.380  40.170  1.00  0.00           C  
ATOM   2976  NH1 ARG B   2      69.450  53.990  39.190  1.00  0.00           N1+
ATOM   2977  NH2 ARG B   2      68.770  55.600  40.600  1.00  0.00           N  
ATOM   2978  H   ARG B   2      63.110  52.010  38.050  1.00  0.00           H  
ATOM   2979  HE  ARG B   2      67.390  53.600  41.660  1.00  0.00           H  
ATOM   2980 1HH1 ARG B   2      69.540  53.010  38.980  1.00  0.00           H  
ATOM   2981 2HH1 ARG B   2      70.010  54.670  38.710  1.00  0.00           H  
ATOM   2982 1HH2 ARG B   2      68.380  55.880  41.480  1.00  0.00           H  
ATOM   2983 2HH2 ARG B   2      69.360  56.290  40.190  1.00  0.00           H  
ATOM   2984  N   LYS B   3      62.880  50.610  40.730  1.00  0.00           N  
ATOM   2985  CA  LYS B   3      62.000  50.480  41.930  1.00  0.00           C  
ATOM   2986  C   LYS B   3      60.910  51.550  42.050  1.00  0.00           C  
ATOM   2987  O   LYS B   3      59.720  51.180  42.100  1.00  0.00           O  
ATOM   2988  CB  LYS B   3      62.730  50.430  43.300  1.00  0.00           C  
ATOM   2989  CG  LYS B   3      63.420  49.050  43.510  1.00  0.00           C  
ATOM   2990  CD  LYS B   3      64.550  48.500  42.660  1.00  0.00           C  
ATOM   2991  CE  LYS B   3      65.230  47.180  43.120  1.00  0.00           C  
ATOM   2992  NZ  LYS B   3      64.450  45.980  42.820  1.00  0.00           N1+
ATOM   2993  H   LYS B   3      62.830  49.840  40.090  1.00  0.00           H  
ATOM   2994  HZ1 LYS B   3      64.200  46.000  41.850  1.00  0.00           H  
ATOM   2995  HZ2 LYS B   3      64.950  45.140  43.030  1.00  0.00           H  
ATOM   2996  HZ3 LYS B   3      63.650  46.030  43.420  1.00  0.00           H  
ATOM   2997  N   GLY B   4      61.220  52.850  42.250  1.00  0.00           N  
ATOM   2998  CA  GLY B   4      60.320  54.020  42.470  1.00  0.00           C  
ATOM   2999  C   GLY B   4      60.030  54.880  41.190  1.00  0.00           C  
ATOM   3000  O   GLY B   4      58.950  55.480  41.150  1.00  0.00           O  
ATOM   3001  H   GLY B   4      62.130  53.110  41.910  1.00  0.00           H  
ATOM   3002  N   SER B   5      60.680  54.500  40.050  1.00  0.00           N  
ATOM   3003  CA  SER B   5      60.670  55.260  38.760  1.00  0.00           C  
ATOM   3004  C   SER B   5      59.370  55.430  37.940  1.00  0.00           C  
ATOM   3005  O   SER B   5      59.180  56.350  37.170  1.00  0.00           O  
ATOM   3006  CB  SER B   5      61.670  54.580  37.830  1.00  0.00           C  
ATOM   3007  OG  SER B   5      61.450  53.190  37.780  1.00  0.00           O  
ATOM   3008  H   SER B   5      61.070  53.590  39.960  1.00  0.00           H  
ATOM   3009  HG  SER B   5      61.080  52.940  36.890  1.00  0.00           H  
ATOM   3010  N   GLY B   6      58.550  54.360  38.120  1.00  0.00           N  
ATOM   3011  CA  GLY B   6      57.170  54.360  37.690  1.00  0.00           C  
ATOM   3012  C   GLY B   6      56.800  53.220  36.740  1.00  0.00           C  
ATOM   3013  O   GLY B   6      55.680  53.210  36.320  1.00  0.00           O  
ATOM   3014  H   GLY B   6      58.820  53.570  38.670  1.00  0.00           H  
ATOM   3015  N   ASP B   7      57.840  52.630  36.120  1.00  0.00           N  
ATOM   3016  CA  ASP B   7      57.650  51.540  35.170  1.00  0.00           C  
ATOM   3017  C   ASP B   7      57.380  50.220  35.950  1.00  0.00           C  
ATOM   3018  O   ASP B   7      58.030  49.970  36.930  1.00  0.00           O  
ATOM   3019  CB  ASP B   7      58.840  51.360  34.280  1.00  0.00           C  
ATOM   3020  CG  ASP B   7      60.220  51.250  34.900  1.00  0.00           C  
ATOM   3021  OD1 ASP B   7      60.960  50.240  34.830  1.00  0.00           O  
ATOM   3022  OD2 ASP B   7      60.590  52.210  35.600  1.00  0.00           O1-
ATOM   3023  H   ASP B   7      58.770  52.660  36.480  1.00  0.00           H  
ATOM   3024  N   Y2P B   8      56.270  49.610  35.550  1.00  0.00           N  
ATOM   3025  CA  Y2P B   8      55.770  48.390  36.290  1.00  0.00           C  
ATOM   3026  C   Y2P B   8      56.500  47.150  35.700  1.00  0.00           C  
ATOM   3027  O   Y2P B   8      55.910  46.450  34.900  1.00  0.00           O  
ATOM   3028  CB  Y2P B   8      54.230  48.350  36.180  1.00  0.00           C  
ATOM   3029  CG  Y2P B   8      53.490  47.470  37.130  1.00  0.00           C  
ATOM   3030  CD1 Y2P B   8      52.830  46.360  36.610  1.00  0.00           C  
ATOM   3031  CD2 Y2P B   8      53.530  47.680  38.510  1.00  0.00           C  
ATOM   3032  CE1 Y2P B   8      52.150  45.570  37.500  1.00  0.00           C  
ATOM   3033  CE2 Y2P B   8      52.880  46.770  39.370  1.00  0.00           C  
ATOM   3034  CZ  Y2P B   8      52.190  45.670  38.910  1.00  0.00           C  
ATOM   3035  OH  Y2P B   8      51.300  45.030  39.730  1.00  0.00           O  
ATOM   3036  OI1 Y2P B   8      51.220  42.680  38.770  1.00  0.00           O  
ATOM   3037  OI2 Y2P B   8      49.830  43.370  40.580  1.00  0.00           O  
ATOM   3038  OI3 Y2P B   8      49.320  44.150  38.410  1.00  0.00           O  
ATOM   3039  PT  Y2P B   8      50.430  43.800  39.290  1.00  0.00           P  
ATOM   3040  H   Y2P B   8      55.630  50.000  34.890  1.00  0.00           H  
ATOM   3041  HD1 Y2P B   8      53.070  46.070  35.590  1.00  0.00           H  
ATOM   3042  HD2 Y2P B   8      54.140  48.470  38.940  1.00  0.00           H  
ATOM   3043  HE1 Y2P B   8      51.670  44.660  37.140  1.00  0.00           H  
ATOM   3044  HE2 Y2P B   8      52.970  46.960  40.440  1.00  0.00           H  
ATOM   3045  N   MET B   9      57.600  46.750  36.380  1.00  0.00           N  
ATOM   3046  CA  MET B   9      58.480  45.640  36.030  1.00  0.00           C  
ATOM   3047  C   MET B   9      57.830  44.300  36.370  1.00  0.00           C  
ATOM   3048  O   MET B   9      57.140  44.320  37.420  1.00  0.00           O  
ATOM   3049  CB  MET B   9      59.730  45.880  36.880  1.00  0.00           C  
ATOM   3050  CG  MET B   9      59.570  46.000  38.410  1.00  0.00           C  
ATOM   3051  SD  MET B   9      58.620  47.370  39.090  1.00  0.00           S  
ATOM   3052  CE  MET B   9      59.410  47.490  40.670  1.00  0.00           C  
ATOM   3053  H   MET B   9      57.890  47.280  37.180  1.00  0.00           H  
ATOM   3054  N   PRO B  10      57.960  43.300  35.470  1.00  0.00           N  
ATOM   3055  CA  PRO B  10      57.390  41.920  35.580  1.00  0.00           C  
ATOM   3056  C   PRO B  10      58.010  41.260  36.780  1.00  0.00           C  
ATOM   3057  O   PRO B  10      57.330  40.670  37.580  1.00  0.00           O  
ATOM   3058  CB  PRO B  10      57.650  41.230  34.220  1.00  0.00           C  
ATOM   3059  CG  PRO B  10      57.540  42.420  33.270  1.00  0.00           C  
ATOM   3060  CD  PRO B  10      58.370  43.460  34.080  1.00  0.00           C  
ATOM   3061  N   MET B  11      59.360  41.130  36.760  1.00  0.00           N  
ATOM   3062  CA  MET B  11      60.180  40.680  37.950  1.00  0.00           C  
ATOM   3063  C   MET B  11      60.970  41.840  38.600  1.00  0.00           C  
ATOM   3064  O   MET B  11      61.240  42.880  38.000  1.00  0.00           O  
ATOM   3065  CB  MET B  11      61.230  39.650  37.490  1.00  0.00           C  
ATOM   3066  CG  MET B  11      60.570  38.350  37.040  1.00  0.00           C  
ATOM   3067  SD  MET B  11      59.790  37.370  38.390  1.00  0.00           S  
ATOM   3068  CE  MET B  11      58.100  37.730  38.150  1.00  0.00           C  
ATOM   3069  H   MET B  11      59.860  41.180  35.900  1.00  0.00           H  
ATOM   3070  N   S2P B  12      61.350  41.710  39.880  1.00  0.00           N  
ATOM   3071  CA  S2P B  12      62.090  42.720  40.600  1.00  0.00           C  
ATOM   3072  C   S2P B  12      63.580  42.790  40.220  1.00  0.00           C  
ATOM   3073  O   S2P B  12      63.950  43.930  39.910  1.00  0.00           O  
ATOM   3074  CB  S2P B  12      61.870  42.660  42.100  1.00  0.00           C  
ATOM   3075  OG  S2P B  12      62.420  43.750  42.830  1.00  0.00           O  
ATOM   3076  OE1 S2P B  12      60.300  44.050  44.270  1.00  0.00           O  
ATOM   3077  OE2 S2P B  12      60.760  45.780  42.630  1.00  0.00           O  
ATOM   3078  OE3 S2P B  12      62.110  45.580  44.530  1.00  0.00           O  
ATOM   3079  PD  S2P B  12      61.380  44.780  43.510  1.00  0.00           P  
ATOM   3080  H   S2P B  12      60.870  41.020  40.410  1.00  0.00           H  
ATOM   3081  N   PRO B  13      64.260  41.670  39.880  1.00  0.00           N  
ATOM   3082  CA  PRO B  13      65.540  41.780  39.160  1.00  0.00           C  
ATOM   3083  C   PRO B  13      65.430  42.230  37.660  1.00  0.00           C  
ATOM   3084  O   PRO B  13      64.370  42.170  37.030  1.00  0.00           O  
ATOM   3085  CB  PRO B  13      66.270  40.440  39.260  1.00  0.00           C  
ATOM   3086  CG  PRO B  13      65.780  39.920  40.650  1.00  0.00           C  
ATOM   3087  CD  PRO B  13      64.330  40.380  40.640  1.00  0.00           C  
ATOM   3088  N   LYS B  14      66.540  42.750  37.160  1.00  0.00           N  
ATOM   3089  CA  LYS B  14      66.710  43.280  35.830  1.00  0.00           C  
ATOM   3090  C   LYS B  14      68.170  43.040  35.400  1.00  0.00           C  
ATOM   3091  O   LYS B  14      68.990  42.750  36.240  1.00  0.00           O  
ATOM   3092  CB  LYS B  14      66.290  44.750  35.630  1.00  0.00           C  
ATOM   3093  CG  LYS B  14      66.980  45.780  36.470  1.00  0.00           C  
ATOM   3094  CD  LYS B  14      66.570  47.140  36.000  1.00  0.00           C  
ATOM   3095  CE  LYS B  14      67.400  48.180  36.790  1.00  0.00           C  
ATOM   3096  NZ  LYS B  14      68.740  48.430  36.180  1.00  0.00           N1+
ATOM   3097  H   LYS B  14      67.320  42.910  37.760  1.00  0.00           H  
ATOM   3098  HZ1 LYS B  14      69.000  49.340  36.480  1.00  0.00           H  
ATOM   3099  HZ2 LYS B  14      69.470  47.810  36.470  1.00  0.00           H  
ATOM   3100  HZ3 LYS B  14      68.720  48.440  35.180  1.00  0.00           H  
ATOM   3101  N   SER B  15      68.500  43.250  34.170  1.00  0.00           N  
ATOM   3102  CA  SER B  15      69.880  43.380  33.580  1.00  0.00           C  
ATOM   3103  C   SER B  15      69.780  44.260  32.320  1.00  0.00           C  
ATOM   3104  CB  SER B  15      70.420  41.970  33.300  1.00  0.00           C  
ATOM   3105  OG  SER B  15      70.640  41.210  34.440  1.00  0.00           O  
ATOM   3106  O1  SER B  15      69.330  43.870  31.280  1.00  0.00           O  
ATOM   3107  O2  SER B  15      69.700  45.460  32.610  1.00  0.00           O  
ATOM   3108  H   SER B  15      67.780  43.110  33.490  1.00  0.00           H  
ATOM   3109  HG  SER B  15      70.830  41.840  35.200  1.00  0.00           H  
ENDMDL
MODEL        2
ATOM      1  N   SER A   4      62.305  24.738  25.951  1.00  0.00           N  
ATOM      2  CA  SER A   4      61.589  24.293  27.119  1.00  0.00           C  
ATOM      3  C   SER A   4      60.095  24.726  26.970  1.00  0.00           C  
ATOM      4  O   SER A   4      59.797  25.926  26.955  1.00  0.00           O  
ATOM      5  CB  SER A   4      62.223  24.955  28.353  1.00  0.00           C  
ATOM      6  OG  SER A   4      63.686  25.010  28.282  1.00  0.00           O  
ATOM      7  HG  SER A   4      63.980  25.800  28.806  1.00  0.00           H  
ATOM      8  H1  SER A   4      63.247  24.408  26.068  1.00  0.00           H  
ATOM      9  H2  SER A   4      61.848  24.513  25.102  1.00  0.00           H  
ATOM     10  H3  SER A   4      62.378  25.734  26.020  1.00  0.00           H  
ATOM     11  N   GLY A   5      59.267  23.706  27.263  1.00  0.00           N  
ATOM     12  CA  GLY A   5      57.816  23.584  26.907  1.00  0.00           C  
ATOM     13  C   GLY A   5      57.046  24.886  27.301  1.00  0.00           C  
ATOM     14  O   GLY A   5      56.510  25.557  26.459  1.00  0.00           O  
ATOM     15  H   GLY A   5      59.672  22.938  27.753  1.00  0.00           H  
ATOM     16  N   PHE A   6      56.946  25.145  28.605  1.00  0.00           N  
ATOM     17  CA  PHE A   6      56.468  26.452  29.176  1.00  0.00           C  
ATOM     18  C   PHE A   6      57.126  27.774  28.780  1.00  0.00           C  
ATOM     19  O   PHE A   6      56.370  28.731  28.560  1.00  0.00           O  
ATOM     20  CB  PHE A   6      56.268  26.227  30.712  1.00  0.00           C  
ATOM     21  CG  PHE A   6      55.239  25.204  31.218  1.00  0.00           C  
ATOM     22  CD1 PHE A   6      53.902  25.503  31.088  1.00  0.00           C  
ATOM     23  CD2 PHE A   6      55.726  24.156  31.950  1.00  0.00           C  
ATOM     24  CE1 PHE A   6      53.024  24.665  31.818  1.00  0.00           C  
ATOM     25  CE2 PHE A   6      54.859  23.335  32.659  1.00  0.00           C  
ATOM     26  CZ  PHE A   6      53.497  23.587  32.543  1.00  0.00           C  
ATOM     27  H   PHE A   6      57.204  24.514  29.336  1.00  0.00           H  
ATOM     28  HD1 PHE A   6      53.504  26.144  30.297  1.00  0.00           H  
ATOM     29  HD2 PHE A   6      56.754  23.975  32.265  1.00  0.00           H  
ATOM     30  HE1 PHE A   6      51.979  24.779  31.529  1.00  0.00           H  
ATOM     31  HE2 PHE A   6      55.274  22.657  33.392  1.00  0.00           H  
ATOM     32  HZ  PHE A   6      52.827  22.831  32.933  1.00  0.00           H  
ATOM     33  N   TRP A   7      58.417  27.818  28.481  1.00  0.00           N  
ATOM     34  CA  TRP A   7      59.036  29.053  27.962  1.00  0.00           C  
ATOM     35  C   TRP A   7      58.905  29.192  26.427  1.00  0.00           C  
ATOM     36  O   TRP A   7      59.066  30.272  25.906  1.00  0.00           O  
ATOM     37  CB  TRP A   7      60.490  28.917  28.369  1.00  0.00           C  
ATOM     38  CG  TRP A   7      61.275  30.186  28.468  1.00  0.00           C  
ATOM     39  CD1 TRP A   7      60.931  31.322  28.971  1.00  0.00           C  
ATOM     40  CD2 TRP A   7      62.655  30.116  28.358  1.00  0.00           C  
ATOM     41  CE2 TRP A   7      63.065  31.360  28.794  1.00  0.00           C  
ATOM     42  CE3 TRP A   7      63.550  29.161  27.934  1.00  0.00           C  
ATOM     43  NE1 TRP A   7      62.022  32.054  29.170  1.00  0.00           N  
ATOM     44  CZ2 TRP A   7      64.408  31.611  28.859  1.00  0.00           C  
ATOM     45  CZ3 TRP A   7      64.901  29.484  28.024  1.00  0.00           C  
ATOM     46  CH2 TRP A   7      65.349  30.699  28.512  1.00  0.00           C  
ATOM     47  H   TRP A   7      59.009  27.020  28.590  1.00  0.00           H  
ATOM     48  HD1 TRP A   7      59.929  31.545  29.324  1.00  0.00           H  
ATOM     49  HE1 TRP A   7      61.974  33.048  29.300  1.00  0.00           H  
ATOM     50  HE3 TRP A   7      63.183  28.139  27.801  1.00  0.00           H  
ATOM     51  HZ2 TRP A   7      64.705  32.635  29.053  1.00  0.00           H  
ATOM     52  HZ3 TRP A   7      65.544  28.605  27.958  1.00  0.00           H  
ATOM     53  HH2 TRP A   7      66.422  30.864  28.557  1.00  0.00           H  
ATOM     54  N   GLU A   8      58.697  28.065  25.839  1.00  0.00           N  
ATOM     55  CA  GLU A   8      58.448  28.122  24.393  1.00  0.00           C  
ATOM     56  C   GLU A   8      56.982  28.623  24.237  1.00  0.00           C  
ATOM     57  O   GLU A   8      56.931  29.711  23.667  1.00  0.00           O  
ATOM     58  CB  GLU A   8      58.662  26.694  23.855  1.00  0.00           C  
ATOM     59  CG  GLU A   8      60.130  26.514  23.633  1.00  0.00           C  
ATOM     60  CD  GLU A   8      60.405  25.096  23.043  1.00  0.00           C  
ATOM     61  OE1 GLU A   8      60.538  24.120  23.854  1.00  0.00           O  
ATOM     62  OE2 GLU A   8      60.333  24.911  21.825  1.00  0.00           O1-
ATOM     63  H   GLU A   8      59.078  27.256  26.293  1.00  0.00           H  
ATOM     64  N   GLU A   9      56.031  28.161  25.028  1.00  0.00           N  
ATOM     65  CA  GLU A   9      54.636  28.674  24.981  1.00  0.00           C  
ATOM     66  C   GLU A   9      54.351  30.085  25.591  1.00  0.00           C  
ATOM     67  O   GLU A   9      53.660  30.908  25.050  1.00  0.00           O  
ATOM     68  CB  GLU A   9      53.477  27.659  25.297  1.00  0.00           C  
ATOM     69  CG  GLU A   9      53.640  26.536  24.243  1.00  0.00           C  
ATOM     70  CD  GLU A   9      52.624  25.354  24.542  1.00  0.00           C  
ATOM     71  OE1 GLU A   9      52.216  24.632  23.592  1.00  0.00           O  
ATOM     72  OE2 GLU A   9      52.313  25.132  25.737  1.00  0.00           O1-
ATOM     73  H   GLU A   9      55.975  27.216  25.366  1.00  0.00           H  
ATOM     74  N   PHE A  10      55.180  30.399  26.640  1.00  0.00           N  
ATOM     75  CA  PHE A  10      55.290  31.741  27.262  1.00  0.00           C  
ATOM     76  C   PHE A  10      55.757  32.786  26.218  1.00  0.00           C  
ATOM     77  O   PHE A  10      55.076  33.798  26.013  1.00  0.00           O  
ATOM     78  CB  PHE A  10      56.188  31.746  28.566  1.00  0.00           C  
ATOM     79  CG  PHE A  10      56.509  33.190  29.107  1.00  0.00           C  
ATOM     80  CD1 PHE A  10      55.721  33.709  30.127  1.00  0.00           C  
ATOM     81  CD2 PHE A  10      57.751  33.734  28.688  1.00  0.00           C  
ATOM     82  CE1 PHE A  10      56.239  34.823  30.823  1.00  0.00           C  
ATOM     83  CE2 PHE A  10      58.309  34.748  29.442  1.00  0.00           C  
ATOM     84  CZ  PHE A  10      57.503  35.291  30.500  1.00  0.00           C  
ATOM     85  H   PHE A  10      55.540  29.685  27.226  1.00  0.00           H  
ATOM     86  HD1 PHE A  10      54.690  33.458  30.329  1.00  0.00           H  
ATOM     87  HD2 PHE A  10      58.098  33.524  27.678  1.00  0.00           H  
ATOM     88  HE1 PHE A  10      55.556  35.294  31.524  1.00  0.00           H  
ATOM     89  HE2 PHE A  10      59.369  34.982  29.321  1.00  0.00           H  
ATOM     90  HZ  PHE A  10      57.998  36.075  31.073  1.00  0.00           H  
ATOM     91  N   GLU A  11      56.940  32.573  25.591  1.00  0.00           N  
ATOM     92  CA  GLU A  11      57.567  33.421  24.551  1.00  0.00           C  
ATOM     93  C   GLU A  11      56.566  33.679  23.387  1.00  0.00           C  
ATOM     94  O   GLU A  11      56.422  34.830  22.974  1.00  0.00           O  
ATOM     95  CB  GLU A  11      58.924  33.043  23.995  1.00  0.00           C  
ATOM     96  CG  GLU A  11      60.033  33.138  25.059  1.00  0.00           C  
ATOM     97  CD  GLU A  11      60.465  34.605  25.035  1.00  0.00           C  
ATOM     98  OE1 GLU A  11      60.869  35.086  26.115  1.00  0.00           O  
ATOM     99  OE2 GLU A  11      60.739  35.140  23.915  1.00  0.00           O1-
ATOM    100  H   GLU A  11      57.581  31.865  25.882  1.00  0.00           H  
ATOM    101  N   THR A  12      55.891  32.607  22.880  1.00  0.00           N  
ATOM    102  CA  THR A  12      54.782  32.698  21.871  1.00  0.00           C  
ATOM    103  C   THR A  12      53.469  33.413  22.289  1.00  0.00           C  
ATOM    104  O   THR A  12      53.070  34.332  21.566  1.00  0.00           O  
ATOM    105  CB  THR A  12      54.424  31.387  21.180  1.00  0.00           C  
ATOM    106  CG2 THR A  12      55.584  30.963  20.309  1.00  0.00           C  
ATOM    107  OG1 THR A  12      54.108  30.446  22.093  1.00  0.00           O  
ATOM    108  H   THR A  12      56.282  31.716  23.079  1.00  0.00           H  
ATOM    109  HG1 THR A  12      53.638  29.699  21.627  1.00  0.00           H  
ATOM    110  N   LEU A  13      52.996  33.183  23.557  1.00  0.00           N  
ATOM    111  CA  LEU A  13      51.974  33.980  24.235  1.00  0.00           C  
ATOM    112  C   LEU A  13      52.268  35.461  24.462  1.00  0.00           C  
ATOM    113  O   LEU A  13      51.514  36.342  24.058  1.00  0.00           O  
ATOM    114  CB  LEU A  13      51.517  33.412  25.581  1.00  0.00           C  
ATOM    115  CG  LEU A  13      50.424  32.375  25.226  1.00  0.00           C  
ATOM    116  CD1 LEU A  13      50.017  31.706  26.509  1.00  0.00           C  
ATOM    117  CD2 LEU A  13      49.149  32.892  24.526  1.00  0.00           C  
ATOM    118  H   LEU A  13      53.142  32.343  24.065  1.00  0.00           H  
ATOM    119  N   GLN A  14      53.536  35.763  24.685  1.00  0.00           N  
ATOM    120  CA  GLN A  14      54.090  37.134  24.637  1.00  0.00           C  
ATOM    121  C   GLN A  14      53.883  37.893  23.313  1.00  0.00           C  
ATOM    122  O   GLN A  14      53.531  39.061  23.342  1.00  0.00           O  
ATOM    123  CB  GLN A  14      55.524  37.380  25.123  1.00  0.00           C  
ATOM    124  CG  GLN A  14      55.986  36.757  26.463  1.00  0.00           C  
ATOM    125  CD  GLN A  14      55.175  36.956  27.730  1.00  0.00           C  
ATOM    126  NE2 GLN A  14      55.636  37.703  28.678  1.00  0.00           N  
ATOM    127  OE1 GLN A  14      54.179  36.359  27.940  1.00  0.00           O  
ATOM    128  H   GLN A  14      54.138  35.055  25.047  1.00  0.00           H  
ATOM    129 1HE2 GLN A  14      56.560  38.079  28.637  1.00  0.00           H  
ATOM    130 2HE2 GLN A  14      55.261  37.647  29.609  1.00  0.00           H  
ATOM    131  N   GLN A  15      54.377  37.346  22.198  1.00  0.00           N  
ATOM    132  CA  GLN A  15      54.081  37.724  20.786  1.00  0.00           C  
ATOM    133  C   GLN A  15      52.561  37.811  20.434  1.00  0.00           C  
ATOM    134  O   GLN A  15      52.148  38.792  19.837  1.00  0.00           O  
ATOM    135  CB  GLN A  15      54.843  36.758  19.813  1.00  0.00           C  
ATOM    136  CG  GLN A  15      56.250  37.150  19.595  1.00  0.00           C  
ATOM    137  CD  GLN A  15      57.047  36.119  18.728  1.00  0.00           C  
ATOM    138  NE2 GLN A  15      57.197  36.239  17.442  1.00  0.00           N  
ATOM    139  OE1 GLN A  15      57.508  35.118  19.276  1.00  0.00           O  
ATOM    140  H   GLN A  15      54.957  36.536  22.148  1.00  0.00           H  
ATOM    141 1HE2 GLN A  15      56.667  36.871  16.864  1.00  0.00           H  
ATOM    142 2HE2 GLN A  15      57.930  35.652  17.111  1.00  0.00           H  
ATOM    143  N   GLN A  16      51.823  36.786  20.787  1.00  0.00           N  
ATOM    144  CA  GLN A  16      50.349  36.830  20.579  1.00  0.00           C  
ATOM    145  C   GLN A  16      49.547  38.004  21.214  1.00  0.00           C  
ATOM    146  O   GLN A  16      48.520  38.298  20.690  1.00  0.00           O  
ATOM    147  CB  GLN A  16      49.773  35.524  21.153  1.00  0.00           C  
ATOM    148  CG  GLN A  16      50.062  34.346  20.193  1.00  0.00           C  
ATOM    149  CD  GLN A  16      48.936  33.778  19.368  1.00  0.00           C  
ATOM    150  NE2 GLN A  16      48.924  32.402  19.300  1.00  0.00           N  
ATOM    151  OE1 GLN A  16      48.022  34.484  18.960  1.00  0.00           O  
ATOM    152  H   GLN A  16      52.209  35.939  21.143  1.00  0.00           H  
ATOM    153 1HE2 GLN A  16      49.571  31.833  19.811  1.00  0.00           H  
ATOM    154 2HE2 GLN A  16      48.248  31.997  18.689  1.00  0.00           H  
ATOM    155  N   GLU A  17      49.968  38.451  22.387  1.00  0.00           N  
ATOM    156  CA  GLU A  17      49.424  39.699  23.014  1.00  0.00           C  
ATOM    157  C   GLU A  17      49.688  41.006  22.192  1.00  0.00           C  
ATOM    158  O   GLU A  17      48.853  41.696  21.693  1.00  0.00           O  
ATOM    159  CB  GLU A  17      50.075  39.936  24.372  1.00  0.00           C  
ATOM    160  CG  GLU A  17      49.400  41.071  25.179  1.00  0.00           C  
ATOM    161  CD  GLU A  17      50.144  41.434  26.476  1.00  0.00           C  
ATOM    162  OE1 GLU A  17      49.519  41.100  27.504  1.00  0.00           O  
ATOM    163  OE2 GLU A  17      51.380  41.715  26.530  1.00  0.00           O1-
ATOM    164  H   GLU A  17      50.578  37.923  22.975  1.00  0.00           H  
ATOM    165  N   CYS A  18      50.997  41.132  21.936  1.00  0.00           N  
ATOM    166  CA  CYS A  18      51.652  42.150  21.033  1.00  0.00           C  
ATOM    167  C   CYS A  18      51.159  42.660  19.763  1.00  0.00           C  
ATOM    168  O   CYS A  18      51.698  43.520  19.115  1.00  0.00           O  
ATOM    169  CB  CYS A  18      53.078  41.752  20.679  1.00  0.00           C  
ATOM    170  SG  CYS A  18      54.315  41.628  22.060  1.00  0.00           S  
ATOM    171  H   CYS A  18      51.635  40.389  22.160  1.00  0.00           H  
ATOM    172  HG  CYS A  18      54.041  40.416  22.543  1.00  0.00           H  
ATOM    173  N   LYS A  19      50.114  42.087  19.329  1.00  0.00           N  
ATOM    174  CA  LYS A  19      49.318  42.585  18.153  1.00  0.00           C  
ATOM    175  C   LYS A  19      48.602  43.934  18.322  1.00  0.00           C  
ATOM    176  O   LYS A  19      48.554  44.310  19.516  1.00  0.00           O  
ATOM    177  CB  LYS A  19      48.422  41.519  17.558  1.00  0.00           C  
ATOM    178  CG  LYS A  19      49.125  40.254  17.162  1.00  0.00           C  
ATOM    179  CD  LYS A  19      48.023  39.129  16.955  1.00  0.00           C  
ATOM    180  CE  LYS A  19      48.698  37.781  16.736  1.00  0.00           C  
ATOM    181  NZ  LYS A  19      47.734  36.730  16.251  1.00  0.00           N1+
ATOM    182  H   LYS A  19      49.483  41.607  19.937  1.00  0.00           H  
ATOM    183  HZ1 LYS A  19      48.186  35.848  16.147  1.00  0.00           H  
ATOM    184  HZ2 LYS A  19      46.926  36.771  16.838  1.00  0.00           H  
ATOM    185  HZ3 LYS A  19      47.366  36.987  15.361  1.00  0.00           H  
ATOM    186  N   LEU A  20      48.168  44.619  17.287  1.00  0.00           N  
ATOM    187  CA  LEU A  20      47.478  45.920  17.399  1.00  0.00           C  
ATOM    188  C   LEU A  20      46.157  45.962  18.093  1.00  0.00           C  
ATOM    189  O   LEU A  20      45.149  45.852  17.460  1.00  0.00           O  
ATOM    190  CB  LEU A  20      47.480  46.942  16.222  1.00  0.00           C  
ATOM    191  CG  LEU A  20      48.745  47.143  15.470  1.00  0.00           C  
ATOM    192  CD1 LEU A  20      48.506  48.068  14.283  1.00  0.00           C  
ATOM    193  CD2 LEU A  20      49.898  47.579  16.324  1.00  0.00           C  
ATOM    194  H   LEU A  20      48.128  44.157  16.402  1.00  0.00           H  
ATOM    195  N   LEU A  21      46.281  45.964  19.486  1.00  0.00           N  
ATOM    196  CA  LEU A  21      45.184  46.126  20.448  1.00  0.00           C  
ATOM    197  C   LEU A  21      44.511  47.493  20.414  1.00  0.00           C  
ATOM    198  O   LEU A  21      44.914  48.493  19.826  1.00  0.00           O  
ATOM    199  CB  LEU A  21      45.682  45.747  21.848  1.00  0.00           C  
ATOM    200  CG  LEU A  21      45.960  44.248  21.997  1.00  0.00           C  
ATOM    201  CD1 LEU A  21      46.389  43.888  23.427  1.00  0.00           C  
ATOM    202  CD2 LEU A  21      44.704  43.386  21.851  1.00  0.00           C  
ATOM    203  H   LEU A  21      47.135  45.559  19.801  1.00  0.00           H  
ATOM    204  N   TYR A  22      43.422  47.444  21.142  1.00  0.00           N  
ATOM    205  CA  TYR A  22      42.404  48.494  21.107  1.00  0.00           C  
ATOM    206  C   TYR A  22      42.745  49.939  21.437  1.00  0.00           C  
ATOM    207  O   TYR A  22      43.863  50.243  21.872  1.00  0.00           O  
ATOM    208  CB  TYR A  22      41.334  47.936  22.058  1.00  0.00           C  
ATOM    209  CG  TYR A  22      40.742  46.591  21.763  1.00  0.00           C  
ATOM    210  CD1 TYR A  22      39.793  46.385  20.776  1.00  0.00           C  
ATOM    211  CD2 TYR A  22      41.271  45.558  22.493  1.00  0.00           C  
ATOM    212  CE1 TYR A  22      39.323  45.138  20.602  1.00  0.00           C  
ATOM    213  CE2 TYR A  22      40.773  44.244  22.325  1.00  0.00           C  
ATOM    214  CZ  TYR A  22      39.853  44.025  21.340  1.00  0.00           C  
ATOM    215  OH  TYR A  22      39.569  42.738  21.037  1.00  0.00           O  
ATOM    216  H   TYR A  22      43.428  46.800  21.907  1.00  0.00           H  
ATOM    217  HD1 TYR A  22      39.273  47.204  20.274  1.00  0.00           H  
ATOM    218  HD2 TYR A  22      41.895  45.747  23.364  1.00  0.00           H  
ATOM    219  HE1 TYR A  22      38.330  45.073  20.177  1.00  0.00           H  
ATOM    220  HE2 TYR A  22      41.348  43.470  22.834  1.00  0.00           H  
ATOM    221  HH  TYR A  22      38.762  42.823  20.456  1.00  0.00           H  
ATOM    222  N   SER A  23      41.768  50.805  21.187  1.00  0.00           N  
ATOM    223  CA  SER A  23      41.907  52.246  21.459  1.00  0.00           C  
ATOM    224  C   SER A  23      41.662  52.962  22.737  1.00  0.00           C  
ATOM    225  O   SER A  23      40.917  52.439  23.541  1.00  0.00           O  
ATOM    226  CB  SER A  23      41.233  53.146  20.409  1.00  0.00           C  
ATOM    227  OG  SER A  23      39.811  53.097  20.368  1.00  0.00           O  
ATOM    228  H   SER A  23      40.970  50.491  20.669  1.00  0.00           H  
ATOM    229  HG  SER A  23      39.525  53.626  21.161  1.00  0.00           H  
ATOM    230  N   ARG A  24      42.562  53.878  22.984  1.00  0.00           N  
ATOM    231  CA  ARG A  24      42.715  54.549  24.332  1.00  0.00           C  
ATOM    232  C   ARG A  24      42.358  55.969  24.350  1.00  0.00           C  
ATOM    233  O   ARG A  24      42.933  56.748  25.093  1.00  0.00           O  
ATOM    234  CB  ARG A  24      44.102  54.339  24.856  1.00  0.00           C  
ATOM    235  CG  ARG A  24      44.321  52.853  25.095  1.00  0.00           C  
ATOM    236  CD  ARG A  24      45.820  52.665  25.415  1.00  0.00           C  
ATOM    237  NE  ARG A  24      46.558  52.141  24.266  1.00  0.00           N  
ATOM    238  CZ  ARG A  24      47.887  51.865  24.294  1.00  0.00           C  
ATOM    239  NH1 ARG A  24      48.583  52.060  25.435  1.00  0.00           N1+
ATOM    240  NH2 ARG A  24      48.479  51.101  23.347  1.00  0.00           N  
ATOM    241  H   ARG A  24      43.426  53.889  22.482  1.00  0.00           H  
ATOM    242  HE  ARG A  24      46.047  52.083  23.414  1.00  0.00           H  
ATOM    243 1HH1 ARG A  24      48.090  52.428  26.223  1.00  0.00           H  
ATOM    244 2HH1 ARG A  24      49.501  51.697  25.605  1.00  0.00           H  
ATOM    245 1HH2 ARG A  24      47.922  50.486  22.791  1.00  0.00           H  
ATOM    246 2HH2 ARG A  24      49.441  51.267  23.142  1.00  0.00           H  
ATOM    247  N   LYS A  25      41.364  56.393  23.484  1.00  0.00           N  
ATOM    248  CA  LYS A  25      41.255  57.871  23.164  1.00  0.00           C  
ATOM    249  C   LYS A  25      40.859  58.682  24.436  1.00  0.00           C  
ATOM    250  O   LYS A  25      41.514  59.663  24.790  1.00  0.00           O  
ATOM    251  CB  LYS A  25      40.286  58.160  22.047  1.00  0.00           C  
ATOM    252  CG  LYS A  25      40.619  57.222  20.876  1.00  0.00           C  
ATOM    253  CD  LYS A  25      39.708  57.486  19.640  1.00  0.00           C  
ATOM    254  CE  LYS A  25      38.260  57.368  20.077  1.00  0.00           C  
ATOM    255  NZ  LYS A  25      37.612  56.142  20.545  1.00  0.00           N1+
ATOM    256  H   LYS A  25      40.588  55.793  23.311  1.00  0.00           H  
ATOM    257  HZ1 LYS A  25      37.665  55.508  19.773  1.00  0.00           H  
ATOM    258  HZ2 LYS A  25      38.255  55.831  21.246  1.00  0.00           H  
ATOM    259  HZ3 LYS A  25      36.648  56.250  20.777  1.00  0.00           H  
ATOM    260  N   GLU A  26      39.934  58.180  25.260  1.00  0.00           N  
ATOM    261  CA  GLU A  26      39.589  58.798  26.568  1.00  0.00           C  
ATOM    262  C   GLU A  26      40.638  58.706  27.617  1.00  0.00           C  
ATOM    263  O   GLU A  26      40.664  59.524  28.514  1.00  0.00           O  
ATOM    264  CB  GLU A  26      38.272  58.199  27.083  1.00  0.00           C  
ATOM    265  CG  GLU A  26      36.954  58.882  26.630  1.00  0.00           C  
ATOM    266  CD  GLU A  26      37.012  60.416  26.835  1.00  0.00           C  
ATOM    267  OE1 GLU A  26      36.613  61.149  25.927  1.00  0.00           O  
ATOM    268  OE2 GLU A  26      37.540  60.929  27.831  1.00  0.00           O1-
ATOM    269  H   GLU A  26      39.540  57.283  25.026  1.00  0.00           H  
ATOM    270  N   GLY A  27      41.295  57.568  27.603  1.00  0.00           N  
ATOM    271  CA  GLY A  27      42.538  57.325  28.402  1.00  0.00           C  
ATOM    272  C   GLY A  27      43.650  58.268  28.022  1.00  0.00           C  
ATOM    273  O   GLY A  27      44.197  58.873  28.940  1.00  0.00           O  
ATOM    274  H   GLY A  27      40.999  56.761  27.110  1.00  0.00           H  
ATOM    275  N   GLN A  28      43.855  58.536  26.753  1.00  0.00           N  
ATOM    276  CA  GLN A  28      44.969  59.313  26.196  1.00  0.00           C  
ATOM    277  C   GLN A  28      45.037  60.842  26.351  1.00  0.00           C  
ATOM    278  O   GLN A  28      45.800  61.535  25.675  1.00  0.00           O  
ATOM    279  CB  GLN A  28      45.267  59.020  24.732  1.00  0.00           C  
ATOM    280  CG  GLN A  28      46.471  58.115  24.562  1.00  0.00           C  
ATOM    281  CD  GLN A  28      46.443  57.392  23.226  1.00  0.00           C  
ATOM    282  NE2 GLN A  28      46.997  56.230  23.275  1.00  0.00           N  
ATOM    283  OE1 GLN A  28      46.155  57.845  22.119  1.00  0.00           O  
ATOM    284  H   GLN A  28      43.232  58.160  26.068  1.00  0.00           H  
ATOM    285 1HE2 GLN A  28      47.430  55.922  24.118  1.00  0.00           H  
ATOM    286 2HE2 GLN A  28      47.266  55.644  22.507  1.00  0.00           H  
ATOM    287  N   ARG A  29      44.612  61.275  27.515  1.00  0.00           N  
ATOM    288  CA  ARG A  29      44.588  62.687  27.972  1.00  0.00           C  
ATOM    289  C   ARG A  29      45.797  62.988  28.847  1.00  0.00           C  
ATOM    290  O   ARG A  29      45.893  62.335  29.852  1.00  0.00           O  
ATOM    291  CB  ARG A  29      43.247  62.931  28.649  1.00  0.00           C  
ATOM    292  CG  ARG A  29      41.900  62.748  27.926  1.00  0.00           C  
ATOM    293  CD  ARG A  29      40.788  63.160  28.847  1.00  0.00           C  
ATOM    294  NE  ARG A  29      39.573  63.189  28.056  1.00  0.00           N  
ATOM    295  CZ  ARG A  29      38.960  64.272  27.582  1.00  0.00           C  
ATOM    296  NH1 ARG A  29      39.242  65.537  27.978  1.00  0.00           N1+
ATOM    297  NH2 ARG A  29      37.854  64.193  26.828  1.00  0.00           N  
ATOM    298  H   ARG A  29      44.577  60.625  28.271  1.00  0.00           H  
ATOM    299  HE  ARG A  29      39.208  62.282  27.853  1.00  0.00           H  
ATOM    300 1HH1 ARG A  29      39.861  65.678  28.752  1.00  0.00           H  
ATOM    301 2HH1 ARG A  29      38.852  66.349  27.554  1.00  0.00           H  
ATOM    302 1HH2 ARG A  29      37.374  63.348  26.632  1.00  0.00           H  
ATOM    303 2HH2 ARG A  29      37.682  64.978  26.234  1.00  0.00           H  
ATOM    304  N   GLN A  30      46.327  64.230  28.910  1.00  0.00           N  
ATOM    305  CA  GLN A  30      47.537  64.630  29.647  1.00  0.00           C  
ATOM    306  C   GLN A  30      47.355  64.394  31.194  1.00  0.00           C  
ATOM    307  O   GLN A  30      48.019  63.607  31.772  1.00  0.00           O  
ATOM    308  CB  GLN A  30      47.573  66.161  29.421  1.00  0.00           C  
ATOM    309  CG  GLN A  30      48.858  66.907  29.908  1.00  0.00           C  
ATOM    310  CD  GLN A  30      48.955  68.440  29.662  1.00  0.00           C  
ATOM    311  NE2 GLN A  30      48.144  69.239  30.388  1.00  0.00           N  
ATOM    312  OE1 GLN A  30      49.605  68.915  28.783  1.00  0.00           O  
ATOM    313  H   GLN A  30      45.840  64.978  28.453  1.00  0.00           H  
ATOM    314 1HE2 GLN A  30      47.552  68.843  31.089  1.00  0.00           H  
ATOM    315 2HE2 GLN A  30      48.095  70.230  30.237  1.00  0.00           H  
ATOM    316  N   GLU A  31      46.247  64.946  31.742  1.00  0.00           N  
ATOM    317  CA  GLU A  31      45.908  64.736  33.168  1.00  0.00           C  
ATOM    318  C   GLU A  31      45.609  63.291  33.610  1.00  0.00           C  
ATOM    319  O   GLU A  31      46.314  62.891  34.528  1.00  0.00           O  
ATOM    320  CB  GLU A  31      44.726  65.655  33.537  1.00  0.00           C  
ATOM    321  CG  GLU A  31      45.189  67.107  33.865  1.00  0.00           C  
ATOM    322  CD  GLU A  31      45.717  67.877  32.613  1.00  0.00           C  
ATOM    323  OE1 GLU A  31      46.822  68.350  32.632  1.00  0.00           O  
ATOM    324  OE2 GLU A  31      45.229  67.753  31.484  1.00  0.00           O1-
ATOM    325  H   GLU A  31      45.622  65.523  31.231  1.00  0.00           H  
ATOM    326  N   ASN A  32      44.879  62.575  32.714  1.00  0.00           N  
ATOM    327  CA  ASN A  32      44.513  61.158  32.934  1.00  0.00           C  
ATOM    328  C   ASN A  32      45.703  60.223  32.987  1.00  0.00           C  
ATOM    329  O   ASN A  32      45.581  59.211  33.643  1.00  0.00           O  
ATOM    330  CB  ASN A  32      43.542  60.735  31.855  1.00  0.00           C  
ATOM    331  CG  ASN A  32      42.057  61.054  31.905  1.00  0.00           C  
ATOM    332  ND2 ASN A  32      41.176  60.528  31.045  1.00  0.00           N  
ATOM    333  OD1 ASN A  32      41.595  61.921  32.672  1.00  0.00           O  
ATOM    334  H   ASN A  32      44.583  63.031  31.877  1.00  0.00           H  
ATOM    335 1HD2 ASN A  32      41.530  59.985  30.283  1.00  0.00           H  
ATOM    336 2HD2 ASN A  32      40.185  60.470  31.181  1.00  0.00           H  
ATOM    337  N   LYS A  33      46.660  60.450  32.155  1.00  0.00           N  
ATOM    338  CA  LYS A  33      47.948  59.687  32.224  1.00  0.00           C  
ATOM    339  C   LYS A  33      48.881  60.028  33.360  1.00  0.00           C  
ATOM    340  O   LYS A  33      49.271  59.113  34.122  1.00  0.00           O  
ATOM    341  CB  LYS A  33      48.748  59.769  30.914  1.00  0.00           C  
ATOM    342  CG  LYS A  33      48.013  59.306  29.645  1.00  0.00           C  
ATOM    343  CD  LYS A  33      48.691  60.058  28.483  1.00  0.00           C  
ATOM    344  CE  LYS A  33      49.421  58.968  27.681  1.00  0.00           C  
ATOM    345  NZ  LYS A  33      50.613  59.525  27.000  1.00  0.00           N1+
ATOM    346  H   LYS A  33      46.516  61.024  31.358  1.00  0.00           H  
ATOM    347  HZ1 LYS A  33      51.089  58.891  26.385  1.00  0.00           H  
ATOM    348  HZ2 LYS A  33      50.356  60.359  26.514  1.00  0.00           H  
ATOM    349  HZ3 LYS A  33      51.304  59.870  27.637  1.00  0.00           H  
ATOM    350  N   ASN A  34      49.084  61.310  33.624  1.00  0.00           N  
ATOM    351  CA  ASN A  34      49.827  61.855  34.796  1.00  0.00           C  
ATOM    352  C   ASN A  34      49.309  61.572  36.209  1.00  0.00           C  
ATOM    353  O   ASN A  34      50.061  61.635  37.179  1.00  0.00           O  
ATOM    354  CB  ASN A  34      50.058  63.319  34.603  1.00  0.00           C  
ATOM    355  CG  ASN A  34      50.992  63.828  33.508  1.00  0.00           C  
ATOM    356  ND2 ASN A  34      51.013  65.113  33.222  1.00  0.00           N  
ATOM    357  OD1 ASN A  34      51.636  63.066  32.781  1.00  0.00           O  
ATOM    358  H   ASN A  34      48.611  62.000  33.081  1.00  0.00           H  
ATOM    359 1HD2 ASN A  34      50.439  65.768  33.717  1.00  0.00           H  
ATOM    360 2HD2 ASN A  34      51.800  65.443  32.695  1.00  0.00           H  
ATOM    361  N   LYS A  35      47.996  61.416  36.346  1.00  0.00           N  
ATOM    362  CA  LYS A  35      47.402  60.894  37.590  1.00  0.00           C  
ATOM    363  C   LYS A  35      47.688  59.463  37.964  1.00  0.00           C  
ATOM    364  O   LYS A  35      47.594  59.199  39.161  1.00  0.00           O  
ATOM    365  CB  LYS A  35      45.911  61.052  37.523  1.00  0.00           C  
ATOM    366  CG  LYS A  35      45.152  60.877  38.860  1.00  0.00           C  
ATOM    367  CD  LYS A  35      43.680  61.034  38.562  1.00  0.00           C  
ATOM    368  CE  LYS A  35      42.694  60.611  39.661  1.00  0.00           C  
ATOM    369  NZ  LYS A  35      42.947  61.280  40.988  1.00  0.00           N1+
ATOM    370  H   LYS A  35      47.489  61.882  35.622  1.00  0.00           H  
ATOM    371  HZ1 LYS A  35      42.797  62.263  40.849  1.00  0.00           H  
ATOM    372  HZ2 LYS A  35      42.259  60.931  41.636  1.00  0.00           H  
ATOM    373  HZ3 LYS A  35      43.901  61.165  41.268  1.00  0.00           H  
ATOM    374  N   ASN A  36      47.886  58.576  37.001  1.00  0.00           N  
ATOM    375  CA  ASN A  36      48.353  57.155  37.232  1.00  0.00           C  
ATOM    376  C   ASN A  36      49.726  56.905  37.870  1.00  0.00           C  
ATOM    377  O   ASN A  36      50.568  57.756  37.982  1.00  0.00           O  
ATOM    378  CB  ASN A  36      48.126  56.251  36.014  1.00  0.00           C  
ATOM    379  CG  ASN A  36      46.624  56.016  35.699  1.00  0.00           C  
ATOM    380  ND2 ASN A  36      46.326  55.593  34.482  1.00  0.00           N  
ATOM    381  OD1 ASN A  36      45.884  55.744  36.612  1.00  0.00           O  
ATOM    382  H   ASN A  36      47.869  58.821  36.038  1.00  0.00           H  
ATOM    383 1HD2 ASN A  36      46.941  55.436  33.716  1.00  0.00           H  
ATOM    384 2HD2 ASN A  36      45.375  55.739  34.220  1.00  0.00           H  
ATOM    385  N   ARG A  37      49.941  55.660  38.320  1.00  0.00           N  
ATOM    386  CA  ARG A  37      51.292  55.109  38.582  1.00  0.00           C  
ATOM    387  C   ARG A  37      52.119  54.866  37.288  1.00  0.00           C  
ATOM    388  O   ARG A  37      53.276  55.273  37.182  1.00  0.00           O  
ATOM    389  CB  ARG A  37      51.047  53.781  39.295  1.00  0.00           C  
ATOM    390  CG  ARG A  37      50.674  54.031  40.753  1.00  0.00           C  
ATOM    391  CD  ARG A  37      50.902  52.719  41.520  1.00  0.00           C  
ATOM    392  NE  ARG A  37      50.587  52.938  42.921  1.00  0.00           N  
ATOM    393  CZ  ARG A  37      49.698  52.295  43.675  1.00  0.00           C  
ATOM    394  NH1 ARG A  37      48.857  51.360  43.269  1.00  0.00           N1+
ATOM    395  NH2 ARG A  37      49.472  52.801  44.880  1.00  0.00           N  
ATOM    396  H   ARG A  37      49.163  55.223  38.776  1.00  0.00           H  
ATOM    397  HE  ARG A  37      50.849  53.812  43.328  1.00  0.00           H  
ATOM    398 1HH1 ARG A  37      48.775  51.077  42.320  1.00  0.00           H  
ATOM    399 2HH1 ARG A  37      48.417  50.883  44.035  1.00  0.00           H  
ATOM    400 1HH2 ARG A  37      49.846  53.700  45.114  1.00  0.00           H  
ATOM    401 2HH2 ARG A  37      49.009  52.294  45.609  1.00  0.00           H  
ATOM    402  N   TYR A  38      51.498  54.328  36.235  1.00  0.00           N  
ATOM    403  CA  TYR A  38      52.309  53.943  35.023  1.00  0.00           C  
ATOM    404  C   TYR A  38      51.650  54.400  33.759  1.00  0.00           C  
ATOM    405  O   TYR A  38      50.488  54.054  33.619  1.00  0.00           O  
ATOM    406  CB  TYR A  38      52.651  52.479  35.069  1.00  0.00           C  
ATOM    407  CG  TYR A  38      53.770  52.195  36.073  1.00  0.00           C  
ATOM    408  CD1 TYR A  38      55.051  52.437  35.718  1.00  0.00           C  
ATOM    409  CD2 TYR A  38      53.484  51.631  37.316  1.00  0.00           C  
ATOM    410  CE1 TYR A  38      56.047  52.322  36.660  1.00  0.00           C  
ATOM    411  CE2 TYR A  38      54.457  51.388  38.269  1.00  0.00           C  
ATOM    412  CZ  TYR A  38      55.751  51.761  37.923  1.00  0.00           C  
ATOM    413  OH  TYR A  38      56.613  51.908  38.936  1.00  0.00           O  
ATOM    414  H   TYR A  38      50.517  54.181  36.288  1.00  0.00           H  
ATOM    415  HD1 TYR A  38      55.196  52.596  34.650  1.00  0.00           H  
ATOM    416  HD2 TYR A  38      52.463  51.567  37.704  1.00  0.00           H  
ATOM    417  HE1 TYR A  38      57.102  52.423  36.390  1.00  0.00           H  
ATOM    418  HE2 TYR A  38      54.176  50.983  39.238  1.00  0.00           H  
ATOM    419  HH  TYR A  38      57.550  52.133  38.676  1.00  0.00           H  
ATOM    420  N   LYS A  39      52.391  55.080  32.903  1.00  0.00           N  
ATOM    421  CA  LYS A  39      51.730  55.813  31.797  1.00  0.00           C  
ATOM    422  C   LYS A  39      51.143  55.025  30.563  1.00  0.00           C  
ATOM    423  O   LYS A  39      50.041  55.268  30.053  1.00  0.00           O  
ATOM    424  CB  LYS A  39      52.534  57.092  31.312  1.00  0.00           C  
ATOM    425  CG  LYS A  39      52.267  58.183  32.340  1.00  0.00           C  
ATOM    426  CD  LYS A  39      53.091  59.355  32.044  1.00  0.00           C  
ATOM    427  CE  LYS A  39      53.022  60.310  33.261  1.00  0.00           C  
ATOM    428  NZ  LYS A  39      53.732  59.955  34.477  1.00  0.00           N1+
ATOM    429  H   LYS A  39      53.381  55.219  33.001  1.00  0.00           H  
ATOM    430  HZ1 LYS A  39      54.408  60.659  34.693  1.00  0.00           H  
ATOM    431  HZ2 LYS A  39      53.107  59.728  35.225  1.00  0.00           H  
ATOM    432  HZ3 LYS A  39      54.280  59.130  34.337  1.00  0.00           H  
ATOM    433  N   ASN A  40      51.651  53.813  30.325  1.00  0.00           N  
ATOM    434  CA  ASN A  40      51.158  52.962  29.176  1.00  0.00           C  
ATOM    435  C   ASN A  40      49.776  52.323  29.364  1.00  0.00           C  
ATOM    436  O   ASN A  40      48.960  52.330  28.439  1.00  0.00           O  
ATOM    437  CB  ASN A  40      52.248  51.942  28.695  1.00  0.00           C  
ATOM    438  CG  ASN A  40      52.607  50.809  29.707  1.00  0.00           C  
ATOM    439  ND2 ASN A  40      53.118  49.736  29.197  1.00  0.00           N  
ATOM    440  OD1 ASN A  40      52.513  51.040  30.914  1.00  0.00           O  
ATOM    441  H   ASN A  40      52.567  53.521  30.610  1.00  0.00           H  
ATOM    442 1HD2 ASN A  40      53.387  49.639  28.239  1.00  0.00           H  
ATOM    443 2HD2 ASN A  40      53.288  48.929  29.773  1.00  0.00           H  
ATOM    444  N   ILE A  41      49.600  51.660  30.523  1.00  0.00           N  
ATOM    445  CA  ILE A  41      48.449  50.919  30.867  1.00  0.00           C  
ATOM    446  C   ILE A  41      47.280  51.956  31.217  1.00  0.00           C  
ATOM    447  O   ILE A  41      46.907  52.112  32.392  1.00  0.00           O  
ATOM    448  CB  ILE A  41      48.741  49.927  32.039  1.00  0.00           C  
ATOM    449  CG1 ILE A  41      49.995  49.117  31.851  1.00  0.00           C  
ATOM    450  CG2 ILE A  41      47.599  48.888  32.206  1.00  0.00           C  
ATOM    451  CD  ILE A  41      49.959  48.219  30.580  1.00  0.00           C  
ATOM    452  H   ILE A  41      50.338  51.680  31.196  1.00  0.00           H  
ATOM    453  N   LEU A  42      46.571  52.416  30.164  1.00  0.00           N  
ATOM    454  CA  LEU A  42      45.265  53.206  30.163  1.00  0.00           C  
ATOM    455  C   LEU A  42      44.090  52.252  29.853  1.00  0.00           C  
ATOM    456  O   LEU A  42      44.302  51.303  29.125  1.00  0.00           O  
ATOM    457  CB  LEU A  42      45.333  54.191  28.989  1.00  0.00           C  
ATOM    458  CG  LEU A  42      46.376  55.332  29.205  1.00  0.00           C  
ATOM    459  CD1 LEU A  42      46.637  56.041  27.850  1.00  0.00           C  
ATOM    460  CD2 LEU A  42      45.860  56.245  30.330  1.00  0.00           C  
ATOM    461  H   LEU A  42      47.064  52.444  29.293  1.00  0.00           H  
ATOM    462  N   PRO A  43      42.882  52.512  30.397  1.00  0.00           N  
ATOM    463  CA  PRO A  43      41.728  51.666  30.197  1.00  0.00           C  
ATOM    464  C   PRO A  43      41.119  51.835  28.805  1.00  0.00           C  
ATOM    465  O   PRO A  43      41.041  52.943  28.324  1.00  0.00           O  
ATOM    466  CB  PRO A  43      40.733  52.030  31.282  1.00  0.00           C  
ATOM    467  CG  PRO A  43      41.111  53.446  31.684  1.00  0.00           C  
ATOM    468  CD  PRO A  43      42.568  53.646  31.271  1.00  0.00           C  
ATOM    469  N   PHE A  44      40.702  50.734  28.137  1.00  0.00           N  
ATOM    470  CA  PHE A  44      40.284  50.903  26.733  1.00  0.00           C  
ATOM    471  C   PHE A  44      38.971  51.632  26.598  1.00  0.00           C  
ATOM    472  O   PHE A  44      38.051  51.171  27.318  1.00  0.00           O  
ATOM    473  CB  PHE A  44      40.288  49.501  26.015  1.00  0.00           C  
ATOM    474  CG  PHE A  44      41.524  48.611  26.064  1.00  0.00           C  
ATOM    475  CD1 PHE A  44      42.724  49.144  25.586  1.00  0.00           C  
ATOM    476  CD2 PHE A  44      41.352  47.234  26.269  1.00  0.00           C  
ATOM    477  CE1 PHE A  44      43.728  48.271  25.175  1.00  0.00           C  
ATOM    478  CE2 PHE A  44      42.472  46.407  25.953  1.00  0.00           C  
ATOM    479  CZ  PHE A  44      43.579  46.922  25.267  1.00  0.00           C  
ATOM    480  H   PHE A  44      40.604  49.866  28.621  1.00  0.00           H  
ATOM    481  HD1 PHE A  44      42.913  50.205  25.467  1.00  0.00           H  
ATOM    482  HD2 PHE A  44      40.595  46.801  26.925  1.00  0.00           H  
ATOM    483  HE1 PHE A  44      44.659  48.634  24.744  1.00  0.00           H  
ATOM    484  HE2 PHE A  44      42.473  45.332  26.131  1.00  0.00           H  
ATOM    485  HZ  PHE A  44      44.210  46.226  24.715  1.00  0.00           H  
ATOM    486  N   ASP A  45      38.824  52.181  25.381  1.00  0.00           N  
ATOM    487  CA  ASP A  45      37.615  52.948  24.970  1.00  0.00           C  
ATOM    488  C   ASP A  45      36.281  52.284  25.169  1.00  0.00           C  
ATOM    489  O   ASP A  45      35.310  52.908  25.530  1.00  0.00           O  
ATOM    490  CB  ASP A  45      37.578  53.496  23.511  1.00  0.00           C  
ATOM    491  CG  ASP A  45      38.580  54.646  23.416  1.00  0.00           C  
ATOM    492  OD1 ASP A  45      38.534  55.545  24.226  1.00  0.00           O  
ATOM    493  OD2 ASP A  45      39.238  54.714  22.370  1.00  0.00           O1-
ATOM    494  H   ASP A  45      39.607  52.191  24.759  1.00  0.00           H  
ATOM    495  N   HIS A  46      36.308  50.994  24.973  1.00  0.00           N  
ATOM    496  CA  HIS A  46      35.208  50.073  25.271  1.00  0.00           C  
ATOM    497  C   HIS A  46      35.151  49.481  26.695  1.00  0.00           C  
ATOM    498  O   HIS A  46      34.308  49.971  27.426  1.00  0.00           O  
ATOM    499  CB  HIS A  46      35.081  49.057  24.171  1.00  0.00           C  
ATOM    500  CG  HIS A  46      36.260  48.115  24.005  1.00  0.00           C  
ATOM    501  CD2 HIS A  46      36.222  46.773  23.834  1.00  0.00           C  
ATOM    502  ND1 HIS A  46      37.546  48.300  24.186  1.00  0.00           N  
ATOM    503  CE1 HIS A  46      38.216  47.185  24.340  1.00  0.00           C  
ATOM    504  NE2 HIS A  46      37.421  46.207  24.088  1.00  0.00           N  
ATOM    505  H   HIS A  46      37.032  50.525  24.472  1.00  0.00           H  
ATOM    506  HD2 HIS A  46      35.353  46.148  23.603  1.00  0.00           H  
ATOM    507  HE1 HIS A  46      39.294  47.201  24.528  1.00  0.00           H  
ATOM    508  HE2 HIS A  46      37.673  45.237  24.134  1.00  0.00           H  
ATOM    509  N   THR A  47      36.100  48.637  27.064  1.00  0.00           N  
ATOM    510  CA  THR A  47      36.099  47.908  28.368  1.00  0.00           C  
ATOM    511  C   THR A  47      36.351  48.668  29.708  1.00  0.00           C  
ATOM    512  O   THR A  47      36.210  48.149  30.816  1.00  0.00           O  
ATOM    513  CB  THR A  47      37.083  46.729  28.393  1.00  0.00           C  
ATOM    514  CG2 THR A  47      36.577  45.650  27.403  1.00  0.00           C  
ATOM    515  OG1 THR A  47      38.380  47.223  28.048  1.00  0.00           O  
ATOM    516  H   THR A  47      36.893  48.437  26.490  1.00  0.00           H  
ATOM    517  HG1 THR A  47      39.001  47.284  28.829  1.00  0.00           H  
ATOM    518  N   ARG A  48      36.447  49.987  29.549  1.00  0.00           N  
ATOM    519  CA  ARG A  48      36.635  51.008  30.658  1.00  0.00           C  
ATOM    520  C   ARG A  48      35.415  51.144  31.523  1.00  0.00           C  
ATOM    521  O   ARG A  48      34.297  51.237  31.006  1.00  0.00           O  
ATOM    522  CB  ARG A  48      37.215  52.446  30.353  1.00  0.00           C  
ATOM    523  CG  ARG A  48      36.228  53.521  29.805  1.00  0.00           C  
ATOM    524  CD  ARG A  48      36.803  54.535  28.762  1.00  0.00           C  
ATOM    525  NE  ARG A  48      35.852  55.653  28.772  1.00  0.00           N  
ATOM    526  CZ  ARG A  48      34.742  55.825  28.007  1.00  0.00           C  
ATOM    527  NH1 ARG A  48      34.381  54.976  27.057  1.00  0.00           N1+
ATOM    528  NH2 ARG A  48      34.120  56.901  28.177  1.00  0.00           N  
ATOM    529  H   ARG A  48      36.611  50.338  28.626  1.00  0.00           H  
ATOM    530  HE  ARG A  48      36.171  56.386  29.371  1.00  0.00           H  
ATOM    531 1HH1 ARG A  48      34.718  54.057  26.857  1.00  0.00           H  
ATOM    532 2HH1 ARG A  48      33.833  55.332  26.291  1.00  0.00           H  
ATOM    533 1HH2 ARG A  48      34.440  57.652  28.754  1.00  0.00           H  
ATOM    534 2HH2 ARG A  48      33.152  56.974  27.971  1.00  0.00           H  
ATOM    535  N   VAL A  49      35.702  51.365  32.836  1.00  0.00           N  
ATOM    536  CA  VAL A  49      34.585  51.724  33.722  1.00  0.00           C  
ATOM    537  C   VAL A  49      34.532  53.255  33.869  1.00  0.00           C  
ATOM    538  O   VAL A  49      35.461  54.072  33.922  1.00  0.00           O  
ATOM    539  CB  VAL A  49      34.527  51.028  35.104  1.00  0.00           C  
ATOM    540  CG1 VAL A  49      33.166  51.363  35.754  1.00  0.00           C  
ATOM    541  CG2 VAL A  49      34.582  49.515  35.056  1.00  0.00           C  
ATOM    542  H   VAL A  49      36.619  51.281  33.214  1.00  0.00           H  
ATOM    543  N   VAL A  50      33.344  53.822  33.875  1.00  0.00           N  
ATOM    544  CA  VAL A  50      33.068  55.239  34.084  1.00  0.00           C  
ATOM    545  C   VAL A  50      32.441  55.652  35.371  1.00  0.00           C  
ATOM    546  O   VAL A  50      31.406  55.162  35.723  1.00  0.00           O  
ATOM    547  CB  VAL A  50      32.330  55.902  32.894  1.00  0.00           C  
ATOM    548  CG1 VAL A  50      33.182  55.910  31.609  1.00  0.00           C  
ATOM    549  CG2 VAL A  50      30.968  55.185  32.646  1.00  0.00           C  
ATOM    550  H   VAL A  50      32.566  53.196  33.764  1.00  0.00           H  
ATOM    551  N   LEU A  51      32.949  56.764  35.907  1.00  0.00           N  
ATOM    552  CA  LEU A  51      32.275  57.324  37.083  1.00  0.00           C  
ATOM    553  C   LEU A  51      31.163  58.340  36.761  1.00  0.00           C  
ATOM    554  O   LEU A  51      31.291  59.311  35.978  1.00  0.00           O  
ATOM    555  CB  LEU A  51      33.233  57.906  38.118  1.00  0.00           C  
ATOM    556  CG  LEU A  51      33.918  56.831  38.901  1.00  0.00           C  
ATOM    557  CD1 LEU A  51      34.820  57.267  40.050  1.00  0.00           C  
ATOM    558  CD2 LEU A  51      32.972  55.828  39.495  1.00  0.00           C  
ATOM    559  H   LEU A  51      33.833  57.155  35.635  1.00  0.00           H  
ATOM    560  N   HIS A  52      30.030  58.063  37.368  1.00  0.00           N  
ATOM    561  CA  HIS A  52      28.822  58.827  37.178  1.00  0.00           C  
ATOM    562  C   HIS A  52      28.671  59.975  38.190  1.00  0.00           C  
ATOM    563  O   HIS A  52      29.013  59.848  39.390  1.00  0.00           O  
ATOM    564  CB  HIS A  52      27.558  57.978  37.291  1.00  0.00           C  
ATOM    565  CG  HIS A  52      27.353  57.090  36.062  1.00  0.00           C  
ATOM    566  CD2 HIS A  52      28.185  56.202  35.503  1.00  0.00           C  
ATOM    567  ND1 HIS A  52      26.096  56.800  35.627  1.00  0.00           N  
ATOM    568  CE1 HIS A  52      26.138  55.669  34.937  1.00  0.00           C  
ATOM    569  NE2 HIS A  52      27.415  55.279  34.854  1.00  0.00           N  
ATOM    570  H   HIS A  52      29.991  57.282  38.004  1.00  0.00           H  
ATOM    571  HD2 HIS A  52      29.274  56.230  35.489  1.00  0.00           H  
ATOM    572  HE1 HIS A  52      25.323  55.082  34.502  1.00  0.00           H  
ATOM    573  HE2 HIS A  52      27.648  54.429  34.379  1.00  0.00           H  
ATOM    574  N   ASP A  53      28.107  61.050  37.677  1.00  0.00           N  
ATOM    575  CA  ASP A  53      27.424  62.207  38.382  1.00  0.00           C  
ATOM    576  C   ASP A  53      28.250  62.977  39.444  1.00  0.00           C  
ATOM    577  O   ASP A  53      27.618  63.462  40.375  1.00  0.00           O  
ATOM    578  CB  ASP A  53      26.169  61.725  39.037  1.00  0.00           C  
ATOM    579  CG  ASP A  53      25.033  61.454  38.008  1.00  0.00           C  
ATOM    580  OD1 ASP A  53      25.035  61.991  36.941  1.00  0.00           O  
ATOM    581  OD2 ASP A  53      24.116  60.741  38.367  1.00  0.00           O1-
ATOM    582  H   ASP A  53      27.957  61.084  36.682  1.00  0.00           H  
ATOM    583  N   GLY A  54      29.565  62.965  39.351  1.00  0.00           N  
ATOM    584  CA  GLY A  54      30.426  63.787  40.237  1.00  0.00           C  
ATOM    585  C   GLY A  54      30.506  65.261  39.745  1.00  0.00           C  
ATOM    586  O   GLY A  54      29.771  65.658  38.868  1.00  0.00           O  
ATOM    587  H   GLY A  54      30.012  62.542  38.568  1.00  0.00           H  
ATOM    588  N   ASP A  55      31.192  66.039  40.607  1.00  0.00           N  
ATOM    589  CA  ASP A  55      31.324  67.514  40.555  1.00  0.00           C  
ATOM    590  C   ASP A  55      31.958  67.846  39.267  1.00  0.00           C  
ATOM    591  O   ASP A  55      32.987  67.210  38.826  1.00  0.00           O  
ATOM    592  CB  ASP A  55      32.226  67.950  41.704  1.00  0.00           C  
ATOM    593  CG  ASP A  55      32.444  69.478  41.667  1.00  0.00           C  
ATOM    594  OD1 ASP A  55      33.464  69.927  41.057  1.00  0.00           O  
ATOM    595  OD2 ASP A  55      31.552  70.176  42.172  1.00  0.00           O1-
ATOM    596  H   ASP A  55      31.657  65.558  41.354  1.00  0.00           H  
ATOM    597  N   PRO A  56      31.333  68.724  38.500  1.00  0.00           N  
ATOM    598  CA  PRO A  56      31.769  69.180  37.234  1.00  0.00           C  
ATOM    599  C   PRO A  56      33.110  69.906  37.190  1.00  0.00           C  
ATOM    600  O   PRO A  56      33.678  70.175  36.148  1.00  0.00           O  
ATOM    601  CB  PRO A  56      30.646  70.102  36.739  1.00  0.00           C  
ATOM    602  CG  PRO A  56      29.457  69.760  37.593  1.00  0.00           C  
ATOM    603  CD  PRO A  56      30.219  69.618  38.890  1.00  0.00           C  
ATOM    604  N   ASN A  57      33.459  70.538  38.318  1.00  0.00           N  
ATOM    605  CA  ASN A  57      34.764  71.295  38.363  1.00  0.00           C  
ATOM    606  C   ASN A  57      36.037  70.563  38.770  1.00  0.00           C  
ATOM    607  O   ASN A  57      37.152  70.958  38.354  1.00  0.00           O  
ATOM    608  CB  ASN A  57      34.694  72.547  39.265  1.00  0.00           C  
ATOM    609  CG  ASN A  57      34.216  73.683  38.374  1.00  0.00           C  
ATOM    610  ND2 ASN A  57      32.993  74.199  38.576  1.00  0.00           N  
ATOM    611  OD1 ASN A  57      34.887  74.165  37.475  1.00  0.00           O  
ATOM    612  H   ASN A  57      33.137  70.314  39.233  1.00  0.00           H  
ATOM    613 1HD2 ASN A  57      32.399  73.686  39.197  1.00  0.00           H  
ATOM    614 2HD2 ASN A  57      32.650  75.073  38.238  1.00  0.00           H  
ATOM    615  N   GLU A  58      36.013  69.531  39.557  1.00  0.00           N  
ATOM    616  CA  GLU A  58      37.137  68.629  39.929  1.00  0.00           C  
ATOM    617  C   GLU A  58      37.852  68.087  38.661  1.00  0.00           C  
ATOM    618  O   GLU A  58      37.192  67.749  37.653  1.00  0.00           O  
ATOM    619  CB  GLU A  58      36.790  67.483  40.880  1.00  0.00           C  
ATOM    620  CG  GLU A  58      36.245  67.915  42.255  1.00  0.00           C  
ATOM    621  CD  GLU A  58      35.941  66.696  43.120  1.00  0.00           C  
ATOM    622  OE1 GLU A  58      36.612  66.459  44.136  1.00  0.00           O  
ATOM    623  OE2 GLU A  58      35.024  66.000  42.826  1.00  0.00           O1-
ATOM    624  H   GLU A  58      35.295  69.572  40.254  1.00  0.00           H  
ATOM    625  N   PRO A  59      39.191  67.807  38.770  1.00  0.00           N  
ATOM    626  CA  PRO A  59      40.136  67.348  37.683  1.00  0.00           C  
ATOM    627  C   PRO A  59      39.607  66.239  36.786  1.00  0.00           C  
ATOM    628  O   PRO A  59      39.731  66.297  35.576  1.00  0.00           O  
ATOM    629  CB  PRO A  59      41.363  66.843  38.464  1.00  0.00           C  
ATOM    630  CG  PRO A  59      41.490  67.953  39.486  1.00  0.00           C  
ATOM    631  CD  PRO A  59      40.021  68.124  39.969  1.00  0.00           C  
ATOM    632  N   VAL A  60      39.139  65.194  37.358  1.00  0.00           N  
ATOM    633  CA  VAL A  60      38.487  64.049  36.606  1.00  0.00           C  
ATOM    634  C   VAL A  60      37.011  63.863  37.029  1.00  0.00           C  
ATOM    635  O   VAL A  60      36.756  63.992  38.275  1.00  0.00           O  
ATOM    636  CB  VAL A  60      39.278  62.759  36.623  1.00  0.00           C  
ATOM    637  CG1 VAL A  60      40.668  62.792  35.953  1.00  0.00           C  
ATOM    638  CG2 VAL A  60      39.493  62.274  38.095  1.00  0.00           C  
ATOM    639  H   VAL A  60      39.250  64.981  38.328  1.00  0.00           H  
ATOM    640  N   SER A  61      36.104  63.471  36.168  1.00  0.00           N  
ATOM    641  CA  SER A  61      34.661  63.312  36.588  1.00  0.00           C  
ATOM    642  C   SER A  61      34.147  61.942  36.214  1.00  0.00           C  
ATOM    643  O   SER A  61      33.382  61.337  36.974  1.00  0.00           O  
ATOM    644  CB  SER A  61      33.703  64.373  36.040  1.00  0.00           C  
ATOM    645  OG  SER A  61      33.983  64.678  34.707  1.00  0.00           O  
ATOM    646  H   SER A  61      36.390  63.343  35.212  1.00  0.00           H  
ATOM    647  HG  SER A  61      33.107  64.678  34.225  1.00  0.00           H  
ATOM    648  N   ASP A  62      34.377  61.573  34.967  1.00  0.00           N  
ATOM    649  CA  ASP A  62      34.206  60.217  34.467  1.00  0.00           C  
ATOM    650  C   ASP A  62      35.325  59.167  34.742  1.00  0.00           C  
ATOM    651  O   ASP A  62      35.128  57.940  34.904  1.00  0.00           O  
ATOM    652  CB  ASP A  62      33.895  60.167  32.990  1.00  0.00           C  
ATOM    653  CG  ASP A  62      34.802  60.888  31.978  1.00  0.00           C  
ATOM    654  OD1 ASP A  62      35.833  60.268  31.616  1.00  0.00           O  
ATOM    655  OD2 ASP A  62      34.757  62.121  31.828  1.00  0.00           O1-
ATOM    656  H   ASP A  62      34.700  62.187  34.261  1.00  0.00           H  
ATOM    657  N   TYR A  63      36.531  59.656  34.598  1.00  0.00           N  
ATOM    658  CA  TYR A  63      37.716  58.773  34.547  1.00  0.00           C  
ATOM    659  C   TYR A  63      38.117  58.041  35.817  1.00  0.00           C  
ATOM    660  O   TYR A  63      37.943  58.474  36.937  1.00  0.00           O  
ATOM    661  CB  TYR A  63      38.836  59.510  33.873  1.00  0.00           C  
ATOM    662  CG  TYR A  63      40.249  58.783  33.786  1.00  0.00           C  
ATOM    663  CD1 TYR A  63      40.418  57.817  32.810  1.00  0.00           C  
ATOM    664  CD2 TYR A  63      41.177  59.083  34.785  1.00  0.00           C  
ATOM    665  CE1 TYR A  63      41.604  57.027  33.022  1.00  0.00           C  
ATOM    666  CE2 TYR A  63      42.376  58.423  34.886  1.00  0.00           C  
ATOM    667  CZ  TYR A  63      42.586  57.360  33.997  1.00  0.00           C  
ATOM    668  OH  TYR A  63      43.792  56.773  33.892  1.00  0.00           O  
ATOM    669  H   TYR A  63      36.679  60.518  34.105  1.00  0.00           H  
ATOM    670  HD1 TYR A  63      39.805  57.736  31.920  1.00  0.00           H  
ATOM    671  HD2 TYR A  63      41.041  59.790  35.602  1.00  0.00           H  
ATOM    672  HE1 TYR A  63      41.656  55.972  32.776  1.00  0.00           H  
ATOM    673  HE2 TYR A  63      42.959  58.599  35.788  1.00  0.00           H  
ATOM    674  HH  TYR A  63      44.547  57.363  34.166  1.00  0.00           H  
ATOM    675  N   ILE A  64      38.644  56.828  35.589  1.00  0.00           N  
ATOM    676  CA  ILE A  64      39.074  55.801  36.521  1.00  0.00           C  
ATOM    677  C   ILE A  64      39.998  54.840  35.686  1.00  0.00           C  
ATOM    678  O   ILE A  64      39.700  54.507  34.583  1.00  0.00           O  
ATOM    679  CB  ILE A  64      37.866  55.083  37.305  1.00  0.00           C  
ATOM    680  CG1 ILE A  64      38.237  54.365  38.594  1.00  0.00           C  
ATOM    681  CG2 ILE A  64      37.077  54.182  36.414  1.00  0.00           C  
ATOM    682  CD  ILE A  64      36.956  53.914  39.357  1.00  0.00           C  
ATOM    683  H   ILE A  64      38.670  56.514  34.641  1.00  0.00           H  
ATOM    684  N   ASN A  65      40.982  54.325  36.410  1.00  0.00           N  
ATOM    685  CA  ASN A  65      41.926  53.251  35.936  1.00  0.00           C  
ATOM    686  C   ASN A  65      41.246  51.928  35.559  1.00  0.00           C  
ATOM    687  O   ASN A  65      41.841  51.193  34.730  1.00  0.00           O  
ATOM    688  CB  ASN A  65      42.993  53.051  36.924  1.00  0.00           C  
ATOM    689  CG  ASN A  65      44.197  52.159  36.532  1.00  0.00           C  
ATOM    690  ND2 ASN A  65      45.373  52.734  36.532  1.00  0.00           N  
ATOM    691  OD1 ASN A  65      44.092  51.049  36.162  1.00  0.00           O  
ATOM    692  H   ASN A  65      41.110  54.563  37.372  1.00  0.00           H  
ATOM    693 1HD2 ASN A  65      45.574  53.705  36.701  1.00  0.00           H  
ATOM    694 2HD2 ASN A  65      46.072  52.118  36.184  1.00  0.00           H  
ATOM    695  N   ALA A  66      40.017  51.701  36.043  1.00  0.00           N  
ATOM    696  CA  ALA A  66      39.363  50.424  36.134  1.00  0.00           C  
ATOM    697  C   ALA A  66      38.992  49.877  34.788  1.00  0.00           C  
ATOM    698  O   ALA A  66      38.133  50.538  34.152  1.00  0.00           O  
ATOM    699  CB  ALA A  66      38.122  50.648  37.052  1.00  0.00           C  
ATOM    700  H   ALA A  66      39.371  52.454  36.179  1.00  0.00           H  
ATOM    701  N   ASN A  67      39.540  48.768  34.381  1.00  0.00           N  
ATOM    702  CA  ASN A  67      39.154  48.174  33.059  1.00  0.00           C  
ATOM    703  C   ASN A  67      38.516  46.761  33.232  1.00  0.00           C  
ATOM    704  O   ASN A  67      39.211  45.884  33.747  1.00  0.00           O  
ATOM    705  CB  ASN A  67      40.410  48.099  32.138  1.00  0.00           C  
ATOM    706  CG  ASN A  67      40.281  47.562  30.729  1.00  0.00           C  
ATOM    707  ND2 ASN A  67      40.162  46.211  30.590  1.00  0.00           N  
ATOM    708  OD1 ASN A  67      40.227  48.329  29.814  1.00  0.00           O  
ATOM    709  H   ASN A  67      40.409  48.414  34.722  1.00  0.00           H  
ATOM    710 1HD2 ASN A  67      40.034  45.635  31.391  1.00  0.00           H  
ATOM    711 2HD2 ASN A  67      40.384  45.851  29.683  1.00  0.00           H  
ATOM    712  N   ILE A  68      37.299  46.475  32.777  1.00  0.00           N  
ATOM    713  CA  ILE A  68      36.616  45.210  32.857  1.00  0.00           C  
ATOM    714  C   ILE A  68      37.244  44.111  31.937  1.00  0.00           C  
ATOM    715  O   ILE A  68      37.845  44.404  30.863  1.00  0.00           O  
ATOM    716  CB  ILE A  68      35.126  45.492  32.580  1.00  0.00           C  
ATOM    717  CG1 ILE A  68      34.345  45.099  33.804  1.00  0.00           C  
ATOM    718  CG2 ILE A  68      34.527  45.070  31.246  1.00  0.00           C  
ATOM    719  CD  ILE A  68      32.909  45.600  33.809  1.00  0.00           C  
ATOM    720  H   ILE A  68      36.792  47.125  32.207  1.00  0.00           H  
ATOM    721  N   ILE A  69      37.328  42.862  32.429  1.00  0.00           N  
ATOM    722  CA  ILE A  69      37.781  41.620  31.753  1.00  0.00           C  
ATOM    723  C   ILE A  69      36.503  40.733  31.639  1.00  0.00           C  
ATOM    724  O   ILE A  69      35.918  40.396  32.686  1.00  0.00           O  
ATOM    725  CB  ILE A  69      38.844  40.890  32.544  1.00  0.00           C  
ATOM    726  CG1 ILE A  69      39.943  41.888  33.042  1.00  0.00           C  
ATOM    727  CG2 ILE A  69      39.445  39.816  31.652  1.00  0.00           C  
ATOM    728  CD  ILE A  69      40.831  42.432  31.945  1.00  0.00           C  
ATOM    729  H   ILE A  69      36.959  42.775  33.353  1.00  0.00           H  
ATOM    730  N   MET A  70      36.182  40.372  30.408  1.00  0.00           N  
ATOM    731  CA  MET A  70      35.168  39.417  30.045  1.00  0.00           C  
ATOM    732  C   MET A  70      35.557  38.040  29.491  1.00  0.00           C  
ATOM    733  O   MET A  70      36.222  37.981  28.505  1.00  0.00           O  
ATOM    734  CB  MET A  70      34.269  39.987  28.985  1.00  0.00           C  
ATOM    735  CG  MET A  70      33.706  41.349  29.391  1.00  0.00           C  
ATOM    736  SD  MET A  70      32.795  42.192  28.078  1.00  0.00           S  
ATOM    737  CE  MET A  70      31.317  41.222  27.812  1.00  0.00           C  
ATOM    738  H   MET A  70      36.743  40.769  29.687  1.00  0.00           H  
ATOM    739  N   PRO A  71      35.040  36.914  30.110  1.00  0.00           N  
ATOM    740  CA  PRO A  71      35.361  35.544  29.677  1.00  0.00           C  
ATOM    741  C   PRO A  71      34.572  35.140  28.444  1.00  0.00           C  
ATOM    742  O   PRO A  71      35.145  34.582  27.530  1.00  0.00           O  
ATOM    743  CB  PRO A  71      34.982  34.670  30.836  1.00  0.00           C  
ATOM    744  CG  PRO A  71      34.740  35.612  32.036  1.00  0.00           C  
ATOM    745  CD  PRO A  71      34.217  36.889  31.346  1.00  0.00           C  
ATOM    746  N   GLU A  72      33.312  35.504  28.358  1.00  0.00           N  
ATOM    747  CA  GLU A  72      32.462  35.276  27.222  1.00  0.00           C  
ATOM    748  C   GLU A  72      31.939  36.653  26.754  1.00  0.00           C  
ATOM    749  O   GLU A  72      31.795  37.573  27.583  1.00  0.00           O  
ATOM    750  CB  GLU A  72      31.461  34.234  27.649  1.00  0.00           C  
ATOM    751  CG  GLU A  72      30.961  33.316  26.536  1.00  0.00           C  
ATOM    752  CD  GLU A  72      29.836  33.933  25.644  1.00  0.00           C  
ATOM    753  OE1 GLU A  72      28.635  33.774  26.012  1.00  0.00           O  
ATOM    754  OE2 GLU A  72      30.106  34.428  24.527  1.00  0.00           O1-
ATOM    755  H   GLU A  72      32.935  36.021  29.133  1.00  0.00           H  
ATOM    756  N   PHE A  73      31.404  36.666  25.525  1.00  0.00           N  
ATOM    757  CA  PHE A  73      30.618  37.831  24.976  1.00  0.00           C  
ATOM    758  C   PHE A  73      29.239  38.087  25.623  1.00  0.00           C  
ATOM    759  O   PHE A  73      28.815  39.240  25.734  1.00  0.00           O  
ATOM    760  CB  PHE A  73      30.439  37.691  23.425  1.00  0.00           C  
ATOM    761  CG  PHE A  73      31.667  37.915  22.540  1.00  0.00           C  
ATOM    762  CD1 PHE A  73      31.819  39.208  22.011  1.00  0.00           C  
ATOM    763  CD2 PHE A  73      32.493  36.872  22.175  1.00  0.00           C  
ATOM    764  CE1 PHE A  73      32.953  39.507  21.192  1.00  0.00           C  
ATOM    765  CE2 PHE A  73      33.539  37.097  21.312  1.00  0.00           C  
ATOM    766  CZ  PHE A  73      33.762  38.387  20.853  1.00  0.00           C  
ATOM    767  H   PHE A  73      31.460  35.855  24.938  1.00  0.00           H  
ATOM    768  HD1 PHE A  73      31.449  40.095  22.525  1.00  0.00           H  
ATOM    769  HD2 PHE A  73      32.269  35.864  22.510  1.00  0.00           H  
ATOM    770  HE1 PHE A  73      33.356  40.495  20.956  1.00  0.00           H  
ATOM    771  HE2 PHE A  73      34.127  36.276  20.901  1.00  0.00           H  
ATOM    772  HZ  PHE A  73      34.690  38.528  20.300  1.00  0.00           H  
ATOM    773  N   GLY A  74      28.736  36.996  26.189  1.00  0.00           N  
ATOM    774  CA  GLY A  74      27.463  37.109  26.946  1.00  0.00           C  
ATOM    775  C   GLY A  74      27.570  36.850  28.461  1.00  0.00           C  
ATOM    776  O   GLY A  74      26.604  36.524  29.171  1.00  0.00           O  
ATOM    777  H   GLY A  74      28.964  36.094  25.809  1.00  0.00           H  
ATOM    778  N   SER A  75      28.768  36.848  29.070  1.00  0.00           N  
ATOM    779  CA  SER A  75      29.059  36.513  30.499  1.00  0.00           C  
ATOM    780  C   SER A  75      28.025  36.992  31.475  1.00  0.00           C  
ATOM    781  O   SER A  75      27.499  38.139  31.267  1.00  0.00           O  
ATOM    782  CB  SER A  75      30.341  37.144  30.946  1.00  0.00           C  
ATOM    783  OG  SER A  75      31.380  36.313  30.370  1.00  0.00           O  
ATOM    784  H   SER A  75      29.616  36.697  28.552  1.00  0.00           H  
ATOM    785  HG  SER A  75      31.567  35.480  30.887  1.00  0.00           H  
ATOM    786  N   SER A  76      27.809  36.334  32.635  1.00  0.00           N  
ATOM    787  CA  SER A  76      27.088  36.823  33.867  1.00  0.00           C  
ATOM    788  C   SER A  76      27.870  37.950  34.569  1.00  0.00           C  
ATOM    789  O   SER A  76      29.092  38.006  34.441  1.00  0.00           O  
ATOM    790  CB  SER A  76      26.893  35.690  34.804  1.00  0.00           C  
ATOM    791  OG  SER A  76      26.137  36.122  35.921  1.00  0.00           O  
ATOM    792  H   SER A  76      28.001  35.363  32.722  1.00  0.00           H  
ATOM    793  HG  SER A  76      25.627  35.271  36.097  1.00  0.00           H  
ATOM    794  N   GLY A  77      27.229  38.941  35.137  1.00  0.00           N  
ATOM    795  CA  GLY A  77      27.843  39.897  35.996  1.00  0.00           C  
ATOM    796  C   GLY A  77      28.783  39.434  37.177  1.00  0.00           C  
ATOM    797  O   GLY A  77      29.872  39.946  37.284  1.00  0.00           O  
ATOM    798  H   GLY A  77      26.281  39.108  34.883  1.00  0.00           H  
ATOM    799  N   LYS A  78      28.297  38.507  37.930  1.00  0.00           N  
ATOM    800  CA  LYS A  78      29.056  37.748  38.957  1.00  0.00           C  
ATOM    801  C   LYS A  78      30.318  37.029  38.420  1.00  0.00           C  
ATOM    802  O   LYS A  78      31.280  36.788  39.142  1.00  0.00           O  
ATOM    803  CB  LYS A  78      28.105  36.792  39.638  1.00  0.00           C  
ATOM    804  CG  LYS A  78      27.700  35.616  38.815  1.00  0.00           C  
ATOM    805  CD  LYS A  78      26.874  34.603  39.569  1.00  0.00           C  
ATOM    806  CE  LYS A  78      25.406  34.990  39.855  1.00  0.00           C  
ATOM    807  NZ  LYS A  78      24.817  34.027  40.772  1.00  0.00           N1+
ATOM    808  H   LYS A  78      27.311  38.394  38.021  1.00  0.00           H  
ATOM    809  HZ1 LYS A  78      24.762  33.120  40.345  1.00  0.00           H  
ATOM    810  HZ2 LYS A  78      25.317  33.987  41.643  1.00  0.00           H  
ATOM    811  HZ3 LYS A  78      23.921  34.399  40.983  1.00  0.00           H  
ATOM    812  N   LYS A  79      30.221  36.603  37.182  1.00  0.00           N  
ATOM    813  CA  LYS A  79      31.258  35.958  36.401  1.00  0.00           C  
ATOM    814  C   LYS A  79      32.208  36.905  35.620  1.00  0.00           C  
ATOM    815  O   LYS A  79      33.209  36.382  35.181  1.00  0.00           O  
ATOM    816  CB  LYS A  79      30.631  34.966  35.455  1.00  0.00           C  
ATOM    817  CG  LYS A  79      30.022  33.816  36.288  1.00  0.00           C  
ATOM    818  CD  LYS A  79      30.975  33.002  37.147  1.00  0.00           C  
ATOM    819  CE  LYS A  79      30.554  31.920  38.042  1.00  0.00           C  
ATOM    820  NZ  LYS A  79      31.664  31.260  38.766  1.00  0.00           N1+
ATOM    821  H   LYS A  79      29.394  36.692  36.622  1.00  0.00           H  
ATOM    822  HZ1 LYS A  79      32.306  31.913  39.168  1.00  0.00           H  
ATOM    823  HZ2 LYS A  79      31.395  30.578  39.447  1.00  0.00           H  
ATOM    824  HZ3 LYS A  79      32.191  30.727  38.102  1.00  0.00           H  
ATOM    825  N   SER A  80      31.848  38.190  35.469  1.00  0.00           N  
ATOM    826  CA  SER A  80      32.793  39.181  34.836  1.00  0.00           C  
ATOM    827  C   SER A  80      33.841  39.678  35.808  1.00  0.00           C  
ATOM    828  O   SER A  80      33.682  39.469  36.990  1.00  0.00           O  
ATOM    829  CB  SER A  80      32.085  40.420  34.301  1.00  0.00           C  
ATOM    830  OG  SER A  80      31.201  40.160  33.238  1.00  0.00           O  
ATOM    831  H   SER A  80      30.887  38.427  35.551  1.00  0.00           H  
ATOM    832  HG  SER A  80      31.267  41.009  32.727  1.00  0.00           H  
ATOM    833  N   TYR A  81      35.011  40.210  35.400  1.00  0.00           N  
ATOM    834  CA  TYR A  81      36.117  40.775  36.295  1.00  0.00           C  
ATOM    835  C   TYR A  81      36.465  42.211  35.923  1.00  0.00           C  
ATOM    836  O   TYR A  81      36.259  42.581  34.772  1.00  0.00           O  
ATOM    837  CB  TYR A  81      37.368  39.846  36.006  1.00  0.00           C  
ATOM    838  CG  TYR A  81      37.047  38.384  36.220  1.00  0.00           C  
ATOM    839  CD1 TYR A  81      37.228  37.768  37.422  1.00  0.00           C  
ATOM    840  CD2 TYR A  81      36.928  37.654  35.056  1.00  0.00           C  
ATOM    841  CE1 TYR A  81      37.198  36.406  37.503  1.00  0.00           C  
ATOM    842  CE2 TYR A  81      36.778  36.295  35.149  1.00  0.00           C  
ATOM    843  CZ  TYR A  81      36.917  35.657  36.384  1.00  0.00           C  
ATOM    844  OH  TYR A  81      36.855  34.272  36.397  1.00  0.00           O  
ATOM    845  H   TYR A  81      35.061  40.324  34.407  1.00  0.00           H  
ATOM    846  HD1 TYR A  81      37.387  38.418  38.280  1.00  0.00           H  
ATOM    847  HD2 TYR A  81      36.924  38.223  34.127  1.00  0.00           H  
ATOM    848  HE1 TYR A  81      37.207  35.985  38.511  1.00  0.00           H  
ATOM    849  HE2 TYR A  81      36.475  35.710  34.287  1.00  0.00           H  
ATOM    850  HH  TYR A  81      36.796  34.066  37.368  1.00  0.00           H  
ATOM    851  N   ILE A  82      37.043  42.920  36.913  1.00  0.00           N  
ATOM    852  CA  ILE A  82      37.713  44.250  36.757  1.00  0.00           C  
ATOM    853  C   ILE A  82      39.104  44.080  37.287  1.00  0.00           C  
ATOM    854  O   ILE A  82      39.297  43.774  38.454  1.00  0.00           O  
ATOM    855  CB  ILE A  82      36.933  45.347  37.579  1.00  0.00           C  
ATOM    856  CG1 ILE A  82      35.571  45.605  36.940  1.00  0.00           C  
ATOM    857  CG2 ILE A  82      37.808  46.609  37.827  1.00  0.00           C  
ATOM    858  CD  ILE A  82      34.835  46.839  37.399  1.00  0.00           C  
ATOM    859  H   ILE A  82      37.091  42.579  37.853  1.00  0.00           H  
ATOM    860  N   ALA A  83      40.021  44.416  36.387  1.00  0.00           N  
ATOM    861  CA  ALA A  83      41.467  44.683  36.781  1.00  0.00           C  
ATOM    862  C   ALA A  83      41.848  46.131  36.949  1.00  0.00           C  
ATOM    863  O   ALA A  83      41.476  47.030  36.147  1.00  0.00           O  
ATOM    864  CB  ALA A  83      42.231  44.222  35.576  1.00  0.00           C  
ATOM    865  H   ALA A  83      39.787  44.706  35.453  1.00  0.00           H  
ATOM    866  N   THR A  84      42.255  46.438  38.124  1.00  0.00           N  
ATOM    867  CA  THR A  84      42.478  47.818  38.621  1.00  0.00           C  
ATOM    868  C   THR A  84      43.798  48.116  39.355  1.00  0.00           C  
ATOM    869  O   THR A  84      44.581  47.214  39.791  1.00  0.00           O  
ATOM    870  CB  THR A  84      41.209  48.158  39.450  1.00  0.00           C  
ATOM    871  CG2 THR A  84      40.800  47.192  40.547  1.00  0.00           C  
ATOM    872  OG1 THR A  84      41.303  49.453  39.975  1.00  0.00           O  
ATOM    873  H   THR A  84      42.313  45.723  38.824  1.00  0.00           H  
ATOM    874  HG1 THR A  84      41.633  49.406  40.918  1.00  0.00           H  
ATOM    875  N   GLN A  85      44.184  49.335  39.201  1.00  0.00           N  
ATOM    876  CA  GLN A  85      45.360  49.893  39.975  1.00  0.00           C  
ATOM    877  C   GLN A  85      45.062  49.988  41.476  1.00  0.00           C  
ATOM    878  O   GLN A  85      44.074  50.545  41.862  1.00  0.00           O  
ATOM    879  CB  GLN A  85      45.644  51.298  39.386  1.00  0.00           C  
ATOM    880  CG  GLN A  85      46.713  51.993  40.210  1.00  0.00           C  
ATOM    881  CD  GLN A  85      46.853  53.459  39.828  1.00  0.00           C  
ATOM    882  NE2 GLN A  85      45.913  54.282  40.313  1.00  0.00           N  
ATOM    883  OE1 GLN A  85      47.754  53.829  39.076  1.00  0.00           O  
ATOM    884  H   GLN A  85      43.801  49.921  38.495  1.00  0.00           H  
ATOM    885 1HE2 GLN A  85      45.164  53.921  40.862  1.00  0.00           H  
ATOM    886 2HE2 GLN A  85      45.994  55.259  40.152  1.00  0.00           H  
ATOM    887  N   GLY A  86      45.946  49.479  42.280  1.00  0.00           N  
ATOM    888  CA  GLY A  86      45.740  49.495  43.796  1.00  0.00           C  
ATOM    889  C   GLY A  86      45.421  50.869  44.410  1.00  0.00           C  
ATOM    890  O   GLY A  86      45.941  51.926  43.927  1.00  0.00           O  
ATOM    891  H   GLY A  86      46.607  48.782  41.999  1.00  0.00           H  
ATOM    892  N   CYS A  87      44.393  50.919  45.200  1.00  0.00           N  
ATOM    893  CA  CYS A  87      43.947  52.243  45.769  1.00  0.00           C  
ATOM    894  C   CYS A  87      44.935  53.124  46.669  1.00  0.00           C  
ATOM    895  O   CYS A  87      45.942  52.546  47.157  1.00  0.00           O  
ATOM    896  CB  CYS A  87      42.565  52.079  46.339  1.00  0.00           C  
ATOM    897  SG  CYS A  87      42.549  51.011  47.791  1.00  0.00           S  
ATOM    898  H   CYS A  87      43.718  50.221  45.435  1.00  0.00           H  
ATOM    899  HG  CYS A  87      42.399  49.863  47.144  1.00  0.00           H  
ATOM    900  N   LEU A  88      44.814  54.385  46.528  1.00  0.00           N  
ATOM    901  CA  LEU A  88      45.570  55.465  47.224  1.00  0.00           C  
ATOM    902  C   LEU A  88      44.783  56.194  48.357  1.00  0.00           C  
ATOM    903  O   LEU A  88      43.654  55.864  48.577  1.00  0.00           O  
ATOM    904  CB  LEU A  88      46.265  56.480  46.220  1.00  0.00           C  
ATOM    905  CG  LEU A  88      47.537  56.161  45.410  1.00  0.00           C  
ATOM    906  CD1 LEU A  88      47.223  55.088  44.367  1.00  0.00           C  
ATOM    907  CD2 LEU A  88      48.039  57.442  44.688  1.00  0.00           C  
ATOM    908  H   LEU A  88      44.319  54.774  45.739  1.00  0.00           H  
ATOM    909  N   GLN A  89      45.421  56.993  49.168  1.00  0.00           N  
ATOM    910  CA  GLN A  89      44.564  57.830  50.062  1.00  0.00           C  
ATOM    911  C   GLN A  89      43.448  58.722  49.459  1.00  0.00           C  
ATOM    912  O   GLN A  89      42.314  58.828  49.935  1.00  0.00           O  
ATOM    913  CB  GLN A  89      45.401  58.707  50.964  1.00  0.00           C  
ATOM    914  CG  GLN A  89      46.258  58.024  52.064  1.00  0.00           C  
ATOM    915  CD  GLN A  89      45.530  58.050  53.425  1.00  0.00           C  
ATOM    916  NE2 GLN A  89      45.155  59.175  53.999  1.00  0.00           N  
ATOM    917  OE1 GLN A  89      45.063  56.925  53.753  1.00  0.00           O  
ATOM    918  H   GLN A  89      46.376  57.200  48.960  1.00  0.00           H  
ATOM    919 1HE2 GLN A  89      45.428  59.981  53.469  1.00  0.00           H  
ATOM    920 2HE2 GLN A  89      44.648  59.208  54.865  1.00  0.00           H  
ATOM    921  N   ASN A  90      43.711  59.253  48.279  1.00  0.00           N  
ATOM    922  CA  ASN A  90      42.623  59.833  47.471  1.00  0.00           C  
ATOM    923  C   ASN A  90      41.730  58.689  46.922  1.00  0.00           C  
ATOM    924  O   ASN A  90      40.561  58.560  47.327  1.00  0.00           O  
ATOM    925  CB  ASN A  90      43.174  60.912  46.564  1.00  0.00           C  
ATOM    926  CG  ASN A  90      44.039  60.554  45.390  1.00  0.00           C  
ATOM    927  ND2 ASN A  90      44.265  61.403  44.475  1.00  0.00           N  
ATOM    928  OD1 ASN A  90      44.398  59.464  45.094  1.00  0.00           O  
ATOM    929  H   ASN A  90      44.670  59.397  48.036  1.00  0.00           H  
ATOM    930 1HD2 ASN A  90      43.813  62.289  44.378  1.00  0.00           H  
ATOM    931 2HD2 ASN A  90      44.940  61.234  43.759  1.00  0.00           H  
ATOM    932  N   THR A  91      42.314  57.847  46.001  1.00  0.00           N  
ATOM    933  CA  THR A  91      41.416  56.856  45.229  1.00  0.00           C  
ATOM    934  C   THR A  91      40.612  55.770  45.969  1.00  0.00           C  
ATOM    935  O   THR A  91      39.910  55.027  45.264  1.00  0.00           O  
ATOM    936  CB  THR A  91      42.132  56.129  44.036  1.00  0.00           C  
ATOM    937  CG2 THR A  91      42.322  57.126  42.909  1.00  0.00           C  
ATOM    938  OG1 THR A  91      43.424  55.686  44.430  1.00  0.00           O  
ATOM    939  H   THR A  91      43.105  58.124  45.458  1.00  0.00           H  
ATOM    940  HG1 THR A  91      43.748  55.241  43.600  1.00  0.00           H  
ATOM    941  N   VAL A  92      40.795  55.562  47.218  1.00  0.00           N  
ATOM    942  CA  VAL A  92      39.828  54.750  48.027  1.00  0.00           C  
ATOM    943  C   VAL A  92      38.400  55.331  47.905  1.00  0.00           C  
ATOM    944  O   VAL A  92      37.518  54.484  47.793  1.00  0.00           O  
ATOM    945  CB  VAL A  92      40.288  54.684  49.503  1.00  0.00           C  
ATOM    946  CG1 VAL A  92      40.415  56.004  50.256  1.00  0.00           C  
ATOM    947  CG2 VAL A  92      39.353  53.884  50.381  1.00  0.00           C  
ATOM    948  H   VAL A  92      41.516  56.015  47.735  1.00  0.00           H  
ATOM    949  N   ASN A  93      38.231  56.618  47.772  1.00  0.00           N  
ATOM    950  CA  ASN A  93      36.874  57.111  47.656  1.00  0.00           C  
ATOM    951  C   ASN A  93      36.117  56.720  46.381  1.00  0.00           C  
ATOM    952  O   ASN A  93      35.119  56.007  46.511  1.00  0.00           O  
ATOM    953  CB  ASN A  93      36.650  58.648  47.673  1.00  0.00           C  
ATOM    954  CG  ASN A  93      37.101  59.082  49.088  1.00  0.00           C  
ATOM    955  ND2 ASN A  93      36.517  60.236  49.502  1.00  0.00           N  
ATOM    956  OD1 ASN A  93      37.693  58.470  49.864  1.00  0.00           O  
ATOM    957  H   ASN A  93      38.936  57.320  47.747  1.00  0.00           H  
ATOM    958 1HD2 ASN A  93      35.864  60.741  48.946  1.00  0.00           H  
ATOM    959 2HD2 ASN A  93      36.778  60.508  50.430  1.00  0.00           H  
ATOM    960  N   ASP A  94      36.892  56.762  45.286  1.00  0.00           N  
ATOM    961  CA  ASP A  94      36.585  56.246  43.917  1.00  0.00           C  
ATOM    962  C   ASP A  94      36.388  54.733  43.912  1.00  0.00           C  
ATOM    963  O   ASP A  94      35.602  54.242  43.098  1.00  0.00           O  
ATOM    964  CB  ASP A  94      37.640  56.567  42.886  1.00  0.00           C  
ATOM    965  CG  ASP A  94      38.260  57.998  42.792  1.00  0.00           C  
ATOM    966  OD1 ASP A  94      38.433  58.671  43.819  1.00  0.00           O  
ATOM    967  OD2 ASP A  94      38.462  58.420  41.682  1.00  0.00           O1-
ATOM    968  H   ASP A  94      37.722  57.300  45.384  1.00  0.00           H  
ATOM    969  N   PHE A  95      37.301  54.011  44.613  1.00  0.00           N  
ATOM    970  CA  PHE A  95      37.204  52.489  44.628  1.00  0.00           C  
ATOM    971  C   PHE A  95      35.909  51.997  45.234  1.00  0.00           C  
ATOM    972  O   PHE A  95      35.127  51.259  44.611  1.00  0.00           O  
ATOM    973  CB  PHE A  95      38.382  51.894  45.477  1.00  0.00           C  
ATOM    974  CG  PHE A  95      38.587  50.378  45.337  1.00  0.00           C  
ATOM    975  CD1 PHE A  95      39.053  49.754  44.229  1.00  0.00           C  
ATOM    976  CD2 PHE A  95      38.204  49.655  46.484  1.00  0.00           C  
ATOM    977  CE1 PHE A  95      39.282  48.367  44.210  1.00  0.00           C  
ATOM    978  CE2 PHE A  95      38.353  48.276  46.465  1.00  0.00           C  
ATOM    979  CZ  PHE A  95      38.991  47.667  45.374  1.00  0.00           C  
ATOM    980  H   PHE A  95      38.138  54.419  44.982  1.00  0.00           H  
ATOM    981  HD1 PHE A  95      39.106  50.392  43.344  1.00  0.00           H  
ATOM    982  HD2 PHE A  95      37.841  50.112  47.414  1.00  0.00           H  
ATOM    983  HE1 PHE A  95      39.832  47.871  43.411  1.00  0.00           H  
ATOM    984  HE2 PHE A  95      37.938  47.744  47.316  1.00  0.00           H  
ATOM    985  HZ  PHE A  95      39.422  46.677  45.530  1.00  0.00           H  
ATOM    986  N   TRP A  96      35.604  52.527  46.388  1.00  0.00           N  
ATOM    987  CA  TRP A  96      34.326  52.394  47.095  1.00  0.00           C  
ATOM    988  C   TRP A  96      33.064  52.850  46.279  1.00  0.00           C  
ATOM    989  O   TRP A  96      32.076  52.046  46.306  1.00  0.00           O  
ATOM    990  CB  TRP A  96      34.153  52.829  48.597  1.00  0.00           C  
ATOM    991  CG  TRP A  96      34.851  51.965  49.633  1.00  0.00           C  
ATOM    992  CD1 TRP A  96      35.834  52.413  50.419  1.00  0.00           C  
ATOM    993  CD2 TRP A  96      34.536  50.664  49.974  1.00  0.00           C  
ATOM    994  CE2 TRP A  96      35.362  50.358  51.073  1.00  0.00           C  
ATOM    995  CE3 TRP A  96      33.944  49.611  49.304  1.00  0.00           C  
ATOM    996  NE1 TRP A  96      36.143  51.399  51.221  1.00  0.00           N  
ATOM    997  CZ2 TRP A  96      35.551  49.060  51.478  1.00  0.00           C  
ATOM    998  CZ3 TRP A  96      34.177  48.260  49.602  1.00  0.00           C  
ATOM    999  CH2 TRP A  96      35.020  48.021  50.686  1.00  0.00           C  
ATOM   1000  H   TRP A  96      36.290  53.025  46.922  1.00  0.00           H  
ATOM   1001  HD1 TRP A  96      36.210  53.430  50.492  1.00  0.00           H  
ATOM   1002  HE1 TRP A  96      36.996  51.272  51.723  1.00  0.00           H  
ATOM   1003  HE3 TRP A  96      33.143  49.857  48.600  1.00  0.00           H  
ATOM   1004  HZ2 TRP A  96      35.948  48.891  52.481  1.00  0.00           H  
ATOM   1005  HZ3 TRP A  96      33.702  47.565  48.911  1.00  0.00           H  
ATOM   1006  HH2 TRP A  96      35.544  47.057  50.669  1.00  0.00           H  
ATOM   1007  N   ARG A  97      33.197  53.970  45.594  1.00  0.00           N  
ATOM   1008  CA  ARG A  97      32.279  54.256  44.497  1.00  0.00           C  
ATOM   1009  C   ARG A  97      32.073  53.256  43.257  1.00  0.00           C  
ATOM   1010  O   ARG A  97      30.890  53.010  42.949  1.00  0.00           O  
ATOM   1011  CB  ARG A  97      32.503  55.666  43.898  1.00  0.00           C  
ATOM   1012  CG  ARG A  97      31.940  56.804  44.885  1.00  0.00           C  
ATOM   1013  CD  ARG A  97      32.196  58.233  44.434  1.00  0.00           C  
ATOM   1014  NE  ARG A  97      31.666  58.480  43.105  1.00  0.00           N  
ATOM   1015  CZ  ARG A  97      32.203  59.230  42.105  1.00  0.00           C  
ATOM   1016  NH1 ARG A  97      33.360  59.923  42.046  1.00  0.00           N1+
ATOM   1017  NH2 ARG A  97      31.564  59.200  40.951  1.00  0.00           N  
ATOM   1018  H   ARG A  97      33.817  54.705  45.869  1.00  0.00           H  
ATOM   1019  HE  ARG A  97      30.710  58.186  42.989  1.00  0.00           H  
ATOM   1020 1HH1 ARG A  97      34.083  59.804  42.720  1.00  0.00           H  
ATOM   1021 2HH1 ARG A  97      33.488  60.596  41.317  1.00  0.00           H  
ATOM   1022 1HH2 ARG A  97      30.724  58.661  40.823  1.00  0.00           H  
ATOM   1023 2HH2 ARG A  97      31.891  59.759  40.189  1.00  0.00           H  
ATOM   1024  N   MET A  98      33.137  52.674  42.661  1.00  0.00           N  
ATOM   1025  CA  MET A  98      33.076  51.622  41.694  1.00  0.00           C  
ATOM   1026  C   MET A  98      32.281  50.430  42.271  1.00  0.00           C  
ATOM   1027  O   MET A  98      31.335  50.037  41.591  1.00  0.00           O  
ATOM   1028  CB  MET A  98      34.559  51.286  41.434  1.00  0.00           C  
ATOM   1029  CG  MET A  98      34.646  50.501  40.102  1.00  0.00           C  
ATOM   1030  SD  MET A  98      36.404  50.108  39.845  1.00  0.00           S  
ATOM   1031  CE  MET A  98      36.888  49.403  41.442  1.00  0.00           C  
ATOM   1032  H   MET A  98      34.072  52.865  42.966  1.00  0.00           H  
ATOM   1033  N   VAL A  99      32.657  49.948  43.501  1.00  0.00           N  
ATOM   1034  CA  VAL A  99      32.055  48.769  44.105  1.00  0.00           C  
ATOM   1035  C   VAL A  99      30.508  48.972  44.386  1.00  0.00           C  
ATOM   1036  O   VAL A  99      29.755  48.014  44.192  1.00  0.00           O  
ATOM   1037  CB  VAL A  99      32.901  48.273  45.260  1.00  0.00           C  
ATOM   1038  CG1 VAL A  99      32.319  47.006  45.801  1.00  0.00           C  
ATOM   1039  CG2 VAL A  99      34.400  48.197  44.859  1.00  0.00           C  
ATOM   1040  H   VAL A  99      33.389  50.409  44.007  1.00  0.00           H  
ATOM   1041  N   PHE A 100      30.164  50.215  44.600  1.00  0.00           N  
ATOM   1042  CA  PHE A 100      28.809  50.715  44.935  1.00  0.00           C  
ATOM   1043  C   PHE A 100      28.058  50.871  43.566  1.00  0.00           C  
ATOM   1044  O   PHE A 100      27.173  50.097  43.358  1.00  0.00           O  
ATOM   1045  CB  PHE A 100      28.871  52.085  45.474  1.00  0.00           C  
ATOM   1046  CG  PHE A 100      27.495  52.680  45.712  1.00  0.00           C  
ATOM   1047  CD1 PHE A 100      26.942  52.356  46.958  1.00  0.00           C  
ATOM   1048  CD2 PHE A 100      26.771  53.383  44.779  1.00  0.00           C  
ATOM   1049  CE1 PHE A 100      25.625  52.642  47.200  1.00  0.00           C  
ATOM   1050  CE2 PHE A 100      25.448  53.700  45.019  1.00  0.00           C  
ATOM   1051  CZ  PHE A 100      24.861  53.348  46.248  1.00  0.00           C  
ATOM   1052  H   PHE A 100      30.861  50.928  44.574  1.00  0.00           H  
ATOM   1053  HD1 PHE A 100      27.637  52.057  47.748  1.00  0.00           H  
ATOM   1054  HD2 PHE A 100      27.253  53.691  43.856  1.00  0.00           H  
ATOM   1055  HE1 PHE A 100      25.140  52.397  48.139  1.00  0.00           H  
ATOM   1056  HE2 PHE A 100      24.880  54.261  44.267  1.00  0.00           H  
ATOM   1057  HZ  PHE A 100      23.807  53.553  46.443  1.00  0.00           H  
ATOM   1058  N   GLN A 101      28.695  51.516  42.533  1.00  0.00           N  
ATOM   1059  CA  GLN A 101      28.124  51.572  41.150  1.00  0.00           C  
ATOM   1060  C   GLN A 101      27.831  50.209  40.532  1.00  0.00           C  
ATOM   1061  O   GLN A 101      26.721  49.882  40.199  1.00  0.00           O  
ATOM   1062  CB  GLN A 101      28.981  52.493  40.303  1.00  0.00           C  
ATOM   1063  CG  GLN A 101      28.220  53.037  39.112  1.00  0.00           C  
ATOM   1064  CD  GLN A 101      29.280  53.980  38.412  1.00  0.00           C  
ATOM   1065  NE2 GLN A 101      29.863  53.519  37.349  1.00  0.00           N  
ATOM   1066  OE1 GLN A 101      29.402  55.160  38.685  1.00  0.00           O  
ATOM   1067  H   GLN A 101      29.490  52.110  42.646  1.00  0.00           H  
ATOM   1068 1HE2 GLN A 101      29.594  52.672  36.890  1.00  0.00           H  
ATOM   1069 2HE2 GLN A 101      30.446  54.210  36.915  1.00  0.00           H  
ATOM   1070  N   GLU A 102      28.855  49.417  40.274  1.00  0.00           N  
ATOM   1071  CA  GLU A 102      28.772  48.248  39.457  1.00  0.00           C  
ATOM   1072  C   GLU A 102      28.322  46.981  40.158  1.00  0.00           C  
ATOM   1073  O   GLU A 102      28.351  45.914  39.613  1.00  0.00           O  
ATOM   1074  CB  GLU A 102      30.087  47.956  38.664  1.00  0.00           C  
ATOM   1075  CG  GLU A 102      30.621  49.056  37.746  1.00  0.00           C  
ATOM   1076  CD  GLU A 102      29.669  49.502  36.586  1.00  0.00           C  
ATOM   1077  OE1 GLU A 102      29.620  48.664  35.662  1.00  0.00           O  
ATOM   1078  OE2 GLU A 102      28.980  50.525  36.640  1.00  0.00           O1-
ATOM   1079  H   GLU A 102      29.742  49.525  40.737  1.00  0.00           H  
ATOM   1080  N   ASN A 103      27.943  47.174  41.420  1.00  0.00           N  
ATOM   1081  CA  ASN A 103      27.355  46.137  42.294  1.00  0.00           C  
ATOM   1082  C   ASN A 103      28.266  44.921  42.504  1.00  0.00           C  
ATOM   1083  O   ASN A 103      27.794  43.840  42.868  1.00  0.00           O  
ATOM   1084  CB  ASN A 103      25.910  45.872  41.920  1.00  0.00           C  
ATOM   1085  CG  ASN A 103      24.931  46.008  43.084  1.00  0.00           C  
ATOM   1086  ND2 ASN A 103      23.888  46.815  42.879  1.00  0.00           N  
ATOM   1087  OD1 ASN A 103      25.000  45.474  44.150  1.00  0.00           O  
ATOM   1088  H   ASN A 103      27.907  48.089  41.828  1.00  0.00           H  
ATOM   1089 1HD2 ASN A 103      23.942  47.452  42.114  1.00  0.00           H  
ATOM   1090 2HD2 ASN A 103      23.124  46.896  43.523  1.00  0.00           H  
ATOM   1091  N   SER A 104      29.573  45.120  42.393  1.00  0.00           N  
ATOM   1092  CA  SER A 104      30.557  44.125  42.805  1.00  0.00           C  
ATOM   1093  C   SER A 104      30.420  43.538  44.189  1.00  0.00           C  
ATOM   1094  O   SER A 104      30.117  44.381  45.107  1.00  0.00           O  
ATOM   1095  CB  SER A 104      31.876  44.825  42.904  1.00  0.00           C  
ATOM   1096  OG  SER A 104      32.233  45.294  41.578  1.00  0.00           O  
ATOM   1097  H   SER A 104      29.890  45.958  41.940  1.00  0.00           H  
ATOM   1098  HG  SER A 104      32.449  44.581  40.911  1.00  0.00           H  
ATOM   1099  N   ARG A 105      30.658  42.233  44.443  1.00  0.00           N  
ATOM   1100  CA  ARG A 105      30.612  41.656  45.816  1.00  0.00           C  
ATOM   1101  C   ARG A 105      31.816  40.838  46.331  1.00  0.00           C  
ATOM   1102  O   ARG A 105      31.782  40.391  47.471  1.00  0.00           O  
ATOM   1103  CB  ARG A 105      29.322  40.842  45.966  1.00  0.00           C  
ATOM   1104  CG  ARG A 105      27.984  41.625  45.596  1.00  0.00           C  
ATOM   1105  CD  ARG A 105      27.809  42.828  46.503  1.00  0.00           C  
ATOM   1106  NE  ARG A 105      26.504  43.442  45.965  1.00  0.00           N  
ATOM   1107  CZ  ARG A 105      25.328  43.237  46.537  1.00  0.00           C  
ATOM   1108  NH1 ARG A 105      25.293  42.483  47.612  1.00  0.00           N1+
ATOM   1109  NH2 ARG A 105      24.169  43.616  46.017  1.00  0.00           N  
ATOM   1110  H   ARG A 105      31.002  41.586  43.760  1.00  0.00           H  
ATOM   1111  HE  ARG A 105      26.656  44.157  45.283  1.00  0.00           H  
ATOM   1112 1HH1 ARG A 105      26.159  42.384  48.112  1.00  0.00           H  
ATOM   1113 2HH1 ARG A 105      24.592  41.820  47.875  1.00  0.00           H  
ATOM   1114 1HH2 ARG A 105      24.294  44.159  45.178  1.00  0.00           H  
ATOM   1115 2HH2 ARG A 105      23.292  43.291  46.364  1.00  0.00           H  
ATOM   1116  N   VAL A 106      32.948  40.922  45.579  1.00  0.00           N  
ATOM   1117  CA  VAL A 106      34.245  40.322  46.035  1.00  0.00           C  
ATOM   1118  C   VAL A 106      35.385  41.158  45.493  1.00  0.00           C  
ATOM   1119  O   VAL A 106      35.837  41.087  44.340  1.00  0.00           O  
ATOM   1120  CB  VAL A 106      34.484  38.850  45.611  1.00  0.00           C  
ATOM   1121  CG1 VAL A 106      35.738  38.413  46.406  1.00  0.00           C  
ATOM   1122  CG2 VAL A 106      33.356  37.849  45.886  1.00  0.00           C  
ATOM   1123  H   VAL A 106      32.819  40.963  44.584  1.00  0.00           H  
ATOM   1124  N   ILE A 107      35.947  41.711  46.536  1.00  0.00           N  
ATOM   1125  CA  ILE A 107      37.114  42.595  46.481  1.00  0.00           C  
ATOM   1126  C   ILE A 107      38.298  41.778  46.976  1.00  0.00           C  
ATOM   1127  O   ILE A 107      38.277  41.068  47.998  1.00  0.00           O  
ATOM   1128  CB  ILE A 107      36.993  43.939  47.205  1.00  0.00           C  
ATOM   1129  CG1 ILE A 107      35.606  44.633  46.923  1.00  0.00           C  
ATOM   1130  CG2 ILE A 107      38.214  44.775  46.883  1.00  0.00           C  
ATOM   1131  CD  ILE A 107      35.474  45.863  47.727  1.00  0.00           C  
ATOM   1132  H   ILE A 107      35.504  41.679  47.426  1.00  0.00           H  
ATOM   1133  N   VAL A 108      39.283  41.603  46.087  1.00  0.00           N  
ATOM   1134  CA  VAL A 108      40.378  40.612  46.316  1.00  0.00           C  
ATOM   1135  C   VAL A 108      41.687  41.311  46.767  1.00  0.00           C  
ATOM   1136  O   VAL A 108      42.490  41.900  45.977  1.00  0.00           O  
ATOM   1137  CB  VAL A 108      40.658  39.656  45.107  1.00  0.00           C  
ATOM   1138  CG1 VAL A 108      41.658  38.519  45.530  1.00  0.00           C  
ATOM   1139  CG2 VAL A 108      39.295  39.121  44.634  1.00  0.00           C  
ATOM   1140  H   VAL A 108      39.262  41.910  45.139  1.00  0.00           H  
ATOM   1141  N   MET A 109      41.932  41.220  48.046  1.00  0.00           N  
ATOM   1142  CA  MET A 109      42.986  41.964  48.706  1.00  0.00           C  
ATOM   1143  C   MET A 109      44.109  40.950  49.067  1.00  0.00           C  
ATOM   1144  O   MET A 109      44.026  40.123  49.939  1.00  0.00           O  
ATOM   1145  CB  MET A 109      42.515  42.736  49.902  1.00  0.00           C  
ATOM   1146  CG  MET A 109      43.669  43.575  50.383  1.00  0.00           C  
ATOM   1147  SD  MET A 109      44.338  44.920  49.423  1.00  0.00           S  
ATOM   1148  CE  MET A 109      45.217  45.717  50.763  1.00  0.00           C  
ATOM   1149  H   MET A 109      41.689  40.503  48.699  1.00  0.00           H  
ATOM   1150  N   THR A 110      44.887  40.726  48.054  1.00  0.00           N  
ATOM   1151  CA  THR A 110      46.131  40.012  48.169  1.00  0.00           C  
ATOM   1152  C   THR A 110      47.354  40.844  48.529  1.00  0.00           C  
ATOM   1153  O   THR A 110      48.242  40.466  49.333  1.00  0.00           O  
ATOM   1154  CB  THR A 110      46.465  38.986  47.035  1.00  0.00           C  
ATOM   1155  CG2 THR A 110      45.301  38.043  46.753  1.00  0.00           C  
ATOM   1156  OG1 THR A 110      46.959  39.617  45.894  1.00  0.00           O  
ATOM   1157  H   THR A 110      44.723  41.007  47.109  1.00  0.00           H  
ATOM   1158  HG1 THR A 110      46.172  39.990  45.391  1.00  0.00           H  
ATOM   1159  N   THR A 111      47.450  41.991  47.882  1.00  0.00           N  
ATOM   1160  CA  THR A 111      48.489  42.995  48.020  1.00  0.00           C  
ATOM   1161  C   THR A 111      48.691  43.457  49.465  1.00  0.00           C  
ATOM   1162  O   THR A 111      47.763  43.605  50.226  1.00  0.00           O  
ATOM   1163  CB  THR A 111      48.282  44.322  47.221  1.00  0.00           C  
ATOM   1164  CG2 THR A 111      48.227  44.119  45.673  1.00  0.00           C  
ATOM   1165  OG1 THR A 111      47.178  45.115  47.630  1.00  0.00           O  
ATOM   1166  H   THR A 111      46.782  42.255  47.196  1.00  0.00           H  
ATOM   1167  HG1 THR A 111      46.915  44.876  48.566  1.00  0.00           H  
ATOM   1168  N   LYS A 112      49.914  43.902  49.777  1.00  0.00           N  
ATOM   1169  CA  LYS A 112      50.267  44.567  51.063  1.00  0.00           C  
ATOM   1170  C   LYS A 112      50.574  46.083  50.996  1.00  0.00           C  
ATOM   1171  O   LYS A 112      51.576  46.454  50.383  1.00  0.00           O  
ATOM   1172  CB  LYS A 112      51.433  43.769  51.768  1.00  0.00           C  
ATOM   1173  CG  LYS A 112      51.262  42.201  51.867  1.00  0.00           C  
ATOM   1174  CD  LYS A 112      52.505  41.566  52.558  1.00  0.00           C  
ATOM   1175  CE  LYS A 112      52.235  40.111  53.051  1.00  0.00           C  
ATOM   1176  NZ  LYS A 112      53.308  39.577  53.906  1.00  0.00           N1+
ATOM   1177  H   LYS A 112      50.649  43.634  49.158  1.00  0.00           H  
ATOM   1178  HZ1 LYS A 112      53.291  40.075  54.778  1.00  0.00           H  
ATOM   1179  HZ2 LYS A 112      53.211  38.622  54.185  1.00  0.00           H  
ATOM   1180  HZ3 LYS A 112      54.197  39.630  53.450  1.00  0.00           H  
ATOM   1181  N   GLU A 113      50.055  46.781  51.958  1.00  0.00           N  
ATOM   1182  CA  GLU A 113      50.068  48.267  52.137  1.00  0.00           C  
ATOM   1183  C   GLU A 113      51.385  48.965  51.725  1.00  0.00           C  
ATOM   1184  O   GLU A 113      51.359  49.894  50.977  1.00  0.00           O  
ATOM   1185  CB  GLU A 113      49.490  48.770  53.467  1.00  0.00           C  
ATOM   1186  CG  GLU A 113      48.022  48.466  53.819  1.00  0.00           C  
ATOM   1187  CD  GLU A 113      47.616  49.384  54.903  1.00  0.00           C  
ATOM   1188  OE1 GLU A 113      48.036  49.041  56.040  1.00  0.00           O  
ATOM   1189  OE2 GLU A 113      47.272  50.534  54.602  1.00  0.00           O1-
ATOM   1190  H   GLU A 113      49.856  46.201  52.750  1.00  0.00           H  
ATOM   1191  N   VAL A 114      52.550  48.359  52.063  1.00  0.00           N  
ATOM   1192  CA  VAL A 114      54.000  48.681  51.790  1.00  0.00           C  
ATOM   1193  C   VAL A 114      54.916  47.531  51.342  1.00  0.00           C  
ATOM   1194  O   VAL A 114      56.055  47.355  51.846  1.00  0.00           O  
ATOM   1195  CB  VAL A 114      54.613  49.525  52.878  1.00  0.00           C  
ATOM   1196  CG1 VAL A 114      54.135  50.948  52.657  1.00  0.00           C  
ATOM   1197  CG2 VAL A 114      54.182  49.215  54.323  1.00  0.00           C  
ATOM   1198  H   VAL A 114      52.428  47.552  52.642  1.00  0.00           H  
ATOM   1199  N   GLU A 115      54.503  46.763  50.326  1.00  0.00           N  
ATOM   1200  CA  GLU A 115      55.351  45.744  49.667  1.00  0.00           C  
ATOM   1201  C   GLU A 115      56.657  46.435  49.155  1.00  0.00           C  
ATOM   1202  O   GLU A 115      56.538  47.344  48.289  1.00  0.00           O  
ATOM   1203  CB  GLU A 115      54.496  45.082  48.526  1.00  0.00           C  
ATOM   1204  CG  GLU A 115      53.487  44.063  48.982  1.00  0.00           C  
ATOM   1205  CD  GLU A 115      52.696  43.345  47.845  1.00  0.00           C  
ATOM   1206  OE1 GLU A 115      53.087  43.549  46.660  1.00  0.00           O  
ATOM   1207  OE2 GLU A 115      51.925  42.487  48.225  1.00  0.00           O1-
ATOM   1208  H   GLU A 115      53.605  46.841  49.898  1.00  0.00           H  
ATOM   1209  N   ARG A 116      57.775  45.668  49.205  1.00  0.00           N  
ATOM   1210  CA  ARG A 116      59.076  46.209  48.946  1.00  0.00           C  
ATOM   1211  C   ARG A 116      59.225  47.734  49.402  1.00  0.00           C  
ATOM   1212  O   ARG A 116      59.685  48.515  48.561  1.00  0.00           O  
ATOM   1213  CB  ARG A 116      59.233  46.107  47.418  1.00  0.00           C  
ATOM   1214  CG  ARG A 116      59.583  44.738  46.914  1.00  0.00           C  
ATOM   1215  CD  ARG A 116      61.121  44.634  46.966  1.00  0.00           C  
ATOM   1216  NE  ARG A 116      61.818  45.273  45.923  1.00  0.00           N  
ATOM   1217  CZ  ARG A 116      63.159  45.414  45.876  1.00  0.00           C  
ATOM   1218  NH1 ARG A 116      64.054  44.912  46.781  1.00  0.00           N1+
ATOM   1219  NH2 ARG A 116      63.739  46.090  44.892  1.00  0.00           N  
ATOM   1220  H   ARG A 116      57.663  44.679  49.177  1.00  0.00           H  
ATOM   1221  HE  ARG A 116      61.387  45.601  45.088  1.00  0.00           H  
ATOM   1222 1HH1 ARG A 116      63.833  44.399  47.608  1.00  0.00           H  
ATOM   1223 2HH1 ARG A 116      65.016  45.079  46.576  1.00  0.00           H  
ATOM   1224 1HH2 ARG A 116      63.109  46.525  44.251  1.00  0.00           H  
ATOM   1225 2HH2 ARG A 116      64.737  46.123  44.828  1.00  0.00           H  
ATOM   1226  N   GLY A 117      58.650  48.079  50.534  1.00  0.00           N  
ATOM   1227  CA  GLY A 117      58.460  49.440  51.017  1.00  0.00           C  
ATOM   1228  C   GLY A 117      57.627  50.457  50.211  1.00  0.00           C  
ATOM   1229  O   GLY A 117      57.418  51.537  50.687  1.00  0.00           O  
ATOM   1230  H   GLY A 117      58.475  47.345  51.198  1.00  0.00           H  
ATOM   1231  N   LYS A 118      57.196  50.109  49.000  1.00  0.00           N  
ATOM   1232  CA  LYS A 118      56.356  50.857  47.984  1.00  0.00           C  
ATOM   1233  C   LYS A 118      54.865  50.815  48.295  1.00  0.00           C  
ATOM   1234  O   LYS A 118      54.319  49.709  48.512  1.00  0.00           O  
ATOM   1235  CB  LYS A 118      56.541  50.338  46.570  1.00  0.00           C  
ATOM   1236  CG  LYS A 118      57.856  50.726  45.942  1.00  0.00           C  
ATOM   1237  CD  LYS A 118      58.004  50.152  44.552  1.00  0.00           C  
ATOM   1238  CE  LYS A 118      59.319  50.632  43.947  1.00  0.00           C  
ATOM   1239  NZ  LYS A 118      59.497  50.051  42.638  1.00  0.00           N1+
ATOM   1240  H   LYS A 118      57.491  49.266  48.564  1.00  0.00           H  
ATOM   1241  HZ1 LYS A 118      58.653  50.073  42.093  1.00  0.00           H  
ATOM   1242  HZ2 LYS A 118      60.259  50.532  42.199  1.00  0.00           H  
ATOM   1243  HZ3 LYS A 118      59.844  49.118  42.760  1.00  0.00           H  
ATOM   1244  N   SER A 119      54.244  52.009  48.425  1.00  0.00           N  
ATOM   1245  CA  SER A 119      52.767  52.206  48.606  1.00  0.00           C  
ATOM   1246  C   SER A 119      51.890  51.627  47.468  1.00  0.00           C  
ATOM   1247  O   SER A 119      51.849  52.038  46.291  1.00  0.00           O  
ATOM   1248  CB  SER A 119      52.266  53.673  48.893  1.00  0.00           C  
ATOM   1249  OG  SER A 119      52.919  54.229  50.084  1.00  0.00           O  
ATOM   1250  H   SER A 119      54.846  52.773  48.657  1.00  0.00           H  
ATOM   1251  HG  SER A 119      53.910  54.287  49.938  1.00  0.00           H  
ATOM   1252  N   LYS A 120      51.539  50.356  47.757  1.00  0.00           N  
ATOM   1253  CA  LYS A 120      50.672  49.476  47.025  1.00  0.00           C  
ATOM   1254  C   LYS A 120      49.198  49.802  46.934  1.00  0.00           C  
ATOM   1255  O   LYS A 120      48.811  50.270  45.897  1.00  0.00           O  
ATOM   1256  CB  LYS A 120      50.923  47.998  47.514  1.00  0.00           C  
ATOM   1257  CG  LYS A 120      52.277  47.395  47.027  1.00  0.00           C  
ATOM   1258  CD  LYS A 120      52.415  47.599  45.524  1.00  0.00           C  
ATOM   1259  CE  LYS A 120      53.901  47.391  45.093  1.00  0.00           C  
ATOM   1260  NZ  LYS A 120      53.958  47.398  43.667  1.00  0.00           N1+
ATOM   1261  H   LYS A 120      51.913  49.868  48.545  1.00  0.00           H  
ATOM   1262  HZ1 LYS A 120      54.868  47.061  43.414  1.00  0.00           H  
ATOM   1263  HZ2 LYS A 120      53.244  46.815  43.291  1.00  0.00           H  
ATOM   1264  HZ3 LYS A 120      53.730  48.310  43.314  1.00  0.00           H  
ATOM   1265  N   CYS A 121      48.433  49.475  48.003  1.00  0.00           N  
ATOM   1266  CA  CYS A 121      46.995  49.566  48.162  1.00  0.00           C  
ATOM   1267  C   CYS A 121      46.752  49.902  49.612  1.00  0.00           C  
ATOM   1268  O   CYS A 121      47.353  49.281  50.529  1.00  0.00           O  
ATOM   1269  CB  CYS A 121      46.175  48.346  47.759  1.00  0.00           C  
ATOM   1270  SG  CYS A 121      44.491  48.477  48.348  1.00  0.00           S  
ATOM   1271  H   CYS A 121      48.864  49.147  48.838  1.00  0.00           H  
ATOM   1272  HG  CYS A 121      44.788  48.703  49.621  1.00  0.00           H  
ATOM   1273  N   VAL A 122      46.020  50.992  49.922  1.00  0.00           N  
ATOM   1274  CA  VAL A 122      45.598  51.349  51.272  1.00  0.00           C  
ATOM   1275  C   VAL A 122      44.705  50.277  51.962  1.00  0.00           C  
ATOM   1276  O   VAL A 122      44.111  49.507  51.178  1.00  0.00           O  
ATOM   1277  CB  VAL A 122      45.020  52.761  51.404  1.00  0.00           C  
ATOM   1278  CG1 VAL A 122      46.105  53.828  51.275  1.00  0.00           C  
ATOM   1279  CG2 VAL A 122      43.870  53.036  50.381  1.00  0.00           C  
ATOM   1280  H   VAL A 122      45.733  51.542  49.148  1.00  0.00           H  
ATOM   1281  N   LYS A 123      44.738  50.173  53.304  1.00  0.00           N  
ATOM   1282  CA  LYS A 123      43.709  49.437  54.098  1.00  0.00           C  
ATOM   1283  C   LYS A 123      42.279  50.099  53.989  1.00  0.00           C  
ATOM   1284  O   LYS A 123      41.676  50.761  54.895  1.00  0.00           O  
ATOM   1285  CB  LYS A 123      44.246  49.340  55.545  1.00  0.00           C  
ATOM   1286  CG  LYS A 123      43.792  48.045  56.278  1.00  0.00           C  
ATOM   1287  CD  LYS A 123      44.261  48.167  57.718  1.00  0.00           C  
ATOM   1288  CE  LYS A 123      43.170  48.286  58.773  1.00  0.00           C  
ATOM   1289  NZ  LYS A 123      43.827  48.288  60.100  1.00  0.00           N1+
ATOM   1290  H   LYS A 123      45.601  50.346  53.782  1.00  0.00           H  
ATOM   1291  HZ1 LYS A 123      43.186  48.102  60.845  1.00  0.00           H  
ATOM   1292  HZ2 LYS A 123      44.505  47.552  60.103  1.00  0.00           H  
ATOM   1293  HZ3 LYS A 123      44.115  49.229  60.261  1.00  0.00           H  
ATOM   1294  N   TYR A 124      41.747  50.035  52.796  1.00  0.00           N  
ATOM   1295  CA  TYR A 124      40.478  50.710  52.424  1.00  0.00           C  
ATOM   1296  C   TYR A 124      39.265  50.228  53.259  1.00  0.00           C  
ATOM   1297  O   TYR A 124      38.149  50.729  52.929  1.00  0.00           O  
ATOM   1298  CB  TYR A 124      40.185  50.535  50.926  1.00  0.00           C  
ATOM   1299  CG  TYR A 124      40.102  49.056  50.506  1.00  0.00           C  
ATOM   1300  CD1 TYR A 124      41.177  48.478  49.849  1.00  0.00           C  
ATOM   1301  CD2 TYR A 124      38.941  48.315  50.710  1.00  0.00           C  
ATOM   1302  CE1 TYR A 124      41.130  47.153  49.506  1.00  0.00           C  
ATOM   1303  CE2 TYR A 124      38.907  46.923  50.422  1.00  0.00           C  
ATOM   1304  CZ  TYR A 124      40.015  46.377  49.833  1.00  0.00           C  
ATOM   1305  OH  TYR A 124      39.945  45.019  49.673  1.00  0.00           O  
ATOM   1306  H   TYR A 124      42.181  49.488  52.084  1.00  0.00           H  
ATOM   1307  HD1 TYR A 124      42.032  49.080  49.530  1.00  0.00           H  
ATOM   1308  HD2 TYR A 124      38.152  48.843  51.237  1.00  0.00           H  
ATOM   1309  HE1 TYR A 124      42.019  46.713  49.071  1.00  0.00           H  
ATOM   1310  HE2 TYR A 124      38.101  46.314  50.842  1.00  0.00           H  
ATOM   1311  HH  TYR A 124      39.160  44.604  50.137  1.00  0.00           H  
ATOM   1312  N   TRP A 125      39.371  49.473  54.383  1.00  0.00           N  
ATOM   1313  CA  TRP A 125      38.280  48.826  55.080  1.00  0.00           C  
ATOM   1314  C   TRP A 125      38.630  48.865  56.598  1.00  0.00           C  
ATOM   1315  O   TRP A 125      39.722  49.211  56.899  1.00  0.00           O  
ATOM   1316  CB  TRP A 125      38.077  47.350  54.550  1.00  0.00           C  
ATOM   1317  CG  TRP A 125      39.047  46.313  55.046  1.00  0.00           C  
ATOM   1318  CD1 TRP A 125      38.917  45.618  56.118  1.00  0.00           C  
ATOM   1319  CD2 TRP A 125      40.333  46.034  54.493  1.00  0.00           C  
ATOM   1320  CE2 TRP A 125      40.872  45.099  55.316  1.00  0.00           C  
ATOM   1321  CE3 TRP A 125      41.042  46.401  53.342  1.00  0.00           C  
ATOM   1322  NE1 TRP A 125      40.044  44.933  56.312  1.00  0.00           N  
ATOM   1323  CZ2 TRP A 125      42.007  44.316  54.946  1.00  0.00           C  
ATOM   1324  CZ3 TRP A 125      42.247  45.715  53.013  1.00  0.00           C  
ATOM   1325  CH2 TRP A 125      42.746  44.689  53.794  1.00  0.00           C  
ATOM   1326  H   TRP A 125      40.195  49.555  54.939  1.00  0.00           H  
ATOM   1327  HD1 TRP A 125      38.003  45.416  56.676  1.00  0.00           H  
ATOM   1328  HE1 TRP A 125      40.295  44.526  57.185  1.00  0.00           H  
ATOM   1329  HE3 TRP A 125      40.726  47.161  52.631  1.00  0.00           H  
ATOM   1330  HZ2 TRP A 125      42.286  43.402  55.459  1.00  0.00           H  
ATOM   1331  HZ3 TRP A 125      42.835  46.079  52.174  1.00  0.00           H  
ATOM   1332  HH2 TRP A 125      43.465  43.960  53.434  1.00  0.00           H  
ATOM   1333  N   PRO A 126      37.643  48.828  57.485  1.00  0.00           N  
ATOM   1334  CA  PRO A 126      37.856  49.008  58.953  1.00  0.00           C  
ATOM   1335  C   PRO A 126      38.248  47.718  59.696  1.00  0.00           C  
ATOM   1336  O   PRO A 126      37.865  46.647  59.316  1.00  0.00           O  
ATOM   1337  CB  PRO A 126      36.595  49.729  59.389  1.00  0.00           C  
ATOM   1338  CG  PRO A 126      35.527  49.141  58.516  1.00  0.00           C  
ATOM   1339  CD  PRO A 126      36.190  48.982  57.177  1.00  0.00           C  
ATOM   1340  N   ASP A 127      38.876  47.838  60.823  1.00  0.00           N  
ATOM   1341  CA  ASP A 127      39.003  46.708  61.717  1.00  0.00           C  
ATOM   1342  C   ASP A 127      37.782  46.151  62.478  1.00  0.00           C  
ATOM   1343  O   ASP A 127      36.766  46.839  62.343  1.00  0.00           O  
ATOM   1344  CB  ASP A 127      40.259  46.975  62.595  1.00  0.00           C  
ATOM   1345  CG  ASP A 127      41.601  46.742  61.937  1.00  0.00           C  
ATOM   1346  OD1 ASP A 127      41.851  45.968  60.944  1.00  0.00           O  
ATOM   1347  OD2 ASP A 127      42.519  47.341  62.520  1.00  0.00           O1-
ATOM   1348  H   ASP A 127      38.959  48.725  61.292  1.00  0.00           H  
ATOM   1349  N   GLU A 128      37.861  44.864  62.994  1.00  0.00           N  
ATOM   1350  CA  GLU A 128      36.782  44.224  63.790  1.00  0.00           C  
ATOM   1351  C   GLU A 128      36.011  45.206  64.702  1.00  0.00           C  
ATOM   1352  O   GLU A 128      36.594  45.870  65.534  1.00  0.00           O  
ATOM   1353  CB  GLU A 128      37.598  43.241  64.634  1.00  0.00           C  
ATOM   1354  CG  GLU A 128      36.697  42.007  64.925  1.00  0.00           C  
ATOM   1355  CD  GLU A 128      37.039  40.722  65.679  1.00  0.00           C  
ATOM   1356  OE1 GLU A 128      37.198  40.771  66.947  1.00  0.00           O  
ATOM   1357  OE2 GLU A 128      36.810  39.685  65.044  1.00  0.00           O1-
ATOM   1358  H   GLU A 128      38.597  44.201  62.849  1.00  0.00           H  
ATOM   1359  N   TYR A 129      34.700  45.270  64.580  1.00  0.00           N  
ATOM   1360  CA  TYR A 129      33.791  46.186  65.378  1.00  0.00           C  
ATOM   1361  C   TYR A 129      33.869  47.728  65.091  1.00  0.00           C  
ATOM   1362  O   TYR A 129      33.045  48.401  65.617  1.00  0.00           O  
ATOM   1363  CB  TYR A 129      33.857  45.817  66.853  1.00  0.00           C  
ATOM   1364  CG  TYR A 129      32.871  44.725  67.183  1.00  0.00           C  
ATOM   1365  CD1 TYR A 129      31.516  44.947  66.959  1.00  0.00           C  
ATOM   1366  CD2 TYR A 129      33.347  43.486  67.540  1.00  0.00           C  
ATOM   1367  CE1 TYR A 129      30.541  43.965  67.281  1.00  0.00           C  
ATOM   1368  CE2 TYR A 129      32.439  42.474  67.713  1.00  0.00           C  
ATOM   1369  CZ  TYR A 129      31.053  42.681  67.641  1.00  0.00           C  
ATOM   1370  OH  TYR A 129      30.218  41.880  68.257  1.00  0.00           O  
ATOM   1371  H   TYR A 129      34.169  44.812  63.871  1.00  0.00           H  
ATOM   1372  HD1 TYR A 129      31.159  45.971  66.819  1.00  0.00           H  
ATOM   1373  HD2 TYR A 129      34.342  43.368  67.970  1.00  0.00           H  
ATOM   1374  HE1 TYR A 129      29.453  44.039  67.196  1.00  0.00           H  
ATOM   1375  HE2 TYR A 129      32.724  41.427  67.735  1.00  0.00           H  
ATOM   1376  HH  TYR A 129      30.838  41.156  68.571  1.00  0.00           H  
ATOM   1377  N   ALA A 130      34.546  48.176  64.034  1.00  0.00           N  
ATOM   1378  CA  ALA A 130      34.772  49.596  63.674  1.00  0.00           C  
ATOM   1379  C   ALA A 130      34.181  50.038  62.310  1.00  0.00           C  
ATOM   1380  O   ALA A 130      33.966  49.247  61.384  1.00  0.00           O  
ATOM   1381  CB  ALA A 130      36.218  49.879  63.535  1.00  0.00           C  
ATOM   1382  H   ALA A 130      35.087  47.586  63.434  1.00  0.00           H  
ATOM   1383  N   LEU A 131      33.654  51.270  62.286  1.00  0.00           N  
ATOM   1384  CA  LEU A 131      33.054  51.821  61.003  1.00  0.00           C  
ATOM   1385  C   LEU A 131      33.914  52.959  60.469  1.00  0.00           C  
ATOM   1386  O   LEU A 131      33.963  53.906  61.244  1.00  0.00           O  
ATOM   1387  CB  LEU A 131      31.651  52.148  61.393  1.00  0.00           C  
ATOM   1388  CG  LEU A 131      30.649  52.783  60.379  1.00  0.00           C  
ATOM   1389  CD1 LEU A 131      29.211  52.571  60.903  1.00  0.00           C  
ATOM   1390  CD2 LEU A 131      30.879  54.246  59.936  1.00  0.00           C  
ATOM   1391  H   LEU A 131      33.295  51.669  63.130  1.00  0.00           H  
ATOM   1392  N   LYS A 132      34.073  52.966  59.172  1.00  0.00           N  
ATOM   1393  CA  LYS A 132      34.906  53.952  58.471  1.00  0.00           C  
ATOM   1394  C   LYS A 132      34.136  54.694  57.335  1.00  0.00           C  
ATOM   1395  O   LYS A 132      33.510  54.009  56.565  1.00  0.00           O  
ATOM   1396  CB  LYS A 132      36.077  53.229  57.765  1.00  0.00           C  
ATOM   1397  CG  LYS A 132      37.368  54.051  57.844  1.00  0.00           C  
ATOM   1398  CD  LYS A 132      38.503  53.280  57.132  1.00  0.00           C  
ATOM   1399  CE  LYS A 132      39.800  54.053  57.366  1.00  0.00           C  
ATOM   1400  NZ  LYS A 132      40.971  53.437  56.741  1.00  0.00           N1+
ATOM   1401  H   LYS A 132      33.555  52.346  58.587  1.00  0.00           H  
ATOM   1402  HZ1 LYS A 132      40.971  52.549  57.215  1.00  0.00           H  
ATOM   1403  HZ2 LYS A 132      40.860  53.357  55.755  1.00  0.00           H  
ATOM   1404  HZ3 LYS A 132      41.849  53.850  56.969  1.00  0.00           H  
ATOM   1405  N   GLU A 133      33.944  55.948  57.505  1.00  0.00           N  
ATOM   1406  CA  GLU A 133      33.248  56.732  56.486  1.00  0.00           C  
ATOM   1407  C   GLU A 133      34.292  57.141  55.408  1.00  0.00           C  
ATOM   1408  O   GLU A 133      35.451  57.354  55.648  1.00  0.00           O  
ATOM   1409  CB  GLU A 133      32.480  57.955  57.026  1.00  0.00           C  
ATOM   1410  CG  GLU A 133      31.239  57.501  57.789  1.00  0.00           C  
ATOM   1411  CD  GLU A 133      30.682  58.606  58.628  1.00  0.00           C  
ATOM   1412  OE1 GLU A 133      29.445  58.802  58.606  1.00  0.00           O  
ATOM   1413  OE2 GLU A 133      31.514  59.355  59.210  1.00  0.00           O1-
ATOM   1414  H   GLU A 133      34.173  56.497  58.321  1.00  0.00           H  
ATOM   1415  N   TYR A 134      33.866  57.131  54.149  1.00  0.00           N  
ATOM   1416  CA  TYR A 134      34.553  57.585  52.940  1.00  0.00           C  
ATOM   1417  C   TYR A 134      33.679  58.392  51.971  1.00  0.00           C  
ATOM   1418  O   TYR A 134      33.035  57.720  51.220  1.00  0.00           O  
ATOM   1419  CB  TYR A 134      35.151  56.382  52.189  1.00  0.00           C  
ATOM   1420  CG  TYR A 134      36.299  55.605  52.872  1.00  0.00           C  
ATOM   1421  CD1 TYR A 134      37.583  56.159  52.994  1.00  0.00           C  
ATOM   1422  CD2 TYR A 134      36.070  54.254  53.206  1.00  0.00           C  
ATOM   1423  CE1 TYR A 134      38.633  55.410  53.415  1.00  0.00           C  
ATOM   1424  CE2 TYR A 134      37.142  53.523  53.746  1.00  0.00           C  
ATOM   1425  CZ  TYR A 134      38.409  54.102  53.795  1.00  0.00           C  
ATOM   1426  OH  TYR A 134      39.493  53.392  54.232  1.00  0.00           O  
ATOM   1427  H   TYR A 134      32.891  56.937  54.005  1.00  0.00           H  
ATOM   1428  HD1 TYR A 134      37.694  57.238  52.894  1.00  0.00           H  
ATOM   1429  HD2 TYR A 134      35.072  53.831  53.191  1.00  0.00           H  
ATOM   1430  HE1 TYR A 134      39.688  55.696  53.430  1.00  0.00           H  
ATOM   1431  HE2 TYR A 134      36.908  52.603  54.285  1.00  0.00           H  
ATOM   1432  HH  TYR A 134      40.264  53.575  53.627  1.00  0.00           H  
ATOM   1433  N   GLY A 135      33.686  59.725  51.992  1.00  0.00           N  
ATOM   1434  CA  GLY A 135      32.858  60.496  51.025  1.00  0.00           C  
ATOM   1435  C   GLY A 135      31.371  60.492  51.443  1.00  0.00           C  
ATOM   1436  O   GLY A 135      31.000  60.668  52.617  1.00  0.00           O  
ATOM   1437  H   GLY A 135      34.157  60.182  52.742  1.00  0.00           H  
ATOM   1438  N   VAL A 136      30.532  60.179  50.394  1.00  0.00           N  
ATOM   1439  CA  VAL A 136      29.127  60.005  50.564  1.00  0.00           C  
ATOM   1440  C   VAL A 136      28.830  58.574  51.066  1.00  0.00           C  
ATOM   1441  O   VAL A 136      27.676  58.112  50.995  1.00  0.00           O  
ATOM   1442  CB  VAL A 136      28.337  60.273  49.287  1.00  0.00           C  
ATOM   1443  CG1 VAL A 136      28.554  61.703  48.796  1.00  0.00           C  
ATOM   1444  CG2 VAL A 136      28.500  59.148  48.213  1.00  0.00           C  
ATOM   1445  H   VAL A 136      30.828  60.150  49.440  1.00  0.00           H  
ATOM   1446  N   MET A 137      29.797  57.795  51.630  1.00  0.00           N  
ATOM   1447  CA  MET A 137      29.662  56.384  51.968  1.00  0.00           C  
ATOM   1448  C   MET A 137      30.310  55.912  53.284  1.00  0.00           C  
ATOM   1449  O   MET A 137      31.295  56.482  53.718  1.00  0.00           O  
ATOM   1450  CB  MET A 137      30.189  55.380  50.850  1.00  0.00           C  
ATOM   1451  CG  MET A 137      29.089  55.266  49.808  1.00  0.00           C  
ATOM   1452  SD  MET A 137      29.668  54.483  48.260  1.00  0.00           S  
ATOM   1453  CE  MET A 137      28.740  55.551  47.089  1.00  0.00           C  
ATOM   1454  H   MET A 137      30.612  58.190  52.061  1.00  0.00           H  
ATOM   1455  N   ARG A 138      29.882  54.766  53.773  1.00  0.00           N  
ATOM   1456  CA  ARG A 138      30.366  54.165  55.031  1.00  0.00           C  
ATOM   1457  C   ARG A 138      30.639  52.722  54.755  1.00  0.00           C  
ATOM   1458  O   ARG A 138      29.869  52.102  53.991  1.00  0.00           O  
ATOM   1459  CB  ARG A 138      29.368  54.303  56.195  1.00  0.00           C  
ATOM   1460  CG  ARG A 138      28.366  55.512  56.147  1.00  0.00           C  
ATOM   1461  CD  ARG A 138      27.610  55.654  57.418  1.00  0.00           C  
ATOM   1462  NE  ARG A 138      26.873  54.444  57.836  1.00  0.00           N  
ATOM   1463  CZ  ARG A 138      26.157  54.296  58.939  1.00  0.00           C  
ATOM   1464  NH1 ARG A 138      26.191  55.194  59.959  1.00  0.00           N1+
ATOM   1465  NH2 ARG A 138      25.515  53.140  59.051  1.00  0.00           N  
ATOM   1466  H   ARG A 138      29.049  54.303  53.479  1.00  0.00           H  
ATOM   1467  HE  ARG A 138      26.757  53.826  57.055  1.00  0.00           H  
ATOM   1468 1HH1 ARG A 138      26.711  56.045  59.924  1.00  0.00           H  
ATOM   1469 2HH1 ARG A 138      25.564  55.039  60.721  1.00  0.00           H  
ATOM   1470 1HH2 ARG A 138      25.651  52.424  58.365  1.00  0.00           H  
ATOM   1471 2HH2 ARG A 138      24.763  53.141  59.711  1.00  0.00           H  
ATOM   1472  N   VAL A 139      31.785  52.230  55.234  1.00  0.00           N  
ATOM   1473  CA  VAL A 139      32.100  50.794  55.338  1.00  0.00           C  
ATOM   1474  C   VAL A 139      32.282  50.373  56.815  1.00  0.00           C  
ATOM   1475  O   VAL A 139      32.683  51.127  57.652  1.00  0.00           O  
ATOM   1476  CB  VAL A 139      33.276  50.326  54.440  1.00  0.00           C  
ATOM   1477  CG1 VAL A 139      34.522  51.190  54.717  1.00  0.00           C  
ATOM   1478  CG2 VAL A 139      33.635  48.836  54.427  1.00  0.00           C  
ATOM   1479  H   VAL A 139      32.562  52.831  55.417  1.00  0.00           H  
ATOM   1480  N   ARG A 140      31.595  49.264  57.184  1.00  0.00           N  
ATOM   1481  CA  ARG A 140      31.530  48.603  58.503  1.00  0.00           C  
ATOM   1482  C   ARG A 140      31.930  47.113  58.550  1.00  0.00           C  
ATOM   1483  O   ARG A 140      31.463  46.212  57.806  1.00  0.00           O  
ATOM   1484  CB  ARG A 140      30.118  48.831  59.132  1.00  0.00           C  
ATOM   1485  CG  ARG A 140      30.014  48.468  60.597  1.00  0.00           C  
ATOM   1486  CD  ARG A 140      28.683  48.713  61.294  1.00  0.00           C  
ATOM   1487  NE  ARG A 140      28.648  48.048  62.593  1.00  0.00           N  
ATOM   1488  CZ  ARG A 140      27.816  47.087  62.992  1.00  0.00           C  
ATOM   1489  NH1 ARG A 140      26.877  46.672  62.173  1.00  0.00           N1+
ATOM   1490  NH2 ARG A 140      27.712  46.822  64.289  1.00  0.00           N  
ATOM   1491  H   ARG A 140      30.935  48.923  56.507  1.00  0.00           H  
ATOM   1492  HE  ARG A 140      29.266  48.366  63.303  1.00  0.00           H  
ATOM   1493 1HH1 ARG A 140      26.764  47.156  61.302  1.00  0.00           H  
ATOM   1494 2HH1 ARG A 140      26.320  45.854  62.326  1.00  0.00           H  
ATOM   1495 1HH2 ARG A 140      28.149  47.342  65.024  1.00  0.00           H  
ATOM   1496 2HH2 ARG A 140      27.004  46.188  64.639  1.00  0.00           H  
ATOM   1497  N   ASN A 141      32.778  46.834  59.517  1.00  0.00           N  
ATOM   1498  CA  ASN A 141      33.121  45.468  60.016  1.00  0.00           C  
ATOM   1499  C   ASN A 141      32.583  45.193  61.389  1.00  0.00           C  
ATOM   1500  O   ASN A 141      32.641  46.021  62.324  1.00  0.00           O  
ATOM   1501  CB  ASN A 141      34.647  45.450  59.870  1.00  0.00           C  
ATOM   1502  CG  ASN A 141      35.389  44.172  59.605  1.00  0.00           C  
ATOM   1503  ND2 ASN A 141      36.690  44.121  59.515  1.00  0.00           N  
ATOM   1504  OD1 ASN A 141      34.750  43.139  59.737  1.00  0.00           O  
ATOM   1505  H   ASN A 141      33.015  47.659  60.029  1.00  0.00           H  
ATOM   1506 1HD2 ASN A 141      37.276  44.925  59.473  1.00  0.00           H  
ATOM   1507 2HD2 ASN A 141      37.090  43.213  59.635  1.00  0.00           H  
ATOM   1508  N   VAL A 142      32.076  43.969  61.565  1.00  0.00           N  
ATOM   1509  CA  VAL A 142      31.592  43.438  62.837  1.00  0.00           C  
ATOM   1510  C   VAL A 142      32.504  42.329  63.369  1.00  0.00           C  
ATOM   1511  O   VAL A 142      33.295  42.571  64.224  1.00  0.00           O  
ATOM   1512  CB  VAL A 142      30.107  42.980  62.771  1.00  0.00           C  
ATOM   1513  CG1 VAL A 142      29.612  42.343  64.082  1.00  0.00           C  
ATOM   1514  CG2 VAL A 142      29.237  44.115  62.246  1.00  0.00           C  
ATOM   1515  H   VAL A 142      31.806  43.416  60.770  1.00  0.00           H  
ATOM   1516  N   LYS A 143      32.385  41.189  62.731  1.00  0.00           N  
ATOM   1517  CA  LYS A 143      33.233  40.037  63.268  1.00  0.00           C  
ATOM   1518  C   LYS A 143      34.150  39.400  62.196  1.00  0.00           C  
ATOM   1519  O   LYS A 143      33.705  39.013  61.119  1.00  0.00           O  
ATOM   1520  CB  LYS A 143      32.286  39.122  64.075  1.00  0.00           C  
ATOM   1521  CG  LYS A 143      33.049  38.113  64.902  1.00  0.00           C  
ATOM   1522  CD  LYS A 143      33.817  38.816  65.940  1.00  0.00           C  
ATOM   1523  CE  LYS A 143      34.706  37.864  66.750  1.00  0.00           C  
ATOM   1524  NZ  LYS A 143      35.594  38.549  67.728  1.00  0.00           N1+
ATOM   1525  H   LYS A 143      31.763  40.823  62.046  1.00  0.00           H  
ATOM   1526  HZ1 LYS A 143      36.029  39.371  67.345  1.00  0.00           H  
ATOM   1527  HZ2 LYS A 143      35.058  38.889  68.489  1.00  0.00           H  
ATOM   1528  HZ3 LYS A 143      36.154  37.830  68.142  1.00  0.00           H  
ATOM   1529  N   GLU A 144      35.408  39.112  62.597  1.00  0.00           N  
ATOM   1530  CA  GLU A 144      36.385  38.470  61.786  1.00  0.00           C  
ATOM   1531  C   GLU A 144      36.593  37.067  62.270  1.00  0.00           C  
ATOM   1532  O   GLU A 144      37.134  36.827  63.337  1.00  0.00           O  
ATOM   1533  CB  GLU A 144      37.711  39.244  61.809  1.00  0.00           C  
ATOM   1534  CG  GLU A 144      37.591  40.439  60.870  1.00  0.00           C  
ATOM   1535  CD  GLU A 144      38.893  41.277  60.667  1.00  0.00           C  
ATOM   1536  OE1 GLU A 144      38.730  42.438  60.232  1.00  0.00           O  
ATOM   1537  OE2 GLU A 144      40.048  40.865  60.908  1.00  0.00           O1-
ATOM   1538  H   GLU A 144      35.737  39.356  63.517  1.00  0.00           H  
ATOM   1539  N   SER A 145      36.215  36.047  61.424  1.00  0.00           N  
ATOM   1540  CA  SER A 145      36.379  34.602  61.841  1.00  0.00           C  
ATOM   1541  C   SER A 145      37.259  33.903  60.825  1.00  0.00           C  
ATOM   1542  O   SER A 145      37.289  34.411  59.690  1.00  0.00           O  
ATOM   1543  CB  SER A 145      35.011  33.917  61.862  1.00  0.00           C  
ATOM   1544  OG  SER A 145      35.150  32.619  62.428  1.00  0.00           O  
ATOM   1545  H   SER A 145      35.852  36.252  60.518  1.00  0.00           H  
ATOM   1546  HG  SER A 145      34.258  32.157  62.445  1.00  0.00           H  
ATOM   1547  N   ALA A 146      37.754  32.750  61.155  1.00  0.00           N  
ATOM   1548  CA  ALA A 146      38.687  31.965  60.265  1.00  0.00           C  
ATOM   1549  C   ALA A 146      38.133  30.605  59.841  1.00  0.00           C  
ATOM   1550  O   ALA A 146      37.269  29.911  60.378  1.00  0.00           O  
ATOM   1551  CB  ALA A 146      40.163  31.845  60.771  1.00  0.00           C  
ATOM   1552  H   ALA A 146      37.463  32.241  61.962  1.00  0.00           H  
ATOM   1553  N   ALA A 147      38.590  30.283  58.598  1.00  0.00           N  
ATOM   1554  CA  ALA A 147      38.428  28.928  57.988  1.00  0.00           C  
ATOM   1555  C   ALA A 147      39.685  28.459  57.290  1.00  0.00           C  
ATOM   1556  O   ALA A 147      40.255  29.420  56.694  1.00  0.00           O  
ATOM   1557  CB  ALA A 147      37.350  29.031  56.917  1.00  0.00           C  
ATOM   1558  H   ALA A 147      38.959  30.959  57.957  1.00  0.00           H  
ATOM   1559  N   HIS A 148      40.221  27.307  57.689  1.00  0.00           N  
ATOM   1560  CA  HIS A 148      41.616  27.008  57.277  1.00  0.00           C  
ATOM   1561  C   HIS A 148      42.654  28.091  57.639  1.00  0.00           C  
ATOM   1562  O   HIS A 148      42.995  28.252  58.786  1.00  0.00           O  
ATOM   1563  CB  HIS A 148      41.595  26.545  55.800  1.00  0.00           C  
ATOM   1564  CG  HIS A 148      42.930  26.345  55.170  1.00  0.00           C  
ATOM   1565  CD2 HIS A 148      43.823  25.345  55.523  1.00  0.00           C  
ATOM   1566  ND1 HIS A 148      43.499  27.205  54.321  1.00  0.00           N  
ATOM   1567  CE1 HIS A 148      44.793  26.786  54.160  1.00  0.00           C  
ATOM   1568  NE2 HIS A 148      44.978  25.736  54.986  1.00  0.00           N  
ATOM   1569  H   HIS A 148      39.600  26.545  57.828  1.00  0.00           H  
ATOM   1570  HD2 HIS A 148      43.557  24.315  55.790  1.00  0.00           H  
ATOM   1571  HE1 HIS A 148      45.586  27.274  53.600  1.00  0.00           H  
ATOM   1572  HE2 HIS A 148      45.862  25.332  55.220  1.00  0.00           H  
ATOM   1573  N   ASP A 149      43.288  28.708  56.618  1.00  0.00           N  
ATOM   1574  CA  ASP A 149      44.154  29.889  56.723  1.00  0.00           C  
ATOM   1575  C   ASP A 149      43.553  31.101  55.999  1.00  0.00           C  
ATOM   1576  O   ASP A 149      44.386  31.878  55.575  1.00  0.00           O  
ATOM   1577  CB  ASP A 149      45.562  29.623  56.117  1.00  0.00           C  
ATOM   1578  CG  ASP A 149      46.721  29.720  57.140  1.00  0.00           C  
ATOM   1579  OD1 ASP A 149      47.042  28.721  57.780  1.00  0.00           O  
ATOM   1580  OD2 ASP A 149      47.355  30.798  57.186  1.00  0.00           O1-
ATOM   1581  H   ASP A 149      43.425  28.307  55.716  1.00  0.00           H  
ATOM   1582  N   TYR A 150      42.210  31.336  56.074  1.00  0.00           N  
ATOM   1583  CA  TYR A 150      41.589  32.543  55.501  1.00  0.00           C  
ATOM   1584  C   TYR A 150      40.524  33.210  56.391  1.00  0.00           C  
ATOM   1585  O   TYR A 150      39.709  32.505  56.979  1.00  0.00           O  
ATOM   1586  CB  TYR A 150      41.121  32.426  54.000  1.00  0.00           C  
ATOM   1587  CG  TYR A 150      40.357  31.065  53.789  1.00  0.00           C  
ATOM   1588  CD1 TYR A 150      38.961  31.179  53.674  1.00  0.00           C  
ATOM   1589  CD2 TYR A 150      40.979  29.890  53.527  1.00  0.00           C  
ATOM   1590  CE1 TYR A 150      38.259  30.131  53.175  1.00  0.00           C  
ATOM   1591  CE2 TYR A 150      40.265  28.825  53.060  1.00  0.00           C  
ATOM   1592  CZ  TYR A 150      38.932  28.968  52.882  1.00  0.00           C  
ATOM   1593  OH  TYR A 150      38.179  27.903  52.606  1.00  0.00           O  
ATOM   1594  H   TYR A 150      41.671  30.492  56.059  1.00  0.00           H  
ATOM   1595  HD1 TYR A 150      38.457  32.035  54.132  1.00  0.00           H  
ATOM   1596  HD2 TYR A 150      42.052  29.770  53.404  1.00  0.00           H  
ATOM   1597  HE1 TYR A 150      37.197  30.170  52.943  1.00  0.00           H  
ATOM   1598  HE2 TYR A 150      40.816  27.936  52.755  1.00  0.00           H  
ATOM   1599  HH  TYR A 150      38.815  27.257  52.170  1.00  0.00           H  
ATOM   1600  N   THR A 151      40.672  34.544  56.481  1.00  0.00           N  
ATOM   1601  CA  THR A 151      39.703  35.364  57.258  1.00  0.00           C  
ATOM   1602  C   THR A 151      38.469  35.700  56.381  1.00  0.00           C  
ATOM   1603  O   THR A 151      38.485  36.372  55.382  1.00  0.00           O  
ATOM   1604  CB  THR A 151      40.294  36.591  57.954  1.00  0.00           C  
ATOM   1605  CG2 THR A 151      39.278  37.251  58.814  1.00  0.00           C  
ATOM   1606  OG1 THR A 151      41.357  36.064  58.758  1.00  0.00           O  
ATOM   1607  H   THR A 151      41.384  35.024  55.973  1.00  0.00           H  
ATOM   1608  HG1 THR A 151      42.007  36.801  58.961  1.00  0.00           H  
ATOM   1609  N   LEU A 152      37.307  35.434  57.087  1.00  0.00           N  
ATOM   1610  CA  LEU A 152      35.939  35.633  56.564  1.00  0.00           C  
ATOM   1611  C   LEU A 152      35.336  36.996  56.811  1.00  0.00           C  
ATOM   1612  O   LEU A 152      34.622  37.164  57.828  1.00  0.00           O  
ATOM   1613  CB  LEU A 152      35.098  34.487  57.149  1.00  0.00           C  
ATOM   1614  CG  LEU A 152      35.584  33.058  56.939  1.00  0.00           C  
ATOM   1615  CD1 LEU A 152      35.148  32.215  58.166  1.00  0.00           C  
ATOM   1616  CD2 LEU A 152      35.157  32.558  55.610  1.00  0.00           C  
ATOM   1617  H   LEU A 152      37.362  34.687  57.750  1.00  0.00           H  
ATOM   1618  N   ARG A 153      35.658  37.987  56.024  1.00  0.00           N  
ATOM   1619  CA  ARG A 153      35.071  39.318  56.142  1.00  0.00           C  
ATOM   1620  C   ARG A 153      33.807  39.564  55.223  1.00  0.00           C  
ATOM   1621  O   ARG A 153      33.837  39.392  54.043  1.00  0.00           O  
ATOM   1622  CB  ARG A 153      36.081  40.440  55.839  1.00  0.00           C  
ATOM   1623  CG  ARG A 153      37.116  40.507  56.956  1.00  0.00           C  
ATOM   1624  CD  ARG A 153      38.198  41.553  56.688  1.00  0.00           C  
ATOM   1625  NE  ARG A 153      39.237  41.273  57.633  1.00  0.00           N  
ATOM   1626  CZ  ARG A 153      40.538  41.027  57.378  1.00  0.00           C  
ATOM   1627  NH1 ARG A 153      41.139  40.939  56.205  1.00  0.00           N1+
ATOM   1628  NH2 ARG A 153      41.362  40.996  58.395  1.00  0.00           N  
ATOM   1629  H   ARG A 153      36.323  37.828  55.287  1.00  0.00           H  
ATOM   1630  HE  ARG A 153      39.006  41.447  58.595  1.00  0.00           H  
ATOM   1631 1HH1 ARG A 153      40.551  41.105  55.415  1.00  0.00           H  
ATOM   1632 2HH1 ARG A 153      42.028  40.494  56.081  1.00  0.00           H  
ATOM   1633 1HH2 ARG A 153      41.051  41.077  59.345  1.00  0.00           H  
ATOM   1634 2HH2 ARG A 153      42.352  41.047  58.290  1.00  0.00           H  
ATOM   1635  N   GLU A 154      32.904  40.149  55.927  1.00  0.00           N  
ATOM   1636  CA  GLU A 154      31.607  40.543  55.428  1.00  0.00           C  
ATOM   1637  C   GLU A 154      31.352  42.066  55.587  1.00  0.00           C  
ATOM   1638  O   GLU A 154      30.760  42.540  56.558  1.00  0.00           O  
ATOM   1639  CB  GLU A 154      30.452  39.763  56.136  1.00  0.00           C  
ATOM   1640  CG  GLU A 154      29.296  39.489  55.288  1.00  0.00           C  
ATOM   1641  CD  GLU A 154      28.085  38.940  56.049  1.00  0.00           C  
ATOM   1642  OE1 GLU A 154      27.265  38.210  55.475  1.00  0.00           O  
ATOM   1643  OE2 GLU A 154      27.973  39.084  57.282  1.00  0.00           O1-
ATOM   1644  H   GLU A 154      33.003  40.400  56.889  1.00  0.00           H  
ATOM   1645  N   LEU A 155      32.127  42.872  54.841  1.00  0.00           N  
ATOM   1646  CA  LEU A 155      32.017  44.344  54.932  1.00  0.00           C  
ATOM   1647  C   LEU A 155      30.646  44.898  54.561  1.00  0.00           C  
ATOM   1648  O   LEU A 155      30.077  44.674  53.472  1.00  0.00           O  
ATOM   1649  CB  LEU A 155      33.002  44.947  53.939  1.00  0.00           C  
ATOM   1650  CG  LEU A 155      34.408  44.438  54.166  1.00  0.00           C  
ATOM   1651  CD1 LEU A 155      35.236  45.089  53.070  1.00  0.00           C  
ATOM   1652  CD2 LEU A 155      34.892  44.905  55.537  1.00  0.00           C  
ATOM   1653  H   LEU A 155      32.601  42.515  54.042  1.00  0.00           H  
ATOM   1654  N   LYS A 156      30.014  45.471  55.584  1.00  0.00           N  
ATOM   1655  CA  LYS A 156      28.681  46.095  55.488  1.00  0.00           C  
ATOM   1656  C   LYS A 156      28.815  47.514  54.889  1.00  0.00           C  
ATOM   1657  O   LYS A 156      29.342  48.419  55.512  1.00  0.00           O  
ATOM   1658  CB  LYS A 156      28.105  46.323  56.920  1.00  0.00           C  
ATOM   1659  CG  LYS A 156      27.701  45.029  57.602  1.00  0.00           C  
ATOM   1660  CD  LYS A 156      26.446  44.468  57.060  1.00  0.00           C  
ATOM   1661  CE  LYS A 156      26.084  43.092  57.658  1.00  0.00           C  
ATOM   1662  NZ  LYS A 156      24.680  42.918  57.838  1.00  0.00           N1+
ATOM   1663  H   LYS A 156      30.541  45.588  56.432  1.00  0.00           H  
ATOM   1664  HZ1 LYS A 156      24.469  42.035  58.243  1.00  0.00           H  
ATOM   1665  HZ2 LYS A 156      24.272  43.632  58.406  1.00  0.00           H  
ATOM   1666  HZ3 LYS A 156      24.191  42.977  56.965  1.00  0.00           H  
ATOM   1667  N   LEU A 157      28.256  47.676  53.718  1.00  0.00           N  
ATOM   1668  CA  LEU A 157      28.344  48.938  52.992  1.00  0.00           C  
ATOM   1669  C   LEU A 157      27.142  49.845  53.312  1.00  0.00           C  
ATOM   1670  O   LEU A 157      26.060  49.294  53.349  1.00  0.00           O  
ATOM   1671  CB  LEU A 157      28.430  48.733  51.472  1.00  0.00           C  
ATOM   1672  CG  LEU A 157      29.728  48.075  51.110  1.00  0.00           C  
ATOM   1673  CD1 LEU A 157      29.782  47.849  49.663  1.00  0.00           C  
ATOM   1674  CD2 LEU A 157      30.918  48.977  51.536  1.00  0.00           C  
ATOM   1675  H   LEU A 157      27.646  47.035  53.255  1.00  0.00           H  
ATOM   1676  N   SER A 158      27.252  51.108  53.469  1.00  0.00           N  
ATOM   1677  CA  SER A 158      26.010  52.033  53.477  1.00  0.00           C  
ATOM   1678  C   SER A 158      26.279  53.481  53.024  1.00  0.00           C  
ATOM   1679  O   SER A 158      27.474  53.858  53.091  1.00  0.00           O  
ATOM   1680  CB  SER A 158      25.400  52.128  54.840  1.00  0.00           C  
ATOM   1681  OG  SER A 158      26.265  52.591  55.907  1.00  0.00           O  
ATOM   1682  H   SER A 158      28.116  51.590  53.550  1.00  0.00           H  
ATOM   1683  HG  SER A 158      26.942  51.846  55.910  1.00  0.00           H  
ATOM   1684  N   LYS A 159      25.292  54.253  52.601  1.00  0.00           N  
ATOM   1685  CA  LYS A 159      25.556  55.656  52.082  1.00  0.00           C  
ATOM   1686  C   LYS A 159      25.091  56.682  53.177  1.00  0.00           C  
ATOM   1687  O   LYS A 159      23.995  56.465  53.699  1.00  0.00           O  
ATOM   1688  CB  LYS A 159      24.777  55.933  50.804  1.00  0.00           C  
ATOM   1689  CG  LYS A 159      25.458  55.549  49.453  1.00  0.00           C  
ATOM   1690  CD  LYS A 159      24.948  56.574  48.402  1.00  0.00           C  
ATOM   1691  CE  LYS A 159      23.470  56.771  48.221  1.00  0.00           C  
ATOM   1692  NZ  LYS A 159      23.087  57.766  47.211  1.00  0.00           N1+
ATOM   1693  H   LYS A 159      24.434  53.832  52.293  1.00  0.00           H  
ATOM   1694  HZ1 LYS A 159      23.756  57.636  46.471  1.00  0.00           H  
ATOM   1695  HZ2 LYS A 159      22.199  57.543  46.827  1.00  0.00           H  
ATOM   1696  HZ3 LYS A 159      23.181  58.669  47.638  1.00  0.00           H  
ATOM   1697  N   VAL A 160      25.796  57.760  53.423  1.00  0.00           N  
ATOM   1698  CA  VAL A 160      25.537  58.730  54.460  1.00  0.00           C  
ATOM   1699  C   VAL A 160      24.133  59.348  54.335  1.00  0.00           C  
ATOM   1700  O   VAL A 160      23.665  60.001  53.363  1.00  0.00           O  
ATOM   1701  CB  VAL A 160      26.688  59.754  54.494  1.00  0.00           C  
ATOM   1702  CG1 VAL A 160      26.342  61.065  55.164  1.00  0.00           C  
ATOM   1703  CG2 VAL A 160      27.959  59.197  55.198  1.00  0.00           C  
ATOM   1704  H   VAL A 160      26.558  58.046  52.829  1.00  0.00           H  
ATOM   1705  N   GLY A 161      23.443  59.168  55.451  1.00  0.00           N  
ATOM   1706  CA  GLY A 161      22.036  59.554  55.565  1.00  0.00           C  
ATOM   1707  C   GLY A 161      21.036  58.648  54.827  1.00  0.00           C  
ATOM   1708  O   GLY A 161      19.933  58.378  55.312  1.00  0.00           O  
ATOM   1709  H   GLY A 161      24.009  59.077  56.275  1.00  0.00           H  
ATOM   1710  N   GLN A 162      21.516  57.968  53.793  1.00  0.00           N  
ATOM   1711  CA  GLN A 162      20.663  57.328  52.792  1.00  0.00           C  
ATOM   1712  C   GLN A 162      20.251  55.950  53.189  1.00  0.00           C  
ATOM   1713  O   GLN A 162      21.139  55.099  53.269  1.00  0.00           O  
ATOM   1714  CB  GLN A 162      21.234  57.435  51.392  1.00  0.00           C  
ATOM   1715  CG  GLN A 162      21.296  58.923  51.039  1.00  0.00           C  
ATOM   1716  CD  GLN A 162      21.351  59.197  49.541  1.00  0.00           C  
ATOM   1717  NE2 GLN A 162      22.094  60.180  49.182  1.00  0.00           N  
ATOM   1718  OE1 GLN A 162      20.628  58.743  48.643  1.00  0.00           O  
ATOM   1719  H   GLN A 162      22.486  57.929  53.545  1.00  0.00           H  
ATOM   1720 1HE2 GLN A 162      22.641  60.588  49.915  1.00  0.00           H  
ATOM   1721 2HE2 GLN A 162      22.015  60.597  48.275  1.00  0.00           H  
ATOM   1722  N   GLY A 163      18.988  55.685  53.526  1.00  0.00           N  
ATOM   1723  CA  GLY A 163      18.454  54.397  54.008  1.00  0.00           C  
ATOM   1724  C   GLY A 163      18.490  53.409  52.834  1.00  0.00           C  
ATOM   1725  O   GLY A 163      18.924  53.743  51.688  1.00  0.00           O  
ATOM   1726  H   GLY A 163      18.343  56.450  53.561  1.00  0.00           H  
ATOM   1727  N   ASN A 164      18.192  52.165  53.280  1.00  0.00           N  
ATOM   1728  CA  ASN A 164      17.991  51.011  52.363  1.00  0.00           C  
ATOM   1729  C   ASN A 164      19.179  50.371  51.600  1.00  0.00           C  
ATOM   1730  O   ASN A 164      19.302  49.225  51.311  1.00  0.00           O  
ATOM   1731  CB  ASN A 164      16.880  51.280  51.310  1.00  0.00           C  
ATOM   1732  CG  ASN A 164      15.461  51.252  51.890  1.00  0.00           C  
ATOM   1733  ND2 ASN A 164      14.893  50.038  51.754  1.00  0.00           N  
ATOM   1734  OD1 ASN A 164      14.953  52.266  52.304  1.00  0.00           O  
ATOM   1735  H   ASN A 164      18.288  51.995  54.266  1.00  0.00           H  
ATOM   1736 1HD2 ASN A 164      15.401  49.321  51.275  1.00  0.00           H  
ATOM   1737 2HD2 ASN A 164      14.175  49.688  52.362  1.00  0.00           H  
ATOM   1738  N   THR A 165      20.115  51.262  51.467  1.00  0.00           N  
ATOM   1739  CA  THR A 165      21.487  51.118  50.942  1.00  0.00           C  
ATOM   1740  C   THR A 165      22.249  49.919  51.533  1.00  0.00           C  
ATOM   1741  O   THR A 165      23.206  49.559  50.930  1.00  0.00           O  
ATOM   1742  CB  THR A 165      22.486  52.334  50.912  1.00  0.00           C  
ATOM   1743  CG2 THR A 165      21.860  53.398  49.949  1.00  0.00           C  
ATOM   1744  OG1 THR A 165      22.774  53.042  52.145  1.00  0.00           O  
ATOM   1745  H   THR A 165      19.781  52.213  51.443  1.00  0.00           H  
ATOM   1746  HG1 THR A 165      22.121  53.723  52.488  1.00  0.00           H  
ATOM   1747  N   GLU A 166      21.848  49.410  52.683  1.00  0.00           N  
ATOM   1748  CA  GLU A 166      22.735  48.537  53.477  1.00  0.00           C  
ATOM   1749  C   GLU A 166      22.870  47.131  52.868  1.00  0.00           C  
ATOM   1750  O   GLU A 166      21.841  46.420  52.867  1.00  0.00           O  
ATOM   1751  CB  GLU A 166      22.207  48.457  54.904  1.00  0.00           C  
ATOM   1752  CG  GLU A 166      23.286  47.780  55.740  1.00  0.00           C  
ATOM   1753  CD  GLU A 166      22.981  47.816  57.256  1.00  0.00           C  
ATOM   1754  OE1 GLU A 166      23.772  48.543  57.880  1.00  0.00           O  
ATOM   1755  OE2 GLU A 166      21.959  47.249  57.674  1.00  0.00           O1-
ATOM   1756  H   GLU A 166      20.891  49.391  52.976  1.00  0.00           H  
ATOM   1757  N   ARG A 167      24.003  46.831  52.238  1.00  0.00           N  
ATOM   1758  CA  ARG A 167      24.416  45.481  51.671  1.00  0.00           C  
ATOM   1759  C   ARG A 167      25.890  45.052  51.861  1.00  0.00           C  
ATOM   1760  O   ARG A 167      26.697  45.852  52.168  1.00  0.00           O  
ATOM   1761  CB  ARG A 167      24.039  45.376  50.179  1.00  0.00           C  
ATOM   1762  CG  ARG A 167      24.778  46.419  49.323  1.00  0.00           C  
ATOM   1763  CD  ARG A 167      24.251  46.412  47.844  1.00  0.00           C  
ATOM   1764  NE  ARG A 167      25.070  47.357  46.996  1.00  0.00           N  
ATOM   1765  CZ  ARG A 167      24.610  48.467  46.428  1.00  0.00           C  
ATOM   1766  NH1 ARG A 167      23.385  48.958  46.703  1.00  0.00           N1+
ATOM   1767  NH2 ARG A 167      25.316  49.093  45.487  1.00  0.00           N  
ATOM   1768  H   ARG A 167      24.799  47.428  52.271  1.00  0.00           H  
ATOM   1769  HE  ARG A 167      26.004  47.060  46.769  1.00  0.00           H  
ATOM   1770 1HH1 ARG A 167      22.827  48.603  47.450  1.00  0.00           H  
ATOM   1771 2HH1 ARG A 167      22.847  49.515  46.061  1.00  0.00           H  
ATOM   1772 1HH2 ARG A 167      26.258  48.881  45.203  1.00  0.00           H  
ATOM   1773 2HH2 ARG A 167      25.047  50.003  45.184  1.00  0.00           H  
ATOM   1774  N   THR A 168      26.050  43.785  51.611  1.00  0.00           N  
ATOM   1775  CA  THR A 168      27.336  43.086  51.955  1.00  0.00           C  
ATOM   1776  C   THR A 168      28.281  42.823  50.803  1.00  0.00           C  
ATOM   1777  O   THR A 168      27.880  42.858  49.630  1.00  0.00           O  
ATOM   1778  CB  THR A 168      27.169  41.831  52.792  1.00  0.00           C  
ATOM   1779  CG2 THR A 168      26.458  42.026  54.149  1.00  0.00           C  
ATOM   1780  OG1 THR A 168      26.499  40.808  52.030  1.00  0.00           O  
ATOM   1781  H   THR A 168      25.237  43.213  51.486  1.00  0.00           H  
ATOM   1782  HG1 THR A 168      25.567  41.135  51.903  1.00  0.00           H  
ATOM   1783  N   VAL A 169      29.559  42.917  51.213  1.00  0.00           N  
ATOM   1784  CA  VAL A 169      30.640  42.508  50.301  1.00  0.00           C  
ATOM   1785  C   VAL A 169      31.546  41.521  50.954  1.00  0.00           C  
ATOM   1786  O   VAL A 169      32.123  41.832  52.016  1.00  0.00           O  
ATOM   1787  CB  VAL A 169      31.328  43.637  49.559  1.00  0.00           C  
ATOM   1788  CG1 VAL A 169      30.449  44.211  48.458  1.00  0.00           C  
ATOM   1789  CG2 VAL A 169      31.741  44.797  50.443  1.00  0.00           C  
ATOM   1790  H   VAL A 169      29.799  43.567  51.929  1.00  0.00           H  
ATOM   1791  N   TRP A 170      31.985  40.534  50.177  1.00  0.00           N  
ATOM   1792  CA  TRP A 170      32.840  39.452  50.717  1.00  0.00           C  
ATOM   1793  C   TRP A 170      34.297  39.651  50.424  1.00  0.00           C  
ATOM   1794  O   TRP A 170      34.673  40.200  49.362  1.00  0.00           O  
ATOM   1795  CB  TRP A 170      32.264  38.173  50.035  1.00  0.00           C  
ATOM   1796  CG  TRP A 170      31.010  37.596  50.638  1.00  0.00           C  
ATOM   1797  CD1 TRP A 170      29.753  37.995  50.368  1.00  0.00           C  
ATOM   1798  CD2 TRP A 170      30.945  36.938  51.866  1.00  0.00           C  
ATOM   1799  CE2 TRP A 170      29.621  36.956  52.271  1.00  0.00           C  
ATOM   1800  CE3 TRP A 170      31.892  36.355  52.706  1.00  0.00           C  
ATOM   1801  NE1 TRP A 170      28.930  37.595  51.333  1.00  0.00           N  
ATOM   1802  CZ2 TRP A 170      29.250  36.358  53.477  1.00  0.00           C  
ATOM   1803  CZ3 TRP A 170      31.566  35.796  53.960  1.00  0.00           C  
ATOM   1804  CH2 TRP A 170      30.211  35.808  54.365  1.00  0.00           C  
ATOM   1805  H   TRP A 170      31.619  40.325  49.275  1.00  0.00           H  
ATOM   1806  HD1 TRP A 170      29.546  38.642  49.515  1.00  0.00           H  
ATOM   1807  HE1 TRP A 170      28.044  37.962  51.624  1.00  0.00           H  
ATOM   1808  HE3 TRP A 170      32.939  36.573  52.497  1.00  0.00           H  
ATOM   1809  HZ2 TRP A 170      28.200  36.306  53.744  1.00  0.00           H  
ATOM   1810  HZ3 TRP A 170      32.339  35.279  54.525  1.00  0.00           H  
ATOM   1811  HH2 TRP A 170      29.859  35.196  55.191  1.00  0.00           H  
ATOM   1812  N   GLN A 171      35.121  39.329  51.465  1.00  0.00           N  
ATOM   1813  CA  GLN A 171      36.582  39.356  51.527  1.00  0.00           C  
ATOM   1814  C   GLN A 171      37.187  38.089  52.206  1.00  0.00           C  
ATOM   1815  O   GLN A 171      37.014  37.851  53.381  1.00  0.00           O  
ATOM   1816  CB  GLN A 171      37.094  40.603  52.243  1.00  0.00           C  
ATOM   1817  CG  GLN A 171      38.600  40.785  51.920  1.00  0.00           C  
ATOM   1818  CD  GLN A 171      39.329  41.693  52.952  1.00  0.00           C  
ATOM   1819  NE2 GLN A 171      39.101  42.991  52.879  1.00  0.00           N  
ATOM   1820  OE1 GLN A 171      40.106  41.310  53.808  1.00  0.00           O  
ATOM   1821  H   GLN A 171      34.702  39.237  52.380  1.00  0.00           H  
ATOM   1822 1HE2 GLN A 171      38.507  43.388  52.180  1.00  0.00           H  
ATOM   1823 2HE2 GLN A 171      39.646  43.581  53.487  1.00  0.00           H  
ATOM   1824  N   TYR A 172      37.924  37.361  51.395  1.00  0.00           N  
ATOM   1825  CA  TYR A 172      38.541  36.030  51.687  1.00  0.00           C  
ATOM   1826  C   TYR A 172      40.049  35.927  51.940  1.00  0.00           C  
ATOM   1827  O   TYR A 172      40.762  35.050  51.492  1.00  0.00           O  
ATOM   1828  CB  TYR A 172      38.179  35.080  50.595  1.00  0.00           C
[truncated: 2,118,581 more chars]
