# Supplementary material for: Structural insights into the pSer/pThr dependent regulation of the SHP2 tyrosine phosphatase in insulin and CD28 signaling
Source: Nat Commun. 2022 Sep 16;13:5439. doi: 10.1038/s41467-022-32918-5 (PMC9481563; doi:10.1038/s41467-022-32918-5)
Supplement: Supplementary file 4 — Supplementary dataset 2 [file 41467_2022_32918_MOESM4_ESM.zip › ppIRS1-03-dynamics.pdb]

MODEL        1
ATOM      1  N   SER A   4      59.870  29.990  25.290  1.00  0.00           N  
ATOM      2  CA  SER A   4      58.620  29.240  25.480  1.00  0.00           C  
ATOM      3  C   SER A   4      57.550  29.960  24.760  1.00  0.00           C  
ATOM      4  O   SER A   4      57.760  31.020  24.250  1.00  0.00           O  
ATOM      5  CB  SER A   4      58.240  29.330  26.990  1.00  0.00           C  
ATOM      6  OG  SER A   4      58.020  30.720  27.280  1.00  0.00           O  
ATOM      7  HG  SER A   4      58.600  31.040  28.030  1.00  0.00           H  
ATOM      8  H1  SER A   4      59.810  30.860  25.770  1.00  0.00           H  
ATOM      9  H2  SER A   4      60.610  29.470  25.720  1.00  0.00           H  
ATOM     10  H3  SER A   4      60.070  30.130  24.320  1.00  0.00           H  
ATOM     11  N   GLY A   5      56.400  29.290  24.640  1.00  0.00           N  
ATOM     12  CA  GLY A   5      55.240  29.930  24.030  1.00  0.00           C  
ATOM     13  C   GLY A   5      54.790  31.240  24.730  1.00  0.00           C  
ATOM     14  O   GLY A   5      54.270  32.180  24.100  1.00  0.00           O  
ATOM     15  H   GLY A   5      56.390  28.290  24.590  1.00  0.00           H  
ATOM     16  N   PHE A   6      54.940  31.340  26.080  1.00  0.00           N  
ATOM     17  CA  PHE A   6      54.540  32.550  26.880  1.00  0.00           C  
ATOM     18  C   PHE A   6      55.400  33.740  26.530  1.00  0.00           C  
ATOM     19  O   PHE A   6      54.900  34.860  26.290  1.00  0.00           O  
ATOM     20  CB  PHE A   6      54.750  32.130  28.320  1.00  0.00           C  
ATOM     21  CG  PHE A   6      54.750  30.640  28.740  1.00  0.00           C  
ATOM     22  CD1 PHE A   6      55.700  30.110  29.580  1.00  0.00           C  
ATOM     23  CD2 PHE A   6      53.700  29.800  28.340  1.00  0.00           C  
ATOM     24  CE1 PHE A   6      55.780  28.760  29.930  1.00  0.00           C  
ATOM     25  CE2 PHE A   6      53.720  28.440  28.600  1.00  0.00           C  
ATOM     26  CZ  PHE A   6      54.780  27.950  29.390  1.00  0.00           C  
ATOM     27  H   PHE A   6      55.370  30.660  26.680  1.00  0.00           H  
ATOM     28  HD1 PHE A   6      56.410  30.730  30.120  1.00  0.00           H  
ATOM     29  HD2 PHE A   6      52.770  30.180  27.910  1.00  0.00           H  
ATOM     30  HE1 PHE A   6      56.550  28.200  30.460  1.00  0.00           H  
ATOM     31  HE2 PHE A   6      52.930  27.770  28.260  1.00  0.00           H  
ATOM     32  HZ  PHE A   6      54.980  26.880  29.350  1.00  0.00           H  
ATOM     33  N   TRP A   7      56.710  33.440  26.370  1.00  0.00           N  
ATOM     34  CA  TRP A   7      57.720  34.360  25.820  1.00  0.00           C  
ATOM     35  C   TRP A   7      57.360  34.750  24.350  1.00  0.00           C  
ATOM     36  O   TRP A   7      57.430  35.930  23.960  1.00  0.00           O  
ATOM     37  CB  TRP A   7      59.120  33.780  26.060  1.00  0.00           C  
ATOM     38  CG  TRP A   7      60.230  34.770  25.690  1.00  0.00           C  
ATOM     39  CD1 TRP A   7      60.930  35.450  26.570  1.00  0.00           C  
ATOM     40  CD2 TRP A   7      60.820  34.810  24.460  1.00  0.00           C  
ATOM     41  CE2 TRP A   7      61.960  35.580  24.670  1.00  0.00           C  
ATOM     42  CE3 TRP A   7      60.550  34.240  23.240  1.00  0.00           C  
ATOM     43  NE1 TRP A   7      62.010  35.940  25.970  1.00  0.00           N  
ATOM     44  CZ2 TRP A   7      62.840  35.610  23.590  1.00  0.00           C  
ATOM     45  CZ3 TRP A   7      61.450  34.310  22.140  1.00  0.00           C  
ATOM     46  CH2 TRP A   7      62.580  35.070  22.330  1.00  0.00           C  
ATOM     47  H   TRP A   7      57.090  32.650  26.840  1.00  0.00           H  
ATOM     48  HD1 TRP A   7      60.680  35.690  27.600  1.00  0.00           H  
ATOM     49  HE1 TRP A   7      62.640  36.550  26.440  1.00  0.00           H  
ATOM     50  HE3 TRP A   7      59.810  33.440  23.180  1.00  0.00           H  
ATOM     51  HZ2 TRP A   7      63.840  36.050  23.660  1.00  0.00           H  
ATOM     52  HZ3 TRP A   7      61.330  33.850  21.160  1.00  0.00           H  
ATOM     53  HH2 TRP A   7      63.320  35.200  21.540  1.00  0.00           H  
ATOM     54  N   GLU A   8      57.170  33.750  23.470  1.00  0.00           N  
ATOM     55  CA  GLU A   8      56.830  33.940  22.040  1.00  0.00           C  
ATOM     56  C   GLU A   8      55.540  34.730  21.870  1.00  0.00           C  
ATOM     57  O   GLU A   8      55.530  35.600  20.990  1.00  0.00           O  
ATOM     58  CB  GLU A   8      56.770  32.540  21.360  1.00  0.00           C  
ATOM     59  CG  GLU A   8      56.650  32.560  19.800  1.00  0.00           C  
ATOM     60  CD  GLU A   8      57.090  31.270  18.960  1.00  0.00           C  
ATOM     61  OE1 GLU A   8      56.250  30.600  18.280  1.00  0.00           O  
ATOM     62  OE2 GLU A   8      58.270  30.870  18.930  1.00  0.00           O1-
ATOM     63  H   GLU A   8      57.100  32.800  23.780  1.00  0.00           H  
ATOM     64  N   GLU A   9      54.530  34.480  22.670  1.00  0.00           N  
ATOM     65  CA  GLU A   9      53.340  35.270  22.710  1.00  0.00           C  
ATOM     66  C   GLU A   9      53.610  36.750  23.130  1.00  0.00           C  
ATOM     67  O   GLU A   9      52.930  37.610  22.620  1.00  0.00           O  
ATOM     68  CB  GLU A   9      52.350  34.630  23.710  1.00  0.00           C  
ATOM     69  CG  GLU A   9      50.870  34.680  23.290  1.00  0.00           C  
ATOM     70  CD  GLU A   9      50.260  33.260  23.260  1.00  0.00           C  
ATOM     71  OE1 GLU A   9      49.970  32.730  22.150  1.00  0.00           O  
ATOM     72  OE2 GLU A   9      50.150  32.730  24.360  1.00  0.00           O1-
ATOM     73  H   GLU A   9      54.530  33.640  23.210  1.00  0.00           H  
ATOM     74  N   PHE A  10      54.540  37.040  24.070  1.00  0.00           N  
ATOM     75  CA  PHE A  10      54.760  38.490  24.420  1.00  0.00           C  
ATOM     76  C   PHE A  10      55.490  39.190  23.220  1.00  0.00           C  
ATOM     77  O   PHE A  10      55.160  40.340  23.010  1.00  0.00           O  
ATOM     78  CB  PHE A  10      55.620  38.660  25.670  1.00  0.00           C  
ATOM     79  CG  PHE A  10      55.420  39.980  26.470  1.00  0.00           C  
ATOM     80  CD1 PHE A  10      54.450  40.260  27.430  1.00  0.00           C  
ATOM     81  CD2 PHE A  10      56.330  40.970  26.170  1.00  0.00           C  
ATOM     82  CE1 PHE A  10      54.350  41.490  28.020  1.00  0.00           C  
ATOM     83  CE2 PHE A  10      56.260  42.180  26.780  1.00  0.00           C  
ATOM     84  CZ  PHE A  10      55.190  42.450  27.660  1.00  0.00           C  
ATOM     85  H   PHE A  10      55.030  36.340  24.600  1.00  0.00           H  
ATOM     86  HD1 PHE A  10      53.860  39.440  27.840  1.00  0.00           H  
ATOM     87  HD2 PHE A  10      57.070  40.680  25.420  1.00  0.00           H  
ATOM     88  HE1 PHE A  10      53.850  41.670  28.970  1.00  0.00           H  
ATOM     89  HE2 PHE A  10      57.100  42.860  26.660  1.00  0.00           H  
ATOM     90  HZ  PHE A  10      55.200  43.350  28.280  1.00  0.00           H  
ATOM     91  N   GLU A  11      56.320  38.490  22.430  1.00  0.00           N  
ATOM     92  CA  GLU A  11      56.940  38.940  21.170  1.00  0.00           C  
ATOM     93  C   GLU A  11      55.830  39.250  20.190  1.00  0.00           C  
ATOM     94  O   GLU A  11      55.790  40.430  19.740  1.00  0.00           O  
ATOM     95  CB  GLU A  11      57.990  37.900  20.770  1.00  0.00           C  
ATOM     96  CG  GLU A  11      59.060  38.340  19.710  1.00  0.00           C  
ATOM     97  CD  GLU A  11      59.960  39.520  20.200  1.00  0.00           C  
ATOM     98  OE1 GLU A  11      59.910  40.590  19.550  1.00  0.00           O  
ATOM     99  OE2 GLU A  11      60.980  39.270  20.890  1.00  0.00           O1-
ATOM    100  H   GLU A  11      56.640  37.580  22.710  1.00  0.00           H  
ATOM    101  N   THR A  12      54.850  38.390  20.030  1.00  0.00           N  
ATOM    102  CA  THR A  12      53.780  38.600  19.040  1.00  0.00           C  
ATOM    103  C   THR A  12      52.750  39.670  19.510  1.00  0.00           C  
ATOM    104  O   THR A  12      52.460  40.640  18.790  1.00  0.00           O  
ATOM    105  CB  THR A  12      52.960  37.300  18.690  1.00  0.00           C  
ATOM    106  CG2 THR A  12      53.900  36.310  17.930  1.00  0.00           C  
ATOM    107  OG1 THR A  12      52.370  36.750  19.890  1.00  0.00           O  
ATOM    108  H   THR A  12      54.700  37.540  20.540  1.00  0.00           H  
ATOM    109  HG1 THR A  12      51.920  35.880  19.700  1.00  0.00           H  
ATOM    110  N   LEU A  13      52.200  39.570  20.700  1.00  0.00           N  
ATOM    111  CA  LEU A  13      51.380  40.620  21.300  1.00  0.00           C  
ATOM    112  C   LEU A  13      51.950  42.070  21.230  1.00  0.00           C  
ATOM    113  O   LEU A  13      51.210  42.880  20.690  1.00  0.00           O  
ATOM    114  CB  LEU A  13      50.940  40.190  22.710  1.00  0.00           C  
ATOM    115  CG  LEU A  13      49.850  39.140  22.710  1.00  0.00           C  
ATOM    116  CD1 LEU A  13      49.880  38.400  24.090  1.00  0.00           C  
ATOM    117  CD2 LEU A  13      48.440  39.790  22.530  1.00  0.00           C  
ATOM    118  H   LEU A  13      52.330  38.770  21.290  1.00  0.00           H  
ATOM    119  N   GLN A  14      53.170  42.240  21.700  1.00  0.00           N  
ATOM    120  CA  GLN A  14      53.940  43.510  21.460  1.00  0.00           C  
ATOM    121  C   GLN A  14      54.010  44.020  20.050  1.00  0.00           C  
ATOM    122  O   GLN A  14      53.840  45.240  19.830  1.00  0.00           O  
ATOM    123  CB  GLN A  14      55.320  43.410  22.090  1.00  0.00           C  
ATOM    124  CG  GLN A  14      55.320  43.480  23.630  1.00  0.00           C  
ATOM    125  CD  GLN A  14      54.800  44.860  24.180  1.00  0.00           C  
ATOM    126  NE2 GLN A  14      55.720  45.810  24.340  1.00  0.00           N  
ATOM    127  OE1 GLN A  14      53.710  45.220  24.550  1.00  0.00           O  
ATOM    128  H   GLN A  14      53.800  41.540  22.030  1.00  0.00           H  
ATOM    129 1HE2 GLN A  14      56.650  45.580  24.030  1.00  0.00           H  
ATOM    130 2HE2 GLN A  14      55.540  46.590  24.930  1.00  0.00           H  
ATOM    131  N   GLN A  15      54.180  43.100  19.090  1.00  0.00           N  
ATOM    132  CA  GLN A  15      54.030  43.540  17.600  1.00  0.00           C  
ATOM    133  C   GLN A  15      52.580  43.880  17.250  1.00  0.00           C  
ATOM    134  O   GLN A  15      52.340  45.010  16.830  1.00  0.00           O  
ATOM    135  CB  GLN A  15      54.910  42.640  16.750  1.00  0.00           C  
ATOM    136  CG  GLN A  15      56.300  42.540  17.310  1.00  0.00           C  
ATOM    137  CD  GLN A  15      57.300  41.660  16.480  1.00  0.00           C  
ATOM    138  NE2 GLN A  15      58.440  41.150  17.040  1.00  0.00           N  
ATOM    139  OE1 GLN A  15      57.020  41.390  15.360  1.00  0.00           O  
ATOM    140  H   GLN A  15      54.550  42.210  19.350  1.00  0.00           H  
ATOM    141 1HE2 GLN A  15      58.650  41.350  17.990  1.00  0.00           H  
ATOM    142 2HE2 GLN A  15      59.150  40.550  16.680  1.00  0.00           H  
ATOM    143  N   GLN A  16      51.610  43.030  17.700  1.00  0.00           N  
ATOM    144  CA  GLN A  16      50.190  43.290  17.380  1.00  0.00           C  
ATOM    145  C   GLN A  16      49.720  44.580  17.910  1.00  0.00           C  
ATOM    146  O   GLN A  16      49.280  45.440  17.140  1.00  0.00           O  
ATOM    147  CB  GLN A  16      49.280  42.140  17.950  1.00  0.00           C  
ATOM    148  CG  GLN A  16      47.900  42.090  17.330  1.00  0.00           C  
ATOM    149  CD  GLN A  16      46.790  42.170  18.390  1.00  0.00           C  
ATOM    150  NE2 GLN A  16      46.550  41.040  19.070  1.00  0.00           N  
ATOM    151  OE1 GLN A  16      46.040  43.160  18.490  1.00  0.00           O  
ATOM    152  H   GLN A  16      51.790  42.320  18.380  1.00  0.00           H  
ATOM    153 1HE2 GLN A  16      47.020  40.160  19.050  1.00  0.00           H  
ATOM    154 2HE2 GLN A  16      45.780  41.060  19.720  1.00  0.00           H  
ATOM    155  N   GLU A  17      50.120  44.860  19.200  1.00  0.00           N  
ATOM    156  CA  GLU A  17      49.640  45.960  20.060  1.00  0.00           C  
ATOM    157  C   GLU A  17      50.050  47.310  19.590  1.00  0.00           C  
ATOM    158  O   GLU A  17      49.530  48.370  20.000  1.00  0.00           O  
ATOM    159  CB  GLU A  17      49.930  45.890  21.560  1.00  0.00           C  
ATOM    160  CG  GLU A  17      48.650  45.630  22.270  1.00  0.00           C  
ATOM    161  CD  GLU A  17      48.630  45.760  23.780  1.00  0.00           C  
ATOM    162  OE1 GLU A  17      47.730  45.150  24.420  1.00  0.00           O  
ATOM    163  OE2 GLU A  17      49.340  46.660  24.320  1.00  0.00           O1-
ATOM    164  H   GLU A  17      50.550  44.140  19.760  1.00  0.00           H  
ATOM    165  N   CYS A  18      51.070  47.330  18.740  1.00  0.00           N  
ATOM    166  CA  CYS A  18      51.600  48.520  18.000  1.00  0.00           C  
ATOM    167  C   CYS A  18      50.520  49.170  17.120  1.00  0.00           C  
ATOM    168  O   CYS A  18      50.700  50.260  16.660  1.00  0.00           O  
ATOM    169  CB  CYS A  18      52.730  48.110  17.110  1.00  0.00           C  
ATOM    170  SG  CYS A  18      54.350  47.720  17.830  1.00  0.00           S  
ATOM    171  H   CYS A  18      51.360  46.470  18.310  1.00  0.00           H  
ATOM    172  HG  CYS A  18      54.050  46.590  18.460  1.00  0.00           H  
ATOM    173  N   LYS A  19      49.310  48.640  17.130  1.00  0.00           N  
ATOM    174  CA  LYS A  19      48.310  49.210  16.220  1.00  0.00           C  
ATOM    175  C   LYS A  19      47.540  50.420  16.750  1.00  0.00           C  
ATOM    176  O   LYS A  19      47.960  50.950  17.780  1.00  0.00           O  
ATOM    177  CB  LYS A  19      47.260  48.110  16.000  1.00  0.00           C  
ATOM    178  CG  LYS A  19      46.460  47.740  17.240  1.00  0.00           C  
ATOM    179  CD  LYS A  19      45.510  46.600  16.860  1.00  0.00           C  
ATOM    180  CE  LYS A  19      46.040  45.290  16.270  1.00  0.00           C  
ATOM    181  NZ  LYS A  19      45.140  44.560  15.390  1.00  0.00           N1+
ATOM    182  H   LYS A  19      49.170  47.930  17.810  1.00  0.00           H  
ATOM    183  HZ1 LYS A  19      44.180  44.740  15.630  1.00  0.00           H  
ATOM    184  HZ2 LYS A  19      45.170  44.760  14.410  1.00  0.00           H  
ATOM    185  HZ3 LYS A  19      45.200  43.570  15.470  1.00  0.00           H  
ATOM    186  N   LEU A  20      46.720  51.000  15.900  1.00  0.00           N  
ATOM    187  CA  LEU A  20      45.730  51.990  16.260  1.00  0.00           C  
ATOM    188  C   LEU A  20      44.710  51.290  17.220  1.00  0.00           C  
ATOM    189  O   LEU A  20      44.010  50.300  16.890  1.00  0.00           O  
ATOM    190  CB  LEU A  20      45.030  52.350  14.910  1.00  0.00           C  
ATOM    191  CG  LEU A  20      43.790  53.280  15.010  1.00  0.00           C  
ATOM    192  CD1 LEU A  20      44.310  54.590  15.580  1.00  0.00           C  
ATOM    193  CD2 LEU A  20      43.420  53.570  13.560  1.00  0.00           C  
ATOM    194  H   LEU A  20      46.900  50.960  14.920  1.00  0.00           H  
ATOM    195  N   LEU A  21      44.900  51.490  18.550  1.00  0.00           N  
ATOM    196  CA  LEU A  21      43.970  51.150  19.560  1.00  0.00           C  
ATOM    197  C   LEU A  21      42.660  52.000  19.440  1.00  0.00           C  
ATOM    198  O   LEU A  21      42.510  53.040  18.780  1.00  0.00           O  
ATOM    199  CB  LEU A  21      44.590  51.240  21.000  1.00  0.00           C  
ATOM    200  CG  LEU A  21      45.670  50.200  21.310  1.00  0.00           C  
ATOM    201  CD1 LEU A  21      46.120  50.600  22.670  1.00  0.00           C  
ATOM    202  CD2 LEU A  21      45.130  48.780  21.210  1.00  0.00           C  
ATOM    203  H   LEU A  21      45.660  52.050  18.880  1.00  0.00           H  
ATOM    204  N   TYR A  22      41.780  51.690  20.390  1.00  0.00           N  
ATOM    205  CA  TYR A  22      40.410  52.180  20.540  1.00  0.00           C  
ATOM    206  C   TYR A  22      40.320  53.760  20.800  1.00  0.00           C  
ATOM    207  O   TYR A  22      41.350  54.290  21.180  1.00  0.00           O  
ATOM    208  CB  TYR A  22      39.670  51.370  21.600  1.00  0.00           C  
ATOM    209  CG  TYR A  22      38.990  50.130  21.060  1.00  0.00           C  
ATOM    210  CD1 TYR A  22      37.860  50.100  20.260  1.00  0.00           C  
ATOM    211  CD2 TYR A  22      39.850  48.970  21.250  1.00  0.00           C  
ATOM    212  CE1 TYR A  22      37.570  48.900  19.610  1.00  0.00           C  
ATOM    213  CE2 TYR A  22      39.490  47.820  20.620  1.00  0.00           C  
ATOM    214  CZ  TYR A  22      38.390  47.780  19.790  1.00  0.00           C  
ATOM    215  OH  TYR A  22      37.960  46.660  19.190  1.00  0.00           O  
ATOM    216  H   TYR A  22      42.130  51.100  21.110  1.00  0.00           H  
ATOM    217  HD1 TYR A  22      37.590  51.090  19.900  1.00  0.00           H  
ATOM    218  HD2 TYR A  22      40.440  48.860  22.150  1.00  0.00           H  
ATOM    219  HE1 TYR A  22      36.720  48.740  18.940  1.00  0.00           H  
ATOM    220  HE2 TYR A  22      39.900  46.860  20.950  1.00  0.00           H  
ATOM    221  HH  TYR A  22      36.980  46.700  19.010  1.00  0.00           H  
ATOM    222  N   SER A  23      39.130  54.350  21.050  1.00  0.00           N  
ATOM    223  CA  SER A  23      39.070  55.760  21.330  1.00  0.00           C  
ATOM    224  C   SER A  23      39.360  56.150  22.830  1.00  0.00           C  
ATOM    225  O   SER A  23      39.080  55.390  23.790  1.00  0.00           O  
ATOM    226  CB  SER A  23      37.710  56.410  20.890  1.00  0.00           C  
ATOM    227  OG  SER A  23      37.690  57.830  21.110  1.00  0.00           O  
ATOM    228  H   SER A  23      38.290  53.840  21.260  1.00  0.00           H  
ATOM    229  HG  SER A  23      37.330  57.970  22.040  1.00  0.00           H  
ATOM    230  N   ARG A  24      40.100  57.250  22.960  1.00  0.00           N  
ATOM    231  CA  ARG A  24      40.730  57.640  24.210  1.00  0.00           C  
ATOM    232  C   ARG A  24      40.400  59.100  24.560  1.00  0.00           C  
ATOM    233  O   ARG A  24      41.290  59.850  24.910  1.00  0.00           O  
ATOM    234  CB  ARG A  24      42.190  57.290  24.030  1.00  0.00           C  
ATOM    235  CG  ARG A  24      42.590  55.880  24.450  1.00  0.00           C  
ATOM    236  CD  ARG A  24      43.890  55.420  23.730  1.00  0.00           C  
ATOM    237  NE  ARG A  24      43.790  55.410  22.250  1.00  0.00           N  
ATOM    238  CZ  ARG A  24      44.710  55.890  21.390  1.00  0.00           C  
ATOM    239  NH1 ARG A  24      45.870  56.480  21.780  1.00  0.00           N1+
ATOM    240  NH2 ARG A  24      44.590  55.570  20.090  1.00  0.00           N  
ATOM    241  H   ARG A  24      40.000  57.940  22.250  1.00  0.00           H  
ATOM    242  HE  ARG A  24      42.990  54.930  21.910  1.00  0.00           H  
ATOM    243 1HH1 ARG A  24      46.150  56.530  22.740  1.00  0.00           H  
ATOM    244 2HH1 ARG A  24      46.640  56.810  21.230  1.00  0.00           H  
ATOM    245 1HH2 ARG A  24      43.890  54.930  19.770  1.00  0.00           H  
ATOM    246 2HH2 ARG A  24      45.150  55.900  19.340  1.00  0.00           H  
ATOM    247  N   LYS A  25      39.180  59.560  24.310  1.00  0.00           N  
ATOM    248  CA  LYS A  25      38.910  61.030  24.410  1.00  0.00           C  
ATOM    249  C   LYS A  25      38.780  61.560  25.850  1.00  0.00           C  
ATOM    250  O   LYS A  25      39.260  62.660  26.100  1.00  0.00           O  
ATOM    251  CB  LYS A  25      37.630  61.410  23.670  1.00  0.00           C  
ATOM    252  CG  LYS A  25      37.810  61.560  22.120  1.00  0.00           C  
ATOM    253  CD  LYS A  25      38.730  62.690  21.750  1.00  0.00           C  
ATOM    254  CE  LYS A  25      37.950  64.010  21.930  1.00  0.00           C  
ATOM    255  NZ  LYS A  25      38.680  65.200  21.400  1.00  0.00           N1+
ATOM    256  H   LYS A  25      38.320  59.060  24.200  1.00  0.00           H  
ATOM    257  HZ1 LYS A  25      38.710  65.220  20.400  1.00  0.00           H  
ATOM    258  HZ2 LYS A  25      38.330  66.080  21.720  1.00  0.00           H  
ATOM    259  HZ3 LYS A  25      39.620  65.170  21.750  1.00  0.00           H  
ATOM    260  N   GLU A  26      38.030  60.890  26.710  1.00  0.00           N  
ATOM    261  CA  GLU A  26      38.050  61.200  28.190  1.00  0.00           C  
ATOM    262  C   GLU A  26      39.440  61.230  28.830  1.00  0.00           C  
ATOM    263  O   GLU A  26      39.650  62.130  29.600  1.00  0.00           O  
ATOM    264  CB  GLU A  26      37.090  60.350  28.990  1.00  0.00           C  
ATOM    265  CG  GLU A  26      35.600  60.440  28.660  1.00  0.00           C  
ATOM    266  CD  GLU A  26      35.040  61.890  28.840  1.00  0.00           C  
ATOM    267  OE1 GLU A  26      33.920  62.170  28.320  1.00  0.00           O  
ATOM    268  OE2 GLU A  26      35.600  62.830  29.520  1.00  0.00           O1-
ATOM    269  H   GLU A  26      37.610  60.040  26.390  1.00  0.00           H  
ATOM    270  N   GLY A  27      40.300  60.230  28.600  1.00  0.00           N  
ATOM    271  CA  GLY A  27      41.630  60.080  29.150  1.00  0.00           C  
ATOM    272  C   GLY A  27      42.580  61.260  28.860  1.00  0.00           C  
ATOM    273  O   GLY A  27      43.340  61.620  29.710  1.00  0.00           O  
ATOM    274  H   GLY A  27      39.900  59.410  28.180  1.00  0.00           H  
ATOM    275  N   GLN A  28      42.550  61.680  27.620  1.00  0.00           N  
ATOM    276  CA  GLN A  28      43.210  62.940  27.180  1.00  0.00           C  
ATOM    277  C   GLN A  28      42.820  64.330  27.710  1.00  0.00           C  
ATOM    278  O   GLN A  28      43.580  65.270  27.640  1.00  0.00           O  
ATOM    279  CB  GLN A  28      43.120  63.050  25.640  1.00  0.00           C  
ATOM    280  CG  GLN A  28      43.990  62.080  25.010  1.00  0.00           C  
ATOM    281  CD  GLN A  28      43.710  62.270  23.530  1.00  0.00           C  
ATOM    282  NE2 GLN A  28      43.050  61.320  22.940  1.00  0.00           N  
ATOM    283  OE1 GLN A  28      43.990  63.240  22.840  1.00  0.00           O  
ATOM    284  H   GLN A  28      42.160  61.100  26.910  1.00  0.00           H  
ATOM    285 1HE2 GLN A  28      42.700  60.550  23.480  1.00  0.00           H  
ATOM    286 2HE2 GLN A  28      43.000  61.380  21.940  1.00  0.00           H  
ATOM    287  N   ARG A  29      41.530  64.420  28.110  1.00  0.00           N  
ATOM    288  CA  ARG A  29      40.880  65.680  28.490  1.00  0.00           C  
ATOM    289  C   ARG A  29      41.410  66.350  29.730  1.00  0.00           C  
ATOM    290  O   ARG A  29      41.110  65.840  30.770  1.00  0.00           O  
ATOM    291  CB  ARG A  29      39.390  65.340  28.580  1.00  0.00           C  
ATOM    292  CG  ARG A  29      38.460  66.540  28.890  1.00  0.00           C  
ATOM    293  CD  ARG A  29      37.070  65.940  29.020  1.00  0.00           C  
ATOM    294  NE  ARG A  29      36.190  67.080  29.400  1.00  0.00           N  
ATOM    295  CZ  ARG A  29      35.290  67.080  30.400  1.00  0.00           C  
ATOM    296  NH1 ARG A  29      35.190  66.000  31.280  1.00  0.00           N1+
ATOM    297  NH2 ARG A  29      34.690  68.180  30.750  1.00  0.00           N  
ATOM    298  H   ARG A  29      41.060  63.530  28.170  1.00  0.00           H  
ATOM    299  HE  ARG A  29      36.300  67.880  28.810  1.00  0.00           H  
ATOM    300 1HH1 ARG A  29      35.850  65.250  31.350  1.00  0.00           H  
ATOM    301 2HH1 ARG A  29      34.310  65.980  31.760  1.00  0.00           H  
ATOM    302 1HH2 ARG A  29      34.760  68.980  30.170  1.00  0.00           H  
ATOM    303 2HH2 ARG A  29      34.320  68.380  31.660  1.00  0.00           H  
ATOM    304  N   GLN A  30      41.800  67.640  29.680  1.00  0.00           N  
ATOM    305  CA  GLN A  30      42.380  68.420  30.770  1.00  0.00           C  
ATOM    306  C   GLN A  30      41.650  68.290  32.110  1.00  0.00           C  
ATOM    307  O   GLN A  30      42.150  67.880  33.130  1.00  0.00           O  
ATOM    308  CB  GLN A  30      42.490  69.870  30.310  1.00  0.00           C  
ATOM    309  CG  GLN A  30      43.420  70.700  31.260  1.00  0.00           C  
ATOM    310  CD  GLN A  30      43.970  71.960  30.530  1.00  0.00           C  
ATOM    311  NE2 GLN A  30      43.170  73.030  30.390  1.00  0.00           N  
ATOM    312  OE1 GLN A  30      44.990  71.950  29.930  1.00  0.00           O  
ATOM    313  H   GLN A  30      41.730  68.230  28.880  1.00  0.00           H  
ATOM    314 1HE2 GLN A  30      42.260  72.970  30.780  1.00  0.00           H  
ATOM    315 2HE2 GLN A  30      43.310  73.780  29.750  1.00  0.00           H  
ATOM    316  N   GLU A  31      40.340  68.530  32.030  1.00  0.00           N  
ATOM    317  CA  GLU A  31      39.390  68.420  33.230  1.00  0.00           C  
ATOM    318  C   GLU A  31      39.260  67.060  33.920  1.00  0.00           C  
ATOM    319  O   GLU A  31      39.000  67.120  35.130  1.00  0.00           O  
ATOM    320  CB  GLU A  31      37.940  68.840  32.890  1.00  0.00           C  
ATOM    321  CG  GLU A  31      37.880  70.340  32.660  1.00  0.00           C  
ATOM    322  CD  GLU A  31      37.950  70.720  31.200  1.00  0.00           C  
ATOM    323  OE1 GLU A  31      39.070  70.670  30.570  1.00  0.00           O  
ATOM    324  OE2 GLU A  31      36.950  71.350  30.770  1.00  0.00           O1-
ATOM    325  H   GLU A  31      40.080  69.240  31.380  1.00  0.00           H  
ATOM    326  N   ASN A  32      39.620  65.960  33.260  1.00  0.00           N  
ATOM    327  CA  ASN A  32      39.610  64.660  34.030  1.00  0.00           C  
ATOM    328  C   ASN A  32      40.780  64.270  34.880  1.00  0.00           C  
ATOM    329  O   ASN A  32      40.650  63.640  35.980  1.00  0.00           O  
ATOM    330  CB  ASN A  32      39.220  63.610  33.050  1.00  0.00           C  
ATOM    331  CG  ASN A  32      37.830  63.700  32.470  1.00  0.00           C  
ATOM    332  ND2 ASN A  32      37.750  63.170  31.280  1.00  0.00           N  
ATOM    333  OD1 ASN A  32      36.980  64.450  32.900  1.00  0.00           O  
ATOM    334  H   ASN A  32      40.010  65.930  32.340  1.00  0.00           H  
ATOM    335 1HD2 ASN A  32      38.570  62.830  30.810  1.00  0.00           H  
ATOM    336 2HD2 ASN A  32      36.830  63.150  30.880  1.00  0.00           H  
ATOM    337  N   LYS A  33      41.930  64.760  34.450  1.00  0.00           N  
ATOM    338  CA  LYS A  33      43.250  64.080  34.840  1.00  0.00           C  
ATOM    339  C   LYS A  33      43.580  64.030  36.400  1.00  0.00           C  
ATOM    340  O   LYS A  33      44.240  63.050  36.850  1.00  0.00           O  
ATOM    341  CB  LYS A  33      44.410  64.900  34.190  1.00  0.00           C  
ATOM    342  CG  LYS A  33      44.440  64.810  32.660  1.00  0.00           C  
ATOM    343  CD  LYS A  33      45.780  65.330  32.070  1.00  0.00           C  
ATOM    344  CE  LYS A  33      45.880  64.810  30.620  1.00  0.00           C  
ATOM    345  NZ  LYS A  33      47.000  65.500  30.010  1.00  0.00           N1+
ATOM    346  H   LYS A  33      41.990  65.680  34.070  1.00  0.00           H  
ATOM    347  HZ1 LYS A  33      47.830  65.060  30.350  1.00  0.00           H  
ATOM    348  HZ2 LYS A  33      46.910  65.400  29.020  1.00  0.00           H  
ATOM    349  HZ3 LYS A  33      46.910  66.460  30.270  1.00  0.00           H  
ATOM    350  N   ASN A  34      43.020  64.890  37.240  1.00  0.00           N  
ATOM    351  CA  ASN A  34      43.200  64.780  38.690  1.00  0.00           C  
ATOM    352  C   ASN A  34      42.650  63.500  39.290  1.00  0.00           C  
ATOM    353  O   ASN A  34      43.110  63.110  40.350  1.00  0.00           O  
ATOM    354  CB  ASN A  34      42.810  66.100  39.420  1.00  0.00           C  
ATOM    355  CG  ASN A  34      41.250  66.400  39.420  1.00  0.00           C  
ATOM    356  ND2 ASN A  34      40.850  67.630  39.460  1.00  0.00           N  
ATOM    357  OD1 ASN A  34      40.400  65.470  39.560  1.00  0.00           O  
ATOM    358  H   ASN A  34      42.420  65.630  36.920  1.00  0.00           H  
ATOM    359 1HD2 ASN A  34      41.510  68.380  39.340  1.00  0.00           H  
ATOM    360 2HD2 ASN A  34      39.890  67.860  39.340  1.00  0.00           H  
ATOM    361  N   LYS A  35      41.790  62.770  38.570  1.00  0.00           N  
ATOM    362  CA  LYS A  35      41.480  61.350  38.800  1.00  0.00           C  
ATOM    363  C   LYS A  35      42.480  60.250  38.210  1.00  0.00           C  
ATOM    364  O   LYS A  35      42.400  59.040  38.490  1.00  0.00           O  
ATOM    365  CB  LYS A  35      40.110  60.960  38.250  1.00  0.00           C  
ATOM    366  CG  LYS A  35      39.020  61.730  39.010  1.00  0.00           C  
ATOM    367  CD  LYS A  35      38.030  62.420  38.050  1.00  0.00           C  
ATOM    368  CE  LYS A  35      37.280  63.610  38.730  1.00  0.00           C  
ATOM    369  NZ  LYS A  35      36.430  63.250  39.800  1.00  0.00           N1+
ATOM    370  H   LYS A  35      41.410  63.190  37.750  1.00  0.00           H  
ATOM    371  HZ1 LYS A  35      35.780  62.560  39.490  1.00  0.00           H  
ATOM    372  HZ2 LYS A  35      36.880  62.940  40.640  1.00  0.00           H  
ATOM    373  HZ3 LYS A  35      35.940  64.070  40.100  1.00  0.00           H  
ATOM    374  N   ASN A  36      43.400  60.640  37.320  1.00  0.00           N  
ATOM    375  CA  ASN A  36      44.440  59.700  36.890  1.00  0.00           C  
ATOM    376  C   ASN A  36      45.790  59.720  37.750  1.00  0.00           C  
ATOM    377  O   ASN A  36      46.190  60.760  38.190  1.00  0.00           O  
ATOM    378  CB  ASN A  36      44.810  60.110  35.440  1.00  0.00           C  
ATOM    379  CG  ASN A  36      43.790  59.950  34.370  1.00  0.00           C  
ATOM    380  ND2 ASN A  36      43.950  60.630  33.270  1.00  0.00           N  
ATOM    381  OD1 ASN A  36      42.800  59.210  34.460  1.00  0.00           O  
ATOM    382  H   ASN A  36      43.680  61.580  37.130  1.00  0.00           H  
ATOM    383 1HD2 ASN A  36      44.770  61.200  33.200  1.00  0.00           H  
ATOM    384 2HD2 ASN A  36      43.260  60.540  32.550  1.00  0.00           H  
ATOM    385  N   ARG A  37      46.610  58.680  37.490  1.00  0.00           N  
ATOM    386  CA  ARG A  37      47.720  58.430  38.440  1.00  0.00           C  
ATOM    387  C   ARG A  37      49.060  58.360  37.660  1.00  0.00           C  
ATOM    388  O   ARG A  37      50.050  58.930  38.140  1.00  0.00           O  
ATOM    389  CB  ARG A  37      47.450  57.170  39.290  1.00  0.00           C  
ATOM    390  CG  ARG A  37      48.510  57.060  40.430  1.00  0.00           C  
ATOM    391  CD  ARG A  37      48.150  55.750  41.240  1.00  0.00           C  
ATOM    392  NE  ARG A  37      48.790  55.730  42.640  1.00  0.00           N  
ATOM    393  CZ  ARG A  37      48.260  55.430  43.840  1.00  0.00           C  
ATOM    394  NH1 ARG A  37      46.950  55.140  43.840  1.00  0.00           N1+
ATOM    395  NH2 ARG A  37      48.840  55.730  45.000  1.00  0.00           N  
ATOM    396  H   ARG A  37      46.360  57.920  36.890  1.00  0.00           H  
ATOM    397  HE  ARG A  37      49.770  55.930  42.560  1.00  0.00           H  
ATOM    398 1HH1 ARG A  37      46.430  55.070  42.990  1.00  0.00           H  
ATOM    399 2HH1 ARG A  37      46.390  55.360  44.640  1.00  0.00           H  
ATOM    400 1HH2 ARG A  37      49.720  56.190  45.100  1.00  0.00           H  
ATOM    401 2HH2 ARG A  37      48.350  55.660  45.870  1.00  0.00           H  
ATOM    402  N   TYR A  38      49.020  57.770  36.450  1.00  0.00           N  
ATOM    403  CA  TYR A  38      50.210  57.570  35.700  1.00  0.00           C  
ATOM    404  C   TYR A  38      49.900  58.060  34.250  1.00  0.00           C  
ATOM    405  O   TYR A  38      49.030  57.510  33.570  1.00  0.00           O  
ATOM    406  CB  TYR A  38      50.820  56.200  35.660  1.00  0.00           C  
ATOM    407  CG  TYR A  38      51.250  55.650  37.070  1.00  0.00           C  
ATOM    408  CD1 TYR A  38      52.560  55.180  37.310  1.00  0.00           C  
ATOM    409  CD2 TYR A  38      50.200  54.980  37.810  1.00  0.00           C  
ATOM    410  CE1 TYR A  38      52.880  54.190  38.200  1.00  0.00           C  
ATOM    411  CE2 TYR A  38      50.500  53.920  38.640  1.00  0.00           C  
ATOM    412  CZ  TYR A  38      51.810  53.530  38.840  1.00  0.00           C  
ATOM    413  OH  TYR A  38      52.090  52.610  39.810  1.00  0.00           O  
ATOM    414  H   TYR A  38      48.160  57.400  36.120  1.00  0.00           H  
ATOM    415  HD1 TYR A  38      53.310  55.650  36.670  1.00  0.00           H  
ATOM    416  HD2 TYR A  38      49.160  55.270  37.670  1.00  0.00           H  
ATOM    417  HE1 TYR A  38      53.920  54.060  38.500  1.00  0.00           H  
ATOM    418  HE2 TYR A  38      49.710  53.300  39.080  1.00  0.00           H  
ATOM    419  HH  TYR A  38      51.210  52.240  40.090  1.00  0.00           H  
ATOM    420  N   LYS A  39      50.930  58.660  33.670  1.00  0.00           N  
ATOM    421  CA  LYS A  39      50.850  59.340  32.340  1.00  0.00           C  
ATOM    422  C   LYS A  39      50.750  58.550  31.060  1.00  0.00           C  
ATOM    423  O   LYS A  39      49.780  58.850  30.300  1.00  0.00           O  
ATOM    424  CB  LYS A  39      52.080  60.310  32.310  1.00  0.00           C  
ATOM    425  CG  LYS A  39      53.550  59.770  32.330  1.00  0.00           C  
ATOM    426  CD  LYS A  39      54.730  60.750  32.240  1.00  0.00           C  
ATOM    427  CE  LYS A  39      56.020  59.910  31.990  1.00  0.00           C  
ATOM    428  NZ  LYS A  39      57.180  60.820  31.980  1.00  0.00           N1+
ATOM    429  H   LYS A  39      51.810  58.670  34.150  1.00  0.00           H  
ATOM    430  HZ1 LYS A  39      57.320  61.370  31.160  1.00  0.00           H  
ATOM    431  HZ2 LYS A  39      57.090  61.480  32.720  1.00  0.00           H  
ATOM    432  HZ3 LYS A  39      57.970  60.260  32.250  1.00  0.00           H  
ATOM    433  N   ASN A  40      51.340  57.340  31.050  1.00  0.00           N  
ATOM    434  CA  ASN A  40      51.280  56.470  29.870  1.00  0.00           C  
ATOM    435  C   ASN A  40      49.910  55.820  29.830  1.00  0.00           C  
ATOM    436  O   ASN A  40      49.580  55.190  28.800  1.00  0.00           O  
ATOM    437  CB  ASN A  40      52.440  55.490  29.850  1.00  0.00           C  
ATOM    438  CG  ASN A  40      52.630  54.500  30.990  1.00  0.00           C  
ATOM    439  ND2 ASN A  40      53.410  53.490  30.650  1.00  0.00           N  
ATOM    440  OD1 ASN A  40      52.310  54.640  32.190  1.00  0.00           O  
ATOM    441  H   ASN A  40      51.640  56.870  31.880  1.00  0.00           H  
ATOM    442 1HD2 ASN A  40      53.850  53.480  29.750  1.00  0.00           H  
ATOM    443 2HD2 ASN A  40      53.110  52.700  31.190  1.00  0.00           H  
ATOM    444  N   ILE A  41      49.260  55.620  30.950  1.00  0.00           N  
ATOM    445  CA  ILE A  41      47.990  54.800  31.060  1.00  0.00           C  
ATOM    446  C   ILE A  41      46.810  55.600  30.470  1.00  0.00           C  
ATOM    447  O   ILE A  41      46.590  56.730  30.820  1.00  0.00           O  
ATOM    448  CB  ILE A  41      47.790  54.260  32.510  1.00  0.00           C  
ATOM    449  CG1 ILE A  41      48.940  53.640  33.240  1.00  0.00           C  
ATOM    450  CG2 ILE A  41      46.660  53.200  32.480  1.00  0.00           C  
ATOM    451  CD  ILE A  41      49.620  52.530  32.450  1.00  0.00           C  
ATOM    452  H   ILE A  41      49.500  56.030  31.820  1.00  0.00           H  
ATOM    453  N   LEU A  42      46.210  54.880  29.490  1.00  0.00           N  
ATOM    454  CA  LEU A  42      44.900  55.270  28.870  1.00  0.00           C  
ATOM    455  C   LEU A  42      43.780  54.230  28.850  1.00  0.00           C  
ATOM    456  O   LEU A  42      43.960  53.110  28.380  1.00  0.00           O  
ATOM    457  CB  LEU A  42      45.030  55.910  27.490  1.00  0.00           C  
ATOM    458  CG  LEU A  42      45.470  57.400  27.600  1.00  0.00           C  
ATOM    459  CD1 LEU A  42      46.980  57.510  27.700  1.00  0.00           C  
ATOM    460  CD2 LEU A  42      44.890  58.250  26.400  1.00  0.00           C  
ATOM    461  H   LEU A  42      46.540  53.960  29.260  1.00  0.00           H  
ATOM    462  N   PRO A  43      42.690  54.550  29.540  1.00  0.00           N  
ATOM    463  CA  PRO A  43      41.410  53.800  29.440  1.00  0.00           C  
ATOM    464  C   PRO A  43      40.690  54.030  28.080  1.00  0.00           C  
ATOM    465  O   PRO A  43      40.770  55.140  27.630  1.00  0.00           O  
ATOM    466  CB  PRO A  43      40.580  54.270  30.630  1.00  0.00           C  
ATOM    467  CG  PRO A  43      41.080  55.680  30.880  1.00  0.00           C  
ATOM    468  CD  PRO A  43      42.590  55.570  30.640  1.00  0.00           C  
ATOM    469  N   PHE A  44      39.820  53.060  27.670  1.00  0.00           N  
ATOM    470  CA  PHE A  44      38.970  53.190  26.460  1.00  0.00           C  
ATOM    471  C   PHE A  44      37.550  53.670  26.630  1.00  0.00           C  
ATOM    472  O   PHE A  44      36.750  53.020  27.340  1.00  0.00           O  
ATOM    473  CB  PHE A  44      38.960  51.850  25.690  1.00  0.00           C  
ATOM    474  CG  PHE A  44      40.370  51.340  25.290  1.00  0.00           C  
ATOM    475  CD1 PHE A  44      41.360  52.170  24.760  1.00  0.00           C  
ATOM    476  CD2 PHE A  44      40.550  49.970  25.260  1.00  0.00           C  
ATOM    477  CE1 PHE A  44      42.580  51.530  24.340  1.00  0.00           C  
ATOM    478  CE2 PHE A  44      41.650  49.410  24.690  1.00  0.00           C  
ATOM    479  CZ  PHE A  44      42.670  50.160  24.170  1.00  0.00           C  
ATOM    480  H   PHE A  44      39.560  52.300  28.250  1.00  0.00           H  
ATOM    481  HD1 PHE A  44      41.100  53.130  24.320  1.00  0.00           H  
ATOM    482  HD2 PHE A  44      39.690  49.300  25.370  1.00  0.00           H  
ATOM    483  HE1 PHE A  44      43.400  52.150  24.000  1.00  0.00           H  
ATOM    484  HE2 PHE A  44      41.490  48.370  24.410  1.00  0.00           H  
ATOM    485  HZ  PHE A  44      43.500  49.610  23.740  1.00  0.00           H  
ATOM    486  N   ASP A  45      37.200  54.460  25.640  1.00  0.00           N  
ATOM    487  CA  ASP A  45      35.890  55.150  25.700  1.00  0.00           C  
ATOM    488  C   ASP A  45      34.670  54.180  25.560  1.00  0.00           C  
ATOM    489  O   ASP A  45      33.800  54.420  26.380  1.00  0.00           O  
ATOM    490  CB  ASP A  45      35.740  56.370  24.720  1.00  0.00           C  
ATOM    491  CG  ASP A  45      36.750  57.510  24.660  1.00  0.00           C  
ATOM    492  OD1 ASP A  45      37.070  58.060  25.720  1.00  0.00           O  
ATOM    493  OD2 ASP A  45      36.940  58.020  23.600  1.00  0.00           O1-
ATOM    494  H   ASP A  45      37.780  54.700  24.860  1.00  0.00           H  
ATOM    495  N   HIS A  46      34.750  53.100  24.700  1.00  0.00           N  
ATOM    496  CA  HIS A  46      33.640  52.120  24.510  1.00  0.00           C  
ATOM    497  C   HIS A  46      33.330  51.380  25.800  1.00  0.00           C  
ATOM    498  O   HIS A  46      32.360  51.820  26.470  1.00  0.00           O  
ATOM    499  CB  HIS A  46      33.910  51.130  23.310  1.00  0.00           C  
ATOM    500  CG  HIS A  46      35.150  50.190  23.340  1.00  0.00           C  
ATOM    501  CD2 HIS A  46      35.180  49.000  22.820  1.00  0.00           C  
ATOM    502  ND1 HIS A  46      36.280  50.430  24.030  1.00  0.00           N  
ATOM    503  CE1 HIS A  46      37.000  49.320  23.940  1.00  0.00           C  
ATOM    504  NE2 HIS A  46      36.290  48.450  23.170  1.00  0.00           N  
ATOM    505  H   HIS A  46      35.560  53.020  24.110  1.00  0.00           H  
ATOM    506  HD2 HIS A  46      34.340  48.640  22.220  1.00  0.00           H  
ATOM    507  HE1 HIS A  46      38.070  49.310  24.120  1.00  0.00           H  
ATOM    508  HE2 HIS A  46      36.530  47.540  22.820  1.00  0.00           H  
ATOM    509  N   THR A  47      34.250  50.550  26.280  1.00  0.00           N  
ATOM    510  CA  THR A  47      34.050  49.790  27.520  1.00  0.00           C  
ATOM    511  C   THR A  47      34.000  50.540  28.850  1.00  0.00           C  
ATOM    512  O   THR A  47      33.630  49.920  29.830  1.00  0.00           O  
ATOM    513  CB  THR A  47      35.060  48.670  27.540  1.00  0.00           C  
ATOM    514  CG2 THR A  47      34.960  47.750  26.380  1.00  0.00           C  
ATOM    515  OG1 THR A  47      36.370  49.210  27.570  1.00  0.00           O  
ATOM    516  H   THR A  47      35.090  50.420  25.750  1.00  0.00           H  
ATOM    517  HG1 THR A  47      37.050  48.520  27.340  1.00  0.00           H  
ATOM    518  N   ARG A  48      34.310  51.900  28.920  1.00  0.00           N  
ATOM    519  CA  ARG A  48      34.380  52.590  30.250  1.00  0.00           C  
ATOM    520  C   ARG A  48      33.050  52.580  31.040  1.00  0.00           C  
ATOM    521  O   ARG A  48      31.970  52.550  30.520  1.00  0.00           O  
ATOM    522  CB  ARG A  48      34.910  53.940  30.130  1.00  0.00           C  
ATOM    523  CG  ARG A  48      33.870  54.850  29.360  1.00  0.00           C  
ATOM    524  CD  ARG A  48      34.370  56.330  29.370  1.00  0.00           C  
ATOM    525  NE  ARG A  48      34.090  56.950  30.660  1.00  0.00           N  
ATOM    526  CZ  ARG A  48      33.550  58.200  30.790  1.00  0.00           C  
ATOM    527  NH1 ARG A  48      33.060  58.780  29.700  1.00  0.00           N1+
ATOM    528  NH2 ARG A  48      33.290  58.790  31.940  1.00  0.00           N  
ATOM    529  H   ARG A  48      34.600  52.360  28.080  1.00  0.00           H  
ATOM    530  HE  ARG A  48      34.350  56.430  31.470  1.00  0.00           H  
ATOM    531 1HH1 ARG A  48      33.200  58.360  28.800  1.00  0.00           H  
ATOM    532 2HH1 ARG A  48      32.400  59.530  29.760  1.00  0.00           H  
ATOM    533 1HH2 ARG A  48      33.410  58.220  32.750  1.00  0.00           H  
ATOM    534 2HH2 ARG A  48      33.160  59.780  31.900  1.00  0.00           H  
ATOM    535  N   VAL A  49      33.270  52.220  32.280  1.00  0.00           N  
ATOM    536  CA  VAL A  49      32.210  52.150  33.340  1.00  0.00           C  
ATOM    537  C   VAL A  49      31.930  53.620  33.670  1.00  0.00           C  
ATOM    538  O   VAL A  49      32.830  54.420  33.790  1.00  0.00           O  
ATOM    539  CB  VAL A  49      32.600  51.360  34.600  1.00  0.00           C  
ATOM    540  CG1 VAL A  49      31.390  51.260  35.460  1.00  0.00           C  
ATOM    541  CG2 VAL A  49      33.190  50.060  34.170  1.00  0.00           C  
ATOM    542  H   VAL A  49      34.180  52.060  32.660  1.00  0.00           H  
ATOM    543  N   VAL A  50      30.630  53.990  33.700  1.00  0.00           N  
ATOM    544  CA  VAL A  50      30.200  55.370  34.020  1.00  0.00           C  
ATOM    545  C   VAL A  50      29.510  55.420  35.370  1.00  0.00           C  
ATOM    546  O   VAL A  50      28.650  54.650  35.830  1.00  0.00           O  
ATOM    547  CB  VAL A  50      29.430  56.020  32.820  1.00  0.00           C  
ATOM    548  CG1 VAL A  50      30.390  56.380  31.640  1.00  0.00           C  
ATOM    549  CG2 VAL A  50      28.230  55.290  32.360  1.00  0.00           C  
ATOM    550  H   VAL A  50      29.940  53.260  33.650  1.00  0.00           H  
ATOM    551  N   LEU A  51      29.860  56.550  35.970  1.00  0.00           N  
ATOM    552  CA  LEU A  51      29.350  57.080  37.180  1.00  0.00           C  
ATOM    553  C   LEU A  51      28.160  57.980  37.140  1.00  0.00           C  
ATOM    554  O   LEU A  51      28.230  59.050  36.570  1.00  0.00           O  
ATOM    555  CB  LEU A  51      30.300  57.800  38.090  1.00  0.00           C  
ATOM    556  CG  LEU A  51      31.390  56.820  38.540  1.00  0.00           C  
ATOM    557  CD1 LEU A  51      32.340  57.750  39.290  1.00  0.00           C  
ATOM    558  CD2 LEU A  51      30.810  55.720  39.400  1.00  0.00           C  
ATOM    559  H   LEU A  51      30.430  57.260  35.540  1.00  0.00           H  
ATOM    560  N   HIS A  52      26.990  57.410  37.570  1.00  0.00           N  
ATOM    561  CA  HIS A  52      25.700  58.170  37.730  1.00  0.00           C  
ATOM    562  C   HIS A  52      25.670  59.120  38.920  1.00  0.00           C  
ATOM    563  O   HIS A  52      26.250  58.850  39.960  1.00  0.00           O  
ATOM    564  CB  HIS A  52      24.540  57.230  37.810  1.00  0.00           C  
ATOM    565  CG  HIS A  52      24.190  56.470  36.520  1.00  0.00           C  
ATOM    566  CD2 HIS A  52      24.860  55.490  36.030  1.00  0.00           C  
ATOM    567  ND1 HIS A  52      23.130  56.660  35.740  1.00  0.00           N  
ATOM    568  CE1 HIS A  52      23.150  55.690  34.820  1.00  0.00           C  
ATOM    569  NE2 HIS A  52      24.230  54.960  35.010  1.00  0.00           N  
ATOM    570  H   HIS A  52      26.980  56.440  37.820  1.00  0.00           H  
ATOM    571  HD2 HIS A  52      25.810  55.090  36.380  1.00  0.00           H  
ATOM    572  HE1 HIS A  52      22.410  55.460  34.050  1.00  0.00           H  
ATOM    573  HE2 HIS A  52      24.700  54.300  34.420  1.00  0.00           H  
ATOM    574  N   ASP A  53      25.050  60.260  38.730  1.00  0.00           N  
ATOM    575  CA  ASP A  53      24.860  61.330  39.700  1.00  0.00           C  
ATOM    576  C   ASP A  53      26.090  62.120  40.190  1.00  0.00           C  
ATOM    577  O   ASP A  53      27.090  62.050  39.500  1.00  0.00           O  
ATOM    578  CB  ASP A  53      24.060  60.750  40.910  1.00  0.00           C  
ATOM    579  CG  ASP A  53      23.030  61.690  41.430  1.00  0.00           C  
ATOM    580  OD1 ASP A  53      21.870  61.720  40.930  1.00  0.00           O  
ATOM    581  OD2 ASP A  53      23.360  62.470  42.350  1.00  0.00           O1-
ATOM    582  H   ASP A  53      24.580  60.460  37.870  1.00  0.00           H  
ATOM    583  N   GLY A  54      26.010  62.910  41.260  1.00  0.00           N  
ATOM    584  CA  GLY A  54      27.150  63.530  41.960  1.00  0.00           C  
ATOM    585  C   GLY A  54      27.010  64.990  42.310  1.00  0.00           C  
ATOM    586  O   GLY A  54      25.990  65.600  41.970  1.00  0.00           O  
ATOM    587  H   GLY A  54      25.160  63.180  41.710  1.00  0.00           H  
ATOM    588  N   ASP A  55      27.950  65.500  43.190  1.00  0.00           N  
ATOM    589  CA  ASP A  55      27.940  66.880  43.650  1.00  0.00           C  
ATOM    590  C   ASP A  55      28.530  67.990  42.700  1.00  0.00           C  
ATOM    591  O   ASP A  55      29.520  67.840  42.080  1.00  0.00           O  
ATOM    592  CB  ASP A  55      28.830  66.820  44.900  1.00  0.00           C  
ATOM    593  CG  ASP A  55      28.890  68.170  45.700  1.00  0.00           C  
ATOM    594  OD1 ASP A  55      27.970  68.400  46.520  1.00  0.00           O  
ATOM    595  OD2 ASP A  55      29.700  69.050  45.330  1.00  0.00           O1-
ATOM    596  H   ASP A  55      28.660  64.880  43.520  1.00  0.00           H  
ATOM    597  N   PRO A  56      27.730  68.960  42.380  1.00  0.00           N  
ATOM    598  CA  PRO A  56      28.040  70.020  41.390  1.00  0.00           C  
ATOM    599  C   PRO A  56      29.370  70.790  41.570  1.00  0.00           C  
ATOM    600  O   PRO A  56      29.890  71.460  40.680  1.00  0.00           O  
ATOM    601  CB  PRO A  56      26.830  70.950  41.650  1.00  0.00           C  
ATOM    602  CG  PRO A  56      25.730  70.000  41.840  1.00  0.00           C  
ATOM    603  CD  PRO A  56      26.340  68.920  42.690  1.00  0.00           C  
ATOM    604  N   ASN A  57      29.970  70.770  42.750  1.00  0.00           N  
ATOM    605  CA  ASN A  57      31.190  71.560  43.110  1.00  0.00           C  
ATOM    606  C   ASN A  57      32.480  71.010  42.520  1.00  0.00           C  
ATOM    607  O   ASN A  57      33.450  71.700  42.200  1.00  0.00           O  
ATOM    608  CB  ASN A  57      31.350  71.670  44.610  1.00  0.00           C  
ATOM    609  CG  ASN A  57      30.150  72.450  45.210  1.00  0.00           C  
ATOM    610  ND2 ASN A  57      29.230  71.750  45.850  1.00  0.00           N  
ATOM    611  OD1 ASN A  57      30.220  73.670  45.220  1.00  0.00           O  
ATOM    612  H   ASN A  57      29.620  70.220  43.510  1.00  0.00           H  
ATOM    613 1HD2 ASN A  57      29.230  70.760  46.000  1.00  0.00           H  
ATOM    614 2HD2 ASN A  57      28.350  72.140  46.130  1.00  0.00           H  
ATOM    615  N   GLU A  58      32.490  69.690  42.460  1.00  0.00           N  
ATOM    616  CA  GLU A  58      33.530  68.960  41.740  1.00  0.00           C  
ATOM    617  C   GLU A  58      33.410  69.050  40.200  1.00  0.00           C  
ATOM    618  O   GLU A  58      32.370  68.750  39.670  1.00  0.00           O  
ATOM    619  CB  GLU A  58      33.580  67.540  42.300  1.00  0.00           C  
ATOM    620  CG  GLU A  58      34.050  66.380  41.360  1.00  0.00           C  
ATOM    621  CD  GLU A  58      35.540  66.420  41.220  1.00  0.00           C  
ATOM    622  OE1 GLU A  58      36.210  66.130  42.190  1.00  0.00           O  
ATOM    623  OE2 GLU A  58      36.110  66.680  40.090  1.00  0.00           O1-
ATOM    624  H   GLU A  58      31.700  69.090  42.560  1.00  0.00           H  
ATOM    625  N   PRO A  59      34.420  69.550  39.550  1.00  0.00           N  
ATOM    626  CA  PRO A  59      34.480  69.720  38.080  1.00  0.00           C  
ATOM    627  C   PRO A  59      34.040  68.550  37.120  1.00  0.00           C  
ATOM    628  O   PRO A  59      33.480  68.750  36.030  1.00  0.00           O  
ATOM    629  CB  PRO A  59      35.980  70.070  37.800  1.00  0.00           C  
ATOM    630  CG  PRO A  59      36.370  70.910  39.070  1.00  0.00           C  
ATOM    631  CD  PRO A  59      35.490  70.350  40.230  1.00  0.00           C  
ATOM    632  N   VAL A  60      34.180  67.310  37.660  1.00  0.00           N  
ATOM    633  CA  VAL A  60      33.880  66.120  36.830  1.00  0.00           C  
ATOM    634  C   VAL A  60      33.350  65.030  37.790  1.00  0.00           C  
ATOM    635  O   VAL A  60      34.160  64.350  38.470  1.00  0.00           O  
ATOM    636  CB  VAL A  60      35.140  65.670  36.050  1.00  0.00           C  
ATOM    637  CG1 VAL A  60      35.150  64.150  35.650  1.00  0.00           C  
ATOM    638  CG2 VAL A  60      35.380  66.630  34.930  1.00  0.00           C  
ATOM    639  H   VAL A  60      34.750  67.110  38.450  1.00  0.00           H  
ATOM    640  N   SER A  61      32.090  64.770  37.680  1.00  0.00           N  
ATOM    641  CA  SER A  61      31.420  63.650  38.420  1.00  0.00           C  
ATOM    642  C   SER A  61      31.300  62.270  37.760  1.00  0.00           C  
ATOM    643  O   SER A  61      30.960  61.250  38.400  1.00  0.00           O  
ATOM    644  CB  SER A  61      30.070  64.020  38.920  1.00  0.00           C  
ATOM    645  OG  SER A  61      30.300  64.930  39.990  1.00  0.00           O  
ATOM    646  H   SER A  61      31.490  65.520  37.390  1.00  0.00           H  
ATOM    647  HG  SER A  61      30.810  64.460  40.710  1.00  0.00           H  
ATOM    648  N   ASP A  62      31.730  62.110  36.470  1.00  0.00           N  
ATOM    649  CA  ASP A  62      31.440  60.880  35.720  1.00  0.00           C  
ATOM    650  C   ASP A  62      32.590  59.930  35.270  1.00  0.00           C  
ATOM    651  O   ASP A  62      32.390  58.830  34.670  1.00  0.00           O  
ATOM    652  CB  ASP A  62      30.400  61.120  34.620  1.00  0.00           C  
ATOM    653  CG  ASP A  62      31.000  62.070  33.520  1.00  0.00           C  
ATOM    654  OD1 ASP A  62      31.710  63.070  33.750  1.00  0.00           O  
ATOM    655  OD2 ASP A  62      30.620  61.760  32.400  1.00  0.00           O1-
ATOM    656  H   ASP A  62      31.890  62.890  35.870  1.00  0.00           H  
ATOM    657  N   TYR A  63      33.760  60.590  35.300  1.00  0.00           N  
ATOM    658  CA  TYR A  63      34.970  59.810  34.880  1.00  0.00           C  
ATOM    659  C   TYR A  63      35.800  59.140  35.990  1.00  0.00           C  
ATOM    660  O   TYR A  63      36.280  59.750  36.960  1.00  0.00           O  
ATOM    661  CB  TYR A  63      35.860  60.650  33.920  1.00  0.00           C  
ATOM    662  CG  TYR A  63      37.240  60.110  33.400  1.00  0.00           C  
ATOM    663  CD1 TYR A  63      37.510  59.220  32.330  1.00  0.00           C  
ATOM    664  CD2 TYR A  63      38.320  60.520  34.180  1.00  0.00           C  
ATOM    665  CE1 TYR A  63      38.850  58.810  32.060  1.00  0.00           C  
ATOM    666  CE2 TYR A  63      39.630  60.190  33.860  1.00  0.00           C  
ATOM    667  CZ  TYR A  63      39.860  59.300  32.830  1.00  0.00           C  
ATOM    668  OH  TYR A  63      41.110  59.090  32.380  1.00  0.00           O  
ATOM    669  H   TYR A  63      33.830  61.590  35.280  1.00  0.00           H  
ATOM    670  HD1 TYR A  63      36.810  59.030  31.520  1.00  0.00           H  
ATOM    671  HD2 TYR A  63      38.200  61.070  35.110  1.00  0.00           H  
ATOM    672  HE1 TYR A  63      39.050  58.260  31.140  1.00  0.00           H  
ATOM    673  HE2 TYR A  63      40.450  60.560  34.470  1.00  0.00           H  
ATOM    674  HH  TYR A  63      41.570  59.080  33.270  1.00  0.00           H  
ATOM    675  N   ILE A  64      36.380  58.070  35.510  1.00  0.00           N  
ATOM    676  CA  ILE A  64      37.300  57.180  36.240  1.00  0.00           C  
ATOM    677  C   ILE A  64      37.830  56.140  35.270  1.00  0.00           C  
ATOM    678  O   ILE A  64      37.100  55.690  34.400  1.00  0.00           O  
ATOM    679  CB  ILE A  64      36.480  56.700  37.470  1.00  0.00           C  
ATOM    680  CG1 ILE A  64      37.500  55.990  38.430  1.00  0.00           C  
ATOM    681  CG2 ILE A  64      35.170  55.910  37.100  1.00  0.00           C  
ATOM    682  CD  ILE A  64      36.920  55.470  39.780  1.00  0.00           C  
ATOM    683  H   ILE A  64      36.050  57.690  34.640  1.00  0.00           H  
ATOM    684  N   ASN A  65      39.070  55.950  35.370  1.00  0.00           N  
ATOM    685  CA  ASN A  65      39.860  54.890  34.670  1.00  0.00           C  
ATOM    686  C   ASN A  65      39.320  53.470  35.090  1.00  0.00           C  
ATOM    687  O   ASN A  65      39.660  53.120  36.240  1.00  0.00           O  
ATOM    688  CB  ASN A  65      41.400  55.100  34.950  1.00  0.00           C  
ATOM    689  CG  ASN A  65      42.250  53.910  34.610  1.00  0.00           C  
ATOM    690  ND2 ASN A  65      43.420  53.800  35.250  1.00  0.00           N  
ATOM    691  OD1 ASN A  65      41.970  53.130  33.740  1.00  0.00           O  
ATOM    692  H   ASN A  65      39.630  56.610  35.860  1.00  0.00           H  
ATOM    693 1HD2 ASN A  65      43.750  54.500  35.880  1.00  0.00           H  
ATOM    694 2HD2 ASN A  65      44.110  53.080  35.130  1.00  0.00           H  
ATOM    695  N   ALA A  66      38.260  53.000  34.380  1.00  0.00           N  
ATOM    696  CA  ALA A  66      37.470  51.780  34.620  1.00  0.00           C  
ATOM    697  C   ALA A  66      36.730  51.370  33.410  1.00  0.00           C  
ATOM    698  O   ALA A  66      35.760  52.070  33.060  1.00  0.00           O  
ATOM    699  CB  ALA A  66      36.420  52.060  35.690  1.00  0.00           C  
ATOM    700  H   ALA A  66      37.930  53.600  33.650  1.00  0.00           H  
ATOM    701  N   ASN A  67      36.900  50.030  33.200  1.00  0.00           N  
ATOM    702  CA  ASN A  67      36.580  49.400  31.880  1.00  0.00           C  
ATOM    703  C   ASN A  67      36.120  48.010  32.080  1.00  0.00           C  
ATOM    704  O   ASN A  67      36.820  47.250  32.740  1.00  0.00           O  
ATOM    705  CB  ASN A  67      37.830  49.470  30.920  1.00  0.00           C  
ATOM    706  CG  ASN A  67      38.050  50.790  30.240  1.00  0.00           C  
ATOM    707  ND2 ASN A  67      37.400  50.940  29.150  1.00  0.00           N  
ATOM    708  OD1 ASN A  67      38.500  51.770  30.880  1.00  0.00           O  
ATOM    709  H   ASN A  67      37.390  49.430  33.840  1.00  0.00           H  
ATOM    710 1HD2 ASN A  67      36.930  50.250  28.610  1.00  0.00           H  
ATOM    711 2HD2 ASN A  67      37.370  51.930  29.010  1.00  0.00           H  
ATOM    712  N   ILE A  68      35.000  47.600  31.380  1.00  0.00           N  
ATOM    713  CA  ILE A  68      34.500  46.250  31.570  1.00  0.00           C  
ATOM    714  C   ILE A  68      35.310  45.220  30.760  1.00  0.00           C  
ATOM    715  O   ILE A  68      35.900  45.540  29.760  1.00  0.00           O  
ATOM    716  CB  ILE A  68      32.970  46.180  31.440  1.00  0.00           C  
ATOM    717  CG1 ILE A  68      32.300  46.730  30.120  1.00  0.00           C  
ATOM    718  CG2 ILE A  68      32.240  46.690  32.670  1.00  0.00           C  
ATOM    719  CD  ILE A  68      32.550  46.020  28.790  1.00  0.00           C  
ATOM    720  H   ILE A  68      34.490  48.190  30.750  1.00  0.00           H  
ATOM    721  N   ILE A  69      35.440  44.030  31.350  1.00  0.00           N  
ATOM    722  CA  ILE A  69      35.810  42.810  30.620  1.00  0.00           C  
ATOM    723  C   ILE A  69      34.640  41.780  30.550  1.00  0.00           C  
ATOM    724  O   ILE A  69      33.970  41.380  31.540  1.00  0.00           O  
ATOM    725  CB  ILE A  69      36.980  41.980  31.280  1.00  0.00           C  
ATOM    726  CG1 ILE A  69      38.090  42.970  31.770  1.00  0.00           C  
ATOM    727  CG2 ILE A  69      37.540  40.990  30.260  1.00  0.00           C  
ATOM    728  CD  ILE A  69      38.660  44.060  30.930  1.00  0.00           C  
ATOM    729  H   ILE A  69      35.310  43.900  32.330  1.00  0.00           H  
ATOM    730  N   MET A  70      34.420  41.390  29.300  1.00  0.00           N  
ATOM    731  CA  MET A  70      33.310  40.440  29.100  1.00  0.00           C  
ATOM    732  C   MET A  70      33.660  39.210  28.270  1.00  0.00           C  
ATOM    733  O   MET A  70      34.120  39.300  27.090  1.00  0.00           O  
ATOM    734  CB  MET A  70      32.150  41.140  28.410  1.00  0.00           C  
ATOM    735  CG  MET A  70      31.350  42.250  29.090  1.00  0.00           C  
ATOM    736  SD  MET A  70      29.920  42.890  28.110  1.00  0.00           S  
ATOM    737  CE  MET A  70      29.380  44.110  29.340  1.00  0.00           C  
ATOM    738  H   MET A  70      34.910  41.660  28.470  1.00  0.00           H  
ATOM    739  N   PRO A  71      33.200  38.050  28.770  1.00  0.00           N  
ATOM    740  CA  PRO A  71      33.130  36.790  27.970  1.00  0.00           C  
ATOM    741  C   PRO A  71      32.260  36.830  26.670  1.00  0.00           C  
ATOM    742  O   PRO A  71      32.720  36.420  25.630  1.00  0.00           O  
ATOM    743  CB  PRO A  71      32.790  35.750  29.060  1.00  0.00           C  
ATOM    744  CG  PRO A  71      33.100  36.380  30.390  1.00  0.00           C  
ATOM    745  CD  PRO A  71      32.950  37.860  30.220  1.00  0.00           C  
ATOM    746  N   GLU A  72      31.030  37.290  26.840  1.00  0.00           N  
ATOM    747  CA  GLU A  72      30.000  37.300  25.740  1.00  0.00           C  
ATOM    748  C   GLU A  72      29.480  38.750  25.370  1.00  0.00           C  
ATOM    749  O   GLU A  72      29.770  39.700  26.090  1.00  0.00           O  
ATOM    750  CB  GLU A  72      28.780  36.440  26.100  1.00  0.00           C  
ATOM    751  CG  GLU A  72      29.260  35.010  26.340  1.00  0.00           C  
ATOM    752  CD  GLU A  72      28.070  34.300  27.020  1.00  0.00           C  
ATOM    753  OE1 GLU A  72      26.940  34.360  26.550  1.00  0.00           O  
ATOM    754  OE2 GLU A  72      28.330  33.600  28.030  1.00  0.00           O1-
ATOM    755  H   GLU A  72      30.670  37.670  27.690  1.00  0.00           H  
ATOM    756  N   PHE A  73      28.840  38.860  24.180  1.00  0.00           N  
ATOM    757  CA  PHE A  73      28.320  40.150  23.670  1.00  0.00           C  
ATOM    758  C   PHE A  73      27.120  40.670  24.480  1.00  0.00           C  
ATOM    759  O   PHE A  73      26.090  39.980  24.580  1.00  0.00           O  
ATOM    760  CB  PHE A  73      28.130  40.150  22.170  1.00  0.00           C  
ATOM    761  CG  PHE A  73      28.000  41.600  21.710  1.00  0.00           C  
ATOM    762  CD1 PHE A  73      26.770  41.980  21.230  1.00  0.00           C  
ATOM    763  CD2 PHE A  73      29.080  42.450  21.710  1.00  0.00           C  
ATOM    764  CE1 PHE A  73      26.570  43.340  20.830  1.00  0.00           C  
ATOM    765  CE2 PHE A  73      28.910  43.740  21.310  1.00  0.00           C  
ATOM    766  CZ  PHE A  73      27.690  44.230  20.860  1.00  0.00           C  
ATOM    767  H   PHE A  73      28.640  38.020  23.680  1.00  0.00           H  
ATOM    768  HD1 PHE A  73      25.960  41.280  21.050  1.00  0.00           H  
ATOM    769  HD2 PHE A  73      29.950  42.180  22.310  1.00  0.00           H  
ATOM    770  HE1 PHE A  73      25.540  43.660  20.710  1.00  0.00           H  
ATOM    771  HE2 PHE A  73      29.770  44.340  21.000  1.00  0.00           H  
ATOM    772  HZ  PHE A  73      27.620  45.260  20.510  1.00  0.00           H  
ATOM    773  N   GLY A  74      27.500  41.590  25.310  1.00  0.00           N  
ATOM    774  CA  GLY A  74      26.800  42.080  26.510  1.00  0.00           C  
ATOM    775  C   GLY A  74      26.470  41.150  27.700  1.00  0.00           C  
ATOM    776  O   GLY A  74      25.330  41.030  28.150  1.00  0.00           O  
ATOM    777  H   GLY A  74      28.260  42.190  25.090  1.00  0.00           H  
ATOM    778  N   SER A  75      27.510  40.390  28.140  1.00  0.00           N  
ATOM    779  CA  SER A  75      27.570  39.580  29.340  1.00  0.00           C  
ATOM    780  C   SER A  75      27.030  40.040  30.720  1.00  0.00           C  
ATOM    781  O   SER A  75      27.810  40.410  31.610  1.00  0.00           O  
ATOM    782  CB  SER A  75      29.000  39.190  29.610  1.00  0.00           C  
ATOM    783  OG  SER A  75      29.430  37.970  28.940  1.00  0.00           O  
ATOM    784  H   SER A  75      28.270  40.100  27.560  1.00  0.00           H  
ATOM    785  HG  SER A  75      28.880  37.270  29.400  1.00  0.00           H  
ATOM    786  N   SER A  76      25.660  40.210  30.800  1.00  0.00           N  
ATOM    787  CA  SER A  76      24.960  40.910  31.910  1.00  0.00           C  
ATOM    788  C   SER A  76      25.300  40.660  33.360  1.00  0.00           C  
ATOM    789  O   SER A  76      25.560  39.480  33.710  1.00  0.00           O  
ATOM    790  CB  SER A  76      23.420  40.970  31.810  1.00  0.00           C  
ATOM    791  OG  SER A  76      22.980  41.200  30.500  1.00  0.00           O  
ATOM    792  H   SER A  76      25.140  40.150  29.950  1.00  0.00           H  
ATOM    793  HG  SER A  76      23.280  42.100  30.170  1.00  0.00           H  
ATOM    794  N   GLY A  77      25.190  41.680  34.230  1.00  0.00           N  
ATOM    795  CA  GLY A  77      25.460  41.530  35.710  1.00  0.00           C  
ATOM    796  C   GLY A  77      26.810  40.980  36.230  1.00  0.00           C  
ATOM    797  O   GLY A  77      27.890  41.450  35.850  1.00  0.00           O  
ATOM    798  H   GLY A  77      25.040  42.620  33.940  1.00  0.00           H  
ATOM    799  N   LYS A  78      26.760  39.820  36.950  1.00  0.00           N  
ATOM    800  CA  LYS A  78      27.990  39.160  37.510  1.00  0.00           C  
ATOM    801  C   LYS A  78      29.260  39.090  36.640  1.00  0.00           C  
ATOM    802  O   LYS A  78      30.320  39.630  37.010  1.00  0.00           O  
ATOM    803  CB  LYS A  78      27.560  37.770  38.030  1.00  0.00           C  
ATOM    804  CG  LYS A  78      26.790  37.830  39.340  1.00  0.00           C  
ATOM    805  CD  LYS A  78      26.660  36.520  40.100  1.00  0.00           C  
ATOM    806  CE  LYS A  78      25.770  36.640  41.340  1.00  0.00           C  
ATOM    807  NZ  LYS A  78      24.360  36.300  41.120  1.00  0.00           N1+
ATOM    808  H   LYS A  78      25.870  39.390  37.080  1.00  0.00           H  
ATOM    809  HZ1 LYS A  78      23.960  36.660  40.280  1.00  0.00           H  
ATOM    810  HZ2 LYS A  78      24.180  35.310  41.110  1.00  0.00           H  
ATOM    811  HZ3 LYS A  78      23.800  36.650  41.870  1.00  0.00           H  
ATOM    812  N   LYS A  79      29.140  38.520  35.460  1.00  0.00           N  
ATOM    813  CA  LYS A  79      30.210  38.440  34.450  1.00  0.00           C  
ATOM    814  C   LYS A  79      30.720  39.690  33.710  1.00  0.00           C  
ATOM    815  O   LYS A  79      31.740  39.590  32.910  1.00  0.00           O  
ATOM    816  CB  LYS A  79      29.700  37.410  33.450  1.00  0.00           C  
ATOM    817  CG  LYS A  79      30.000  36.040  34.130  1.00  0.00           C  
ATOM    818  CD  LYS A  79      29.370  34.910  33.240  1.00  0.00           C  
ATOM    819  CE  LYS A  79      30.260  34.510  32.010  1.00  0.00           C  
ATOM    820  NZ  LYS A  79      30.190  33.060  31.920  1.00  0.00           N1+
ATOM    821  H   LYS A  79      28.280  38.040  35.310  1.00  0.00           H  
ATOM    822  HZ1 LYS A  79      30.740  32.750  31.140  1.00  0.00           H  
ATOM    823  HZ2 LYS A  79      30.720  32.630  32.640  1.00  0.00           H  
ATOM    824  HZ3 LYS A  79      29.290  32.650  31.780  1.00  0.00           H  
ATOM    825  N   SER A  80      30.160  40.900  34.120  1.00  0.00           N  
ATOM    826  CA  SER A  80      30.640  42.280  33.730  1.00  0.00           C  
ATOM    827  C   SER A  80      31.810  42.770  34.610  1.00  0.00           C  
ATOM    828  O   SER A  80      31.790  43.900  35.180  1.00  0.00           O  
ATOM    829  CB  SER A  80      29.420  43.220  33.630  1.00  0.00           C  
ATOM    830  OG  SER A  80      28.730  42.870  32.370  1.00  0.00           O  
ATOM    831  H   SER A  80      29.260  40.860  34.560  1.00  0.00           H  
ATOM    832  HG  SER A  80      28.460  41.910  32.380  1.00  0.00           H  
ATOM    833  N   TYR A  81      32.830  41.940  34.680  1.00  0.00           N  
ATOM    834  CA  TYR A  81      33.990  42.220  35.500  1.00  0.00           C  
ATOM    835  C   TYR A  81      34.730  43.620  35.230  1.00  0.00           C  
ATOM    836  O   TYR A  81      35.120  43.880  34.080  1.00  0.00           O  
ATOM    837  CB  TYR A  81      35.020  41.140  35.200  1.00  0.00           C  
ATOM    838  CG  TYR A  81      34.750  39.610  35.280  1.00  0.00           C  
ATOM    839  CD1 TYR A  81      35.040  38.870  36.390  1.00  0.00           C  
ATOM    840  CD2 TYR A  81      34.300  39.040  34.080  1.00  0.00           C  
ATOM    841  CE1 TYR A  81      34.920  37.470  36.300  1.00  0.00           C  
ATOM    842  CE2 TYR A  81      34.130  37.700  33.990  1.00  0.00           C  
ATOM    843  CZ  TYR A  81      34.400  36.910  35.130  1.00  0.00           C  
ATOM    844  OH  TYR A  81      33.770  35.700  35.200  1.00  0.00           O  
ATOM    845  H   TYR A  81      32.740  41.100  34.150  1.00  0.00           H  
ATOM    846  HD1 TYR A  81      35.390  39.320  37.320  1.00  0.00           H  
ATOM    847  HD2 TYR A  81      34.250  39.600  33.150  1.00  0.00           H  
ATOM    848  HE1 TYR A  81      35.190  36.880  37.170  1.00  0.00           H  
ATOM    849  HE2 TYR A  81      33.910  37.250  33.020  1.00  0.00           H  
ATOM    850  HH  TYR A  81      33.710  35.380  36.150  1.00  0.00           H  
ATOM    851  N   ILE A  82      34.650  44.500  36.190  1.00  0.00           N  
ATOM    852  CA  ILE A  82      35.190  45.870  36.210  1.00  0.00           C  
ATOM    853  C   ILE A  82      36.710  45.940  36.400  1.00  0.00           C  
ATOM    854  O   ILE A  82      37.210  45.950  37.510  1.00  0.00           O  
ATOM    855  CB  ILE A  82      34.520  46.960  37.030  1.00  0.00           C  
ATOM    856  CG1 ILE A  82      32.980  46.960  37.020  1.00  0.00           C  
ATOM    857  CG2 ILE A  82      35.110  48.370  36.770  1.00  0.00           C  
ATOM    858  CD  ILE A  82      32.420  48.080  37.900  1.00  0.00           C  
ATOM    859  H   ILE A  82      33.940  44.230  36.840  1.00  0.00           H  
ATOM    860  N   ALA A  83      37.450  46.280  35.300  1.00  0.00           N  
ATOM    861  CA  ALA A  83      38.870  46.660  35.410  1.00  0.00           C  
ATOM    862  C   ALA A  83      39.070  48.080  35.830  1.00  0.00           C  
ATOM    863  O   ALA A  83      38.730  48.980  35.080  1.00  0.00           O  
ATOM    864  CB  ALA A  83      39.530  46.350  34.120  1.00  0.00           C  
ATOM    865  H   ALA A  83      37.040  46.260  34.390  1.00  0.00           H  
ATOM    866  N   THR A  84      39.680  48.290  37.030  1.00  0.00           N  
ATOM    867  CA  THR A  84      39.920  49.620  37.520  1.00  0.00           C  
ATOM    868  C   THR A  84      41.210  49.960  38.230  1.00  0.00           C  
ATOM    869  O   THR A  84      42.080  49.170  38.400  1.00  0.00           O  
ATOM    870  CB  THR A  84      38.710  50.190  38.300  1.00  0.00           C  
ATOM    871  CG2 THR A  84      38.530  49.460  39.590  1.00  0.00           C  
ATOM    872  OG1 THR A  84      38.780  51.620  38.400  1.00  0.00           O  
ATOM    873  H   THR A  84      39.860  47.470  37.580  1.00  0.00           H  
ATOM    874  HG1 THR A  84      38.810  52.120  37.540  1.00  0.00           H  
ATOM    875  N   GLN A  85      41.330  51.260  38.610  1.00  0.00           N  
ATOM    876  CA  GLN A  85      42.510  51.940  39.190  1.00  0.00           C  
ATOM    877  C   GLN A  85      42.390  51.760  40.690  1.00  0.00           C  
ATOM    878  O   GLN A  85      41.290  51.780  41.300  1.00  0.00           O  
ATOM    879  CB  GLN A  85      42.380  53.400  38.770  1.00  0.00           C  
ATOM    880  CG  GLN A  85      43.720  54.110  38.740  1.00  0.00           C  
ATOM    881  CD  GLN A  85      43.580  55.490  38.060  1.00  0.00           C  
ATOM    882  NE2 GLN A  85      42.940  56.360  38.790  1.00  0.00           N  
ATOM    883  OE1 GLN A  85      44.000  55.760  36.950  1.00  0.00           O  
ATOM    884  H   GLN A  85      40.560  51.890  38.600  1.00  0.00           H  
ATOM    885 1HE2 GLN A  85      42.400  55.990  39.550  1.00  0.00           H  
ATOM    886 2HE2 GLN A  85      42.840  57.280  38.410  1.00  0.00           H  
ATOM    887  N   GLY A  86      43.590  51.940  41.210  1.00  0.00           N  
ATOM    888  CA  GLY A  86      43.920  52.050  42.660  1.00  0.00           C  
ATOM    889  C   GLY A  86      43.540  53.410  43.260  1.00  0.00           C  
ATOM    890  O   GLY A  86      43.710  54.340  42.570  1.00  0.00           O  
ATOM    891  H   GLY A  86      44.310  51.990  40.520  1.00  0.00           H  
ATOM    892  N   CYS A  87      43.160  53.460  44.520  1.00  0.00           N  
ATOM    893  CA  CYS A  87      42.730  54.720  45.130  1.00  0.00           C  
ATOM    894  C   CYS A  87      43.800  55.790  45.090  1.00  0.00           C  
ATOM    895  O   CYS A  87      44.820  55.620  45.760  1.00  0.00           O  
ATOM    896  CB  CYS A  87      42.290  54.510  46.600  1.00  0.00           C  
ATOM    897  SG  CYS A  87      40.740  53.700  46.940  1.00  0.00           S  
ATOM    898  H   CYS A  87      43.060  52.590  44.990  1.00  0.00           H  
ATOM    899  HG  CYS A  87      40.610  52.880  45.910  1.00  0.00           H  
ATOM    900  N   LEU A  88      43.380  56.910  44.590  1.00  0.00           N  
ATOM    901  CA  LEU A  88      43.990  58.180  44.930  1.00  0.00           C  
ATOM    902  C   LEU A  88      43.130  58.870  46.020  1.00  0.00           C  
ATOM    903  O   LEU A  88      42.030  58.470  46.340  1.00  0.00           O  
ATOM    904  CB  LEU A  88      44.080  59.070  43.710  1.00  0.00           C  
ATOM    905  CG  LEU A  88      45.160  58.670  42.680  1.00  0.00           C  
ATOM    906  CD1 LEU A  88      44.690  58.890  41.270  1.00  0.00           C  
ATOM    907  CD2 LEU A  88      46.370  59.580  42.830  1.00  0.00           C  
ATOM    908  H   LEU A  88      42.570  56.960  44.000  1.00  0.00           H  
ATOM    909  N   GLN A  89      43.710  59.930  46.640  1.00  0.00           N  
ATOM    910  CA  GLN A  89      43.060  60.620  47.760  1.00  0.00           C  
ATOM    911  C   GLN A  89      41.630  61.060  47.360  1.00  0.00           C  
ATOM    912  O   GLN A  89      40.780  61.080  48.240  1.00  0.00           O  
ATOM    913  CB  GLN A  89      43.850  61.870  48.130  1.00  0.00           C  
ATOM    914  CG  GLN A  89      43.790  61.940  49.650  1.00  0.00           C  
ATOM    915  CD  GLN A  89      44.420  63.140  50.250  1.00  0.00           C  
ATOM    916  NE2 GLN A  89      43.990  63.520  51.430  1.00  0.00           N  
ATOM    917  OE1 GLN A  89      45.470  63.640  49.900  1.00  0.00           O  
ATOM    918  H   GLN A  89      44.690  60.090  46.580  1.00  0.00           H  
ATOM    919 1HE2 GLN A  89      43.190  63.080  51.840  1.00  0.00           H  
ATOM    920 2HE2 GLN A  89      44.470  64.260  51.900  1.00  0.00           H  
ATOM    921  N   ASN A  90      41.430  61.550  46.140  1.00  0.00           N  
ATOM    922  CA  ASN A  90      40.040  61.950  45.700  1.00  0.00           C  
ATOM    923  C   ASN A  90      39.130  60.730  45.350  1.00  0.00           C  
ATOM    924  O   ASN A  90      38.090  60.560  45.960  1.00  0.00           O  
ATOM    925  CB  ASN A  90      40.070  62.890  44.460  1.00  0.00           C  
ATOM    926  CG  ASN A  90      41.100  62.440  43.420  1.00  0.00           C  
ATOM    927  ND2 ASN A  90      40.790  62.790  42.220  1.00  0.00           N  
ATOM    928  OD1 ASN A  90      42.040  61.790  43.570  1.00  0.00           O  
ATOM    929  H   ASN A  90      42.160  61.560  45.470  1.00  0.00           H  
ATOM    930 1HD2 ASN A  90      40.060  63.450  42.040  1.00  0.00           H  
ATOM    931 2HD2 ASN A  90      41.390  62.500  41.470  1.00  0.00           H  
ATOM    932  N   THR A  91      39.790  59.820  44.550  1.00  0.00           N  
ATOM    933  CA  THR A  91      39.170  58.600  44.010  1.00  0.00           C  
ATOM    934  C   THR A  91      38.880  57.460  44.980  1.00  0.00           C  
ATOM    935  O   THR A  91      38.160  56.500  44.600  1.00  0.00           O  
ATOM    936  CB  THR A  91      39.930  58.040  42.800  1.00  0.00           C  
ATOM    937  CG2 THR A  91      39.760  58.990  41.580  1.00  0.00           C  
ATOM    938  OG1 THR A  91      41.270  57.760  42.940  1.00  0.00           O  
ATOM    939  H   THR A  91      40.680  60.070  44.180  1.00  0.00           H  
ATOM    940  HG1 THR A  91      41.520  57.100  42.230  1.00  0.00           H  
ATOM    941  N   VAL A  92      39.170  57.650  46.250  1.00  0.00           N  
ATOM    942  CA  VAL A  92      38.470  56.800  47.320  1.00  0.00           C  
ATOM    943  C   VAL A  92      36.950  57.050  47.350  1.00  0.00           C  
ATOM    944  O   VAL A  92      36.210  56.080  47.270  1.00  0.00           O  
ATOM    945  CB  VAL A  92      38.990  56.930  48.780  1.00  0.00           C  
ATOM    946  CG1 VAL A  92      38.680  55.590  49.520  1.00  0.00           C  
ATOM    947  CG2 VAL A  92      40.540  57.240  48.940  1.00  0.00           C  
ATOM    948  H   VAL A  92      39.870  58.270  46.610  1.00  0.00           H  
ATOM    949  N   ASN A  93      36.510  58.300  47.290  1.00  0.00           N  
ATOM    950  CA  ASN A  93      35.080  58.650  47.040  1.00  0.00           C  
ATOM    951  C   ASN A  93      34.450  57.990  45.740  1.00  0.00           C  
ATOM    952  O   ASN A  93      33.400  57.300  45.840  1.00  0.00           O  
ATOM    953  CB  ASN A  93      34.860  60.190  46.950  1.00  0.00           C  
ATOM    954  CG  ASN A  93      35.300  60.760  48.290  1.00  0.00           C  
ATOM    955  ND2 ASN A  93      34.490  61.640  48.860  1.00  0.00           N  
ATOM    956  OD1 ASN A  93      36.480  60.680  48.700  1.00  0.00           O  
ATOM    957  H   ASN A  93      37.180  59.020  47.400  1.00  0.00           H  
ATOM    958 1HD2 ASN A  93      33.590  61.860  48.470  1.00  0.00           H  
ATOM    959 2HD2 ASN A  93      34.930  62.170  49.590  1.00  0.00           H  
ATOM    960  N   ASP A  94      34.950  58.200  44.540  1.00  0.00           N  
ATOM    961  CA  ASP A  94      34.480  57.520  43.220  1.00  0.00           C  
ATOM    962  C   ASP A  94      34.510  56.000  43.310  1.00  0.00           C  
ATOM    963  O   ASP A  94      33.390  55.460  43.140  1.00  0.00           O  
ATOM    964  CB  ASP A  94      35.310  58.050  42.050  1.00  0.00           C  
ATOM    965  CG  ASP A  94      35.130  59.530  41.990  1.00  0.00           C  
ATOM    966  OD1 ASP A  94      35.720  60.250  42.840  1.00  0.00           O  
ATOM    967  OD2 ASP A  94      34.090  59.930  41.410  1.00  0.00           O1-
ATOM    968  H   ASP A  94      35.360  59.080  44.300  1.00  0.00           H  
ATOM    969  N   PHE A  95      35.520  55.430  43.940  1.00  0.00           N  
ATOM    970  CA  PHE A  95      35.400  53.980  44.220  1.00  0.00           C  
ATOM    971  C   PHE A  95      34.220  53.560  45.090  1.00  0.00           C  
ATOM    972  O   PHE A  95      33.400  52.680  44.690  1.00  0.00           O  
ATOM    973  CB  PHE A  95      36.740  53.730  44.840  1.00  0.00           C  
ATOM    974  CG  PHE A  95      36.860  52.300  45.480  1.00  0.00           C  
ATOM    975  CD1 PHE A  95      36.460  51.160  44.760  1.00  0.00           C  
ATOM    976  CD2 PHE A  95      37.540  52.160  46.650  1.00  0.00           C  
ATOM    977  CE1 PHE A  95      36.720  49.920  45.260  1.00  0.00           C  
ATOM    978  CE2 PHE A  95      37.880  50.870  47.080  1.00  0.00           C  
ATOM    979  CZ  PHE A  95      37.430  49.740  46.450  1.00  0.00           C  
ATOM    980  H   PHE A  95      36.330  55.940  44.220  1.00  0.00           H  
ATOM    981  HD1 PHE A  95      36.150  51.200  43.720  1.00  0.00           H  
ATOM    982  HD2 PHE A  95      37.990  53.060  47.070  1.00  0.00           H  
ATOM    983  HE1 PHE A  95      36.230  49.050  44.830  1.00  0.00           H  
ATOM    984  HE2 PHE A  95      38.490  50.750  47.970  1.00  0.00           H  
ATOM    985  HZ  PHE A  95      37.770  48.750  46.750  1.00  0.00           H  
ATOM    986  N   TRP A  96      33.920  54.250  46.210  1.00  0.00           N  
ATOM    987  CA  TRP A  96      32.650  54.030  46.950  1.00  0.00           C  
ATOM    988  C   TRP A  96      31.340  54.370  46.250  1.00  0.00           C  
ATOM    989  O   TRP A  96      30.430  53.580  46.360  1.00  0.00           O  
ATOM    990  CB  TRP A  96      32.680  54.730  48.280  1.00  0.00           C  
ATOM    991  CG  TRP A  96      33.710  54.080  49.200  1.00  0.00           C  
ATOM    992  CD1 TRP A  96      34.870  54.610  49.640  1.00  0.00           C  
ATOM    993  CD2 TRP A  96      33.480  52.890  49.840  1.00  0.00           C  
ATOM    994  CE2 TRP A  96      34.580  52.830  50.750  1.00  0.00           C  
ATOM    995  CE3 TRP A  96      32.380  52.040  50.070  1.00  0.00           C  
ATOM    996  NE1 TRP A  96      35.460  53.810  50.470  1.00  0.00           N  
ATOM    997  CZ2 TRP A  96      34.600  51.930  51.810  1.00  0.00           C  
ATOM    998  CZ3 TRP A  96      32.370  51.150  51.180  1.00  0.00           C  
ATOM    999  CH2 TRP A  96      33.490  51.150  52.030  1.00  0.00           C  
ATOM   1000  H   TRP A  96      34.550  54.930  46.590  1.00  0.00           H  
ATOM   1001  HD1 TRP A  96      35.290  55.580  49.380  1.00  0.00           H  
ATOM   1002  HE1 TRP A  96      36.340  53.910  50.940  1.00  0.00           H  
ATOM   1003  HE3 TRP A  96      31.560  51.920  49.360  1.00  0.00           H  
ATOM   1004  HZ2 TRP A  96      35.470  51.740  52.430  1.00  0.00           H  
ATOM   1005  HZ3 TRP A  96      31.540  50.460  51.340  1.00  0.00           H  
ATOM   1006  HH2 TRP A  96      33.500  50.490  52.890  1.00  0.00           H  
ATOM   1007  N   ARG A  97      31.360  55.300  45.330  1.00  0.00           N  
ATOM   1008  CA  ARG A  97      30.280  55.460  44.380  1.00  0.00           C  
ATOM   1009  C   ARG A  97      30.030  54.330  43.360  1.00  0.00           C  
ATOM   1010  O   ARG A  97      28.940  54.140  42.830  1.00  0.00           O  
ATOM   1011  CB  ARG A  97      30.420  56.860  43.670  1.00  0.00           C  
ATOM   1012  CG  ARG A  97      30.210  58.090  44.610  1.00  0.00           C  
ATOM   1013  CD  ARG A  97      30.240  59.400  43.850  1.00  0.00           C  
ATOM   1014  NE  ARG A  97      29.390  59.560  42.660  1.00  0.00           N  
ATOM   1015  CZ  ARG A  97      29.780  60.000  41.440  1.00  0.00           C  
ATOM   1016  NH1 ARG A  97      31.040  60.430  41.380  1.00  0.00           N1+
ATOM   1017  NH2 ARG A  97      29.030  59.860  40.300  1.00  0.00           N  
ATOM   1018  H   ARG A  97      31.970  56.100  45.360  1.00  0.00           H  
ATOM   1019  HE  ARG A  97      28.440  59.300  42.800  1.00  0.00           H  
ATOM   1020 1HH1 ARG A  97      31.690  60.250  42.120  1.00  0.00           H  
ATOM   1021 2HH1 ARG A  97      31.270  61.090  40.660  1.00  0.00           H  
ATOM   1022 1HH2 ARG A  97      28.100  59.480  40.330  1.00  0.00           H  
ATOM   1023 2HH2 ARG A  97      29.330  60.220  39.420  1.00  0.00           H  
ATOM   1024  N   MET A  98      31.090  53.670  42.900  1.00  0.00           N  
ATOM   1025  CA  MET A  98      30.920  52.520  41.940  1.00  0.00           C  
ATOM   1026  C   MET A  98      30.440  51.250  42.700  1.00  0.00           C  
ATOM   1027  O   MET A  98      29.500  50.600  42.240  1.00  0.00           O  
ATOM   1028  CB  MET A  98      32.280  52.240  41.310  1.00  0.00           C  
ATOM   1029  CG  MET A  98      32.350  51.280  40.110  1.00  0.00           C  
ATOM   1030  SD  MET A  98      34.060  51.100  39.510  1.00  0.00           S  
ATOM   1031  CE  MET A  98      34.290  52.360  38.320  1.00  0.00           C  
ATOM   1032  H   MET A  98      31.940  54.150  42.690  1.00  0.00           H  
ATOM   1033  N   VAL A  99      30.820  51.160  44.030  1.00  0.00           N  
ATOM   1034  CA  VAL A  99      30.460  50.040  44.930  1.00  0.00           C  
ATOM   1035  C   VAL A  99      28.930  49.870  45.180  1.00  0.00           C  
ATOM   1036  O   VAL A  99      28.360  48.770  45.060  1.00  0.00           O  
ATOM   1037  CB  VAL A  99      31.460  49.960  46.040  1.00  0.00           C  
ATOM   1038  CG1 VAL A  99      30.930  48.970  47.110  1.00  0.00           C  
ATOM   1039  CG2 VAL A  99      32.810  49.490  45.620  1.00  0.00           C  
ATOM   1040  H   VAL A  99      31.580  51.700  44.390  1.00  0.00           H  
ATOM   1041  N   PHE A 100      28.300  50.930  45.650  1.00  0.00           N  
ATOM   1042  CA  PHE A 100      26.860  51.090  45.580  1.00  0.00           C  
ATOM   1043  C   PHE A 100      26.320  50.860  44.220  1.00  0.00           C  
ATOM   1044  O   PHE A 100      25.590  49.870  44.100  1.00  0.00           O  
ATOM   1045  CB  PHE A 100      26.480  52.480  46.120  1.00  0.00           C  
ATOM   1046  CG  PHE A 100      25.080  52.460  46.770  1.00  0.00           C  
ATOM   1047  CD1 PHE A 100      23.900  52.260  46.010  1.00  0.00           C  
ATOM   1048  CD2 PHE A 100      25.030  52.470  48.160  1.00  0.00           C  
ATOM   1049  CE1 PHE A 100      22.780  51.880  46.650  1.00  0.00           C  
ATOM   1050  CE2 PHE A 100      23.880  52.100  48.860  1.00  0.00           C  
ATOM   1051  CZ  PHE A 100      22.770  51.810  48.050  1.00  0.00           C  
ATOM   1052  H   PHE A 100      28.690  51.470  46.400  1.00  0.00           H  
ATOM   1053  HD1 PHE A 100      23.930  52.500  44.950  1.00  0.00           H  
ATOM   1054  HD2 PHE A 100      25.950  52.710  48.700  1.00  0.00           H  
ATOM   1055  HE1 PHE A 100      21.890  51.690  46.050  1.00  0.00           H  
ATOM   1056  HE2 PHE A 100      23.820  52.130  49.940  1.00  0.00           H  
ATOM   1057  HZ  PHE A 100      21.820  51.440  48.440  1.00  0.00           H  
ATOM   1058  N   GLN A 101      26.700  51.630  43.180  1.00  0.00           N  
ATOM   1059  CA  GLN A 101      25.970  51.730  41.850  1.00  0.00           C  
ATOM   1060  C   GLN A 101      25.870  50.350  41.100  1.00  0.00           C  
ATOM   1061  O   GLN A 101      24.790  49.760  41.140  1.00  0.00           O  
ATOM   1062  CB  GLN A 101      26.680  52.680  40.860  1.00  0.00           C  
ATOM   1063  CG  GLN A 101      25.900  52.940  39.550  1.00  0.00           C  
ATOM   1064  CD  GLN A 101      26.780  53.660  38.570  1.00  0.00           C  
ATOM   1065  NE2 GLN A 101      27.220  53.040  37.540  1.00  0.00           N  
ATOM   1066  OE1 GLN A 101      27.140  54.820  38.760  1.00  0.00           O  
ATOM   1067  H   GLN A 101      27.500  52.220  43.220  1.00  0.00           H  
ATOM   1068 1HE2 GLN A 101      26.900  52.120  37.300  1.00  0.00           H  
ATOM   1069 2HE2 GLN A 101      27.850  53.520  36.930  1.00  0.00           H  
ATOM   1070  N   GLU A 102      27.020  49.710  40.850  1.00  0.00           N  
ATOM   1071  CA  GLU A 102      27.160  48.430  40.180  1.00  0.00           C  
ATOM   1072  C   GLU A 102      26.650  47.200  40.980  1.00  0.00           C  
ATOM   1073  O   GLU A 102      26.850  46.100  40.530  1.00  0.00           O  
ATOM   1074  CB  GLU A 102      28.520  48.090  39.560  1.00  0.00           C  
ATOM   1075  CG  GLU A 102      28.890  48.740  38.230  1.00  0.00           C  
ATOM   1076  CD  GLU A 102      27.770  48.820  37.110  1.00  0.00           C  
ATOM   1077  OE1 GLU A 102      27.470  47.800  36.390  1.00  0.00           O  
ATOM   1078  OE2 GLU A 102      27.180  49.930  36.880  1.00  0.00           O1-
ATOM   1079  H   GLU A 102      27.890  50.150  41.040  1.00  0.00           H  
ATOM   1080  N   ASN A 103      26.050  47.400  42.150  1.00  0.00           N  
ATOM   1081  CA  ASN A 103      25.610  46.290  43.060  1.00  0.00           C  
ATOM   1082  C   ASN A 103      26.860  45.420  43.470  1.00  0.00           C  
ATOM   1083  O   ASN A 103      26.860  44.160  43.530  1.00  0.00           O  
ATOM   1084  CB  ASN A 103      24.410  45.470  42.500  1.00  0.00           C  
ATOM   1085  CG  ASN A 103      23.270  45.270  43.490  1.00  0.00           C  
ATOM   1086  ND2 ASN A 103      22.490  46.320  43.700  1.00  0.00           N  
ATOM   1087  OD1 ASN A 103      23.290  44.360  44.330  1.00  0.00           O  
ATOM   1088  H   ASN A 103      25.670  48.310  42.310  1.00  0.00           H  
ATOM   1089 1HD2 ASN A 103      22.610  47.240  43.340  1.00  0.00           H  
ATOM   1090 2HD2 ASN A 103      21.560  46.080  43.970  1.00  0.00           H  
ATOM   1091  N   SER A 104      28.000  46.110  43.540  1.00  0.00           N  
ATOM   1092  CA  SER A 104      29.180  45.380  43.950  1.00  0.00           C  
ATOM   1093  C   SER A 104      29.060  44.960  45.450  1.00  0.00           C  
ATOM   1094  O   SER A 104      28.710  45.740  46.380  1.00  0.00           O  
ATOM   1095  CB  SER A 104      30.450  46.100  43.690  1.00  0.00           C  
ATOM   1096  OG  SER A 104      31.460  45.100  43.830  1.00  0.00           O  
ATOM   1097  H   SER A 104      27.980  47.110  43.570  1.00  0.00           H  
ATOM   1098  HG  SER A 104      31.330  44.300  43.250  1.00  0.00           H  
ATOM   1099  N   ARG A 105      29.330  43.690  45.840  1.00  0.00           N  
ATOM   1100  CA  ARG A 105      29.130  43.130  47.210  1.00  0.00           C  
ATOM   1101  C   ARG A 105      30.440  42.640  47.790  1.00  0.00           C  
ATOM   1102  O   ARG A 105      30.790  42.920  48.970  1.00  0.00           O  
ATOM   1103  CB  ARG A 105      28.180  41.950  46.860  1.00  0.00           C  
ATOM   1104  CG  ARG A 105      26.710  42.360  46.510  1.00  0.00           C  
ATOM   1105  CD  ARG A 105      26.040  43.410  47.380  1.00  0.00           C  
ATOM   1106  NE  ARG A 105      24.710  43.740  46.880  1.00  0.00           N  
ATOM   1107  CZ  ARG A 105      23.570  43.590  47.590  1.00  0.00           C  
ATOM   1108  NH1 ARG A 105      23.560  43.100  48.820  1.00  0.00           N1+
ATOM   1109  NH2 ARG A 105      22.400  43.600  46.970  1.00  0.00           N  
ATOM   1110  H   ARG A 105      29.710  43.010  45.210  1.00  0.00           H  
ATOM   1111  HE  ARG A 105      24.710  44.080  45.940  1.00  0.00           H  
ATOM   1112 1HH1 ARG A 105      24.440  42.890  49.230  1.00  0.00           H  
ATOM   1113 2HH1 ARG A 105      22.750  42.990  49.400  1.00  0.00           H  
ATOM   1114 1HH2 ARG A 105      22.320  43.710  45.980  1.00  0.00           H  
ATOM   1115 2HH2 ARG A 105      21.560  43.580  47.520  1.00  0.00           H  
ATOM   1116  N   VAL A 106      31.190  41.830  47.060  1.00  0.00           N  
ATOM   1117  CA  VAL A 106      32.410  41.130  47.520  1.00  0.00           C  
ATOM   1118  C   VAL A 106      33.680  41.770  46.970  1.00  0.00           C  
ATOM   1119  O   VAL A 106      33.950  41.800  45.810  1.00  0.00           O  
ATOM   1120  CB  VAL A 106      32.460  39.600  47.310  1.00  0.00           C  
ATOM   1121  CG1 VAL A 106      33.740  39.000  47.940  1.00  0.00           C  
ATOM   1122  CG2 VAL A 106      31.350  38.810  47.990  1.00  0.00           C  
ATOM   1123  H   VAL A 106      31.020  41.690  46.080  1.00  0.00           H  
ATOM   1124  N   ILE A 107      34.490  42.360  47.880  1.00  0.00           N  
ATOM   1125  CA  ILE A 107      35.670  43.200  47.470  1.00  0.00           C  
ATOM   1126  C   ILE A 107      36.960  42.380  47.620  1.00  0.00           C  
ATOM   1127  O   ILE A 107      37.090  41.750  48.680  1.00  0.00           O  
ATOM   1128  CB  ILE A 107      35.800  44.560  48.250  1.00  0.00           C  
ATOM   1129  CG1 ILE A 107      34.520  45.410  48.090  1.00  0.00           C  
ATOM   1130  CG2 ILE A 107      37.030  45.340  47.860  1.00  0.00           C  
ATOM   1131  CD  ILE A 107      33.600  45.270  49.330  1.00  0.00           C  
ATOM   1132  H   ILE A 107      34.450  42.080  48.840  1.00  0.00           H  
ATOM   1133  N   VAL A 108      37.800  42.360  46.600  1.00  0.00           N  
ATOM   1134  CA  VAL A 108      39.050  41.590  46.530  1.00  0.00           C  
ATOM   1135  C   VAL A 108      40.260  42.530  46.860  1.00  0.00           C  
ATOM   1136  O   VAL A 108      40.680  43.290  45.950  1.00  0.00           O  
ATOM   1137  CB  VAL A 108      39.010  40.800  45.180  1.00  0.00           C  
ATOM   1138  CG1 VAL A 108      40.370  40.090  45.060  1.00  0.00           C  
ATOM   1139  CG2 VAL A 108      37.920  39.710  45.170  1.00  0.00           C  
ATOM   1140  H   VAL A 108      37.640  42.840  45.730  1.00  0.00           H  
ATOM   1141  N   MET A 109      40.830  42.610  48.080  1.00  0.00           N  
ATOM   1142  CA  MET A 109      42.030  43.450  48.270  1.00  0.00           C  
ATOM   1143  C   MET A 109      43.290  42.810  47.690  1.00  0.00           C  
ATOM   1144  O   MET A 109      43.860  41.810  48.130  1.00  0.00           O  
ATOM   1145  CB  MET A 109      42.210  43.820  49.790  1.00  0.00           C  
ATOM   1146  CG  MET A 109      43.190  44.950  49.990  1.00  0.00           C  
ATOM   1147  SD  MET A 109      42.620  46.480  49.180  1.00  0.00           S  
ATOM   1148  CE  MET A 109      43.920  47.550  49.780  1.00  0.00           C  
ATOM   1149  H   MET A 109      40.620  41.940  48.790  1.00  0.00           H  
ATOM   1150  N   THR A 110      43.570  43.380  46.530  1.00  0.00           N  
ATOM   1151  CA  THR A 110      44.630  42.980  45.550  1.00  0.00           C  
ATOM   1152  C   THR A 110      46.050  43.440  45.880  1.00  0.00           C  
ATOM   1153  O   THR A 110      47.030  42.770  45.500  1.00  0.00           O  
ATOM   1154  CB  THR A 110      44.250  43.390  44.090  1.00  0.00           C  
ATOM   1155  CG2 THR A 110      43.210  42.340  43.620  1.00  0.00           C  
ATOM   1156  OG1 THR A 110      43.770  44.730  44.100  1.00  0.00           O  
ATOM   1157  H   THR A 110      43.060  44.220  46.310  1.00  0.00           H  
ATOM   1158  HG1 THR A 110      43.610  45.070  43.170  1.00  0.00           H  
ATOM   1159  N   THR A 111      46.180  44.660  46.400  1.00  0.00           N  
ATOM   1160  CA  THR A 111      47.400  45.380  46.780  1.00  0.00           C  
ATOM   1161  C   THR A 111      47.340  45.710  48.260  1.00  0.00           C  
ATOM   1162  O   THR A 111      46.300  46.110  48.760  1.00  0.00           O  
ATOM   1163  CB  THR A 111      47.660  46.560  45.830  1.00  0.00           C  
ATOM   1164  CG2 THR A 111      47.600  46.190  44.370  1.00  0.00           C  
ATOM   1165  OG1 THR A 111      46.680  47.570  46.130  1.00  0.00           O  
ATOM   1166  H   THR A 111      45.330  45.150  46.600  1.00  0.00           H  
ATOM   1167  HG1 THR A 111      45.760  47.190  46.250  1.00  0.00           H  
ATOM   1168  N   LYS A 112      48.350  45.320  48.920  1.00  0.00           N  
ATOM   1169  CA  LYS A 112      48.390  45.550  50.440  1.00  0.00           C  
ATOM   1170  C   LYS A 112      48.480  47.020  50.710  1.00  0.00           C  
ATOM   1171  O   LYS A 112      48.700  47.890  49.820  1.00  0.00           O  
ATOM   1172  CB  LYS A 112      49.560  44.830  50.990  1.00  0.00           C  
ATOM   1173  CG  LYS A 112      49.480  43.320  50.570  1.00  0.00           C  
ATOM   1174  CD  LYS A 112      50.790  42.600  50.790  1.00  0.00           C  
ATOM   1175  CE  LYS A 112      50.880  41.150  50.340  1.00  0.00           C  
ATOM   1176  NZ  LYS A 112      51.080  41.110  48.950  1.00  0.00           N1+
ATOM   1177  H   LYS A 112      49.020  44.730  48.480  1.00  0.00           H  
ATOM   1178  HZ1 LYS A 112      51.560  41.920  48.600  1.00  0.00           H  
ATOM   1179  HZ2 LYS A 112      51.770  40.410  48.800  1.00  0.00           H  
ATOM   1180  HZ3 LYS A 112      50.240  41.060  48.410  1.00  0.00           H  
ATOM   1181  N   GLU A 113      48.220  47.470  51.930  1.00  0.00           N  
ATOM   1182  CA  GLU A 113      48.280  48.870  52.380  1.00  0.00           C  
ATOM   1183  C   GLU A 113      49.580  49.700  52.090  1.00  0.00           C  
ATOM   1184  O   GLU A 113      49.550  50.940  52.130  1.00  0.00           O  
ATOM   1185  CB  GLU A 113      47.960  48.930  53.900  1.00  0.00           C  
ATOM   1186  CG  GLU A 113      46.560  48.520  54.460  1.00  0.00           C  
ATOM   1187  CD  GLU A 113      46.630  47.100  54.870  1.00  0.00           C  
ATOM   1188  OE1 GLU A 113      46.240  46.640  55.960  1.00  0.00           O  
ATOM   1189  OE2 GLU A 113      46.860  46.200  54.010  1.00  0.00           O1-
ATOM   1190  H   GLU A 113      47.840  46.890  52.650  1.00  0.00           H  
ATOM   1191  N   VAL A 114      50.680  48.950  52.070  1.00  0.00           N  
ATOM   1192  CA  VAL A 114      51.910  49.470  51.570  1.00  0.00           C  
ATOM   1193  C   VAL A 114      52.570  48.280  50.720  1.00  0.00           C  
ATOM   1194  O   VAL A 114      53.600  47.680  51.200  1.00  0.00           O  
ATOM   1195  CB  VAL A 114      52.940  49.860  52.650  1.00  0.00           C  
ATOM   1196  CG1 VAL A 114      53.920  50.970  52.150  1.00  0.00           C  
ATOM   1197  CG2 VAL A 114      52.270  50.350  53.870  1.00  0.00           C  
ATOM   1198  H   VAL A 114      50.810  48.140  52.640  1.00  0.00           H  
ATOM   1199  N   GLU A 115      52.090  48.100  49.480  1.00  0.00           N  
ATOM   1200  CA  GLU A 115      52.640  47.020  48.630  1.00  0.00           C  
ATOM   1201  C   GLU A 115      54.080  47.300  48.180  1.00  0.00           C  
ATOM   1202  O   GLU A 115      54.310  48.150  47.270  1.00  0.00           O  
ATOM   1203  CB  GLU A 115      51.830  46.800  47.380  1.00  0.00           C  
ATOM   1204  CG  GLU A 115      52.030  45.410  46.720  1.00  0.00           C  
ATOM   1205  CD  GLU A 115      51.540  44.250  47.620  1.00  0.00           C  
ATOM   1206  OE1 GLU A 115      50.350  43.970  47.610  1.00  0.00           O  
ATOM   1207  OE2 GLU A 115      52.400  43.590  48.150  1.00  0.00           O1-
ATOM   1208  H   GLU A 115      51.240  48.500  49.140  1.00  0.00           H  
ATOM   1209  N   ARG A 116      55.020  46.480  48.650  1.00  0.00           N  
ATOM   1210  CA  ARG A 116      56.480  46.520  48.220  1.00  0.00           C  
ATOM   1211  C   ARG A 116      57.040  47.940  48.190  1.00  0.00           C  
ATOM   1212  O   ARG A 116      56.980  48.680  47.160  1.00  0.00           O  
ATOM   1213  CB  ARG A 116      56.730  45.790  46.870  1.00  0.00           C  
ATOM   1214  CG  ARG A 116      58.150  45.930  46.380  1.00  0.00           C  
ATOM   1215  CD  ARG A 116      59.160  45.380  47.380  1.00  0.00           C  
ATOM   1216  NE  ARG A 116      60.430  45.430  46.620  1.00  0.00           N  
ATOM   1217  CZ  ARG A 116      61.450  44.490  46.540  1.00  0.00           C  
ATOM   1218  NH1 ARG A 116      61.280  43.310  47.140  1.00  0.00           N1+
ATOM   1219  NH2 ARG A 116      62.590  44.830  46.040  1.00  0.00           N  
ATOM   1220  H   ARG A 116      54.790  45.820  49.360  1.00  0.00           H  
ATOM   1221  HE  ARG A 116      60.500  46.200  45.980  1.00  0.00           H  
ATOM   1222 1HH1 ARG A 116      60.430  43.030  47.570  1.00  0.00           H  
ATOM   1223 2HH1 ARG A 116      62.070  42.700  47.210  1.00  0.00           H  
ATOM   1224 1HH2 ARG A 116      62.830  45.680  45.580  1.00  0.00           H  
ATOM   1225 2HH2 ARG A 116      63.310  44.200  46.330  1.00  0.00           H  
ATOM   1226  N   GLY A 117      57.510  48.450  49.310  1.00  0.00           N  
ATOM   1227  CA  GLY A 117      58.140  49.790  49.520  1.00  0.00           C  
ATOM   1228  C   GLY A 117      57.200  51.030  49.490  1.00  0.00           C  
ATOM   1229  O   GLY A 117      57.170  51.860  50.420  1.00  0.00           O  
ATOM   1230  H   GLY A 117      57.650  47.850  50.100  1.00  0.00           H  
ATOM   1231  N   LYS A 118      56.320  51.100  48.490  1.00  0.00           N  
ATOM   1232  CA  LYS A 118      55.430  52.260  48.170  1.00  0.00           C  
ATOM   1233  C   LYS A 118      53.920  51.980  48.220  1.00  0.00           C  
ATOM   1234  O   LYS A 118      53.470  50.860  48.110  1.00  0.00           O  
ATOM   1235  CB  LYS A 118      55.800  52.930  46.820  1.00  0.00           C  
ATOM   1236  CG  LYS A 118      55.940  51.890  45.700  1.00  0.00           C  
ATOM   1237  CD  LYS A 118      56.120  52.560  44.350  1.00  0.00           C  
ATOM   1238  CE  LYS A 118      56.400  51.650  43.230  1.00  0.00           C  
ATOM   1239  NZ  LYS A 118      55.500  50.560  42.850  1.00  0.00           N1+
ATOM   1240  H   LYS A 118      56.130  50.320  47.900  1.00  0.00           H  
ATOM   1241  HZ1 LYS A 118      54.590  50.940  42.670  1.00  0.00           H  
ATOM   1242  HZ2 LYS A 118      55.800  50.070  42.040  1.00  0.00           H  
ATOM   1243  HZ3 LYS A 118      55.440  49.850  43.560  1.00  0.00           H  
ATOM   1244  N   SER A 119      53.130  53.010  48.300  1.00  0.00           N  
ATOM   1245  CA  SER A 119      51.650  52.890  48.420  1.00  0.00           C  
ATOM   1246  C   SER A 119      50.970  52.650  47.050  1.00  0.00           C  
ATOM   1247  O   SER A 119      51.370  53.420  46.170  1.00  0.00           O  
ATOM   1248  CB  SER A 119      50.940  54.100  48.930  1.00  0.00           C  
ATOM   1249  OG  SER A 119      49.660  53.670  49.500  1.00  0.00           O  
ATOM   1250  H   SER A 119      53.550  53.900  48.140  1.00  0.00           H  
ATOM   1251  HG  SER A 119      49.870  53.420  50.440  1.00  0.00           H  
ATOM   1252  N   LYS A 120      50.190  51.600  46.870  1.00  0.00           N  
ATOM   1253  CA  LYS A 120      49.420  51.360  45.650  1.00  0.00           C  
ATOM   1254  C   LYS A 120      47.900  51.600  45.860  1.00  0.00           C  
ATOM   1255  O   LYS A 120      47.220  51.380  44.870  1.00  0.00           O  
ATOM   1256  CB  LYS A 120      49.600  49.960  45.100  1.00  0.00           C  
ATOM   1257  CG  LYS A 120      51.040  49.690  44.590  1.00  0.00           C  
ATOM   1258  CD  LYS A 120      51.070  48.260  43.960  1.00  0.00           C  
ATOM   1259  CE  LYS A 120      51.840  48.270  42.650  1.00  0.00           C  
ATOM   1260  NZ  LYS A 120      52.120  46.910  42.050  1.00  0.00           N1+
ATOM   1261  H   LYS A 120      50.020  50.910  47.570  1.00  0.00           H  
ATOM   1262  HZ1 LYS A 120      51.200  46.540  41.940  1.00  0.00           H  
ATOM   1263  HZ2 LYS A 120      52.560  46.990  41.160  1.00  0.00           H  
ATOM   1264  HZ3 LYS A 120      52.600  46.390  42.760  1.00  0.00           H  
ATOM   1265  N   CYS A 121      47.400  51.800  47.050  1.00  0.00           N  
ATOM   1266  CA  CYS A 121      45.940  52.070  47.400  1.00  0.00           C  
ATOM   1267  C   CYS A 121      45.760  52.620  48.860  1.00  0.00           C  
ATOM   1268  O   CYS A 121      46.280  52.090  49.870  1.00  0.00           O  
ATOM   1269  CB  CYS A 121      45.110  50.820  47.170  1.00  0.00           C  
ATOM   1270  SG  CYS A 121      43.350  50.930  47.480  1.00  0.00           S  
ATOM   1271  H   CYS A 121      48.010  51.660  47.840  1.00  0.00           H  
ATOM   1272  HG  CYS A 121      43.020  49.930  46.660  1.00  0.00           H  
ATOM   1273  N   VAL A 122      45.000  53.700  49.070  1.00  0.00           N  
ATOM   1274  CA  VAL A 122      44.600  54.340  50.380  1.00  0.00           C  
ATOM   1275  C   VAL A 122      43.720  53.310  51.120  1.00  0.00           C  
ATOM   1276  O   VAL A 122      42.780  52.860  50.570  1.00  0.00           O  
ATOM   1277  CB  VAL A 122      43.850  55.660  49.980  1.00  0.00           C  
ATOM   1278  CG1 VAL A 122      43.140  56.390  51.110  1.00  0.00           C  
ATOM   1279  CG2 VAL A 122      44.920  56.590  49.440  1.00  0.00           C  
ATOM   1280  H   VAL A 122      44.740  54.280  48.290  1.00  0.00           H  
ATOM   1281  N   LYS A 123      43.850  53.180  52.480  1.00  0.00           N  
ATOM   1282  CA  LYS A 123      43.110  52.250  53.350  1.00  0.00           C  
ATOM   1283  C   LYS A 123      41.620  52.670  53.480  1.00  0.00           C  
ATOM   1284  O   LYS A 123      41.180  53.330  54.410  1.00  0.00           O  
ATOM   1285  CB  LYS A 123      43.780  52.370  54.730  1.00  0.00           C  
ATOM   1286  CG  LYS A 123      43.380  51.280  55.730  1.00  0.00           C  
ATOM   1287  CD  LYS A 123      43.980  51.570  57.160  1.00  0.00           C  
ATOM   1288  CE  LYS A 123      43.340  50.740  58.250  1.00  0.00           C  
ATOM   1289  NZ  LYS A 123      43.400  51.530  59.480  1.00  0.00           N1+
ATOM   1290  H   LYS A 123      44.510  53.820  52.890  1.00  0.00           H  
ATOM   1291  HZ1 LYS A 123      43.040  51.000  60.250  1.00  0.00           H  
ATOM   1292  HZ2 LYS A 123      44.370  51.750  59.520  1.00  0.00           H  
ATOM   1293  HZ3 LYS A 123      42.970  52.410  59.310  1.00  0.00           H  
ATOM   1294  N   TYR A 124      40.810  52.190  52.500  1.00  0.00           N  
ATOM   1295  CA  TYR A 124      39.340  52.380  52.520  1.00  0.00           C  
ATOM   1296  C   TYR A 124      38.510  51.630  53.580  1.00  0.00           C  
ATOM   1297  O   TYR A 124      37.550  50.910  53.350  1.00  0.00           O  
ATOM   1298  CB  TYR A 124      38.900  52.270  51.060  1.00  0.00           C  
ATOM   1299  CG  TYR A 124      39.040  50.900  50.440  1.00  0.00           C  
ATOM   1300  CD1 TYR A 124      40.240  50.490  49.820  1.00  0.00           C  
ATOM   1301  CD2 TYR A 124      38.050  49.960  50.560  1.00  0.00           C  
ATOM   1302  CE1 TYR A 124      40.370  49.210  49.320  1.00  0.00           C  
ATOM   1303  CE2 TYR A 124      38.270  48.660  50.120  1.00  0.00           C  
ATOM   1304  CZ  TYR A 124      39.400  48.230  49.500  1.00  0.00           C  
ATOM   1305  OH  TYR A 124      39.730  46.910  49.450  1.00  0.00           O  
ATOM   1306  H   TYR A 124      41.260  52.140  51.610  1.00  0.00           H  
ATOM   1307  HD1 TYR A 124      41.000  51.220  49.520  1.00  0.00           H  
ATOM   1308  HD2 TYR A 124      37.040  50.250  50.830  1.00  0.00           H  
ATOM   1309  HE1 TYR A 124      41.100  49.060  48.530  1.00  0.00           H  
ATOM   1310  HE2 TYR A 124      37.390  48.030  50.220  1.00  0.00           H  
ATOM   1311  HH  TYR A 124      40.690  46.840  49.190  1.00  0.00           H  
ATOM   1312  N   TRP A 125      38.970  51.880  54.810  1.00  0.00           N  
ATOM   1313  CA  TRP A 125      38.420  51.280  56.020  1.00  0.00           C  
ATOM   1314  C   TRP A 125      39.040  51.740  57.390  1.00  0.00           C  
ATOM   1315  O   TRP A 125      40.280  51.810  57.530  1.00  0.00           O  
ATOM   1316  CB  TRP A 125      38.590  49.720  55.940  1.00  0.00           C  
ATOM   1317  CG  TRP A 125      40.050  49.170  55.940  1.00  0.00           C  
ATOM   1318  CD1 TRP A 125      40.600  48.710  57.030  1.00  0.00           C  
ATOM   1319  CD2 TRP A 125      40.860  48.840  54.880  1.00  0.00           C  
ATOM   1320  CE2 TRP A 125      41.930  48.110  55.440  1.00  0.00           C  
ATOM   1321  CE3 TRP A 125      40.890  49.130  53.500  1.00  0.00           C  
ATOM   1322  NE1 TRP A 125      41.720  48.080  56.740  1.00  0.00           N  
ATOM   1323  CZ2 TRP A 125      42.960  47.640  54.660  1.00  0.00           C  
ATOM   1324  CZ3 TRP A 125      41.870  48.610  52.690  1.00  0.00           C  
ATOM   1325  CH2 TRP A 125      42.860  47.890  53.310  1.00  0.00           C  
ATOM   1326  H   TRP A 125      39.740  52.500  54.920  1.00  0.00           H  
ATOM   1327  HD1 TRP A 125      40.270  48.940  58.040  1.00  0.00           H  
ATOM   1328  HE1 TRP A 125      42.250  47.640  57.470  1.00  0.00           H  
ATOM   1329  HE3 TRP A 125      40.050  49.670  53.080  1.00  0.00           H  
ATOM   1330  HZ2 TRP A 125      43.690  46.930  55.040  1.00  0.00           H  
ATOM   1331  HZ3 TRP A 125      42.030  48.930  51.660  1.00  0.00           H  
ATOM   1332  HH2 TRP A 125      43.790  47.720  52.770  1.00  0.00           H  
ATOM   1333  N   PRO A 126      38.060  51.980  58.320  1.00  0.00           N  
ATOM   1334  CA  PRO A 126      38.470  52.350  59.680  1.00  0.00           C  
ATOM   1335  C   PRO A 126      38.820  51.200  60.610  1.00  0.00           C  
ATOM   1336  O   PRO A 126      39.070  50.080  60.100  1.00  0.00           O  
ATOM   1337  CB  PRO A 126      37.460  53.330  60.220  1.00  0.00           C  
ATOM   1338  CG  PRO A 126      36.230  53.210  59.230  1.00  0.00           C  
ATOM   1339  CD  PRO A 126      36.710  52.360  58.040  1.00  0.00           C  
ATOM   1340  N   ASP A 127      39.100  51.520  61.910  1.00  0.00           N  
ATOM   1341  CA  ASP A 127      39.320  50.460  62.860  1.00  0.00           C  
ATOM   1342  C   ASP A 127      38.170  49.550  63.150  1.00  0.00           C  
ATOM   1343  O   ASP A 127      37.080  49.750  62.610  1.00  0.00           O  
ATOM   1344  CB  ASP A 127      39.650  51.110  64.220  1.00  0.00           C  
ATOM   1345  CG  ASP A 127      41.090  51.610  64.140  1.00  0.00           C  
ATOM   1346  OD1 ASP A 127      41.370  52.810  63.820  1.00  0.00           O  
ATOM   1347  OD2 ASP A 127      41.940  50.730  64.500  1.00  0.00           O1-
ATOM   1348  H   ASP A 127      39.230  52.460  62.220  1.00  0.00           H  
ATOM   1349  N   GLU A 128      38.380  48.490  63.940  1.00  0.00           N  
ATOM   1350  CA  GLU A 128      37.280  47.530  64.370  1.00  0.00           C  
ATOM   1351  C   GLU A 128      36.310  48.310  65.290  1.00  0.00           C  
ATOM   1352  O   GLU A 128      36.720  49.240  66.010  1.00  0.00           O  
ATOM   1353  CB  GLU A 128      37.920  46.440  65.190  1.00  0.00           C  
ATOM   1354  CG  GLU A 128      38.520  45.320  64.340  1.00  0.00           C  
ATOM   1355  CD  GLU A 128      39.130  44.190  65.210  1.00  0.00           C  
ATOM   1356  OE1 GLU A 128      39.770  44.430  66.250  1.00  0.00           O  
ATOM   1357  OE2 GLU A 128      39.120  43.140  64.660  1.00  0.00           O1-
ATOM   1358  H   GLU A 128      39.250  48.330  64.410  1.00  0.00           H  
ATOM   1359  N   TYR A 129      35.090  47.820  65.240  1.00  0.00           N  
ATOM   1360  CA  TYR A 129      33.810  48.540  65.610  1.00  0.00           C  
ATOM   1361  C   TYR A 129      33.560  49.980  65.110  1.00  0.00           C  
ATOM   1362  O   TYR A 129      32.620  50.640  65.480  1.00  0.00           O  
ATOM   1363  CB  TYR A 129      33.700  48.520  67.130  1.00  0.00           C  
ATOM   1364  CG  TYR A 129      33.650  47.080  67.670  1.00  0.00           C  
ATOM   1365  CD1 TYR A 129      33.070  45.950  67.040  1.00  0.00           C  
ATOM   1366  CD2 TYR A 129      34.300  46.850  68.870  1.00  0.00           C  
ATOM   1367  CE1 TYR A 129      33.260  44.690  67.550  1.00  0.00           C  
ATOM   1368  CE2 TYR A 129      34.550  45.600  69.330  1.00  0.00           C  
ATOM   1369  CZ  TYR A 129      34.050  44.500  68.700  1.00  0.00           C  
ATOM   1370  OH  TYR A 129      34.110  43.210  69.200  1.00  0.00           O  
ATOM   1371  H   TYR A 129      35.020  46.860  64.960  1.00  0.00           H  
ATOM   1372  HD1 TYR A 129      32.590  46.000  66.060  1.00  0.00           H  
ATOM   1373  HD2 TYR A 129      34.940  47.660  69.230  1.00  0.00           H  
ATOM   1374  HE1 TYR A 129      32.960  43.870  66.900  1.00  0.00           H  
ATOM   1375  HE2 TYR A 129      35.140  45.450  70.230  1.00  0.00           H  
ATOM   1376  HH  TYR A 129      33.460  42.690  68.650  1.00  0.00           H  
ATOM   1377  N   ALA A 130      34.390  50.430  64.150  1.00  0.00           N  
ATOM   1378  CA  ALA A 130      34.300  51.840  63.830  1.00  0.00           C  
ATOM   1379  C   ALA A 130      33.500  52.410  62.630  1.00  0.00           C  
ATOM   1380  O   ALA A 130      33.030  51.620  61.770  1.00  0.00           O  
ATOM   1381  CB  ALA A 130      35.720  52.370  63.620  1.00  0.00           C  
ATOM   1382  H   ALA A 130      34.730  49.740  63.510  1.00  0.00           H  
ATOM   1383  N   LEU A 131      33.220  53.690  62.620  1.00  0.00           N  
ATOM   1384  CA  LEU A 131      32.430  54.380  61.590  1.00  0.00           C  
ATOM   1385  C   LEU A 131      33.170  55.530  60.790  1.00  0.00           C  
ATOM   1386  O   LEU A 131      33.930  56.220  61.460  1.00  0.00           O  
ATOM   1387  CB  LEU A 131      31.170  54.920  62.300  1.00  0.00           C  
ATOM   1388  CG  LEU A 131      30.030  55.520  61.510  1.00  0.00           C  
ATOM   1389  CD1 LEU A 131      29.120  54.470  60.900  1.00  0.00           C  
ATOM   1390  CD2 LEU A 131      29.260  56.470  62.360  1.00  0.00           C  
ATOM   1391  H   LEU A 131      33.490  54.250  63.400  1.00  0.00           H  
ATOM   1392  N   LYS A 132      32.990  55.530  59.460  1.00  0.00           N  
ATOM   1393  CA  LYS A 132      33.460  56.630  58.570  1.00  0.00           C  
ATOM   1394  C   LYS A 132      32.360  57.050  57.640  1.00  0.00           C  
ATOM   1395  O   LYS A 132      31.500  56.270  57.260  1.00  0.00           O  
ATOM   1396  CB  LYS A 132      34.660  56.300  57.680  1.00  0.00           C  
ATOM   1397  CG  LYS A 132      35.600  57.440  57.340  1.00  0.00           C  
ATOM   1398  CD  LYS A 132      36.990  56.940  57.090  1.00  0.00           C  
ATOM   1399  CE  LYS A 132      38.000  58.010  56.650  1.00  0.00           C  
ATOM   1400  NZ  LYS A 132      39.120  58.160  57.590  1.00  0.00           N1+
ATOM   1401  H   LYS A 132      32.390  54.850  59.040  1.00  0.00           H  
ATOM   1402  HZ1 LYS A 132      39.680  57.340  57.650  1.00  0.00           H  
ATOM   1403  HZ2 LYS A 132      39.680  58.900  57.220  1.00  0.00           H  
ATOM   1404  HZ3 LYS A 132      38.790  58.530  58.470  1.00  0.00           H  
ATOM   1405  N   GLU A 133      32.430  58.250  57.120  1.00  0.00           N  
ATOM   1406  CA  GLU A 133      31.690  58.770  55.970  1.00  0.00           C  
ATOM   1407  C   GLU A 133      32.580  59.190  54.750  1.00  0.00           C  
ATOM   1408  O   GLU A 133      33.540  59.910  54.820  1.00  0.00           O  
ATOM   1409  CB  GLU A 133      30.880  60.040  56.220  1.00  0.00           C  
ATOM   1410  CG  GLU A 133      29.860  59.850  57.380  1.00  0.00           C  
ATOM   1411  CD  GLU A 133      29.280  61.130  57.970  1.00  0.00           C  
ATOM   1412  OE1 GLU A 133      28.160  61.490  57.510  1.00  0.00           O  
ATOM   1413  OE2 GLU A 133      29.890  61.900  58.700  1.00  0.00           O1-
ATOM   1414  H   GLU A 133      32.830  58.980  57.680  1.00  0.00           H  
ATOM   1415  N   TYR A 134      32.070  58.660  53.610  1.00  0.00           N  
ATOM   1416  CA  TYR A 134      32.720  58.910  52.290  1.00  0.00           C  
ATOM   1417  C   TYR A 134      31.750  59.650  51.380  1.00  0.00           C  
ATOM   1418  O   TYR A 134      30.870  59.020  50.860  1.00  0.00           O  
ATOM   1419  CB  TYR A 134      33.290  57.630  51.590  1.00  0.00           C  
ATOM   1420  CG  TYR A 134      34.470  56.980  52.370  1.00  0.00           C  
ATOM   1421  CD1 TYR A 134      35.730  57.540  52.020  1.00  0.00           C  
ATOM   1422  CD2 TYR A 134      34.450  55.990  53.350  1.00  0.00           C  
ATOM   1423  CE1 TYR A 134      36.840  57.000  52.590  1.00  0.00           C  
ATOM   1424  CE2 TYR A 134      35.610  55.510  53.850  1.00  0.00           C  
ATOM   1425  CZ  TYR A 134      36.830  55.930  53.490  1.00  0.00           C  
ATOM   1426  OH  TYR A 134      37.970  55.470  54.050  1.00  0.00           O  
ATOM   1427  H   TYR A 134      31.270  58.080  53.510  1.00  0.00           H  
ATOM   1428  HD1 TYR A 134      35.790  58.510  51.520  1.00  0.00           H  
ATOM   1429  HD2 TYR A 134      33.470  55.640  53.650  1.00  0.00           H  
ATOM   1430  HE1 TYR A 134      37.840  57.290  52.260  1.00  0.00           H  
ATOM   1431  HE2 TYR A 134      35.550  54.850  54.720  1.00  0.00           H  
ATOM   1432  HH  TYR A 134      38.590  56.210  53.800  1.00  0.00           H  
ATOM   1433  N   GLY A 135      31.640  60.970  51.610  1.00  0.00           N  
ATOM   1434  CA  GLY A 135      30.610  61.850  51.000  1.00  0.00           C  
ATOM   1435  C   GLY A 135      29.180  61.400  51.330  1.00  0.00           C  
ATOM   1436  O   GLY A 135      28.750  61.550  52.480  1.00  0.00           O  
ATOM   1437  H   GLY A 135      32.200  61.440  52.300  1.00  0.00           H  
ATOM   1438  N   VAL A 136      28.480  60.900  50.370  1.00  0.00           N  
ATOM   1439  CA  VAL A 136      27.140  60.260  50.630  1.00  0.00           C  
ATOM   1440  C   VAL A 136      27.220  58.870  51.380  1.00  0.00           C  
ATOM   1441  O   VAL A 136      26.200  58.460  51.870  1.00  0.00           O  
ATOM   1442  CB  VAL A 136      26.300  60.010  49.330  1.00  0.00           C  
ATOM   1443  CG1 VAL A 136      25.530  61.260  48.860  1.00  0.00           C  
ATOM   1444  CG2 VAL A 136      27.080  59.350  48.200  1.00  0.00           C  
ATOM   1445  H   VAL A 136      28.700  61.090  49.410  1.00  0.00           H  
ATOM   1446  N   MET A 137      28.350  58.170  51.290  1.00  0.00           N  
ATOM   1447  CA  MET A 137      28.490  56.750  51.710  1.00  0.00           C  
ATOM   1448  C   MET A 137      28.960  56.650  53.170  1.00  0.00           C  
ATOM   1449  O   MET A 137      30.200  56.770  53.420  1.00  0.00           O  
ATOM   1450  CB  MET A 137      29.570  56.030  50.910  1.00  0.00           C  
ATOM   1451  CG  MET A 137      29.290  55.980  49.380  1.00  0.00           C  
ATOM   1452  SD  MET A 137      27.850  54.990  48.940  1.00  0.00           S  
ATOM   1453  CE  MET A 137      27.570  55.600  47.300  1.00  0.00           C  
ATOM   1454  H   MET A 137      29.180  58.570  50.900  1.00  0.00           H  
ATOM   1455  N   ARG A 138      28.060  56.300  54.050  1.00  0.00           N  
ATOM   1456  CA  ARG A 138      28.410  55.980  55.470  1.00  0.00           C  
ATOM   1457  C   ARG A 138      28.760  54.480  55.530  1.00  0.00           C  
ATOM   1458  O   ARG A 138      27.910  53.620  55.260  1.00  0.00           O  
ATOM   1459  CB  ARG A 138      27.250  56.250  56.400  1.00  0.00           C  
ATOM   1460  CG  ARG A 138      27.780  56.220  57.850  1.00  0.00           C  
ATOM   1461  CD  ARG A 138      26.840  56.820  58.900  1.00  0.00           C  
ATOM   1462  NE  ARG A 138      25.490  56.220  58.690  1.00  0.00           N  
ATOM   1463  CZ  ARG A 138      24.330  56.820  58.210  1.00  0.00           C  
ATOM   1464  NH1 ARG A 138      24.140  58.120  58.050  1.00  0.00           N1+
ATOM   1465  NH2 ARG A 138      23.290  56.070  57.820  1.00  0.00           N  
ATOM   1466  H   ARG A 138      27.110  56.080  53.810  1.00  0.00           H  
ATOM   1467  HE  ARG A 138      25.430  55.230  58.830  1.00  0.00           H  
ATOM   1468 1HH1 ARG A 138      24.850  58.810  58.200  1.00  0.00           H  
ATOM   1469 2HH1 ARG A 138      23.220  58.490  58.220  1.00  0.00           H  
ATOM   1470 1HH2 ARG A 138      23.410  55.070  57.870  1.00  0.00           H  
ATOM   1471 2HH2 ARG A 138      22.450  56.410  57.400  1.00  0.00           H  
ATOM   1472  N   VAL A 139      29.840  54.270  56.280  1.00  0.00           N  
ATOM   1473  CA  VAL A 139      30.380  52.940  56.390  1.00  0.00           C  
ATOM   1474  C   VAL A 139      30.580  52.620  57.850  1.00  0.00           C  
ATOM   1475  O   VAL A 139      31.180  53.440  58.520  1.00  0.00           O  
ATOM   1476  CB  VAL A 139      31.650  52.710  55.540  1.00  0.00           C  
ATOM   1477  CG1 VAL A 139      31.500  51.320  55.160  1.00  0.00           C  
ATOM   1478  CG2 VAL A 139      31.710  53.650  54.260  1.00  0.00           C  
ATOM   1479  H   VAL A 139      30.390  55.020  56.640  1.00  0.00           H  
ATOM   1480  N   ARG A 140      30.390  51.320  58.180  1.00  0.00           N  
ATOM   1481  CA  ARG A 140      30.740  50.810  59.560  1.00  0.00           C  
ATOM   1482  C   ARG A 140      31.730  49.650  59.300  1.00  0.00           C  
ATOM   1483  O   ARG A 140      31.410  48.740  58.520  1.00  0.00           O  
ATOM   1484  CB  ARG A 140      29.450  50.360  60.350  1.00  0.00           C  
ATOM   1485  CG  ARG A 140      29.500  49.560  61.630  1.00  0.00           C  
ATOM   1486  CD  ARG A 140      29.920  50.530  62.750  1.00  0.00           C  
ATOM   1487  NE  ARG A 140      28.970  51.600  62.990  1.00  0.00           N  
ATOM   1488  CZ  ARG A 140      29.020  52.490  64.020  1.00  0.00           C  
ATOM   1489  NH1 ARG A 140      30.140  52.590  64.790  1.00  0.00           N1+
ATOM   1490  NH2 ARG A 140      27.920  53.170  64.370  1.00  0.00           N  
ATOM   1491  H   ARG A 140      29.810  50.750  57.600  1.00  0.00           H  
ATOM   1492  HE  ARG A 140      28.100  51.520  62.500  1.00  0.00           H  
ATOM   1493 1HH1 ARG A 140      30.850  51.890  64.850  1.00  0.00           H  
ATOM   1494 2HH1 ARG A 140      30.280  53.470  65.240  1.00  0.00           H  
ATOM   1495 1HH2 ARG A 140      27.130  53.210  63.760  1.00  0.00           H  
ATOM   1496 2HH2 ARG A 140      27.780  53.620  65.260  1.00  0.00           H  
ATOM   1497  N   ASN A 141      32.820  49.540  60.030  1.00  0.00           N  
ATOM   1498  CA  ASN A 141      33.800  48.440  59.910  1.00  0.00           C  
ATOM   1499  C   ASN A 141      33.740  47.730  61.280  1.00  0.00           C  
ATOM   1500  O   ASN A 141      34.150  48.340  62.280  1.00  0.00           O  
ATOM   1501  CB  ASN A 141      35.250  48.940  59.510  1.00  0.00           C  
ATOM   1502  CG  ASN A 141      36.210  47.740  59.390  1.00  0.00           C  
ATOM   1503  ND2 ASN A 141      37.300  47.750  60.180  1.00  0.00           N  
ATOM   1504  OD1 ASN A 141      36.010  46.870  58.570  1.00  0.00           O  
ATOM   1505  H   ASN A 141      33.150  50.320  60.570  1.00  0.00           H  
ATOM   1506 1HD2 ASN A 141      37.320  48.540  60.790  1.00  0.00           H  
ATOM   1507 2HD2 ASN A 141      38.050  47.100  60.140  1.00  0.00           H  
ATOM   1508  N   VAL A 142      33.160  46.560  61.240  1.00  0.00           N  
ATOM   1509  CA  VAL A 142      32.890  45.790  62.460  1.00  0.00           C  
ATOM   1510  C   VAL A 142      34.160  45.040  62.950  1.00  0.00           C  
ATOM   1511  O   VAL A 142      34.720  45.390  63.940  1.00  0.00           O  
ATOM   1512  CB  VAL A 142      31.610  44.910  62.250  1.00  0.00           C  
ATOM   1513  CG1 VAL A 142      31.010  44.630  63.580  1.00  0.00           C  
ATOM   1514  CG2 VAL A 142      30.480  45.630  61.460  1.00  0.00           C  
ATOM   1515  H   VAL A 142      32.920  46.150  60.360  1.00  0.00           H  
ATOM   1516  N   LYS A 143      34.590  44.080  62.140  1.00  0.00           N  
ATOM   1517  CA  LYS A 143      35.600  43.090  62.680  1.00  0.00           C  
ATOM   1518  C   LYS A 143      36.480  42.480  61.590  1.00  0.00           C  
ATOM   1519  O   LYS A 143      36.140  42.580  60.420  1.00  0.00           O  
ATOM   1520  CB  LYS A 143      34.770  41.980  63.290  1.00  0.00           C  
ATOM   1521  CG  LYS A 143      35.610  41.010  64.160  1.00  0.00           C  
ATOM   1522  CD  LYS A 143      36.180  41.670  65.390  1.00  0.00           C  
ATOM   1523  CE  LYS A 143      37.180  40.920  66.360  1.00  0.00           C  
ATOM   1524  NZ  LYS A 143      38.360  40.570  65.650  1.00  0.00           N1+
ATOM   1525  H   LYS A 143      34.240  44.010  61.200  1.00  0.00           H  
ATOM   1526  HZ1 LYS A 143      38.830  41.340  65.230  1.00  0.00           H  
ATOM   1527  HZ2 LYS A 143      38.960  40.190  66.360  1.00  0.00           H  
ATOM   1528  HZ3 LYS A 143      38.170  39.910  64.920  1.00  0.00           H  
ATOM   1529  N   GLU A 144      37.630  41.940  62.000  1.00  0.00           N  
ATOM   1530  CA  GLU A 144      38.410  41.030  61.220  1.00  0.00           C  
ATOM   1531  C   GLU A 144      38.450  39.600  61.760  1.00  0.00           C  
ATOM   1532  O   GLU A 144      38.360  39.380  62.960  1.00  0.00           O  
ATOM   1533  CB  GLU A 144      39.870  41.520  61.300  1.00  0.00           C  
ATOM   1534  CG  GLU A 144      39.920  42.950  60.710  1.00  0.00           C  
ATOM   1535  CD  GLU A 144      41.300  43.430  60.320  1.00  0.00           C  
ATOM   1536  OE1 GLU A 144      42.100  42.610  59.840  1.00  0.00           O  
ATOM   1537  OE2 GLU A 144      41.530  44.660  60.470  1.00  0.00           O1-
ATOM   1538  H   GLU A 144      37.940  42.300  62.880  1.00  0.00           H  
ATOM   1539  N   SER A 145      38.420  38.700  60.790  1.00  0.00           N  
ATOM   1540  CA  SER A 145      38.640  37.220  60.960  1.00  0.00           C  
ATOM   1541  C   SER A 145      39.630  36.570  59.990  1.00  0.00           C  
ATOM   1542  O   SER A 145      39.600  36.770  58.800  1.00  0.00           O  
ATOM   1543  CB  SER A 145      37.260  36.500  60.680  1.00  0.00           C  
ATOM   1544  OG  SER A 145      37.350  35.140  61.040  1.00  0.00           O  
ATOM   1545  H   SER A 145      38.440  38.950  59.820  1.00  0.00           H  
ATOM   1546  HG  SER A 145      37.520  34.580  60.230  1.00  0.00           H  
ATOM   1547  N   ALA A 146      40.640  35.960  60.540  1.00  0.00           N  
ATOM   1548  CA  ALA A 146      41.670  35.220  59.700  1.00  0.00           C  
ATOM   1549  C   ALA A 146      41.440  33.800  59.240  1.00  0.00           C  
ATOM   1550  O   ALA A 146      40.750  33.090  60.030  1.00  0.00           O  
ATOM   1551  CB  ALA A 146      42.970  35.460  60.510  1.00  0.00           C  
ATOM   1552  H   ALA A 146      40.800  36.010  61.530  1.00  0.00           H  
ATOM   1553  N   ALA A 147      42.070  33.400  58.100  1.00  0.00           N  
ATOM   1554  CA  ALA A 147      42.170  31.950  57.760  1.00  0.00           C  
ATOM   1555  C   ALA A 147      43.580  31.710  57.350  1.00  0.00           C  
ATOM   1556  O   ALA A 147      44.390  32.610  57.460  1.00  0.00           O  
ATOM   1557  CB  ALA A 147      41.060  31.710  56.740  1.00  0.00           C  
ATOM   1558  H   ALA A 147      42.540  33.970  57.420  1.00  0.00           H  
ATOM   1559  N   HIS A 148      43.950  30.500  56.990  1.00  0.00           N  
ATOM   1560  CA  HIS A 148      45.400  30.220  56.680  1.00  0.00           C  
ATOM   1561  C   HIS A 148      46.270  31.120  55.790  1.00  0.00           C  
ATOM   1562  O   HIS A 148      47.330  31.640  56.230  1.00  0.00           O  
ATOM   1563  CB  HIS A 148      45.560  28.720  56.200  1.00  0.00           C  
ATOM   1564  CG  HIS A 148      47.050  28.210  56.250  1.00  0.00           C  
ATOM   1565  CD2 HIS A 148      47.910  28.260  55.280  1.00  0.00           C  
ATOM   1566  ND1 HIS A 148      47.610  27.570  57.270  1.00  0.00           N  
ATOM   1567  CE1 HIS A 148      48.840  27.170  56.890  1.00  0.00           C  
ATOM   1568  NE2 HIS A 148      49.000  27.640  55.620  1.00  0.00           N  
ATOM   1569  H   HIS A 148      43.360  29.700  56.870  1.00  0.00           H  
ATOM   1570  HD2 HIS A 148      47.670  28.770  54.340  1.00  0.00           H  
ATOM   1571  HE1 HIS A 148      49.230  26.250  57.330  1.00  0.00           H  
ATOM   1572  HE2 HIS A 148      49.820  27.500  55.080  1.00  0.00           H  
ATOM   1573  N   ASP A 149      45.860  31.230  54.510  1.00  0.00           N  
ATOM   1574  CA  ASP A 149      46.420  32.260  53.620  1.00  0.00           C  
ATOM   1575  C   ASP A 149      45.670  33.590  53.560  1.00  0.00           C  
ATOM   1576  O   ASP A 149      46.150  34.480  52.900  1.00  0.00           O  
ATOM   1577  CB  ASP A 149      46.540  31.650  52.220  1.00  0.00           C  
ATOM   1578  CG  ASP A 149      47.550  30.490  52.080  1.00  0.00           C  
ATOM   1579  OD1 ASP A 149      48.740  30.840  51.920  1.00  0.00           O  
ATOM   1580  OD2 ASP A 149      47.280  29.300  52.240  1.00  0.00           O1-
ATOM   1581  H   ASP A 149      45.580  30.380  54.070  1.00  0.00           H  
ATOM   1582  N   TYR A 150      44.540  33.770  54.240  1.00  0.00           N  
ATOM   1583  CA  TYR A 150      43.740  35.030  53.920  1.00  0.00           C  
ATOM   1584  C   TYR A 150      43.100  35.770  55.120  1.00  0.00           C  
ATOM   1585  O   TYR A 150      43.000  35.170  56.150  1.00  0.00           O  
ATOM   1586  CB  TYR A 150      42.700  34.820  52.810  1.00  0.00           C  
ATOM   1587  CG  TYR A 150      41.560  33.910  53.250  1.00  0.00           C  
ATOM   1588  CD1 TYR A 150      41.590  32.570  52.910  1.00  0.00           C  
ATOM   1589  CD2 TYR A 150      40.400  34.570  53.690  1.00  0.00           C  
ATOM   1590  CE1 TYR A 150      40.390  31.870  53.090  1.00  0.00           C  
ATOM   1591  CE2 TYR A 150      39.260  33.870  53.960  1.00  0.00           C  
ATOM   1592  CZ  TYR A 150      39.320  32.520  53.680  1.00  0.00           C  
ATOM   1593  OH  TYR A 150      38.330  31.810  54.300  1.00  0.00           O  
ATOM   1594  H   TYR A 150      44.390  33.430  55.170  1.00  0.00           H  
ATOM   1595  HD1 TYR A 150      42.480  32.030  52.590  1.00  0.00           H  
ATOM   1596  HD2 TYR A 150      40.280  35.590  53.330  1.00  0.00           H  
ATOM   1597  HE1 TYR A 150      40.430  30.790  52.930  1.00  0.00           H  
ATOM   1598  HE2 TYR A 150      38.300  34.310  54.210  1.00  0.00           H  
ATOM   1599  HH  TYR A 150      38.480  30.870  54.010  1.00  0.00           H  
ATOM   1600  N   THR A 151      42.590  36.950  54.870  1.00  0.00           N  
ATOM   1601  CA  THR A 151      41.960  37.830  55.930  1.00  0.00           C  
ATOM   1602  C   THR A 151      40.550  38.210  55.440  1.00  0.00           C  
ATOM   1603  O   THR A 151      40.350  39.100  54.640  1.00  0.00           O  
ATOM   1604  CB  THR A 151      42.780  39.100  56.380  1.00  0.00           C  
ATOM   1605  CG2 THR A 151      42.340  39.690  57.740  1.00  0.00           C  
ATOM   1606  OG1 THR A 151      44.150  38.690  56.430  1.00  0.00           O  
ATOM   1607  H   THR A 151      42.610  37.270  53.920  1.00  0.00           H  
ATOM   1608  HG1 THR A 151      44.710  39.510  56.560  1.00  0.00           H  
ATOM   1609  N   LEU A 152      39.530  37.790  56.230  1.00  0.00           N  
ATOM   1610  CA  LEU A 152      38.120  38.310  55.970  1.00  0.00           C  
ATOM   1611  C   LEU A 152      37.770  39.500  56.940  1.00  0.00           C  
ATOM   1612  O   LEU A 152      38.180  39.390  58.110  1.00  0.00           O  
ATOM   1613  CB  LEU A 152      37.250  37.130  56.220  1.00  0.00           C  
ATOM   1614  CG  LEU A 152      35.780  37.270  55.780  1.00  0.00           C  
ATOM   1615  CD1 LEU A 152      34.890  37.960  56.820  1.00  0.00           C  
ATOM   1616  CD2 LEU A 152      35.650  37.880  54.370  1.00  0.00           C  
ATOM   1617  H   LEU A 152      39.540  37.140  56.990  1.00  0.00           H  
ATOM   1618  N   ARG A 153      37.400  40.610  56.290  1.00  0.00           N  
ATOM   1619  CA  ARG A 153      37.040  41.810  57.060  1.00  0.00           C  
ATOM   1620  C   ARG A 153      35.580  42.220  56.810  1.00  0.00           C  
ATOM   1621  O   ARG A 153      35.040  42.330  55.690  1.00  0.00           O  
ATOM   1622  CB  ARG A 153      37.930  42.970  56.630  1.00  0.00           C  
ATOM   1623  CG  ARG A 153      39.390  42.600  56.900  1.00  0.00           C  
ATOM   1624  CD  ARG A 153      40.270  43.810  56.850  1.00  0.00           C  
ATOM   1625  NE  ARG A 153      41.680  43.350  57.050  1.00  0.00           N  
ATOM   1626  CZ  ARG A 153      42.670  43.560  56.160  1.00  0.00           C  
ATOM   1627  NH1 ARG A 153      42.370  44.350  55.140  1.00  0.00           N1+
ATOM   1628  NH2 ARG A 153      43.800  42.940  56.250  1.00  0.00           N  
ATOM   1629  H   ARG A 153      37.630  40.710  55.320  1.00  0.00           H  
ATOM   1630  HE  ARG A 153      41.900  43.090  57.990  1.00  0.00           H  
ATOM   1631 1HH1 ARG A 153      41.460  44.780  55.140  1.00  0.00           H  
ATOM   1632 2HH1 ARG A 153      43.060  44.620  54.470  1.00  0.00           H  
ATOM   1633 1HH2 ARG A 153      44.090  42.410  57.050  1.00  0.00           H  
ATOM   1634 2HH2 ARG A 153      44.560  43.080  55.620  1.00  0.00           H  
ATOM   1635  N   GLU A 154      34.830  42.370  57.950  1.00  0.00           N  
ATOM   1636  CA  GLU A 154      33.360  42.690  57.970  1.00  0.00           C  
ATOM   1637  C   GLU A 154      32.970  44.200  58.010  1.00  0.00           C  
ATOM   1638  O   GLU A 154      33.020  44.860  59.030  1.00  0.00           O  
ATOM   1639  CB  GLU A 154      32.670  41.930  59.130  1.00  0.00           C  
ATOM   1640  CG  GLU A 154      31.180  41.530  58.820  1.00  0.00           C  
ATOM   1641  CD  GLU A 154      30.550  40.530  59.810  1.00  0.00           C  
ATOM   1642  OE1 GLU A 154      30.620  39.290  59.600  1.00  0.00           O  
ATOM   1643  OE2 GLU A 154      30.240  41.080  60.880  1.00  0.00           O1-
ATOM   1644  H   GLU A 154      35.270  42.560  58.830  1.00  0.00           H  
ATOM   1645  N   LEU A 155      32.460  44.690  56.920  1.00  0.00           N  
ATOM   1646  CA  LEU A 155      31.950  46.030  56.840  1.00  0.00           C  
ATOM   1647  C   LEU A 155      30.410  46.020  56.660  1.00  0.00           C  
ATOM   1648  O   LEU A 155      29.890  45.160  55.920  1.00  0.00           O  
ATOM   1649  CB  LEU A 155      32.620  46.770  55.670  1.00  0.00           C  
ATOM   1650  CG  LEU A 155      34.090  47.130  55.810  1.00  0.00           C  
ATOM   1651  CD1 LEU A 155      35.000  45.970  55.300  1.00  0.00           C  
ATOM   1652  CD2 LEU A 155      34.380  48.450  55.000  1.00  0.00           C  
ATOM   1653  H   LEU A 155      32.200  44.110  56.150  1.00  0.00           H  
ATOM   1654  N   LYS A 156      29.750  47.010  57.160  1.00  0.00           N  
ATOM   1655  CA  LYS A 156      28.300  47.290  56.820  1.00  0.00           C  
ATOM   1656  C   LYS A 156      28.280  48.700  56.130  1.00  0.00           C  
ATOM   1657  O   LYS A 156      29.020  49.580  56.650  1.00  0.00           O  
ATOM   1658  CB  LYS A 156      27.430  47.310  58.060  1.00  0.00           C  
ATOM   1659  CG  LYS A 156      27.450  46.030  58.940  1.00  0.00           C  
ATOM   1660  CD  LYS A 156      26.560  44.860  58.570  1.00  0.00           C  
ATOM   1661  CE  LYS A 156      26.780  43.670  59.470  1.00  0.00           C  
ATOM   1662  NZ  LYS A 156      26.010  42.470  58.970  1.00  0.00           N1+
ATOM   1663  H   LYS A 156      30.240  47.730  57.650  1.00  0.00           H  
ATOM   1664  HZ1 LYS A 156      25.190  42.240  59.490  1.00  0.00           H  
ATOM   1665  HZ2 LYS A 156      25.600  42.650  58.080  1.00  0.00           H  
ATOM   1666  HZ3 LYS A 156      26.610  41.670  58.970  1.00  0.00           H  
ATOM   1667  N   LEU A 157      27.280  48.940  55.280  1.00  0.00           N  
ATOM   1668  CA  LEU A 157      27.220  50.180  54.470  1.00  0.00           C  
ATOM   1669  C   LEU A 157      25.760  50.750  54.530  1.00  0.00           C  
ATOM   1670  O   LEU A 157      24.790  49.960  54.480  1.00  0.00           O  
ATOM   1671  CB  LEU A 157      27.640  49.740  53.050  1.00  0.00           C  
ATOM   1672  CG  LEU A 157      27.710  50.850  52.020  1.00  0.00           C  
ATOM   1673  CD1 LEU A 157      29.040  51.620  51.940  1.00  0.00           C  
ATOM   1674  CD2 LEU A 157      27.270  50.310  50.660  1.00  0.00           C  
ATOM   1675  H   LEU A 157      26.590  48.260  55.040  1.00  0.00           H  
ATOM   1676  N   SER A 158      25.540  52.050  54.450  1.00  0.00           N  
ATOM   1677  CA  SER A 158      24.260  52.830  54.360  1.00  0.00           C  
ATOM   1678  C   SER A 158      24.560  54.230  53.810  1.00  0.00           C  
ATOM   1679  O   SER A 158      25.670  54.810  53.910  1.00  0.00           O  
ATOM   1680  CB  SER A 158      23.680  53.070  55.780  1.00  0.00           C  
ATOM   1681  OG  SER A 158      22.290  53.430  55.800  1.00  0.00           O  
ATOM   1682  H   SER A 158      26.320  52.680  54.450  1.00  0.00           H  
ATOM   1683  HG  SER A 158      22.170  53.370  56.790  1.00  0.00           H  
ATOM   1684  N   LYS A 159      23.630  54.880  53.160  1.00  0.00           N  
ATOM   1685  CA  LYS A 159      23.920  56.220  52.560  1.00  0.00           C  
ATOM   1686  C   LYS A 159      23.240  57.340  53.360  1.00  0.00           C  
ATOM   1687  O   LYS A 159      22.040  57.190  53.420  1.00  0.00           O  
ATOM   1688  CB  LYS A 159      23.360  56.330  51.120  1.00  0.00           C  
ATOM   1689  CG  LYS A 159      24.290  55.690  50.100  1.00  0.00           C  
ATOM   1690  CD  LYS A 159      23.870  56.070  48.680  1.00  0.00           C  
ATOM   1691  CE  LYS A 159      22.580  55.450  48.210  1.00  0.00           C  
ATOM   1692  NZ  LYS A 159      22.410  55.570  46.800  1.00  0.00           N1+
ATOM   1693  H   LYS A 159      22.680  54.580  53.060  1.00  0.00           H  
ATOM   1694  HZ1 LYS A 159      21.670  54.970  46.490  1.00  0.00           H  
ATOM   1695  HZ2 LYS A 159      22.080  56.500  46.640  1.00  0.00           H  
ATOM   1696  HZ3 LYS A 159      23.240  55.360  46.290  1.00  0.00           H  
ATOM   1697  N   VAL A 160      23.890  58.500  53.540  1.00  0.00           N  
ATOM   1698  CA  VAL A 160      23.360  59.600  54.430  1.00  0.00           C  
ATOM   1699  C   VAL A 160      22.100  60.270  53.960  1.00  0.00           C  
ATOM   1700  O   VAL A 160      21.860  60.750  52.810  1.00  0.00           O  
ATOM   1701  CB  VAL A 160      24.360  60.750  54.530  1.00  0.00           C  
ATOM   1702  CG1 VAL A 160      24.000  61.750  55.680  1.00  0.00           C  
ATOM   1703  CG2 VAL A 160      25.790  60.390  54.770  1.00  0.00           C  
ATOM   1704  H   VAL A 160      24.620  58.790  52.930  1.00  0.00           H  
ATOM   1705  N   GLY A 161      21.200  60.490  54.930  1.00  0.00           N  
ATOM   1706  CA  GLY A 161      19.760  60.870  54.790  1.00  0.00           C  
ATOM   1707  C   GLY A 161      18.870  59.920  53.940  1.00  0.00           C  
ATOM   1708  O   GLY A 161      17.720  60.270  53.660  1.00  0.00           O  
ATOM   1709  H   GLY A 161      21.430  60.250  55.880  1.00  0.00           H  
ATOM   1710  N   GLN A 162      19.310  58.790  53.460  1.00  0.00           N  
ATOM   1711  CA  GLN A 162      18.530  57.920  52.530  1.00  0.00           C  
ATOM   1712  C   GLN A 162      17.980  56.710  53.310  1.00  0.00           C  
ATOM   1713  O   GLN A 162      18.440  56.530  54.430  1.00  0.00           O  
ATOM   1714  CB  GLN A 162      19.270  57.490  51.310  1.00  0.00           C  
ATOM   1715  CG  GLN A 162      19.500  58.670  50.370  1.00  0.00           C  
ATOM   1716  CD  GLN A 162      20.240  58.200  49.100  1.00  0.00           C  
ATOM   1717  NE2 GLN A 162      19.510  57.970  48.060  1.00  0.00           N  
ATOM   1718  OE1 GLN A 162      21.490  58.290  49.060  1.00  0.00           O  
ATOM   1719  H   GLN A 162      20.270  58.540  53.620  1.00  0.00           H  
ATOM   1720 1HE2 GLN A 162      18.520  58.040  48.200  1.00  0.00           H  
ATOM   1721 2HE2 GLN A 162      19.880  57.760  47.150  1.00  0.00           H  
ATOM   1722  N   GLY A 163      17.060  55.920  52.760  1.00  0.00           N  
ATOM   1723  CA  GLY A 163      16.580  54.680  53.460  1.00  0.00           C  
ATOM   1724  C   GLY A 163      16.510  53.440  52.510  1.00  0.00           C  
ATOM   1725  O   GLY A 163      16.840  53.590  51.350  1.00  0.00           O  
ATOM   1726  H   GLY A 163      16.760  56.060  51.810  1.00  0.00           H  
ATOM   1727  N   ASN A 164      16.260  52.280  53.050  1.00  0.00           N  
ATOM   1728  CA  ASN A 164      16.430  50.920  52.470  1.00  0.00           C  
ATOM   1729  C   ASN A 164      17.750  50.630  51.750  1.00  0.00           C  
ATOM   1730  O   ASN A 164      17.940  49.580  51.200  1.00  0.00           O  
ATOM   1731  CB  ASN A 164      15.170  50.660  51.680  1.00  0.00           C  
ATOM   1732  CG  ASN A 164      13.900  50.780  52.450  1.00  0.00           C  
ATOM   1733  ND2 ASN A 164      13.230  49.790  52.950  1.00  0.00           N  
ATOM   1734  OD1 ASN A 164      13.440  51.890  52.610  1.00  0.00           O  
ATOM   1735  H   ASN A 164      15.680  52.250  53.860  1.00  0.00           H  
ATOM   1736 1HD2 ASN A 164      13.410  48.810  53.000  1.00  0.00           H  
ATOM   1737 2HD2 ASN A 164      12.320  50.060  53.260  1.00  0.00           H  
ATOM   1738  N   THR A 165      18.810  51.300  52.150  1.00  0.00           N  
ATOM   1739  CA  THR A 165      20.110  51.140  51.510  1.00  0.00           C  
ATOM   1740  C   THR A 165      21.140  50.210  52.260  1.00  0.00           C  
ATOM   1741  O   THR A 165      22.120  49.830  51.560  1.00  0.00           O  
ATOM   1742  CB  THR A 165      20.890  52.420  51.140  1.00  0.00           C  
ATOM   1743  CG2 THR A 165      20.070  53.210  50.080  1.00  0.00           C  
ATOM   1744  OG1 THR A 165      21.300  53.160  52.250  1.00  0.00           O  
ATOM   1745  H   THR A 165      18.720  52.010  52.850  1.00  0.00           H  
ATOM   1746  HG1 THR A 165      20.830  52.870  53.080  1.00  0.00           H  
ATOM   1747  N   GLU A 166      20.790  49.590  53.380  1.00  0.00           N  
ATOM   1748  CA  GLU A 166      21.830  48.740  54.060  1.00  0.00           C  
ATOM   1749  C   GLU A 166      22.140  47.320  53.500  1.00  0.00           C  
ATOM   1750  O   GLU A 166      21.370  46.490  53.120  1.00  0.00           O  
ATOM   1751  CB  GLU A 166      21.490  48.630  55.540  1.00  0.00           C  
ATOM   1752  CG  GLU A 166      21.560  50.060  56.110  1.00  0.00           C  
ATOM   1753  CD  GLU A 166      20.940  50.270  57.500  1.00  0.00           C  
ATOM   1754  OE1 GLU A 166      19.770  50.070  57.670  1.00  0.00           O  
ATOM   1755  OE2 GLU A 166      21.680  50.600  58.490  1.00  0.00           O1-
ATOM   1756  H   GLU A 166      19.860  49.700  53.730  1.00  0.00           H  
ATOM   1757  N   ARG A 167      23.470  47.220  53.490  1.00  0.00           N  
ATOM   1758  CA  ARG A 167      24.140  45.950  53.090  1.00  0.00           C  
ATOM   1759  C   ARG A 167      25.420  45.560  53.860  1.00  0.00           C  
ATOM   1760  O   ARG A 167      26.250  46.410  54.210  1.00  0.00           O  
ATOM   1761  CB  ARG A 167      24.360  45.750  51.570  1.00  0.00           C  
ATOM   1762  CG  ARG A 167      25.210  46.870  51.150  1.00  0.00           C  
ATOM   1763  CD  ARG A 167      24.490  48.050  50.480  1.00  0.00           C  
ATOM   1764  NE  ARG A 167      24.300  48.000  49.020  1.00  0.00           N  
ATOM   1765  CZ  ARG A 167      23.180  48.310  48.410  1.00  0.00           C  
ATOM   1766  NH1 ARG A 167      22.110  48.810  49.010  1.00  0.00           N1+
ATOM   1767  NH2 ARG A 167      23.040  48.400  47.060  1.00  0.00           N  
ATOM   1768  H   ARG A 167      24.040  47.980  53.810  1.00  0.00           H  
ATOM   1769  HE  ARG A 167      25.040  47.690  48.410  1.00  0.00           H  
ATOM   1770 1HH1 ARG A 167      22.150  48.970  50.000  1.00  0.00           H  
ATOM   1771 2HH1 ARG A 167      21.260  48.940  48.490  1.00  0.00           H  
ATOM   1772 1HH2 ARG A 167      23.700  47.980  46.440  1.00  0.00           H  
ATOM   1773 2HH2 ARG A 167      22.350  49.040  46.740  1.00  0.00           H  
ATOM   1774  N   THR A 168      25.590  44.280  53.870  1.00  0.00           N  
ATOM   1775  CA  THR A 168      26.770  43.600  54.530  1.00  0.00           C  
ATOM   1776  C   THR A 168      27.810  43.370  53.400  1.00  0.00           C  
ATOM   1777  O   THR A 168      27.740  42.490  52.550  1.00  0.00           O  
ATOM   1778  CB  THR A 168      26.440  42.230  55.120  1.00  0.00           C  
ATOM   1779  CG2 THR A 168      27.650  41.600  55.920  1.00  0.00           C  
ATOM   1780  OG1 THR A 168      25.550  42.430  56.240  1.00  0.00           O  
ATOM   1781  H   THR A 168      24.890  43.630  53.590  1.00  0.00           H  
ATOM   1782  HG1 THR A 168      24.750  43.000  56.070  1.00  0.00           H  
ATOM   1783  N   VAL A 169      28.750  44.280  53.340  1.00  0.00           N  
ATOM   1784  CA  VAL A 169      29.700  44.280  52.250  1.00  0.00           C  
ATOM   1785  C   VAL A 169      31.010  43.630  52.690  1.00  0.00           C  
ATOM   1786  O   VAL A 169      31.620  44.090  53.670  1.00  0.00           O  
ATOM   1787  CB  VAL A 169      29.650  45.820  51.870  1.00  0.00           C  
ATOM   1788  CG1 VAL A 169      30.640  46.730  52.640  1.00  0.00           C  
ATOM   1789  CG2 VAL A 169      30.090  45.770  50.410  1.00  0.00           C  
ATOM   1790  H   VAL A 169      28.900  44.910  54.100  1.00  0.00           H  
ATOM   1791  N   TRP A 170      31.540  42.700  51.920  1.00  0.00           N  
ATOM   1792  CA  TRP A 170      32.700  41.860  52.380  1.00  0.00           C  
ATOM   1793  C   TRP A 170      34.070  42.300  51.760  1.00  0.00           C  
ATOM   1794  O   TRP A 170      34.400  42.250  50.540  1.00  0.00           O  
ATOM   1795  CB  TRP A 170      32.450  40.430  51.970  1.00  0.00           C  
ATOM   1796  CG  TRP A 170      31.160  39.950  52.550  1.00  0.00           C  
ATOM   1797  CD1 TRP A 170      30.030  39.800  51.840  1.00  0.00           C  
ATOM   1798  CD2 TRP A 170      30.900  39.660  53.830  1.00  0.00           C  
ATOM   1799  CE2 TRP A 170      29.560  39.330  53.900  1.00  0.00           C  
ATOM   1800  CE3 TRP A 170      31.790  39.390  54.890  1.00  0.00           C  
ATOM   1801  NE1 TRP A 170      29.090  39.390  52.620  1.00  0.00           N  
ATOM   1802  CZ2 TRP A 170      29.090  38.730  55.060  1.00  0.00           C  
ATOM   1803  CZ3 TRP A 170      31.330  38.820  56.060  1.00  0.00           C  
ATOM   1804  CH2 TRP A 170      30.020  38.530  56.150  1.00  0.00           C  
ATOM   1805  H   TRP A 170      31.240  42.550  50.980  1.00  0.00           H  
ATOM   1806  HD1 TRP A 170      29.890  40.180  50.820  1.00  0.00           H  
ATOM   1807  HE1 TRP A 170      28.120  39.280  52.390  1.00  0.00           H  
ATOM   1808  HE3 TRP A 170      32.860  39.590  54.810  1.00  0.00           H  
ATOM   1809  HZ2 TRP A 170      28.190  38.130  55.020  1.00  0.00           H  
ATOM   1810  HZ3 TRP A 170      31.950  38.780  56.960  1.00  0.00           H  
ATOM   1811  HH2 TRP A 170      29.660  38.150  57.110  1.00  0.00           H  
ATOM   1812  N   GLN A 171      35.060  42.570  52.670  1.00  0.00           N  
ATOM   1813  CA  GLN A 171      36.440  42.920  52.320  1.00  0.00           C  
ATOM   1814  C   GLN A 171      37.400  41.720  52.380  1.00  0.00           C  
ATOM   1815  O   GLN A 171      38.040  41.450  53.400  1.00  0.00           O  
ATOM   1816  CB  GLN A 171      37.080  44.080  53.120  1.00  0.00           C  
ATOM   1817  CG  GLN A 171      38.310  44.580  52.280  1.00  0.00           C  
ATOM   1818  CD  GLN A 171      39.350  45.500  52.900  1.00  0.00           C  
ATOM   1819  NE2 GLN A 171      39.860  46.390  52.030  1.00  0.00           N  
ATOM   1820  OE1 GLN A 171      39.750  45.340  54.050  1.00  0.00           O  
ATOM   1821  H   GLN A 171      34.830  42.570  53.640  1.00  0.00           H  
ATOM   1822 1HE2 GLN A 171      39.460  46.600  51.140  1.00  0.00           H  
ATOM   1823 2HE2 GLN A 171      40.730  46.850  52.200  1.00  0.00           H  
ATOM   1824  N   TYR A 172      37.340  40.910  51.300  1.00  0.00           N  
ATOM   1825  CA  TYR A 172      38.320  39.800  51.240  1.00  0.00           C  
ATOM   1826  C   TYR A 172      39.710  40.390  51.040  1.00  0.00           C  
ATOM   1827  O   TYR A 172      39.950  40.950  50.010  1.00  0.00           O  
ATOM   1828  CB  TYR A 172      37.960  38.850  50.110  1.00  0.00           C  
ATOM   1829  CG  TYR A 172      37.050  37.710  50.640  1.00  0.00           C  
ATOM   1830  CD1 TYR A 172      37.650  36.500  51.150  1.00  0.00           C  
ATOM   1831  CD2 TYR A 172      35.680  37.870  50.660  1.00  0.00           C  
ATOM   1832  CE1 TYR A 172      36.830  35.460  51.610  1.00  0.00           C  
ATOM   1833  CE2 TYR A 172      34.910  36.820  51.110  1.00  0.00           C  
ATOM   1834  CZ  TYR A 172      35.440  35.680  51.690  1.00  0.00           C  
ATOM   1835  OH  TYR A 172      34.660  34.940  52.570  1.00  0.00           O  
ATOM   1836  H   TYR A 172      36.950  41.190  50.430  1.00  0.00           H  
ATOM   1837  HD1 TYR A 172      38.740  36.430  51.200  1.00  0.00           H  
ATOM   1838  HD2 TYR A 172      35.290  38.850  50.390  1.00  0.00           H  
ATOM   1839  HE1 TYR A 172      37.250  34.500  51.890  1.00  0.00           H  
ATOM   1840  HE2 TYR A 172      33.830  36.930  51.180  1.00  0.00           H  
ATOM   1841  HH  TYR A 172      35.230  34.290  53.070  1.00  0.00           H  
ATOM   1842  N   HIS A 173      40.600  40.100  51.970  1.00  0.00           N  
ATOM   1843  CA  HIS A 173      42.050  40.430  51.770  1.00  0.00           C  
ATOM   1844  C   HIS A 173      42.800  39.140  51.650  1.00  0.00           C  
ATOM   1845  O   HIS A 173      42.670  38.110  52.360  1.00  0.00           O  
ATOM   1846  CB  HIS A 173      42.620  41.160  52.960  1.00  0.00           C  
ATOM   1847  CG  HIS A 173      44.130  41.440  52.850  1.00  0.00           C  
ATOM   1848  CD2 HIS A 173      45.110  41.140  53.740  1.00  0.00           C  
ATOM   1849  ND1 HIS A 173      44.740  42.180  51.920  1.00  0.00           N  
ATOM   1850  CE1 HIS A 173      45.980  42.320  52.260  1.00  0.00           C  
ATOM   1851  NE2 HIS A 173      46.240  41.690  53.410  1.00  0.00           N  
ATOM   1852  H   HIS A 173      40.390  39.670  52.840  1.00  0.00           H  
ATOM   1853  HD2 HIS A 173      44.880  40.580  54.650  1.00  0.00           H  
ATOM   1854  HE1 HIS A 173      46.720  42.890  51.700  1.00  0.00           H  
ATOM   1855  HE2 HIS A 173      47.090  41.760  53.930  1.00  0.00           H  
ATOM   1856  N   PHE A 174      43.900  39.180  50.890  1.00  0.00           N  
ATOM   1857  CA  PHE A 174      44.830  38.080  50.720  1.00  0.00           C  
ATOM   1858  C   PHE A 174      46.170  38.450  51.480  1.00  0.00           C  
ATOM   1859  O   PHE A 174      46.690  39.530  51.230  1.00  0.00           O  
ATOM   1860  CB  PHE A 174      45.150  37.940  49.210  1.00  0.00           C  
ATOM   1861  CG  PHE A 174      45.720  36.520  48.930  1.00  0.00           C  
ATOM   1862  CD1 PHE A 174      45.020  35.330  49.170  1.00  0.00           C  
ATOM   1863  CD2 PHE A 174      46.990  36.450  48.310  1.00  0.00           C  
ATOM   1864  CE1 PHE A 174      45.510  34.160  48.680  1.00  0.00           C  
ATOM   1865  CE2 PHE A 174      47.430  35.290  47.730  1.00  0.00           C  
ATOM   1866  CZ  PHE A 174      46.620  34.100  47.850  1.00  0.00           C  
ATOM   1867  H   PHE A 174      44.210  40.090  50.620  1.00  0.00           H  
ATOM   1868  HD1 PHE A 174      44.200  35.290  49.880  1.00  0.00           H  
ATOM   1869  HD2 PHE A 174      47.540  37.370  48.120  1.00  0.00           H  
ATOM   1870  HE1 PHE A 174      44.910  33.250  48.750  1.00  0.00           H  
ATOM   1871  HE2 PHE A 174      48.400  35.200  47.230  1.00  0.00           H  
ATOM   1872  HZ  PHE A 174      46.810  33.310  47.120  1.00  0.00           H  
ATOM   1873  N   ARG A 175      46.720  37.480  52.240  1.00  0.00           N  
ATOM   1874  CA  ARG A 175      48.030  37.660  52.850  1.00  0.00           C  
ATOM   1875  C   ARG A 175      49.330  37.340  52.040  1.00  0.00           C  
ATOM   1876  O   ARG A 175      49.900  38.210  51.390  1.00  0.00           O  
ATOM   1877  CB  ARG A 175      48.080  36.960  54.260  1.00  0.00           C  
ATOM   1878  CG  ARG A 175      47.050  37.500  55.260  1.00  0.00           C  
ATOM   1879  CD  ARG A 175      47.120  36.640  56.530  1.00  0.00           C  
ATOM   1880  NE  ARG A 175      46.190  37.120  57.600  1.00  0.00           N  
ATOM   1881  CZ  ARG A 175      46.160  36.820  58.900  1.00  0.00           C  
ATOM   1882  NH1 ARG A 175      46.780  35.710  59.330  1.00  0.00           N1+
ATOM   1883  NH2 ARG A 175      46.000  37.750  59.880  1.00  0.00           N  
ATOM   1884  H   ARG A 175      46.250  36.610  52.420  1.00  0.00           H  
ATOM   1885  HE  ARG A 175      45.430  37.670  57.250  1.00  0.00           H  
ATOM   1886 1HH1 ARG A 175      47.220  35.090  58.680  1.00  0.00           H  
ATOM   1887 2HH1 ARG A 175      46.650  35.360  60.260  1.00  0.00           H  
ATOM   1888 1HH2 ARG A 175      45.790  38.710  59.720  1.00  0.00           H  
ATOM   1889 2HH2 ARG A 175      46.140  37.420  60.820  1.00  0.00           H  
ATOM   1890  N   THR A 176      49.430  36.060  51.690  1.00  0.00           N  
ATOM   1891  CA  THR A 176      50.650  35.480  51.130  1.00  0.00           C  
ATOM   1892  C   THR A 176      51.160  35.600  49.660  1.00  0.00           C  
ATOM   1893  O   THR A 176      51.560  34.590  49.120  1.00  0.00           O  
ATOM   1894  CB  THR A 176      50.710  34.020  51.620  1.00  0.00           C  
ATOM   1895  CG2 THR A 176      51.100  33.750  53.090  1.00  0.00           C  
ATOM   1896  OG1 THR A 176      49.430  33.390  51.230  1.00  0.00           O  
ATOM   1897  H   THR A 176      48.690  35.390  51.720  1.00  0.00           H  
ATOM   1898  HG1 THR A 176      49.330  32.460  51.590  1.00  0.00           H  
ATOM   1899  N   TRP A 177      50.800  36.680  48.990  1.00  0.00           N  
ATOM   1900  CA  TRP A 177      51.180  37.070  47.600  1.00  0.00           C  
ATOM   1901  C   TRP A 177      52.500  37.940  47.460  1.00  0.00           C  
ATOM   1902  O   TRP A 177      52.460  39.050  47.960  1.00  0.00           O  
ATOM   1903  CB  TRP A 177      49.990  37.790  46.940  1.00  0.00           C  
ATOM   1904  CG  TRP A 177      50.260  37.870  45.400  1.00  0.00           C  
ATOM   1905  CD1 TRP A 177      51.100  38.610  44.770  1.00  0.00           C  
ATOM   1906  CD2 TRP A 177      49.660  37.010  44.470  1.00  0.00           C  
ATOM   1907  CE2 TRP A 177      50.180  37.350  43.180  1.00  0.00           C  
ATOM   1908  CE3 TRP A 177      48.560  36.210  44.480  1.00  0.00           C  
ATOM   1909  NE1 TRP A 177      51.090  38.300  43.470  1.00  0.00           N  
ATOM   1910  CZ2 TRP A 177      49.710  36.830  42.010  1.00  0.00           C  
ATOM   1911  CZ3 TRP A 177      47.970  35.710  43.320  1.00  0.00           C  
ATOM   1912  CH2 TRP A 177      48.570  36.050  42.070  1.00  0.00           C  
ATOM   1913  H   TRP A 177      50.450  37.470  49.490  1.00  0.00           H  
ATOM   1914  HD1 TRP A 177      51.590  39.500  45.150  1.00  0.00           H  
ATOM   1915  HE1 TRP A 177      51.820  38.540  42.840  1.00  0.00           H  
ATOM   1916  HE3 TRP A 177      48.010  36.030  45.400  1.00  0.00           H  
ATOM   1917  HZ2 TRP A 177      50.280  36.960  41.100  1.00  0.00           H  
ATOM   1918  HZ3 TRP A 177      46.990  35.250  43.400  1.00  0.00           H  
ATOM   1919  HH2 TRP A 177      48.190  35.760  41.100  1.00  0.00           H  
ATOM   1920  N   PRO A 178      53.550  37.430  46.720  1.00  0.00           N  
ATOM   1921  CA  PRO A 178      54.840  38.140  46.630  1.00  0.00           C  
ATOM   1922  C   PRO A 178      54.800  39.460  45.840  1.00  0.00           C  
ATOM   1923  O   PRO A 178      54.020  39.730  44.930  1.00  0.00           O  
ATOM   1924  CB  PRO A 178      55.750  37.000  46.150  1.00  0.00           C  
ATOM   1925  CG  PRO A 178      54.900  36.220  45.210  1.00  0.00           C  
ATOM   1926  CD  PRO A 178      53.630  36.130  46.030  1.00  0.00           C  
ATOM   1927  N   ASP A 179      55.820  40.260  46.190  1.00  0.00           N  
ATOM   1928  CA  ASP A 179      56.040  41.650  45.750  1.00  0.00           C  
ATOM   1929  C   ASP A 179      55.760  41.890  44.220  1.00  0.00           C  
ATOM   1930  O   ASP A 179      54.960  42.720  43.840  1.00  0.00           O  
ATOM   1931  CB  ASP A 179      57.480  42.150  45.960  1.00  0.00           C  
ATOM   1932  CG  ASP A 179      58.240  41.620  47.140  1.00  0.00           C  
ATOM   1933  OD1 ASP A 179      58.520  42.480  48.040  1.00  0.00           O  
ATOM   1934  OD2 ASP A 179      58.300  40.390  47.300  1.00  0.00           O1-
ATOM   1935  H   ASP A 179      56.560  39.890  46.760  1.00  0.00           H  
ATOM   1936  N   HIS A 180      56.210  40.920  43.410  1.00  0.00           N  
ATOM   1937  CA  HIS A 180      56.130  41.010  41.890  1.00  0.00           C  
ATOM   1938  C   HIS A 180      55.300  39.820  41.320  1.00  0.00           C  
ATOM   1939  O   HIS A 180      54.230  40.030  40.740  1.00  0.00           O  
ATOM   1940  CB  HIS A 180      57.440  41.160  41.130  1.00  0.00           C  
ATOM   1941  CG  HIS A 180      58.170  42.410  41.550  1.00  0.00           C  
ATOM   1942  CD2 HIS A 180      57.790  43.700  41.440  1.00  0.00           C  
ATOM   1943  ND1 HIS A 180      59.330  42.420  42.260  1.00  0.00           N  
ATOM   1944  CE1 HIS A 180      59.630  43.670  42.530  1.00  0.00           C  
ATOM   1945  NE2 HIS A 180      58.670  44.420  42.040  1.00  0.00           N  
ATOM   1946  H   HIS A 180      56.950  40.310  43.720  1.00  0.00           H  
ATOM   1947  HD2 HIS A 180      56.930  44.180  40.970  1.00  0.00           H  
ATOM   1948  HE1 HIS A 180      60.470  43.900  43.180  1.00  0.00           H  
ATOM   1949  HE2 HIS A 180      58.810  45.410  41.950  1.00  0.00           H  
ATOM   1950  N   GLY A 181      55.850  38.640  41.370  1.00  0.00           N  
ATOM   1951  CA  GLY A 181      55.370  37.430  40.700  1.00  0.00           C  
ATOM   1952  C   GLY A 181      54.130  36.750  41.390  1.00  0.00           C  
ATOM   1953  O   GLY A 181      53.220  37.450  41.690  1.00  0.00           O  
ATOM   1954  H   GLY A 181      56.760  38.580  41.780  1.00  0.00           H  
ATOM   1955  N   VAL A 182      54.280  35.430  41.520  1.00  0.00           N  
ATOM   1956  CA  VAL A 182      53.150  34.500  41.910  1.00  0.00           C  
ATOM   1957  C   VAL A 182      53.560  33.550  43.080  1.00  0.00           C  
ATOM   1958  O   VAL A 182      54.750  33.490  43.290  1.00  0.00           O  
ATOM   1959  CB  VAL A 182      52.520  33.810  40.670  1.00  0.00           C  
ATOM   1960  CG1 VAL A 182      51.680  34.890  39.920  1.00  0.00           C  
ATOM   1961  CG2 VAL A 182      53.540  33.270  39.640  1.00  0.00           C  
ATOM   1962  H   VAL A 182      55.230  35.100  41.500  1.00  0.00           H  
ATOM   1963  N   PRO A 183      52.650  32.930  43.850  1.00  0.00           N  
ATOM   1964  CA  PRO A 183      53.120  31.940  44.850  1.00  0.00           C  
ATOM   1965  C   PRO A 183      53.390  30.550  44.330  1.00  0.00           C  
ATOM   1966  O   PRO A 183      53.380  30.410  43.110  1.00  0.00           O  
ATOM   1967  CB  PRO A 183      52.110  32.080  45.960  1.00  0.00           C  
ATOM   1968  CG  PRO A 183      50.810  32.560  45.320  1.00  0.00           C  
ATOM   1969  CD  PRO A 183      51.400  33.590  44.270  1.00  0.00           C  
ATOM   1970  N   SER A 184      54.050  29.710  45.160  1.00  0.00           N  
ATOM   1971  CA  SER A 184      54.510  28.460  44.760  1.00  0.00           C  
ATOM   1972  C   SER A 184      53.500  27.510  44.040  1.00  0.00           C  
ATOM   1973  O   SER A 184      53.770  27.120  42.930  1.00  0.00           O  
ATOM   1974  CB  SER A 184      55.200  27.690  45.910  1.00  0.00           C  
ATOM   1975  OG  SER A 184      54.250  27.550  46.950  1.00  0.00           O  
ATOM   1976  H   SER A 184      54.310  30.010  46.080  1.00  0.00           H  
ATOM   1977  HG  SER A 184      54.610  26.910  47.630  1.00  0.00           H  
ATOM   1978  N   ASP A 185      52.450  27.120  44.730  1.00  0.00           N  
ATOM   1979  CA  ASP A 185      51.270  26.310  44.220  1.00  0.00           C  
ATOM   1980  C   ASP A 185      49.990  27.240  44.200  1.00  0.00           C  
ATOM   1981  O   ASP A 185      49.880  28.180  45.020  1.00  0.00           O  
ATOM   1982  CB  ASP A 185      51.030  25.150  45.180  1.00  0.00           C  
ATOM   1983  CG  ASP A 185      50.870  25.600  46.660  1.00  0.00           C  
ATOM   1984  OD1 ASP A 185      49.740  26.090  46.890  1.00  0.00           O  
ATOM   1985  OD2 ASP A 185      51.780  25.420  47.500  1.00  0.00           O1-
ATOM   1986  H   ASP A 185      52.430  27.050  45.730  1.00  0.00           H  
ATOM   1987  N   PRO A 186      49.090  27.060  43.240  1.00  0.00           N  
ATOM   1988  CA  PRO A 186      47.760  27.750  43.290  1.00  0.00           C  
ATOM   1989  C   PRO A 186      46.720  27.490  44.400  1.00  0.00           C  
ATOM   1990  O   PRO A 186      45.550  27.820  44.240  1.00  0.00           O  
ATOM   1991  CB  PRO A 186      47.100  27.250  42.010  1.00  0.00           C  
ATOM   1992  CG  PRO A 186      48.270  27.000  41.100  1.00  0.00           C  
ATOM   1993  CD  PRO A 186      49.400  26.430  41.930  1.00  0.00           C  
ATOM   1994  N   GLY A 187      47.230  26.960  45.540  1.00  0.00           N  
ATOM   1995  CA  GLY A 187      46.440  26.470  46.710  1.00  0.00           C  
ATOM   1996  C   GLY A 187      45.530  27.460  47.420  1.00  0.00           C  
ATOM   1997  O   GLY A 187      44.300  27.360  47.240  1.00  0.00           O  
ATOM   1998  H   GLY A 187      48.220  26.940  45.650  1.00  0.00           H  
ATOM   1999  N   GLY A 188      46.200  28.400  48.070  1.00  0.00           N  
ATOM   2000  CA  GLY A 188      45.590  29.590  48.700  1.00  0.00           C  
ATOM   2001  C   GLY A 188      44.970  30.610  47.730  1.00  0.00           C  
ATOM   2002  O   GLY A 188      43.910  31.010  48.070  1.00  0.00           O  
ATOM   2003  H   GLY A 188      47.150  28.240  48.320  1.00  0.00           H  
ATOM   2004  N   VAL A 189      45.390  30.650  46.490  1.00  0.00           N  
ATOM   2005  CA  VAL A 189      44.590  31.240  45.400  1.00  0.00           C  
ATOM   2006  C   VAL A 189      43.260  30.580  45.100  1.00  0.00           C  
ATOM   2007  O   VAL A 189      42.270  31.210  45.340  1.00  0.00           O  
ATOM   2008  CB  VAL A 189      45.440  31.400  44.150  1.00  0.00           C  
ATOM   2009  CG1 VAL A 189      44.700  31.550  42.790  1.00  0.00           C  
ATOM   2010  CG2 VAL A 189      46.330  32.560  44.350  1.00  0.00           C  
ATOM   2011  H   VAL A 189      46.370  30.530  46.340  1.00  0.00           H  
ATOM   2012  N   LEU A 190      43.220  29.280  44.840  1.00  0.00           N  
ATOM   2013  CA  LEU A 190      41.890  28.610  44.540  1.00  0.00           C  
ATOM   2014  C   LEU A 190      40.980  28.600  45.750  1.00  0.00           C  
ATOM   2015  O   LEU A 190      39.830  28.890  45.500  1.00  0.00           O  
ATOM   2016  CB  LEU A 190      42.120  27.190  43.880  1.00  0.00           C  
ATOM   2017  CG  LEU A 190      42.860  27.260  42.600  1.00  0.00           C  
ATOM   2018  CD1 LEU A 190      43.290  25.880  42.190  1.00  0.00           C  
ATOM   2019  CD2 LEU A 190      42.160  28.060  41.460  1.00  0.00           C  
ATOM   2020  H   LEU A 190      44.040  28.710  44.890  1.00  0.00           H  
ATOM   2021  N   ASP A 191      41.540  28.480  46.990  1.00  0.00           N  
ATOM   2022  CA  ASP A 191      40.820  28.460  48.300  1.00  0.00           C  
ATOM   2023  C   ASP A 191      40.150  29.860  48.490  1.00  0.00           C  
ATOM   2024  O   ASP A 191      38.910  29.930  48.520  1.00  0.00           O  
ATOM   2025  CB  ASP A 191      41.650  28.370  49.570  1.00  0.00           C  
ATOM   2026  CG  ASP A 191      40.820  27.860  50.800  1.00  0.00           C  
ATOM   2027  OD1 ASP A 191      40.740  26.700  50.900  1.00  0.00           O  
ATOM   2028  OD2 ASP A 191      40.500  28.640  51.730  1.00  0.00           O1-
ATOM   2029  H   ASP A 191      42.460  28.090  47.090  1.00  0.00           H  
ATOM   2030  N   PHE A 192      40.880  30.930  48.160  1.00  0.00           N  
ATOM   2031  CA  PHE A 192      40.400  32.310  48.150  1.00  0.00           C  
ATOM   2032  C   PHE A 192      39.370  32.570  47.090  1.00  0.00           C  
ATOM   2033  O   PHE A 192      38.300  33.120  47.410  1.00  0.00           O  
ATOM   2034  CB  PHE A 192      41.640  33.240  47.730  1.00  0.00           C  
ATOM   2035  CG  PHE A 192      41.300  34.710  48.000  1.00  0.00           C  
ATOM   2036  CD1 PHE A 192      41.310  35.230  49.320  1.00  0.00           C  
ATOM   2037  CD2 PHE A 192      41.010  35.540  46.880  1.00  0.00           C  
ATOM   2038  CE1 PHE A 192      41.190  36.610  49.410  1.00  0.00           C  
ATOM   2039  CE2 PHE A 192      40.930  36.890  47.020  1.00  0.00           C  
ATOM   2040  CZ  PHE A 192      40.990  37.380  48.300  1.00  0.00           C  
ATOM   2041  H   PHE A 192      41.830  30.720  47.920  1.00  0.00           H  
ATOM   2042  HD1 PHE A 192      41.510  34.660  50.220  1.00  0.00           H  
ATOM   2043  HD2 PHE A 192      40.860  35.060  45.910  1.00  0.00           H  
ATOM   2044  HE1 PHE A 192      41.360  37.120  50.370  1.00  0.00           H  
ATOM   2045  HE2 PHE A 192      41.280  37.580  46.250  1.00  0.00           H  
ATOM   2046  HZ  PHE A 192      40.850  38.460  48.380  1.00  0.00           H  
ATOM   2047  N   LEU A 193      39.550  32.020  45.870  1.00  0.00           N  
ATOM   2048  CA  LEU A 193      38.470  32.060  44.870  1.00  0.00           C  
ATOM   2049  C   LEU A 193      37.150  31.340  45.270  1.00  0.00           C  
ATOM   2050  O   LEU A 193      36.060  31.890  45.210  1.00  0.00           O  
ATOM   2051  CB  LEU A 193      38.960  31.770  43.350  1.00  0.00           C  
ATOM   2052  CG  LEU A 193      39.760  33.000  42.880  1.00  0.00           C  
ATOM   2053  CD1 LEU A 193      40.590  32.580  41.670  1.00  0.00           C  
ATOM   2054  CD2 LEU A 193      38.730  34.090  42.500  1.00  0.00           C  
ATOM   2055  H   LEU A 193      40.390  31.600  45.520  1.00  0.00           H  
ATOM   2056  N   GLU A 194      37.250  30.100  45.780  1.00  0.00           N  
ATOM   2057  CA  GLU A 194      36.080  29.330  46.270  1.00  0.00           C  
ATOM   2058  C   GLU A 194      35.250  29.970  47.370  1.00  0.00           C  
ATOM   2059  O   GLU A 194      34.050  30.080  47.180  1.00  0.00           O  
ATOM   2060  CB  GLU A 194      36.490  28.000  46.860  1.00  0.00           C  
ATOM   2061  CG  GLU A 194      36.620  26.900  45.800  1.00  0.00           C  
ATOM   2062  CD  GLU A 194      36.300  25.520  46.290  1.00  0.00           C  
ATOM   2063  OE1 GLU A 194      35.100  25.380  46.700  1.00  0.00           O  
ATOM   2064  OE2 GLU A 194      37.220  24.670  46.250  1.00  0.00           O1-
ATOM   2065  H   GLU A 194      38.160  29.710  45.940  1.00  0.00           H  
ATOM   2066  N   GLU A 195      35.950  30.800  48.200  1.00  0.00           N  
ATOM   2067  CA  GLU A 195      35.280  31.690  49.210  1.00  0.00           C  
ATOM   2068  C   GLU A 195      34.590  32.910  48.610  1.00  0.00           C  
ATOM   2069  O   GLU A 195      33.420  33.070  49.030  1.00  0.00           O  
ATOM   2070  CB  GLU A 195      36.330  32.250  50.160  1.00  0.00           C  
ATOM   2071  CG  GLU A 195      36.940  31.180  51.030  1.00  0.00           C  
ATOM   2072  CD  GLU A 195      36.010  30.370  51.970  1.00  0.00           C  
ATOM   2073  OE1 GLU A 195      35.140  30.980  52.600  1.00  0.00           O  
ATOM   2074  OE2 GLU A 195      36.080  29.130  52.100  1.00  0.00           O1-
ATOM   2075  H   GLU A 195      36.940  30.750  48.320  1.00  0.00           H  
ATOM   2076  N   VAL A 196      35.210  33.540  47.650  1.00  0.00           N  
ATOM   2077  CA  VAL A 196      34.600  34.650  46.850  1.00  0.00           C  
ATOM   2078  C   VAL A 196      33.370  34.180  45.940  1.00  0.00           C  
ATOM   2079  O   VAL A 196      32.250  34.610  46.180  1.00  0.00           O  
ATOM   2080  CB  VAL A 196      35.560  35.430  45.930  1.00  0.00           C  
ATOM   2081  CG1 VAL A 196      34.820  36.510  45.140  1.00  0.00           C  
ATOM   2082  CG2 VAL A 196      36.480  36.240  46.780  1.00  0.00           C  
ATOM   2083  H   VAL A 196      36.180  33.410  47.490  1.00  0.00           H  
ATOM   2084  N   HIS A 197      33.640  33.080  45.240  1.00  0.00           N  
ATOM   2085  CA  HIS A 197      32.570  32.390  44.460  1.00  0.00           C  
ATOM   2086  C   HIS A 197      31.250  31.970  45.280  1.00  0.00           C  
ATOM   2087  O   HIS A 197      30.160  32.590  45.110  1.00  0.00           O  
ATOM   2088  CB  HIS A 197      33.200  31.220  43.600  1.00  0.00           C  
ATOM   2089  CG  HIS A 197      32.170  30.820  42.530  1.00  0.00           C  
ATOM   2090  CD2 HIS A 197      31.240  29.870  42.660  1.00  0.00           C  
ATOM   2091  ND1 HIS A 197      31.910  31.550  41.480  1.00  0.00           N  
ATOM   2092  CE1 HIS A 197      30.840  31.050  40.910  1.00  0.00           C  
ATOM   2093  NE2 HIS A 197      30.440  30.020  41.620  1.00  0.00           N  
ATOM   2094  H   HIS A 197      34.530  32.630  45.250  1.00  0.00           H  
ATOM   2095  HD2 HIS A 197      31.240  29.040  43.360  1.00  0.00           H  
ATOM   2096  HE1 HIS A 197      30.320  31.450  40.040  1.00  0.00           H  
ATOM   2097  HE2 HIS A 197      29.550  29.590  41.480  1.00  0.00           H  
ATOM   2098  N   HIS A 198      31.550  31.250  46.370  1.00  0.00           N  
ATOM   2099  CA  HIS A 198      30.420  30.780  47.150  1.00  0.00           C  
ATOM   2100  C   HIS A 198      29.520  31.810  47.860  1.00  0.00           C  
ATOM   2101  O   HIS A 198      28.290  31.750  47.660  1.00  0.00           O  
ATOM   2102  CB  HIS A 198      30.790  29.660  48.120  1.00  0.00           C  
ATOM   2103  CG  HIS A 198      31.000  28.260  47.500  1.00  0.00           C  
ATOM   2104  CD2 HIS A 198      31.900  27.300  47.840  1.00  0.00           C  
ATOM   2105  ND1 HIS A 198      30.210  27.730  46.530  1.00  0.00           N  
ATOM   2106  CE1 HIS A 198      30.490  26.370  46.540  1.00  0.00           C  
ATOM   2107  NE2 HIS A 198      31.560  26.120  47.330  1.00  0.00           N  
ATOM   2108  H   HIS A 198      32.510  31.160  46.640  1.00  0.00           H  
ATOM   2109  HD2 HIS A 198      32.750  27.370  48.520  1.00  0.00           H  
ATOM   2110  HE1 HIS A 198      30.170  25.550  45.900  1.00  0.00           H  
ATOM   2111  HE2 HIS A 198      32.070  25.260  47.380  1.00  0.00           H  
ATOM   2112  N   LYS A 199      30.100  32.830  48.460  1.00  0.00           N  
ATOM   2113  CA  LYS A 199      29.320  34.060  48.950  1.00  0.00           C  
ATOM   2114  C   LYS A 199      28.640  34.800  47.720  1.00  0.00           C  
ATOM   2115  O   LYS A 199      27.470  35.120  47.800  1.00  0.00           O  
ATOM   2116  CB  LYS A 199      30.290  35.020  49.620  1.00  0.00           C  
ATOM   2117  CG  LYS A 199      30.540  34.810  51.120  1.00  0.00           C  
ATOM   2118  CD  LYS A 199      31.320  35.990  51.640  1.00  0.00           C  
ATOM   2119  CE  LYS A 199      31.420  35.740  53.160  1.00  0.00           C  
ATOM   2120  NZ  LYS A 199      32.230  34.670  53.710  1.00  0.00           N1+
ATOM   2121  H   LYS A 199      31.080  32.770  48.660  1.00  0.00           H  
ATOM   2122  HZ1 LYS A 199      33.170  34.870  53.440  1.00  0.00           H  
ATOM   2123  HZ2 LYS A 199      32.320  34.690  54.710  1.00  0.00           H  
ATOM   2124  HZ3 LYS A 199      32.050  33.770  53.310  1.00  0.00           H  
ATOM   2125  N   GLN A 200      29.390  35.060  46.570  1.00  0.00           N  
ATOM   2126  CA  GLN A 200      28.910  35.830  45.390  1.00  0.00           C  
ATOM   2127  C   GLN A 200      27.570  35.260  44.860  1.00  0.00           C  
ATOM   2128  O   GLN A 200      26.560  35.930  44.850  1.00  0.00           O  
ATOM   2129  CB  GLN A 200      29.900  35.830  44.210  1.00  0.00           C  
ATOM   2130  CG  GLN A 200      30.970  36.850  44.290  1.00  0.00           C  
ATOM   2131  CD  GLN A 200      30.390  38.240  43.890  1.00  0.00           C  
ATOM   2132  NE2 GLN A 200      30.330  38.380  42.610  1.00  0.00           N  
ATOM   2133  OE1 GLN A 200      29.950  39.070  44.620  1.00  0.00           O  
ATOM   2134  H   GLN A 200      30.380  34.950  46.570  1.00  0.00           H  
ATOM   2135 1HE2 GLN A 200      30.700  37.670  42.010  1.00  0.00           H  
ATOM   2136 2HE2 GLN A 200      29.700  39.000  42.140  1.00  0.00           H  
ATOM   2137  N   GLU A 201      27.580  33.910  44.750  1.00  0.00           N  
ATOM   2138  CA  GLU A 201      26.370  33.150  44.230  1.00  0.00           C  
ATOM   2139  C   GLU A 201      25.190  33.250  45.270  1.00  0.00           C  
ATOM   2140  O   GLU A 201      24.090  33.510  44.780  1.00  0.00           O  
ATOM   2141  CB  GLU A 201      26.630  31.650  43.950  1.00  0.00           C  
ATOM   2142  CG  GLU A 201      27.570  31.540  42.760  1.00  0.00           C  
ATOM   2143  CD  GLU A 201      27.440  30.300  42.010  1.00  0.00           C  
ATOM   2144  OE1 GLU A 201      27.500  29.230  42.610  1.00  0.00           O  
ATOM   2145  OE2 GLU A 201      27.300  30.260  40.770  1.00  0.00           O1-
ATOM   2146  H   GLU A 201      28.400  33.370  44.620  1.00  0.00           H  
ATOM   2147  N   SER A 202      25.580  33.180  46.540  1.00  0.00           N  
ATOM   2148  CA  SER A 202      24.510  33.380  47.580  1.00  0.00           C  
ATOM   2149  C   SER A 202      23.910  34.730  47.910  1.00  0.00           C  
ATOM   2150  O   SER A 202      22.760  34.690  48.340  1.00  0.00           O  
ATOM   2151  CB  SER A 202      24.910  32.710  48.840  1.00  0.00           C  
ATOM   2152  OG  SER A 202      25.390  31.360  48.780  1.00  0.00           O  
ATOM   2153  H   SER A 202      26.510  33.090  46.910  1.00  0.00           H  
ATOM   2154  HG  SER A 202      24.770  30.790  48.240  1.00  0.00           H  
ATOM   2155  N   ILE A 203      24.610  35.850  47.540  1.00  0.00           N  
ATOM   2156  CA  ILE A 203      24.110  37.160  47.920  1.00  0.00           C  
ATOM   2157  C   ILE A 203      22.960  37.650  47.000  1.00  0.00           C  
ATOM   2158  O   ILE A 203      23.120  37.540  45.780  1.00  0.00           O  
ATOM   2159  CB  ILE A 203      25.310  38.180  48.110  1.00  0.00           C  
ATOM   2160  CG1 ILE A 203      26.230  37.750  49.340  1.00  0.00           C  
ATOM   2161  CG2 ILE A 203      24.720  39.510  48.430  1.00  0.00           C  
ATOM   2162  CD  ILE A 203      27.390  38.740  49.400  1.00  0.00           C  
ATOM   2163  H   ILE A 203      25.490  35.900  47.060  1.00  0.00           H  
ATOM   2164  N   MET A 204      21.930  38.270  47.540  1.00  0.00           N  
ATOM   2165  CA  MET A 204      20.690  38.630  46.820  1.00  0.00           C  
ATOM   2166  C   MET A 204      20.940  39.810  45.850  1.00  0.00           C  
ATOM   2167  O   MET A 204      21.290  40.900  46.290  1.00  0.00           O  
ATOM   2168  CB  MET A 204      19.670  39.000  47.840  1.00  0.00           C  
ATOM   2169  CG  MET A 204      19.160  37.780  48.610  1.00  0.00           C  
ATOM   2170  SD  MET A 204      18.740  36.250  47.630  1.00  0.00           S  
ATOM   2171  CE  MET A 204      18.420  35.090  48.940  1.00  0.00           C  
ATOM   2172  H   MET A 204      21.950  38.450  48.530  1.00  0.00           H  
ATOM   2173  N   ASP A 205      20.770  39.510  44.570  1.00  0.00           N  
ATOM   2174  CA  ASP A 205      21.000  40.450  43.450  1.00  0.00           C  
ATOM   2175  C   ASP A 205      22.410  41.020  43.310  1.00  0.00           C  
ATOM   2176  O   ASP A 205      22.560  42.010  42.630  1.00  0.00           O  
ATOM   2177  CB  ASP A 205      19.950  41.560  43.340  1.00  0.00           C  
ATOM   2178  CG  ASP A 205      18.910  41.300  42.230  1.00  0.00           C  
ATOM   2179  OD1 ASP A 205      17.820  40.750  42.520  1.00  0.00           O  
ATOM   2180  OD2 ASP A 205      19.150  41.420  41.000  1.00  0.00           O1-
ATOM   2181  H   ASP A 205      20.280  38.650  44.460  1.00  0.00           H  
ATOM   2182  N   ALA A 206      23.400  40.220  43.740  1.00  0.00           N  
ATOM   2183  CA  ALA A 206      24.840  40.370  43.810  1.00  0.00           C  
ATOM   2184  C   ALA A 206      25.470  40.590  42.420  1.00  0.00           C  
ATOM   2185  O   ALA A 206      25.320  39.730  41.560  1.00  0.00           O  
ATOM   2186  CB  ALA A 206      25.480  39.130  44.420  1.00  0.00           C  
ATOM   2187  H   ALA A 206      23.250  39.230  43.810  1.00  0.00           H  
ATOM   2188  N   GLY A 207      26.190  41.690  42.320  1.00  0.00           N  
ATOM   2189  CA  GLY A 207      26.720  42.100  40.980  1.00  0.00           C  
ATOM   2190  C   GLY A 207      28.160  41.580  40.680  1.00  0.00           C  
ATOM   2191  O   GLY A 207      28.570  40.720  41.420  1.00  0.00           O  
ATOM   2192  H   GLY A 207      26.330  42.360  43.050  1.00  0.00           H  
ATOM   2193  N   PRO A 208      28.970  42.230  39.830  1.00  0.00           N  
ATOM   2194  CA  PRO A 208      30.420  41.940  39.600  1.00  0.00           C  
ATOM   2195  C   PRO A 208      31.420  42.130  40.770  1.00  0.00           C  
ATOM   2196  O   PRO A 208      30.900  42.550  41.820  1.00  0.00           O  
ATOM   2197  CB  PRO A 208      30.660  42.680  38.280  1.00  0.00           C  
ATOM   2198  CG  PRO A 208      29.750  43.950  38.340  1.00  0.00           C  
ATOM   2199  CD  PRO A 208      28.550  43.390  39.090  1.00  0.00           C  
ATOM   2200  N   VAL A 209      32.640  41.680  40.510  1.00  0.00           N  
ATOM   2201  CA  VAL A 209      33.810  42.110  41.340  1.00  0.00           C  
ATOM   2202  C   VAL A 209      34.680  43.160  40.680  1.00  0.00           C  
ATOM   2203  O   VAL A 209      35.200  42.950  39.600  1.00  0.00           O  
ATOM   2204  CB  VAL A 209      34.620  40.890  41.920  1.00  0.00           C  
ATOM   2205  CG1 VAL A 209      35.910  41.460  42.610  1.00  0.00           C  
ATOM   2206  CG2 VAL A 209      33.800  40.110  42.920  1.00  0.00           C  
ATOM   2207  H   VAL A 209      32.760  40.900  39.900  1.00  0.00           H  
ATOM   2208  N   VAL A 210      34.870  44.280  41.380  1.00  0.00           N  
ATOM   2209  CA  VAL A 210      35.580  45.400  40.740  1.00  0.00           C  
ATOM   2210  C   VAL A 210      37.120  45.210  40.870  1.00  0.00           C  
ATOM   2211  O   VAL A 210      37.640  45.300  42.000  1.00  0.00           O  
ATOM   2212  CB  VAL A 210      35.160  46.680  41.440  1.00  0.00           C  
ATOM   2213  CG1 VAL A 210      35.750  47.790  40.700  1.00  0.00           C  
ATOM   2214  CG2 VAL A 210      33.630  46.920  41.460  1.00  0.00           C  
ATOM   2215  H   VAL A 210      34.720  44.280  42.360  1.00  0.00           H  
ATOM   2216  N   VAL A 211      37.710  44.510  39.900  1.00  0.00           N  
ATOM   2217  CA  VAL A 211      39.160  44.120  39.930  1.00  0.00           C  
ATOM   2218  C   VAL A 211      39.970  45.430  39.720  1.00  0.00           C  
ATOM   2219  O   VAL A 211      39.840  46.210  38.770  1.00  0.00           O  
ATOM   2220  CB  VAL A 211      39.470  43.030  38.890  1.00  0.00           C  
ATOM   2221  CG1 VAL A 211      38.690  41.830  39.250  1.00  0.00           C  
ATOM   2222  CG2 VAL A 211      39.160  43.380  37.420  1.00  0.00           C  
ATOM   2223  H   VAL A 211      37.180  44.050  39.190  1.00  0.00           H  
ATOM   2224  N   HIS A 212      40.690  45.750  40.830  1.00  0.00           N  
ATOM   2225  CA  HIS A 212      41.470  47.030  40.920  1.00  0.00           C  
ATOM   2226  C   HIS A 212      42.990  46.800  41.330  1.00  0.00           C  
ATOM   2227  O   HIS A 212      43.210  45.650  41.720  1.00  0.00           O  
ATOM   2228  CB  HIS A 212      40.880  48.070  41.910  1.00  0.00           C  
ATOM   2229  CG  HIS A 212      40.450  47.500  43.290  1.00  0.00           C  
ATOM   2230  CD2 HIS A 212      39.230  47.170  43.640  1.00  0.00           C  
ATOM   2231  ND1 HIS A 212      41.340  47.140  44.230  1.00  0.00           N  
ATOM   2232  CE1 HIS A 212      40.640  46.690  45.250  1.00  0.00           C  
ATOM   2233  NE2 HIS A 212      39.320  46.710  44.870  1.00  0.00           N  
ATOM   2234  H   HIS A 212      40.650  45.140  41.620  1.00  0.00           H  
ATOM   2235  HD2 HIS A 212      38.330  47.340  43.060  1.00  0.00           H  
ATOM   2236  HE1 HIS A 212      41.010  46.440  46.250  1.00  0.00           H  
ATOM   2237  HE2 HIS A 212      38.660  46.140  45.350  1.00  0.00           H  
ATOM   2238  N   SER A 213      43.870  47.580  40.710  1.00  0.00           N  
ATOM   2239  CA  SER A 213      45.370  47.610  40.900  1.00  0.00           C  
ATOM   2240  C   SER A 213      45.950  49.040  40.640  1.00  0.00           C  
ATOM   2241  O   SER A 213      45.190  49.760  39.970  1.00  0.00           O  
ATOM   2242  CB  SER A 213      46.180  46.600  40.190  1.00  0.00           C  
ATOM   2243  OG  SER A 213      46.010  46.580  38.790  1.00  0.00           O  
ATOM   2244  H   SER A 213      43.620  48.170  39.950  1.00  0.00           H  
ATOM   2245  HG  SER A 213      46.850  46.990  38.420  1.00  0.00           H  
ATOM   2246  N   SER A 214      47.240  49.390  40.970  1.00  0.00           N  
ATOM   2247  CA  SER A 214      47.580  50.850  41.130  1.00  0.00           C  
ATOM   2248  C   SER A 214      47.310  51.670  39.900  1.00  0.00           C  
ATOM   2249  O   SER A 214      46.910  52.810  39.970  1.00  0.00           O  
ATOM   2250  CB  SER A 214      49.010  51.240  41.610  1.00  0.00           C  
ATOM   2251  OG  SER A 214      50.060  51.140  40.650  1.00  0.00           O  
ATOM   2252  H   SER A 214      48.020  48.860  40.640  1.00  0.00           H  
ATOM   2253  HG  SER A 214      49.910  50.240  40.230  1.00  0.00           H  
ATOM   2254  N   ALA A 215      47.420  51.080  38.670  1.00  0.00           N  
ATOM   2255  CA  ALA A 215      46.920  51.710  37.490  1.00  0.00           C  
ATOM   2256  C   ALA A 215      45.910  50.870  36.560  1.00  0.00           C  
ATOM   2257  O   ALA A 215      45.230  51.430  35.650  1.00  0.00           O  
ATOM   2258  CB  ALA A 215      47.990  52.280  36.560  1.00  0.00           C  
ATOM   2259  H   ALA A 215      47.670  50.130  38.520  1.00  0.00           H  
ATOM   2260  N   GLY A 216      45.950  49.520  36.700  1.00  0.00           N  
ATOM   2261  CA  GLY A 216      44.990  48.670  35.970  1.00  0.00           C  
ATOM   2262  C   GLY A 216      45.500  47.300  35.510  1.00  0.00           C  
ATOM   2263  O   GLY A 216      44.670  46.390  35.650  1.00  0.00           O  
ATOM   2264  H   GLY A 216      46.510  48.970  37.330  1.00  0.00           H  
ATOM   2265  N   ILE A 217      46.800  47.140  35.100  1.00  0.00           N  
ATOM   2266  CA  ILE A 217      47.210  45.910  34.340  1.00  0.00           C  
ATOM   2267  C   ILE A 217      48.180  44.890  35.040  1.00  0.00           C  
ATOM   2268  O   ILE A 217      48.650  43.960  34.370  1.00  0.00           O  
ATOM   2269  CB  ILE A 217      47.730  46.290  32.930  1.00  0.00           C  
ATOM   2270  CG1 ILE A 217      48.940  47.230  33.000  1.00  0.00           C  
ATOM   2271  CG2 ILE A 217      46.500  46.830  32.190  1.00  0.00           C  
ATOM   2272  CD  ILE A 217      49.830  47.280  31.750  1.00  0.00           C  
ATOM   2273  H   ILE A 217      47.500  47.850  35.110  1.00  0.00           H  
ATOM   2274  N   GLY A 218      48.800  45.260  36.180  1.00  0.00           N  
ATOM   2275  CA  GLY A 218      49.620  44.250  36.930  1.00  0.00           C  
ATOM   2276  C   GLY A 218      48.690  43.250  37.590  1.00  0.00           C  
ATOM   2277  O   GLY A 218      48.260  42.320  36.960  1.00  0.00           O  
ATOM   2278  H   GLY A 218      48.840  46.200  36.500  1.00  0.00           H  
ATOM   2279  N   ARG A 219      48.220  43.640  38.770  1.00  0.00           N  
ATOM   2280  CA  ARG A 219      47.560  42.700  39.680  1.00  0.00           C  
ATOM   2281  C   ARG A 219      46.080  42.310  39.420  1.00  0.00           C  
ATOM   2282  O   ARG A 219      45.660  41.430  40.230  1.00  0.00           O  
ATOM   2283  CB  ARG A 219      47.750  43.020  41.170  1.00  0.00           C  
ATOM   2284  CG  ARG A 219      49.200  43.030  41.670  1.00  0.00           C  
ATOM   2285  CD  ARG A 219      49.640  41.680  42.190  1.00  0.00           C  
ATOM   2286  NE  ARG A 219      50.940  41.810  42.910  1.00  0.00           N  
ATOM   2287  CZ  ARG A 219      51.050  42.160  44.230  1.00  0.00           C  
ATOM   2288  NH1 ARG A 219      49.960  42.260  44.990  1.00  0.00           N1+
ATOM   2289  NH2 ARG A 219      52.230  42.360  44.820  1.00  0.00           N  
ATOM   2290  H   ARG A 219      48.210  44.620  38.970  1.00  0.00           H  
ATOM   2291  HE  ARG A 219      51.730  41.830  42.300  1.00  0.00           H  
ATOM   2292 1HH1 ARG A 219      49.100  41.990  44.560  1.00  0.00           H  
ATOM   2293 2HH1 ARG A 219      49.830  42.790  45.830  1.00  0.00           H  
ATOM   2294 1HH2 ARG A 219      53.040  42.370  44.230  1.00  0.00           H  
ATOM   2295 2HH2 ARG A 219      52.210  42.550  45.800  1.00  0.00           H  
ATOM   2296  N   THR A 220      45.500  42.680  38.280  1.00  0.00           N  
ATOM   2297  CA  THR A 220      44.040  42.350  37.920  1.00  0.00           C  
ATOM   2298  C   THR A 220      43.660  41.190  37.090  1.00  0.00           C  
ATOM   2299  O   THR A 220      42.800  40.420  37.530  1.00  0.00           O  
ATOM   2300  CB  THR A 220      43.430  43.540  37.220  1.00  0.00           C  
ATOM   2301  CG2 THR A 220      43.240  44.740  38.190  1.00  0.00           C  
ATOM   2302  OG1 THR A 220      44.280  43.800  36.050  1.00  0.00           O  
ATOM   2303  H   THR A 220      46.010  43.170  37.570  1.00  0.00           H  
ATOM   2304  HG1 THR A 220      44.440  44.780  35.970  1.00  0.00           H  
ATOM   2305  N   GLY A 221      44.280  41.060  35.930  1.00  0.00           N  
ATOM   2306  CA  GLY A 221      43.890  40.080  34.850  1.00  0.00           C  
ATOM   2307  C   GLY A 221      43.590  38.670  35.240  1.00  0.00           C  
ATOM   2308  O   GLY A 221      42.510  38.130  34.980  1.00  0.00           O  
ATOM   2309  H   GLY A 221      44.620  41.920  35.550  1.00  0.00           H  
ATOM   2310  N   THR A 222      44.420  38.190  36.190  1.00  0.00           N  
ATOM   2311  CA  THR A 222      44.330  36.810  36.690  1.00  0.00           C  
ATOM   2312  C   THR A 222      43.120  36.450  37.570  1.00  0.00           C  
ATOM   2313  O   THR A 222      42.440  35.520  37.260  1.00  0.00           O  
ATOM   2314  CB  THR A 222      45.600  36.370  37.390  1.00  0.00           C  
ATOM   2315  CG2 THR A 222      46.730  36.440  36.340  1.00  0.00           C  
ATOM   2316  OG1 THR A 222      45.860  37.090  38.590  1.00  0.00           O  
ATOM   2317  H   THR A 222      45.150  38.790  36.520  1.00  0.00           H  
ATOM   2318  HG1 THR A 222      45.640  36.560  39.410  1.00  0.00           H  
ATOM   2319  N   PHE A 223      42.620  37.450  38.350  1.00  0.00           N  
ATOM   2320  CA  PHE A 223      41.370  37.220  39.070  1.00  0.00           C  
ATOM   2321  C   PHE A 223      40.110  36.840  38.250  1.00  0.00           C  
ATOM   2322  O   PHE A 223      39.400  35.900  38.460  1.00  0.00           O  
ATOM   2323  CB  PHE A 223      41.080  38.430  39.910  1.00  0.00           C  
ATOM   2324  CG  PHE A 223      41.870  38.460  41.270  1.00  0.00           C  
ATOM   2325  CD1 PHE A 223      43.180  38.910  41.400  1.00  0.00           C  
ATOM   2326  CD2 PHE A 223      41.270  37.820  42.360  1.00  0.00           C  
ATOM   2327  CE1 PHE A 223      43.880  38.750  42.550  1.00  0.00           C  
ATOM   2328  CE2 PHE A 223      41.970  37.640  43.530  1.00  0.00           C  
ATOM   2329  CZ  PHE A 223      43.270  38.110  43.620  1.00  0.00           C  
ATOM   2330  H   PHE A 223      43.080  38.330  38.450  1.00  0.00           H  
ATOM   2331  HD1 PHE A 223      43.650  39.480  40.600  1.00  0.00           H  
ATOM   2332  HD2 PHE A 223      40.230  37.510  42.260  1.00  0.00           H  
ATOM   2333  HE1 PHE A 223      44.960  38.920  42.540  1.00  0.00           H  
ATOM   2334  HE2 PHE A 223      41.450  37.140  44.350  1.00  0.00           H  
ATOM   2335  HZ  PHE A 223      43.740  38.180  44.600  1.00  0.00           H  
ATOM   2336  N   ILE A 224      40.060  37.530  37.090  1.00  0.00           N  
ATOM   2337  CA  ILE A 224      38.980  37.310  36.110  1.00  0.00           C  
ATOM   2338  C   ILE A 224      39.200  36.020  35.270  1.00  0.00           C  
ATOM   2339  O   ILE A 224      38.430  35.070  35.380  1.00  0.00           O  
ATOM   2340  CB  ILE A 224      38.930  38.480  35.090  1.00  0.00           C  
ATOM   2341  CG1 ILE A 224      38.950  39.820  35.880  1.00  0.00           C  
ATOM   2342  CG2 ILE A 224      37.720  38.430  34.110  1.00  0.00           C  
ATOM   2343  CD  ILE A 224      39.750  40.840  35.010  1.00  0.00           C  
ATOM   2344  H   ILE A 224      40.740  38.230  36.870  1.00  0.00           H  
ATOM   2345  N   VAL A 225      40.400  35.870  34.760  1.00  0.00           N  
ATOM   2346  CA  VAL A 225      40.740  34.650  34.000  1.00  0.00           C  
ATOM   2347  C   VAL A 225      40.440  33.330  34.770  1.00  0.00           C  
ATOM   2348  O   VAL A 225      39.790  32.390  34.320  1.00  0.00           O  
ATOM   2349  CB  VAL A 225      42.190  34.630  33.430  1.00  0.00           C  
ATOM   2350  CG1 VAL A 225      42.520  33.310  32.650  1.00  0.00           C  
ATOM   2351  CG2 VAL A 225      42.490  35.860  32.590  1.00  0.00           C  
ATOM   2352  H   VAL A 225      41.190  36.480  34.830  1.00  0.00           H  
ATOM   2353  N   ILE A 226      40.910  33.280  35.990  1.00  0.00           N  
ATOM   2354  CA  ILE A 226      40.610  32.210  36.910  1.00  0.00           C  
ATOM   2355  C   ILE A 226      39.140  31.880  37.330  1.00  0.00           C  
ATOM   2356  O   ILE A 226      38.730  30.700  37.220  1.00  0.00           O  
ATOM   2357  CB  ILE A 226      41.710  32.210  38.000  1.00  0.00           C  
ATOM   2358  CG1 ILE A 226      43.150  32.230  37.420  1.00  0.00           C  
ATOM   2359  CG2 ILE A 226      41.760  30.800  38.580  1.00  0.00           C  
ATOM   2360  CD  ILE A 226      44.280  32.690  38.310  1.00  0.00           C  
ATOM   2361  H   ILE A 226      41.370  34.040  36.460  1.00  0.00           H  
ATOM   2362  N   ASP A 227      38.330  32.950  37.390  1.00  0.00           N  
ATOM   2363  CA  ASP A 227      36.880  32.720  37.670  1.00  0.00           C  
ATOM   2364  C   ASP A 227      36.180  32.080  36.460  1.00  0.00           C  
ATOM   2365  O   ASP A 227      35.220  31.320  36.590  1.00  0.00           O  
ATOM   2366  CB  ASP A 227      36.180  34.060  38.010  1.00  0.00           C  
ATOM   2367  CG  ASP A 227      34.630  34.100  38.240  1.00  0.00           C  
ATOM   2368  OD1 ASP A 227      34.100  33.110  38.870  1.00  0.00           O  
ATOM   2369  OD2 ASP A 227      33.970  35.010  37.720  1.00  0.00           O1-
ATOM   2370  H   ASP A 227      38.570  33.900  37.210  1.00  0.00           H  
ATOM   2371  N   ILE A 228      36.650  32.410  35.260  1.00  0.00           N  
ATOM   2372  CA  ILE A 228      36.230  31.780  33.970  1.00  0.00           C  
ATOM   2373  C   ILE A 228      36.590  30.270  33.830  1.00  0.00           C  
ATOM   2374  O   ILE A 228      35.680  29.470  33.840  1.00  0.00           O  
ATOM   2375  CB  ILE A 228      36.710  32.510  32.720  1.00  0.00           C  
ATOM   2376  CG1 ILE A 228      36.010  33.900  32.800  1.00  0.00           C  
ATOM   2377  CG2 ILE A 228      36.320  31.820  31.370  1.00  0.00           C  
ATOM   2378  CD  ILE A 228      36.800  34.840  31.910  1.00  0.00           C  
ATOM   2379  H   ILE A 228      36.870  33.370  35.110  1.00  0.00           H  
ATOM   2380  N   LEU A 229      37.860  30.050  34.200  1.00  0.00           N  
ATOM   2381  CA  LEU A 229      38.370  28.660  34.150  1.00  0.00           C  
ATOM   2382  C   LEU A 229      37.760  27.680  35.080  1.00  0.00           C  
ATOM   2383  O   LEU A 229      37.490  26.550  34.680  1.00  0.00           O  
ATOM   2384  CB  LEU A 229      39.910  28.550  34.080  1.00  0.00           C  
ATOM   2385  CG  LEU A 229      40.430  28.770  32.670  1.00  0.00           C  
ATOM   2386  CD1 LEU A 229      41.940  28.930  32.860  1.00  0.00           C  
ATOM   2387  CD2 LEU A 229      40.050  27.570  31.840  1.00  0.00           C  
ATOM   2388  H   LEU A 229      38.580  30.710  34.430  1.00  0.00           H  
ATOM   2389  N   ILE A 230      37.690  28.100  36.310  1.00  0.00           N  
ATOM   2390  CA  ILE A 230      37.080  27.280  37.380  1.00  0.00           C  
ATOM   2391  C   ILE A 230      35.600  27.000  37.150  1.00  0.00           C  
ATOM   2392  O   ILE A 230      35.150  25.780  37.120  1.00  0.00           O  
ATOM   2393  CB  ILE A 230      37.320  27.960  38.720  1.00  0.00           C  
ATOM   2394  CG1 ILE A 230      38.780  28.210  39.000  1.00  0.00           C  
ATOM   2395  CG2 ILE A 230      36.710  27.070  39.770  1.00  0.00           C  
ATOM   2396  CD  ILE A 230      38.970  29.200  40.160  1.00  0.00           C  
ATOM   2397  H   ILE A 230      38.180  28.900  36.670  1.00  0.00           H  
ATOM   2398  N   ASP A 231      34.830  27.950  36.720  1.00  0.00           N  
ATOM   2399  CA  ASP A 231      33.400  27.720  36.430  1.00  0.00           C  
ATOM   2400  C   ASP A 231      33.180  26.760  35.310  1.00  0.00           C  
ATOM   2401  O   ASP A 231      32.390  25.790  35.440  1.00  0.00           O  
ATOM   2402  CB  ASP A 231      32.550  28.970  36.150  1.00  0.00           C  
ATOM   2403  CG  ASP A 231      31.150  28.770  35.580  1.00  0.00           C  
ATOM   2404  OD1 ASP A 231      30.120  28.570  36.240  1.00  0.00           O  
ATOM   2405  OD2 ASP A 231      31.090  28.800  34.340  1.00  0.00           O1-
ATOM   2406  H   ASP A 231      35.080  28.890  36.500  1.00  0.00           H  
ATOM   2407  N   ILE A 232      34.060  26.770  34.300  1.00  0.00           N  
ATOM   2408  CA  ILE A 232      34.060  25.850  33.220  1.00  0.00           C  
ATOM   2409  C   ILE A 232      34.570  24.480  33.650  1.00  0.00           C  
ATOM   2410  O   ILE A 232      34.020  23.450  33.200  1.00  0.00           O  
ATOM   2411  CB  ILE A 232      34.910  26.370  32.030  1.00  0.00           C  
ATOM   2412  CG1 ILE A 232      34.400  27.790  31.640  1.00  0.00           C  
ATOM   2413  CG2 ILE A 232      34.940  25.430  30.820  1.00  0.00           C  
ATOM   2414  CD  ILE A 232      34.880  28.460  30.320  1.00  0.00           C  
ATOM   2415  H   ILE A 232      34.640  27.560  34.130  1.00  0.00           H  
ATOM   2416  N   ILE A 233      35.720  24.430  34.280  1.00  0.00           N  
ATOM   2417  CA  ILE A 233      36.330  23.170  34.710  1.00  0.00           C  
ATOM   2418  C   ILE A 233      35.540  22.340  35.760  1.00  0.00           C  
ATOM   2419  O   ILE A 233      35.170  21.190  35.470  1.00  0.00           O  
ATOM   2420  CB  ILE A 233      37.730  23.450  35.210  1.00  0.00           C  
ATOM   2421  CG1 ILE A 233      38.670  23.710  34.030  1.00  0.00           C  
ATOM   2422  CG2 ILE A 233      38.350  22.420  36.260  1.00  0.00           C  
ATOM   2423  CD  ILE A 233      40.020  24.280  34.400  1.00  0.00           C  
ATOM   2424  H   ILE A 233      36.320  25.220  34.330  1.00  0.00           H  
ATOM   2425  N   ARG A 234      34.870  23.000  36.690  1.00  0.00           N  
ATOM   2426  CA  ARG A 234      33.850  22.450  37.570  1.00  0.00           C  
ATOM   2427  C   ARG A 234      32.580  21.790  36.960  1.00  0.00           C  
ATOM   2428  O   ARG A 234      32.070  20.800  37.510  1.00  0.00           O  
ATOM   2429  CB  ARG A 234      33.360  23.650  38.410  1.00  0.00           C  
ATOM   2430  CG  ARG A 234      32.370  23.370  39.510  1.00  0.00           C  
ATOM   2431  CD  ARG A 234      31.890  24.540  40.350  1.00  0.00           C  
ATOM   2432  NE  ARG A 234      33.020  25.130  41.140  1.00  0.00           N  
ATOM   2433  CZ  ARG A 234      33.530  26.330  41.100  1.00  0.00           C  
ATOM   2434  NH1 ARG A 234      33.030  27.170  40.190  1.00  0.00           N1+
ATOM   2435  NH2 ARG A 234      34.160  26.820  42.170  1.00  0.00           N  
ATOM   2436  H   ARG A 234      34.920  23.990  36.700  1.00  0.00           H  
ATOM   2437  HE  ARG A 234      33.340  24.520  41.860  1.00  0.00           H  
ATOM   2438 1HH1 ARG A 234      32.300  26.900  39.570  1.00  0.00           H  
ATOM   2439 2HH1 ARG A 234      33.420  28.080  40.050  1.00  0.00           H  
ATOM   2440 1HH2 ARG A 234      34.200  26.270  43.000  1.00  0.00           H  
ATOM   2441 2HH2 ARG A 234      34.560  27.740  42.140  1.00  0.00           H  
ATOM   2442  N   GLU A 235      32.200  22.360  35.860  1.00  0.00           N  
ATOM   2443  CA  GLU A 235      31.090  21.890  34.990  1.00  0.00           C  
ATOM   2444  C   GLU A 235      31.510  20.760  34.130  1.00  0.00           C  
ATOM   2445  O   GLU A 235      30.820  19.780  34.330  1.00  0.00           O  
ATOM   2446  CB  GLU A 235      30.840  23.180  34.160  1.00  0.00           C  
ATOM   2447  CG  GLU A 235      29.400  23.200  33.700  1.00  0.00           C  
ATOM   2448  CD  GLU A 235      29.140  22.430  32.420  1.00  0.00           C  
ATOM   2449  OE1 GLU A 235      27.960  22.110  32.280  1.00  0.00           O  
ATOM   2450  OE2 GLU A 235      29.990  22.440  31.480  1.00  0.00           O1-
ATOM   2451  H   GLU A 235      32.800  23.070  35.490  1.00  0.00           H  
ATOM   2452  N   LYS A 236      32.530  20.900  33.360  1.00  0.00           N  
ATOM   2453  CA  LYS A 236      33.090  19.820  32.480  1.00  0.00           C  
ATOM   2454  C   LYS A 236      33.660  18.630  33.330  1.00  0.00           C  
ATOM   2455  O   LYS A 236      33.870  17.540  32.760  1.00  0.00           O  
ATOM   2456  CB  LYS A 236      34.210  20.440  31.590  1.00  0.00           C  
ATOM   2457  CG  LYS A 236      33.820  21.570  30.650  1.00  0.00           C  
ATOM   2458  CD  LYS A 236      32.780  20.990  29.690  1.00  0.00           C  
ATOM   2459  CE  LYS A 236      32.260  21.940  28.620  1.00  0.00           C  
ATOM   2460  NZ  LYS A 236      31.070  21.230  28.140  1.00  0.00           N1+
ATOM   2461  H   LYS A 236      33.130  21.690  33.260  1.00  0.00           H  
ATOM   2462  HZ1 LYS A 236      31.400  20.410  27.670  1.00  0.00           H  
ATOM   2463  HZ2 LYS A 236      30.510  21.110  28.960  1.00  0.00           H  
ATOM   2464  HZ3 LYS A 236      30.530  21.810  27.530  1.00  0.00           H  
ATOM   2465  N   GLY A 237      33.940  18.900  34.600  1.00  0.00           N  
ATOM   2466  CA  GLY A 237      34.330  17.870  35.560  1.00  0.00           C  
ATOM   2467  C   GLY A 237      35.770  17.410  35.190  1.00  0.00           C  
ATOM   2468  O   GLY A 237      36.610  18.130  34.680  1.00  0.00           O  
ATOM   2469  H   GLY A 237      34.060  19.830  34.950  1.00  0.00           H  
ATOM   2470  N   VAL A 238      35.980  16.160  35.570  1.00  0.00           N  
ATOM   2471  CA  VAL A 238      37.330  15.530  35.460  1.00  0.00           C  
ATOM   2472  C   VAL A 238      37.810  15.420  33.970  1.00  0.00           C  
ATOM   2473  O   VAL A 238      38.930  15.790  33.630  1.00  0.00           O  
ATOM   2474  CB  VAL A 238      37.470  14.220  36.230  1.00  0.00           C  
ATOM   2475  CG1 VAL A 238      37.750  14.630  37.660  1.00  0.00           C  
ATOM   2476  CG2 VAL A 238      36.290  13.230  36.160  1.00  0.00           C  
ATOM   2477  H   VAL A 238      35.230  15.570  35.880  1.00  0.00           H  
ATOM   2478  N   ASP A 239      36.800  15.010  33.150  1.00  0.00           N  
ATOM   2479  CA  ASP A 239      36.720  14.990  31.630  1.00  0.00           C  
ATOM   2480  C   ASP A 239      36.960  16.270  30.820  1.00  0.00           C  
ATOM   2481  O   ASP A 239      37.210  16.150  29.610  1.00  0.00           O  
ATOM   2482  CB  ASP A 239      35.270  14.610  31.340  1.00  0.00           C  
ATOM   2483  CG  ASP A 239      34.810  13.260  31.810  1.00  0.00           C  
ATOM   2484  OD1 ASP A 239      34.490  12.330  31.030  1.00  0.00           O  
ATOM   2485  OD2 ASP A 239      34.770  13.100  33.080  1.00  0.00           O1-
ATOM   2486  H   ASP A 239      36.070  14.520  33.630  1.00  0.00           H  
ATOM   2487  N   CYS A 240      37.350  17.290  31.610  1.00  0.00           N  
ATOM   2488  CA  CYS A 240      37.820  18.580  31.080  1.00  0.00           C  
ATOM   2489  C   CYS A 240      39.000  18.520  30.120  1.00  0.00           C  
ATOM   2490  O   CYS A 240      40.140  18.420  30.530  1.00  0.00           O  
ATOM   2491  CB  CYS A 240      38.180  19.590  32.100  1.00  0.00           C  
ATOM   2492  SG  CYS A 240      39.080  18.840  33.530  1.00  0.00           S  
ATOM   2493  H   CYS A 240      37.170  17.280  32.590  1.00  0.00           H  
ATOM   2494  HG  CYS A 240      38.100  18.730  34.420  1.00  0.00           H  
ATOM   2495  N   ASP A 241      38.810  19.030  28.900  1.00  0.00           N  
ATOM   2496  CA  ASP A 241      39.840  19.300  27.910  1.00  0.00           C  
ATOM   2497  C   ASP A 241      39.920  20.810  27.700  1.00  0.00           C  
ATOM   2498  O   ASP A 241      39.130  21.400  27.030  1.00  0.00           O  
ATOM   2499  CB  ASP A 241      39.520  18.620  26.530  1.00  0.00           C  
ATOM   2500  CG  ASP A 241      40.820  18.510  25.680  1.00  0.00           C  
ATOM   2501  OD1 ASP A 241      41.560  17.570  25.900  1.00  0.00           O  
ATOM   2502  OD2 ASP A 241      41.020  19.270  24.710  1.00  0.00           O1-
ATOM   2503  H   ASP A 241      37.850  19.180  28.640  1.00  0.00           H  
ATOM   2504  N   ILE A 242      40.950  21.410  28.290  1.00  0.00           N  
ATOM   2505  CA  ILE A 242      41.010  22.880  28.300  1.00  0.00           C  
ATOM   2506  C   ILE A 242      42.260  23.340  27.470  1.00  0.00           C  
ATOM   2507  O   ILE A 242      43.390  22.950  27.710  1.00  0.00           O  
ATOM   2508  CB  ILE A 242      40.930  23.330  29.780  1.00  0.00           C  
ATOM   2509  CG1 ILE A 242      39.570  23.040  30.490  1.00  0.00           C  
ATOM   2510  CG2 ILE A 242      41.390  24.750  29.910  1.00  0.00           C  
ATOM   2511  CD  ILE A 242      38.420  23.950  30.180  1.00  0.00           C  
ATOM   2512  H   ILE A 242      41.690  20.910  28.740  1.00  0.00           H  
ATOM   2513  N   ASP A 243      42.030  24.200  26.490  1.00  0.00           N  
ATOM   2514  CA  ASP A 243      43.040  25.100  25.880  1.00  0.00           C  
ATOM   2515  C   ASP A 243      43.000  26.460  26.650  1.00  0.00           C  
ATOM   2516  O   ASP A 243      41.950  26.940  27.120  1.00  0.00           O  
ATOM   2517  CB  ASP A 243      42.790  25.310  24.380  1.00  0.00           C  
ATOM   2518  CG  ASP A 243      44.030  25.940  23.710  1.00  0.00           C  
ATOM   2519  OD1 ASP A 243      43.780  26.830  22.860  1.00  0.00           O  
ATOM   2520  OD2 ASP A 243      45.190  25.480  23.910  1.00  0.00           O1-
ATOM   2521  H   ASP A 243      41.160  24.240  26.000  1.00  0.00           H  
ATOM   2522  N   VAL A 244      44.120  27.190  26.660  1.00  0.00           N  
ATOM   2523  CA  VAL A 244      44.250  28.510  27.380  1.00  0.00           C  
ATOM   2524  C   VAL A 244      44.750  29.870  26.810  1.00  0.00           C  
ATOM   2525  O   VAL A 244      44.200  30.940  27.230  1.00  0.00           O  
ATOM   2526  CB  VAL A 244      44.980  28.320  28.770  1.00  0.00           C  
ATOM   2527  CG1 VAL A 244      43.990  27.680  29.720  1.00  0.00           C  
ATOM   2528  CG2 VAL A 244      46.280  27.550  28.750  1.00  0.00           C  
ATOM   2529  H   VAL A 244      44.820  26.880  26.020  1.00  0.00           H  
ATOM   2530  N   PRO A 245      45.640  29.840  25.820  1.00  0.00           N  
ATOM   2531  CA  PRO A 245      46.240  31.090  25.210  1.00  0.00           C  
ATOM   2532  C   PRO A 245      45.210  32.130  24.800  1.00  0.00           C  
ATOM   2533  O   PRO A 245      45.380  33.230  25.360  1.00  0.00           O  
ATOM   2534  CB  PRO A 245      47.070  30.590  24.090  1.00  0.00           C  
ATOM   2535  CG  PRO A 245      47.620  29.290  24.620  1.00  0.00           C  
ATOM   2536  CD  PRO A 245      46.400  28.720  25.300  1.00  0.00           C  
ATOM   2537  N   LYS A 246      44.190  31.760  24.060  1.00  0.00           N  
ATOM   2538  CA  LYS A 246      43.120  32.660  23.630  1.00  0.00           C  
ATOM   2539  C   LYS A 246      42.190  33.190  24.720  1.00  0.00           C  
ATOM   2540  O   LYS A 246      41.920  34.390  24.740  1.00  0.00           O  
ATOM   2541  CB  LYS A 246      42.230  32.100  22.520  1.00  0.00           C  
ATOM   2542  CG  LYS A 246      43.090  31.830  21.330  1.00  0.00           C  
ATOM   2543  CD  LYS A 246      43.840  33.010  20.720  1.00  0.00           C  
ATOM   2544  CE  LYS A 246      44.870  32.620  19.620  1.00  0.00           C  
ATOM   2545  NZ  LYS A 246      45.960  31.930  20.350  1.00  0.00           N1+
ATOM   2546  H   LYS A 246      44.110  30.810  23.740  1.00  0.00           H  
ATOM   2547  HZ1 LYS A 246      45.610  31.150  20.870  1.00  0.00           H  
ATOM   2548  HZ2 LYS A 246      46.650  31.600  19.700  1.00  0.00           H  
ATOM   2549  HZ3 LYS A 246      46.430  32.590  20.930  1.00  0.00           H  
ATOM   2550  N   THR A 247      41.890  32.330  25.670  1.00  0.00           N  
ATOM   2551  CA  THR A 247      41.010  32.860  26.820  1.00  0.00           C  
ATOM   2552  C   THR A 247      41.840  33.840  27.690  1.00  0.00           C  
ATOM   2553  O   THR A 247      41.290  34.910  28.030  1.00  0.00           O  
ATOM   2554  CB  THR A 247      40.710  31.620  27.720  1.00  0.00           C  
ATOM   2555  CG2 THR A 247      40.020  32.010  29.080  1.00  0.00           C  
ATOM   2556  OG1 THR A 247      40.040  30.590  26.980  1.00  0.00           O  
ATOM   2557  H   THR A 247      41.870  31.340  25.520  1.00  0.00           H  
ATOM   2558  HG1 THR A 247      39.270  30.940  26.440  1.00  0.00           H  
ATOM   2559  N   ILE A 248      43.150  33.710  27.630  1.00  0.00           N  
ATOM   2560  CA  ILE A 248      43.950  34.680  28.340  1.00  0.00           C  
ATOM   2561  C   ILE A 248      44.130  35.960  27.430  1.00  0.00           C  
ATOM   2562  O   ILE A 248      44.100  37.090  28.000  1.00  0.00           O  
ATOM   2563  CB  ILE A 248      45.310  33.990  28.670  1.00  0.00           C  
ATOM   2564  CG1 ILE A 248      45.060  32.860  29.730  1.00  0.00           C  
ATOM   2565  CG2 ILE A 248      46.250  35.030  29.310  1.00  0.00           C  
ATOM   2566  CD  ILE A 248      46.250  31.920  29.860  1.00  0.00           C  
ATOM   2567  H   ILE A 248      43.510  32.810  27.360  1.00  0.00           H  
ATOM   2568  N   GLN A 249      44.320  35.760  26.150  1.00  0.00           N  
ATOM   2569  CA  GLN A 249      44.610  36.960  25.350  1.00  0.00           C  
ATOM   2570  C   GLN A 249      43.370  37.830  25.160  1.00  0.00           C  
ATOM   2571  O   GLN A 249      43.510  39.080  25.130  1.00  0.00           O  
ATOM   2572  CB  GLN A 249      44.980  36.370  23.970  1.00  0.00           C  
ATOM   2573  CG  GLN A 249      45.610  37.450  23.040  1.00  0.00           C  
ATOM   2574  CD  GLN A 249      46.050  36.950  21.660  1.00  0.00           C  
ATOM   2575  NE2 GLN A 249      45.210  37.090  20.650  1.00  0.00           N  
ATOM   2576  OE1 GLN A 249      47.040  36.310  21.480  1.00  0.00           O  
ATOM   2577  H   GLN A 249      44.430  34.820  25.820  1.00  0.00           H  
ATOM   2578 1HE2 GLN A 249      44.310  37.520  20.720  1.00  0.00           H  
ATOM   2579 2HE2 GLN A 249      45.500  36.640  19.800  1.00  0.00           H  
ATOM   2580  N   MET A 250      42.170  37.290  25.160  1.00  0.00           N  
ATOM   2581  CA  MET A 250      40.930  37.980  24.820  1.00  0.00           C  
ATOM   2582  C   MET A 250      40.710  39.350  25.510  1.00  0.00           C  
ATOM   2583  O   MET A 250      40.290  40.320  24.890  1.00  0.00           O  
ATOM   2584  CB  MET A 250      39.950  36.920  25.300  1.00  0.00           C  
ATOM   2585  CG  MET A 250      38.550  37.200  24.650  1.00  0.00           C  
ATOM   2586  SD  MET A 250      37.310  36.350  25.590  1.00  0.00           S  
ATOM   2587  CE  MET A 250      35.930  36.910  24.600  1.00  0.00           C  
ATOM   2588  H   MET A 250      42.060  36.310  25.280  1.00  0.00           H  
ATOM   2589  N   VAL A 251      41.140  39.440  26.770  1.00  0.00           N  
ATOM   2590  CA  VAL A 251      41.210  40.630  27.630  1.00  0.00           C  
ATOM   2591  C   VAL A 251      41.950  41.850  26.960  1.00  0.00           C  
ATOM   2592  O   VAL A 251      41.450  42.980  26.960  1.00  0.00           O  
ATOM   2593  CB  VAL A 251      41.830  40.360  29.010  1.00  0.00           C  
ATOM   2594  CG1 VAL A 251      41.590  41.490  29.930  1.00  0.00           C  
ATOM   2595  CG2 VAL A 251      41.180  39.190  29.720  1.00  0.00           C  
ATOM   2596  H   VAL A 251      41.610  38.700  27.250  1.00  0.00           H  
ATOM   2597  N   ARG A 252      42.960  41.550  26.080  1.00  0.00           N  
ATOM   2598  CA  ARG A 252      43.730  42.590  25.290  1.00  0.00           C  
ATOM   2599  C   ARG A 252      42.860  43.540  24.390  1.00  0.00           C  
ATOM   2600  O   ARG A 252      43.160  44.750  24.260  1.00  0.00           O  
ATOM   2601  CB  ARG A 252      44.810  41.980  24.390  1.00  0.00           C  
ATOM   2602  CG  ARG A 252      45.920  41.290  25.160  1.00  0.00           C  
ATOM   2603  CD  ARG A 252      46.780  42.290  25.870  1.00  0.00           C  
ATOM   2604  NE  ARG A 252      47.990  41.560  26.400  1.00  0.00           N  
ATOM   2605  CZ  ARG A 252      49.260  41.770  26.150  1.00  0.00           C  
ATOM   2606  NH1 ARG A 252      49.650  42.850  25.550  1.00  0.00           N1+
ATOM   2607  NH2 ARG A 252      50.200  41.040  26.690  1.00  0.00           N  
ATOM   2608  H   ARG A 252      43.390  40.660  26.200  1.00  0.00           H  
ATOM   2609  HE  ARG A 252      47.770  40.910  27.130  1.00  0.00           H  
ATOM   2610 1HH1 ARG A 252      49.000  43.570  25.320  1.00  0.00           H  
ATOM   2611 2HH1 ARG A 252      50.610  43.080  25.420  1.00  0.00           H  
ATOM   2612 1HH2 ARG A 252      50.010  40.270  27.300  1.00  0.00           H  
ATOM   2613 2HH2 ARG A 252      51.160  41.180  26.470  1.00  0.00           H  
ATOM   2614  N   SER A 253      41.690  43.090  24.040  1.00  0.00           N  
ATOM   2615  CA  SER A 253      40.860  43.960  23.160  1.00  0.00           C  
ATOM   2616  C   SER A 253      40.250  45.100  23.960  1.00  0.00           C  
ATOM   2617  O   SER A 253      40.180  46.210  23.520  1.00  0.00           O  
ATOM   2618  CB  SER A 253      39.770  43.150  22.460  1.00  0.00           C  
ATOM   2619  OG  SER A 253      38.940  42.390  23.430  1.00  0.00           O  
ATOM   2620  H   SER A 253      41.460  42.120  24.120  1.00  0.00           H  
ATOM   2621  HG  SER A 253      38.140  41.980  23.000  1.00  0.00           H  
ATOM   2622  N   GLN A 254      39.470  44.640  24.910  1.00  0.00           N  
ATOM   2623  CA  GLN A 254      38.730  45.450  25.910  1.00  0.00           C  
ATOM   2624  C   GLN A 254      39.550  46.350  26.870  1.00  0.00           C  
ATOM   2625  O   GLN A 254      39.180  47.430  27.250  1.00  0.00           O  
ATOM   2626  CB  GLN A 254      37.830  44.520  26.780  1.00  0.00           C  
ATOM   2627  CG  GLN A 254      36.940  43.820  25.820  1.00  0.00           C  
ATOM   2628  CD  GLN A 254      36.720  42.440  26.380  1.00  0.00           C  
ATOM   2629  NE2 GLN A 254      37.620  41.590  26.100  1.00  0.00           N  
ATOM   2630  OE1 GLN A 254      35.710  42.230  27.000  1.00  0.00           O  
ATOM   2631  H   GLN A 254      39.390  43.640  24.910  1.00  0.00           H  
ATOM   2632 1HE2 GLN A 254      38.450  41.650  25.540  1.00  0.00           H  
ATOM   2633 2HE2 GLN A 254      37.400  40.660  26.410  1.00  0.00           H  
ATOM   2634  N   ARG A 255      40.790  45.870  27.230  1.00  0.00           N  
ATOM   2635  CA  ARG A 255      41.710  46.620  28.100  1.00  0.00           C  
ATOM   2636  C   ARG A 255      43.170  46.150  27.800  1.00  0.00           C  
ATOM   2637  O   ARG A 255      43.670  45.090  28.210  1.00  0.00           O  
ATOM   2638  CB  ARG A 255      41.450  46.390  29.630  1.00  0.00           C  
ATOM   2639  CG  ARG A 255      42.320  47.250  30.490  1.00  0.00           C  
ATOM   2640  CD  ARG A 255      42.090  48.740  30.250  1.00  0.00           C  
ATOM   2641  NE  ARG A 255      42.700  49.530  31.350  1.00  0.00           N  
ATOM   2642  CZ  ARG A 255      43.990  49.750  31.600  1.00  0.00           C  
ATOM   2643  NH1 ARG A 255      44.950  49.320  30.830  1.00  0.00           N1+
ATOM   2644  NH2 ARG A 255      44.370  50.350  32.680  1.00  0.00           N  
ATOM   2645  H   ARG A 255      41.130  44.960  26.990  1.00  0.00           H  
ATOM   2646  HE  ARG A 255      42.100  50.250  31.710  1.00  0.00           H  
ATOM   2647 1HH1 ARG A 255      44.720  49.000  29.910  1.00  0.00           H  
ATOM   2648 2HH1 ARG A 255      45.900  49.490  31.090  1.00  0.00           H  
ATOM   2649 1HH2 ARG A 255      43.780  50.820  33.340  1.00  0.00           H  
ATOM   2650 2HH2 ARG A 255      45.330  50.310  32.950  1.00  0.00           H  
ATOM   2651  N   SER A 256      43.940  47.000  27.190  1.00  0.00           N  
ATOM   2652  CA  SER A 256      45.230  46.610  26.670  1.00  0.00           C  
ATOM   2653  C   SER A 256      46.260  46.330  27.730  1.00  0.00           C  
ATOM   2654  O   SER A 256      46.210  46.610  28.920  1.00  0.00           O  
ATOM   2655  CB  SER A 256      45.750  47.690  25.700  1.00  0.00           C  
ATOM   2656  OG  SER A 256      46.280  48.840  26.290  1.00  0.00           O  
ATOM   2657  H   SER A 256      43.790  47.990  27.170  1.00  0.00           H  
ATOM   2658  HG  SER A 256      47.250  48.670  26.480  1.00  0.00           H  
ATOM   2659  N   GLY A 257      47.270  45.650  27.240  1.00  0.00           N  
ATOM   2660  CA  GLY A 257      48.500  45.360  28.010  1.00  0.00           C  
ATOM   2661  C   GLY A 257      48.430  44.210  29.140  1.00  0.00           C  
ATOM   2662  O   GLY A 257      49.490  43.690  29.490  1.00  0.00           O  
ATOM   2663  H   GLY A 257      47.360  45.440  26.270  1.00  0.00           H  
ATOM   2664  N   MET A 258      47.240  43.660  29.380  1.00  0.00           N  
ATOM   2665  CA  MET A 258      46.990  42.550  30.330  1.00  0.00           C  
ATOM   2666  C   MET A 258      47.770  41.260  30.200  1.00  0.00           C  
ATOM   2667  O   MET A 258      47.910  40.720  29.110  1.00  0.00           O  
ATOM   2668  CB  MET A 258      45.470  42.270  30.360  1.00  0.00           C  
ATOM   2669  CG  MET A 258      44.690  43.460  31.020  1.00  0.00           C  
ATOM   2670  SD  MET A 258      45.020  43.500  32.750  1.00  0.00           S  
ATOM   2671  CE  MET A 258      43.700  44.480  33.290  1.00  0.00           C  
ATOM   2672  H   MET A 258      46.470  44.030  28.850  1.00  0.00           H  
ATOM   2673  N   VAL A 259      48.330  40.790  31.350  1.00  0.00           N  
ATOM   2674  CA  VAL A 259      49.270  39.650  31.480  1.00  0.00           C  
ATOM   2675  C   VAL A 259      50.630  39.850  30.940  1.00  0.00           C  
ATOM   2676  O   VAL A 259      50.840  39.690  29.740  1.00  0.00           O  
ATOM   2677  CB  VAL A 259      48.590  38.340  31.030  1.00  0.00           C  
ATOM   2678  CG1 VAL A 259      49.490  37.090  30.970  1.00  0.00           C  
ATOM   2679  CG2 VAL A 259      47.390  37.880  31.980  1.00  0.00           C  
ATOM   2680  H   VAL A 259      47.760  40.910  32.170  1.00  0.00           H  
ATOM   2681  N   GLN A 260      51.640  40.020  31.830  1.00  0.00           N  
ATOM   2682  CA  GLN A 260      52.960  40.470  31.380  1.00  0.00           C  
ATOM   2683  C   GLN A 260      54.030  39.380  31.270  1.00  0.00           C  
ATOM   2684  O   GLN A 260      54.380  38.890  30.200  1.00  0.00           O  
ATOM   2685  CB  GLN A 260      53.310  41.700  32.230  1.00  0.00           C  
ATOM   2686  CG  GLN A 260      52.540  42.980  31.820  1.00  0.00           C  
ATOM   2687  CD  GLN A 260      53.160  43.640  30.630  1.00  0.00           C  
ATOM   2688  NE2 GLN A 260      52.360  43.880  29.690  1.00  0.00           N  
ATOM   2689  OE1 GLN A 260      54.250  44.180  30.690  1.00  0.00           O  
ATOM   2690  H   GLN A 260      51.570  39.580  32.720  1.00  0.00           H  
ATOM   2691 1HE2 GLN A 260      51.430  43.510  29.700  1.00  0.00           H  
ATOM   2692 2HE2 GLN A 260      52.720  44.430  28.940  1.00  0.00           H  
ATOM   2693  N   THR A 261      54.440  38.950  32.430  1.00  0.00           N  
ATOM   2694  CA  THR A 261      55.620  38.050  32.590  1.00  0.00           C  
ATOM   2695  C   THR A 261      55.320  36.500  32.470  1.00  0.00           C  
ATOM   2696  O   THR A 261      54.160  36.030  32.750  1.00  0.00           O  
ATOM   2697  CB  THR A 261      56.320  38.340  33.890  1.00  0.00           C  
ATOM   2698  CG2 THR A 261      55.650  37.750  35.090  1.00  0.00           C  
ATOM   2699  OG1 THR A 261      57.650  37.770  33.860  1.00  0.00           O  
ATOM   2700  H   THR A 261      53.920  39.040  33.280  1.00  0.00           H  
ATOM   2701  HG1 THR A 261      58.210  38.380  33.300  1.00  0.00           H  
ATOM   2702  N   GLU A 262      56.350  35.650  32.260  1.00  0.00           N  
ATOM   2703  CA  GLU A 262      56.260  34.160  32.070  1.00  0.00           C  
ATOM   2704  C   GLU A 262      55.710  33.430  33.310  1.00  0.00           C  
ATOM   2705  O   GLU A 262      55.110  32.370  33.140  1.00  0.00           O  
ATOM   2706  CB  GLU A 262      57.660  33.540  31.880  1.00  0.00           C  
ATOM   2707  CG  GLU A 262      57.980  33.650  30.400  1.00  0.00           C  
ATOM   2708  CD  GLU A 262      59.310  33.030  30.020  1.00  0.00           C  
ATOM   2709  OE1 GLU A 262      60.400  33.540  30.480  1.00  0.00           O  
ATOM   2710  OE2 GLU A 262      59.310  31.980  29.300  1.00  0.00           O1-
ATOM   2711  H   GLU A 262      57.270  36.030  32.340  1.00  0.00           H  
ATOM   2712  N   ALA A 263      55.990  33.980  34.420  1.00  0.00           N  
ATOM   2713  CA  ALA A 263      55.530  33.430  35.750  1.00  0.00           C  
ATOM   2714  C   ALA A 263      53.980  33.380  35.810  1.00  0.00           C  
ATOM   2715  O   ALA A 263      53.450  32.280  35.930  1.00  0.00           O  
ATOM   2716  CB  ALA A 263      55.940  34.400  36.910  1.00  0.00           C  
ATOM   2717  H   ALA A 263      56.820  34.530  34.540  1.00  0.00           H  
ATOM   2718  N   GLN A 264      53.300  34.400  35.320  1.00  0.00           N  
ATOM   2719  CA  GLN A 264      51.800  34.530  35.290  1.00  0.00           C  
ATOM   2720  C   GLN A 264      51.150  33.490  34.310  1.00  0.00           C  
ATOM   2721  O   GLN A 264      50.250  32.840  34.730  1.00  0.00           O  
ATOM   2722  CB  GLN A 264      51.280  35.970  34.850  1.00  0.00           C  
ATOM   2723  CG  GLN A 264      51.580  37.010  35.900  1.00  0.00           C  
ATOM   2724  CD  GLN A 264      51.450  38.280  35.050  1.00  0.00           C  
ATOM   2725  NE2 GLN A 264      50.740  39.270  35.550  1.00  0.00           N  
ATOM   2726  OE1 GLN A 264      52.190  38.670  34.180  1.00  0.00           O  
ATOM   2727  H   GLN A 264      53.740  35.250  35.030  1.00  0.00           H  
ATOM   2728 1HE2 GLN A 264      50.250  39.140  36.410  1.00  0.00           H  
ATOM   2729 2HE2 GLN A 264      50.840  40.170  35.130  1.00  0.00           H  
ATOM   2730  N   TYR A 265      51.680  33.400  33.090  1.00  0.00           N  
ATOM   2731  CA  TYR A 265      51.240  32.300  32.190  1.00  0.00           C  
ATOM   2732  C   TYR A 265      51.480  30.930  32.810  1.00  0.00           C  
ATOM   2733  O   TYR A 265      50.590  30.070  32.780  1.00  0.00           O  
ATOM   2734  CB  TYR A 265      51.800  32.390  30.790  1.00  0.00           C  
ATOM   2735  CG  TYR A 265      50.900  32.140  29.610  1.00  0.00           C  
ATOM   2736  CD1 TYR A 265      50.160  30.970  29.420  1.00  0.00           C  
ATOM   2737  CD2 TYR A 265      51.200  32.930  28.500  1.00  0.00           C  
ATOM   2738  CE1 TYR A 265      49.810  30.570  28.130  1.00  0.00           C  
ATOM   2739  CE2 TYR A 265      50.890  32.490  27.200  1.00  0.00           C  
ATOM   2740  CZ  TYR A 265      50.170  31.320  27.040  1.00  0.00           C  
ATOM   2741  OH  TYR A 265      50.290  30.660  25.880  1.00  0.00           O  
ATOM   2742  H   TYR A 265      52.230  34.160  32.730  1.00  0.00           H  
ATOM   2743  HD1 TYR A 265      49.760  30.340  30.220  1.00  0.00           H  
ATOM   2744  HD2 TYR A 265      51.260  33.990  28.720  1.00  0.00           H  
ATOM   2745  HE1 TYR A 265      49.490  29.530  28.090  1.00  0.00           H  
ATOM   2746  HE2 TYR A 265      51.230  33.140  26.390  1.00  0.00           H  
ATOM   2747  HH  TYR A 265      50.220  31.330  25.140  1.00  0.00           H  
ATOM   2748  N   ARG A 266      52.600  30.640  33.460  1.00  0.00           N  
ATOM   2749  CA  ARG A 266      52.880  29.310  34.100  1.00  0.00           C  
ATOM   2750  C   ARG A 266      51.820  28.970  35.120  1.00  0.00           C  
ATOM   2751  O   ARG A 266      51.250  27.840  35.100  1.00  0.00           O  
ATOM   2752  CB  ARG A 266      54.250  29.070  34.660  1.00  0.00           C  
ATOM   2753  CG  ARG A 266      55.290  28.910  33.540  1.00  0.00           C  
ATOM   2754  CD  ARG A 266      56.680  28.500  33.970  1.00  0.00           C  
ATOM   2755  NE  ARG A 266      57.350  29.540  34.800  1.00  0.00           N  
ATOM   2756  CZ  ARG A 266      58.450  30.250  34.430  1.00  0.00           C  
ATOM   2757  NH1 ARG A 266      59.120  30.100  33.240  1.00  0.00           N1+
ATOM   2758  NH2 ARG A 266      58.880  31.120  35.320  1.00  0.00           N  
ATOM   2759  H   ARG A 266      53.350  31.310  33.540  1.00  0.00           H  
ATOM   2760  HE  ARG A 266      57.040  29.570  35.750  1.00  0.00           H  
ATOM   2761 1HH1 ARG A 266      58.820  29.530  32.480  1.00  0.00           H  
ATOM   2762 2HH1 ARG A 266      60.040  30.480  33.190  1.00  0.00           H  
ATOM   2763 1HH2 ARG A 266      58.560  31.090  36.260  1.00  0.00           H  
ATOM   2764 2HH2 ARG A 266      59.660  31.700  35.090  1.00  0.00           H  
ATOM   2765  N   PHE A 267      51.510  29.990  35.910  1.00  0.00           N  
ATOM   2766  CA  PHE A 267      50.440  29.690  36.970  1.00  0.00           C  
ATOM   2767  C   PHE A 267      49.080  29.230  36.520  1.00  0.00           C  
ATOM   2768  O   PHE A 267      48.490  28.260  37.020  1.00  0.00           O  
ATOM   2769  CB  PHE A 267      50.540  30.970  37.810  1.00  0.00           C  
ATOM   2770  CG  PHE A 267      50.070  30.700  39.260  1.00  0.00           C  
ATOM   2771  CD1 PHE A 267      50.990  30.370  40.240  1.00  0.00           C  
ATOM   2772  CD2 PHE A 267      48.710  30.930  39.630  1.00  0.00           C  
ATOM   2773  CE1 PHE A 267      50.570  30.350  41.530  1.00  0.00           C  
ATOM   2774  CE2 PHE A 267      48.330  30.920  40.920  1.00  0.00           C  
ATOM   2775  CZ  PHE A 267      49.290  30.620  41.860  1.00  0.00           C  
ATOM   2776  H   PHE A 267      51.790  30.950  35.850  1.00  0.00           H  
ATOM   2777  HD1 PHE A 267      51.930  29.860  40.040  1.00  0.00           H  
ATOM   2778  HD2 PHE A 267      47.990  31.320  38.910  1.00  0.00           H  
ATOM   2779  HE1 PHE A 267      51.270  29.890  42.220  1.00  0.00           H  
ATOM   2780  HE2 PHE A 267      47.320  31.270  41.160  1.00  0.00           H  
ATOM   2781  HZ  PHE A 267      49.090  30.750  42.930  1.00  0.00           H  
ATOM   2782  N   ILE A 268      48.740  29.810  35.400  1.00  0.00           N  
ATOM   2783  CA  ILE A 268      47.460  29.390  34.720  1.00  0.00           C  
ATOM   2784  C   ILE A 268      47.410  27.940  34.170  1.00  0.00           C  
ATOM   2785  O   ILE A 268      46.440  27.260  34.300  1.00  0.00           O  
ATOM   2786  CB  ILE A 268      47.060  30.430  33.630  1.00  0.00           C  
ATOM   2787  CG1 ILE A 268      47.090  31.850  34.170  1.00  0.00           C  
ATOM   2788  CG2 ILE A 268      45.750  30.170  32.880  1.00  0.00           C  
ATOM   2789  CD  ILE A 268      47.380  32.840  33.050  1.00  0.00           C  
ATOM   2790  H   ILE A 268      49.160  30.650  35.030  1.00  0.00           H  
ATOM   2791  N   TYR A 269      48.480  27.520  33.650  1.00  0.00           N  
ATOM   2792  CA  TYR A 269      48.590  26.120  33.120  1.00  0.00           C  
ATOM   2793  C   TYR A 269      48.530  25.130  34.330  1.00  0.00           C  
ATOM   2794  O   TYR A 269      47.820  24.150  34.200  1.00  0.00           O  
ATOM   2795  CB  TYR A 269      49.880  25.790  32.410  1.00  0.00           C  
ATOM   2796  CG  TYR A 269      49.770  25.880  30.880  1.00  0.00           C  
ATOM   2797  CD1 TYR A 269      49.050  25.010  30.140  1.00  0.00           C  
ATOM   2798  CD2 TYR A 269      50.440  26.950  30.350  1.00  0.00           C  
ATOM   2799  CE1 TYR A 269      48.880  25.150  28.790  1.00  0.00           C  
ATOM   2800  CE2 TYR A 269      50.330  27.120  28.970  1.00  0.00           C  
ATOM   2801  CZ  TYR A 269      49.510  26.240  28.240  1.00  0.00           C  
ATOM   2802  OH  TYR A 269      49.090  26.570  27.000  1.00  0.00           O  
ATOM   2803  H   TYR A 269      49.370  27.950  33.780  1.00  0.00           H  
ATOM   2804  HD1 TYR A 269      48.700  24.130  30.680  1.00  0.00           H  
ATOM   2805  HD2 TYR A 269      51.010  27.640  30.970  1.00  0.00           H  
ATOM   2806  HE1 TYR A 269      48.410  24.300  28.300  1.00  0.00           H  
ATOM   2807  HE2 TYR A 269      50.880  27.980  28.580  1.00  0.00           H  
ATOM   2808  HH  TYR A 269      48.160  26.230  26.860  1.00  0.00           H  
ATOM   2809  N   MET A 270      49.170  25.400  35.510  1.00  0.00           N  
ATOM   2810  CA  MET A 270      49.080  24.720  36.860  1.00  0.00           C  
ATOM   2811  C   MET A 270      47.790  24.840  37.680  1.00  0.00           C  
ATOM   2812  O   MET A 270      47.230  23.820  38.070  1.00  0.00           O  
ATOM   2813  CB  MET A 270      50.310  24.920  37.760  1.00  0.00           C  
ATOM   2814  CG  MET A 270      51.610  24.270  37.310  1.00  0.00           C  
ATOM   2815  SD  MET A 270      52.190  24.860  35.660  1.00  0.00           S  
ATOM   2816  CE  MET A 270      53.930  24.680  35.880  1.00  0.00           C  
ATOM   2817  H   MET A 270      49.930  26.050  35.460  1.00  0.00           H  
ATOM   2818  N   ALA A 271      47.220  25.990  37.650  1.00  0.00           N  
ATOM   2819  CA  ALA A 271      45.820  26.280  38.200  1.00  0.00           C  
ATOM   2820  C   ALA A 271      44.700  25.550  37.520  1.00  0.00           C  
ATOM   2821  O   ALA A 271      43.690  25.210  38.180  1.00  0.00           O  
ATOM   2822  CB  ALA A 271      45.620  27.780  38.370  1.00  0.00           C  
ATOM   2823  H   ALA A 271      47.780  26.800  37.470  1.00  0.00           H  
ATOM   2824  N   VAL A 272      44.800  25.390  36.190  1.00  0.00           N  
ATOM   2825  CA  VAL A 272      43.960  24.410  35.480  1.00  0.00           C  
ATOM   2826  C   VAL A 272      44.000  22.940  36.030  1.00  0.00           C  
ATOM   2827  O   VAL A 272      42.990  22.440  36.580  1.00  0.00           O  
ATOM   2828  CB  VAL A 272      44.260  24.460  33.960  1.00  0.00           C  
ATOM   2829  CG1 VAL A 272      43.520  23.340  33.310  1.00  0.00           C  
ATOM   2830  CG2 VAL A 272      43.960  25.850  33.390  1.00  0.00           C  
ATOM   2831  H   VAL A 272      45.200  26.160  35.690  1.00  0.00           H  
ATOM   2832  N   GLN A 273      45.240  22.560  36.200  1.00  0.00           N  
ATOM   2833  CA  GLN A 273      45.560  21.230  36.760  1.00  0.00           C  
ATOM   2834  C   GLN A 273      45.270  21.040  38.300  1.00  0.00           C  
ATOM   2835  O   GLN A 273      44.620  20.080  38.720  1.00  0.00           O  
ATOM   2836  CB  GLN A 273      46.990  20.920  36.470  1.00  0.00           C  
ATOM   2837  CG  GLN A 273      47.670  19.710  37.050  1.00  0.00           C  
ATOM   2838  CD  GLN A 273      47.040  18.390  36.560  1.00  0.00           C  
ATOM   2839  NE2 GLN A 273      47.130  17.520  37.450  1.00  0.00           N  
ATOM   2840  OE1 GLN A 273      46.310  18.150  35.610  1.00  0.00           O  
ATOM   2841  H   GLN A 273      46.020  23.070  35.850  1.00  0.00           H  
ATOM   2842 1HE2 GLN A 273      47.620  17.730  38.300  1.00  0.00           H  
ATOM   2843 2HE2 GLN A 273      46.780  16.590  37.280  1.00  0.00           H  
ATOM   2844  N   HIS A 274      45.430  22.110  39.010  1.00  0.00           N  
ATOM   2845  CA  HIS A 274      45.190  22.070  40.450  1.00  0.00           C  
ATOM   2846  C   HIS A 274      43.660  21.920  40.780  1.00  0.00           C  
ATOM   2847  O   HIS A 274      43.300  20.990  41.510  1.00  0.00           O  
ATOM   2848  CB  HIS A 274      45.640  23.370  41.070  1.00  0.00           C  
ATOM   2849  CG  HIS A 274      46.010  23.260  42.550  1.00  0.00           C  
ATOM   2850  CD2 HIS A 274      45.150  23.110  43.550  1.00  0.00           C  
ATOM   2851  ND1 HIS A 274      47.240  23.040  42.970  1.00  0.00           N  
ATOM   2852  CE1 HIS A 274      47.230  22.830  44.260  1.00  0.00           C  
ATOM   2853  NE2 HIS A 274      45.900  22.780  44.580  1.00  0.00           N  
ATOM   2854  H   HIS A 274      45.860  22.950  38.670  1.00  0.00           H  
ATOM   2855  HD2 HIS A 274      44.080  23.310  43.480  1.00  0.00           H  
ATOM   2856  HE1 HIS A 274      48.030  22.590  44.960  1.00  0.00           H  
ATOM   2857  HE2 HIS A 274      45.540  22.470  45.460  1.00  0.00           H  
ATOM   2858  N   TYR A 275      42.890  22.720  40.060  1.00  0.00           N  
ATOM   2859  CA  TYR A 275      41.400  22.420  40.120  1.00  0.00           C  
ATOM   2860  C   TYR A 275      40.910  21.070  39.510  1.00  0.00           C  
ATOM   2861  O   TYR A 275      39.830  20.560  39.960  1.00  0.00           O  
ATOM   2862  CB  TYR A 275      40.580  23.580  39.550  1.00  0.00           C  
ATOM   2863  CG  TYR A 275      39.440  23.890  40.530  1.00  0.00           C  
ATOM   2864  CD1 TYR A 275      39.650  24.560  41.690  1.00  0.00           C  
ATOM   2865  CD2 TYR A 275      38.150  23.360  40.350  1.00  0.00           C  
ATOM   2866  CE1 TYR A 275      38.680  24.760  42.670  1.00  0.00           C  
ATOM   2867  CE2 TYR A 275      37.190  23.520  41.300  1.00  0.00           C  
ATOM   2868  CZ  TYR A 275      37.470  24.130  42.480  1.00  0.00           C  
ATOM   2869  OH  TYR A 275      36.600  24.130  43.480  1.00  0.00           O  
ATOM   2870  H   TYR A 275      43.260  23.350  39.380  1.00  0.00           H  
ATOM   2871  HD1 TYR A 275      40.660  24.850  41.990  1.00  0.00           H  
ATOM   2872  HD2 TYR A 275      37.900  22.770  39.470  1.00  0.00           H  
ATOM   2873  HE1 TYR A 275      38.920  25.400  43.520  1.00  0.00           H  
ATOM   2874  HE2 TYR A 275      36.170  23.260  41.000  1.00  0.00           H  
ATOM   2875  HH  TYR A 275      36.990  24.280  44.390  1.00  0.00           H  
ATOM   2876  N   ILE A 276      41.560  20.560  38.500  1.00  0.00           N  
ATOM   2877  CA  ILE A 276      41.370  19.130  38.140  1.00  0.00           C  
ATOM   2878  C   ILE A 276      41.770  18.150  39.310  1.00  0.00           C  
ATOM   2879  O   ILE A 276      40.880  17.350  39.670  1.00  0.00           O  
ATOM   2880  CB  ILE A 276      42.110  18.760  36.760  1.00  0.00           C  
ATOM   2881  CG1 ILE A 276      41.690  19.730  35.720  1.00  0.00           C  
ATOM   2882  CG2 ILE A 276      42.090  17.320  36.260  1.00  0.00           C  
ATOM   2883  CD  ILE A 276      42.720  19.770  34.550  1.00  0.00           C  
ATOM   2884  H   ILE A 276      41.990  21.040  37.740  1.00  0.00           H  
ATOM   2885  N   GLU A 277      42.900  18.370  40.030  1.00  0.00           N  
ATOM   2886  CA  GLU A 277      43.270  17.640  41.250  1.00  0.00           C  
ATOM   2887  C   GLU A 277      42.330  17.770  42.470  1.00  0.00           C  
ATOM   2888  O   GLU A 277      42.110  16.810  43.110  1.00  0.00           O  
ATOM   2889  CB  GLU A 277      44.750  17.790  41.530  1.00  0.00           C  
ATOM   2890  CG  GLU A 277      45.680  17.240  40.460  1.00  0.00           C  
ATOM   2891  CD  GLU A 277      47.120  17.390  40.780  1.00  0.00           C  
ATOM   2892  OE1 GLU A 277      47.750  16.560  41.510  1.00  0.00           O  
ATOM   2893  OE2 GLU A 277      47.690  18.400  40.530  1.00  0.00           O1-
ATOM   2894  H   GLU A 277      43.510  19.100  39.740  1.00  0.00           H  
ATOM   2895  N   THR A 278      41.760  18.940  42.640  1.00  0.00           N  
ATOM   2896  CA  THR A 278      40.690  19.250  43.640  1.00  0.00           C  
ATOM   2897  C   THR A 278      39.340  18.540  43.290  1.00  0.00           C  
ATOM   2898  O   THR A 278      38.760  17.980  44.210  1.00  0.00           O  
ATOM   2899  CB  THR A 278      40.510  20.770  43.700  1.00  0.00           C  
ATOM   2900  CG2 THR A 278      39.210  21.420  44.230  1.00  0.00           C  
ATOM   2901  OG1 THR A 278      41.650  21.220  44.540  1.00  0.00           O  
ATOM   2902  H   THR A 278      42.320  19.660  42.220  1.00  0.00           H  
ATOM   2903  HG1 THR A 278      41.300  21.350  45.470  1.00  0.00           H  
ATOM   2904  N   LEU A 279      38.980  18.540  42.030  1.00  0.00           N  
ATOM   2905  CA  LEU A 279      37.890  17.660  41.560  1.00  0.00           C  
ATOM   2906  C   LEU A 279      38.100  16.110  41.730  1.00  0.00           C  
ATOM   2907  O   LEU A 279      37.400  15.380  42.520  1.00  0.00           O  
ATOM   2908  CB  LEU A 279      37.580  18.040  40.170  1.00  0.00           C  
ATOM   2909  CG  LEU A 279      36.700  19.290  40.100  1.00  0.00           C  
ATOM   2910  CD1 LEU A 279      36.500  19.720  38.630  1.00  0.00           C  
ATOM   2911  CD2 LEU A 279      35.290  19.120  40.630  1.00  0.00           C  
ATOM   2912  H   LEU A 279      39.300  19.200  41.350  1.00  0.00           H  
ATOM   2913  N   GLN A 280      39.320  15.640  41.300  1.00  0.00           N  
ATOM   2914  CA  GLN A 280      39.750  14.260  41.410  1.00  0.00           C  
ATOM   2915  C   GLN A 280      39.670  13.650  42.810  1.00  0.00           C  
ATOM   2916  O   GLN A 280      39.640  12.440  42.940  1.00  0.00           O  
ATOM   2917  CB  GLN A 280      41.190  14.120  40.870  1.00  0.00           C  
ATOM   2918  CG  GLN A 280      41.360  13.450  39.520  1.00  0.00           C  
ATOM   2919  CD  GLN A 280      42.880  13.500  39.180  1.00  0.00           C  
ATOM   2920  NE2 GLN A 280      43.660  12.720  39.850  1.00  0.00           N  
ATOM   2921  OE1 GLN A 280      43.370  13.990  38.140  1.00  0.00           O  
ATOM   2922  H   GLN A 280      40.000  16.290  40.960  1.00  0.00           H  
ATOM   2923 1HE2 GLN A 280      43.360  12.050  40.540  1.00  0.00           H  
ATOM   2924 2HE2 GLN A 280      44.650  12.850  39.940  1.00  0.00           H  
ATOM   2925  N   ARG A 281      39.780  14.470  43.910  1.00  0.00           N  
ATOM   2926  CA  ARG A 281      39.420  14.050  45.340  1.00  0.00           C  
ATOM   2927  C   ARG A 281      37.960  13.590  45.480  1.00  0.00           C  
ATOM   2928  O   ARG A 281      37.160  14.350  46.020  1.00  0.00           O  
ATOM   2929  CB  ARG A 281      39.880  15.210  46.240  1.00  0.00           C  
ATOM   2930  CG  ARG A 281      41.410  15.360  46.030  1.00  0.00           C  
ATOM   2931  CD  ARG A 281      41.810  16.630  46.690  1.00  0.00           C  
ATOM   2932  NE  ARG A 281      43.250  16.770  46.520  1.00  0.00           N  
ATOM   2933  CZ  ARG A 281      43.960  17.930  46.290  1.00  0.00           C  
ATOM   2934  NH1 ARG A 281      43.320  19.080  46.000  1.00  0.00           N1+
ATOM   2935  NH2 ARG A 281      45.180  17.820  45.870  1.00  0.00           N  
ATOM   2936  H   ARG A 281      40.080  15.430  43.870  1.00  0.00           H  
ATOM   2937  HE  ARG A 281      43.800  15.950  46.690  1.00  0.00           H  
ATOM   2938 1HH1 ARG A 281      42.330  18.990  45.920  1.00  0.00           H  
ATOM   2939 2HH1 ARG A 281      43.760  19.970  45.920  1.00  0.00           H  
ATOM   2940 1HH2 ARG A 281      45.590  16.940  45.620  1.00  0.00           H  
ATOM   2941 2HH2 ARG A 281      45.770  18.600  45.660  1.00  0.00           H  
ATOM   2942  N   ARG A 282      37.580  12.540  44.800  1.00  0.00           N  
ATOM   2943  CA  ARG A 282      36.270  11.800  44.780  1.00  0.00           C  
ATOM   2944  C   ARG A 282      36.300  10.630  43.760  1.00  0.00           C  
ATOM   2945  CB  ARG A 282      35.140  12.810  44.470  1.00  0.00           C  
ATOM   2946  CG  ARG A 282      33.800  12.400  45.150  1.00  0.00           C  
ATOM   2947  CD  ARG A 282      34.020  12.490  46.600  1.00  0.00           C  
ATOM   2948  NE  ARG A 282      32.810  12.260  47.340  1.00  0.00           N  
ATOM   2949  CZ  ARG A 282      31.830  13.120  47.630  1.00  0.00           C  
ATOM   2950  NH1 ARG A 282      31.780  14.410  47.240  1.00  0.00           N1+
ATOM   2951  NH2 ARG A 282      30.580  12.680  47.950  1.00  0.00           N  
ATOM   2952  O1  ARG A 282      35.680  10.570  42.740  1.00  0.00           O  
ATOM   2953  O2  ARG A 282      37.330  10.000  43.980  1.00  0.00           O  
ATOM   2954  H   ARG A 282      38.270  12.130  44.200  1.00  0.00           H  
ATOM   2955  HE  ARG A 282      32.660  11.310  47.600  1.00  0.00           H  
ATOM   2956 1HH1 ARG A 282      32.480  14.650  46.560  1.00  0.00           H  
ATOM   2957 2HH1 ARG A 282      31.080  15.040  47.560  1.00  0.00           H  
ATOM   2958 1HH2 ARG A 282      30.520  11.690  48.080  1.00  0.00           H  
ATOM   2959 2HH2 ARG A 282      29.810  13.250  48.230  1.00  0.00           H  
ATOM   2960  N   GLY B   1      62.900  52.200  32.370  1.00  0.00           N  
ATOM   2961  CA  GLY B   1      61.850  52.420  33.330  1.00  0.00           C  
ATOM   2962  C   GLY B   1      62.370  52.550  34.760  1.00  0.00           C  
ATOM   2963  O   GLY B   1      63.140  51.720  35.270  1.00  0.00           O  
ATOM   2964  H1  GLY B   1      62.420  52.290  31.500  1.00  0.00           H  
ATOM   2965  H2  GLY B   1      63.680  52.820  32.410  1.00  0.00           H  
ATOM   2966  H3  GLY B   1      63.170  51.240  32.300  1.00  0.00           H  
ATOM   2967  N   ARG B   2      62.140  53.710  35.360  1.00  0.00           N  
ATOM   2968  CA  ARG B   2      62.670  53.960  36.700  1.00  0.00           C  
ATOM   2969  C   ARG B   2      61.590  54.400  37.680  1.00  0.00           C  
ATOM   2970  O   ARG B   2      60.620  55.010  37.290  1.00  0.00           O  
ATOM   2971  CB  ARG B   2      63.850  54.950  36.700  1.00  0.00           C  
ATOM   2972  CG  ARG B   2      63.490  56.400  36.300  1.00  0.00           C  
ATOM   2973  CD  ARG B   2      64.780  57.220  36.180  1.00  0.00           C  
ATOM   2974  NE  ARG B   2      64.780  58.580  35.720  1.00  0.00           N  
ATOM   2975  CZ  ARG B   2      65.480  59.510  36.260  1.00  0.00           C  
ATOM   2976  NH1 ARG B   2      66.120  59.310  37.400  1.00  0.00           N1+
ATOM   2977  NH2 ARG B   2      65.600  60.670  35.650  1.00  0.00           N  
ATOM   2978  H   ARG B   2      61.620  54.500  35.050  1.00  0.00           H  
ATOM   2979  HE  ARG B   2      64.290  58.810  34.880  1.00  0.00           H  
ATOM   2980 1HH1 ARG B   2      65.960  58.530  38.010  1.00  0.00           H  
ATOM   2981 2HH1 ARG B   2      66.800  59.910  37.840  1.00  0.00           H  
ATOM   2982 1HH2 ARG B   2      65.100  60.820  34.790  1.00  0.00           H  
ATOM   2983 2HH2 ARG B   2      66.150  61.390  36.060  1.00  0.00           H  
ATOM   2984  N   LYS B   3      62.010  54.320  38.960  1.00  0.00           N  
ATOM   2985  CA  LYS B   3      61.320  54.750  40.190  1.00  0.00           C  
ATOM   2986  C   LYS B   3      61.010  56.270  40.270  1.00  0.00           C  
ATOM   2987  O   LYS B   3      61.960  57.080  40.300  1.00  0.00           O  
ATOM   2988  CB  LYS B   3      61.970  54.260  41.500  1.00  0.00           C  
ATOM   2989  CG  LYS B   3      61.800  52.800  41.870  1.00  0.00           C  
ATOM   2990  CD  LYS B   3      60.420  52.340  42.440  1.00  0.00           C  
ATOM   2991  CE  LYS B   3      60.480  50.900  42.800  1.00  0.00           C  
ATOM   2992  NZ  LYS B   3      60.590  50.030  41.640  1.00  0.00           N1+
ATOM   2993  H   LYS B   3      62.890  53.870  39.100  1.00  0.00           H  
ATOM   2994  HZ1 LYS B   3      61.510  50.080  41.250  1.00  0.00           H  
ATOM   2995  HZ2 LYS B   3      60.320  49.090  41.880  1.00  0.00           H  
ATOM   2996  HZ3 LYS B   3      60.040  50.410  40.910  1.00  0.00           H  
ATOM   2997  N   GLY B   4      59.760  56.470  40.680  1.00  0.00           N  
ATOM   2998  CA  GLY B   4      59.240  57.810  40.930  1.00  0.00           C  
ATOM   2999  C   GLY B   4      59.070  58.790  39.740  1.00  0.00           C  
ATOM   3000  O   GLY B   4      58.930  59.930  39.930  1.00  0.00           O  
ATOM   3001  H   GLY B   4      59.340  55.680  41.130  1.00  0.00           H  
ATOM   3002  N   SER B   5      59.040  58.160  38.560  1.00  0.00           N  
ATOM   3003  CA  SER B   5      59.020  58.970  37.290  1.00  0.00           C  
ATOM   3004  C   SER B   5      57.650  59.400  36.800  1.00  0.00           C  
ATOM   3005  O   SER B   5      57.480  60.640  36.700  1.00  0.00           O  
ATOM   3006  CB  SER B   5      59.810  58.340  36.180  1.00  0.00           C  
ATOM   3007  OG  SER B   5      59.350  56.990  35.740  1.00  0.00           O  
ATOM   3008  H   SER B   5      59.240  57.190  38.520  1.00  0.00           H  
ATOM   3009  HG  SER B   5      60.040  56.560  35.160  1.00  0.00           H  
ATOM   3010  N   GLY B   6      56.960  58.460  36.270  1.00  0.00           N  
ATOM   3011  CA  GLY B   6      55.570  58.530  35.810  1.00  0.00           C  
ATOM   3012  C   GLY B   6      55.070  57.390  34.940  1.00  0.00           C  
ATOM   3013  O   GLY B   6      53.900  57.170  34.760  1.00  0.00           O  
ATOM   3014  H   GLY B   6      57.410  57.580  36.110  1.00  0.00           H  
ATOM   3015  N   ASP B   7      55.980  56.760  34.250  1.00  0.00           N  
ATOM   3016  CA  ASP B   7      55.700  55.490  33.580  1.00  0.00           C  
ATOM   3017  C   ASP B   7      55.260  54.390  34.530  1.00  0.00           C  
ATOM   3018  O   ASP B   7      55.640  54.340  35.690  1.00  0.00           O  
ATOM   3019  CB  ASP B   7      56.990  54.950  32.980  1.00  0.00           C  
ATOM   3020  CG  ASP B   7      57.850  55.950  32.310  1.00  0.00           C  
ATOM   3021  OD1 ASP B   7      58.600  56.720  32.930  1.00  0.00           O  
ATOM   3022  OD2 ASP B   7      58.160  55.770  31.160  1.00  0.00           O1-
ATOM   3023  H   ASP B   7      56.890  57.120  34.070  1.00  0.00           H  
ATOM   3024  N   Y2P B   8      54.400  53.520  34.050  1.00  0.00           N  
ATOM   3025  CA  Y2P B   8      54.050  52.380  34.910  1.00  0.00           C  
ATOM   3026  C   Y2P B   8      54.920  51.150  34.740  1.00  0.00           C  
ATOM   3027  O   Y2P B   8      55.180  50.650  33.620  1.00  0.00           O  
ATOM   3028  CB  Y2P B   8      52.560  51.990  34.610  1.00  0.00           C  
ATOM   3029  CG  Y2P B   8      52.030  50.840  35.440  1.00  0.00           C  
ATOM   3030  CD1 Y2P B   8      52.130  49.570  35.000  1.00  0.00           C  
ATOM   3031  CD2 Y2P B   8      51.330  51.060  36.630  1.00  0.00           C  
ATOM   3032  CE1 Y2P B   8      51.670  48.510  35.790  1.00  0.00           C  
ATOM   3033  CE2 Y2P B   8      50.710  50.030  37.370  1.00  0.00           C  
ATOM   3034  CZ  Y2P B   8      50.900  48.740  36.930  1.00  0.00           C  
ATOM   3035  OH  Y2P B   8      50.170  47.660  37.330  1.00  0.00           O  
ATOM   3036  OI1 Y2P B   8      47.960  48.380  38.150  1.00  0.00           O  
ATOM   3037  OI2 Y2P B   8      48.960  46.350  38.930  1.00  0.00           O  
ATOM   3038  OI3 Y2P B   8      49.820  48.490  39.660  1.00  0.00           O  
ATOM   3039  PT  Y2P B   8      49.200  47.700  38.570  1.00  0.00           P  
ATOM   3040  H   Y2P B   8      53.700  53.760  33.380  1.00  0.00           H  
ATOM   3041  HD1 Y2P B   8      52.080  49.380  33.930  1.00  0.00           H  
ATOM   3042  HD2 Y2P B   8      51.310  52.100  36.950  1.00  0.00           H  
ATOM   3043  HE1 Y2P B   8      51.750  47.510  35.350  1.00  0.00           H  
ATOM   3044  HE2 Y2P B   8      50.100  50.320  38.230  1.00  0.00           H  
ATOM   3045  N   MET B   9      55.200  50.460  35.850  1.00  0.00           N  
ATOM   3046  CA  MET B   9      55.970  49.180  35.840  1.00  0.00           C  
ATOM   3047  C   MET B   9      55.100  47.960  36.350  1.00  0.00           C  
ATOM   3048  O   MET B   9      54.320  48.110  37.350  1.00  0.00           O  
ATOM   3049  CB  MET B   9      57.340  49.310  36.570  1.00  0.00           C  
ATOM   3050  CG  MET B   9      58.580  49.720  35.750  1.00  0.00           C  
ATOM   3051  SD  MET B   9      58.510  51.370  34.930  1.00  0.00           S  
ATOM   3052  CE  MET B   9      58.170  52.350  36.390  1.00  0.00           C  
ATOM   3053  H   MET B   9      54.920  50.840  36.730  1.00  0.00           H  
ATOM   3054  N   PRO B  10      55.050  46.930  35.520  1.00  0.00           N  
ATOM   3055  CA  PRO B  10      54.440  45.640  35.980  1.00  0.00           C  
ATOM   3056  C   PRO B  10      55.510  45.010  36.840  1.00  0.00           C  
ATOM   3057  O   PRO B  10      55.200  45.120  38.010  1.00  0.00           O  
ATOM   3058  CB  PRO B  10      54.110  44.870  34.800  1.00  0.00           C  
ATOM   3059  CG  PRO B  10      53.820  45.890  33.730  1.00  0.00           C  
ATOM   3060  CD  PRO B  10      54.770  47.060  34.070  1.00  0.00           C  
ATOM   3061  N   MET B  11      56.650  44.740  36.310  1.00  0.00           N  
ATOM   3062  CA  MET B  11      57.810  44.270  37.130  1.00  0.00           C  
ATOM   3063  C   MET B  11      59.030  45.220  37.070  1.00  0.00           C  
ATOM   3064  O   MET B  11      59.650  45.390  36.010  1.00  0.00           O  
ATOM   3065  CB  MET B  11      58.150  42.920  36.460  1.00  0.00           C  
ATOM   3066  CG  MET B  11      57.170  41.830  36.920  1.00  0.00           C  
ATOM   3067  SD  MET B  11      55.360  41.850  36.790  1.00  0.00           S  
ATOM   3068  CE  MET B  11      55.010  40.370  37.730  1.00  0.00           C  
ATOM   3069  H   MET B  11      56.810  44.640  35.320  1.00  0.00           H  
ATOM   3070  N   S2P B  12      59.230  45.910  38.200  1.00  0.00           N  
ATOM   3071  CA  S2P B  12      60.320  46.860  38.390  1.00  0.00           C  
ATOM   3072  C   S2P B  12      61.690  46.320  38.180  1.00  0.00           C  
ATOM   3073  O   S2P B  12      61.860  45.180  38.520  1.00  0.00           O  
ATOM   3074  CB  S2P B  12      60.270  47.200  39.890  1.00  0.00           C  
ATOM   3075  OG  S2P B  12      59.220  48.010  40.160  1.00  0.00           O  
ATOM   3076  OE1 S2P B  12      57.360  46.710  40.740  1.00  0.00           O  
ATOM   3077  OE2 S2P B  12      57.530  48.820  41.790  1.00  0.00           O  
ATOM   3078  OE3 S2P B  12      59.030  47.080  42.490  1.00  0.00           O  
ATOM   3079  PD  S2P B  12      58.290  47.660  41.350  1.00  0.00           P  
ATOM   3080  H   S2P B  12      58.580  45.900  38.960  1.00  0.00           H  
ATOM   3081  N   PRO B  13      62.690  47.000  37.660  1.00  0.00           N  
ATOM   3082  CA  PRO B  13      64.020  46.480  37.320  1.00  0.00           C  
ATOM   3083  C   PRO B  13      64.890  46.210  38.570  1.00  0.00           C  
ATOM   3084  O   PRO B  13      64.820  46.900  39.590  1.00  0.00           O  
ATOM   3085  CB  PRO B  13      64.550  47.510  36.360  1.00  0.00           C  
ATOM   3086  CG  PRO B  13      63.970  48.850  36.770  1.00  0.00           C  
ATOM   3087  CD  PRO B  13      62.570  48.400  37.300  1.00  0.00           C  
ATOM   3088  N   LYS B  14      66.010  45.510  38.230  1.00  0.00           N  
ATOM   3089  CA  LYS B  14      66.920  45.090  39.350  1.00  0.00           C  
ATOM   3090  C   LYS B  14      67.900  46.130  39.940  1.00  0.00           C  
ATOM   3091  O   LYS B  14      68.240  47.060  39.190  1.00  0.00           O  
ATOM   3092  CB  LYS B  14      67.600  43.810  39.010  1.00  0.00           C  
ATOM   3093  CG  LYS B  14      66.860  42.580  39.390  1.00  0.00           C  
ATOM   3094  CD  LYS B  14      67.790  41.380  39.210  1.00  0.00           C  
ATOM   3095  CE  LYS B  14      68.330  41.040  37.850  1.00  0.00           C  
ATOM   3096  NZ  LYS B  14      69.260  40.020  37.600  1.00  0.00           N1+
ATOM   3097  H   LYS B  14      66.020  45.020  37.360  1.00  0.00           H  
ATOM   3098  HZ1 LYS B  14      69.610  40.170  36.670  1.00  0.00           H  
ATOM   3099  HZ2 LYS B  14      69.930  40.170  38.330  1.00  0.00           H  
ATOM   3100  HZ3 LYS B  14      68.890  39.090  37.650  1.00  0.00           H  
ATOM   3101  N   SER B  15      68.400  46.050  41.180  1.00  0.00           N  
ATOM   3102  CA  SER B  15      69.350  47.040  41.790  1.00  0.00           C  
ATOM   3103  C   SER B  15      70.290  46.280  42.680  1.00  0.00           C  
ATOM   3104  CB  SER B  15      68.710  48.070  42.680  1.00  0.00           C  
ATOM   3105  OG  SER B  15      67.750  48.950  42.040  1.00  0.00           O  
ATOM   3106  O1  SER B  15      71.460  46.220  42.410  1.00  0.00           O  
ATOM   3107  O2  SER B  15      69.910  45.750  43.680  1.00  0.00           O  
ATOM   3108  H   SER B  15      68.220  45.240  41.750  1.00  0.00           H  
ATOM   3109  HG  SER B  15      66.960  48.370  41.870  1.00  0.00           H  
ENDMDL
MODEL        2
ATOM      1  N   SER A   4      61.672  27.967  25.958  1.00  0.00           N  
ATOM      2  CA  SER A   4      60.802  28.293  27.145  1.00  0.00           C  
ATOM      3  C   SER A   4      59.476  28.780  26.595  1.00  0.00           C  
ATOM      4  O   SER A   4      59.366  29.893  26.120  1.00  0.00           O  
ATOM      5  CB  SER A   4      61.418  29.440  27.929  1.00  0.00           C  
ATOM      6  OG  SER A   4      62.819  29.187  28.173  1.00  0.00           O  
ATOM      7  HG  SER A   4      62.983  28.450  28.831  1.00  0.00           H  
ATOM      8  H1  SER A   4      62.547  27.624  26.306  1.00  0.00           H  
ATOM      9  H2  SER A   4      61.197  27.231  25.470  1.00  0.00           H  
ATOM     10  H3  SER A   4      61.819  28.844  25.502  1.00  0.00           H  
ATOM     11  N   GLY A   5      58.550  27.801  26.512  1.00  0.00           N  
ATOM     12  CA  GLY A   5      57.340  27.964  25.724  1.00  0.00           C  
ATOM     13  C   GLY A   5      56.456  29.136  26.169  1.00  0.00           C  
ATOM     14  O   GLY A   5      56.179  29.994  25.314  1.00  0.00           O  
ATOM     15  H   GLY A   5      58.605  27.027  27.129  1.00  0.00           H  
ATOM     16  N   PHE A   6      56.253  29.336  27.501  1.00  0.00           N  
ATOM     17  CA  PHE A   6      55.355  30.406  27.970  1.00  0.00           C  
ATOM     18  C   PHE A   6      55.808  31.846  27.741  1.00  0.00           C  
ATOM     19  O   PHE A   6      54.928  32.706  27.454  1.00  0.00           O  
ATOM     20  CB  PHE A   6      54.939  30.186  29.465  1.00  0.00           C  
ATOM     21  CG  PHE A   6      54.485  28.738  29.785  1.00  0.00           C  
ATOM     22  CD1 PHE A   6      55.084  28.156  30.946  1.00  0.00           C  
ATOM     23  CD2 PHE A   6      53.484  28.057  29.154  1.00  0.00           C  
ATOM     24  CE1 PHE A   6      54.704  26.935  31.442  1.00  0.00           C  
ATOM     25  CE2 PHE A   6      53.066  26.842  29.693  1.00  0.00           C  
ATOM     26  CZ  PHE A   6      53.598  26.300  30.838  1.00  0.00           C  
ATOM     27  H   PHE A   6      56.530  28.718  28.246  1.00  0.00           H  
ATOM     28  HD1 PHE A   6      55.824  28.709  31.521  1.00  0.00           H  
ATOM     29  HD2 PHE A   6      52.921  28.512  28.347  1.00  0.00           H  
ATOM     30  HE1 PHE A   6      55.259  26.469  32.261  1.00  0.00           H  
ATOM     31  HE2 PHE A   6      52.126  26.398  29.340  1.00  0.00           H  
ATOM     32  HZ  PHE A   6      53.188  25.353  31.175  1.00  0.00           H  
ATOM     33  N   TRP A   7      57.104  32.042  27.575  1.00  0.00           N  
ATOM     34  CA  TRP A   7      57.606  33.348  27.358  1.00  0.00           C  
ATOM     35  C   TRP A   7      57.284  33.922  25.976  1.00  0.00           C  
ATOM     36  O   TRP A   7      56.508  34.840  25.819  1.00  0.00           O  
ATOM     37  CB  TRP A   7      59.175  33.298  27.512  1.00  0.00           C  
ATOM     38  CG  TRP A   7      59.859  34.680  27.297  1.00  0.00           C  
ATOM     39  CD1 TRP A   7      59.725  35.655  28.164  1.00  0.00           C  
ATOM     40  CD2 TRP A   7      60.424  35.213  26.171  1.00  0.00           C  
ATOM     41  CE2 TRP A   7      60.644  36.552  26.394  1.00  0.00           C  
ATOM     42  CE3 TRP A   7      60.937  34.648  25.049  1.00  0.00           C  
ATOM     43  NE1 TRP A   7      60.282  36.758  27.649  1.00  0.00           N  
ATOM     44  CZ2 TRP A   7      61.296  37.294  25.444  1.00  0.00           C  
ATOM     45  CZ3 TRP A   7      61.635  35.355  24.106  1.00  0.00           C  
ATOM     46  CH2 TRP A   7      61.778  36.763  24.253  1.00  0.00           C  
ATOM     47  H   TRP A   7      57.803  31.333  27.629  1.00  0.00           H  
ATOM     48  HD1 TRP A   7      59.398  35.475  29.189  1.00  0.00           H  
ATOM     49  HE1 TRP A   7      60.195  37.686  28.022  1.00  0.00           H  
ATOM     50  HE3 TRP A   7      60.700  33.581  24.937  1.00  0.00           H  
ATOM     51  HZ2 TRP A   7      61.484  38.364  25.570  1.00  0.00           H  
ATOM     52  HZ3 TRP A   7      62.167  34.793  23.345  1.00  0.00           H  
ATOM     53  HH2 TRP A   7      62.070  37.376  23.395  1.00  0.00           H  
ATOM     54  N   GLU A   8      57.523  33.000  24.989  1.00  0.00           N  
ATOM     55  CA  GLU A   8      57.263  33.075  23.530  1.00  0.00           C  
ATOM     56  C   GLU A   8      55.747  33.303  23.325  1.00  0.00           C  
ATOM     57  O   GLU A   8      55.350  34.366  22.844  1.00  0.00           O  
ATOM     58  CB  GLU A   8      57.717  31.825  22.770  1.00  0.00           C  
ATOM     59  CG  GLU A   8      59.195  31.504  23.102  1.00  0.00           C  
ATOM     60  CD  GLU A   8      59.714  30.226  22.468  1.00  0.00           C  
ATOM     61  OE1 GLU A   8      58.952  29.261  22.432  1.00  0.00           O  
ATOM     62  OE2 GLU A   8      60.873  30.146  22.143  1.00  0.00           O1-
ATOM     63  H   GLU A   8      57.842  32.103  25.289  1.00  0.00           H  
ATOM     64  N   GLU A   9      54.965  32.420  23.809  1.00  0.00           N  
ATOM     65  CA  GLU A   9      53.501  32.487  23.717  1.00  0.00           C  
ATOM     66  C   GLU A   9      52.856  33.815  24.258  1.00  0.00           C  
ATOM     67  O   GLU A   9      51.955  34.340  23.644  1.00  0.00           O  
ATOM     68  CB  GLU A   9      52.933  31.236  24.470  1.00  0.00           C  
ATOM     69  CG  GLU A   9      51.452  31.129  24.375  1.00  0.00           C  
ATOM     70  CD  GLU A   9      50.969  29.687  24.727  1.00  0.00           C  
ATOM     71  OE1 GLU A   9      50.441  29.473  25.849  1.00  0.00           O  
ATOM     72  OE2 GLU A   9      50.909  28.797  23.862  1.00  0.00           O1-
ATOM     73  H   GLU A   9      55.323  31.493  23.908  1.00  0.00           H  
ATOM     74  N   PHE A  10      53.399  34.285  25.373  1.00  0.00           N  
ATOM     75  CA  PHE A  10      53.007  35.647  25.843  1.00  0.00           C  
ATOM     76  C   PHE A  10      53.586  36.793  24.923  1.00  0.00           C  
ATOM     77  O   PHE A  10      52.886  37.756  24.529  1.00  0.00           O  
ATOM     78  CB  PHE A  10      53.265  35.633  27.370  1.00  0.00           C  
ATOM     79  CG  PHE A  10      53.776  37.001  27.872  1.00  0.00           C  
ATOM     80  CD1 PHE A  10      53.009  37.796  28.743  1.00  0.00           C  
ATOM     81  CD2 PHE A  10      55.104  37.332  27.698  1.00  0.00           C  
ATOM     82  CE1 PHE A  10      53.581  38.933  29.359  1.00  0.00           C  
ATOM     83  CE2 PHE A  10      55.629  38.382  28.331  1.00  0.00           C  
ATOM     84  CZ  PHE A  10      54.900  39.232  29.137  1.00  0.00           C  
ATOM     85  H   PHE A  10      54.104  33.811  25.900  1.00  0.00           H  
ATOM     86  HD1 PHE A  10      52.015  37.411  28.953  1.00  0.00           H  
ATOM     87  HD2 PHE A  10      55.742  36.727  27.050  1.00  0.00           H  
ATOM     88  HE1 PHE A  10      53.034  39.739  29.842  1.00  0.00           H  
ATOM     89  HE2 PHE A  10      56.636  38.749  28.131  1.00  0.00           H  
ATOM     90  HZ  PHE A  10      55.320  40.131  29.594  1.00  0.00           H  
ATOM     91  N   GLU A  11      54.868  36.792  24.625  1.00  0.00           N  
ATOM     92  CA  GLU A  11      55.519  37.797  23.725  1.00  0.00           C  
ATOM     93  C   GLU A  11      54.935  37.808  22.284  1.00  0.00           C  
ATOM     94  O   GLU A  11      54.695  38.914  21.819  1.00  0.00           O  
ATOM     95  CB  GLU A  11      56.996  37.427  23.718  1.00  0.00           C  
ATOM     96  CG  GLU A  11      57.718  37.935  24.988  1.00  0.00           C  
ATOM     97  CD  GLU A  11      57.963  39.435  25.044  1.00  0.00           C  
ATOM     98  OE1 GLU A  11      58.727  39.964  24.243  1.00  0.00           O  
ATOM     99  OE2 GLU A  11      57.703  40.023  26.085  1.00  0.00           O1-
ATOM    100  H   GLU A  11      55.416  36.018  24.954  1.00  0.00           H  
ATOM    101  N   THR A  12      54.618  36.696  21.617  1.00  0.00           N  
ATOM    102  CA  THR A  12      53.901  36.683  20.377  1.00  0.00           C  
ATOM    103  C   THR A  12      52.523  37.307  20.288  1.00  0.00           C  
ATOM    104  O   THR A  12      51.943  37.532  19.259  1.00  0.00           O  
ATOM    105  CB  THR A  12      53.705  35.327  19.781  1.00  0.00           C  
ATOM    106  CG2 THR A  12      55.047  34.833  19.266  1.00  0.00           C  
ATOM    107  OG1 THR A  12      52.917  34.420  20.527  1.00  0.00           O  
ATOM    108  H   THR A  12      54.841  35.787  21.966  1.00  0.00           H  
ATOM    109  HG1 THR A  12      52.838  33.615  19.941  1.00  0.00           H  
ATOM    110  N   LEU A  13      51.911  37.181  21.393  1.00  0.00           N  
ATOM    111  CA  LEU A  13      50.610  37.805  21.638  1.00  0.00           C  
ATOM    112  C   LEU A  13      50.788  39.339  21.808  1.00  0.00           C  
ATOM    113  O   LEU A  13      50.051  40.016  21.106  1.00  0.00           O  
ATOM    114  CB  LEU A  13      49.870  36.890  22.582  1.00  0.00           C  
ATOM    115  CG  LEU A  13      48.413  37.425  22.622  1.00  0.00           C  
ATOM    116  CD1 LEU A  13      47.696  36.909  21.401  1.00  0.00           C  
ATOM    117  CD2 LEU A  13      47.614  36.964  23.864  1.00  0.00           C  
ATOM    118  H   LEU A  13      52.141  36.484  22.064  1.00  0.00           H  
ATOM    119  N   GLN A  14      51.806  39.923  22.481  1.00  0.00           N  
ATOM    120  CA  GLN A  14      51.985  41.416  22.592  1.00  0.00           C  
ATOM    121  C   GLN A  14      52.162  42.202  21.234  1.00  0.00           C  
ATOM    122  O   GLN A  14      51.749  43.341  21.062  1.00  0.00           O  
ATOM    123  CB  GLN A  14      53.250  41.745  23.387  1.00  0.00           C  
ATOM    124  CG  GLN A  14      53.075  41.419  24.928  1.00  0.00           C  
ATOM    125  CD  GLN A  14      54.391  41.551  25.646  1.00  0.00           C  
ATOM    126  NE2 GLN A  14      54.927  40.444  26.019  1.00  0.00           N  
ATOM    127  OE1 GLN A  14      54.994  42.596  25.732  1.00  0.00           O  
ATOM    128  H   GLN A  14      52.425  39.471  23.114  1.00  0.00           H  
ATOM    129 1HE2 GLN A  14      54.481  39.560  25.895  1.00  0.00           H  
ATOM    130 2HE2 GLN A  14      55.899  40.423  26.237  1.00  0.00           H  
ATOM    131  N   GLN A  15      52.721  41.504  20.195  1.00  0.00           N  
ATOM    132  CA  GLN A  15      52.639  42.020  18.807  1.00  0.00           C  
ATOM    133  C   GLN A  15      51.295  42.608  18.334  1.00  0.00           C  
ATOM    134  O   GLN A  15      51.273  43.574  17.567  1.00  0.00           O  
ATOM    135  CB  GLN A  15      53.063  40.970  17.770  1.00  0.00           C  
ATOM    136  CG  GLN A  15      53.350  41.567  16.321  1.00  0.00           C  
ATOM    137  CD  GLN A  15      53.551  40.494  15.232  1.00  0.00           C  
ATOM    138  NE2 GLN A  15      54.653  39.822  15.335  1.00  0.00           N  
ATOM    139  OE1 GLN A  15      52.741  40.158  14.413  1.00  0.00           O  
ATOM    140  H   GLN A  15      53.352  40.747  20.336  1.00  0.00           H  
ATOM    141 1HE2 GLN A  15      55.271  40.170  16.047  1.00  0.00           H  
ATOM    142 2HE2 GLN A  15      54.953  39.110  14.707  1.00  0.00           H  
ATOM    143  N   GLN A  16      50.253  42.143  18.812  1.00  0.00           N  
ATOM    144  CA  GLN A  16      48.905  42.570  18.396  1.00  0.00           C  
ATOM    145  C   GLN A  16      48.647  44.055  18.220  1.00  0.00           C  
ATOM    146  O   GLN A  16      47.944  44.416  17.276  1.00  0.00           O  
ATOM    147  CB  GLN A  16      47.790  41.992  19.155  1.00  0.00           C  
ATOM    148  CG  GLN A  16      47.606  40.599  18.650  1.00  0.00           C  
ATOM    149  CD  GLN A  16      46.266  39.976  18.935  1.00  0.00           C  
ATOM    150  NE2 GLN A  16      45.951  38.864  18.288  1.00  0.00           N  
ATOM    151  OE1 GLN A  16      45.496  40.537  19.745  1.00  0.00           O  
ATOM    152  H   GLN A  16      50.279  41.366  19.442  1.00  0.00           H  
ATOM    153 1HE2 GLN A  16      46.608  38.543  17.608  1.00  0.00           H  
ATOM    154 2HE2 GLN A  16      45.158  38.285  18.521  1.00  0.00           H  
ATOM    155  N   GLU A  17      49.289  44.795  19.147  1.00  0.00           N  
ATOM    156  CA  GLU A  17      49.171  46.243  19.131  1.00  0.00           C  
ATOM    157  C   GLU A  17      49.735  47.026  17.915  1.00  0.00           C  
ATOM    158  O   GLU A  17      49.584  48.246  17.860  1.00  0.00           O  
ATOM    159  CB  GLU A  17      49.798  46.729  20.440  1.00  0.00           C  
ATOM    160  CG  GLU A  17      48.781  47.289  21.339  1.00  0.00           C  
ATOM    161  CD  GLU A  17      49.255  47.446  22.833  1.00  0.00           C  
ATOM    162  OE1 GLU A  17      49.471  48.569  23.266  1.00  0.00           O  
ATOM    163  OE2 GLU A  17      49.080  46.443  23.596  1.00  0.00           O1-
ATOM    164  H   GLU A  17      49.727  44.455  19.979  1.00  0.00           H  
ATOM    165  N   CYS A  18      50.555  46.401  17.103  1.00  0.00           N  
ATOM    166  CA  CYS A  18      50.925  46.901  15.772  1.00  0.00           C  
ATOM    167  C   CYS A  18      49.791  47.384  14.836  1.00  0.00           C  
ATOM    168  O   CYS A  18      50.062  48.093  13.886  1.00  0.00           O  
ATOM    169  CB  CYS A  18      51.676  45.727  15.177  1.00  0.00           C  
ATOM    170  SG  CYS A  18      50.613  44.256  14.821  1.00  0.00           S  
ATOM    171  H   CYS A  18      50.995  45.518  17.304  1.00  0.00           H  
ATOM    172  HG  CYS A  18      51.396  43.518  15.613  1.00  0.00           H  
ATOM    173  N   LYS A  19      48.561  46.823  14.960  1.00  0.00           N  
ATOM    174  CA  LYS A  19      47.341  47.373  14.330  1.00  0.00           C  
ATOM    175  C   LYS A  19      46.766  48.567  15.121  1.00  0.00           C  
ATOM    176  O   LYS A  19      47.240  48.844  16.189  1.00  0.00           O  
ATOM    177  CB  LYS A  19      46.309  46.214  14.120  1.00  0.00           C  
ATOM    178  CG  LYS A  19      45.814  45.666  15.463  1.00  0.00           C  
ATOM    179  CD  LYS A  19      44.993  44.464  15.169  1.00  0.00           C  
ATOM    180  CE  LYS A  19      44.614  43.840  16.446  1.00  0.00           C  
ATOM    181  NZ  LYS A  19      43.877  42.530  16.250  1.00  0.00           N1+
ATOM    182  H   LYS A  19      48.583  45.825  14.916  1.00  0.00           H  
ATOM    183  HZ1 LYS A  19      44.118  41.937  15.481  1.00  0.00           H  
ATOM    184  HZ2 LYS A  19      43.849  42.065  17.123  1.00  0.00           H  
ATOM    185  HZ3 LYS A  19      42.951  42.757  15.951  1.00  0.00           H  
ATOM    186  N   LEU A  20      45.727  49.175  14.575  1.00  0.00           N  
ATOM    187  CA  LEU A  20      44.878  50.216  15.222  1.00  0.00           C  
ATOM    188  C   LEU A  20      43.924  49.657  16.249  1.00  0.00           C  
ATOM    189  O   LEU A  20      42.939  48.895  15.931  1.00  0.00           O  
ATOM    190  CB  LEU A  20      44.101  50.897  14.151  1.00  0.00           C  
ATOM    191  CG  LEU A  20      45.022  51.737  13.197  1.00  0.00           C  
ATOM    192  CD1 LEU A  20      44.499  51.989  11.782  1.00  0.00           C  
ATOM    193  CD2 LEU A  20      45.091  53.143  13.671  1.00  0.00           C  
ATOM    194  H   LEU A  20      45.369  48.900  13.689  1.00  0.00           H  
ATOM    195  N   LEU A  21      44.028  50.259  17.423  1.00  0.00           N  
ATOM    196  CA  LEU A  21      43.118  49.982  18.606  1.00  0.00           C  
ATOM    197  C   LEU A  21      41.769  50.808  18.717  1.00  0.00           C  
ATOM    198  O   LEU A  21      41.441  51.669  17.877  1.00  0.00           O  
ATOM    199  CB  LEU A  21      44.025  50.163  19.855  1.00  0.00           C  
ATOM    200  CG  LEU A  21      45.270  49.272  20.095  1.00  0.00           C  
ATOM    201  CD1 LEU A  21      45.937  49.672  21.385  1.00  0.00           C  
ATOM    202  CD2 LEU A  21      44.779  47.816  19.947  1.00  0.00           C  
ATOM    203  H   LEU A  21      44.631  51.044  17.578  1.00  0.00           H  
ATOM    204  N   TYR A  22      40.978  50.452  19.724  1.00  0.00           N  
ATOM    205  CA  TYR A  22      39.818  51.273  20.172  1.00  0.00           C  
ATOM    206  C   TYR A  22      40.287  52.732  20.553  1.00  0.00           C  
ATOM    207  O   TYR A  22      41.254  52.945  21.225  1.00  0.00           O  
ATOM    208  CB  TYR A  22      38.995  50.581  21.214  1.00  0.00           C  
ATOM    209  CG  TYR A  22      37.526  50.670  20.860  1.00  0.00           C  
ATOM    210  CD1 TYR A  22      36.693  51.715  21.215  1.00  0.00           C  
ATOM    211  CD2 TYR A  22      37.066  49.550  20.285  1.00  0.00           C  
ATOM    212  CE1 TYR A  22      35.333  51.628  20.900  1.00  0.00           C  
ATOM    213  CE2 TYR A  22      35.751  49.517  19.874  1.00  0.00           C  
ATOM    214  CZ  TYR A  22      34.880  50.565  20.142  1.00  0.00           C  
ATOM    215  OH  TYR A  22      33.640  50.503  19.726  1.00  0.00           O  
ATOM    216  H   TYR A  22      41.051  49.523  20.064  1.00  0.00           H  
ATOM    217  HD1 TYR A  22      37.129  52.625  21.640  1.00  0.00           H  
ATOM    218  HD2 TYR A  22      37.713  48.695  20.078  1.00  0.00           H  
ATOM    219  HE1 TYR A  22      34.623  52.368  21.267  1.00  0.00           H  
ATOM    220  HE2 TYR A  22      35.377  48.585  19.426  1.00  0.00           H  
ATOM    221  HH  TYR A  22      33.372  51.467  19.800  1.00  0.00           H  
ATOM    222  N   SER A  23      39.277  53.588  20.407  1.00  0.00           N  
ATOM    223  CA  SER A  23      39.275  54.994  20.876  1.00  0.00           C  
ATOM    224  C   SER A  23      39.508  55.099  22.430  1.00  0.00           C  
ATOM    225  O   SER A  23      39.048  54.226  23.160  1.00  0.00           O  
ATOM    226  CB  SER A  23      38.004  55.798  20.551  1.00  0.00           C  
ATOM    227  OG  SER A  23      38.085  57.108  21.137  1.00  0.00           O  
ATOM    228  H   SER A  23      38.490  53.371  19.822  1.00  0.00           H  
ATOM    229  HG  SER A  23      37.828  56.876  22.079  1.00  0.00           H  
ATOM    230  N   ARG A  24      40.329  56.051  22.804  1.00  0.00           N  
ATOM    231  CA  ARG A  24      40.835  56.422  24.176  1.00  0.00           C  
ATOM    232  C   ARG A  24      40.499  57.801  24.611  1.00  0.00           C  
ATOM    233  O   ARG A  24      41.025  58.145  25.683  1.00  0.00           O  
ATOM    234  CB  ARG A  24      42.351  56.229  24.189  1.00  0.00           C  
ATOM    235  CG  ARG A  24      42.614  54.743  23.924  1.00  0.00           C  
ATOM    236  CD  ARG A  24      44.060  54.220  24.025  1.00  0.00           C  
ATOM    237  NE  ARG A  24      44.875  54.851  23.016  1.00  0.00           N  
ATOM    238  CZ  ARG A  24      46.230  54.745  22.947  1.00  0.00           C  
ATOM    239  NH1 ARG A  24      46.921  53.774  23.464  1.00  0.00           N1+
ATOM    240  NH2 ARG A  24      46.960  55.575  22.239  1.00  0.00           N  
ATOM    241  H   ARG A  24      40.737  56.665  22.127  1.00  0.00           H  
ATOM    242  HE  ARG A  24      44.440  55.543  22.451  1.00  0.00           H  
ATOM    243 1HH1 ARG A  24      46.413  53.217  24.125  1.00  0.00           H  
ATOM    244 2HH1 ARG A  24      47.902  53.656  23.374  1.00  0.00           H  
ATOM    245 1HH2 ARG A  24      46.592  56.264  21.608  1.00  0.00           H  
ATOM    246 2HH2 ARG A  24      47.945  55.419  22.250  1.00  0.00           H  
ATOM    247  N   LYS A  25      39.425  58.321  23.981  1.00  0.00           N  
ATOM    248  CA  LYS A  25      39.134  59.765  23.958  1.00  0.00           C  
ATOM    249  C   LYS A  25      38.755  60.336  25.361  1.00  0.00           C  
ATOM    250  O   LYS A  25      39.414  61.346  25.704  1.00  0.00           O  
ATOM    251  CB  LYS A  25      38.280  60.291  22.799  1.00  0.00           C  
ATOM    252  CG  LYS A  25      39.023  59.956  21.531  1.00  0.00           C  
ATOM    253  CD  LYS A  25      38.604  60.588  20.174  1.00  0.00           C  
ATOM    254  CE  LYS A  25      37.179  60.303  19.600  1.00  0.00           C  
ATOM    255  NZ  LYS A  25      37.373  58.964  19.104  1.00  0.00           N1+
ATOM    256  H   LYS A  25      38.701  57.678  23.709  1.00  0.00           H  
ATOM    257  HZ1 LYS A  25      36.500  58.571  18.794  1.00  0.00           H  
ATOM    258  HZ2 LYS A  25      37.912  59.036  18.258  1.00  0.00           H  
ATOM    259  HZ3 LYS A  25      37.944  58.403  19.704  1.00  0.00           H  
ATOM    260  N   GLU A  26      37.948  59.620  26.191  1.00  0.00           N  
ATOM    261  CA  GLU A  26      37.533  60.173  27.507  1.00  0.00           C  
ATOM    262  C   GLU A  26      38.687  60.180  28.513  1.00  0.00           C  
ATOM    263  O   GLU A  26      38.953  61.154  29.199  1.00  0.00           O  
ATOM    264  CB  GLU A  26      36.383  59.426  28.174  1.00  0.00           C  
ATOM    265  CG  GLU A  26      34.987  59.752  27.615  1.00  0.00           C  
ATOM    266  CD  GLU A  26      34.274  60.715  28.436  1.00  0.00           C  
ATOM    267  OE1 GLU A  26      33.799  60.385  29.518  1.00  0.00           O  
ATOM    268  OE2 GLU A  26      34.259  61.935  28.070  1.00  0.00           O1-
ATOM    269  H   GLU A  26      37.536  58.756  25.894  1.00  0.00           H  
ATOM    270  N   GLY A  27      39.539  59.175  28.456  1.00  0.00           N  
ATOM    271  CA  GLY A  27      40.832  59.091  29.154  1.00  0.00           C  
ATOM    272  C   GLY A  27      41.960  59.984  28.714  1.00  0.00           C  
ATOM    273  O   GLY A  27      42.666  60.488  29.524  1.00  0.00           O  
ATOM    274  H   GLY A  27      39.332  58.325  27.962  1.00  0.00           H  
ATOM    275  N   GLN A  28      41.950  60.352  27.456  1.00  0.00           N  
ATOM    276  CA  GLN A  28      42.831  61.359  26.910  1.00  0.00           C  
ATOM    277  C   GLN A  28      42.587  62.783  27.427  1.00  0.00           C  
ATOM    278  O   GLN A  28      43.499  63.516  27.811  1.00  0.00           O  
ATOM    279  CB  GLN A  28      42.854  61.352  25.433  1.00  0.00           C  
ATOM    280  CG  GLN A  28      43.642  60.186  24.946  1.00  0.00           C  
ATOM    281  CD  GLN A  28      43.574  60.064  23.390  1.00  0.00           C  
ATOM    282  NE2 GLN A  28      44.787  60.116  22.834  1.00  0.00           N  
ATOM    283  OE1 GLN A  28      42.599  60.062  22.731  1.00  0.00           O  
ATOM    284  H   GLN A  28      41.419  59.885  26.741  1.00  0.00           H  
ATOM    285 1HE2 GLN A  28      45.621  60.376  23.313  1.00  0.00           H  
ATOM    286 2HE2 GLN A  28      44.891  59.652  21.961  1.00  0.00           H  
ATOM    287  N   ARG A  29      41.361  63.049  27.871  1.00  0.00           N  
ATOM    288  CA  ARG A  29      40.803  64.385  28.244  1.00  0.00           C  
ATOM    289  C   ARG A  29      41.618  65.084  29.360  1.00  0.00           C  
ATOM    290  O   ARG A  29      41.679  64.557  30.469  1.00  0.00           O  
ATOM    291  CB  ARG A  29      39.315  64.338  28.539  1.00  0.00           C  
ATOM    292  CG  ARG A  29      38.333  64.251  27.393  1.00  0.00           C  
ATOM    293  CD  ARG A  29      36.876  64.099  27.780  1.00  0.00           C  
ATOM    294  NE  ARG A  29      36.313  65.412  28.044  1.00  0.00           N  
ATOM    295  CZ  ARG A  29      35.173  65.787  28.728  1.00  0.00           C  
ATOM    296  NH1 ARG A  29      34.387  64.831  29.165  1.00  0.00           N1+
ATOM    297  NH2 ARG A  29      34.921  67.098  28.839  1.00  0.00           N  
ATOM    298  H   ARG A  29      40.757  62.306  28.155  1.00  0.00           H  
ATOM    299  HE  ARG A  29      36.949  66.107  27.699  1.00  0.00           H  
ATOM    300 1HH1 ARG A  29      34.723  63.897  29.115  1.00  0.00           H  
ATOM    301 2HH1 ARG A  29      33.452  65.082  29.427  1.00  0.00           H  
ATOM    302 1HH2 ARG A  29      35.537  67.833  28.563  1.00  0.00           H  
ATOM    303 2HH2 ARG A  29      34.041  67.341  29.257  1.00  0.00           H  
ATOM    304  N   GLN A  30      42.211  66.248  29.020  1.00  0.00           N  
ATOM    305  CA  GLN A  30      42.938  67.074  30.018  1.00  0.00           C  
ATOM    306  C   GLN A  30      42.169  67.575  31.242  1.00  0.00           C  
ATOM    307  O   GLN A  30      42.637  68.379  32.009  1.00  0.00           O  
ATOM    308  CB  GLN A  30      43.597  68.260  29.412  1.00  0.00           C  
ATOM    309  CG  GLN A  30      44.639  67.861  28.344  1.00  0.00           C  
ATOM    310  CD  GLN A  30      45.920  67.192  28.774  1.00  0.00           C  
ATOM    311  NE2 GLN A  30      46.418  66.161  28.063  1.00  0.00           N  
ATOM    312  OE1 GLN A  30      46.545  67.557  29.737  1.00  0.00           O  
ATOM    313  H   GLN A  30      42.038  66.593  28.097  1.00  0.00           H  
ATOM    314 1HE2 GLN A  30      45.993  65.817  27.235  1.00  0.00           H  
ATOM    315 2HE2 GLN A  30      47.220  65.697  28.421  1.00  0.00           H  
ATOM    316  N   GLU A  31      40.879  67.404  31.155  1.00  0.00           N  
ATOM    317  CA  GLU A  31      39.935  67.566  32.284  1.00  0.00           C  
ATOM    318  C   GLU A  31      40.216  66.523  33.356  1.00  0.00           C  
ATOM    319  O   GLU A  31      40.810  66.926  34.370  1.00  0.00           O  
ATOM    320  CB  GLU A  31      38.486  67.460  31.716  1.00  0.00           C  
ATOM    321  CG  GLU A  31      38.117  68.677  30.835  1.00  0.00           C  
ATOM    322  CD  GLU A  31      38.643  68.630  29.382  1.00  0.00           C  
ATOM    323  OE1 GLU A  31      39.131  69.675  28.914  1.00  0.00           O  
ATOM    324  OE2 GLU A  31      38.646  67.503  28.752  1.00  0.00           O1-
ATOM    325  H   GLU A  31      40.394  67.464  30.276  1.00  0.00           H  
ATOM    326  N   ASN A  32      40.205  65.276  32.872  1.00  0.00           N  
ATOM    327  CA  ASN A  32      40.230  64.114  33.837  1.00  0.00           C  
ATOM    328  C   ASN A  32      41.501  63.727  34.629  1.00  0.00           C  
ATOM    329  O   ASN A  32      41.495  62.725  35.359  1.00  0.00           O  
ATOM    330  CB  ASN A  32      39.613  62.822  33.291  1.00  0.00           C  
ATOM    331  CG  ASN A  32      38.193  63.086  32.826  1.00  0.00           C  
ATOM    332  ND2 ASN A  32      37.905  62.690  31.599  1.00  0.00           N  
ATOM    333  OD1 ASN A  32      37.372  63.489  33.626  1.00  0.00           O  
ATOM    334  H   ASN A  32      39.912  65.089  31.938  1.00  0.00           H  
ATOM    335 1HD2 ASN A  32      38.603  62.445  30.933  1.00  0.00           H  
ATOM    336 2HD2 ASN A  32      36.956  62.471  31.388  1.00  0.00           H  
ATOM    337  N   LYS A  33      42.486  64.598  34.511  1.00  0.00           N  
ATOM    338  CA  LYS A  33      43.846  64.497  34.994  1.00  0.00           C  
ATOM    339  C   LYS A  33      43.996  64.307  36.525  1.00  0.00           C  
ATOM    340  O   LYS A  33      44.864  63.530  36.930  1.00  0.00           O  
ATOM    341  CB  LYS A  33      44.582  65.771  34.619  1.00  0.00           C  
ATOM    342  CG  LYS A  33      45.207  65.769  33.197  1.00  0.00           C  
ATOM    343  CD  LYS A  33      46.548  65.038  33.273  1.00  0.00           C  
ATOM    344  CE  LYS A  33      47.581  65.333  32.140  1.00  0.00           C  
ATOM    345  NZ  LYS A  33      47.975  66.744  31.887  1.00  0.00           N1+
ATOM    346  H   LYS A  33      42.238  65.547  34.304  1.00  0.00           H  
ATOM    347  HZ1 LYS A  33      48.633  67.066  32.557  1.00  0.00           H  
ATOM    348  HZ2 LYS A  33      48.326  66.970  30.978  1.00  0.00           H  
ATOM    349  HZ3 LYS A  33      47.156  67.282  32.069  1.00  0.00           H  
ATOM    350  N   ASN A  34      43.068  64.826  37.329  1.00  0.00           N  
ATOM    351  CA  ASN A  34      43.146  64.572  38.737  1.00  0.00           C  
ATOM    352  C   ASN A  34      42.570  63.141  39.206  1.00  0.00           C  
ATOM    353  O   ASN A  34      42.893  62.793  40.359  1.00  0.00           O  
ATOM    354  CB  ASN A  34      42.356  65.646  39.550  1.00  0.00           C  
ATOM    355  CG  ASN A  34      40.893  65.762  39.064  1.00  0.00           C  
ATOM    356  ND2 ASN A  34      40.085  65.494  40.009  1.00  0.00           N  
ATOM    357  OD1 ASN A  34      40.440  65.729  37.915  1.00  0.00           O  
ATOM    358  H   ASN A  34      42.237  65.173  36.907  1.00  0.00           H  
ATOM    359 1HD2 ASN A  34      40.281  65.213  40.958  1.00  0.00           H  
ATOM    360 2HD2 ASN A  34      39.121  65.638  39.845  1.00  0.00           H  
ATOM    361  N   LYS A  35      41.954  62.304  38.311  1.00  0.00           N  
ATOM    362  CA  LYS A  35      41.404  61.006  38.703  1.00  0.00           C  
ATOM    363  C   LYS A  35      41.720  59.850  37.659  1.00  0.00           C  
ATOM    364  O   LYS A  35      41.530  58.691  37.978  1.00  0.00           O  
ATOM    365  CB  LYS A  35      39.909  61.167  38.900  1.00  0.00           C  
ATOM    366  CG  LYS A  35      39.640  62.011  40.133  1.00  0.00           C  
ATOM    367  CD  LYS A  35      38.148  62.061  40.295  1.00  0.00           C  
ATOM    368  CE  LYS A  35      37.771  62.901  41.556  1.00  0.00           C  
ATOM    369  NZ  LYS A  35      36.408  62.623  42.021  1.00  0.00           N1+
ATOM    370  H   LYS A  35      41.671  62.665  37.426  1.00  0.00           H  
ATOM    371  HZ1 LYS A  35      36.312  61.701  42.405  1.00  0.00           H  
ATOM    372  HZ2 LYS A  35      36.025  63.196  42.751  1.00  0.00           H  
ATOM    373  HZ3 LYS A  35      35.652  62.581  41.368  1.00  0.00           H  
ATOM    374  N   ASN A  36      42.279  60.189  36.500  1.00  0.00           N  
ATOM    375  CA  ASN A  36      43.420  59.434  35.940  1.00  0.00           C  
ATOM    376  C   ASN A  36      44.636  59.347  36.925  1.00  0.00           C  
ATOM    377  O   ASN A  36      44.943  60.394  37.484  1.00  0.00           O  
ATOM    378  CB  ASN A  36      43.759  60.172  34.622  1.00  0.00           C  
ATOM    379  CG  ASN A  36      42.848  60.103  33.379  1.00  0.00           C  
ATOM    380  ND2 ASN A  36      43.456  59.955  32.254  1.00  0.00           N  
ATOM    381  OD1 ASN A  36      41.730  60.587  33.516  1.00  0.00           O  
ATOM    382  H   ASN A  36      42.111  61.030  35.979  1.00  0.00           H  
ATOM    383 1HD2 ASN A  36      44.445  59.897  32.121  1.00  0.00           H  
ATOM    384 2HD2 ASN A  36      42.901  60.128  31.447  1.00  0.00           H  
ATOM    385  N   ARG A  37      45.508  58.293  36.788  1.00  0.00           N  
ATOM    386  CA  ARG A  37      46.719  58.200  37.583  1.00  0.00           C  
ATOM    387  C   ARG A  37      48.052  58.354  36.794  1.00  0.00           C  
ATOM    388  O   ARG A  37      48.804  59.255  37.104  1.00  0.00           O  
ATOM    389  CB  ARG A  37      46.615  57.090  38.546  1.00  0.00           C  
ATOM    390  CG  ARG A  37      47.507  57.055  39.754  1.00  0.00           C  
ATOM    391  CD  ARG A  37      47.166  55.871  40.668  1.00  0.00           C  
ATOM    392  NE  ARG A  37      47.941  56.043  41.897  1.00  0.00           N  
ATOM    393  CZ  ARG A  37      47.631  55.467  43.096  1.00  0.00           C  
ATOM    394  NH1 ARG A  37      46.761  54.540  43.167  1.00  0.00           N1+
ATOM    395  NH2 ARG A  37      48.216  55.781  44.224  1.00  0.00           N  
ATOM    396  H   ARG A  37      45.266  57.506  36.224  1.00  0.00           H  
ATOM    397  HE  ARG A  37      48.532  56.842  41.912  1.00  0.00           H  
ATOM    398 1HH1 ARG A  37      46.162  54.314  42.388  1.00  0.00           H  
ATOM    399 2HH1 ARG A  37      46.599  53.850  43.878  1.00  0.00           H  
ATOM    400 1HH2 ARG A  37      48.993  56.404  44.242  1.00  0.00           H  
ATOM    401 2HH2 ARG A  37      48.107  55.202  45.027  1.00  0.00           H  
ATOM    402  N   TYR A  38      48.306  57.318  36.051  1.00  0.00           N  
ATOM    403  CA  TYR A  38      49.523  57.274  35.248  1.00  0.00           C  
ATOM    404  C   TYR A  38      49.248  57.741  33.775  1.00  0.00           C  
ATOM    405  O   TYR A  38      48.416  57.143  33.118  1.00  0.00           O  
ATOM    406  CB  TYR A  38      49.896  55.779  35.205  1.00  0.00           C  
ATOM    407  CG  TYR A  38      50.706  55.369  36.394  1.00  0.00           C  
ATOM    408  CD1 TYR A  38      52.058  55.585  36.323  1.00  0.00           C  
ATOM    409  CD2 TYR A  38      50.126  54.659  37.398  1.00  0.00           C  
ATOM    410  CE1 TYR A  38      52.872  55.060  37.355  1.00  0.00           C  
ATOM    411  CE2 TYR A  38      50.887  54.147  38.433  1.00  0.00           C  
ATOM    412  CZ  TYR A  38      52.246  54.405  38.401  1.00  0.00           C  
ATOM    413  OH  TYR A  38      53.030  54.048  39.469  1.00  0.00           O  
ATOM    414  H   TYR A  38      47.594  56.667  35.788  1.00  0.00           H  
ATOM    415  HD1 TYR A  38      52.513  56.131  35.485  1.00  0.00           H  
ATOM    416  HD2 TYR A  38      49.039  54.651  37.471  1.00  0.00           H  
ATOM    417  HE1 TYR A  38      53.944  55.251  37.407  1.00  0.00           H  
ATOM    418  HE2 TYR A  38      50.467  53.378  39.076  1.00  0.00           H  
ATOM    419  HH  TYR A  38      52.606  53.254  39.902  1.00  0.00           H  
ATOM    420  N   LYS A  39      50.050  58.698  33.287  1.00  0.00           N  
ATOM    421  CA  LYS A  39      49.947  59.405  31.964  1.00  0.00           C  
ATOM    422  C   LYS A  39      49.808  58.514  30.733  1.00  0.00           C  
ATOM    423  O   LYS A  39      49.135  58.859  29.768  1.00  0.00           O  
ATOM    424  CB  LYS A  39      51.226  60.234  31.775  1.00  0.00           C  
ATOM    425  CG  LYS A  39      51.172  61.376  32.790  1.00  0.00           C  
ATOM    426  CD  LYS A  39      52.389  62.210  32.727  1.00  0.00           C  
ATOM    427  CE  LYS A  39      52.558  63.362  33.754  1.00  0.00           C  
ATOM    428  NZ  LYS A  39      51.594  64.437  33.666  1.00  0.00           N1+
ATOM    429  H   LYS A  39      50.982  58.827  33.633  1.00  0.00           H  
ATOM    430  HZ1 LYS A  39      50.719  64.072  33.997  1.00  0.00           H  
ATOM    431  HZ2 LYS A  39      51.890  65.202  34.247  1.00  0.00           H  
ATOM    432  HZ3 LYS A  39      51.441  64.785  32.742  1.00  0.00           H  
ATOM    433  N   ASN A  40      50.519  57.420  30.670  1.00  0.00           N  
ATOM    434  CA  ASN A  40      50.406  56.524  29.509  1.00  0.00           C  
ATOM    435  C   ASN A  40      49.260  55.506  29.513  1.00  0.00           C  
ATOM    436  O   ASN A  40      48.821  55.194  28.444  1.00  0.00           O  
ATOM    437  CB  ASN A  40      51.689  55.775  29.199  1.00  0.00           C  
ATOM    438  CG  ASN A  40      52.128  54.616  30.042  1.00  0.00           C  
ATOM    439  ND2 ASN A  40      52.959  53.828  29.467  1.00  0.00           N  
ATOM    440  OD1 ASN A  40      51.940  54.482  31.246  1.00  0.00           O  
ATOM    441  H   ASN A  40      50.983  57.010  31.454  1.00  0.00           H  
ATOM    442 1HD2 ASN A  40      53.113  53.974  28.486  1.00  0.00           H  
ATOM    443 2HD2 ASN A  40      53.415  53.023  29.864  1.00  0.00           H  
ATOM    444  N   ILE A  41      48.737  55.040  30.644  1.00  0.00           N  
ATOM    445  CA  ILE A  41      47.773  53.929  30.749  1.00  0.00           C  
ATOM    446  C   ILE A  41      46.258  54.330  30.588  1.00  0.00           C  
ATOM    447  O   ILE A  41      45.508  54.323  31.579  1.00  0.00           O  
ATOM    448  CB  ILE A  41      48.075  53.045  31.974  1.00  0.00           C  
ATOM    449  CG1 ILE A  41      49.512  52.492  31.786  1.00  0.00           C  
ATOM    450  CG2 ILE A  41      47.219  51.772  32.268  1.00  0.00           C  
ATOM    451  CD  ILE A  41      49.856  51.716  30.464  1.00  0.00           C  
ATOM    452  H   ILE A  41      49.208  55.280  31.493  1.00  0.00           H  
ATOM    453  N   LEU A  42      45.820  54.498  29.340  1.00  0.00           N  
ATOM    454  CA  LEU A  42      44.550  55.169  28.930  1.00  0.00           C  
ATOM    455  C   LEU A  42      43.438  54.150  28.731  1.00  0.00           C  
ATOM    456  O   LEU A  42      43.654  53.258  27.885  1.00  0.00           O  
ATOM    457  CB  LEU A  42      44.613  56.123  27.685  1.00  0.00           C  
ATOM    458  CG  LEU A  42      45.819  57.016  27.590  1.00  0.00           C  
ATOM    459  CD1 LEU A  42      45.868  57.847  26.340  1.00  0.00           C  
ATOM    460  CD2 LEU A  42      45.931  57.865  28.904  1.00  0.00           C  
ATOM    461  H   LEU A  42      46.266  53.984  28.603  1.00  0.00           H  
ATOM    462  N   PRO A  43      42.386  54.117  29.555  1.00  0.00           N  
ATOM    463  CA  PRO A  43      41.283  53.142  29.414  1.00  0.00           C  
ATOM    464  C   PRO A  43      40.526  53.254  28.133  1.00  0.00           C  
ATOM    465  O   PRO A  43      40.140  54.330  27.690  1.00  0.00           O  
ATOM    466  CB  PRO A  43      40.421  53.499  30.630  1.00  0.00           C  
ATOM    467  CG  PRO A  43      40.662  54.955  30.939  1.00  0.00           C  
ATOM    468  CD  PRO A  43      42.205  55.012  30.709  1.00  0.00           C  
ATOM    469  N   PHE A  44      40.179  52.120  27.560  1.00  0.00           N  
ATOM    470  CA  PHE A  44      39.385  52.126  26.275  1.00  0.00           C  
ATOM    471  C   PHE A  44      37.904  52.643  26.488  1.00  0.00           C  
ATOM    472  O   PHE A  44      37.299  52.344  27.508  1.00  0.00           O  
ATOM    473  CB  PHE A  44      39.284  50.799  25.529  1.00  0.00           C  
ATOM    474  CG  PHE A  44      40.546  50.247  24.802  1.00  0.00           C  
ATOM    475  CD1 PHE A  44      41.434  51.049  24.123  1.00  0.00           C  
ATOM    476  CD2 PHE A  44      40.669  48.880  24.764  1.00  0.00           C  
ATOM    477  CE1 PHE A  44      42.455  50.534  23.352  1.00  0.00           C  
ATOM    478  CE2 PHE A  44      41.648  48.309  24.009  1.00  0.00           C  
ATOM    479  CZ  PHE A  44      42.519  49.127  23.260  1.00  0.00           C  
ATOM    480  H   PHE A  44      40.730  51.302  27.729  1.00  0.00           H  
ATOM    481  HD1 PHE A  44      41.512  52.125  24.277  1.00  0.00           H  
ATOM    482  HD2 PHE A  44      39.821  48.391  25.218  1.00  0.00           H  
ATOM    483  HE1 PHE A  44      43.096  51.214  22.796  1.00  0.00           H  
ATOM    484  HE2 PHE A  44      41.691  47.223  23.956  1.00  0.00           H  
ATOM    485  HZ  PHE A  44      43.221  48.680  22.551  1.00  0.00           H  
ATOM    486  N   ASP A  45      37.385  53.352  25.527  1.00  0.00           N  
ATOM    487  CA  ASP A  45      36.038  53.999  25.745  1.00  0.00           C  
ATOM    488  C   ASP A  45      34.851  53.021  25.932  1.00  0.00           C  
ATOM    489  O   ASP A  45      33.983  53.337  26.759  1.00  0.00           O  
ATOM    490  CB  ASP A  45      35.709  54.972  24.569  1.00  0.00           C  
ATOM    491  CG  ASP A  45      36.716  56.094  24.651  1.00  0.00           C  
ATOM    492  OD1 ASP A  45      36.800  56.710  25.726  1.00  0.00           O  
ATOM    493  OD2 ASP A  45      37.254  56.568  23.720  1.00  0.00           O1-
ATOM    494  H   ASP A  45      37.987  53.833  24.891  1.00  0.00           H  
ATOM    495  N   HIS A  46      34.795  51.992  25.132  1.00  0.00           N  
ATOM    496  CA  HIS A  46      33.657  51.133  25.000  1.00  0.00           C  
ATOM    497  C   HIS A  46      33.301  50.400  26.249  1.00  0.00           C  
ATOM    498  O   HIS A  46      32.253  50.743  26.767  1.00  0.00           O  
ATOM    499  CB  HIS A  46      33.698  50.159  23.869  1.00  0.00           C  
ATOM    500  CG  HIS A  46      34.840  49.192  23.709  1.00  0.00           C  
ATOM    501  CD2 HIS A  46      35.005  48.152  22.863  1.00  0.00           C  
ATOM    502  ND1 HIS A  46      35.940  49.115  24.532  1.00  0.00           N  
ATOM    503  CE1 HIS A  46      36.750  48.114  24.087  1.00  0.00           C  
ATOM    504  NE2 HIS A  46      36.173  47.551  23.017  1.00  0.00           N  
ATOM    505  H   HIS A  46      35.602  51.441  24.911  1.00  0.00           H  
ATOM    506  HD2 HIS A  46      34.316  47.842  22.073  1.00  0.00           H  
ATOM    507  HE1 HIS A  46      37.640  47.757  24.595  1.00  0.00           H  
ATOM    508  HE2 HIS A  46      36.508  46.746  22.541  1.00  0.00           H  
ATOM    509  N   THR A  47      34.296  49.767  26.840  1.00  0.00           N  
ATOM    510  CA  THR A  47      34.206  48.929  28.062  1.00  0.00           C  
ATOM    511  C   THR A  47      34.237  49.756  29.343  1.00  0.00           C  
ATOM    512  O   THR A  47      33.951  49.333  30.475  1.00  0.00           O  
ATOM    513  CB  THR A  47      35.359  47.940  28.123  1.00  0.00           C  
ATOM    514  CG2 THR A  47      35.022  46.718  27.271  1.00  0.00           C  
ATOM    515  OG1 THR A  47      36.568  48.579  27.625  1.00  0.00           O  
ATOM    516  H   THR A  47      35.162  49.732  26.344  1.00  0.00           H  
ATOM    517  HG1 THR A  47      37.140  47.938  27.105  1.00  0.00           H  
ATOM    518  N   ARG A  48      34.436  51.103  29.197  1.00  0.00           N  
ATOM    519  CA  ARG A  48      34.665  51.964  30.362  1.00  0.00           C  
ATOM    520  C   ARG A  48      33.428  52.390  31.182  1.00  0.00           C  
ATOM    521  O   ARG A  48      32.391  52.890  30.730  1.00  0.00           O  
ATOM    522  CB  ARG A  48      35.317  53.242  29.813  1.00  0.00           C  
ATOM    523  CG  ARG A  48      36.039  54.118  30.839  1.00  0.00           C  
ATOM    524  CD  ARG A  48      36.235  55.540  30.158  1.00  0.00           C  
ATOM    525  NE  ARG A  48      34.902  56.204  30.194  1.00  0.00           N  
ATOM    526  CZ  ARG A  48      34.073  56.588  29.239  1.00  0.00           C  
ATOM    527  NH1 ARG A  48      34.423  56.390  27.975  1.00  0.00           N1+
ATOM    528  NH2 ARG A  48      32.921  57.264  29.531  1.00  0.00           N  
ATOM    529  H   ARG A  48      34.150  51.596  28.377  1.00  0.00           H  
ATOM    530  HE  ARG A  48      34.817  56.621  31.108  1.00  0.00           H  
ATOM    531 1HH1 ARG A  48      35.303  55.972  27.754  1.00  0.00           H  
ATOM    532 2HH1 ARG A  48      33.798  56.780  27.295  1.00  0.00           H  
ATOM    533 1HH2 ARG A  48      32.460  57.446  30.403  1.00  0.00           H  
ATOM    534 2HH2 ARG A  48      32.520  57.845  28.817  1.00  0.00           H  
ATOM    535  N   VAL A  49      33.615  52.261  32.528  1.00  0.00           N  
ATOM    536  CA  VAL A  49      32.644  52.670  33.599  1.00  0.00           C  
ATOM    537  C   VAL A  49      32.278  54.129  33.422  1.00  0.00           C  
ATOM    538  O   VAL A  49      33.078  54.969  33.099  1.00  0.00           O  
ATOM    539  CB  VAL A  49      33.075  52.160  34.941  1.00  0.00           C  
ATOM    540  CG1 VAL A  49      31.838  52.082  35.780  1.00  0.00           C  
ATOM    541  CG2 VAL A  49      33.408  50.730  34.879  1.00  0.00           C  
ATOM    542  H   VAL A  49      34.558  52.370  32.853  1.00  0.00           H  
ATOM    543  N   VAL A  50      31.006  54.411  33.568  1.00  0.00           N  
ATOM    544  CA  VAL A  50      30.458  55.830  33.586  1.00  0.00           C  
ATOM    545  C   VAL A  50      29.527  55.917  34.857  1.00  0.00           C  
ATOM    546  O   VAL A  50      28.634  55.063  35.138  1.00  0.00           O  
ATOM    547  CB  VAL A  50      29.430  56.080  32.440  1.00  0.00           C  
ATOM    548  CG1 VAL A  50      29.154  57.562  32.285  1.00  0.00           C  
ATOM    549  CG2 VAL A  50      29.842  55.461  30.977  1.00  0.00           C  
ATOM    550  H   VAL A  50      30.376  53.634  33.484  1.00  0.00           H  
ATOM    551  N   LEU A  51      29.816  56.888  35.692  1.00  0.00           N  
ATOM    552  CA  LEU A  51      29.129  57.001  37.024  1.00  0.00           C  
ATOM    553  C   LEU A  51      27.912  57.973  37.020  1.00  0.00           C  
ATOM    554  O   LEU A  51      27.934  59.042  36.476  1.00  0.00           O  
ATOM    555  CB  LEU A  51      30.139  57.313  38.150  1.00  0.00           C  
ATOM    556  CG  LEU A  51      30.255  56.133  39.089  1.00  0.00           C  
ATOM    557  CD1 LEU A  51      30.863  54.867  38.459  1.00  0.00           C  
ATOM    558  CD2 LEU A  51      31.164  56.582  40.198  1.00  0.00           C  
ATOM    559  H   LEU A  51      30.562  57.522  35.481  1.00  0.00           H  
ATOM    560  N   HIS A  52      26.819  57.483  37.583  1.00  0.00           N  
ATOM    561  CA  HIS A  52      25.519  58.170  37.565  1.00  0.00           C  
ATOM    562  C   HIS A  52      25.141  58.731  38.978  1.00  0.00           C  
ATOM    563  O   HIS A  52      24.703  58.049  39.910  1.00  0.00           O  
ATOM    564  CB  HIS A  52      24.550  57.190  36.943  1.00  0.00           C  
ATOM    565  CG  HIS A  52      24.954  57.054  35.452  1.00  0.00           C  
ATOM    566  CD2 HIS A  52      25.820  56.202  34.957  1.00  0.00           C  
ATOM    567  ND1 HIS A  52      24.396  57.635  34.419  1.00  0.00           N  
ATOM    568  CE1 HIS A  52      24.979  57.211  33.277  1.00  0.00           C  
ATOM    569  NE2 HIS A  52      25.760  56.228  33.636  1.00  0.00           N  
ATOM    570  H   HIS A  52      26.865  56.549  37.946  1.00  0.00           H  
ATOM    571  HD2 HIS A  52      26.498  55.606  35.570  1.00  0.00           H  
ATOM    572  HE1 HIS A  52      24.857  57.785  32.361  1.00  0.00           H  
ATOM    573  HE2 HIS A  52      26.165  55.560  33.008  1.00  0.00           H  
ATOM    574  N   ASP A  53      25.159  60.066  38.956  1.00  0.00           N  
ATOM    575  CA  ASP A  53      24.886  61.039  40.104  1.00  0.00           C  
ATOM    576  C   ASP A  53      25.964  61.117  41.164  1.00  0.00           C  
ATOM    577  O   ASP A  53      26.456  60.108  41.666  1.00  0.00           O  
ATOM    578  CB  ASP A  53      23.623  60.659  40.746  1.00  0.00           C  
ATOM    579  CG  ASP A  53      22.999  61.758  41.645  1.00  0.00           C  
ATOM    580  OD1 ASP A  53      22.052  61.414  42.372  1.00  0.00           O  
ATOM    581  OD2 ASP A  53      23.404  62.935  41.630  1.00  0.00           O1-
ATOM    582  H   ASP A  53      25.393  60.510  38.089  1.00  0.00           H  
ATOM    583  N   GLY A  54      26.257  62.292  41.649  1.00  0.00           N  
ATOM    584  CA  GLY A  54      27.494  62.515  42.420  1.00  0.00           C  
ATOM    585  C   GLY A  54      27.604  63.815  43.226  1.00  0.00           C  
ATOM    586  O   GLY A  54      26.656  64.574  43.299  1.00  0.00           O  
ATOM    587  H   GLY A  54      25.825  63.154  41.398  1.00  0.00           H  
ATOM    588  N   ASP A  55      28.824  64.100  43.765  1.00  0.00           N  
ATOM    589  CA  ASP A  55      29.092  65.340  44.541  1.00  0.00           C  
ATOM    590  C   ASP A  55      28.896  66.644  43.704  1.00  0.00           C  
ATOM    591  O   ASP A  55      29.566  66.780  42.704  1.00  0.00           O  
ATOM    592  CB  ASP A  55      30.498  65.379  45.095  1.00  0.00           C  
ATOM    593  CG  ASP A  55      30.983  66.638  45.834  1.00  0.00           C  
ATOM    594  OD1 ASP A  55      30.216  67.501  46.201  1.00  0.00           O  
ATOM    595  OD2 ASP A  55      32.217  66.627  46.172  1.00  0.00           O1-
ATOM    596  H   ASP A  55      29.590  63.484  43.549  1.00  0.00           H  
ATOM    597  N   PRO A  56      27.940  67.529  44.024  1.00  0.00           N  
ATOM    598  CA  PRO A  56      27.743  68.825  43.277  1.00  0.00           C  
ATOM    599  C   PRO A  56      28.948  69.777  43.140  1.00  0.00           C  
ATOM    600  O   PRO A  56      28.747  70.792  42.495  1.00  0.00           O  
ATOM    601  CB  PRO A  56      26.723  69.485  44.173  1.00  0.00           C  
ATOM    602  CG  PRO A  56      26.040  68.362  44.979  1.00  0.00           C  
ATOM    603  CD  PRO A  56      27.231  67.444  45.255  1.00  0.00           C  
ATOM    604  N   ASN A  57      29.914  69.552  44.059  1.00  0.00           N  
ATOM    605  CA  ASN A  57      31.202  70.340  44.162  1.00  0.00           C  
ATOM    606  C   ASN A  57      32.295  69.779  43.207  1.00  0.00           C  
ATOM    607  O   ASN A  57      33.135  70.593  42.832  1.00  0.00           O  
ATOM    608  CB  ASN A  57      31.746  70.394  45.604  1.00  0.00           C  
ATOM    609  CG  ASN A  57      30.779  70.834  46.655  1.00  0.00           C  
ATOM    610  ND2 ASN A  57      30.113  69.972  47.350  1.00  0.00           N  
ATOM    611  OD1 ASN A  57      30.740  72.000  47.015  1.00  0.00           O  
ATOM    612  H   ASN A  57      29.829  68.925  44.831  1.00  0.00           H  
ATOM    613 1HD2 ASN A  57      30.204  68.991  47.189  1.00  0.00           H  
ATOM    614 2HD2 ASN A  57      29.438  70.330  48.000  1.00  0.00           H  
ATOM    615  N   GLU A  58      32.339  68.514  42.870  1.00  0.00           N  
ATOM    616  CA  GLU A  58      33.377  67.877  41.983  1.00  0.00           C  
ATOM    617  C   GLU A  58      33.554  68.559  40.559  1.00  0.00           C  
ATOM    618  O   GLU A  58      32.550  68.847  39.911  1.00  0.00           O  
ATOM    619  CB  GLU A  58      33.255  66.353  41.899  1.00  0.00           C  
ATOM    620  CG  GLU A  58      33.960  65.819  43.200  1.00  0.00           C  
ATOM    621  CD  GLU A  58      35.426  66.251  43.394  1.00  0.00           C  
ATOM    622  OE1 GLU A  58      36.246  65.414  42.982  1.00  0.00           O  
ATOM    623  OE2 GLU A  58      35.825  67.259  43.908  1.00  0.00           O1-
ATOM    624  H   GLU A  58      31.655  67.830  43.139  1.00  0.00           H  
ATOM    625  N   PRO A  59      34.804  68.976  40.197  1.00  0.00           N  
ATOM    626  CA  PRO A  59      35.013  69.340  38.773  1.00  0.00           C  
ATOM    627  C   PRO A  59      34.894  68.184  37.721  1.00  0.00           C  
ATOM    628  O   PRO A  59      33.884  68.175  36.985  1.00  0.00           O  
ATOM    629  CB  PRO A  59      36.432  69.932  38.783  1.00  0.00           C  
ATOM    630  CG  PRO A  59      36.520  70.406  40.174  1.00  0.00           C  
ATOM    631  CD  PRO A  59      35.871  69.391  41.074  1.00  0.00           C  
ATOM    632  N   VAL A  60      35.641  67.065  38.048  1.00  0.00           N  
ATOM    633  CA  VAL A  60      35.470  65.798  37.296  1.00  0.00           C  
ATOM    634  C   VAL A  60      34.190  65.032  37.573  1.00  0.00           C  
ATOM    635  O   VAL A  60      33.929  64.653  38.720  1.00  0.00           O  
ATOM    636  CB  VAL A  60      36.787  65.059  37.555  1.00  0.00           C  
ATOM    637  CG1 VAL A  60      36.793  63.630  36.966  1.00  0.00           C  
ATOM    638  CG2 VAL A  60      37.859  65.874  36.791  1.00  0.00           C  
ATOM    639  H   VAL A  60      36.406  67.027  38.684  1.00  0.00           H  
ATOM    640  N   SER A  61      33.313  65.156  36.581  1.00  0.00           N  
ATOM    641  CA  SER A  61      31.879  64.677  36.697  1.00  0.00           C  
ATOM    642  C   SER A  61      31.570  63.166  36.577  1.00  0.00           C  
ATOM    643  O   SER A  61      31.779  62.444  37.572  1.00  0.00           O  
ATOM    644  CB  SER A  61      31.113  65.501  35.640  1.00  0.00           C  
ATOM    645  OG  SER A  61      31.543  65.321  34.260  1.00  0.00           O  
ATOM    646  H   SER A  61      33.484  65.600  35.698  1.00  0.00           H  
ATOM    647  HG  SER A  61      31.022  66.065  33.840  1.00  0.00           H  
ATOM    648  N   ASP A  62      30.993  62.792  35.451  1.00  0.00           N  
ATOM    649  CA  ASP A  62      30.753  61.348  35.172  1.00  0.00           C  
ATOM    650  C   ASP A  62      31.923  60.384  34.989  1.00  0.00           C  
ATOM    651  O   ASP A  62      31.641  59.165  35.066  1.00  0.00           O  
ATOM    652  CB  ASP A  62      29.786  61.141  34.009  1.00  0.00           C  
ATOM    653  CG  ASP A  62      30.338  62.024  32.819  1.00  0.00           C  
ATOM    654  OD1 ASP A  62      29.887  63.134  32.501  1.00  0.00           O  
ATOM    655  OD2 ASP A  62      31.374  61.629  32.314  1.00  0.00           O1-
ATOM    656  H   ASP A  62      30.737  63.414  34.714  1.00  0.00           H  
ATOM    657  N   TYR A  63      33.180  60.857  34.806  1.00  0.00           N  
ATOM    658  CA  TYR A  63      34.370  59.988  34.648  1.00  0.00           C  
ATOM    659  C   TYR A  63      34.731  59.059  35.790  1.00  0.00           C  
ATOM    660  O   TYR A  63      34.556  59.541  36.939  1.00  0.00           O  
ATOM    661  CB  TYR A  63      35.506  61.018  34.413  1.00  0.00           C  
ATOM    662  CG  TYR A  63      36.762  60.246  34.116  1.00  0.00           C  
ATOM    663  CD1 TYR A  63      36.842  59.428  32.966  1.00  0.00           C  
ATOM    664  CD2 TYR A  63      37.817  60.164  35.002  1.00  0.00           C  
ATOM    665  CE1 TYR A  63      37.961  58.676  32.639  1.00  0.00           C  
ATOM    666  CE2 TYR A  63      38.925  59.361  34.698  1.00  0.00           C  
ATOM    667  CZ  TYR A  63      39.035  58.667  33.511  1.00  0.00           C  
ATOM    668  OH  TYR A  63      40.239  58.397  33.039  1.00  0.00           O  
ATOM    669  H   TYR A  63      33.317  61.753  34.380  1.00  0.00           H  
ATOM    670  HD1 TYR A  63      36.015  59.354  32.259  1.00  0.00           H  
ATOM    671  HD2 TYR A  63      37.758  60.915  35.791  1.00  0.00           H  
ATOM    672  HE1 TYR A  63      37.865  57.993  31.799  1.00  0.00           H  
ATOM    673  HE2 TYR A  63      39.505  59.030  35.549  1.00  0.00           H  
ATOM    674  HH  TYR A  63      40.896  59.120  33.243  1.00  0.00           H  
ATOM    675  N   ILE A  64      35.224  57.906  35.424  1.00  0.00           N  
ATOM    676  CA  ILE A  64      35.856  56.847  36.320  1.00  0.00           C  
ATOM    677  C   ILE A  64      36.797  55.897  35.572  1.00  0.00           C  
ATOM    678  O   ILE A  64      36.536  55.376  34.467  1.00  0.00           O  
ATOM    679  CB  ILE A  64      34.720  56.155  37.124  1.00  0.00           C  
ATOM    680  CG1 ILE A  64      35.195  54.961  37.966  1.00  0.00           C  
ATOM    681  CG2 ILE A  64      33.597  55.752  36.201  1.00  0.00           C  
ATOM    682  CD  ILE A  64      34.750  55.331  39.351  1.00  0.00           C  
ATOM    683  H   ILE A  64      35.160  57.649  34.455  1.00  0.00           H  
ATOM    684  N   ASN A  65      37.991  55.796  36.147  1.00  0.00           N  
ATOM    685  CA  ASN A  65      39.148  55.062  35.555  1.00  0.00           C  
ATOM    686  C   ASN A  65      39.181  53.526  35.751  1.00  0.00           C  
ATOM    687  O   ASN A  65      39.694  52.948  36.728  1.00  0.00           O  
ATOM    688  CB  ASN A  65      40.454  55.672  36.086  1.00  0.00           C  
ATOM    689  CG  ASN A  65      41.596  55.379  35.067  1.00  0.00           C  
ATOM    690  ND2 ASN A  65      41.769  56.162  34.021  1.00  0.00           N  
ATOM    691  OD1 ASN A  65      42.136  54.302  35.036  1.00  0.00           O  
ATOM    692  H   ASN A  65      38.281  56.302  36.949  1.00  0.00           H  
ATOM    693 1HD2 ASN A  65      41.124  56.884  33.781  1.00  0.00           H  
ATOM    694 2HD2 ASN A  65      42.716  56.225  33.696  1.00  0.00           H  
ATOM    695  N   ALA A  66      38.252  52.940  34.920  1.00  0.00           N  
ATOM    696  CA  ALA A  66      37.829  51.542  35.075  1.00  0.00           C  
ATOM    697  C   ALA A  66      37.290  50.987  33.732  1.00  0.00           C  
ATOM    698  O   ALA A  66      36.538  51.733  33.089  1.00  0.00           O  
ATOM    699  CB  ALA A  66      36.728  51.419  36.157  1.00  0.00           C  
ATOM    700  H   ALA A  66      37.753  53.427  34.207  1.00  0.00           H  
ATOM    701  N   ASN A  67      37.329  49.655  33.589  1.00  0.00           N  
ATOM    702  CA  ASN A  67      36.772  48.992  32.472  1.00  0.00           C  
ATOM    703  C   ASN A  67      36.064  47.651  32.847  1.00  0.00           C  
ATOM    704  O   ASN A  67      36.562  46.863  33.652  1.00  0.00           O  
ATOM    705  CB  ASN A  67      37.800  48.681  31.382  1.00  0.00           C  
ATOM    706  CG  ASN A  67      38.299  49.873  30.687  1.00  0.00           C  
ATOM    707  ND2 ASN A  67      37.894  50.117  29.474  1.00  0.00           N  
ATOM    708  OD1 ASN A  67      39.145  50.559  31.159  1.00  0.00           O  
ATOM    709  H   ASN A  67      37.559  49.123  34.404  1.00  0.00           H  
ATOM    710 1HD2 ASN A  67      37.349  49.530  28.875  1.00  0.00           H  
ATOM    711 2HD2 ASN A  67      37.949  51.100  29.312  1.00  0.00           H  
ATOM    712  N   ILE A  68      34.785  47.583  32.435  1.00  0.00           N  
ATOM    713  CA  ILE A  68      33.943  46.363  32.725  1.00  0.00           C  
ATOM    714  C   ILE A  68      34.366  45.235  31.802  1.00  0.00           C  
ATOM    715  O   ILE A  68      33.748  45.049  30.722  1.00  0.00           O  
ATOM    716  CB  ILE A  68      32.433  46.594  32.600  1.00  0.00           C  
ATOM    717  CG1 ILE A  68      32.140  47.962  33.173  1.00  0.00           C  
ATOM    718  CG2 ILE A  68      31.606  45.498  33.296  1.00  0.00           C  
ATOM    719  CD  ILE A  68      31.179  48.711  32.204  1.00  0.00           C  
ATOM    720  H   ILE A  68      34.326  48.442  32.216  1.00  0.00           H  
ATOM    721  N   ILE A  69      35.150  44.215  32.253  1.00  0.00           N  
ATOM    722  CA  ILE A  69      35.597  43.053  31.430  1.00  0.00           C  
ATOM    723  C   ILE A  69      34.529  41.936  31.483  1.00  0.00           C  
ATOM    724  O   ILE A  69      33.945  41.468  32.478  1.00  0.00           O  
ATOM    725  CB  ILE A  69      36.949  42.472  31.761  1.00  0.00           C  
ATOM    726  CG1 ILE A  69      38.014  43.637  32.008  1.00  0.00           C  
ATOM    727  CG2 ILE A  69      37.457  41.563  30.623  1.00  0.00           C  
ATOM    728  CD  ILE A  69      37.993  44.808  30.971  1.00  0.00           C  
ATOM    729  H   ILE A  69      35.339  44.147  33.225  1.00  0.00           H  
ATOM    730  N   MET A  70      34.261  41.293  30.343  1.00  0.00           N  
ATOM    731  CA  MET A  70      33.267  40.244  30.297  1.00  0.00           C  
ATOM    732  C   MET A  70      33.792  38.898  29.746  1.00  0.00           C  
ATOM    733  O   MET A  70      34.482  38.865  28.712  1.00  0.00           O  
ATOM    734  CB  MET A  70      32.004  40.766  29.591  1.00  0.00           C  
ATOM    735  CG  MET A  70      31.222  41.385  30.731  1.00  0.00           C  
ATOM    736  SD  MET A  70      29.707  42.157  30.084  1.00  0.00           S  
ATOM    737  CE  MET A  70      29.313  43.310  31.415  1.00  0.00           C  
ATOM    738  H   MET A  70      34.747  41.539  29.504  1.00  0.00           H  
ATOM    739  N   PRO A  71      33.302  37.722  30.219  1.00  0.00           N  
ATOM    740  CA  PRO A  71      33.724  36.374  29.766  1.00  0.00           C  
ATOM    741  C   PRO A  71      33.265  35.950  28.382  1.00  0.00           C  
ATOM    742  O   PRO A  71      34.011  35.316  27.647  1.00  0.00           O  
ATOM    743  CB  PRO A  71      33.070  35.431  30.725  1.00  0.00           C  
ATOM    744  CG  PRO A  71      32.828  36.299  31.955  1.00  0.00           C  
ATOM    745  CD  PRO A  71      32.578  37.696  31.489  1.00  0.00           C  
ATOM    746  N   GLU A  72      32.111  36.466  28.009  1.00  0.00           N  
ATOM    747  CA  GLU A  72      31.375  36.187  26.710  1.00  0.00           C  
ATOM    748  C   GLU A  72      30.290  37.199  26.403  1.00  0.00           C  
ATOM    749  O   GLU A  72      30.108  38.220  27.000  1.00  0.00           O  
ATOM    750  CB  GLU A  72      30.695  34.814  26.863  1.00  0.00           C  
ATOM    751  CG  GLU A  72      31.356  33.624  26.146  1.00  0.00           C  
ATOM    752  CD  GLU A  72      31.593  33.818  24.645  1.00  0.00           C  
ATOM    753  OE1 GLU A  72      32.462  33.115  24.064  1.00  0.00           O  
ATOM    754  OE2 GLU A  72      30.767  34.390  23.913  1.00  0.00           O1-
ATOM    755  H   GLU A  72      31.460  36.868  28.655  1.00  0.00           H  
ATOM    756  N   PHE A  73      29.756  37.002  25.226  1.00  0.00           N  
ATOM    757  CA  PHE A  73      28.571  37.683  24.749  1.00  0.00           C  
ATOM    758  C   PHE A  73      27.430  37.500  25.725  1.00  0.00           C  
ATOM    759  O   PHE A  73      27.197  36.369  26.187  1.00  0.00           O  
ATOM    760  CB  PHE A  73      28.228  37.083  23.372  1.00  0.00           C  
ATOM    761  CG  PHE A  73      27.126  37.815  22.505  1.00  0.00           C  
ATOM    762  CD1 PHE A  73      26.350  36.990  21.772  1.00  0.00           C  
ATOM    763  CD2 PHE A  73      27.176  39.155  22.129  1.00  0.00           C  
ATOM    764  CE1 PHE A  73      25.614  37.455  20.726  1.00  0.00           C  
ATOM    765  CE2 PHE A  73      26.528  39.610  21.027  1.00  0.00           C  
ATOM    766  CZ  PHE A  73      25.687  38.807  20.288  1.00  0.00           C  
ATOM    767  H   PHE A  73      30.089  36.284  24.616  1.00  0.00           H  
ATOM    768  HD1 PHE A  73      26.113  36.009  22.198  1.00  0.00           H  
ATOM    769  HD2 PHE A  73      27.855  39.868  22.593  1.00  0.00           H  
ATOM    770  HE1 PHE A  73      25.153  36.687  20.108  1.00  0.00           H  
ATOM    771  HE2 PHE A  73      26.664  40.651  20.717  1.00  0.00           H  
ATOM    772  HZ  PHE A  73      25.169  39.083  19.364  1.00  0.00           H  
ATOM    773  N   GLY A  74      26.794  38.671  25.970  1.00  0.00           N  
ATOM    774  CA  GLY A  74      25.692  38.846  26.920  1.00  0.00           C  
ATOM    775  C   GLY A  74      25.893  38.561  28.421  1.00  0.00           C  
ATOM    776  O   GLY A  74      24.930  38.368  29.204  1.00  0.00           O  
ATOM    777  H   GLY A  74      27.297  39.470  25.661  1.00  0.00           H  
ATOM    778  N   SER A  75      27.193  38.541  28.805  1.00  0.00           N  
ATOM    779  CA  SER A  75      27.657  38.410  30.190  1.00  0.00           C  
ATOM    780  C   SER A  75      27.196  39.633  31.072  1.00  0.00           C  
ATOM    781  O   SER A  75      27.105  40.759  30.595  1.00  0.00           O  
ATOM    782  CB  SER A  75      29.157  38.422  30.356  1.00  0.00           C  
ATOM    783  OG  SER A  75      29.791  37.292  29.769  1.00  0.00           O  
ATOM    784  H   SER A  75      27.919  38.522  28.118  1.00  0.00           H  
ATOM    785  HG  SER A  75      29.590  36.523  30.365  1.00  0.00           H  
ATOM    786  N   SER A  76      26.965  39.494  32.359  1.00  0.00           N  
ATOM    787  CA  SER A  76      26.528  40.619  33.233  1.00  0.00           C  
ATOM    788  C   SER A  76      26.427  40.068  34.686  1.00  0.00           C  
ATOM    789  O   SER A  76      26.876  38.957  34.975  1.00  0.00           O  
ATOM    790  CB  SER A  76      25.147  41.132  32.806  1.00  0.00           C  
ATOM    791  OG  SER A  76      24.218  40.028  32.969  1.00  0.00           O  
ATOM    792  H   SER A  76      27.024  38.606  32.830  1.00  0.00           H  
ATOM    793  HG  SER A  76      23.672  39.970  32.139  1.00  0.00           H  
ATOM    794  N   GLY A  77      26.042  40.919  35.617  1.00  0.00           N  
ATOM    795  CA  GLY A  77      25.792  40.415  36.939  1.00  0.00           C  
ATOM    796  C   GLY A  77      27.073  39.905  37.634  1.00  0.00           C  
ATOM    797  O   GLY A  77      28.141  40.535  37.509  1.00  0.00           O  
ATOM    798  H   GLY A  77      25.905  41.895  35.460  1.00  0.00           H  
ATOM    799  N   LYS A  78      26.992  38.684  38.078  1.00  0.00           N  
ATOM    800  CA  LYS A  78      28.058  37.859  38.710  1.00  0.00           C  
ATOM    801  C   LYS A  78      29.296  37.755  37.818  1.00  0.00           C  
ATOM    802  O   LYS A  78      30.416  38.132  38.160  1.00  0.00           O  
ATOM    803  CB  LYS A  78      27.539  36.393  39.076  1.00  0.00           C  
ATOM    804  CG  LYS A  78      26.232  36.333  39.850  1.00  0.00           C  
ATOM    805  CD  LYS A  78      26.495  36.291  41.397  1.00  0.00           C  
ATOM    806  CE  LYS A  78      25.193  36.272  42.169  1.00  0.00           C  
ATOM    807  NZ  LYS A  78      24.396  35.053  41.894  1.00  0.00           N1+
ATOM    808  H   LYS A  78      26.079  38.285  38.132  1.00  0.00           H  
ATOM    809  HZ1 LYS A  78      23.975  35.152  40.989  1.00  0.00           H  
ATOM    810  HZ2 LYS A  78      24.996  34.256  41.828  1.00  0.00           H  
ATOM    811  HZ3 LYS A  78      23.755  34.842  42.623  1.00  0.00           H  
ATOM    812  N   LYS A  79      29.028  37.411  36.556  1.00  0.00           N  
ATOM    813  CA  LYS A  79      30.007  37.185  35.507  1.00  0.00           C  
ATOM    814  C   LYS A  79      30.514  38.458  34.798  1.00  0.00           C  
ATOM    815  O   LYS A  79      30.452  38.568  33.595  1.00  0.00           O  
ATOM    816  CB  LYS A  79      29.587  36.138  34.434  1.00  0.00           C  
ATOM    817  CG  LYS A  79      30.098  34.768  34.929  1.00  0.00           C  
ATOM    818  CD  LYS A  79      31.568  34.440  35.021  1.00  0.00           C  
ATOM    819  CE  LYS A  79      31.983  33.057  35.553  1.00  0.00           C  
ATOM    820  NZ  LYS A  79      31.413  32.914  36.906  1.00  0.00           N1+
ATOM    821  H   LYS A  79      28.095  37.503  36.192  1.00  0.00           H  
ATOM    822  HZ1 LYS A  79      31.678  32.075  37.380  1.00  0.00           H  
ATOM    823  HZ2 LYS A  79      31.766  33.646  37.494  1.00  0.00           H  
ATOM    824  HZ3 LYS A  79      30.416  32.968  36.940  1.00  0.00           H  
ATOM    825  N   SER A  80      30.626  39.505  35.573  1.00  0.00           N  
ATOM    826  CA  SER A  80      31.245  40.791  35.137  1.00  0.00           C  
ATOM    827  C   SER A  80      32.360  41.286  36.117  1.00  0.00           C  
ATOM    828  O   SER A  80      32.316  40.979  37.307  1.00  0.00           O  
ATOM    829  CB  SER A  80      30.309  41.831  34.707  1.00  0.00           C  
ATOM    830  OG  SER A  80      29.446  42.266  35.800  1.00  0.00           O  
ATOM    831  H   SER A  80      30.304  39.385  36.516  1.00  0.00           H  
ATOM    832  HG  SER A  80      28.804  41.525  35.987  1.00  0.00           H  
ATOM    833  N   TYR A  81      33.487  41.546  35.470  1.00  0.00           N  
ATOM    834  CA  TYR A  81      34.745  41.833  36.227  1.00  0.00           C  
ATOM    835  C   TYR A  81      35.061  43.294  35.968  1.00  0.00           C  
ATOM    836  O   TYR A  81      35.166  43.702  34.830  1.00  0.00           O  
ATOM    837  CB  TYR A  81      35.877  41.027  35.720  1.00  0.00           C  
ATOM    838  CG  TYR A  81      35.537  39.550  35.521  1.00  0.00           C  
ATOM    839  CD1 TYR A  81      35.268  38.754  36.605  1.00  0.00           C  
ATOM    840  CD2 TYR A  81      35.536  39.070  34.204  1.00  0.00           C  
ATOM    841  CE1 TYR A  81      35.002  37.378  36.376  1.00  0.00           C  
ATOM    842  CE2 TYR A  81      35.378  37.690  34.047  1.00  0.00           C  
ATOM    843  CZ  TYR A  81      35.103  36.912  35.081  1.00  0.00           C  
ATOM    844  OH  TYR A  81      34.853  35.607  34.788  1.00  0.00           O  
ATOM    845  H   TYR A  81      33.649  41.411  34.490  1.00  0.00           H  
ATOM    846  HD1 TYR A  81      35.217  39.139  37.628  1.00  0.00           H  
ATOM    847  HD2 TYR A  81      35.524  39.660  33.300  1.00  0.00           H  
ATOM    848  HE1 TYR A  81      34.949  36.738  37.267  1.00  0.00           H  
ATOM    849  HE2 TYR A  81      35.667  37.360  33.044  1.00  0.00           H  
ATOM    850  HH  TYR A  81      34.865  35.158  35.677  1.00  0.00           H  
ATOM    851  N   ILE A  82      35.003  44.129  36.914  1.00  0.00           N  
ATOM    852  CA  ILE A  82      35.377  45.570  36.721  1.00  0.00           C  
ATOM    853  C   ILE A  82      36.855  45.806  37.112  1.00  0.00           C  
ATOM    854  O   ILE A  82      37.304  45.880  38.279  1.00  0.00           O  
ATOM    855  CB  ILE A  82      34.409  46.506  37.482  1.00  0.00           C  
ATOM    856  CG1 ILE A  82      32.945  46.125  37.266  1.00  0.00           C  
ATOM    857  CG2 ILE A  82      34.781  47.949  37.008  1.00  0.00           C  
ATOM    858  CD  ILE A  82      31.965  47.182  37.701  1.00  0.00           C  
ATOM    859  H   ILE A  82      34.811  43.957  37.888  1.00  0.00           H  
ATOM    860  N   ALA A  83      37.647  45.746  36.040  1.00  0.00           N  
ATOM    861  CA  ALA A  83      39.053  46.138  36.190  1.00  0.00           C  
ATOM    862  C   ALA A  83      39.255  47.648  36.479  1.00  0.00           C  
ATOM    863  O   ALA A  83      38.721  48.410  35.678  1.00  0.00           O  
ATOM    864  CB  ALA A  83      39.911  45.739  34.976  1.00  0.00           C  
ATOM    865  H   ALA A  83      37.292  45.712  35.105  1.00  0.00           H  
ATOM    866  N   THR A  84      39.967  47.968  37.557  1.00  0.00           N  
ATOM    867  CA  THR A  84      40.067  49.404  37.847  1.00  0.00           C  
ATOM    868  C   THR A  84      41.389  49.796  38.454  1.00  0.00           C  
ATOM    869  O   THR A  84      42.110  48.996  39.132  1.00  0.00           O  
ATOM    870  CB  THR A  84      38.866  49.806  38.705  1.00  0.00           C  
ATOM    871  CG2 THR A  84      38.863  49.187  40.124  1.00  0.00           C  
ATOM    872  OG1 THR A  84      38.775  51.238  38.749  1.00  0.00           O  
ATOM    873  H   THR A  84      40.259  47.248  38.194  1.00  0.00           H  
ATOM    874  HG1 THR A  84      38.707  51.455  37.772  1.00  0.00           H  
ATOM    875  N   GLN A  85      41.613  51.099  38.418  1.00  0.00           N  
ATOM    876  CA  GLN A  85      42.763  51.812  39.077  1.00  0.00           C  
ATOM    877  C   GLN A  85      42.607  51.802  40.635  1.00  0.00           C  
ATOM    878  O   GLN A  85      41.563  52.197  41.161  1.00  0.00           O  
ATOM    879  CB  GLN A  85      42.755  53.166  38.384  1.00  0.00           C  
ATOM    880  CG  GLN A  85      43.697  54.083  39.061  1.00  0.00           C  
ATOM    881  CD  GLN A  85      43.605  55.476  38.413  1.00  0.00           C  
ATOM    882  NE2 GLN A  85      42.948  56.365  39.182  1.00  0.00           N  
ATOM    883  OE1 GLN A  85      43.969  55.850  37.278  1.00  0.00           O  
ATOM    884  H   GLN A  85      40.949  51.670  37.935  1.00  0.00           H  
ATOM    885 1HE2 GLN A  85      42.705  56.115  40.123  1.00  0.00           H  
ATOM    886 2HE2 GLN A  85      42.475  57.094  38.689  1.00  0.00           H  
ATOM    887  N   GLY A  86      43.621  51.387  41.326  1.00  0.00           N  
ATOM    888  CA  GLY A  86      43.739  51.392  42.792  1.00  0.00           C  
ATOM    889  C   GLY A  86      43.533  52.803  43.377  1.00  0.00           C  
ATOM    890  O   GLY A  86      43.979  53.811  42.843  1.00  0.00           O  
ATOM    891  H   GLY A  86      44.201  50.678  40.907  1.00  0.00           H  
ATOM    892  N   CYS A  87      42.861  52.712  44.555  1.00  0.00           N  
ATOM    893  CA  CYS A  87      42.429  53.934  45.295  1.00  0.00           C  
ATOM    894  C   CYS A  87      43.545  54.898  45.696  1.00  0.00           C  
ATOM    895  O   CYS A  87      44.725  54.536  46.021  1.00  0.00           O  
ATOM    896  CB  CYS A  87      41.727  53.641  46.633  1.00  0.00           C  
ATOM    897  SG  CYS A  87      40.233  52.673  46.552  1.00  0.00           S  
ATOM    898  H   CYS A  87      42.557  51.853  44.972  1.00  0.00           H  
ATOM    899  HG  CYS A  87      41.032  51.618  46.381  1.00  0.00           H  
ATOM    900  N   LEU A  88      43.075  56.176  45.673  1.00  0.00           N  
ATOM    901  CA  LEU A  88      43.806  57.408  46.033  1.00  0.00           C  
ATOM    902  C   LEU A  88      43.117  58.179  47.080  1.00  0.00           C  
ATOM    903  O   LEU A  88      41.887  58.072  47.217  1.00  0.00           O  
ATOM    904  CB  LEU A  88      43.970  58.286  44.793  1.00  0.00           C  
ATOM    905  CG  LEU A  88      45.192  57.877  43.933  1.00  0.00           C  
ATOM    906  CD1 LEU A  88      44.865  58.135  42.453  1.00  0.00           C  
ATOM    907  CD2 LEU A  88      46.418  58.624  44.334  1.00  0.00           C  
ATOM    908  H   LEU A  88      42.138  56.319  45.347  1.00  0.00           H  
ATOM    909  N   GLN A  89      43.752  59.212  47.665  1.00  0.00           N  
ATOM    910  CA  GLN A  89      43.185  60.142  48.737  1.00  0.00           C  
ATOM    911  C   GLN A  89      41.865  60.855  48.278  1.00  0.00           C  
ATOM    912  O   GLN A  89      41.010  61.142  49.084  1.00  0.00           O  
ATOM    913  CB  GLN A  89      44.240  61.217  49.078  1.00  0.00           C  
ATOM    914  CG  GLN A  89      45.557  60.708  49.599  1.00  0.00           C  
ATOM    915  CD  GLN A  89      46.524  60.117  48.545  1.00  0.00           C  
ATOM    916  NE2 GLN A  89      47.690  59.829  49.079  1.00  0.00           N  
ATOM    917  OE1 GLN A  89      46.300  59.991  47.312  1.00  0.00           O  
ATOM    918  H   GLN A  89      44.642  59.550  47.344  1.00  0.00           H  
ATOM    919 1HE2 GLN A  89      47.819  59.984  50.057  1.00  0.00           H  
ATOM    920 2HE2 GLN A  89      48.450  59.386  48.587  1.00  0.00           H  
ATOM    921  N   ASN A  90      41.848  61.213  47.041  1.00  0.00           N  
ATOM    922  CA  ASN A  90      40.644  61.684  46.352  1.00  0.00           C  
ATOM    923  C   ASN A  90      39.638  60.555  46.019  1.00  0.00           C  
ATOM    924  O   ASN A  90      38.659  60.378  46.763  1.00  0.00           O  
ATOM    925  CB  ASN A  90      40.977  62.659  45.236  1.00  0.00           C  
ATOM    926  CG  ASN A  90      41.944  62.159  44.198  1.00  0.00           C  
ATOM    927  ND2 ASN A  90      41.955  62.881  43.177  1.00  0.00           N  
ATOM    928  OD1 ASN A  90      42.472  61.101  44.178  1.00  0.00           O  
ATOM    929  H   ASN A  90      42.673  61.010  46.505  1.00  0.00           H  
ATOM    930 1HD2 ASN A  90      41.438  63.729  43.234  1.00  0.00           H  
ATOM    931 2HD2 ASN A  90      42.313  62.493  42.321  1.00  0.00           H  
ATOM    932  N   THR A  91      40.062  59.699  45.056  1.00  0.00           N  
ATOM    933  CA  THR A  91      39.251  58.639  44.385  1.00  0.00           C  
ATOM    934  C   THR A  91      38.708  57.510  45.392  1.00  0.00           C  
ATOM    935  O   THR A  91      38.020  56.563  44.928  1.00  0.00           O  
ATOM    936  CB  THR A  91      40.034  57.840  43.322  1.00  0.00           C  
ATOM    937  CG2 THR A  91      40.592  58.828  42.249  1.00  0.00           C  
ATOM    938  OG1 THR A  91      41.114  57.097  43.900  1.00  0.00           O  
ATOM    939  H   THR A  91      41.046  59.698  44.831  1.00  0.00           H  
ATOM    940  HG1 THR A  91      41.453  56.538  43.143  1.00  0.00           H  
ATOM    941  N   VAL A  92      38.959  57.641  46.713  1.00  0.00           N  
ATOM    942  CA  VAL A  92      38.280  56.706  47.753  1.00  0.00           C  
ATOM    943  C   VAL A  92      36.766  56.713  47.576  1.00  0.00           C  
ATOM    944  O   VAL A  92      36.188  55.659  47.409  1.00  0.00           O  
ATOM    945  CB  VAL A  92      38.720  56.868  49.209  1.00  0.00           C  
ATOM    946  CG1 VAL A  92      40.063  56.181  49.383  1.00  0.00           C  
ATOM    947  CG2 VAL A  92      38.896  58.359  49.661  1.00  0.00           C  
ATOM    948  H   VAL A  92      39.737  58.153  47.066  1.00  0.00           H  
ATOM    949  N   ASN A  93      36.192  57.922  47.413  1.00  0.00           N  
ATOM    950  CA  ASN A  93      34.705  58.019  47.091  1.00  0.00           C  
ATOM    951  C   ASN A  93      34.429  57.269  45.795  1.00  0.00           C  
ATOM    952  O   ASN A  93      33.653  56.332  45.759  1.00  0.00           O  
ATOM    953  CB  ASN A  93      34.196  59.450  46.975  1.00  0.00           C  
ATOM    954  CG  ASN A  93      34.567  60.332  48.168  1.00  0.00           C  
ATOM    955  ND2 ASN A  93      34.320  61.558  48.071  1.00  0.00           N  
ATOM    956  OD1 ASN A  93      35.008  59.937  49.204  1.00  0.00           O  
ATOM    957  H   ASN A  93      36.560  58.781  47.775  1.00  0.00           H  
ATOM    958 1HD2 ASN A  93      34.041  61.980  47.213  1.00  0.00           H  
ATOM    959 2HD2 ASN A  93      34.588  62.181  48.810  1.00  0.00           H  
ATOM    960  N   ASP A  94      35.108  57.566  44.679  1.00  0.00           N  
ATOM    961  CA  ASP A  94      34.896  56.935  43.364  1.00  0.00           C  
ATOM    962  C   ASP A  94      34.927  55.381  43.250  1.00  0.00           C  
ATOM    963  O   ASP A  94      33.904  54.805  42.897  1.00  0.00           O  
ATOM    964  CB  ASP A  94      35.680  57.607  42.175  1.00  0.00           C  
ATOM    965  CG  ASP A  94      35.529  59.180  42.097  1.00  0.00           C  
ATOM    966  OD1 ASP A  94      35.965  59.822  43.064  1.00  0.00           O  
ATOM    967  OD2 ASP A  94      35.003  59.664  41.045  1.00  0.00           O1-
ATOM    968  H   ASP A  94      35.646  58.406  44.616  1.00  0.00           H  
ATOM    969  N   PHE A  95      35.813  54.757  44.009  1.00  0.00           N  
ATOM    970  CA  PHE A  95      35.870  53.300  44.371  1.00  0.00           C  
ATOM    971  C   PHE A  95      34.436  52.944  44.944  1.00  0.00           C  
ATOM    972  O   PHE A  95      33.797  52.103  44.382  1.00  0.00           O  
ATOM    973  CB  PHE A  95      37.134  52.983  45.190  1.00  0.00           C  
ATOM    974  CG  PHE A  95      37.311  51.476  45.334  1.00  0.00           C  
ATOM    975  CD1 PHE A  95      37.912  50.676  44.395  1.00  0.00           C  
ATOM    976  CD2 PHE A  95      36.773  50.865  46.401  1.00  0.00           C  
ATOM    977  CE1 PHE A  95      37.829  49.280  44.384  1.00  0.00           C  
ATOM    978  CE2 PHE A  95      36.686  49.450  46.441  1.00  0.00           C  
ATOM    979  CZ  PHE A  95      37.240  48.683  45.484  1.00  0.00           C  
ATOM    980  H   PHE A  95      36.480  55.337  44.468  1.00  0.00           H  
ATOM    981  HD1 PHE A  95      38.729  51.097  43.815  1.00  0.00           H  
ATOM    982  HD2 PHE A  95      36.454  51.529  47.213  1.00  0.00           H  
ATOM    983  HE1 PHE A  95      38.416  48.815  43.594  1.00  0.00           H  
ATOM    984  HE2 PHE A  95      35.959  49.024  47.124  1.00  0.00           H  
ATOM    985  HZ  PHE A  95      36.843  47.668  45.493  1.00  0.00           H  
ATOM    986  N   TRP A  96      34.215  53.312  46.212  1.00  0.00           N  
ATOM    987  CA  TRP A  96      33.004  52.939  46.880  1.00  0.00           C  
ATOM    988  C   TRP A  96      31.739  53.390  46.156  1.00  0.00           C  
ATOM    989  O   TRP A  96      30.876  52.498  45.994  1.00  0.00           O  
ATOM    990  CB  TRP A  96      32.964  53.357  48.352  1.00  0.00           C  
ATOM    991  CG  TRP A  96      33.914  52.536  49.315  1.00  0.00           C  
ATOM    992  CD1 TRP A  96      35.000  52.938  50.020  1.00  0.00           C  
ATOM    993  CD2 TRP A  96      33.639  51.268  49.775  1.00  0.00           C  
ATOM    994  CE2 TRP A  96      34.544  50.989  50.851  1.00  0.00           C  
ATOM    995  CE3 TRP A  96      32.652  50.385  49.471  1.00  0.00           C  
ATOM    996  NE1 TRP A  96      35.335  52.039  50.892  1.00  0.00           N  
ATOM    997  CZ2 TRP A  96      34.393  49.828  51.648  1.00  0.00           C  
ATOM    998  CZ3 TRP A  96      32.506  49.276  50.297  1.00  0.00           C  
ATOM    999  CH2 TRP A  96      33.354  48.959  51.359  1.00  0.00           C  
ATOM   1000  H   TRP A  96      34.920  53.589  46.880  1.00  0.00           H  
ATOM   1001  HD1 TRP A  96      35.357  53.969  50.054  1.00  0.00           H  
ATOM   1002  HE1 TRP A  96      36.128  52.146  51.490  1.00  0.00           H  
ATOM   1003  HE3 TRP A  96      31.898  50.736  48.762  1.00  0.00           H  
ATOM   1004  HZ2 TRP A  96      35.098  49.584  52.447  1.00  0.00           H  
ATOM   1005  HZ3 TRP A  96      31.689  48.619  49.982  1.00  0.00           H  
ATOM   1006  HH2 TRP A  96      33.060  48.221  52.111  1.00  0.00           H  
ATOM   1007  N   ARG A  97      31.657  54.573  45.515  1.00  0.00           N  
ATOM   1008  CA  ARG A  97      30.593  54.915  44.579  1.00  0.00           C  
ATOM   1009  C   ARG A  97      30.403  53.929  43.447  1.00  0.00           C  
ATOM   1010  O   ARG A  97      29.293  53.581  43.032  1.00  0.00           O  
ATOM   1011  CB  ARG A  97      30.695  56.352  44.146  1.00  0.00           C  
ATOM   1012  CG  ARG A  97      30.010  57.343  45.114  1.00  0.00           C  
ATOM   1013  CD  ARG A  97      30.079  58.732  44.565  1.00  0.00           C  
ATOM   1014  NE  ARG A  97      29.531  58.891  43.195  1.00  0.00           N  
ATOM   1015  CZ  ARG A  97      30.054  59.470  42.120  1.00  0.00           C  
ATOM   1016  NH1 ARG A  97      31.266  59.871  42.133  1.00  0.00           N1+
ATOM   1017  NH2 ARG A  97      29.245  59.927  41.161  1.00  0.00           N  
ATOM   1018  H   ARG A  97      32.355  55.271  45.687  1.00  0.00           H  
ATOM   1019  HE  ARG A  97      28.644  58.442  43.109  1.00  0.00           H  
ATOM   1020 1HH1 ARG A  97      31.877  59.796  42.933  1.00  0.00           H  
ATOM   1021 2HH1 ARG A  97      31.807  60.014  41.304  1.00  0.00           H  
ATOM   1022 1HH2 ARG A  97      28.261  59.751  41.212  1.00  0.00           H  
ATOM   1023 2HH2 ARG A  97      29.554  60.351  40.308  1.00  0.00           H  
ATOM   1024  N   MET A  98      31.522  53.554  42.874  1.00  0.00           N  
ATOM   1025  CA  MET A  98      31.525  52.546  41.828  1.00  0.00           C  
ATOM   1026  C   MET A  98      31.107  51.116  42.255  1.00  0.00           C  
ATOM   1027  O   MET A  98      30.104  50.637  41.687  1.00  0.00           O  
ATOM   1028  CB  MET A  98      32.884  52.424  41.157  1.00  0.00           C  
ATOM   1029  CG  MET A  98      32.940  51.340  40.010  1.00  0.00           C  
ATOM   1030  SD  MET A  98      34.488  51.258  39.113  1.00  0.00           S  
ATOM   1031  CE  MET A  98      35.608  51.572  40.471  1.00  0.00           C  
ATOM   1032  H   MET A  98      32.437  53.956  42.980  1.00  0.00           H  
ATOM   1033  N   VAL A  99      31.607  50.661  43.418  1.00  0.00           N  
ATOM   1034  CA  VAL A  99      31.091  49.468  44.155  1.00  0.00           C  
ATOM   1035  C   VAL A  99      29.640  49.619  44.490  1.00  0.00           C  
ATOM   1036  O   VAL A  99      28.815  48.739  44.194  1.00  0.00           O  
ATOM   1037  CB  VAL A  99      31.967  49.242  45.462  1.00  0.00           C  
ATOM   1038  CG1 VAL A  99      31.354  48.272  46.378  1.00  0.00           C  
ATOM   1039  CG2 VAL A  99      33.268  48.555  45.108  1.00  0.00           C  
ATOM   1040  H   VAL A  99      32.285  51.194  43.929  1.00  0.00           H  
ATOM   1041  N   PHE A 100      29.213  50.823  44.888  1.00  0.00           N  
ATOM   1042  CA  PHE A 100      27.829  51.162  45.121  1.00  0.00           C  
ATOM   1043  C   PHE A 100      26.932  51.155  43.905  1.00  0.00           C  
ATOM   1044  O   PHE A 100      26.004  50.351  43.965  1.00  0.00           O  
ATOM   1045  CB  PHE A 100      27.732  52.454  45.983  1.00  0.00           C  
ATOM   1046  CG  PHE A 100      26.308  52.686  46.544  1.00  0.00           C  
ATOM   1047  CD1 PHE A 100      26.146  52.376  47.892  1.00  0.00           C  
ATOM   1048  CD2 PHE A 100      25.284  53.291  45.805  1.00  0.00           C  
ATOM   1049  CE1 PHE A 100      24.907  52.735  48.464  1.00  0.00           C  
ATOM   1050  CE2 PHE A 100      24.048  53.629  46.358  1.00  0.00           C  
ATOM   1051  CZ  PHE A 100      23.868  53.297  47.709  1.00  0.00           C  
ATOM   1052  H   PHE A 100      29.845  51.516  45.236  1.00  0.00           H  
ATOM   1053  HD1 PHE A 100      26.850  51.815  48.512  1.00  0.00           H  
ATOM   1054  HD2 PHE A 100      25.560  53.473  44.764  1.00  0.00           H  
ATOM   1055  HE1 PHE A 100      24.777  52.706  49.549  1.00  0.00           H  
ATOM   1056  HE2 PHE A 100      23.241  54.077  45.780  1.00  0.00           H  
ATOM   1057  HZ  PHE A 100      22.896  53.296  48.204  1.00  0.00           H  
ATOM   1058  N   GLN A 101      27.394  51.754  42.753  1.00  0.00           N  
ATOM   1059  CA  GLN A 101      26.585  51.922  41.544  1.00  0.00           C  
ATOM   1060  C   GLN A 101      26.397  50.524  40.868  1.00  0.00           C  
ATOM   1061  O   GLN A 101      25.257  50.148  40.657  1.00  0.00           O  
ATOM   1062  CB  GLN A 101      27.221  52.839  40.447  1.00  0.00           C  
ATOM   1063  CG  GLN A 101      26.355  53.028  39.201  1.00  0.00           C  
ATOM   1064  CD  GLN A 101      27.017  53.785  38.018  1.00  0.00           C  
ATOM   1065  NE2 GLN A 101      27.656  53.081  37.093  1.00  0.00           N  
ATOM   1066  OE1 GLN A 101      26.653  54.953  37.881  1.00  0.00           O  
ATOM   1067  H   GLN A 101      28.220  52.314  42.770  1.00  0.00           H  
ATOM   1068 1HE2 GLN A 101      27.632  52.078  37.113  1.00  0.00           H  
ATOM   1069 2HE2 GLN A 101      28.053  53.570  36.322  1.00  0.00           H  
ATOM   1070  N   GLU A 102      27.442  49.767  40.737  1.00  0.00           N  
ATOM   1071  CA  GLU A 102      27.226  48.485  40.029  1.00  0.00           C  
ATOM   1072  C   GLU A 102      26.863  47.276  40.875  1.00  0.00           C  
ATOM   1073  O   GLU A 102      26.533  46.256  40.326  1.00  0.00           O  
ATOM   1074  CB  GLU A 102      28.497  48.164  39.172  1.00  0.00           C  
ATOM   1075  CG  GLU A 102      28.741  49.096  38.014  1.00  0.00           C  
ATOM   1076  CD  GLU A 102      27.602  49.224  37.042  1.00  0.00           C  
ATOM   1077  OE1 GLU A 102      27.096  48.152  36.609  1.00  0.00           O  
ATOM   1078  OE2 GLU A 102      27.351  50.317  36.538  1.00  0.00           O1-
ATOM   1079  H   GLU A 102      28.377  50.035  40.977  1.00  0.00           H  
ATOM   1080  N   ASN A 103      26.431  47.684  42.106  1.00  0.00           N  
ATOM   1081  CA  ASN A 103      25.814  46.829  43.179  1.00  0.00           C  
ATOM   1082  C   ASN A 103      26.707  45.620  43.528  1.00  0.00           C  
ATOM   1083  O   ASN A 103      26.182  44.521  43.690  1.00  0.00           O  
ATOM   1084  CB  ASN A 103      24.382  46.400  42.892  1.00  0.00           C  
ATOM   1085  CG  ASN A 103      23.528  47.671  42.748  1.00  0.00           C  
ATOM   1086  ND2 ASN A 103      23.015  47.830  41.557  1.00  0.00           N  
ATOM   1087  OD1 ASN A 103      23.104  48.295  43.700  1.00  0.00           O  
ATOM   1088  H   ASN A 103      26.363  48.659  42.295  1.00  0.00           H  
ATOM   1089 1HD2 ASN A 103      23.204  47.190  40.814  1.00  0.00           H  
ATOM   1090 2HD2 ASN A 103      22.359  48.550  41.308  1.00  0.00           H  
ATOM   1091  N   SER A 104      28.006  45.969  43.778  1.00  0.00           N  
ATOM   1092  CA  SER A 104      29.111  45.072  44.149  1.00  0.00           C  
ATOM   1093  C   SER A 104      29.085  44.795  45.617  1.00  0.00           C  
ATOM   1094  O   SER A 104      29.037  45.738  46.368  1.00  0.00           O  
ATOM   1095  CB  SER A 104      30.491  45.436  43.810  1.00  0.00           C  
ATOM   1096  OG  SER A 104      31.322  44.221  43.883  1.00  0.00           O  
ATOM   1097  H   SER A 104      28.218  46.895  44.088  1.00  0.00           H  
ATOM   1098  HG  SER A 104      31.081  43.611  43.132  1.00  0.00           H  
ATOM   1099  N   ARG A 105      28.986  43.530  46.013  1.00  0.00           N  
ATOM   1100  CA  ARG A 105      28.914  43.043  47.422  1.00  0.00           C  
ATOM   1101  C   ARG A 105      30.188  42.307  48.036  1.00  0.00           C  
ATOM   1102  O   ARG A 105      30.452  42.336  49.219  1.00  0.00           O  
ATOM   1103  CB  ARG A 105      27.774  42.074  47.716  1.00  0.00           C  
ATOM   1104  CG  ARG A 105      26.382  42.632  47.850  1.00  0.00           C  
ATOM   1105  CD  ARG A 105      26.099  43.543  49.022  1.00  0.00           C  
ATOM   1106  NE  ARG A 105      24.710  44.045  48.967  1.00  0.00           N  
ATOM   1107  CZ  ARG A 105      23.784  43.972  49.914  1.00  0.00           C  
ATOM   1108  NH1 ARG A 105      24.090  43.450  51.054  1.00  0.00           N1+
ATOM   1109  NH2 ARG A 105      22.703  44.638  49.820  1.00  0.00           N  
ATOM   1110  H   ARG A 105      28.997  42.815  45.307  1.00  0.00           H  
ATOM   1111  HE  ARG A 105      24.405  44.332  48.057  1.00  0.00           H  
ATOM   1112 1HH1 ARG A 105      25.034  43.307  51.349  1.00  0.00           H  
ATOM   1113 2HH1 ARG A 105      23.459  43.057  51.729  1.00  0.00           H  
ATOM   1114 1HH2 ARG A 105      22.467  45.251  49.072  1.00  0.00           H  
ATOM   1115 2HH2 ARG A 105      22.015  44.623  50.555  1.00  0.00           H  
ATOM   1116  N   VAL A 106      30.873  41.580  47.138  1.00  0.00           N  
ATOM   1117  CA  VAL A 106      32.072  40.818  47.527  1.00  0.00           C  
ATOM   1118  C   VAL A 106      33.228  41.530  46.992  1.00  0.00           C  
ATOM   1119  O   VAL A 106      33.362  41.596  45.765  1.00  0.00           O  
ATOM   1120  CB  VAL A 106      32.008  39.355  47.136  1.00  0.00           C  
ATOM   1121  CG1 VAL A 106      33.003  38.598  48.012  1.00  0.00           C  
ATOM   1122  CG2 VAL A 106      30.539  38.812  47.328  1.00  0.00           C  
ATOM   1123  H   VAL A 106      30.752  41.658  46.151  1.00  0.00           H  
ATOM   1124  N   ILE A 107      33.980  42.202  47.792  1.00  0.00           N  
ATOM   1125  CA  ILE A 107      35.202  42.929  47.482  1.00  0.00           C  
ATOM   1126  C   ILE A 107      36.491  42.081  47.587  1.00  0.00           C  
ATOM   1127  O   ILE A 107      36.814  41.507  48.607  1.00  0.00           O  
ATOM   1128  CB  ILE A 107      35.115  44.300  48.219  1.00  0.00           C  
ATOM   1129  CG1 ILE A 107      34.087  45.239  47.489  1.00  0.00           C  
ATOM   1130  CG2 ILE A 107      36.499  44.910  48.332  1.00  0.00           C  
ATOM   1131  CD  ILE A 107      34.177  46.680  48.040  1.00  0.00           C  
ATOM   1132  H   ILE A 107      33.781  42.090  48.765  1.00  0.00           H  
ATOM   1133  N   VAL A 108      37.317  42.270  46.594  1.00  0.00           N  
ATOM   1134  CA  VAL A 108      38.654  41.626  46.516  1.00  0.00           C  
ATOM   1135  C   VAL A 108      39.763  42.614  46.746  1.00  0.00           C  
ATOM   1136  O   VAL A 108      40.098  43.393  45.829  1.00  0.00           O  
ATOM   1137  CB  VAL A 108      38.601  40.827  45.266  1.00  0.00           C  
ATOM   1138  CG1 VAL A 108      38.581  41.525  43.947  1.00  0.00           C  
ATOM   1139  CG2 VAL A 108      39.754  39.795  45.248  1.00  0.00           C  
ATOM   1140  H   VAL A 108      37.195  42.961  45.884  1.00  0.00           H  
ATOM   1141  N   MET A 109      40.403  42.321  47.903  1.00  0.00           N  
ATOM   1142  CA  MET A 109      41.656  42.961  48.326  1.00  0.00           C  
ATOM   1143  C   MET A 109      42.725  41.891  48.095  1.00  0.00           C  
ATOM   1144  O   MET A 109      43.027  41.190  49.011  1.00  0.00           O  
ATOM   1145  CB  MET A 109      41.475  43.450  49.797  1.00  0.00           C  
ATOM   1146  CG  MET A 109      42.540  44.467  50.159  1.00  0.00           C  
ATOM   1147  SD  MET A 109      42.642  46.009  49.160  1.00  0.00           S  
ATOM   1148  CE  MET A 109      43.925  46.869  50.074  1.00  0.00           C  
ATOM   1149  H   MET A 109      40.109  41.505  48.398  1.00  0.00           H  
ATOM   1150  N   THR A 110      43.369  41.878  46.902  1.00  0.00           N  
ATOM   1151  CA  THR A 110      44.576  41.098  46.599  1.00  0.00           C  
ATOM   1152  C   THR A 110      45.916  41.919  46.908  1.00  0.00           C  
ATOM   1153  O   THR A 110      47.065  41.369  46.792  1.00  0.00           O  
ATOM   1154  CB  THR A 110      44.528  40.577  45.137  1.00  0.00           C  
ATOM   1155  CG2 THR A 110      43.779  39.230  45.114  1.00  0.00           C  
ATOM   1156  OG1 THR A 110      43.934  41.532  44.283  1.00  0.00           O  
ATOM   1157  H   THR A 110      43.082  42.381  46.082  1.00  0.00           H  
ATOM   1158  HG1 THR A 110      43.653  41.086  43.438  1.00  0.00           H  
ATOM   1159  N   THR A 111      45.761  43.274  46.658  1.00  0.00           N  
ATOM   1160  CA  THR A 111      46.728  44.310  47.098  1.00  0.00           C  
ATOM   1161  C   THR A 111      46.638  44.400  48.647  1.00  0.00           C  
ATOM   1162  O   THR A 111      45.558  44.498  49.227  1.00  0.00           O  
ATOM   1163  CB  THR A 111      46.349  45.667  46.594  1.00  0.00           C  
ATOM   1164  CG2 THR A 111      47.236  46.860  46.933  1.00  0.00           C  
ATOM   1165  OG1 THR A 111      46.137  45.590  45.218  1.00  0.00           O  
ATOM   1166  H   THR A 111      45.011  43.609  46.090  1.00  0.00           H  
ATOM   1167  HG1 THR A 111      45.304  45.133  44.907  1.00  0.00           H  
ATOM   1168  N   LYS A 112      47.760  44.605  49.337  1.00  0.00           N  
ATOM   1169  CA  LYS A 112      47.724  45.102  50.736  1.00  0.00           C  
ATOM   1170  C   LYS A 112      47.362  46.564  50.989  1.00  0.00           C  
ATOM   1171  O   LYS A 112      47.563  47.354  50.051  1.00  0.00           O  
ATOM   1172  CB  LYS A 112      49.149  44.829  51.240  1.00  0.00           C  
ATOM   1173  CG  LYS A 112      49.434  43.337  51.365  1.00  0.00           C  
ATOM   1174  CD  LYS A 112      50.833  43.052  51.902  1.00  0.00           C  
ATOM   1175  CE  LYS A 112      51.056  41.592  52.061  1.00  0.00           C  
ATOM   1176  NZ  LYS A 112      51.088  40.786  50.844  1.00  0.00           N1+
ATOM   1177  H   LYS A 112      48.661  44.507  48.921  1.00  0.00           H  
ATOM   1178  HZ1 LYS A 112      51.537  39.900  50.894  1.00  0.00           H  
ATOM   1179  HZ2 LYS A 112      50.128  40.636  50.612  1.00  0.00           H  
ATOM   1180  HZ3 LYS A 112      51.547  41.294  50.118  1.00  0.00           H  
ATOM   1181  N   GLU A 113      47.256  47.027  52.214  1.00  0.00           N  
ATOM   1182  CA  GLU A 113      46.947  48.430  52.646  1.00  0.00           C  
ATOM   1183  C   GLU A 113      47.944  49.469  52.331  1.00  0.00           C  
ATOM   1184  O   GLU A 113      47.572  50.502  51.738  1.00  0.00           O  
ATOM   1185  CB  GLU A 113      46.608  48.534  54.133  1.00  0.00           C  
ATOM   1186  CG  GLU A 113      45.676  47.453  54.807  1.00  0.00           C  
ATOM   1187  CD  GLU A 113      46.429  46.196  55.229  1.00  0.00           C  
ATOM   1188  OE1 GLU A 113      47.041  45.552  54.444  1.00  0.00           O  
ATOM   1189  OE2 GLU A 113      46.315  45.889  56.423  1.00  0.00           O1-
ATOM   1190  H   GLU A 113      47.145  46.355  52.950  1.00  0.00           H  
ATOM   1191  N   VAL A 114      49.211  49.216  52.545  1.00  0.00           N  
ATOM   1192  CA  VAL A 114      50.365  50.171  52.402  1.00  0.00           C  
ATOM   1193  C   VAL A 114      51.519  49.246  51.837  1.00  0.00           C  
ATOM   1194  O   VAL A 114      52.435  48.725  52.520  1.00  0.00           O  
ATOM   1195  CB  VAL A 114      50.834  50.788  53.738  1.00  0.00           C  
ATOM   1196  CG1 VAL A 114      51.915  51.861  53.515  1.00  0.00           C  
ATOM   1197  CG2 VAL A 114      49.633  51.478  54.455  1.00  0.00           C  
ATOM   1198  H   VAL A 114      49.318  48.367  53.061  1.00  0.00           H  
ATOM   1199  N   GLU A 115      51.456  49.020  50.556  1.00  0.00           N  
ATOM   1200  CA  GLU A 115      52.197  47.873  49.881  1.00  0.00           C  
ATOM   1201  C   GLU A 115      53.739  48.078  49.897  1.00  0.00           C  
ATOM   1202  O   GLU A 115      54.098  48.921  48.995  1.00  0.00           O  
ATOM   1203  CB  GLU A 115      51.532  47.752  48.471  1.00  0.00           C  
ATOM   1204  CG  GLU A 115      51.976  46.405  47.926  1.00  0.00           C  
ATOM   1205  CD  GLU A 115      51.467  44.997  48.519  1.00  0.00           C  
ATOM   1206  OE1 GLU A 115      50.490  44.394  48.054  1.00  0.00           O  
ATOM   1207  OE2 GLU A 115      52.189  44.476  49.417  1.00  0.00           O1-
ATOM   1208  H   GLU A 115      50.812  49.573  50.032  1.00  0.00           H  
ATOM   1209  N   ARG A 116      54.448  47.659  50.943  1.00  0.00           N  
ATOM   1210  CA  ARG A 116      55.813  48.132  51.333  1.00  0.00           C  
ATOM   1211  C   ARG A 116      56.025  49.588  51.041  1.00  0.00           C  
ATOM   1212  O   ARG A 116      56.497  49.877  49.981  1.00  0.00           O  
ATOM   1213  CB  ARG A 116      56.859  47.111  50.781  1.00  0.00           C  
ATOM   1214  CG  ARG A 116      58.242  47.544  51.081  1.00  0.00           C  
ATOM   1215  CD  ARG A 116      59.295  46.614  50.504  1.00  0.00           C  
ATOM   1216  NE  ARG A 116      59.264  46.641  49.040  1.00  0.00           N  
ATOM   1217  CZ  ARG A 116      59.506  45.621  48.187  1.00  0.00           C  
ATOM   1218  NH1 ARG A 116      59.985  44.500  48.705  1.00  0.00           N1+
ATOM   1219  NH2 ARG A 116      59.302  45.679  46.886  1.00  0.00           N  
ATOM   1220  H   ARG A 116      54.073  47.019  51.607  1.00  0.00           H  
ATOM   1221  HE  ARG A 116      59.168  47.557  48.662  1.00  0.00           H  
ATOM   1222 1HH1 ARG A 116      60.413  44.574  49.613  1.00  0.00           H  
ATOM   1223 2HH1 ARG A 116      60.322  43.763  48.115  1.00  0.00           H  
ATOM   1224 1HH2 ARG A 116      59.115  46.507  46.357  1.00  0.00           H  
ATOM   1225 2HH2 ARG A 116      59.399  44.820  46.379  1.00  0.00           H  
ATOM   1226  N   GLY A 117      55.517  50.480  51.899  1.00  0.00           N  
ATOM   1227  CA  GLY A 117      55.249  51.966  51.854  1.00  0.00           C  
ATOM   1228  C   GLY A 117      54.324  52.648  50.834  1.00  0.00           C  
ATOM   1229  O   GLY A 117      53.513  53.486  51.235  1.00  0.00           O  
ATOM   1230  H   GLY A 117      55.395  50.053  52.798  1.00  0.00           H  
ATOM   1231  N   LYS A 118      54.338  51.953  49.705  1.00  0.00           N  
ATOM   1232  CA  LYS A 118      53.608  52.425  48.488  1.00  0.00           C  
ATOM   1233  C   LYS A 118      52.074  52.528  48.611  1.00  0.00           C  
ATOM   1234  O   LYS A 118      51.410  51.519  48.699  1.00  0.00           O  
ATOM   1235  CB  LYS A 118      53.984  51.605  47.256  1.00  0.00           C  
ATOM   1236  CG  LYS A 118      55.445  51.723  46.730  1.00  0.00           C  
ATOM   1237  CD  LYS A 118      56.146  50.373  46.607  1.00  0.00           C  
ATOM   1238  CE  LYS A 118      55.305  49.407  45.844  1.00  0.00           C  
ATOM   1239  NZ  LYS A 118      56.220  48.321  45.424  1.00  0.00           N1+
ATOM   1240  H   LYS A 118      54.645  51.005  49.648  1.00  0.00           H  
ATOM   1241  HZ1 LYS A 118      57.031  48.736  45.016  1.00  0.00           H  
ATOM   1242  HZ2 LYS A 118      56.538  47.904  46.279  1.00  0.00           H  
ATOM   1243  HZ3 LYS A 118      55.838  47.685  44.765  1.00  0.00           H  
ATOM   1244  N   SER A 119      51.588  53.769  48.450  1.00  0.00           N  
ATOM   1245  CA  SER A 119      50.127  54.211  48.414  1.00  0.00           C  
ATOM   1246  C   SER A 119      49.328  53.573  47.224  1.00  0.00           C  
ATOM   1247  O   SER A 119      48.445  54.212  46.655  1.00  0.00           O  
ATOM   1248  CB  SER A 119      50.025  55.744  48.494  1.00  0.00           C  
ATOM   1249  OG  SER A 119      50.880  56.266  49.554  1.00  0.00           O  
ATOM   1250  H   SER A 119      52.269  54.490  48.452  1.00  0.00           H  
ATOM   1251  HG  SER A 119      50.651  57.236  49.625  1.00  0.00           H  
ATOM   1252  N   LYS A 120      49.543  52.261  46.906  1.00  0.00           N  
ATOM   1253  CA  LYS A 120      48.915  51.577  45.755  1.00  0.00           C  
ATOM   1254  C   LYS A 120      47.424  51.559  45.688  1.00  0.00           C  
ATOM   1255  O   LYS A 120      46.874  52.279  44.870  1.00  0.00           O  
ATOM   1256  CB  LYS A 120      49.423  50.152  45.740  1.00  0.00           C  
ATOM   1257  CG  LYS A 120      50.441  49.981  44.646  1.00  0.00           C  
ATOM   1258  CD  LYS A 120      50.917  48.491  44.626  1.00  0.00           C  
ATOM   1259  CE  LYS A 120      51.982  48.298  43.569  1.00  0.00           C  
ATOM   1260  NZ  LYS A 120      52.015  46.878  43.208  1.00  0.00           N1+
ATOM   1261  H   LYS A 120      50.269  51.748  47.382  1.00  0.00           H  
ATOM   1262  HZ1 LYS A 120      51.083  46.601  42.978  1.00  0.00           H  
ATOM   1263  HZ2 LYS A 120      52.634  46.711  42.435  1.00  0.00           H  
ATOM   1264  HZ3 LYS A 120      52.260  46.287  43.985  1.00  0.00           H  
ATOM   1265  N   CYS A 121      46.736  51.149  46.759  1.00  0.00           N  
ATOM   1266  CA  CYS A 121      45.321  51.233  47.054  1.00  0.00           C  
ATOM   1267  C   CYS A 121      45.138  51.781  48.472  1.00  0.00           C  
ATOM   1268  O   CYS A 121      45.282  50.989  49.414  1.00  0.00           O  
ATOM   1269  CB  CYS A 121      44.711  49.814  47.003  1.00  0.00           C  
ATOM   1270  SG  CYS A 121      44.865  48.933  45.409  1.00  0.00           S  
ATOM   1271  H   CYS A 121      47.332  50.767  47.471  1.00  0.00           H  
ATOM   1272  HG  CYS A 121      43.684  48.315  45.411  1.00  0.00           H  
ATOM   1273  N   VAL A 122      45.037  53.114  48.600  1.00  0.00           N  
ATOM   1274  CA  VAL A 122      44.929  53.851  49.885  1.00  0.00           C  
ATOM   1275  C   VAL A 122      43.863  53.138  50.645  1.00  0.00           C  
ATOM   1276  O   VAL A 122      42.684  52.992  50.218  1.00  0.00           O  
ATOM   1277  CB  VAL A 122      44.858  55.329  49.634  1.00  0.00           C  
ATOM   1278  CG1 VAL A 122      44.080  56.067  50.649  1.00  0.00           C  
ATOM   1279  CG2 VAL A 122      46.280  55.866  49.476  1.00  0.00           C  
ATOM   1280  H   VAL A 122      45.181  53.771  47.862  1.00  0.00           H  
ATOM   1281  N   LYS A 123      44.130  52.713  51.855  1.00  0.00           N  
ATOM   1282  CA  LYS A 123      43.198  51.868  52.670  1.00  0.00           C  
ATOM   1283  C   LYS A 123      41.779  52.395  52.919  1.00  0.00           C  
ATOM   1284  O   LYS A 123      41.491  53.254  53.691  1.00  0.00           O  
ATOM   1285  CB  LYS A 123      43.891  51.484  53.957  1.00  0.00           C  
ATOM   1286  CG  LYS A 123      43.074  50.714  55.062  1.00  0.00           C  
ATOM   1287  CD  LYS A 123      43.801  50.618  56.375  1.00  0.00           C  
ATOM   1288  CE  LYS A 123      42.985  49.909  57.477  1.00  0.00           C  
ATOM   1289  NZ  LYS A 123      43.725  49.904  58.736  1.00  0.00           N1+
ATOM   1290  H   LYS A 123      45.092  52.793  52.121  1.00  0.00           H  
ATOM   1291  HZ1 LYS A 123      44.544  49.385  58.473  1.00  0.00           H  
ATOM   1292  HZ2 LYS A 123      43.988  50.761  59.186  1.00  0.00           H  
ATOM   1293  HZ3 LYS A 123      43.363  49.246  59.400  1.00  0.00           H  
ATOM   1294  N   TYR A 124      40.908  51.996  51.996  1.00  0.00           N  
ATOM   1295  CA  TYR A 124      39.449  52.305  51.884  1.00  0.00           C  
ATOM   1296  C   TYR A 124      38.504  51.595  52.886  1.00  0.00           C  
ATOM   1297  O   TYR A 124      37.369  51.285  52.482  1.00  0.00           O  
ATOM   1298  CB  TYR A 124      39.165  52.245  50.393  1.00  0.00           C  
ATOM   1299  CG  TYR A 124      39.284  50.752  49.838  1.00  0.00           C  
ATOM   1300  CD1 TYR A 124      40.461  50.282  49.204  1.00  0.00           C  
ATOM   1301  CD2 TYR A 124      38.252  49.763  49.933  1.00  0.00           C  
ATOM   1302  CE1 TYR A 124      40.648  48.995  48.837  1.00  0.00           C  
ATOM   1303  CE2 TYR A 124      38.384  48.494  49.419  1.00  0.00           C  
ATOM   1304  CZ  TYR A 124      39.635  48.019  48.931  1.00  0.00           C  
ATOM   1305  OH  TYR A 124      39.889  46.687  48.811  1.00  0.00           O  
ATOM   1306  H   TYR A 124      41.327  51.518  51.230  1.00  0.00           H  
ATOM   1307  HD1 TYR A 124      41.304  50.938  48.965  1.00  0.00           H  
ATOM   1308  HD2 TYR A 124      37.384  49.972  50.563  1.00  0.00           H  
ATOM   1309  HE1 TYR A 124      41.670  48.668  48.652  1.00  0.00           H  
ATOM   1310  HE2 TYR A 124      37.467  47.911  49.360  1.00  0.00           H  
ATOM   1311  HH  TYR A 124      40.793  46.418  49.144  1.00  0.00           H  
ATOM   1312  N   TRP A 125      38.897  51.634  54.179  1.00  0.00           N  
ATOM   1313  CA  TRP A 125      38.036  51.110  55.288  1.00  0.00           C  
ATOM   1314  C   TRP A 125      38.536  51.601  56.667  1.00  0.00           C  
ATOM   1315  O   TRP A 125      39.721  51.982  56.824  1.00  0.00           O  
ATOM   1316  CB  TRP A 125      37.900  49.512  55.158  1.00  0.00           C  
ATOM   1317  CG  TRP A 125      39.133  48.725  55.556  1.00  0.00           C  
ATOM   1318  CD1 TRP A 125      39.441  48.183  56.697  1.00  0.00           C  
ATOM   1319  CD2 TRP A 125      39.999  48.285  54.624  1.00  0.00           C  
ATOM   1320  CE2 TRP A 125      40.868  47.423  55.273  1.00  0.00           C  
ATOM   1321  CE3 TRP A 125      40.054  48.386  53.231  1.00  0.00           C  
ATOM   1322  NE1 TRP A 125      40.507  47.326  56.528  1.00  0.00           N  
ATOM   1323  CZ2 TRP A 125      41.723  46.713  54.502  1.00  0.00           C  
ATOM   1324  CZ3 TRP A 125      40.975  47.726  52.473  1.00  0.00           C  
ATOM   1325  CH2 TRP A 125      41.860  46.897  53.130  1.00  0.00           C  
ATOM   1326  H   TRP A 125      39.673  52.194  54.451  1.00  0.00           H  
ATOM   1327  HD1 TRP A 125      38.890  48.031  57.638  1.00  0.00           H  
ATOM   1328  HE1 TRP A 125      40.787  46.636  57.195  1.00  0.00           H  
ATOM   1329  HE3 TRP A 125      39.437  49.125  52.728  1.00  0.00           H  
ATOM   1330  HZ2 TRP A 125      42.485  46.084  54.970  1.00  0.00           H  
ATOM   1331  HZ3 TRP A 125      41.175  47.937  51.426  1.00  0.00           H  
ATOM   1332  HH2 TRP A 125      42.525  46.227  52.583  1.00  0.00           H  
ATOM   1333  N   PRO A 126      37.644  51.806  57.630  1.00  0.00           N  
ATOM   1334  CA  PRO A 126      38.094  52.029  59.063  1.00  0.00           C  
ATOM   1335  C   PRO A 126      38.330  50.667  59.799  1.00  0.00           C  
ATOM   1336  O   PRO A 126      38.123  49.591  59.172  1.00  0.00           O  
ATOM   1337  CB  PRO A 126      36.992  52.832  59.698  1.00  0.00           C  
ATOM   1338  CG  PRO A 126      35.749  52.115  59.016  1.00  0.00           C  
ATOM   1339  CD  PRO A 126      36.178  51.872  57.518  1.00  0.00           C  
ATOM   1340  N   ASP A 127      38.729  50.717  61.061  1.00  0.00           N  
ATOM   1341  CA  ASP A 127      38.732  49.498  61.910  1.00  0.00           C  
ATOM   1342  C   ASP A 127      37.357  49.112  62.540  1.00  0.00           C  
ATOM   1343  O   ASP A 127      36.341  49.844  62.359  1.00  0.00           O  
ATOM   1344  CB  ASP A 127      39.655  49.598  63.100  1.00  0.00           C  
ATOM   1345  CG  ASP A 127      40.532  48.370  63.231  1.00  0.00           C  
ATOM   1346  OD1 ASP A 127      41.732  48.579  63.273  1.00  0.00           O  
ATOM   1347  OD2 ASP A 127      40.068  47.249  63.358  1.00  0.00           O1-
ATOM   1348  H   ASP A 127      39.082  51.593  61.403  1.00  0.00           H  
ATOM   1349  N   GLU A 128      37.301  47.980  63.189  1.00  0.00           N  
ATOM   1350  CA  GLU A 128      36.064  47.493  63.843  1.00  0.00           C  
ATOM   1351  C   GLU A 128      35.395  48.506  64.789  1.00  0.00           C  
ATOM   1352  O   GLU A 128      36.101  49.346  65.306  1.00  0.00           O  
ATOM   1353  CB  GLU A 128      36.294  46.182  64.588  1.00  0.00           C  
ATOM   1354  CG  GLU A 128      36.695  45.039  63.607  1.00  0.00           C  
ATOM   1355  CD  GLU A 128      36.992  43.758  64.365  1.00  0.00           C  
ATOM   1356  OE1 GLU A 128      36.222  42.792  64.350  1.00  0.00           O  
ATOM   1357  OE2 GLU A 128      38.033  43.616  64.974  1.00  0.00           O1-
ATOM   1358  H   GLU A 128      38.138  47.455  63.377  1.00  0.00           H  
ATOM   1359  N   TYR A 129      34.078  48.811  64.546  1.00  0.00           N  
ATOM   1360  CA  TYR A 129      33.169  49.735  65.263  1.00  0.00           C  
ATOM   1361  C   TYR A 129      33.612  51.237  65.153  1.00  0.00           C  
ATOM   1362  O   TYR A 129      32.848  52.101  65.549  1.00  0.00           O  
ATOM   1363  CB  TYR A 129      32.947  49.421  66.747  1.00  0.00           C  
ATOM   1364  CG  TYR A 129      31.890  48.296  66.799  1.00  0.00           C  
ATOM   1365  CD1 TYR A 129      32.226  46.969  66.452  1.00  0.00           C  
ATOM   1366  CD2 TYR A 129      30.554  48.630  66.998  1.00  0.00           C  
ATOM   1367  CE1 TYR A 129      31.232  45.971  66.375  1.00  0.00           C  
ATOM   1368  CE2 TYR A 129      29.521  47.686  66.891  1.00  0.00           C  
ATOM   1369  CZ  TYR A 129      29.886  46.346  66.633  1.00  0.00           C  
ATOM   1370  OH  TYR A 129      28.964  45.435  66.838  1.00  0.00           O  
ATOM   1371  H   TYR A 129      33.712  48.525  63.672  1.00  0.00           H  
ATOM   1372  HD1 TYR A 129      33.287  46.738  66.280  1.00  0.00           H  
ATOM   1373  HD2 TYR A 129      30.291  49.678  67.139  1.00  0.00           H  
ATOM   1374  HE1 TYR A 129      31.577  44.938  66.387  1.00  0.00           H  
ATOM   1375  HE2 TYR A 129      28.514  48.035  66.673  1.00  0.00           H  
ATOM   1376  HH  TYR A 129      28.150  45.799  67.277  1.00  0.00           H  
ATOM   1377  N   ALA A 130      34.687  51.377  64.404  1.00  0.00           N  
ATOM   1378  CA  ALA A 130      35.045  52.686  63.916  1.00  0.00           C  
ATOM   1379  C   ALA A 130      34.062  52.972  62.755  1.00  0.00           C  
ATOM   1380  O   ALA A 130      33.849  52.190  61.807  1.00  0.00           O  
ATOM   1381  CB  ALA A 130      36.528  52.790  63.518  1.00  0.00           C  
ATOM   1382  H   ALA A 130      35.380  50.654  64.368  1.00  0.00           H  
ATOM   1383  N   LEU A 131      33.808  54.268  62.695  1.00  0.00           N  
ATOM   1384  CA  LEU A 131      33.039  54.879  61.596  1.00  0.00           C  
ATOM   1385  C   LEU A 131      33.986  55.922  60.923  1.00  0.00           C  
ATOM   1386  O   LEU A 131      35.043  56.215  61.474  1.00  0.00           O  
ATOM   1387  CB  LEU A 131      31.814  55.593  62.184  1.00  0.00           C  
ATOM   1388  CG  LEU A 131      30.851  56.147  61.112  1.00  0.00           C  
ATOM   1389  CD1 LEU A 131      30.020  54.982  60.386  1.00  0.00           C  
ATOM   1390  CD2 LEU A 131      29.900  57.219  61.555  1.00  0.00           C  
ATOM   1391  H   LEU A 131      34.172  54.903  63.376  1.00  0.00           H  
ATOM   1392  N   LYS A 132      33.820  56.065  59.616  1.00  0.00           N  
ATOM   1393  CA  LYS A 132      34.330  57.114  58.815  1.00  0.00           C  
ATOM   1394  C   LYS A 132      33.485  57.377  57.575  1.00  0.00           C  
ATOM   1395  O   LYS A 132      32.838  56.503  56.984  1.00  0.00           O  
ATOM   1396  CB  LYS A 132      35.710  56.738  58.343  1.00  0.00           C  
ATOM   1397  CG  LYS A 132      36.545  58.036  57.970  1.00  0.00           C  
ATOM   1398  CD  LYS A 132      37.954  57.800  57.712  1.00  0.00           C  
ATOM   1399  CE  LYS A 132      38.885  58.980  57.697  1.00  0.00           C  
ATOM   1400  NZ  LYS A 132      39.047  59.663  58.974  1.00  0.00           N1+
ATOM   1401  H   LYS A 132      33.354  55.369  59.065  1.00  0.00           H  
ATOM   1402  HZ1 LYS A 132      39.771  59.139  59.410  1.00  0.00           H  
ATOM   1403  HZ2 LYS A 132      39.294  60.611  58.759  1.00  0.00           H  
ATOM   1404  HZ3 LYS A 132      38.258  59.651  59.596  1.00  0.00           H  
ATOM   1405  N   GLU A 133      33.199  58.657  57.458  1.00  0.00           N  
ATOM   1406  CA  GLU A 133      32.449  59.341  56.355  1.00  0.00           C  
ATOM   1407  C   GLU A 133      33.444  59.681  55.213  1.00  0.00           C  
ATOM   1408  O   GLU A 133      34.328  60.523  55.305  1.00  0.00           O  
ATOM   1409  CB  GLU A 133      31.676  60.543  56.970  1.00  0.00           C  
ATOM   1410  CG  GLU A 133      30.480  60.097  57.830  1.00  0.00           C  
ATOM   1411  CD  GLU A 133      29.856  61.351  58.493  1.00  0.00           C  
ATOM   1412  OE1 GLU A 133      29.292  61.242  59.603  1.00  0.00           O  
ATOM   1413  OE2 GLU A 133      29.788  62.485  57.823  1.00  0.00           O1-
ATOM   1414  H   GLU A 133      33.729  59.399  57.881  1.00  0.00           H  
ATOM   1415  N   TYR A 134      33.472  58.671  54.355  1.00  0.00           N  
ATOM   1416  CA  TYR A 134      34.328  58.819  53.161  1.00  0.00           C  
ATOM   1417  C   TYR A 134      33.650  59.665  52.107  1.00  0.00           C  
ATOM   1418  O   TYR A 134      32.760  59.179  51.420  1.00  0.00           O  
ATOM   1419  CB  TYR A 134      34.743  57.458  52.619  1.00  0.00           C  
ATOM   1420  CG  TYR A 134      35.860  56.743  53.324  1.00  0.00           C  
ATOM   1421  CD1 TYR A 134      37.161  57.047  53.023  1.00  0.00           C  
ATOM   1422  CD2 TYR A 134      35.484  55.736  54.223  1.00  0.00           C  
ATOM   1423  CE1 TYR A 134      38.157  56.344  53.626  1.00  0.00           C  
ATOM   1424  CE2 TYR A 134      36.475  54.917  54.701  1.00  0.00           C  
ATOM   1425  CZ  TYR A 134      37.782  55.253  54.409  1.00  0.00           C  
ATOM   1426  OH  TYR A 134      38.667  54.896  55.358  1.00  0.00           O  
ATOM   1427  H   TYR A 134      32.979  57.807  54.425  1.00  0.00           H  
ATOM   1428  HD1 TYR A 134      37.336  57.881  52.336  1.00  0.00           H  
ATOM   1429  HD2 TYR A 134      34.517  55.837  54.714  1.00  0.00           H  
ATOM   1430  HE1 TYR A 134      39.179  56.344  53.248  1.00  0.00           H  
ATOM   1431  HE2 TYR A 134      36.216  53.943  55.109  1.00  0.00           H  
ATOM   1432  HH  TYR A 134      39.502  55.422  55.175  1.00  0.00           H  
ATOM   1433  N   GLY A 135      33.727  61.005  52.321  1.00  0.00           N  
ATOM   1434  CA  GLY A 135      32.899  62.013  51.674  1.00  0.00           C  
ATOM   1435  C   GLY A 135      31.379  61.746  51.829  1.00  0.00           C  
ATOM   1436  O   GLY A 135      30.646  61.962  52.770  1.00  0.00           O  
ATOM   1437  H   GLY A 135      33.985  61.298  53.244  1.00  0.00           H  
ATOM   1438  N   VAL A 136      30.865  61.280  50.701  1.00  0.00           N  
ATOM   1439  CA  VAL A 136      29.477  60.922  50.579  1.00  0.00           C  
ATOM   1440  C   VAL A 136      29.135  59.484  51.061  1.00  0.00           C  
ATOM   1441  O   VAL A 136      27.952  59.100  51.175  1.00  0.00           O  
ATOM   1442  CB  VAL A 136      29.017  61.111  49.102  1.00  0.00           C  
ATOM   1443  CG1 VAL A 136      29.006  62.562  48.666  1.00  0.00           C  
ATOM   1444  CG2 VAL A 136      29.885  60.337  48.132  1.00  0.00           C  
ATOM   1445  H   VAL A 136      31.388  61.108  49.865  1.00  0.00           H  
ATOM   1446  N   MET A 137      30.102  58.614  51.281  1.00  0.00           N  
ATOM   1447  CA  MET A 137      29.831  57.214  51.696  1.00  0.00           C  
ATOM   1448  C   MET A 137      30.257  56.878  53.131  1.00  0.00           C  
ATOM   1449  O   MET A 137      31.431  56.788  53.477  1.00  0.00           O  
ATOM   1450  CB  MET A 137      30.685  56.278  50.773  1.00  0.00           C  
ATOM   1451  CG  MET A 137      30.844  56.613  49.303  1.00  0.00           C  
ATOM   1452  SD  MET A 137      29.313  56.365  48.365  1.00  0.00           S  
ATOM   1453  CE  MET A 137      29.290  54.632  48.653  1.00  0.00           C  
ATOM   1454  H   MET A 137      31.051  58.949  51.307  1.00  0.00           H  
ATOM   1455  N   ARG A 138      29.240  56.771  54.015  1.00  0.00           N  
ATOM   1456  CA  ARG A 138      29.402  56.407  55.412  1.00  0.00           C  
ATOM   1457  C   ARG A 138      29.696  54.877  55.578  1.00  0.00           C  
ATOM   1458  O   ARG A 138      28.867  53.994  55.222  1.00  0.00           O  
ATOM   1459  CB  ARG A 138      28.158  56.893  56.250  1.00  0.00           C  
ATOM   1460  CG  ARG A 138      28.224  56.722  57.777  1.00  0.00           C  
ATOM   1461  CD  ARG A 138      27.018  57.173  58.645  1.00  0.00           C  
ATOM   1462  NE  ARG A 138      25.718  57.003  57.937  1.00  0.00           N  
ATOM   1463  CZ  ARG A 138      24.907  57.936  57.371  1.00  0.00           C  
ATOM   1464  NH1 ARG A 138      24.978  59.241  57.457  1.00  0.00           N1+
ATOM   1465  NH2 ARG A 138      23.899  57.561  56.548  1.00  0.00           N  
ATOM   1466  H   ARG A 138      28.284  56.651  53.761  1.00  0.00           H  
ATOM   1467  HE  ARG A 138      25.319  56.115  58.141  1.00  0.00           H  
ATOM   1468 1HH1 ARG A 138      25.773  59.577  57.966  1.00  0.00           H  
ATOM   1469 2HH1 ARG A 138      24.227  59.889  57.288  1.00  0.00           H  
ATOM   1470 1HH2 ARG A 138      23.685  56.598  56.410  1.00  0.00           H  
ATOM   1471 2HH2 ARG A 138      23.181  58.159  56.199  1.00  0.00           H  
ATOM   1472  N   VAL A 139      31.013  54.649  55.697  1.00  0.00           N  
ATOM   1473  CA  VAL A 139      31.508  53.275  55.741  1.00  0.00           C  
ATOM   1474  C   VAL A 139      31.948  53.002  57.214  1.00  0.00           C  
ATOM   1475  O   VAL A 139      32.746  53.774  57.746  1.00  0.00           O  
ATOM   1476  CB  VAL A 139      32.607  53.034  54.644  1.00  0.00           C  
ATOM   1477  CG1 VAL A 139      33.403  51.731  54.652  1.00  0.00           C  
ATOM   1478  CG2 VAL A 139      31.926  53.265  53.251  1.00  0.00           C  
ATOM   1479  H   VAL A 139      31.710  55.318  55.930  1.00  0.00           H  
ATOM   1480  N   ARG A 140      31.198  52.067  57.868  1.00  0.00           N  
ATOM   1481  CA  ARG A 140      31.501  51.540  59.220  1.00  0.00           C  
ATOM   1482  C   ARG A 140      32.019  50.093  59.044  1.00  0.00           C  
ATOM   1483  O   ARG A 140      31.336  49.205  58.487  1.00  0.00           O  
ATOM   1484  CB  ARG A 140      30.121  51.441  60.020  1.00  0.00           C  
ATOM   1485  CG  ARG A 140      30.288  50.755  61.419  1.00  0.00           C  
ATOM   1486  CD  ARG A 140      30.566  51.714  62.606  1.00  0.00           C  
ATOM   1487  NE  ARG A 140      29.416  52.659  62.748  1.00  0.00           N  
ATOM   1488  CZ  ARG A 140      29.352  53.527  63.804  1.00  0.00           C  
ATOM   1489  NH1 ARG A 140      30.245  53.355  64.786  1.00  0.00           N1+
ATOM   1490  NH2 ARG A 140      28.519  54.593  63.816  1.00  0.00           N  
ATOM   1491  H   ARG A 140      30.396  51.622  57.474  1.00  0.00           H  
ATOM   1492  HE  ARG A 140      28.603  52.501  62.193  1.00  0.00           H  
ATOM   1493 1HH1 ARG A 140      30.912  52.609  64.764  1.00  0.00           H  
ATOM   1494 2HH1 ARG A 140      30.258  54.003  65.543  1.00  0.00           H  
ATOM   1495 1HH2 ARG A 140      27.886  54.768  63.055  1.00  0.00           H  
ATOM   1496 2HH2 ARG A 140      28.579  55.308  64.518  1.00  0.00           H  
ATOM   1497  N   ASN A 141      33.102  49.869  59.783  1.00  0.00           N  
ATOM   1498  CA  ASN A 141      33.560  48.459  59.812  1.00  0.00           C  
ATOM   1499  C   ASN A 141      33.035  47.774  61.052  1.00  0.00           C  
ATOM   1500  O   ASN A 141      32.838  48.371  62.128  1.00  0.00           O  
ATOM   1501  CB  ASN A 141      35.077  48.355  59.741  1.00  0.00           C  
ATOM   1502  CG  ASN A 141      35.712  46.979  59.755  1.00  0.00           C  
ATOM   1503  ND2 ASN A 141      36.937  46.999  59.410  1.00  0.00           N  
ATOM   1504  OD1 ASN A 141      35.193  45.961  60.244  1.00  0.00           O  
ATOM   1505  H   ASN A 141      33.657  50.458  60.382  1.00  0.00           H  
ATOM   1506 1HD2 ASN A 141      37.273  47.920  59.240  1.00  0.00           H  
ATOM   1507 2HD2 ASN A 141      37.550  46.208  59.514  1.00  0.00           H  
ATOM   1508  N   VAL A 142      32.590  46.545  60.851  1.00  0.00           N  
ATOM   1509  CA  VAL A 142      31.991  45.847  62.026  1.00  0.00           C  
ATOM   1510  C   VAL A 142      32.718  44.556  62.451  1.00  0.00           C  
ATOM   1511  O   VAL A 142      32.511  44.245  63.613  1.00  0.00           O  
ATOM   1512  CB  VAL A 142      30.477  45.512  61.903  1.00  0.00           C  
ATOM   1513  CG1 VAL A 142      29.672  46.899  61.681  1.00  0.00           C  
ATOM   1514  CG2 VAL A 142      30.110  44.462  60.836  1.00  0.00           C  
ATOM   1515  H   VAL A 142      32.653  46.025  60.002  1.00  0.00           H  
ATOM   1516  N   LYS A 143      33.333  43.818  61.540  1.00  0.00           N  
ATOM   1517  CA  LYS A 143      33.778  42.473  61.767  1.00  0.00           C  
ATOM   1518  C   LYS A 143      35.008  42.166  60.923  1.00  0.00           C  
ATOM   1519  O   LYS A 143      35.076  42.214  59.722  1.00  0.00           O  
ATOM   1520  CB  LYS A 143      32.716  41.401  61.597  1.00  0.00           C  
ATOM   1521  CG  LYS A 143      33.145  39.998  62.019  1.00  0.00           C  
ATOM   1522  CD  LYS A 143      33.129  39.986  63.546  1.00  0.00           C  
ATOM   1523  CE  LYS A 143      33.598  38.589  63.985  1.00  0.00           C  
ATOM   1524  NZ  LYS A 143      34.309  38.461  65.290  1.00  0.00           N1+
ATOM   1525  H   LYS A 143      33.619  44.259  60.688  1.00  0.00           H  
ATOM   1526  HZ1 LYS A 143      35.037  37.780  65.130  1.00  0.00           H  
ATOM   1527  HZ2 LYS A 143      34.782  39.301  65.554  1.00  0.00           H  
ATOM   1528  HZ3 LYS A 143      33.782  38.207  66.103  1.00  0.00           H  
ATOM   1529  N   GLU A 144      35.989  41.667  61.700  1.00  0.00           N  
ATOM   1530  CA  GLU A 144      37.130  40.972  61.108  1.00  0.00           C  
ATOM   1531  C   GLU A 144      37.331  39.562  61.708  1.00  0.00           C  
ATOM   1532  O   GLU A 144      37.027  39.369  62.882  1.00  0.00           O  
ATOM   1533  CB  GLU A 144      38.316  41.794  61.509  1.00  0.00           C  
ATOM   1534  CG  GLU A 144      39.557  41.282  60.842  1.00  0.00           C  
ATOM   1535  CD  GLU A 144      40.765  42.203  61.057  1.00  0.00           C  
ATOM   1536  OE1 GLU A 144      40.966  43.085  60.156  1.00  0.00           O  
ATOM   1537  OE2 GLU A 144      41.650  41.811  61.818  1.00  0.00           O1-
ATOM   1538  H   GLU A 144      36.093  42.050  62.621  1.00  0.00           H  
ATOM   1539  N   SER A 145      37.622  38.569  60.870  1.00  0.00           N  
ATOM   1540  CA  SER A 145      38.206  37.274  61.146  1.00  0.00           C  
ATOM   1541  C   SER A 145      39.221  36.682  60.168  1.00  0.00           C  
ATOM   1542  O   SER A 145      39.150  36.791  58.975  1.00  0.00           O  
ATOM   1543  CB  SER A 145      37.059  36.263  61.391  1.00  0.00           C  
ATOM   1544  OG  SER A 145      37.588  34.976  61.500  1.00  0.00           O  
ATOM   1545  H   SER A 145      37.416  38.605  59.891  1.00  0.00           H  
ATOM   1546  HG  SER A 145      36.826  34.388  61.229  1.00  0.00           H  
ATOM   1547  N   ALA A 146      40.261  36.074  60.734  1.00  0.00           N  
ATOM   1548  CA  ALA A 146      41.576  35.637  60.230  1.00  0.00           C  
ATOM   1549  C   ALA A 146      41.704  34.163  59.944  1.00  0.00           C  
ATOM   1550  O   ALA A 146      41.315  33.332  60.738  1.00  0.00           O  
ATOM   1551  CB  ALA A 146      42.616  36.113  61.247  1.00  0.00           C  
ATOM   1552  H   ALA A 146      40.033  35.672  61.610  1.00  0.00           H  
ATOM   1553  N   ALA A 147      42.666  33.887  58.979  1.00  0.00           N  
ATOM   1554  CA  ALA A 147      43.039  32.611  58.426  1.00  0.00           C  
ATOM   1555  C   ALA A 147      44.341  32.728  57.561  1.00  0.00           C  
ATOM   1556  O   ALA A 147      44.481  33.739  56.880  1.00  0.00           O  
ATOM   1557  CB  ALA A 147      41.807  32.026  57.719  1.00  0.00           C  
ATOM   1558  H   ALA A 147      43.190  34.614  58.550  1.00  0.00           H  
ATOM   1559  N   HIS A 148      45.088  31.609  57.526  1.00  0.00           N  
ATOM   1560  CA  HIS A 148      46.562  31.701  57.120  1.00  0.00           C  
ATOM   1561  C   HIS A 148      46.886  32.489  55.831  1.00  0.00           C  
ATOM   1562  O   HIS A 148      47.343  33.646  55.924  1.00  0.00           O  
ATOM   1563  CB  HIS A 148      47.172  30.328  56.965  1.00  0.00           C  
ATOM   1564  CG  HIS A 148      48.703  30.386  56.836  1.00  0.00           C  
ATOM   1565  CD2 HIS A 148      49.462  30.108  55.736  1.00  0.00           C  
ATOM   1566  ND1 HIS A 148      49.535  31.068  57.631  1.00  0.00           N  
ATOM   1567  CE1 HIS A 148      50.689  31.395  57.059  1.00  0.00           C  
ATOM   1568  NE2 HIS A 148      50.654  30.753  55.912  1.00  0.00           N  
ATOM   1569  H   HIS A 148      44.794  30.825  58.070  1.00  0.00           H  
ATOM   1570  HD2 HIS A 148      49.138  29.524  54.869  1.00  0.00           H  
ATOM   1571  HE1 HIS A 148      51.429  32.075  57.469  1.00  0.00           H  
ATOM   1572  HE2 HIS A 148      51.442  30.775  55.300  1.00  0.00           H  
ATOM   1573  N   ASP A 149      46.028  32.192  54.864  1.00  0.00           N  
ATOM   1574  CA  ASP A 149      46.193  32.785  53.524  1.00  0.00           C  
ATOM   1575  C   ASP A 149      45.295  34.023  53.154  1.00  0.00           C  
ATOM   1576  O   ASP A 149      45.733  34.956  52.514  1.00  0.00           O  
ATOM   1577  CB  ASP A 149      46.161  31.859  52.317  1.00  0.00           C  
ATOM   1578  CG  ASP A 149      47.364  30.975  52.299  1.00  0.00           C  
ATOM   1579  OD1 ASP A 149      48.262  31.228  51.429  1.00  0.00           O  
ATOM   1580  OD2 ASP A 149      47.321  29.977  52.952  1.00  0.00           O1-
ATOM   1581  H   ASP A 149      45.244  31.625  55.105  1.00  0.00           H  
ATOM   1582  N   TYR A 150      44.277  34.300  54.054  1.00  0.00           N  
ATOM   1583  CA  TYR A 150      43.269  35.343  53.750  1.00  0.00           C  
ATOM   1584  C   TYR A 150      42.368  35.816  54.924  1.00  0.00           C  
ATOM   1585  O   TYR A 150      41.920  34.956  55.693  1.00  0.00           O  
ATOM   1586  CB  TYR A 150      42.335  35.090  52.545  1.00  0.00           C  
ATOM   1587  CG  TYR A 150      41.703  33.659  52.567  1.00  0.00           C  
ATOM   1588  CD1 TYR A 150      42.242  32.656  51.902  1.00  0.00           C  
ATOM   1589  CD2 TYR A 150      40.488  33.528  53.226  1.00  0.00           C  
ATOM   1590  CE1 TYR A 150      41.600  31.471  51.734  1.00  0.00           C  
ATOM   1591  CE2 TYR A 150      39.781  32.336  53.114  1.00  0.00           C  
ATOM   1592  CZ  TYR A 150      40.373  31.348  52.374  1.00  0.00           C  
ATOM   1593  OH  TYR A 150      39.902  30.071  52.397  1.00  0.00           O  
ATOM   1594  H   TYR A 150      44.330  34.041  55.023  1.00  0.00           H  
ATOM   1595  HD1 TYR A 150      43.290  32.662  51.601  1.00  0.00           H  
ATOM   1596  HD2 TYR A 150      40.243  34.282  53.979  1.00  0.00           H  
ATOM   1597  HE1 TYR A 150      42.212  30.620  51.469  1.00  0.00           H  
ATOM   1598  HE2 TYR A 150      38.828  32.289  53.639  1.00  0.00           H  
ATOM   1599  HH  TYR A 150      40.343  29.527  51.682  1.00  0.00           H  
ATOM   1600  N   THR A 151      42.358  37.084  55.198  1.00  0.00           N  
ATOM   1601  CA  THR A 151      41.446  37.769  56.095  1.00  0.00           C  
ATOM   1602  C   THR A 151      40.027  37.982  55.562  1.00  0.00           C  
ATOM   1603  O   THR A 151      39.872  38.639  54.505  1.00  0.00           O  
ATOM   1604  CB  THR A 151      42.017  39.134  56.572  1.00  0.00           C  
ATOM   1605  CG2 THR A 151      41.497  39.583  57.919  1.00  0.00           C  
ATOM   1606  OG1 THR A 151      43.450  39.035  56.728  1.00  0.00           O  
ATOM   1607  H   THR A 151      42.855  37.650  54.537  1.00  0.00           H  
ATOM   1608  HG1 THR A 151      43.843  39.942  56.865  1.00  0.00           H  
ATOM   1609  N   LEU A 152      39.145  37.508  56.379  1.00  0.00           N  
ATOM   1610  CA  LEU A 152      37.721  37.534  56.095  1.00  0.00           C  
ATOM   1611  C   LEU A 152      37.121  38.705  56.909  1.00  0.00           C  
ATOM   1612  O   LEU A 152      37.205  38.751  58.155  1.00  0.00           O  
ATOM   1613  CB  LEU A 152      37.124  36.178  56.432  1.00  0.00           C  
ATOM   1614  CG  LEU A 152      37.477  34.990  55.527  1.00  0.00           C  
ATOM   1615  CD1 LEU A 152      38.529  34.188  56.290  1.00  0.00           C  
ATOM   1616  CD2 LEU A 152      36.186  34.165  55.194  1.00  0.00           C  
ATOM   1617  H   LEU A 152      39.402  37.215  57.304  1.00  0.00           H  
ATOM   1618  N   ARG A 153      36.522  39.612  56.178  1.00  0.00           N  
ATOM   1619  CA  ARG A 153      35.962  40.894  56.804  1.00  0.00           C  
ATOM   1620  C   ARG A 153      34.525  41.310  56.395  1.00  0.00           C  
ATOM   1621  O   ARG A 153      34.353  41.506  55.227  1.00  0.00           O  
ATOM   1622  CB  ARG A 153      36.945  42.064  56.535  1.00  0.00           C  
ATOM   1623  CG  ARG A 153      38.227  41.826  57.209  1.00  0.00           C  
ATOM   1624  CD  ARG A 153      39.072  43.080  57.008  1.00  0.00           C  
ATOM   1625  NE  ARG A 153      40.453  42.827  57.384  1.00  0.00           N  
ATOM   1626  CZ  ARG A 153      41.528  42.942  56.475  1.00  0.00           C  
ATOM   1627  NH1 ARG A 153      41.283  43.410  55.242  1.00  0.00           N1+
ATOM   1628  NH2 ARG A 153      42.784  42.896  56.904  1.00  0.00           N  
ATOM   1629  H   ARG A 153      36.354  39.592  55.188  1.00  0.00           H  
ATOM   1630  HE  ARG A 153      40.643  42.678  58.359  1.00  0.00           H  
ATOM   1631 1HH1 ARG A 153      40.348  43.657  54.992  1.00  0.00           H  
ATOM   1632 2HH1 ARG A 153      41.958  43.302  54.512  1.00  0.00           H  
ATOM   1633 1HH2 ARG A 153      42.984  42.900  57.882  1.00  0.00           H  
ATOM   1634 2HH2 ARG A 153      43.551  42.643  56.313  1.00  0.00           H  
ATOM   1635  N   GLU A 154      33.818  41.983  57.297  1.00  0.00           N  
ATOM   1636  CA  GLU A 154      32.337  42.331  57.235  1.00  0.00           C  
ATOM   1637  C   GLU A 154      32.130  43.823  57.446  1.00  0.00           C  
ATOM   1638  O   GLU A 154      32.313  44.333  58.567  1.00  0.00           O  
ATOM   1639  CB  GLU A 154      31.405  41.373  57.984  1.00  0.00           C  
ATOM   1640  CG  GLU A 154      29.976  41.700  57.639  1.00  0.00           C  
ATOM   1641  CD  GLU A 154      28.896  40.733  58.048  1.00  0.00           C  
ATOM   1642  OE1 GLU A 154      27.915  41.099  58.681  1.00  0.00           O  
ATOM   1643  OE2 GLU A 154      29.111  39.524  57.786  1.00  0.00           O1-
ATOM   1644  H   GLU A 154      34.237  41.975  58.209  1.00  0.00           H  
ATOM   1645  N   LEU A 155      31.791  44.505  56.412  1.00  0.00           N  
ATOM   1646  CA  LEU A 155      31.524  45.964  56.457  1.00  0.00           C  
ATOM   1647  C   LEU A 155      30.058  46.432  56.280  1.00  0.00           C  
ATOM   1648  O   LEU A 155      29.341  45.816  55.504  1.00  0.00           O  
ATOM   1649  CB  LEU A 155      32.343  46.820  55.520  1.00  0.00           C  
ATOM   1650  CG  LEU A 155      33.779  47.049  55.874  1.00  0.00           C  
ATOM   1651  CD1 LEU A 155      34.699  45.920  55.325  1.00  0.00           C  
ATOM   1652  CD2 LEU A 155      34.325  48.374  55.361  1.00  0.00           C  
ATOM   1653  H   LEU A 155      32.034  44.181  55.492  1.00  0.00           H  
ATOM   1654  N   LYS A 156      29.841  47.714  56.639  1.00  0.00           N  
ATOM   1655  CA  LYS A 156      28.505  48.321  56.427  1.00  0.00           C  
ATOM   1656  C   LYS A 156      28.703  49.632  55.710  1.00  0.00           C  
ATOM   1657  O   LYS A 156      29.665  50.389  55.990  1.00  0.00           O  
ATOM   1658  CB  LYS A 156      27.940  48.543  57.826  1.00  0.00           C  
ATOM   1659  CG  LYS A 156      26.418  48.475  57.914  1.00  0.00           C  
ATOM   1660  CD  LYS A 156      25.983  47.018  57.831  1.00  0.00           C  
ATOM   1661  CE  LYS A 156      24.542  46.747  58.212  1.00  0.00           C  
ATOM   1662  NZ  LYS A 156      24.241  45.379  58.437  1.00  0.00           N1+
ATOM   1663  H   LYS A 156      30.609  48.313  56.880  1.00  0.00           H  
ATOM   1664  HZ1 LYS A 156      24.884  45.083  59.132  1.00  0.00           H  
ATOM   1665  HZ2 LYS A 156      23.329  45.129  58.756  1.00  0.00           H  
ATOM   1666  HZ3 LYS A 156      24.382  44.880  57.582  1.00  0.00           H  
ATOM   1667  N   LEU A 157      27.778  49.739  54.712  1.00  0.00           N  
ATOM   1668  CA  LEU A 157      27.850  50.751  53.685  1.00  0.00           C  
ATOM   1669  C   LEU A 157      26.542  51.597  53.602  1.00  0.00           C  
ATOM   1670  O   LEU A 157      25.429  51.114  53.413  1.00  0.00           O  
ATOM   1671  CB  LEU A 157      27.958  49.943  52.403  1.00  0.00           C  
ATOM   1672  CG  LEU A 157      28.170  50.806  51.110  1.00  0.00           C  
ATOM   1673  CD1 LEU A 157      29.564  51.474  51.069  1.00  0.00           C  
ATOM   1674  CD2 LEU A 157      27.754  49.948  49.889  1.00  0.00           C  
ATOM   1675  H   LEU A 157      27.064  49.033  54.713  1.00  0.00           H  
ATOM   1676  N   SER A 158      26.789  52.932  53.523  1.00  0.00           N  
ATOM   1677  CA  SER A 158      25.706  53.935  53.597  1.00  0.00           C  
ATOM   1678  C   SER A 158      25.992  55.279  52.903  1.00  0.00           C  
ATOM   1679  O   SER A 158      27.129  55.647  52.813  1.00  0.00           O  
ATOM   1680  CB  SER A 158      25.363  54.281  55.075  1.00  0.00           C  
ATOM   1681  OG  SER A 158      24.175  55.147  55.133  1.00  0.00           O  
ATOM   1682  H   SER A 158      27.679  53.372  53.630  1.00  0.00           H  
ATOM   1683  HG  SER A 158      23.334  54.629  55.246  1.00  0.00           H  
ATOM   1684  N   LYS A 159      24.969  55.835  52.217  1.00  0.00           N  
ATOM   1685  CA  LYS A 159      25.179  57.169  51.558  1.00  0.00           C  
ATOM   1686  C   LYS A 159      24.760  58.268  52.492  1.00  0.00           C  
ATOM   1687  O   LYS A 159      23.550  58.400  52.779  1.00  0.00           O  
ATOM   1688  CB  LYS A 159      24.322  57.278  50.284  1.00  0.00           C  
ATOM   1689  CG  LYS A 159      25.125  56.892  49.054  1.00  0.00           C  
ATOM   1690  CD  LYS A 159      24.127  57.189  47.984  1.00  0.00           C  
ATOM   1691  CE  LYS A 159      24.013  58.635  47.517  1.00  0.00           C  
ATOM   1692  NZ  LYS A 159      22.966  58.907  46.552  1.00  0.00           N1+
ATOM   1693  H   LYS A 159      24.089  55.382  52.331  1.00  0.00           H  
ATOM   1694  HZ1 LYS A 159      23.134  59.766  46.076  1.00  0.00           H  
ATOM   1695  HZ2 LYS A 159      22.996  58.156  45.896  1.00  0.00           H  
ATOM   1696  HZ3 LYS A 159      22.053  58.873  46.974  1.00  0.00           H  
ATOM   1697  N   VAL A 160      25.732  59.108  52.788  1.00  0.00           N  
ATOM   1698  CA  VAL A 160      25.577  60.174  53.803  1.00  0.00           C  
ATOM   1699  C   VAL A 160      24.482  61.241  53.334  1.00  0.00           C  
ATOM   1700  O   VAL A 160      24.728  61.987  52.384  1.00  0.00           O  
ATOM   1701  CB  VAL A 160      26.871  60.870  54.201  1.00  0.00           C  
ATOM   1702  CG1 VAL A 160      26.761  61.786  55.399  1.00  0.00           C  
ATOM   1703  CG2 VAL A 160      27.956  59.847  54.488  1.00  0.00           C  
ATOM   1704  H   VAL A 160      26.489  59.266  52.153  1.00  0.00           H  
ATOM   1705  N   GLY A 161      23.466  61.495  54.104  1.00  0.00           N  
ATOM   1706  CA  GLY A 161      22.337  62.386  53.664  1.00  0.00           C  
ATOM   1707  C   GLY A 161      21.040  61.657  53.178  1.00  0.00           C  
ATOM   1708  O   GLY A 161      19.956  62.120  53.454  1.00  0.00           O  
ATOM   1709  H   GLY A 161      23.593  61.378  55.093  1.00  0.00           H  
ATOM   1710  N   GLN A 162      21.178  60.442  52.702  1.00  0.00           N  
ATOM   1711  CA  GLN A 162      19.980  59.776  52.165  1.00  0.00           C  
ATOM   1712  C   GLN A 162      19.357  58.766  53.134  1.00  0.00           C  
ATOM   1713  O   GLN A 162      20.067  58.210  53.964  1.00  0.00           O  
ATOM   1714  CB  GLN A 162      20.250  58.960  50.861  1.00  0.00           C  
ATOM   1715  CG  GLN A 162      20.373  59.976  49.719  1.00  0.00           C  
ATOM   1716  CD  GLN A 162      20.080  59.242  48.364  1.00  0.00           C  
ATOM   1717  NE2 GLN A 162      19.058  59.770  47.759  1.00  0.00           N  
ATOM   1718  OE1 GLN A 162      20.786  58.367  47.852  1.00  0.00           O  
ATOM   1719  H   GLN A 162      22.048  59.947  52.725  1.00  0.00           H  
ATOM   1720 1HE2 GLN A 162      18.523  60.515  48.163  1.00  0.00           H  
ATOM   1721 2HE2 GLN A 162      18.667  59.390  46.920  1.00  0.00           H  
ATOM   1722  N   GLY A 163      18.071  58.571  52.927  1.00  0.00           N  
ATOM   1723  CA  GLY A 163      17.115  57.669  53.606  1.00  0.00           C  
ATOM   1724  C   GLY A 163      17.110  56.238  53.008  1.00  0.00           C  
ATOM   1725  O   GLY A 163      17.352  56.188  51.777  1.00  0.00           O  
ATOM   1726  H   GLY A 163      17.722  58.893  52.048  1.00  0.00           H  
ATOM   1727  N   ASN A 164      17.381  55.208  53.859  1.00  0.00           N  
ATOM   1728  CA  ASN A 164      17.334  53.732  53.657  1.00  0.00           C  
ATOM   1729  C   ASN A 164      18.390  53.026  52.751  1.00  0.00           C  
ATOM   1730  O   ASN A 164      18.108  51.941  52.191  1.00  0.00           O  
ATOM   1731  CB  ASN A 164      15.929  53.242  53.240  1.00  0.00           C  
ATOM   1732  CG  ASN A 164      15.137  53.972  52.189  1.00  0.00           C  
ATOM   1733  ND2 ASN A 164      15.555  53.734  50.942  1.00  0.00           N  
ATOM   1734  OD1 ASN A 164      14.253  54.805  52.435  1.00  0.00           O  
ATOM   1735  H   ASN A 164      17.331  55.339  54.841  1.00  0.00           H  
ATOM   1736 1HD2 ASN A 164      16.182  52.996  50.691  1.00  0.00           H  
ATOM   1737 2HD2 ASN A 164      15.143  54.200  50.153  1.00  0.00           H  
ATOM   1738  N   THR A 165      19.585  53.514  52.702  1.00  0.00           N  
ATOM   1739  CA  THR A 165      20.669  52.934  51.849  1.00  0.00           C  
ATOM   1740  C   THR A 165      21.547  51.739  52.430  1.00  0.00           C  
ATOM   1741  O   THR A 165      21.953  50.916  51.667  1.00  0.00           O  
ATOM   1742  CB  THR A 165      21.746  53.886  51.260  1.00  0.00           C  
ATOM   1743  CG2 THR A 165      21.141  54.772  50.158  1.00  0.00           C  
ATOM   1744  OG1 THR A 165      22.492  54.572  52.251  1.00  0.00           O  
ATOM   1745  H   THR A 165      19.912  54.084  53.449  1.00  0.00           H  
ATOM   1746  HG1 THR A 165      21.942  54.901  53.023  1.00  0.00           H  
ATOM   1747  N   GLU A 166      21.488  51.604  53.724  1.00  0.00           N  
ATOM   1748  CA  GLU A 166      22.345  50.666  54.587  1.00  0.00           C  
ATOM   1749  C   GLU A 166      22.461  49.214  54.071  1.00  0.00           C  
ATOM   1750  O   GLU A 166      21.592  48.382  54.309  1.00  0.00           O  
ATOM   1751  CB  GLU A 166      21.883  50.611  56.050  1.00  0.00           C  
ATOM   1752  CG  GLU A 166      22.073  51.912  56.839  1.00  0.00           C  
ATOM   1753  CD  GLU A 166      21.247  53.098  56.395  1.00  0.00           C  
ATOM   1754  OE1 GLU A 166      21.880  54.162  56.257  1.00  0.00           O  
ATOM   1755  OE2 GLU A 166      20.074  52.945  56.028  1.00  0.00           O1-
ATOM   1756  H   GLU A 166      20.653  52.014  54.103  1.00  0.00           H  
ATOM   1757  N   ARG A 167      23.588  48.889  53.426  1.00  0.00           N  
ATOM   1758  CA  ARG A 167      24.037  47.611  52.808  1.00  0.00           C  
ATOM   1759  C   ARG A 167      25.088  46.893  53.699  1.00  0.00           C  
ATOM   1760  O   ARG A 167      26.025  47.522  54.206  1.00  0.00           O  
ATOM   1761  CB  ARG A 167      24.604  47.782  51.354  1.00  0.00           C  
ATOM   1762  CG  ARG A 167      23.566  48.440  50.394  1.00  0.00           C  
ATOM   1763  CD  ARG A 167      24.200  48.552  49.037  1.00  0.00           C  
ATOM   1764  NE  ARG A 167      23.355  49.308  48.129  1.00  0.00           N  
ATOM   1765  CZ  ARG A 167      23.582  49.709  46.862  1.00  0.00           C  
ATOM   1766  NH1 ARG A 167      24.614  49.179  46.212  1.00  0.00           N1+
ATOM   1767  NH2 ARG A 167      22.714  50.307  46.153  1.00  0.00           N  
ATOM   1768  H   ARG A 167      24.351  49.527  53.304  1.00  0.00           H  
ATOM   1769  HE  ARG A 167      22.592  49.760  48.601  1.00  0.00           H  
ATOM   1770 1HH1 ARG A 167      25.079  48.438  46.696  1.00  0.00           H  
ATOM   1771 2HH1 ARG A 167      24.933  49.604  45.359  1.00  0.00           H  
ATOM   1772 1HH2 ARG A 167      21.776  50.567  46.395  1.00  0.00           H  
ATOM   1773 2HH2 ARG A 167      22.871  50.352  45.166  1.00  0.00           H  
ATOM   1774  N   THR A 168      25.042  45.565  53.762  1.00  0.00           N  
ATOM   1775  CA  THR A 168      26.175  44.788  54.318  1.00  0.00           C  
ATOM   1776  C   THR A 168      27.079  44.377  53.151  1.00  0.00           C  
ATOM   1777  O   THR A 168      26.714  43.555  52.256  1.00  0.00           O  
ATOM   1778  CB  THR A 168      25.521  43.583  54.955  1.00  0.00           C  
ATOM   1779  CG2 THR A 168      26.567  42.781  55.759  1.00  0.00           C  
ATOM   1780  OG1 THR A 168      24.497  44.041  55.838  1.00  0.00           O  
ATOM   1781  H   THR A 168      24.289  44.950  53.552  1.00  0.00           H  
ATOM   1782  HG1 THR A 168      23.891  43.286  56.083  1.00  0.00           H  
ATOM   1783  N   VAL A 169      28.300  44.741  53.215  1.00  0.00           N  
ATOM   1784  CA  VAL A 169      29.273  44.311  52.124  1.00  0.00           C  
ATOM   1785  C   VAL A 169      30.473  43.525  52.735  1.00  0.00           C  
ATOM   1786  O   VAL A 169      31.247  44.038  53.530  1.00  0.00           O  
ATOM   1787  CB  VAL A 169      29.765  45.393  51.153  1.00  0.00           C  
ATOM   1788  CG1 VAL A 169      28.674  46.004  50.219  1.00  0.00           C  
ATOM   1789  CG2 VAL A 169      30.414  46.515  51.934  1.00  0.00           C  
ATOM   1790  H   VAL A 169      28.707  45.400  53.852  1.00  0.00           H  
ATOM   1791  N   TRP A 170      30.847  42.496  51.993  1.00  0.00           N  
ATOM   1792  CA  TRP A 170      31.913  41.556  52.429  1.00  0.00           C  
ATOM   1793  C   TRP A 170      33.275  41.756  51.716  1.00  0.00           C  
ATOM   1794  O   TRP A 170      33.476  41.953  50.520  1.00  0.00           O  
ATOM   1795  CB  TRP A 170      31.440  40.176  52.015  1.00  0.00           C  
ATOM   1796  CG  TRP A 170      31.181  39.346  53.291  1.00  0.00           C  
ATOM   1797  CD1 TRP A 170      30.141  39.365  54.111  1.00  0.00           C  
ATOM   1798  CD2 TRP A 170      32.201  38.707  53.930  1.00  0.00           C  
ATOM   1799  CE2 TRP A 170      31.658  38.323  55.200  1.00  0.00           C  
ATOM   1800  CE3 TRP A 170      33.478  38.259  53.559  1.00  0.00           C  
ATOM   1801  NE1 TRP A 170      30.445  38.793  55.274  1.00  0.00           N  
ATOM   1802  CZ2 TRP A 170      32.353  37.513  56.041  1.00  0.00           C  
ATOM   1803  CZ3 TRP A 170      34.157  37.469  54.481  1.00  0.00           C  
ATOM   1804  CH2 TRP A 170      33.612  37.003  55.714  1.00  0.00           C  
ATOM   1805  H   TRP A 170      30.621  42.539  51.015  1.00  0.00           H  
ATOM   1806  HD1 TRP A 170      29.130  39.589  53.758  1.00  0.00           H  
ATOM   1807  HE1 TRP A 170      29.925  38.804  56.126  1.00  0.00           H  
ATOM   1808  HE3 TRP A 170      33.913  38.936  52.818  1.00  0.00           H  
ATOM   1809  HZ2 TRP A 170      32.009  37.382  57.065  1.00  0.00           H  
ATOM   1810  HZ3 TRP A 170      35.069  37.059  54.046  1.00  0.00           H  
ATOM   1811  HH2 TRP A 170      34.015  36.165  56.277  1.00  0.00           H  
ATOM   1812  N   GLN A 171      34.334  41.704  52.571  1.00  0.00           N  
ATOM   1813  CA  GLN A 171      35.760  41.954  52.223  1.00  0.00           C  
ATOM   1814  C   GLN A 171      36.570  40.664  52.291  1.00  0.00           C  
ATOM   1815  O   GLN A 171      36.547  40.043  53.329  1.00  0.00           O  
ATOM   1816  CB  GLN A 171      36.365  43.177  52.884  1.00  0.00           C  
ATOM   1817  CG  GLN A 171      37.646  43.711  52.225  1.00  0.00           C  
ATOM   1818  CD  GLN A 171      38.290  44.735  53.161  1.00  0.00           C  
ATOM   1819  NE2 GLN A 171      38.090  45.976  53.039  1.00  0.00           N  
ATOM   1820  OE1 GLN A 171      39.110  44.354  53.886  1.00  0.00           O  
ATOM   1821  H   GLN A 171      34.301  41.392  53.519  1.00  0.00           H  
ATOM   1822 1HE2 GLN A 171      37.324  46.299  52.493  1.00  0.00           H  
ATOM   1823 2HE2 GLN A 171      38.699  46.619  53.510  1.00  0.00           H  
ATOM   1824  N   TYR A 172      37.208  40.288  51.152  1.00  0.00           N  
ATOM   1825  CA  TYR A 172      38.258  39.241  51.102  1.00  0.00           C  
ATOM   1826  C   TYR A 172      39.674  39.640  50.749  1.00  0.00           C  
ATOM   1827  O   TYR A 172      40.136  39.875  49.601  1.00  0.00           O  
ATOM   1828  CB  TYR A 172      37.783  38.247  50.052  1.00  0.00           C
[truncated: 2,118,581 more chars]
