# Supplementary material for: Structural insights into the pSer/pThr dependent regulation of the SHP2 tyrosine phosphatase in insulin and CD28 signaling
Source: Nat Commun. 2022 Sep 16;13:5439. doi: 10.1038/s41467-022-32918-5 (PMC9481563; doi:10.1038/s41467-022-32918-5)
Supplement: Supplementary file 4 — Supplementary dataset 2 [file 41467_2022_32918_MOESM4_ESM.zip › ppIRS1-04-dynamics.pdb]

MODEL        1
ATOM      1  N   SER A   4      62.830  26.850  28.650  1.00  0.00           N  
ATOM      2  CA  SER A   4      61.910  26.320  27.660  1.00  0.00           C  
ATOM      3  C   SER A   4      60.540  26.150  28.400  1.00  0.00           C  
ATOM      4  O   SER A   4      60.450  26.440  29.620  1.00  0.00           O  
ATOM      5  CB  SER A   4      62.360  24.930  27.180  1.00  0.00           C  
ATOM      6  OG  SER A   4      63.450  24.310  27.860  1.00  0.00           O  
ATOM      7  HG  SER A   4      63.080  23.580  28.440  1.00  0.00           H  
ATOM      8  H1  SER A   4      63.630  27.270  28.230  1.00  0.00           H  
ATOM      9  H2  SER A   4      62.310  27.500  29.210  1.00  0.00           H  
ATOM     10  H3  SER A   4      63.080  26.100  29.260  1.00  0.00           H  
ATOM     11  N   GLY A   5      59.490  25.880  27.620  1.00  0.00           N  
ATOM     12  CA  GLY A   5      58.130  25.650  28.100  1.00  0.00           C  
ATOM     13  C   GLY A   5      57.280  26.900  28.250  1.00  0.00           C  
ATOM     14  O   GLY A   5      57.130  27.710  27.280  1.00  0.00           O  
ATOM     15  H   GLY A   5      59.580  25.920  26.620  1.00  0.00           H  
ATOM     16  N   PHE A   6      56.700  27.080  29.450  1.00  0.00           N  
ATOM     17  CA  PHE A   6      55.700  28.120  29.750  1.00  0.00           C  
ATOM     18  C   PHE A   6      55.990  29.610  29.440  1.00  0.00           C  
ATOM     19  O   PHE A   6      55.120  30.400  29.010  1.00  0.00           O  
ATOM     20  CB  PHE A   6      55.080  27.890  31.140  1.00  0.00           C  
ATOM     21  CG  PHE A   6      54.240  26.620  31.240  1.00  0.00           C  
ATOM     22  CD1 PHE A   6      53.120  26.410  30.490  1.00  0.00           C  
ATOM     23  CD2 PHE A   6      54.650  25.760  32.210  1.00  0.00           C  
ATOM     24  CE1 PHE A   6      52.380  25.260  30.640  1.00  0.00           C  
ATOM     25  CE2 PHE A   6      53.850  24.650  32.510  1.00  0.00           C  
ATOM     26  CZ  PHE A   6      52.710  24.420  31.710  1.00  0.00           C  
ATOM     27  H   PHE A   6      56.860  26.570  30.290  1.00  0.00           H  
ATOM     28  HD1 PHE A   6      52.730  27.250  29.920  1.00  0.00           H  
ATOM     29  HD2 PHE A   6      55.150  26.230  33.060  1.00  0.00           H  
ATOM     30  HE1 PHE A   6      51.520  24.990  30.040  1.00  0.00           H  
ATOM     31  HE2 PHE A   6      54.130  23.910  33.270  1.00  0.00           H  
ATOM     32  HZ  PHE A   6      52.020  23.620  31.970  1.00  0.00           H  
ATOM     33  N   TRP A   7      57.220  29.980  29.500  1.00  0.00           N  
ATOM     34  CA  TRP A   7      57.720  31.220  28.950  1.00  0.00           C  
ATOM     35  C   TRP A   7      57.390  31.370  27.440  1.00  0.00           C  
ATOM     36  O   TRP A   7      56.720  32.370  27.130  1.00  0.00           O  
ATOM     37  CB  TRP A   7      59.260  31.270  29.190  1.00  0.00           C  
ATOM     38  CG  TRP A   7      59.990  32.420  28.510  1.00  0.00           C  
ATOM     39  CD1 TRP A   7      59.720  33.720  28.540  1.00  0.00           C  
ATOM     40  CD2 TRP A   7      60.990  32.250  27.580  1.00  0.00           C  
ATOM     41  CE2 TRP A   7      61.240  33.520  27.110  1.00  0.00           C  
ATOM     42  CE3 TRP A   7      61.800  31.220  27.180  1.00  0.00           C  
ATOM     43  NE1 TRP A   7      60.450  34.410  27.700  1.00  0.00           N  
ATOM     44  CZ2 TRP A   7      62.180  33.680  26.160  1.00  0.00           C  
ATOM     45  CZ3 TRP A   7      62.820  31.380  26.270  1.00  0.00           C  
ATOM     46  CH2 TRP A   7      62.970  32.650  25.630  1.00  0.00           C  
ATOM     47  H   TRP A   7      57.850  29.450  30.080  1.00  0.00           H  
ATOM     48  HD1 TRP A   7      58.960  34.190  29.160  1.00  0.00           H  
ATOM     49  HE1 TRP A   7      60.340  35.370  27.420  1.00  0.00           H  
ATOM     50  HE3 TRP A   7      61.720  30.200  27.540  1.00  0.00           H  
ATOM     51  HZ2 TRP A   7      62.540  34.650  25.810  1.00  0.00           H  
ATOM     52  HZ3 TRP A   7      63.250  30.480  25.830  1.00  0.00           H  
ATOM     53  HH2 TRP A   7      63.520  32.790  24.700  1.00  0.00           H  
ATOM     54  N   GLU A   8      57.660  30.360  26.580  1.00  0.00           N  
ATOM     55  CA  GLU A   8      57.390  30.390  25.110  1.00  0.00           C  
ATOM     56  C   GLU A   8      55.970  30.690  24.730  1.00  0.00           C  
ATOM     57  O   GLU A   8      55.740  31.670  24.050  1.00  0.00           O  
ATOM     58  CB  GLU A   8      57.890  29.080  24.510  1.00  0.00           C  
ATOM     59  CG  GLU A   8      59.430  28.790  24.660  1.00  0.00           C  
ATOM     60  CD  GLU A   8      59.770  27.420  24.140  1.00  0.00           C  
ATOM     61  OE1 GLU A   8      59.950  27.210  22.970  1.00  0.00           O  
ATOM     62  OE2 GLU A   8      59.770  26.530  25.080  1.00  0.00           O1-
ATOM     63  H   GLU A   8      57.950  29.470  26.940  1.00  0.00           H  
ATOM     64  N   GLU A   9      55.010  29.960  25.300  1.00  0.00           N  
ATOM     65  CA  GLU A   9      53.590  30.340  25.210  1.00  0.00           C  
ATOM     66  C   GLU A   9      53.320  31.860  25.400  1.00  0.00           C  
ATOM     67  O   GLU A   9      52.800  32.520  24.540  1.00  0.00           O  
ATOM     68  CB  GLU A   9      52.790  29.540  26.270  1.00  0.00           C  
ATOM     69  CG  GLU A   9      52.730  28.110  25.860  1.00  0.00           C  
ATOM     70  CD  GLU A   9      51.280  27.670  26.050  1.00  0.00           C  
ATOM     71  OE1 GLU A   9      50.580  27.890  25.070  1.00  0.00           O  
ATOM     72  OE2 GLU A   9      51.000  26.940  26.990  1.00  0.00           O1-
ATOM     73  H   GLU A   9      55.270  29.040  25.600  1.00  0.00           H  
ATOM     74  N   PHE A  10      53.590  32.320  26.670  1.00  0.00           N  
ATOM     75  CA  PHE A  10      53.540  33.740  27.100  1.00  0.00           C  
ATOM     76  C   PHE A  10      54.330  34.760  26.210  1.00  0.00           C  
ATOM     77  O   PHE A  10      53.680  35.680  25.740  1.00  0.00           O  
ATOM     78  CB  PHE A  10      54.140  33.720  28.540  1.00  0.00           C  
ATOM     79  CG  PHE A  10      54.290  35.170  29.110  1.00  0.00           C  
ATOM     80  CD1 PHE A  10      53.170  35.900  29.210  1.00  0.00           C  
ATOM     81  CD2 PHE A  10      55.600  35.730  29.470  1.00  0.00           C  
ATOM     82  CE1 PHE A  10      53.160  37.100  29.800  1.00  0.00           C  
ATOM     83  CE2 PHE A  10      55.530  36.990  30.060  1.00  0.00           C  
ATOM     84  CZ  PHE A  10      54.380  37.720  30.200  1.00  0.00           C  
ATOM     85  H   PHE A  10      53.850  31.690  27.400  1.00  0.00           H  
ATOM     86  HD1 PHE A  10      52.240  35.410  28.900  1.00  0.00           H  
ATOM     87  HD2 PHE A  10      56.550  35.210  29.360  1.00  0.00           H  
ATOM     88  HE1 PHE A  10      52.200  37.540  30.060  1.00  0.00           H  
ATOM     89  HE2 PHE A  10      56.370  37.220  30.710  1.00  0.00           H  
ATOM     90  HZ  PHE A  10      54.220  38.590  30.830  1.00  0.00           H  
ATOM     91  N   GLU A  11      55.400  34.330  25.580  1.00  0.00           N  
ATOM     92  CA  GLU A  11      56.160  35.070  24.520  1.00  0.00           C  
ATOM     93  C   GLU A  11      55.470  35.330  23.220  1.00  0.00           C  
ATOM     94  O   GLU A  11      55.190  36.500  22.880  1.00  0.00           O  
ATOM     95  CB  GLU A  11      57.530  34.390  24.410  1.00  0.00           C  
ATOM     96  CG  GLU A  11      58.340  34.670  23.110  1.00  0.00           C  
ATOM     97  CD  GLU A  11      58.910  36.120  23.220  1.00  0.00           C  
ATOM     98  OE1 GLU A  11      60.040  36.280  23.670  1.00  0.00           O  
ATOM     99  OE2 GLU A  11      58.250  37.170  22.910  1.00  0.00           O1-
ATOM    100  H   GLU A  11      55.860  33.460  25.770  1.00  0.00           H  
ATOM    101  N   THR A  12      54.850  34.230  22.780  1.00  0.00           N  
ATOM    102  CA  THR A  12      53.870  34.140  21.640  1.00  0.00           C  
ATOM    103  C   THR A  12      52.560  34.900  21.810  1.00  0.00           C  
ATOM    104  O   THR A  12      52.040  35.520  20.930  1.00  0.00           O  
ATOM    105  CB  THR A  12      53.640  32.670  21.230  1.00  0.00           C  
ATOM    106  CG2 THR A  12      52.740  32.500  19.990  1.00  0.00           C  
ATOM    107  OG1 THR A  12      54.900  32.160  20.860  1.00  0.00           O  
ATOM    108  H   THR A  12      55.110  33.350  23.170  1.00  0.00           H  
ATOM    109  HG1 THR A  12      55.020  31.170  20.840  1.00  0.00           H  
ATOM    110  N   LEU A  13      51.950  34.920  22.990  1.00  0.00           N  
ATOM    111  CA  LEU A  13      50.750  35.670  23.490  1.00  0.00           C  
ATOM    112  C   LEU A  13      51.030  37.190  23.630  1.00  0.00           C  
ATOM    113  O   LEU A  13      50.210  38.010  23.270  1.00  0.00           O  
ATOM    114  CB  LEU A  13      50.340  35.020  24.810  1.00  0.00           C  
ATOM    115  CG  LEU A  13      49.100  35.570  25.520  1.00  0.00           C  
ATOM    116  CD1 LEU A  13      47.820  35.240  24.770  1.00  0.00           C  
ATOM    117  CD2 LEU A  13      49.020  35.070  26.920  1.00  0.00           C  
ATOM    118  H   LEU A  13      52.430  34.540  23.780  1.00  0.00           H  
ATOM    119  N   GLN A  14      52.140  37.480  24.260  1.00  0.00           N  
ATOM    120  CA  GLN A  14      52.720  38.840  24.330  1.00  0.00           C  
ATOM    121  C   GLN A  14      53.050  39.490  22.940  1.00  0.00           C  
ATOM    122  O   GLN A  14      52.530  40.610  22.610  1.00  0.00           O  
ATOM    123  CB  GLN A  14      54.070  38.770  25.080  1.00  0.00           C  
ATOM    124  CG  GLN A  14      53.910  38.520  26.570  1.00  0.00           C  
ATOM    125  CD  GLN A  14      53.290  39.630  27.390  1.00  0.00           C  
ATOM    126  NE2 GLN A  14      53.990  40.590  27.950  1.00  0.00           N  
ATOM    127  OE1 GLN A  14      52.100  39.790  27.350  1.00  0.00           O  
ATOM    128  H   GLN A  14      52.680  36.910  24.880  1.00  0.00           H  
ATOM    129 1HE2 GLN A  14      54.980  40.400  28.010  1.00  0.00           H  
ATOM    130 2HE2 GLN A  14      53.670  41.170  28.700  1.00  0.00           H  
ATOM    131  N   GLN A  15      53.740  38.700  22.070  1.00  0.00           N  
ATOM    132  CA  GLN A  15      53.780  39.090  20.590  1.00  0.00           C  
ATOM    133  C   GLN A  15      52.510  39.110  19.800  1.00  0.00           C  
ATOM    134  O   GLN A  15      52.460  39.670  18.670  1.00  0.00           O  
ATOM    135  CB  GLN A  15      54.800  38.080  19.940  1.00  0.00           C  
ATOM    136  CG  GLN A  15      56.170  38.720  19.820  1.00  0.00           C  
ATOM    137  CD  GLN A  15      57.100  37.620  19.230  1.00  0.00           C  
ATOM    138  NE2 GLN A  15      57.800  36.940  20.120  1.00  0.00           N  
ATOM    139  OE1 GLN A  15      57.190  37.360  18.060  1.00  0.00           O  
ATOM    140  H   GLN A  15      54.300  37.920  22.340  1.00  0.00           H  
ATOM    141 1HE2 GLN A  15      57.730  37.190  21.080  1.00  0.00           H  
ATOM    142 2HE2 GLN A  15      58.540  36.370  19.770  1.00  0.00           H  
ATOM    143  N   GLN A  16      51.460  38.420  20.260  1.00  0.00           N  
ATOM    144  CA  GLN A  16      50.150  38.610  19.570  1.00  0.00           C  
ATOM    145  C   GLN A  16      49.510  40.020  19.800  1.00  0.00           C  
ATOM    146  O   GLN A  16      49.580  40.800  18.850  1.00  0.00           O  
ATOM    147  CB  GLN A  16      49.210  37.560  20.090  1.00  0.00           C  
ATOM    148  CG  GLN A  16      49.330  36.260  19.260  1.00  0.00           C  
ATOM    149  CD  GLN A  16      48.750  34.940  19.770  1.00  0.00           C  
ATOM    150  NE2 GLN A  16      49.200  33.840  19.170  1.00  0.00           N  
ATOM    151  OE1 GLN A  16      47.980  34.900  20.650  1.00  0.00           O  
ATOM    152  H   GLN A  16      51.640  37.730  20.970  1.00  0.00           H  
ATOM    153 1HE2 GLN A  16      49.680  33.870  18.290  1.00  0.00           H  
ATOM    154 2HE2 GLN A  16      48.940  32.980  19.600  1.00  0.00           H  
ATOM    155  N   GLU A  17      49.480  40.460  21.040  1.00  0.00           N  
ATOM    156  CA  GLU A  17      49.100  41.810  21.530  1.00  0.00           C  
ATOM    157  C   GLU A  17      49.790  43.060  21.010  1.00  0.00           C  
ATOM    158  O   GLU A  17      49.460  44.210  21.330  1.00  0.00           O  
ATOM    159  CB  GLU A  17      49.240  41.870  23.040  1.00  0.00           C  
ATOM    160  CG  GLU A  17      48.210  42.630  23.780  1.00  0.00           C  
ATOM    161  CD  GLU A  17      48.240  42.210  25.310  1.00  0.00           C  
ATOM    162  OE1 GLU A  17      47.360  41.430  25.810  1.00  0.00           O  
ATOM    163  OE2 GLU A  17      48.990  42.780  26.090  1.00  0.00           O1-
ATOM    164  H   GLU A  17      49.780  39.830  21.760  1.00  0.00           H  
ATOM    165  N   CYS A  18      50.780  42.830  20.180  1.00  0.00           N  
ATOM    166  CA  CYS A  18      51.580  43.830  19.390  1.00  0.00           C  
ATOM    167  C   CYS A  18      50.810  44.480  18.230  1.00  0.00           C  
ATOM    168  O   CYS A  18      51.240  45.550  17.760  1.00  0.00           O  
ATOM    169  CB  CYS A  18      52.770  43.080  18.850  1.00  0.00           C  
ATOM    170  SG  CYS A  18      53.900  42.840  20.320  1.00  0.00           S  
ATOM    171  H   CYS A  18      51.070  41.880  20.040  1.00  0.00           H  
ATOM    172  HG  CYS A  18      54.960  42.260  19.780  1.00  0.00           H  
ATOM    173  N   LYS A  19      49.750  43.760  17.970  1.00  0.00           N  
ATOM    174  CA  LYS A  19      48.720  44.180  16.960  1.00  0.00           C  
ATOM    175  C   LYS A  19      47.870  45.400  17.300  1.00  0.00           C  
ATOM    176  O   LYS A  19      48.040  46.070  18.360  1.00  0.00           O  
ATOM    177  CB  LYS A  19      47.730  43.000  16.950  1.00  0.00           C  
ATOM    178  CG  LYS A  19      46.870  42.780  18.180  1.00  0.00           C  
ATOM    179  CD  LYS A  19      45.800  41.730  17.890  1.00  0.00           C  
ATOM    180  CE  LYS A  19      46.290  40.290  17.670  1.00  0.00           C  
ATOM    181  NZ  LYS A  19      45.260  39.430  17.050  1.00  0.00           N1+
ATOM    182  H   LYS A  19      49.380  43.010  18.510  1.00  0.00           H  
ATOM    183  HZ1 LYS A  19      44.430  39.500  17.600  1.00  0.00           H  
ATOM    184  HZ2 LYS A  19      45.160  39.760  16.110  1.00  0.00           H  
ATOM    185  HZ3 LYS A  19      45.670  38.520  17.040  1.00  0.00           H  
ATOM    186  N   LEU A  20      46.950  45.740  16.420  1.00  0.00           N  
ATOM    187  CA  LEU A  20      46.010  46.870  16.420  1.00  0.00           C  
ATOM    188  C   LEU A  20      44.880  46.830  17.350  1.00  0.00           C  
ATOM    189  O   LEU A  20      43.710  47.160  17.010  1.00  0.00           O  
ATOM    190  CB  LEU A  20      45.520  47.250  14.980  1.00  0.00           C  
ATOM    191  CG  LEU A  20      46.590  48.200  14.300  1.00  0.00           C  
ATOM    192  CD1 LEU A  20      47.910  47.390  14.050  1.00  0.00           C  
ATOM    193  CD2 LEU A  20      45.970  48.740  13.060  1.00  0.00           C  
ATOM    194  H   LEU A  20      47.010  45.400  15.480  1.00  0.00           H  
ATOM    195  N   LEU A  21      45.310  47.030  18.610  1.00  0.00           N  
ATOM    196  CA  LEU A  21      44.390  46.950  19.800  1.00  0.00           C  
ATOM    197  C   LEU A  21      43.240  47.940  19.970  1.00  0.00           C  
ATOM    198  O   LEU A  21      43.430  49.110  19.730  1.00  0.00           O  
ATOM    199  CB  LEU A  21      45.290  47.100  21.080  1.00  0.00           C  
ATOM    200  CG  LEU A  21      46.270  45.970  21.410  1.00  0.00           C  
ATOM    201  CD1 LEU A  21      47.070  46.430  22.570  1.00  0.00           C  
ATOM    202  CD2 LEU A  21      45.570  44.670  21.700  1.00  0.00           C  
ATOM    203  H   LEU A  21      46.290  47.220  18.740  1.00  0.00           H  
ATOM    204  N   TYR A  22      42.300  47.520  20.800  1.00  0.00           N  
ATOM    205  CA  TYR A  22      40.990  48.230  21.050  1.00  0.00           C  
ATOM    206  C   TYR A  22      41.230  49.520  21.910  1.00  0.00           C  
ATOM    207  O   TYR A  22      42.350  49.710  22.410  1.00  0.00           O  
ATOM    208  CB  TYR A  22      39.990  47.360  21.940  1.00  0.00           C  
ATOM    209  CG  TYR A  22      40.190  45.850  21.740  1.00  0.00           C  
ATOM    210  CD1 TYR A  22      39.540  45.120  20.760  1.00  0.00           C  
ATOM    211  CD2 TYR A  22      40.980  45.140  22.620  1.00  0.00           C  
ATOM    212  CE1 TYR A  22      39.820  43.800  20.520  1.00  0.00           C  
ATOM    213  CE2 TYR A  22      41.210  43.830  22.450  1.00  0.00           C  
ATOM    214  CZ  TYR A  22      40.710  43.120  21.370  1.00  0.00           C  
ATOM    215  OH  TYR A  22      41.170  41.900  21.070  1.00  0.00           O  
ATOM    216  H   TYR A  22      42.300  46.570  21.130  1.00  0.00           H  
ATOM    217  HD1 TYR A  22      38.890  45.690  20.100  1.00  0.00           H  
ATOM    218  HD2 TYR A  22      41.280  45.590  23.570  1.00  0.00           H  
ATOM    219  HE1 TYR A  22      39.000  43.250  20.060  1.00  0.00           H  
ATOM    220  HE2 TYR A  22      41.860  43.260  23.130  1.00  0.00           H  
ATOM    221  HH  TYR A  22      42.010  41.780  21.600  1.00  0.00           H  
ATOM    222  N   SER A  23      40.310  50.450  21.730  1.00  0.00           N  
ATOM    223  CA  SER A  23      40.450  51.850  22.190  1.00  0.00           C  
ATOM    224  C   SER A  23      40.720  51.920  23.720  1.00  0.00           C  
ATOM    225  O   SER A  23      40.120  51.190  24.450  1.00  0.00           O  
ATOM    226  CB  SER A  23      39.160  52.600  21.860  1.00  0.00           C  
ATOM    227  OG  SER A  23      39.420  54.020  22.160  1.00  0.00           O  
ATOM    228  H   SER A  23      39.440  50.220  21.290  1.00  0.00           H  
ATOM    229  HG  SER A  23      39.220  54.130  23.140  1.00  0.00           H  
ATOM    230  N   ARG A  24      41.640  52.870  24.080  1.00  0.00           N  
ATOM    231  CA  ARG A  24      42.070  53.070  25.510  1.00  0.00           C  
ATOM    232  C   ARG A  24      41.880  54.590  25.920  1.00  0.00           C  
ATOM    233  O   ARG A  24      42.610  55.010  26.780  1.00  0.00           O  
ATOM    234  CB  ARG A  24      43.510  52.480  25.740  1.00  0.00           C  
ATOM    235  CG  ARG A  24      43.510  50.980  25.520  1.00  0.00           C  
ATOM    236  CD  ARG A  24      44.920  50.430  25.400  1.00  0.00           C  
ATOM    237  NE  ARG A  24      45.300  50.580  23.970  1.00  0.00           N  
ATOM    238  CZ  ARG A  24      46.490  50.230  23.460  1.00  0.00           C  
ATOM    239  NH1 ARG A  24      47.350  49.590  24.130  1.00  0.00           N1+
ATOM    240  NH2 ARG A  24      46.820  50.470  22.200  1.00  0.00           N  
ATOM    241  H   ARG A  24      41.980  53.450  23.350  1.00  0.00           H  
ATOM    242  HE  ARG A  24      44.700  50.940  23.260  1.00  0.00           H  
ATOM    243 1HH1 ARG A  24      47.220  49.540  25.120  1.00  0.00           H  
ATOM    244 2HH1 ARG A  24      48.010  48.980  23.710  1.00  0.00           H  
ATOM    245 1HH2 ARG A  24      46.250  50.870  21.480  1.00  0.00           H  
ATOM    246 2HH2 ARG A  24      47.720  50.150  21.890  1.00  0.00           H  
ATOM    247  N   LYS A  25      40.830  55.270  25.400  1.00  0.00           N  
ATOM    248  CA  LYS A  25      40.950  56.730  25.390  1.00  0.00           C  
ATOM    249  C   LYS A  25      40.950  57.490  26.680  1.00  0.00           C  
ATOM    250  O   LYS A  25      41.760  58.390  26.940  1.00  0.00           O  
ATOM    251  CB  LYS A  25      39.970  57.480  24.470  1.00  0.00           C  
ATOM    252  CG  LYS A  25      40.080  57.180  23.030  1.00  0.00           C  
ATOM    253  CD  LYS A  25      38.940  57.850  22.270  1.00  0.00           C  
ATOM    254  CE  LYS A  25      37.660  56.940  22.170  1.00  0.00           C  
ATOM    255  NZ  LYS A  25      36.680  57.650  21.350  1.00  0.00           N1+
ATOM    256  H   LYS A  25      39.900  54.890  25.420  1.00  0.00           H  
ATOM    257  HZ1 LYS A  25      37.110  58.020  20.530  1.00  0.00           H  
ATOM    258  HZ2 LYS A  25      35.990  57.010  21.010  1.00  0.00           H  
ATOM    259  HZ3 LYS A  25      36.240  58.440  21.770  1.00  0.00           H  
ATOM    260  N   GLU A  26      40.350  56.810  27.590  1.00  0.00           N  
ATOM    261  CA  GLU A  26      40.260  57.340  28.960  1.00  0.00           C  
ATOM    262  C   GLU A  26      41.570  57.060  29.710  1.00  0.00           C  
ATOM    263  O   GLU A  26      42.100  58.060  30.250  1.00  0.00           O  
ATOM    264  CB  GLU A  26      39.160  56.590  29.750  1.00  0.00           C  
ATOM    265  CG  GLU A  26      37.750  56.430  29.120  1.00  0.00           C  
ATOM    266  CD  GLU A  26      36.870  57.700  28.870  1.00  0.00           C  
ATOM    267  OE1 GLU A  26      36.820  58.580  29.810  1.00  0.00           O  
ATOM    268  OE2 GLU A  26      36.360  57.780  27.730  1.00  0.00           O1-
ATOM    269  H   GLU A  26      39.720  56.090  27.330  1.00  0.00           H  
ATOM    270  N   GLY A  27      42.150  55.830  29.770  1.00  0.00           N  
ATOM    271  CA  GLY A  27      43.410  55.490  30.360  1.00  0.00           C  
ATOM    272  C   GLY A  27      44.650  56.260  29.750  1.00  0.00           C  
ATOM    273  O   GLY A  27      45.660  56.450  30.510  1.00  0.00           O  
ATOM    274  H   GLY A  27      41.610  55.020  29.540  1.00  0.00           H  
ATOM    275  N   GLN A  28      44.490  56.720  28.520  1.00  0.00           N  
ATOM    276  CA  GLN A  28      45.490  57.620  27.860  1.00  0.00           C  
ATOM    277  C   GLN A  28      45.740  59.040  28.510  1.00  0.00           C  
ATOM    278  O   GLN A  28      46.850  59.470  28.510  1.00  0.00           O  
ATOM    279  CB  GLN A  28      45.270  57.760  26.310  1.00  0.00           C  
ATOM    280  CG  GLN A  28      45.430  56.400  25.640  1.00  0.00           C  
ATOM    281  CD  GLN A  28      45.550  56.460  24.080  1.00  0.00           C  
ATOM    282  NE2 GLN A  28      46.670  56.380  23.470  1.00  0.00           N  
ATOM    283  OE1 GLN A  28      44.530  56.480  23.440  1.00  0.00           O  
ATOM    284  H   GLN A  28      43.670  56.550  27.970  1.00  0.00           H  
ATOM    285 1HE2 GLN A  28      47.500  56.150  23.990  1.00  0.00           H  
ATOM    286 2HE2 GLN A  28      46.660  56.670  22.520  1.00  0.00           H  
ATOM    287  N   ARG A  29      44.670  59.720  29.000  1.00  0.00           N  
ATOM    288  CA  ARG A  29      44.790  61.100  29.470  1.00  0.00           C  
ATOM    289  C   ARG A  29      45.610  61.240  30.750  1.00  0.00           C  
ATOM    290  O   ARG A  29      45.240  60.610  31.780  1.00  0.00           O  
ATOM    291  CB  ARG A  29      43.420  61.760  29.770  1.00  0.00           C  
ATOM    292  CG  ARG A  29      42.470  61.660  28.630  1.00  0.00           C  
ATOM    293  CD  ARG A  29      41.050  62.210  28.790  1.00  0.00           C  
ATOM    294  NE  ARG A  29      41.150  63.680  28.770  1.00  0.00           N  
ATOM    295  CZ  ARG A  29      40.930  64.520  27.770  1.00  0.00           C  
ATOM    296  NH1 ARG A  29      40.440  64.170  26.620  1.00  0.00           N1+
ATOM    297  NH2 ARG A  29      41.280  65.840  27.960  1.00  0.00           N  
ATOM    298  H   ARG A  29      43.780  59.360  29.280  1.00  0.00           H  
ATOM    299  HE  ARG A  29      41.480  64.060  29.640  1.00  0.00           H  
ATOM    300 1HH1 ARG A  29      40.290  63.210  26.390  1.00  0.00           H  
ATOM    301 2HH1 ARG A  29      40.270  64.770  25.850  1.00  0.00           H  
ATOM    302 1HH2 ARG A  29      41.710  66.220  28.780  1.00  0.00           H  
ATOM    303 2HH2 ARG A  29      41.240  66.510  27.210  1.00  0.00           H  
ATOM    304  N   GLN A  30      46.520  62.250  30.740  1.00  0.00           N  
ATOM    305  CA  GLN A  30      47.420  62.690  31.860  1.00  0.00           C  
ATOM    306  C   GLN A  30      46.680  62.870  33.170  1.00  0.00           C  
ATOM    307  O   GLN A  30      47.210  62.500  34.230  1.00  0.00           O  
ATOM    308  CB  GLN A  30      48.090  63.900  31.240  1.00  0.00           C  
ATOM    309  CG  GLN A  30      48.710  64.820  32.310  1.00  0.00           C  
ATOM    310  CD  GLN A  30      49.110  66.080  31.590  1.00  0.00           C  
ATOM    311  NE2 GLN A  30      48.200  66.980  31.480  1.00  0.00           N  
ATOM    312  OE1 GLN A  30      50.310  66.280  31.460  1.00  0.00           O  
ATOM    313  H   GLN A  30      46.660  62.730  29.880  1.00  0.00           H  
ATOM    314 1HE2 GLN A  30      47.270  66.850  31.810  1.00  0.00           H  
ATOM    315 2HE2 GLN A  30      48.390  67.790  30.920  1.00  0.00           H  
ATOM    316  N   GLU A  31      45.490  63.470  33.140  1.00  0.00           N  
ATOM    317  CA  GLU A  31      44.650  63.610  34.340  1.00  0.00           C  
ATOM    318  C   GLU A  31      43.990  62.360  34.950  1.00  0.00           C  
ATOM    319  O   GLU A  31      43.340  62.500  35.960  1.00  0.00           O  
ATOM    320  CB  GLU A  31      43.600  64.630  34.030  1.00  0.00           C  
ATOM    321  CG  GLU A  31      43.860  66.100  33.670  1.00  0.00           C  
ATOM    322  CD  GLU A  31      44.700  66.180  32.390  1.00  0.00           C  
ATOM    323  OE1 GLU A  31      44.450  65.480  31.390  1.00  0.00           O  
ATOM    324  OE2 GLU A  31      45.370  67.190  32.310  1.00  0.00           O1-
ATOM    325  H   GLU A  31      45.130  63.970  32.350  1.00  0.00           H  
ATOM    326  N   ASN A  32      44.000  61.260  34.190  1.00  0.00           N  
ATOM    327  CA  ASN A  32      43.590  59.870  34.660  1.00  0.00           C  
ATOM    328  C   ASN A  32      44.790  58.980  34.940  1.00  0.00           C  
ATOM    329  O   ASN A  32      44.580  58.060  35.700  1.00  0.00           O  
ATOM    330  CB  ASN A  32      42.760  59.150  33.510  1.00  0.00           C  
ATOM    331  CG  ASN A  32      41.370  59.750  33.400  1.00  0.00           C  
ATOM    332  ND2 ASN A  32      40.790  59.600  32.260  1.00  0.00           N  
ATOM    333  OD1 ASN A  32      40.910  60.480  34.270  1.00  0.00           O  
ATOM    334  H   ASN A  32      44.420  61.240  33.280  1.00  0.00           H  
ATOM    335 1HD2 ASN A  32      41.230  59.160  31.470  1.00  0.00           H  
ATOM    336 2HD2 ASN A  32      39.950  60.120  32.110  1.00  0.00           H  
ATOM    337  N   LYS A  33      45.920  59.190  34.320  1.00  0.00           N  
ATOM    338  CA  LYS A  33      47.140  58.520  34.710  1.00  0.00           C  
ATOM    339  C   LYS A  33      47.640  58.530  36.150  1.00  0.00           C  
ATOM    340  O   LYS A  33      48.580  57.850  36.470  1.00  0.00           O  
ATOM    341  CB  LYS A  33      48.240  58.980  33.710  1.00  0.00           C  
ATOM    342  CG  LYS A  33      47.950  58.380  32.350  1.00  0.00           C  
ATOM    343  CD  LYS A  33      49.050  58.720  31.370  1.00  0.00           C  
ATOM    344  CE  LYS A  33      49.030  57.850  30.120  1.00  0.00           C  
ATOM    345  NZ  LYS A  33      50.080  58.250  29.140  1.00  0.00           N1+
ATOM    346  H   LYS A  33      46.060  59.800  33.540  1.00  0.00           H  
ATOM    347  HZ1 LYS A  33      50.960  58.180  29.610  1.00  0.00           H  
ATOM    348  HZ2 LYS A  33      50.030  57.570  28.420  1.00  0.00           H  
ATOM    349  HZ3 LYS A  33      49.850  59.180  28.850  1.00  0.00           H  
ATOM    350  N   ASN A  34      47.190  59.590  36.790  1.00  0.00           N  
ATOM    351  CA  ASN A  34      47.370  59.780  38.270  1.00  0.00           C  
ATOM    352  C   ASN A  34      46.520  58.850  39.180  1.00  0.00           C  
ATOM    353  O   ASN A  34      47.140  58.350  40.110  1.00  0.00           O  
ATOM    354  CB  ASN A  34      47.160  61.220  38.690  1.00  0.00           C  
ATOM    355  CG  ASN A  34      45.730  61.700  38.500  1.00  0.00           C  
ATOM    356  ND2 ASN A  34      45.430  62.820  39.100  1.00  0.00           N  
ATOM    357  OD1 ASN A  34      44.820  61.070  37.860  1.00  0.00           O  
ATOM    358  H   ASN A  34      46.600  60.280  36.370  1.00  0.00           H  
ATOM    359 1HD2 ASN A  34      46.050  63.250  39.770  1.00  0.00           H  
ATOM    360 2HD2 ASN A  34      44.590  63.260  38.780  1.00  0.00           H  
ATOM    361  N   LYS A  35      45.280  58.560  38.760  1.00  0.00           N  
ATOM    362  CA  LYS A  35      44.360  57.600  39.460  1.00  0.00           C  
ATOM    363  C   LYS A  35      44.550  56.140  39.190  1.00  0.00           C  
ATOM    364  O   LYS A  35      44.230  55.240  39.980  1.00  0.00           O  
ATOM    365  CB  LYS A  35      42.850  57.900  39.100  1.00  0.00           C  
ATOM    366  CG  LYS A  35      42.420  59.280  39.470  1.00  0.00           C  
ATOM    367  CD  LYS A  35      40.960  59.600  39.060  1.00  0.00           C  
ATOM    368  CE  LYS A  35      40.900  60.150  37.620  1.00  0.00           C  
ATOM    369  NZ  LYS A  35      39.690  60.940  37.230  1.00  0.00           N1+
ATOM    370  H   LYS A  35      44.770  59.250  38.250  1.00  0.00           H  
ATOM    371  HZ1 LYS A  35      38.930  60.610  37.770  1.00  0.00           H  
ATOM    372  HZ2 LYS A  35      39.820  61.930  37.300  1.00  0.00           H  
ATOM    373  HZ3 LYS A  35      39.520  60.840  36.250  1.00  0.00           H  
ATOM    374  N   ASN A  36      45.360  55.880  38.150  1.00  0.00           N  
ATOM    375  CA  ASN A  36      46.020  54.610  37.840  1.00  0.00           C  
ATOM    376  C   ASN A  36      47.410  54.650  38.580  1.00  0.00           C  
ATOM    377  O   ASN A  36      48.070  55.650  38.480  1.00  0.00           O  
ATOM    378  CB  ASN A  36      46.330  54.520  36.350  1.00  0.00           C  
ATOM    379  CG  ASN A  36      45.190  54.530  35.370  1.00  0.00           C  
ATOM    380  ND2 ASN A  36      45.480  55.000  34.160  1.00  0.00           N  
ATOM    381  OD1 ASN A  36      44.010  54.140  35.560  1.00  0.00           O  
ATOM    382  H   ASN A  36      45.480  56.460  37.350  1.00  0.00           H  
ATOM    383 1HD2 ASN A  36      46.280  55.590  34.030  1.00  0.00           H  
ATOM    384 2HD2 ASN A  36      45.100  54.510  33.370  1.00  0.00           H  
ATOM    385  N   ARG A  37      47.760  53.660  39.390  1.00  0.00           N  
ATOM    386  CA  ARG A  37      49.070  53.530  40.010  1.00  0.00           C  
ATOM    387  C   ARG A  37      50.330  53.550  39.130  1.00  0.00           C  
ATOM    388  O   ARG A  37      51.470  53.600  39.610  1.00  0.00           O  
ATOM    389  CB  ARG A  37      48.880  52.200  40.840  1.00  0.00           C  
ATOM    390  CG  ARG A  37      49.750  52.460  42.090  1.00  0.00           C  
ATOM    391  CD  ARG A  37      49.600  51.230  43.090  1.00  0.00           C  
ATOM    392  NE  ARG A  37      50.370  51.530  44.300  1.00  0.00           N  
ATOM    393  CZ  ARG A  37      49.850  51.510  45.510  1.00  0.00           C  
ATOM    394  NH1 ARG A  37      48.550  51.360  45.770  1.00  0.00           N1+
ATOM    395  NH2 ARG A  37      50.500  51.970  46.520  1.00  0.00           N  
ATOM    396  H   ARG A  37      47.150  52.900  39.570  1.00  0.00           H  
ATOM    397  HE  ARG A  37      51.340  51.600  44.090  1.00  0.00           H  
ATOM    398 1HH1 ARG A  37      47.800  51.180  45.130  1.00  0.00           H  
ATOM    399 2HH1 ARG A  37      48.200  51.150  46.690  1.00  0.00           H  
ATOM    400 1HH2 ARG A  37      51.470  52.150  46.410  1.00  0.00           H  
ATOM    401 2HH2 ARG A  37      49.970  52.120  47.360  1.00  0.00           H  
ATOM    402  N   TYR A  38      50.090  52.820  38.080  1.00  0.00           N  
ATOM    403  CA  TYR A  38      51.050  52.530  37.000  1.00  0.00           C  
ATOM    404  C   TYR A  38      50.510  53.100  35.700  1.00  0.00           C  
ATOM    405  O   TYR A  38      49.820  52.390  35.020  1.00  0.00           O  
ATOM    406  CB  TYR A  38      51.220  51.000  36.840  1.00  0.00           C  
ATOM    407  CG  TYR A  38      52.030  50.300  37.960  1.00  0.00           C  
ATOM    408  CD1 TYR A  38      53.420  50.310  37.900  1.00  0.00           C  
ATOM    409  CD2 TYR A  38      51.430  50.000  39.190  1.00  0.00           C  
ATOM    410  CE1 TYR A  38      54.190  50.070  39.070  1.00  0.00           C  
ATOM    411  CE2 TYR A  38      52.180  49.780  40.350  1.00  0.00           C  
ATOM    412  CZ  TYR A  38      53.570  49.800  40.270  1.00  0.00           C  
ATOM    413  OH  TYR A  38      54.270  49.550  41.400  1.00  0.00           O  
ATOM    414  H   TYR A  38      49.490  52.020  38.070  1.00  0.00           H  
ATOM    415  HD1 TYR A  38      53.950  50.370  36.950  1.00  0.00           H  
ATOM    416  HD2 TYR A  38      50.340  49.980  39.280  1.00  0.00           H  
ATOM    417  HE1 TYR A  38      55.260  49.950  38.930  1.00  0.00           H  
ATOM    418  HE2 TYR A  38      51.800  49.690  41.370  1.00  0.00           H  
ATOM    419  HH  TYR A  38      55.070  49.040  41.090  1.00  0.00           H  
ATOM    420  N   LYS A  39      51.060  54.230  35.210  1.00  0.00           N  
ATOM    421  CA  LYS A  39      50.450  54.840  34.030  1.00  0.00           C  
ATOM    422  C   LYS A  39      50.570  54.070  32.750  1.00  0.00           C  
ATOM    423  O   LYS A  39      49.980  54.450  31.720  1.00  0.00           O  
ATOM    424  CB  LYS A  39      51.240  56.200  33.940  1.00  0.00           C  
ATOM    425  CG  LYS A  39      52.730  56.160  33.620  1.00  0.00           C  
ATOM    426  CD  LYS A  39      53.600  57.400  33.850  1.00  0.00           C  
ATOM    427  CE  LYS A  39      55.120  57.130  34.040  1.00  0.00           C  
ATOM    428  NZ  LYS A  39      55.560  56.270  35.160  1.00  0.00           N1+
ATOM    429  H   LYS A  39      51.700  54.700  35.810  1.00  0.00           H  
ATOM    430  HZ1 LYS A  39      55.620  56.780  36.020  1.00  0.00           H  
ATOM    431  HZ2 LYS A  39      54.850  55.590  35.360  1.00  0.00           H  
ATOM    432  HZ3 LYS A  39      56.440  55.840  34.960  1.00  0.00           H  
ATOM    433  N   ASN A  40      51.620  53.250  32.600  1.00  0.00           N  
ATOM    434  CA  ASN A  40      51.890  52.460  31.420  1.00  0.00           C  
ATOM    435  C   ASN A  40      51.060  51.170  31.200  1.00  0.00           C  
ATOM    436  O   ASN A  40      51.100  50.530  30.180  1.00  0.00           O  
ATOM    437  CB  ASN A  40      53.400  52.070  31.390  1.00  0.00           C  
ATOM    438  CG  ASN A  40      53.930  51.250  32.550  1.00  0.00           C  
ATOM    439  ND2 ASN A  40      54.120  49.980  32.280  1.00  0.00           N  
ATOM    440  OD1 ASN A  40      54.120  51.730  33.620  1.00  0.00           O  
ATOM    441  H   ASN A  40      52.420  53.280  33.200  1.00  0.00           H  
ATOM    442 1HD2 ASN A  40      53.940  49.610  31.380  1.00  0.00           H  
ATOM    443 2HD2 ASN A  40      54.690  49.400  32.860  1.00  0.00           H  
ATOM    444  N   ILE A  41      50.440  50.710  32.290  1.00  0.00           N  
ATOM    445  CA  ILE A  41      49.480  49.580  32.410  1.00  0.00           C  
ATOM    446  C   ILE A  41      48.110  50.160  32.030  1.00  0.00           C  
ATOM    447  O   ILE A  41      47.450  50.860  32.840  1.00  0.00           O  
ATOM    448  CB  ILE A  41      49.480  48.980  33.810  1.00  0.00           C  
ATOM    449  CG1 ILE A  41      50.810  48.330  34.220  1.00  0.00           C  
ATOM    450  CG2 ILE A  41      48.380  47.960  33.910  1.00  0.00           C  
ATOM    451  CD  ILE A  41      51.410  47.230  33.270  1.00  0.00           C  
ATOM    452  H   ILE A  41      50.300  51.230  33.130  1.00  0.00           H  
ATOM    453  N   LEU A  42      47.730  50.070  30.730  1.00  0.00           N  
ATOM    454  CA  LEU A  42      46.590  50.780  30.150  1.00  0.00           C  
ATOM    455  C   LEU A  42      45.240  50.060  30.100  1.00  0.00           C  
ATOM    456  O   LEU A  42      45.120  48.950  29.490  1.00  0.00           O  
ATOM    457  CB  LEU A  42      47.030  51.200  28.750  1.00  0.00           C  
ATOM    458  CG  LEU A  42      46.600  52.670  28.410  1.00  0.00           C  
ATOM    459  CD1 LEU A  42      47.300  53.640  29.400  1.00  0.00           C  
ATOM    460  CD2 LEU A  42      47.070  53.030  27.020  1.00  0.00           C  
ATOM    461  H   LEU A  42      48.150  49.570  29.970  1.00  0.00           H  
ATOM    462  N   PRO A  43      44.180  50.660  30.700  1.00  0.00           N  
ATOM    463  CA  PRO A  43      42.840  50.040  30.770  1.00  0.00           C  
ATOM    464  C   PRO A  43      42.050  50.250  29.470  1.00  0.00           C  
ATOM    465  O   PRO A  43      42.040  51.290  28.800  1.00  0.00           O  
ATOM    466  CB  PRO A  43      42.130  50.660  31.980  1.00  0.00           C  
ATOM    467  CG  PRO A  43      42.840  52.020  32.060  1.00  0.00           C  
ATOM    468  CD  PRO A  43      44.280  51.790  31.630  1.00  0.00           C  
ATOM    469  N   PHE A  44      41.420  49.180  29.030  1.00  0.00           N  
ATOM    470  CA  PHE A  44      40.480  49.240  27.880  1.00  0.00           C  
ATOM    471  C   PHE A  44      39.210  50.110  28.140  1.00  0.00           C  
ATOM    472  O   PHE A  44      38.760  50.080  29.250  1.00  0.00           O  
ATOM    473  CB  PHE A  44      40.100  47.850  27.380  1.00  0.00           C  
ATOM    474  CG  PHE A  44      41.130  47.160  26.520  1.00  0.00           C  
ATOM    475  CD1 PHE A  44      41.920  47.920  25.620  1.00  0.00           C  
ATOM    476  CD2 PHE A  44      41.370  45.770  26.760  1.00  0.00           C  
ATOM    477  CE1 PHE A  44      43.070  47.230  25.150  1.00  0.00           C  
ATOM    478  CE2 PHE A  44      42.510  45.170  26.250  1.00  0.00           C  
ATOM    479  CZ  PHE A  44      43.350  45.890  25.470  1.00  0.00           C  
ATOM    480  H   PHE A  44      41.700  48.260  29.280  1.00  0.00           H  
ATOM    481  HD1 PHE A  44      41.550  48.770  25.030  1.00  0.00           H  
ATOM    482  HD2 PHE A  44      40.610  45.190  27.290  1.00  0.00           H  
ATOM    483  HE1 PHE A  44      43.720  47.720  24.420  1.00  0.00           H  
ATOM    484  HE2 PHE A  44      42.600  44.090  26.380  1.00  0.00           H  
ATOM    485  HZ  PHE A  44      44.190  45.360  25.030  1.00  0.00           H  
ATOM    486  N   ASP A  45      38.600  50.670  27.100  1.00  0.00           N  
ATOM    487  CA  ASP A  45      37.360  51.500  27.180  1.00  0.00           C  
ATOM    488  C   ASP A  45      36.150  50.630  27.270  1.00  0.00           C  
ATOM    489  O   ASP A  45      35.510  50.710  28.320  1.00  0.00           O  
ATOM    490  CB  ASP A  45      37.170  52.490  26.020  1.00  0.00           C  
ATOM    491  CG  ASP A  45      38.020  53.760  25.880  1.00  0.00           C  
ATOM    492  OD1 ASP A  45      38.450  54.410  26.830  1.00  0.00           O  
ATOM    493  OD2 ASP A  45      38.170  54.130  24.770  1.00  0.00           O1-
ATOM    494  H   ASP A  45      39.030  50.640  26.190  1.00  0.00           H  
ATOM    495  N   HIS A  46      35.930  49.750  26.290  1.00  0.00           N  
ATOM    496  CA  HIS A  46      34.640  48.980  26.290  1.00  0.00           C  
ATOM    497  C   HIS A  46      34.360  48.270  27.670  1.00  0.00           C  
ATOM    498  O   HIS A  46      33.260  48.050  28.130  1.00  0.00           O  
ATOM    499  CB  HIS A  46      34.660  47.960  25.190  1.00  0.00           C  
ATOM    500  CG  HIS A  46      35.810  46.940  25.090  1.00  0.00           C  
ATOM    501  CD2 HIS A  46      35.650  45.700  24.580  1.00  0.00           C  
ATOM    502  ND1 HIS A  46      36.960  46.920  25.820  1.00  0.00           N  
ATOM    503  CE1 HIS A  46      37.410  45.690  25.800  1.00  0.00           C  
ATOM    504  NE2 HIS A  46      36.630  44.940  24.980  1.00  0.00           N  
ATOM    505  H   HIS A  46      36.530  49.610  25.510  1.00  0.00           H  
ATOM    506  HD2 HIS A  46      34.960  45.410  23.790  1.00  0.00           H  
ATOM    507  HE1 HIS A  46      38.270  45.420  26.420  1.00  0.00           H  
ATOM    508  HE2 HIS A  46      36.670  43.950  24.910  1.00  0.00           H  
ATOM    509  N   THR A  47      35.390  47.670  28.270  1.00  0.00           N  
ATOM    510  CA  THR A  47      35.310  46.970  29.570  1.00  0.00           C  
ATOM    511  C   THR A  47      35.300  47.710  30.900  1.00  0.00           C  
ATOM    512  O   THR A  47      35.210  47.110  31.980  1.00  0.00           O  
ATOM    513  CB  THR A  47      36.440  45.920  29.690  1.00  0.00           C  
ATOM    514  CG2 THR A  47      36.130  44.950  28.570  1.00  0.00           C  
ATOM    515  OG1 THR A  47      37.830  46.400  29.660  1.00  0.00           O  
ATOM    516  H   THR A  47      36.270  47.540  27.810  1.00  0.00           H  
ATOM    517  HG1 THR A  47      38.380  45.660  29.260  1.00  0.00           H  
ATOM    518  N   ARG A  48      35.520  49.020  30.990  1.00  0.00           N  
ATOM    519  CA  ARG A  48      35.660  49.810  32.280  1.00  0.00           C  
ATOM    520  C   ARG A  48      34.390  49.950  33.100  1.00  0.00           C  
ATOM    521  O   ARG A  48      33.280  49.870  32.600  1.00  0.00           O  
ATOM    522  CB  ARG A  48      36.210  51.160  31.880  1.00  0.00           C  
ATOM    523  CG  ARG A  48      35.220  52.120  31.190  1.00  0.00           C  
ATOM    524  CD  ARG A  48      35.890  53.420  30.740  1.00  0.00           C  
ATOM    525  NE  ARG A  48      35.900  54.390  31.840  1.00  0.00           N  
ATOM    526  CZ  ARG A  48      35.250  55.510  31.870  1.00  0.00           C  
ATOM    527  NH1 ARG A  48      34.610  55.990  30.820  1.00  0.00           N1+
ATOM    528  NH2 ARG A  48      35.000  55.950  33.090  1.00  0.00           N  
ATOM    529  H   ARG A  48      35.500  49.590  30.160  1.00  0.00           H  
ATOM    530  HE  ARG A  48      36.240  54.090  32.730  1.00  0.00           H  
ATOM    531 1HH1 ARG A  48      34.670  55.490  29.960  1.00  0.00           H  
ATOM    532 2HH1 ARG A  48      33.920  56.680  31.050  1.00  0.00           H  
ATOM    533 1HH2 ARG A  48      35.200  55.440  33.930  1.00  0.00           H  
ATOM    534 2HH2 ARG A  48      34.600  56.860  33.170  1.00  0.00           H  
ATOM    535  N   VAL A  49      34.650  50.120  34.370  1.00  0.00           N  
ATOM    536  CA  VAL A  49      33.590  50.640  35.310  1.00  0.00           C  
ATOM    537  C   VAL A  49      33.490  52.170  35.350  1.00  0.00           C  
ATOM    538  O   VAL A  49      34.560  52.860  35.220  1.00  0.00           O  
ATOM    539  CB  VAL A  49      33.800  50.070  36.760  1.00  0.00           C  
ATOM    540  CG1 VAL A  49      32.730  50.550  37.730  1.00  0.00           C  
ATOM    541  CG2 VAL A  49      33.900  48.580  36.790  1.00  0.00           C  
ATOM    542  H   VAL A  49      35.440  49.720  34.830  1.00  0.00           H  
ATOM    543  N   VAL A  50      32.220  52.610  35.190  1.00  0.00           N  
ATOM    544  CA  VAL A  50      31.940  54.050  35.290  1.00  0.00           C  
ATOM    545  C   VAL A  50      31.240  54.470  36.600  1.00  0.00           C  
ATOM    546  O   VAL A  50      30.380  53.680  37.070  1.00  0.00           O  
ATOM    547  CB  VAL A  50      31.160  54.530  34.050  1.00  0.00           C  
ATOM    548  CG1 VAL A  50      31.450  56.030  33.880  1.00  0.00           C  
ATOM    549  CG2 VAL A  50      31.710  53.920  32.760  1.00  0.00           C  
ATOM    550  H   VAL A  50      31.490  51.950  35.040  1.00  0.00           H  
ATOM    551  N   LEU A  51      31.750  55.470  37.310  1.00  0.00           N  
ATOM    552  CA  LEU A  51      31.130  56.040  38.520  1.00  0.00           C  
ATOM    553  C   LEU A  51      30.060  57.030  38.250  1.00  0.00           C  
ATOM    554  O   LEU A  51      30.240  57.910  37.420  1.00  0.00           O  
ATOM    555  CB  LEU A  51      32.070  56.530  39.610  1.00  0.00           C  
ATOM    556  CG  LEU A  51      32.980  55.420  40.170  1.00  0.00           C  
ATOM    557  CD1 LEU A  51      34.190  56.000  40.950  1.00  0.00           C  
ATOM    558  CD2 LEU A  51      32.190  54.510  41.100  1.00  0.00           C  
ATOM    559  H   LEU A  51      32.570  55.930  36.970  1.00  0.00           H  
ATOM    560  N   HIS A  52      28.950  56.890  38.940  1.00  0.00           N  
ATOM    561  CA  HIS A  52      27.830  57.830  38.710  1.00  0.00           C  
ATOM    562  C   HIS A  52      27.600  58.790  39.890  1.00  0.00           C  
ATOM    563  O   HIS A  52      28.060  58.470  41.010  1.00  0.00           O  
ATOM    564  CB  HIS A  52      26.520  57.220  38.290  1.00  0.00           C  
ATOM    565  CG  HIS A  52      26.780  56.490  36.940  1.00  0.00           C  
ATOM    566  CD2 HIS A  52      27.290  55.270  36.840  1.00  0.00           C  
ATOM    567  ND1 HIS A  52      26.410  56.930  35.750  1.00  0.00           N  
ATOM    568  CE1 HIS A  52      26.850  56.000  34.820  1.00  0.00           C  
ATOM    569  NE2 HIS A  52      27.360  54.960  35.560  1.00  0.00           N  
ATOM    570  H   HIS A  52      28.770  55.960  39.270  1.00  0.00           H  
ATOM    571  HD2 HIS A  52      27.400  54.660  37.730  1.00  0.00           H  
ATOM    572  HE1 HIS A  52      26.680  55.940  33.740  1.00  0.00           H  
ATOM    573  HE2 HIS A  52      27.680  54.070  35.250  1.00  0.00           H  
ATOM    574  N   ASP A  53      26.980  59.920  39.620  1.00  0.00           N  
ATOM    575  CA  ASP A  53      26.700  61.070  40.530  1.00  0.00           C  
ATOM    576  C   ASP A  53      27.910  61.530  41.300  1.00  0.00           C  
ATOM    577  O   ASP A  53      28.380  60.740  42.130  1.00  0.00           O  
ATOM    578  CB  ASP A  53      25.560  60.900  41.540  1.00  0.00           C  
ATOM    579  CG  ASP A  53      24.840  62.130  42.070  1.00  0.00           C  
ATOM    580  OD1 ASP A  53      24.200  62.000  43.150  1.00  0.00           O  
ATOM    581  OD2 ASP A  53      25.040  63.270  41.580  1.00  0.00           O1-
ATOM    582  H   ASP A  53      26.880  60.110  38.650  1.00  0.00           H  
ATOM    583  N   GLY A  54      28.230  62.850  41.280  1.00  0.00           N  
ATOM    584  CA  GLY A  54      29.380  63.280  42.060  1.00  0.00           C  
ATOM    585  C   GLY A  54      29.690  64.830  41.840  1.00  0.00           C  
ATOM    586  O   GLY A  54      28.790  65.570  41.460  1.00  0.00           O  
ATOM    587  H   GLY A  54      27.770  63.560  40.740  1.00  0.00           H  
ATOM    588  N   ASP A  55      30.970  65.150  41.620  1.00  0.00           N  
ATOM    589  CA  ASP A  55      31.580  66.510  41.440  1.00  0.00           C  
ATOM    590  C   ASP A  55      30.970  67.230  40.170  1.00  0.00           C  
ATOM    591  O   ASP A  55      30.950  66.680  39.070  1.00  0.00           O  
ATOM    592  CB  ASP A  55      33.120  66.460  41.350  1.00  0.00           C  
ATOM    593  CG  ASP A  55      33.770  67.880  41.430  1.00  0.00           C  
ATOM    594  OD1 ASP A  55      33.470  68.800  40.650  1.00  0.00           O  
ATOM    595  OD2 ASP A  55      34.510  68.070  42.410  1.00  0.00           O1-
ATOM    596  H   ASP A  55      31.640  64.410  41.630  1.00  0.00           H  
ATOM    597  N   PRO A  56      30.250  68.370  40.360  1.00  0.00           N  
ATOM    598  CA  PRO A  56      29.500  69.060  39.260  1.00  0.00           C  
ATOM    599  C   PRO A  56      30.370  69.900  38.280  1.00  0.00           C  
ATOM    600  O   PRO A  56      29.850  70.700  37.630  1.00  0.00           O  
ATOM    601  CB  PRO A  56      28.500  69.920  39.990  1.00  0.00           C  
ATOM    602  CG  PRO A  56      29.170  70.300  41.310  1.00  0.00           C  
ATOM    603  CD  PRO A  56      29.990  69.040  41.660  1.00  0.00           C  
ATOM    604  N   ASN A  57      31.680  70.000  38.570  1.00  0.00           N  
ATOM    605  CA  ASN A  57      32.610  70.800  37.680  1.00  0.00           C  
ATOM    606  C   ASN A  57      33.530  69.950  36.800  1.00  0.00           C  
ATOM    607  O   ASN A  57      33.460  70.130  35.580  1.00  0.00           O  
ATOM    608  CB  ASN A  57      33.380  71.830  38.520  1.00  0.00           C  
ATOM    609  CG  ASN A  57      32.560  72.510  39.640  1.00  0.00           C  
ATOM    610  ND2 ASN A  57      32.580  71.850  40.810  1.00  0.00           N  
ATOM    611  OD1 ASN A  57      31.920  73.550  39.490  1.00  0.00           O  
ATOM    612  H   ASN A  57      32.170  69.610  39.350  1.00  0.00           H  
ATOM    613 1HD2 ASN A  57      33.060  71.010  41.030  1.00  0.00           H  
ATOM    614 2HD2 ASN A  57      32.160  72.430  41.520  1.00  0.00           H  
ATOM    615  N   GLU A  58      34.080  68.960  37.470  1.00  0.00           N  
ATOM    616  CA  GLU A  58      35.160  68.070  36.940  1.00  0.00           C  
ATOM    617  C   GLU A  58      34.880  67.120  35.730  1.00  0.00           C  
ATOM    618  O   GLU A  58      34.100  66.160  35.830  1.00  0.00           O  
ATOM    619  CB  GLU A  58      35.570  67.180  38.190  1.00  0.00           C  
ATOM    620  CG  GLU A  58      36.750  66.240  38.090  1.00  0.00           C  
ATOM    621  CD  GLU A  58      38.030  66.630  37.390  1.00  0.00           C  
ATOM    622  OE1 GLU A  58      38.880  67.410  37.950  1.00  0.00           O  
ATOM    623  OE2 GLU A  58      38.190  66.250  36.210  1.00  0.00           O1-
ATOM    624  H   GLU A  58      33.700  68.580  38.310  1.00  0.00           H  
ATOM    625  N   PRO A  59      35.640  67.330  34.650  1.00  0.00           N  
ATOM    626  CA  PRO A  59      35.340  66.680  33.300  1.00  0.00           C  
ATOM    627  C   PRO A  59      35.620  65.170  33.320  1.00  0.00           C  
ATOM    628  O   PRO A  59      34.990  64.440  32.600  1.00  0.00           O  
ATOM    629  CB  PRO A  59      36.160  67.410  32.240  1.00  0.00           C  
ATOM    630  CG  PRO A  59      36.460  68.730  32.900  1.00  0.00           C  
ATOM    631  CD  PRO A  59      36.490  68.540  34.400  1.00  0.00           C  
ATOM    632  N   VAL A  60      36.480  64.710  34.250  1.00  0.00           N  
ATOM    633  CA  VAL A  60      37.020  63.270  34.180  1.00  0.00           C  
ATOM    634  C   VAL A  60      36.620  62.480  35.440  1.00  0.00           C  
ATOM    635  O   VAL A  60      37.500  61.820  35.990  1.00  0.00           O  
ATOM    636  CB  VAL A  60      38.500  63.120  33.770  1.00  0.00           C  
ATOM    637  CG1 VAL A  60      38.680  63.170  32.240  1.00  0.00           C  
ATOM    638  CG2 VAL A  60      39.510  64.080  34.450  1.00  0.00           C  
ATOM    639  H   VAL A  60      36.810  65.320  34.970  1.00  0.00           H  
ATOM    640  N   SER A  61      35.490  62.880  36.080  1.00  0.00           N  
ATOM    641  CA  SER A  61      35.030  62.440  37.380  1.00  0.00           C  
ATOM    642  C   SER A  61      34.590  60.980  37.470  1.00  0.00           C  
ATOM    643  O   SER A  61      34.860  60.230  38.420  1.00  0.00           O  
ATOM    644  CB  SER A  61      33.860  63.310  37.800  1.00  0.00           C  
ATOM    645  OG  SER A  61      32.840  63.410  36.800  1.00  0.00           O  
ATOM    646  H   SER A  61      34.840  63.460  35.600  1.00  0.00           H  
ATOM    647  HG  SER A  61      31.960  63.440  37.260  1.00  0.00           H  
ATOM    648  N   ASP A  62      33.850  60.610  36.420  1.00  0.00           N  
ATOM    649  CA  ASP A  62      33.420  59.200  36.210  1.00  0.00           C  
ATOM    650  C   ASP A  62      34.350  58.000  36.070  1.00  0.00           C  
ATOM    651  O   ASP A  62      33.920  56.820  36.010  1.00  0.00           O  
ATOM    652  CB  ASP A  62      32.430  59.160  35.050  1.00  0.00           C  
ATOM    653  CG  ASP A  62      33.020  59.640  33.750  1.00  0.00           C  
ATOM    654  OD1 ASP A  62      32.410  60.440  33.090  1.00  0.00           O  
ATOM    655  OD2 ASP A  62      34.020  58.990  33.240  1.00  0.00           O1-
ATOM    656  H   ASP A  62      33.430  61.280  35.800  1.00  0.00           H  
ATOM    657  N   TYR A  63      35.680  58.260  36.260  1.00  0.00           N  
ATOM    658  CA  TYR A  63      36.760  57.320  35.970  1.00  0.00           C  
ATOM    659  C   TYR A  63      37.170  56.510  37.230  1.00  0.00           C  
ATOM    660  O   TYR A  63      37.290  57.150  38.270  1.00  0.00           O  
ATOM    661  CB  TYR A  63      37.960  58.110  35.300  1.00  0.00           C  
ATOM    662  CG  TYR A  63      39.230  57.350  34.850  1.00  0.00           C  
ATOM    663  CD1 TYR A  63      39.260  56.750  33.600  1.00  0.00           C  
ATOM    664  CD2 TYR A  63      40.280  57.100  35.790  1.00  0.00           C  
ATOM    665  CE1 TYR A  63      40.200  55.750  33.310  1.00  0.00           C  
ATOM    666  CE2 TYR A  63      41.170  56.030  35.520  1.00  0.00           C  
ATOM    667  CZ  TYR A  63      41.090  55.380  34.310  1.00  0.00           C  
ATOM    668  OH  TYR A  63      41.900  54.350  34.180  1.00  0.00           O  
ATOM    669  H   TYR A  63      35.990  59.170  36.520  1.00  0.00           H  
ATOM    670  HD1 TYR A  63      38.460  56.860  32.860  1.00  0.00           H  
ATOM    671  HD2 TYR A  63      40.230  57.530  36.780  1.00  0.00           H  
ATOM    672  HE1 TYR A  63      40.410  55.350  32.320  1.00  0.00           H  
ATOM    673  HE2 TYR A  63      41.730  55.680  36.380  1.00  0.00           H  
ATOM    674  HH  TYR A  63      42.670  54.450  34.800  1.00  0.00           H  
ATOM    675  N   ILE A  64      37.670  55.280  37.000  1.00  0.00           N  
ATOM    676  CA  ILE A  64      38.070  54.300  38.080  1.00  0.00           C  
ATOM    677  C   ILE A  64      38.690  53.010  37.390  1.00  0.00           C  
ATOM    678  O   ILE A  64      38.050  52.260  36.570  1.00  0.00           O  
ATOM    679  CB  ILE A  64      36.890  53.930  38.990  1.00  0.00           C  
ATOM    680  CG1 ILE A  64      37.500  53.230  40.210  1.00  0.00           C  
ATOM    681  CG2 ILE A  64      35.820  53.100  38.290  1.00  0.00           C  
ATOM    682  CD  ILE A  64      36.490  53.000  41.260  1.00  0.00           C  
ATOM    683  H   ILE A  64      37.500  54.900  36.090  1.00  0.00           H  
ATOM    684  N   ASN A  65      39.970  52.840  37.650  1.00  0.00           N  
ATOM    685  CA  ASN A  65      40.660  51.620  37.260  1.00  0.00           C  
ATOM    686  C   ASN A  65      40.030  50.340  37.760  1.00  0.00           C  
ATOM    687  O   ASN A  65      40.110  50.080  38.920  1.00  0.00           O  
ATOM    688  CB  ASN A  65      42.100  51.780  37.720  1.00  0.00           C  
ATOM    689  CG  ASN A  65      42.990  50.830  36.900  1.00  0.00           C  
ATOM    690  ND2 ASN A  65      43.630  51.350  35.890  1.00  0.00           N  
ATOM    691  OD1 ASN A  65      43.180  49.670  37.150  1.00  0.00           O  
ATOM    692  H   ASN A  65      40.450  53.370  38.350  1.00  0.00           H  
ATOM    693 1HD2 ASN A  65      43.520  52.290  35.570  1.00  0.00           H  
ATOM    694 2HD2 ASN A  65      44.490  50.970  35.560  1.00  0.00           H  
ATOM    695  N   ALA A  66      39.160  49.800  36.850  1.00  0.00           N  
ATOM    696  CA  ALA A  66      38.390  48.600  37.090  1.00  0.00           C  
ATOM    697  C   ALA A  66      37.860  48.110  35.740  1.00  0.00           C  
ATOM    698  O   ALA A  66      36.980  48.710  35.110  1.00  0.00           O  
ATOM    699  CB  ALA A  66      37.090  48.980  37.880  1.00  0.00           C  
ATOM    700  H   ALA A  66      38.880  50.500  36.200  1.00  0.00           H  
ATOM    701  N   ASN A  67      38.050  46.800  35.520  1.00  0.00           N  
ATOM    702  CA  ASN A  67      37.800  46.220  34.160  1.00  0.00           C  
ATOM    703  C   ASN A  67      37.110  44.830  34.230  1.00  0.00           C  
ATOM    704  O   ASN A  67      37.560  43.830  34.870  1.00  0.00           O  
ATOM    705  CB  ASN A  67      39.050  46.100  33.320  1.00  0.00           C  
ATOM    706  CG  ASN A  67      39.610  47.480  32.840  1.00  0.00           C  
ATOM    707  ND2 ASN A  67      39.220  47.860  31.720  1.00  0.00           N  
ATOM    708  OD1 ASN A  67      40.670  47.890  33.170  1.00  0.00           O  
ATOM    709  H   ASN A  67      38.520  46.210  36.170  1.00  0.00           H  
ATOM    710 1HD2 ASN A  67      38.750  47.210  31.120  1.00  0.00           H  
ATOM    711 2HD2 ASN A  67      39.250  48.840  31.510  1.00  0.00           H  
ATOM    712  N   ILE A  68      35.870  44.930  33.720  1.00  0.00           N  
ATOM    713  CA  ILE A  68      35.040  43.750  33.580  1.00  0.00           C  
ATOM    714  C   ILE A  68      35.430  42.520  32.660  1.00  0.00           C  
ATOM    715  O   ILE A  68      35.240  42.600  31.440  1.00  0.00           O  
ATOM    716  CB  ILE A  68      33.520  44.130  33.450  1.00  0.00           C  
ATOM    717  CG1 ILE A  68      33.140  45.340  34.320  1.00  0.00           C  
ATOM    718  CG2 ILE A  68      32.580  43.020  33.890  1.00  0.00           C  
ATOM    719  CD  ILE A  68      31.910  46.060  33.740  1.00  0.00           C  
ATOM    720  H   ILE A  68      35.480  45.780  33.360  1.00  0.00           H  
ATOM    721  N   ILE A  69      35.680  41.380  33.310  1.00  0.00           N  
ATOM    722  CA  ILE A  69      36.240  40.180  32.640  1.00  0.00           C  
ATOM    723  C   ILE A  69      35.110  39.110  32.600  1.00  0.00           C  
ATOM    724  O   ILE A  69      34.730  38.650  33.650  1.00  0.00           O  
ATOM    725  CB  ILE A  69      37.410  39.710  33.540  1.00  0.00           C  
ATOM    726  CG1 ILE A  69      38.480  40.730  33.970  1.00  0.00           C  
ATOM    727  CG2 ILE A  69      38.020  38.460  32.940  1.00  0.00           C  
ATOM    728  CD  ILE A  69      39.050  41.550  32.830  1.00  0.00           C  
ATOM    729  H   ILE A  69      35.450  41.310  34.280  1.00  0.00           H  
ATOM    730  N   MET A  70      34.830  38.660  31.390  1.00  0.00           N  
ATOM    731  CA  MET A  70      33.670  37.800  31.150  1.00  0.00           C  
ATOM    732  C   MET A  70      33.990  36.340  30.750  1.00  0.00           C  
ATOM    733  O   MET A  70      34.480  36.180  29.600  1.00  0.00           O  
ATOM    734  CB  MET A  70      32.630  38.440  30.230  1.00  0.00           C  
ATOM    735  CG  MET A  70      31.870  39.530  31.050  1.00  0.00           C  
ATOM    736  SD  MET A  70      30.520  40.340  30.090  1.00  0.00           S  
ATOM    737  CE  MET A  70      29.120  39.200  30.250  1.00  0.00           C  
ATOM    738  H   MET A  70      35.430  38.700  30.600  1.00  0.00           H  
ATOM    739  N   PRO A  71      33.740  35.360  31.610  1.00  0.00           N  
ATOM    740  CA  PRO A  71      33.920  33.970  31.210  1.00  0.00           C  
ATOM    741  C   PRO A  71      33.270  33.620  29.870  1.00  0.00           C  
ATOM    742  O   PRO A  71      33.900  33.440  28.810  1.00  0.00           O  
ATOM    743  CB  PRO A  71      33.500  33.140  32.410  1.00  0.00           C  
ATOM    744  CG  PRO A  71      32.560  34.050  33.260  1.00  0.00           C  
ATOM    745  CD  PRO A  71      33.110  35.420  32.960  1.00  0.00           C  
ATOM    746  N   GLU A  72      31.950  33.930  29.800  1.00  0.00           N  
ATOM    747  CA  GLU A  72      31.170  33.790  28.550  1.00  0.00           C  
ATOM    748  C   GLU A  72      30.360  35.030  28.330  1.00  0.00           C  
ATOM    749  O   GLU A  72      29.650  35.410  29.220  1.00  0.00           O  
ATOM    750  CB  GLU A  72      30.250  32.590  28.680  1.00  0.00           C  
ATOM    751  CG  GLU A  72      30.640  31.390  27.820  1.00  0.00           C  
ATOM    752  CD  GLU A  72      30.590  31.750  26.310  1.00  0.00           C  
ATOM    753  OE1 GLU A  72      29.560  32.230  25.730  1.00  0.00           O  
ATOM    754  OE2 GLU A  72      31.480  31.300  25.650  1.00  0.00           O1-
ATOM    755  H   GLU A  72      31.390  34.030  30.630  1.00  0.00           H  
ATOM    756  N   PHE A  73      29.930  35.150  27.090  1.00  0.00           N  
ATOM    757  CA  PHE A  73      29.260  36.420  26.560  1.00  0.00           C  
ATOM    758  C   PHE A  73      27.970  36.760  27.380  1.00  0.00           C  
ATOM    759  O   PHE A  73      27.700  37.920  27.600  1.00  0.00           O  
ATOM    760  CB  PHE A  73      28.920  36.360  25.050  1.00  0.00           C  
ATOM    761  CG  PHE A  73      28.870  37.830  24.500  1.00  0.00           C  
ATOM    762  CD1 PHE A  73      27.630  38.480  24.520  1.00  0.00           C  
ATOM    763  CD2 PHE A  73      29.910  38.430  23.790  1.00  0.00           C  
ATOM    764  CE1 PHE A  73      27.400  39.630  23.770  1.00  0.00           C  
ATOM    765  CE2 PHE A  73      29.700  39.620  23.040  1.00  0.00           C  
ATOM    766  CZ  PHE A  73      28.450  40.220  23.080  1.00  0.00           C  
ATOM    767  H   PHE A  73      30.050  34.460  26.380  1.00  0.00           H  
ATOM    768  HD1 PHE A  73      26.760  38.000  24.980  1.00  0.00           H  
ATOM    769  HD2 PHE A  73      30.920  38.080  23.980  1.00  0.00           H  
ATOM    770  HE1 PHE A  73      26.490  40.200  23.910  1.00  0.00           H  
ATOM    771  HE2 PHE A  73      30.550  40.210  22.690  1.00  0.00           H  
ATOM    772  HZ  PHE A  73      28.230  41.080  22.450  1.00  0.00           H  
ATOM    773  N   GLY A  74      27.200  35.760  27.700  1.00  0.00           N  
ATOM    774  CA  GLY A  74      25.950  35.820  28.420  1.00  0.00           C  
ATOM    775  C   GLY A  74      25.970  35.310  29.850  1.00  0.00           C  
ATOM    776  O   GLY A  74      25.160  34.440  30.150  1.00  0.00           O  
ATOM    777  H   GLY A  74      27.350  34.880  27.250  1.00  0.00           H  
ATOM    778  N   SER A  75      27.090  35.600  30.490  1.00  0.00           N  
ATOM    779  CA  SER A  75      27.340  35.410  31.950  1.00  0.00           C  
ATOM    780  C   SER A  75      26.510  36.390  32.820  1.00  0.00           C  
ATOM    781  O   SER A  75      25.940  37.320  32.290  1.00  0.00           O  
ATOM    782  CB  SER A  75      28.790  35.560  32.330  1.00  0.00           C  
ATOM    783  OG  SER A  75      29.630  34.480  32.080  1.00  0.00           O  
ATOM    784  H   SER A  75      27.830  35.990  29.950  1.00  0.00           H  
ATOM    785  HG  SER A  75      29.490  33.890  32.870  1.00  0.00           H  
ATOM    786  N   SER A  76      26.370  35.860  33.990  1.00  0.00           N  
ATOM    787  CA  SER A  76      25.890  36.750  35.100  1.00  0.00           C  
ATOM    788  C   SER A  76      26.720  37.850  35.720  1.00  0.00           C  
ATOM    789  O   SER A  76      27.850  38.070  35.450  1.00  0.00           O  
ATOM    790  CB  SER A  76      25.350  35.820  36.170  1.00  0.00           C  
ATOM    791  OG  SER A  76      26.300  35.430  37.120  1.00  0.00           O  
ATOM    792  H   SER A  76      26.390  34.880  34.170  1.00  0.00           H  
ATOM    793  HG  SER A  76      25.760  34.720  37.570  1.00  0.00           H  
ATOM    794  N   GLY A  77      25.970  38.750  36.350  1.00  0.00           N  
ATOM    795  CA  GLY A  77      26.530  39.790  37.290  1.00  0.00           C  
ATOM    796  C   GLY A  77      27.320  39.300  38.480  1.00  0.00           C  
ATOM    797  O   GLY A  77      28.540  39.210  38.260  1.00  0.00           O  
ATOM    798  H   GLY A  77      25.000  38.820  36.120  1.00  0.00           H  
ATOM    799  N   LYS A  78      26.670  38.330  39.100  1.00  0.00           N  
ATOM    800  CA  LYS A  78      27.140  37.470  40.170  1.00  0.00           C  
ATOM    801  C   LYS A  78      28.550  36.840  39.800  1.00  0.00           C  
ATOM    802  O   LYS A  78      29.570  36.960  40.480  1.00  0.00           O  
ATOM    803  CB  LYS A  78      26.080  36.370  40.400  1.00  0.00           C  
ATOM    804  CG  LYS A  78      26.200  35.410  41.580  1.00  0.00           C  
ATOM    805  CD  LYS A  78      24.910  34.610  41.710  1.00  0.00           C  
ATOM    806  CE  LYS A  78      25.280  33.270  42.340  1.00  0.00           C  
ATOM    807  NZ  LYS A  78      24.210  32.290  42.290  1.00  0.00           N1+
ATOM    808  H   LYS A  78      25.670  38.410  39.040  1.00  0.00           H  
ATOM    809  HZ1 LYS A  78      24.560  31.450  42.710  1.00  0.00           H  
ATOM    810  HZ2 LYS A  78      23.450  32.670  42.820  1.00  0.00           H  
ATOM    811  HZ3 LYS A  78      23.930  32.080  41.350  1.00  0.00           H  
ATOM    812  N   LYS A  79      28.560  36.090  38.720  1.00  0.00           N  
ATOM    813  CA  LYS A  79      29.660  35.250  38.240  1.00  0.00           C  
ATOM    814  C   LYS A  79      30.850  35.970  37.560  1.00  0.00           C  
ATOM    815  O   LYS A  79      31.950  35.370  37.430  1.00  0.00           O  
ATOM    816  CB  LYS A  79      29.260  34.010  37.380  1.00  0.00           C  
ATOM    817  CG  LYS A  79      28.970  32.750  38.220  1.00  0.00           C  
ATOM    818  CD  LYS A  79      30.080  32.090  39.080  1.00  0.00           C  
ATOM    819  CE  LYS A  79      29.500  31.010  39.970  1.00  0.00           C  
ATOM    820  NZ  LYS A  79      30.530  30.670  40.960  1.00  0.00           N1+
ATOM    821  H   LYS A  79      27.700  35.890  38.240  1.00  0.00           H  
ATOM    822  HZ1 LYS A  79      30.650  31.410  41.620  1.00  0.00           H  
ATOM    823  HZ2 LYS A  79      30.350  29.860  41.530  1.00  0.00           H  
ATOM    824  HZ3 LYS A  79      31.420  30.490  40.540  1.00  0.00           H  
ATOM    825  N   SER A  80      30.670  37.160  36.930  1.00  0.00           N  
ATOM    826  CA  SER A  80      31.670  37.940  36.240  1.00  0.00           C  
ATOM    827  C   SER A  80      32.740  38.530  37.210  1.00  0.00           C  
ATOM    828  O   SER A  80      32.490  38.720  38.390  1.00  0.00           O  
ATOM    829  CB  SER A  80      31.000  39.050  35.400  1.00  0.00           C  
ATOM    830  OG  SER A  80      30.180  38.460  34.400  1.00  0.00           O  
ATOM    831  H   SER A  80      29.790  37.620  37.050  1.00  0.00           H  
ATOM    832  HG  SER A  80      29.220  38.470  34.650  1.00  0.00           H  
ATOM    833  N   TYR A  81      33.900  39.010  36.690  1.00  0.00           N  
ATOM    834  CA  TYR A  81      35.050  39.440  37.570  1.00  0.00           C  
ATOM    835  C   TYR A  81      35.240  40.960  37.240  1.00  0.00           C  
ATOM    836  O   TYR A  81      35.230  41.360  36.090  1.00  0.00           O  
ATOM    837  CB  TYR A  81      36.300  38.600  37.210  1.00  0.00           C  
ATOM    838  CG  TYR A  81      36.190  37.100  37.440  1.00  0.00           C  
ATOM    839  CD1 TYR A  81      36.500  36.570  38.640  1.00  0.00           C  
ATOM    840  CD2 TYR A  81      35.630  36.350  36.400  1.00  0.00           C  
ATOM    841  CE1 TYR A  81      36.230  35.190  38.850  1.00  0.00           C  
ATOM    842  CE2 TYR A  81      35.460  35.010  36.580  1.00  0.00           C  
ATOM    843  CZ  TYR A  81      35.730  34.440  37.810  1.00  0.00           C  
ATOM    844  OH  TYR A  81      35.020  33.330  37.940  1.00  0.00           O  
ATOM    845  H   TYR A  81      34.020  39.030  35.690  1.00  0.00           H  
ATOM    846  HD1 TYR A  81      37.040  37.190  39.350  1.00  0.00           H  
ATOM    847  HD2 TYR A  81      35.580  36.830  35.420  1.00  0.00           H  
ATOM    848  HE1 TYR A  81      36.530  34.840  39.840  1.00  0.00           H  
ATOM    849  HE2 TYR A  81      34.770  34.450  35.950  1.00  0.00           H  
ATOM    850  HH  TYR A  81      35.340  32.870  38.770  1.00  0.00           H  
ATOM    851  N   ILE A  82      35.760  41.710  38.190  1.00  0.00           N  
ATOM    852  CA  ILE A  82      36.360  43.080  38.060  1.00  0.00           C  
ATOM    853  C   ILE A  82      37.860  43.070  38.480  1.00  0.00           C  
ATOM    854  O   ILE A  82      38.210  43.300  39.680  1.00  0.00           O  
ATOM    855  CB  ILE A  82      35.560  44.170  38.860  1.00  0.00           C  
ATOM    856  CG1 ILE A  82      34.060  44.090  38.440  1.00  0.00           C  
ATOM    857  CG2 ILE A  82      36.070  45.580  38.490  1.00  0.00           C  
ATOM    858  CD  ILE A  82      33.190  44.830  39.450  1.00  0.00           C  
ATOM    859  H   ILE A  82      35.690  41.400  39.140  1.00  0.00           H  
ATOM    860  N   ALA A  83      38.690  43.090  37.490  1.00  0.00           N  
ATOM    861  CA  ALA A  83      40.100  43.390  37.700  1.00  0.00           C  
ATOM    862  C   ALA A  83      40.430  44.900  37.870  1.00  0.00           C  
ATOM    863  O   ALA A  83      40.240  45.720  36.980  1.00  0.00           O  
ATOM    864  CB  ALA A  83      40.930  42.890  36.490  1.00  0.00           C  
ATOM    865  H   ALA A  83      38.410  43.220  36.530  1.00  0.00           H  
ATOM    866  N   THR A  84      41.050  45.200  38.970  1.00  0.00           N  
ATOM    867  CA  THR A  84      41.460  46.510  39.400  1.00  0.00           C  
ATOM    868  C   THR A  84      42.760  46.480  40.120  1.00  0.00           C  
ATOM    869  O   THR A  84      43.360  45.430  40.320  1.00  0.00           O  
ATOM    870  CB  THR A  84      40.330  47.120  40.260  1.00  0.00           C  
ATOM    871  CG2 THR A  84      39.710  46.290  41.400  1.00  0.00           C  
ATOM    872  OG1 THR A  84      40.790  48.430  40.680  1.00  0.00           O  
ATOM    873  H   THR A  84      41.310  44.450  39.580  1.00  0.00           H  
ATOM    874  HG1 THR A  84      40.380  49.140  40.120  1.00  0.00           H  
ATOM    875  N   GLN A  85      43.440  47.620  40.090  1.00  0.00           N  
ATOM    876  CA  GLN A  85      44.620  47.890  40.940  1.00  0.00           C  
ATOM    877  C   GLN A  85      44.570  47.830  42.470  1.00  0.00           C  
ATOM    878  O   GLN A  85      43.540  47.810  43.140  1.00  0.00           O  
ATOM    879  CB  GLN A  85      45.360  49.190  40.490  1.00  0.00           C  
ATOM    880  CG  GLN A  85      44.400  50.410  40.470  1.00  0.00           C  
ATOM    881  CD  GLN A  85      45.170  51.660  40.100  1.00  0.00           C  
ATOM    882  NE2 GLN A  85      44.870  52.690  40.860  1.00  0.00           N  
ATOM    883  OE1 GLN A  85      46.000  51.740  39.210  1.00  0.00           O  
ATOM    884  H   GLN A  85      43.220  48.320  39.410  1.00  0.00           H  
ATOM    885 1HE2 GLN A  85      44.280  52.590  41.660  1.00  0.00           H  
ATOM    886 2HE2 GLN A  85      45.150  53.610  40.550  1.00  0.00           H  
ATOM    887  N   GLY A  86      45.820  47.890  42.980  1.00  0.00           N  
ATOM    888  CA  GLY A  86      46.100  48.070  44.410  1.00  0.00           C  
ATOM    889  C   GLY A  86      45.830  49.490  44.930  1.00  0.00           C  
ATOM    890  O   GLY A  86      46.370  50.490  44.520  1.00  0.00           O  
ATOM    891  H   GLY A  86      46.570  47.660  42.370  1.00  0.00           H  
ATOM    892  N   CYS A  87      45.290  49.400  46.150  1.00  0.00           N  
ATOM    893  CA  CYS A  87      44.640  50.570  46.850  1.00  0.00           C  
ATOM    894  C   CYS A  87      45.600  51.700  47.100  1.00  0.00           C  
ATOM    895  O   CYS A  87      46.660  51.630  47.720  1.00  0.00           O  
ATOM    896  CB  CYS A  87      44.060  50.290  48.210  1.00  0.00           C  
ATOM    897  SG  CYS A  87      42.830  48.870  48.250  1.00  0.00           S  
ATOM    898  H   CYS A  87      45.280  48.530  46.640  1.00  0.00           H  
ATOM    899  HG  CYS A  87      43.750  48.030  47.790  1.00  0.00           H  
ATOM    900  N   LEU A  88      45.240  52.800  46.510  1.00  0.00           N  
ATOM    901  CA  LEU A  88      45.830  54.090  46.640  1.00  0.00           C  
ATOM    902  C   LEU A  88      45.380  54.800  47.950  1.00  0.00           C  
ATOM    903  O   LEU A  88      44.250  54.580  48.400  1.00  0.00           O  
ATOM    904  CB  LEU A  88      45.510  54.870  45.340  1.00  0.00           C  
ATOM    905  CG  LEU A  88      46.390  54.450  44.140  1.00  0.00           C  
ATOM    906  CD1 LEU A  88      45.920  55.310  42.970  1.00  0.00           C  
ATOM    907  CD2 LEU A  88      47.890  54.720  44.550  1.00  0.00           C  
ATOM    908  H   LEU A  88      44.390  52.790  45.980  1.00  0.00           H  
ATOM    909  N   GLN A  89      46.110  55.860  48.350  1.00  0.00           N  
ATOM    910  CA  GLN A  89      45.710  56.820  49.390  1.00  0.00           C  
ATOM    911  C   GLN A  89      44.400  57.520  49.180  1.00  0.00           C  
ATOM    912  O   GLN A  89      43.520  57.650  50.010  1.00  0.00           O  
ATOM    913  CB  GLN A  89      46.930  57.710  49.690  1.00  0.00           C  
ATOM    914  CG  GLN A  89      47.620  58.450  48.460  1.00  0.00           C  
ATOM    915  CD  GLN A  89      48.960  59.110  48.740  1.00  0.00           C  
ATOM    916  NE2 GLN A  89      50.050  58.730  48.010  1.00  0.00           N  
ATOM    917  OE1 GLN A  89      49.030  59.870  49.760  1.00  0.00           O  
ATOM    918  H   GLN A  89      46.960  56.010  47.840  1.00  0.00           H  
ATOM    919 1HE2 GLN A  89      49.940  58.030  47.300  1.00  0.00           H  
ATOM    920 2HE2 GLN A  89      50.950  59.080  48.270  1.00  0.00           H  
ATOM    921  N   ASN A  90      44.410  58.060  47.970  1.00  0.00           N  
ATOM    922  CA  ASN A  90      43.340  58.830  47.280  1.00  0.00           C  
ATOM    923  C   ASN A  90      42.050  58.140  46.870  1.00  0.00           C  
ATOM    924  O   ASN A  90      41.040  58.670  47.290  1.00  0.00           O  
ATOM    925  CB  ASN A  90      44.070  59.660  46.180  1.00  0.00           C  
ATOM    926  CG  ASN A  90      45.000  58.860  45.270  1.00  0.00           C  
ATOM    927  ND2 ASN A  90      44.550  58.710  44.010  1.00  0.00           N  
ATOM    928  OD1 ASN A  90      45.990  58.230  45.640  1.00  0.00           O  
ATOM    929  H   ASN A  90      45.220  57.940  47.390  1.00  0.00           H  
ATOM    930 1HD2 ASN A  90      43.740  59.140  43.620  1.00  0.00           H  
ATOM    931 2HD2 ASN A  90      45.110  58.250  43.330  1.00  0.00           H  
ATOM    932  N   THR A  91      42.130  57.000  46.230  1.00  0.00           N  
ATOM    933  CA  THR A  91      40.910  56.340  45.660  1.00  0.00           C  
ATOM    934  C   THR A  91      39.920  55.630  46.580  1.00  0.00           C  
ATOM    935  O   THR A  91      38.910  55.160  46.040  1.00  0.00           O  
ATOM    936  CB  THR A  91      41.370  55.510  44.500  1.00  0.00           C  
ATOM    937  CG2 THR A  91      41.730  56.410  43.410  1.00  0.00           C  
ATOM    938  OG1 THR A  91      42.390  54.570  44.960  1.00  0.00           O  
ATOM    939  H   THR A  91      42.980  56.540  45.980  1.00  0.00           H  
ATOM    940  HG1 THR A  91      41.990  53.930  45.620  1.00  0.00           H  
ATOM    941  N   VAL A  92      40.090  55.810  47.890  1.00  0.00           N  
ATOM    942  CA  VAL A  92      39.340  55.110  48.890  1.00  0.00           C  
ATOM    943  C   VAL A  92      37.830  55.460  48.790  1.00  0.00           C  
ATOM    944  O   VAL A  92      37.140  54.440  48.670  1.00  0.00           O  
ATOM    945  CB  VAL A  92      39.990  55.360  50.250  1.00  0.00           C  
ATOM    946  CG1 VAL A  92      39.180  54.530  51.240  1.00  0.00           C  
ATOM    947  CG2 VAL A  92      41.450  54.800  50.200  1.00  0.00           C  
ATOM    948  H   VAL A  92      40.830  56.430  48.150  1.00  0.00           H  
ATOM    949  N   ASN A  93      37.460  56.710  48.730  1.00  0.00           N  
ATOM    950  CA  ASN A  93      36.080  57.140  48.570  1.00  0.00           C  
ATOM    951  C   ASN A  93      35.420  56.720  47.230  1.00  0.00           C  
ATOM    952  O   ASN A  93      34.280  56.260  47.240  1.00  0.00           O  
ATOM    953  CB  ASN A  93      35.880  58.680  48.750  1.00  0.00           C  
ATOM    954  CG  ASN A  93      36.320  59.410  49.970  1.00  0.00           C  
ATOM    955  ND2 ASN A  93      35.580  60.480  50.190  1.00  0.00           N  
ATOM    956  OD1 ASN A  93      37.220  59.120  50.650  1.00  0.00           O  
ATOM    957  H   ASN A  93      38.100  57.480  48.750  1.00  0.00           H  
ATOM    958 1HD2 ASN A  93      34.890  60.640  49.490  1.00  0.00           H  
ATOM    959 2HD2 ASN A  93      35.670  61.080  50.990  1.00  0.00           H  
ATOM    960  N   ASP A  94      36.120  56.860  46.080  1.00  0.00           N  
ATOM    961  CA  ASP A  94      35.730  56.420  44.750  1.00  0.00           C  
ATOM    962  C   ASP A  94      35.390  54.930  44.720  1.00  0.00           C  
ATOM    963  O   ASP A  94      34.340  54.560  44.170  1.00  0.00           O  
ATOM    964  CB  ASP A  94      36.740  56.790  43.640  1.00  0.00           C  
ATOM    965  CG  ASP A  94      36.770  58.320  43.210  1.00  0.00           C  
ATOM    966  OD1 ASP A  94      37.570  58.650  42.310  1.00  0.00           O  
ATOM    967  OD2 ASP A  94      36.190  59.220  43.840  1.00  0.00           O1-
ATOM    968  H   ASP A  94      36.840  57.560  46.110  1.00  0.00           H  
ATOM    969  N   PHE A  95      36.210  54.120  45.370  1.00  0.00           N  
ATOM    970  CA  PHE A  95      35.890  52.690  45.580  1.00  0.00           C  
ATOM    971  C   PHE A  95      34.780  52.370  46.590  1.00  0.00           C  
ATOM    972  O   PHE A  95      33.790  51.720  46.270  1.00  0.00           O  
ATOM    973  CB  PHE A  95      37.140  51.880  45.890  1.00  0.00           C  
ATOM    974  CG  PHE A  95      38.030  51.420  44.660  1.00  0.00           C  
ATOM    975  CD1 PHE A  95      38.730  52.440  44.030  1.00  0.00           C  
ATOM    976  CD2 PHE A  95      37.970  50.190  44.060  1.00  0.00           C  
ATOM    977  CE1 PHE A  95      39.420  52.130  42.860  1.00  0.00           C  
ATOM    978  CE2 PHE A  95      38.590  49.900  42.880  1.00  0.00           C  
ATOM    979  CZ  PHE A  95      39.300  50.880  42.260  1.00  0.00           C  
ATOM    980  H   PHE A  95      37.110  54.420  45.680  1.00  0.00           H  
ATOM    981  HD1 PHE A  95      38.710  53.460  44.400  1.00  0.00           H  
ATOM    982  HD2 PHE A  95      37.740  49.330  44.700  1.00  0.00           H  
ATOM    983  HE1 PHE A  95      39.810  52.910  42.210  1.00  0.00           H  
ATOM    984  HE2 PHE A  95      38.340  48.950  42.400  1.00  0.00           H  
ATOM    985  HZ  PHE A  95      39.750  50.570  41.320  1.00  0.00           H  
ATOM    986  N   TRP A  96      34.760  52.990  47.810  1.00  0.00           N  
ATOM    987  CA  TRP A  96      33.490  53.030  48.630  1.00  0.00           C  
ATOM    988  C   TRP A  96      32.160  53.270  47.870  1.00  0.00           C  
ATOM    989  O   TRP A  96      31.160  52.610  48.020  1.00  0.00           O  
ATOM    990  CB  TRP A  96      33.610  54.030  49.760  1.00  0.00           C  
ATOM    991  CG  TRP A  96      34.500  53.590  50.940  1.00  0.00           C  
ATOM    992  CD1 TRP A  96      35.500  54.310  51.480  1.00  0.00           C  
ATOM    993  CD2 TRP A  96      34.490  52.370  51.580  1.00  0.00           C  
ATOM    994  CE2 TRP A  96      35.620  52.400  52.400  1.00  0.00           C  
ATOM    995  CE3 TRP A  96      33.620  51.270  51.480  1.00  0.00           C  
ATOM    996  NE1 TRP A  96      36.150  53.580  52.330  1.00  0.00           N  
ATOM    997  CZ2 TRP A  96      35.760  51.390  53.350  1.00  0.00           C  
ATOM    998  CZ3 TRP A  96      33.860  50.230  52.340  1.00  0.00           C  
ATOM    999  CH2 TRP A  96      34.890  50.290  53.290  1.00  0.00           C  
ATOM   1000  H   TRP A  96      35.580  53.240  48.330  1.00  0.00           H  
ATOM   1001  HD1 TRP A  96      35.890  55.230  51.060  1.00  0.00           H  
ATOM   1002  HE1 TRP A  96      36.950  53.950  52.800  1.00  0.00           H  
ATOM   1003  HE3 TRP A  96      33.010  51.060  50.600  1.00  0.00           H  
ATOM   1004  HZ2 TRP A  96      36.330  51.480  54.280  1.00  0.00           H  
ATOM   1005  HZ3 TRP A  96      33.410  49.240  52.230  1.00  0.00           H  
ATOM   1006  HH2 TRP A  96      35.120  49.330  53.760  1.00  0.00           H  
ATOM   1007  N   ARG A  97      32.150  54.230  47.000  1.00  0.00           N  
ATOM   1008  CA  ARG A  97      31.080  54.570  46.000  1.00  0.00           C  
ATOM   1009  C   ARG A  97      30.800  53.510  44.960  1.00  0.00           C  
ATOM   1010  O   ARG A  97      29.630  53.220  44.630  1.00  0.00           O  
ATOM   1011  CB  ARG A  97      31.410  55.910  45.330  1.00  0.00           C  
ATOM   1012  CG  ARG A  97      31.200  57.100  46.260  1.00  0.00           C  
ATOM   1013  CD  ARG A  97      31.680  58.450  45.760  1.00  0.00           C  
ATOM   1014  NE  ARG A  97      31.110  58.850  44.460  1.00  0.00           N  
ATOM   1015  CZ  ARG A  97      31.720  59.260  43.300  1.00  0.00           C  
ATOM   1016  NH1 ARG A  97      33.070  59.450  43.130  1.00  0.00           N1+
ATOM   1017  NH2 ARG A  97      30.870  59.640  42.380  1.00  0.00           N  
ATOM   1018  H   ARG A  97      32.930  54.850  46.910  1.00  0.00           H  
ATOM   1019  HE  ARG A  97      30.250  58.340  44.330  1.00  0.00           H  
ATOM   1020 1HH1 ARG A  97      33.690  59.480  43.920  1.00  0.00           H  
ATOM   1021 2HH1 ARG A  97      33.600  59.450  42.290  1.00  0.00           H  
ATOM   1022 1HH2 ARG A  97      29.880  59.660  42.510  1.00  0.00           H  
ATOM   1023 2HH2 ARG A  97      31.170  60.180  41.590  1.00  0.00           H  
ATOM   1024  N   MET A  98      31.940  52.900  44.570  1.00  0.00           N  
ATOM   1025  CA  MET A  98      31.970  51.680  43.710  1.00  0.00           C  
ATOM   1026  C   MET A  98      31.270  50.560  44.420  1.00  0.00           C  
ATOM   1027  O   MET A  98      30.230  50.140  43.930  1.00  0.00           O  
ATOM   1028  CB  MET A  98      33.370  51.380  43.360  1.00  0.00           C  
ATOM   1029  CG  MET A  98      33.440  50.230  42.260  1.00  0.00           C  
ATOM   1030  SD  MET A  98      35.100  49.600  41.790  1.00  0.00           S  
ATOM   1031  CE  MET A  98      34.620  48.080  41.000  1.00  0.00           C  
ATOM   1032  H   MET A  98      32.830  53.350  44.610  1.00  0.00           H  
ATOM   1033  N   VAL A  99      31.630  50.220  45.690  1.00  0.00           N  
ATOM   1034  CA  VAL A  99      30.910  49.220  46.510  1.00  0.00           C  
ATOM   1035  C   VAL A  99      29.410  49.610  46.650  1.00  0.00           C  
ATOM   1036  O   VAL A  99      28.510  48.770  46.480  1.00  0.00           O  
ATOM   1037  CB  VAL A  99      31.490  49.030  47.890  1.00  0.00           C  
ATOM   1038  CG1 VAL A  99      30.720  47.990  48.760  1.00  0.00           C  
ATOM   1039  CG2 VAL A  99      33.000  48.710  47.800  1.00  0.00           C  
ATOM   1040  H   VAL A  99      32.450  50.670  46.050  1.00  0.00           H  
ATOM   1041  N   PHE A 100      29.070  50.850  46.800  1.00  0.00           N  
ATOM   1042  CA  PHE A 100      27.700  51.340  47.070  1.00  0.00           C  
ATOM   1043  C   PHE A 100      26.800  51.520  45.830  1.00  0.00           C  
ATOM   1044  O   PHE A 100      25.580  51.610  45.970  1.00  0.00           O  
ATOM   1045  CB  PHE A 100      27.800  52.550  47.940  1.00  0.00           C  
ATOM   1046  CG  PHE A 100      27.540  52.230  49.410  1.00  0.00           C  
ATOM   1047  CD1 PHE A 100      28.610  51.940  50.180  1.00  0.00           C  
ATOM   1048  CD2 PHE A 100      26.250  52.350  49.880  1.00  0.00           C  
ATOM   1049  CE1 PHE A 100      28.390  51.760  51.580  1.00  0.00           C  
ATOM   1050  CE2 PHE A 100      26.020  52.170  51.250  1.00  0.00           C  
ATOM   1051  CZ  PHE A 100      27.140  51.900  52.120  1.00  0.00           C  
ATOM   1052  H   PHE A 100      29.830  51.470  47.020  1.00  0.00           H  
ATOM   1053  HD1 PHE A 100      29.630  52.030  49.800  1.00  0.00           H  
ATOM   1054  HD2 PHE A 100      25.520  52.950  49.350  1.00  0.00           H  
ATOM   1055  HE1 PHE A 100      29.190  51.700  52.310  1.00  0.00           H  
ATOM   1056  HE2 PHE A 100      25.020  52.440  51.610  1.00  0.00           H  
ATOM   1057  HZ  PHE A 100      27.010  51.780  53.190  1.00  0.00           H  
ATOM   1058  N   GLN A 101      27.390  51.600  44.610  1.00  0.00           N  
ATOM   1059  CA  GLN A 101      26.650  51.590  43.330  1.00  0.00           C  
ATOM   1060  C   GLN A 101      26.560  50.160  42.800  1.00  0.00           C  
ATOM   1061  O   GLN A 101      25.550  49.480  42.600  1.00  0.00           O  
ATOM   1062  CB  GLN A 101      27.520  52.470  42.460  1.00  0.00           C  
ATOM   1063  CG  GLN A 101      27.100  52.560  40.930  1.00  0.00           C  
ATOM   1064  CD  GLN A 101      28.220  53.160  40.090  1.00  0.00           C  
ATOM   1065  NE2 GLN A 101      28.760  52.350  39.210  1.00  0.00           N  
ATOM   1066  OE1 GLN A 101      28.530  54.320  40.190  1.00  0.00           O  
ATOM   1067  H   GLN A 101      28.260  52.100  44.610  1.00  0.00           H  
ATOM   1068 1HE2 GLN A 101      28.430  51.410  39.120  1.00  0.00           H  
ATOM   1069 2HE2 GLN A 101      29.290  52.710  38.440  1.00  0.00           H  
ATOM   1070  N   GLU A 102      27.760  49.660  42.490  1.00  0.00           N  
ATOM   1071  CA  GLU A 102      28.020  48.290  42.050  1.00  0.00           C  
ATOM   1072  C   GLU A 102      28.170  47.220  43.170  1.00  0.00           C  
ATOM   1073  O   GLU A 102      29.020  47.220  44.070  1.00  0.00           O  
ATOM   1074  CB  GLU A 102      29.390  48.140  41.360  1.00  0.00           C  
ATOM   1075  CG  GLU A 102      29.610  48.960  40.090  1.00  0.00           C  
ATOM   1076  CD  GLU A 102      28.560  48.880  38.940  1.00  0.00           C  
ATOM   1077  OE1 GLU A 102      27.990  49.920  38.670  1.00  0.00           O  
ATOM   1078  OE2 GLU A 102      28.170  47.820  38.490  1.00  0.00           O1-
ATOM   1079  H   GLU A 102      28.600  50.130  42.760  1.00  0.00           H  
ATOM   1080  N   ASN A 103      27.300  46.210  43.040  1.00  0.00           N  
ATOM   1081  CA  ASN A 103      27.170  45.090  44.010  1.00  0.00           C  
ATOM   1082  C   ASN A 103      28.450  44.350  44.450  1.00  0.00           C  
ATOM   1083  O   ASN A 103      29.010  43.630  43.620  1.00  0.00           O  
ATOM   1084  CB  ASN A 103      26.050  44.090  43.550  1.00  0.00           C  
ATOM   1085  CG  ASN A 103      25.260  43.650  44.740  1.00  0.00           C  
ATOM   1086  ND2 ASN A 103      23.940  43.590  44.560  1.00  0.00           N  
ATOM   1087  OD1 ASN A 103      25.770  43.310  45.840  1.00  0.00           O  
ATOM   1088  H   ASN A 103      26.920  46.040  42.130  1.00  0.00           H  
ATOM   1089 1HD2 ASN A 103      23.570  43.690  43.630  1.00  0.00           H  
ATOM   1090 2HD2 ASN A 103      23.300  43.430  45.310  1.00  0.00           H  
ATOM   1091  N   SER A 104      28.850  44.540  45.690  1.00  0.00           N  
ATOM   1092  CA  SER A 104      30.050  43.960  46.290  1.00  0.00           C  
ATOM   1093  C   SER A 104      29.710  43.550  47.730  1.00  0.00           C  
ATOM   1094  O   SER A 104      29.660  44.360  48.650  1.00  0.00           O  
ATOM   1095  CB  SER A 104      31.150  44.880  46.260  1.00  0.00           C  
ATOM   1096  OG  SER A 104      32.460  44.290  46.200  1.00  0.00           O  
ATOM   1097  H   SER A 104      28.220  44.960  46.340  1.00  0.00           H  
ATOM   1098  HG  SER A 104      33.150  45.010  46.070  1.00  0.00           H  
ATOM   1099  N   ARG A 105      29.550  42.210  47.820  1.00  0.00           N  
ATOM   1100  CA  ARG A 105      29.150  41.600  49.110  1.00  0.00           C  
ATOM   1101  C   ARG A 105      30.330  40.910  49.760  1.00  0.00           C  
ATOM   1102  O   ARG A 105      30.250  40.660  50.950  1.00  0.00           O  
ATOM   1103  CB  ARG A 105      28.030  40.580  48.800  1.00  0.00           C  
ATOM   1104  CG  ARG A 105      26.760  41.090  48.120  1.00  0.00           C  
ATOM   1105  CD  ARG A 105      26.070  42.290  48.870  1.00  0.00           C  
ATOM   1106  NE  ARG A 105      24.720  42.700  48.300  1.00  0.00           N  
ATOM   1107  CZ  ARG A 105      23.620  43.040  48.900  1.00  0.00           C  
ATOM   1108  NH1 ARG A 105      23.510  42.900  50.270  1.00  0.00           N1+
ATOM   1109  NH2 ARG A 105      22.470  43.220  48.250  1.00  0.00           N  
ATOM   1110  H   ARG A 105      29.490  41.680  46.980  1.00  0.00           H  
ATOM   1111  HE  ARG A 105      24.620  42.850  47.320  1.00  0.00           H  
ATOM   1112 1HH1 ARG A 105      24.270  42.460  50.740  1.00  0.00           H  
ATOM   1113 2HH1 ARG A 105      22.630  42.990  50.730  1.00  0.00           H  
ATOM   1114 1HH2 ARG A 105      22.360  43.070  47.270  1.00  0.00           H  
ATOM   1115 2HH2 ARG A 105      21.710  43.370  48.880  1.00  0.00           H  
ATOM   1116  N   VAL A 106      31.180  40.340  48.910  1.00  0.00           N  
ATOM   1117  CA  VAL A 106      32.410  39.550  49.320  1.00  0.00           C  
ATOM   1118  C   VAL A 106      33.690  40.300  48.830  1.00  0.00           C  
ATOM   1119  O   VAL A 106      33.810  40.400  47.640  1.00  0.00           O  
ATOM   1120  CB  VAL A 106      32.390  38.120  48.740  1.00  0.00           C  
ATOM   1121  CG1 VAL A 106      33.510  37.300  49.410  1.00  0.00           C  
ATOM   1122  CG2 VAL A 106      31.020  37.460  48.740  1.00  0.00           C  
ATOM   1123  H   VAL A 106      31.140  40.380  47.910  1.00  0.00           H  
ATOM   1124  N   ILE A 107      34.250  41.210  49.620  1.00  0.00           N  
ATOM   1125  CA  ILE A 107      35.470  42.080  49.340  1.00  0.00           C  
ATOM   1126  C   ILE A 107      36.870  41.420  49.510  1.00  0.00           C  
ATOM   1127  O   ILE A 107      37.270  41.330  50.700  1.00  0.00           O  
ATOM   1128  CB  ILE A 107      35.290  43.450  50.030  1.00  0.00           C  
ATOM   1129  CG1 ILE A 107      34.190  44.100  49.200  1.00  0.00           C  
ATOM   1130  CG2 ILE A 107      36.540  44.300  50.290  1.00  0.00           C  
ATOM   1131  CD  ILE A 107      33.800  45.390  49.860  1.00  0.00           C  
ATOM   1132  H   ILE A 107      33.740  41.470  50.440  1.00  0.00           H  
ATOM   1133  N   VAL A 108      37.310  40.870  48.390  1.00  0.00           N  
ATOM   1134  CA  VAL A 108      38.460  39.920  48.340  1.00  0.00           C  
ATOM   1135  C   VAL A 108      39.740  40.730  48.180  1.00  0.00           C  
ATOM   1136  O   VAL A 108      39.950  41.380  47.170  1.00  0.00           O  
ATOM   1137  CB  VAL A 108      38.360  39.040  47.050  1.00  0.00           C  
ATOM   1138  CG1 VAL A 108      37.780  37.750  47.460  1.00  0.00           C  
ATOM   1139  CG2 VAL A 108      37.500  39.660  45.940  1.00  0.00           C  
ATOM   1140  H   VAL A 108      36.810  41.030  47.540  1.00  0.00           H  
ATOM   1141  N   MET A 109      40.570  40.640  49.250  1.00  0.00           N  
ATOM   1142  CA  MET A 109      41.990  41.210  49.190  1.00  0.00           C  
ATOM   1143  C   MET A 109      43.120  40.130  49.180  1.00  0.00           C  
ATOM   1144  O   MET A 109      43.080  39.250  50.080  1.00  0.00           O  
ATOM   1145  CB  MET A 109      42.080  42.170  50.340  1.00  0.00           C  
ATOM   1146  CG  MET A 109      41.110  43.400  50.440  1.00  0.00           C  
ATOM   1147  SD  MET A 109      41.720  44.660  51.600  1.00  0.00           S  
ATOM   1148  CE  MET A 109      41.460  43.900  53.220  1.00  0.00           C  
ATOM   1149  H   MET A 109      40.360  40.280  50.160  1.00  0.00           H  
ATOM   1150  N   THR A 110      44.180  40.500  48.530  1.00  0.00           N  
ATOM   1151  CA  THR A 110      45.430  39.640  48.510  1.00  0.00           C  
ATOM   1152  C   THR A 110      46.710  40.340  48.890  1.00  0.00           C  
ATOM   1153  O   THR A 110      47.510  39.750  49.610  1.00  0.00           O  
ATOM   1154  CB  THR A 110      45.700  38.960  47.140  1.00  0.00           C  
ATOM   1155  CG2 THR A 110      44.690  37.940  46.850  1.00  0.00           C  
ATOM   1156  OG1 THR A 110      45.800  39.980  46.150  1.00  0.00           O  
ATOM   1157  H   THR A 110      44.210  41.410  48.110  1.00  0.00           H  
ATOM   1158  HG1 THR A 110      45.390  39.620  45.310  1.00  0.00           H  
ATOM   1159  N   THR A 111      46.790  41.560  48.460  1.00  0.00           N  
ATOM   1160  CA  THR A 111      47.780  42.540  48.920  1.00  0.00           C  
ATOM   1161  C   THR A 111      47.730  42.920  50.400  1.00  0.00           C  
ATOM   1162  O   THR A 111      46.720  42.800  51.080  1.00  0.00           O  
ATOM   1163  CB  THR A 111      47.700  43.920  48.190  1.00  0.00           C  
ATOM   1164  CG2 THR A 111      47.850  44.000  46.660  1.00  0.00           C  
ATOM   1165  OG1 THR A 111      46.370  44.430  48.480  1.00  0.00           O  
ATOM   1166  H   THR A 111      46.350  41.720  47.570  1.00  0.00           H  
ATOM   1167  HG1 THR A 111      45.720  43.840  48.000  1.00  0.00           H  
ATOM   1168  N   LYS A 112      48.880  42.920  51.070  1.00  0.00           N  
ATOM   1169  CA  LYS A 112      49.030  43.430  52.500  1.00  0.00           C  
ATOM   1170  C   LYS A 112      49.170  44.990  52.520  1.00  0.00           C  
ATOM   1171  O   LYS A 112      49.050  45.580  51.440  1.00  0.00           O  
ATOM   1172  CB  LYS A 112      50.210  42.820  53.190  1.00  0.00           C  
ATOM   1173  CG  LYS A 112      49.790  41.460  53.730  1.00  0.00           C  
ATOM   1174  CD  LYS A 112      50.960  40.770  54.480  1.00  0.00           C  
ATOM   1175  CE  LYS A 112      52.160  40.220  53.730  1.00  0.00           C  
ATOM   1176  NZ  LYS A 112      51.800  39.140  52.840  1.00  0.00           N1+
ATOM   1177  H   LYS A 112      49.730  42.740  50.580  1.00  0.00           H  
ATOM   1178  HZ1 LYS A 112      52.520  38.730  52.290  1.00  0.00           H  
ATOM   1179  HZ2 LYS A 112      51.260  38.440  53.310  1.00  0.00           H  
ATOM   1180  HZ3 LYS A 112      51.210  39.500  52.120  1.00  0.00           H  
ATOM   1181  N   GLU A 113      49.130  45.660  53.680  1.00  0.00           N  
ATOM   1182  CA  GLU A 113      49.500  47.120  53.800  1.00  0.00           C  
ATOM   1183  C   GLU A 113      50.910  47.510  53.310  1.00  0.00           C  
ATOM   1184  O   GLU A 113      51.120  48.250  52.350  1.00  0.00           O  
ATOM   1185  CB  GLU A 113      49.300  47.790  55.180  1.00  0.00           C  
ATOM   1186  CG  GLU A 113      47.850  47.840  55.650  1.00  0.00           C  
ATOM   1187  CD  GLU A 113      47.440  46.510  56.320  1.00  0.00           C  
ATOM   1188  OE1 GLU A 113      47.670  46.310  57.510  1.00  0.00           O  
ATOM   1189  OE2 GLU A 113      47.080  45.610  55.610  1.00  0.00           O1-
ATOM   1190  H   GLU A 113      48.540  45.340  54.420  1.00  0.00           H  
ATOM   1191  N   VAL A 114      51.890  46.760  53.760  1.00  0.00           N  
ATOM   1192  CA  VAL A 114      53.290  46.850  53.240  1.00  0.00           C  
ATOM   1193  C   VAL A 114      53.820  45.480  52.740  1.00  0.00           C  
ATOM   1194  O   VAL A 114      53.450  44.480  53.370  1.00  0.00           O  
ATOM   1195  CB  VAL A 114      54.120  47.300  54.430  1.00  0.00           C  
ATOM   1196  CG1 VAL A 114      55.600  47.500  54.230  1.00  0.00           C  
ATOM   1197  CG2 VAL A 114      53.610  48.540  55.160  1.00  0.00           C  
ATOM   1198  H   VAL A 114      51.850  46.090  54.500  1.00  0.00           H  
ATOM   1199  N   GLU A 115      54.550  45.520  51.650  1.00  0.00           N  
ATOM   1200  CA  GLU A 115      55.190  44.220  51.160  1.00  0.00           C  
ATOM   1201  C   GLU A 115      56.630  44.480  50.740  1.00  0.00           C  
ATOM   1202  O   GLU A 115      56.910  45.000  49.670  1.00  0.00           O  
ATOM   1203  CB  GLU A 115      54.440  43.580  49.950  1.00  0.00           C  
ATOM   1204  CG  GLU A 115      53.210  42.760  50.250  1.00  0.00           C  
ATOM   1205  CD  GLU A 115      52.340  42.380  49.020  1.00  0.00           C  
ATOM   1206  OE1 GLU A 115      52.600  42.550  47.830  1.00  0.00           O  
ATOM   1207  OE2 GLU A 115      51.250  41.800  49.300  1.00  0.00           O1-
ATOM   1208  H   GLU A 115      54.830  46.380  51.220  1.00  0.00           H  
ATOM   1209  N   ARG A 116      57.440  44.040  51.700  1.00  0.00           N  
ATOM   1210  CA  ARG A 116      58.910  44.240  51.630  1.00  0.00           C  
ATOM   1211  C   ARG A 116      59.390  45.640  51.270  1.00  0.00           C  
ATOM   1212  O   ARG A 116      59.710  45.940  50.110  1.00  0.00           O  
ATOM   1213  CB  ARG A 116      59.590  43.180  50.760  1.00  0.00           C  
ATOM   1214  CG  ARG A 116      61.080  43.100  51.020  1.00  0.00           C  
ATOM   1215  CD  ARG A 116      61.830  42.000  50.220  1.00  0.00           C  
ATOM   1216  NE  ARG A 116      62.230  42.460  48.910  1.00  0.00           N  
ATOM   1217  CZ  ARG A 116      63.440  42.260  48.420  1.00  0.00           C  
ATOM   1218  NH1 ARG A 116      64.340  41.470  48.950  1.00  0.00           N1+
ATOM   1219  NH2 ARG A 116      63.820  42.540  47.190  1.00  0.00           N  
ATOM   1220  H   ARG A 116      57.100  43.660  52.560  1.00  0.00           H  
ATOM   1221  HE  ARG A 116      61.640  43.050  48.360  1.00  0.00           H  
ATOM   1222 1HH1 ARG A 116      64.220  41.070  49.860  1.00  0.00           H  
ATOM   1223 2HH1 ARG A 116      65.180  41.400  48.410  1.00  0.00           H  
ATOM   1224 1HH2 ARG A 116      63.140  42.960  46.590  1.00  0.00           H  
ATOM   1225 2HH2 ARG A 116      64.770  42.500  46.880  1.00  0.00           H  
ATOM   1226  N   GLY A 117      59.300  46.540  52.240  1.00  0.00           N  
ATOM   1227  CA  GLY A 117      59.520  48.000  52.120  1.00  0.00           C  
ATOM   1228  C   GLY A 117      58.610  48.830  51.260  1.00  0.00           C  
ATOM   1229  O   GLY A 117      58.270  49.960  51.460  1.00  0.00           O  
ATOM   1230  H   GLY A 117      59.350  46.390  53.230  1.00  0.00           H  
ATOM   1231  N   LYS A 118      58.060  48.170  50.240  1.00  0.00           N  
ATOM   1232  CA  LYS A 118      57.000  48.610  49.280  1.00  0.00           C  
ATOM   1233  C   LYS A 118      55.510  48.710  49.700  1.00  0.00           C  
ATOM   1234  O   LYS A 118      54.920  47.770  50.220  1.00  0.00           O  
ATOM   1235  CB  LYS A 118      57.010  47.980  47.910  1.00  0.00           C  
ATOM   1236  CG  LYS A 118      58.300  48.320  47.210  1.00  0.00           C  
ATOM   1237  CD  LYS A 118      58.410  47.700  45.860  1.00  0.00           C  
ATOM   1238  CE  LYS A 118      59.810  48.000  45.400  1.00  0.00           C  
ATOM   1239  NZ  LYS A 118      60.050  47.370  44.050  1.00  0.00           N1+
ATOM   1240  H   LYS A 118      58.480  47.290  50.010  1.00  0.00           H  
ATOM   1241  HZ1 LYS A 118      59.310  47.480  43.380  1.00  0.00           H  
ATOM   1242  HZ2 LYS A 118      60.890  47.710  43.640  1.00  0.00           H  
ATOM   1243  HZ3 LYS A 118      60.220  46.390  44.190  1.00  0.00           H  
ATOM   1244  N   SER A 119      54.870  49.890  49.610  1.00  0.00           N  
ATOM   1245  CA  SER A 119      53.420  49.990  50.030  1.00  0.00           C  
ATOM   1246  C   SER A 119      52.520  49.420  48.920  1.00  0.00           C  
ATOM   1247  O   SER A 119      52.840  49.410  47.800  1.00  0.00           O  
ATOM   1248  CB  SER A 119      53.070  51.440  50.120  1.00  0.00           C  
ATOM   1249  OG  SER A 119      51.810  51.560  50.710  1.00  0.00           O  
ATOM   1250  H   SER A 119      55.280  50.770  49.350  1.00  0.00           H  
ATOM   1251  HG  SER A 119      51.860  51.310  51.670  1.00  0.00           H  
ATOM   1252  N   LYS A 120      51.500  48.640  49.390  1.00  0.00           N  
ATOM   1253  CA  LYS A 120      50.550  47.900  48.550  1.00  0.00           C  
ATOM   1254  C   LYS A 120      49.090  48.210  48.730  1.00  0.00           C  
ATOM   1255  O   LYS A 120      48.290  47.870  47.880  1.00  0.00           O  
ATOM   1256  CB  LYS A 120      50.710  46.430  48.750  1.00  0.00           C  
ATOM   1257  CG  LYS A 120      52.110  45.940  48.250  1.00  0.00           C  
ATOM   1258  CD  LYS A 120      52.300  46.010  46.740  1.00  0.00           C  
ATOM   1259  CE  LYS A 120      53.640  45.370  46.520  1.00  0.00           C  
ATOM   1260  NZ  LYS A 120      53.860  45.480  45.070  1.00  0.00           N1+
ATOM   1261  H   LYS A 120      51.290  48.550  50.360  1.00  0.00           H  
ATOM   1262  HZ1 LYS A 120      52.990  45.280  44.620  1.00  0.00           H  
ATOM   1263  HZ2 LYS A 120      54.150  46.420  44.860  1.00  0.00           H  
ATOM   1264  HZ3 LYS A 120      54.540  44.830  44.740  1.00  0.00           H  
ATOM   1265  N   CYS A 121      48.810  48.430  49.980  1.00  0.00           N  
ATOM   1266  CA  CYS A 121      47.440  48.700  50.390  1.00  0.00           C  
ATOM   1267  C   CYS A 121      47.420  49.890  51.410  1.00  0.00           C  
ATOM   1268  O   CYS A 121      48.410  50.180  52.090  1.00  0.00           O  
ATOM   1269  CB  CYS A 121      46.770  47.520  51.090  1.00  0.00           C  
ATOM   1270  SG  CYS A 121      44.940  47.700  51.200  1.00  0.00           S  
ATOM   1271  H   CYS A 121      49.470  48.390  50.730  1.00  0.00           H  
ATOM   1272  HG  CYS A 121      44.840  46.480  51.730  1.00  0.00           H  
ATOM   1273  N   VAL A 122      46.220  50.500  51.540  1.00  0.00           N  
ATOM   1274  CA  VAL A 122      45.870  51.430  52.690  1.00  0.00           C  
ATOM   1275  C   VAL A 122      44.800  50.910  53.640  1.00  0.00           C  
ATOM   1276  O   VAL A 122      43.860  50.330  53.190  1.00  0.00           O  
ATOM   1277  CB  VAL A 122      45.490  52.830  52.120  1.00  0.00           C  
ATOM   1278  CG1 VAL A 122      46.680  53.380  51.430  1.00  0.00           C  
ATOM   1279  CG2 VAL A 122      44.280  52.970  51.160  1.00  0.00           C  
ATOM   1280  H   VAL A 122      45.470  50.120  51.000  1.00  0.00           H  
ATOM   1281  N   LYS A 123      45.020  51.080  54.910  1.00  0.00           N  
ATOM   1282  CA  LYS A 123      44.150  50.660  55.980  1.00  0.00           C  
ATOM   1283  C   LYS A 123      42.740  51.260  55.990  1.00  0.00           C  
ATOM   1284  O   LYS A 123      42.290  52.010  56.900  1.00  0.00           O  
ATOM   1285  CB  LYS A 123      44.800  50.920  57.310  1.00  0.00           C  
ATOM   1286  CG  LYS A 123      44.100  50.200  58.510  1.00  0.00           C  
ATOM   1287  CD  LYS A 123      45.080  49.970  59.720  1.00  0.00           C  
ATOM   1288  CE  LYS A 123      44.240  49.230  60.790  1.00  0.00           C  
ATOM   1289  NZ  LYS A 123      45.050  48.280  61.560  1.00  0.00           N1+
ATOM   1290  H   LYS A 123      45.790  51.620  55.240  1.00  0.00           H  
ATOM   1291  HZ1 LYS A 123      44.500  48.030  62.360  1.00  0.00           H  
ATOM   1292  HZ2 LYS A 123      45.230  47.450  61.040  1.00  0.00           H  
ATOM   1293  HZ3 LYS A 123      45.890  48.720  61.870  1.00  0.00           H  
ATOM   1294  N   TYR A 124      42.010  50.940  54.970  1.00  0.00           N  
ATOM   1295  CA  TYR A 124      40.650  51.490  54.800  1.00  0.00           C  
ATOM   1296  C   TYR A 124      39.530  50.960  55.780  1.00  0.00           C  
ATOM   1297  O   TYR A 124      38.430  51.540  55.840  1.00  0.00           O  
ATOM   1298  CB  TYR A 124      40.160  51.380  53.380  1.00  0.00           C  
ATOM   1299  CG  TYR A 124      39.930  49.910  52.760  1.00  0.00           C  
ATOM   1300  CD1 TYR A 124      38.670  49.380  52.560  1.00  0.00           C  
ATOM   1301  CD2 TYR A 124      40.940  49.270  52.080  1.00  0.00           C  
ATOM   1302  CE1 TYR A 124      38.440  48.180  51.910  1.00  0.00           C  
ATOM   1303  CE2 TYR A 124      40.770  48.100  51.410  1.00  0.00           C  
ATOM   1304  CZ  TYR A 124      39.550  47.410  51.390  1.00  0.00           C  
ATOM   1305  OH  TYR A 124      39.490  46.240  50.720  1.00  0.00           O  
ATOM   1306  H   TYR A 124      42.490  50.530  54.190  1.00  0.00           H  
ATOM   1307  HD1 TYR A 124      37.900  50.040  52.970  1.00  0.00           H  
ATOM   1308  HD2 TYR A 124      41.870  49.810  51.930  1.00  0.00           H  
ATOM   1309  HE1 TYR A 124      37.410  47.880  51.690  1.00  0.00           H  
ATOM   1310  HE2 TYR A 124      41.540  47.940  50.660  1.00  0.00           H  
ATOM   1311  HH  TYR A 124      40.150  45.580  51.080  1.00  0.00           H  
ATOM   1312  N   TRP A 125      39.920  49.950  56.610  1.00  0.00           N  
ATOM   1313  CA  TRP A 125      39.070  49.480  57.680  1.00  0.00           C  
ATOM   1314  C   TRP A 125      39.290  50.170  59.030  1.00  0.00           C  
ATOM   1315  O   TRP A 125      40.210  50.970  59.110  1.00  0.00           O  
ATOM   1316  CB  TRP A 125      39.180  47.970  57.760  1.00  0.00           C  
ATOM   1317  CG  TRP A 125      40.620  47.470  57.700  1.00  0.00           C  
ATOM   1318  CD1 TRP A 125      41.320  47.170  58.800  1.00  0.00           C  
ATOM   1319  CD2 TRP A 125      41.560  47.400  56.670  1.00  0.00           C  
ATOM   1320  CE2 TRP A 125      42.790  47.070  57.280  1.00  0.00           C  
ATOM   1321  CE3 TRP A 125      41.530  47.440  55.280  1.00  0.00           C  
ATOM   1322  NE1 TRP A 125      42.600  46.820  58.530  1.00  0.00           N  
ATOM   1323  CZ2 TRP A 125      43.920  46.750  56.480  1.00  0.00           C  
ATOM   1324  CZ3 TRP A 125      42.640  47.090  54.500  1.00  0.00           C  
ATOM   1325  CH2 TRP A 125      43.810  46.840  55.130  1.00  0.00           C  
ATOM   1326  H   TRP A 125      40.760  49.410  56.620  1.00  0.00           H  
ATOM   1327  HD1 TRP A 125      40.890  47.000  59.790  1.00  0.00           H  
ATOM   1328  HE1 TRP A 125      43.240  46.360  59.140  1.00  0.00           H  
ATOM   1329  HE3 TRP A 125      40.620  47.740  54.770  1.00  0.00           H  
ATOM   1330  HZ2 TRP A 125      44.890  46.620  56.970  1.00  0.00           H  
ATOM   1331  HZ3 TRP A 125      42.530  47.050  53.420  1.00  0.00           H  
ATOM   1332  HH2 TRP A 125      44.670  46.820  54.470  1.00  0.00           H  
ATOM   1333  N   PRO A 126      38.300  50.120  59.910  1.00  0.00           N  
ATOM   1334  CA  PRO A 126      38.660  50.030  61.320  1.00  0.00           C  
ATOM   1335  C   PRO A 126      38.770  48.560  61.960  1.00  0.00           C  
ATOM   1336  O   PRO A 126      38.300  47.640  61.270  1.00  0.00           O  
ATOM   1337  CB  PRO A 126      37.470  50.750  61.980  1.00  0.00           C  
ATOM   1338  CG  PRO A 126      36.290  50.430  61.080  1.00  0.00           C  
ATOM   1339  CD  PRO A 126      36.880  50.450  59.660  1.00  0.00           C  
ATOM   1340  N   ASP A 127      39.780  48.330  62.800  1.00  0.00           N  
ATOM   1341  CA  ASP A 127      39.830  47.190  63.730  1.00  0.00           C  
ATOM   1342  C   ASP A 127      38.570  47.060  64.610  1.00  0.00           C  
ATOM   1343  O   ASP A 127      37.880  48.030  64.970  1.00  0.00           O  
ATOM   1344  CB  ASP A 127      41.080  47.240  64.650  1.00  0.00           C  
ATOM   1345  CG  ASP A 127      42.350  47.350  63.860  1.00  0.00           C  
ATOM   1346  OD1 ASP A 127      42.720  48.490  63.380  1.00  0.00           O  
ATOM   1347  OD2 ASP A 127      43.180  46.420  63.750  1.00  0.00           O1-
ATOM   1348  H   ASP A 127      40.620  48.870  62.730  1.00  0.00           H  
ATOM   1349  N   GLU A 128      38.330  45.800  65.010  1.00  0.00           N  
ATOM   1350  CA  GLU A 128      37.180  45.260  65.790  1.00  0.00           C  
ATOM   1351  C   GLU A 128      36.500  46.240  66.750  1.00  0.00           C  
ATOM   1352  O   GLU A 128      37.120  46.840  67.650  1.00  0.00           O  
ATOM   1353  CB  GLU A 128      37.620  44.060  66.630  1.00  0.00           C  
ATOM   1354  CG  GLU A 128      36.470  43.090  66.860  1.00  0.00           C  
ATOM   1355  CD  GLU A 128      37.180  41.860  67.530  1.00  0.00           C  
ATOM   1356  OE1 GLU A 128      38.160  42.020  68.310  1.00  0.00           O  
ATOM   1357  OE2 GLU A 128      36.810  40.700  67.110  1.00  0.00           O1-
ATOM   1358  H   GLU A 128      38.970  45.120  64.660  1.00  0.00           H  
ATOM   1359  N   TYR A 129      35.230  46.540  66.550  1.00  0.00           N  
ATOM   1360  CA  TYR A 129      34.380  47.330  67.420  1.00  0.00           C  
ATOM   1361  C   TYR A 129      34.480  48.830  67.200  1.00  0.00           C  
ATOM   1362  O   TYR A 129      33.500  49.530  67.490  1.00  0.00           O  
ATOM   1363  CB  TYR A 129      34.310  47.020  68.920  1.00  0.00           C  
ATOM   1364  CG  TYR A 129      34.100  45.490  69.260  1.00  0.00           C  
ATOM   1365  CD1 TYR A 129      32.750  45.040  69.220  1.00  0.00           C  
ATOM   1366  CD2 TYR A 129      35.150  44.620  69.580  1.00  0.00           C  
ATOM   1367  CE1 TYR A 129      32.540  43.690  69.460  1.00  0.00           C  
ATOM   1368  CE2 TYR A 129      34.890  43.300  69.940  1.00  0.00           C  
ATOM   1369  CZ  TYR A 129      33.560  42.820  69.860  1.00  0.00           C  
ATOM   1370  OH  TYR A 129      33.330  41.590  70.340  1.00  0.00           O  
ATOM   1371  H   TYR A 129      34.800  45.990  65.830  1.00  0.00           H  
ATOM   1372  HD1 TYR A 129      31.920  45.650  68.870  1.00  0.00           H  
ATOM   1373  HD2 TYR A 129      36.180  44.980  69.560  1.00  0.00           H  
ATOM   1374  HE1 TYR A 129      31.500  43.380  69.590  1.00  0.00           H  
ATOM   1375  HE2 TYR A 129      35.620  42.550  70.230  1.00  0.00           H  
ATOM   1376  HH  TYR A 129      32.420  41.560  70.760  1.00  0.00           H  
ATOM   1377  N   ALA A 130      35.580  49.280  66.630  1.00  0.00           N  
ATOM   1378  CA  ALA A 130      35.780  50.730  66.300  1.00  0.00           C  
ATOM   1379  C   ALA A 130      35.270  51.200  64.940  1.00  0.00           C  
ATOM   1380  O   ALA A 130      34.590  50.550  64.240  1.00  0.00           O  
ATOM   1381  CB  ALA A 130      37.230  51.160  66.620  1.00  0.00           C  
ATOM   1382  H   ALA A 130      36.430  48.750  66.660  1.00  0.00           H  
ATOM   1383  N   LEU A 131      35.190  52.510  64.910  1.00  0.00           N  
ATOM   1384  CA  LEU A 131      34.530  53.250  63.800  1.00  0.00           C  
ATOM   1385  C   LEU A 131      35.360  54.150  62.820  1.00  0.00           C  
ATOM   1386  O   LEU A 131      36.060  55.070  63.270  1.00  0.00           O  
ATOM   1387  CB  LEU A 131      33.340  53.970  64.540  1.00  0.00           C  
ATOM   1388  CG  LEU A 131      32.460  54.850  63.630  1.00  0.00           C  
ATOM   1389  CD1 LEU A 131      31.760  53.890  62.640  1.00  0.00           C  
ATOM   1390  CD2 LEU A 131      31.320  55.570  64.450  1.00  0.00           C  
ATOM   1391  H   LEU A 131      35.590  53.150  65.570  1.00  0.00           H  
ATOM   1392  N   LYS A 132      35.140  54.020  61.530  1.00  0.00           N  
ATOM   1393  CA  LYS A 132      35.580  55.040  60.540  1.00  0.00           C  
ATOM   1394  C   LYS A 132      34.490  55.600  59.640  1.00  0.00           C  
ATOM   1395  O   LYS A 132      33.950  54.840  58.860  1.00  0.00           O  
ATOM   1396  CB  LYS A 132      36.710  54.470  59.660  1.00  0.00           C  
ATOM   1397  CG  LYS A 132      38.030  54.190  60.400  1.00  0.00           C  
ATOM   1398  CD  LYS A 132      39.220  53.940  59.450  1.00  0.00           C  
ATOM   1399  CE  LYS A 132      40.500  54.080  60.240  1.00  0.00           C  
ATOM   1400  NZ  LYS A 132      41.680  53.730  59.470  1.00  0.00           N1+
ATOM   1401  H   LYS A 132      34.530  53.330  61.150  1.00  0.00           H  
ATOM   1402  HZ1 LYS A 132      41.600  52.850  59.000  1.00  0.00           H  
ATOM   1403  HZ2 LYS A 132      41.970  54.430  58.820  1.00  0.00           H  
ATOM   1404  HZ3 LYS A 132      42.410  53.600  60.140  1.00  0.00           H  
ATOM   1405  N   GLU A 133      34.410  56.960  59.550  1.00  0.00           N  
ATOM   1406  CA  GLU A 133      33.680  57.710  58.500  1.00  0.00           C  
ATOM   1407  C   GLU A 133      34.540  57.860  57.230  1.00  0.00           C  
ATOM   1408  O   GLU A 133      35.760  57.870  57.340  1.00  0.00           O  
ATOM   1409  CB  GLU A 133      33.370  59.120  59.090  1.00  0.00           C  
ATOM   1410  CG  GLU A 133      32.510  59.070  60.300  1.00  0.00           C  
ATOM   1411  CD  GLU A 133      31.730  60.330  60.780  1.00  0.00           C  
ATOM   1412  OE1 GLU A 133      30.640  60.600  60.320  1.00  0.00           O  
ATOM   1413  OE2 GLU A 133      32.160  61.110  61.600  1.00  0.00           O1-
ATOM   1414  H   GLU A 133      34.920  57.570  60.140  1.00  0.00           H  
ATOM   1415  N   TYR A 134      33.940  57.970  56.030  1.00  0.00           N  
ATOM   1416  CA  TYR A 134      34.570  58.150  54.690  1.00  0.00           C  
ATOM   1417  C   TYR A 134      33.580  58.940  53.820  1.00  0.00           C  
ATOM   1418  O   TYR A 134      32.670  58.430  53.140  1.00  0.00           O  
ATOM   1419  CB  TYR A 134      34.760  56.810  53.970  1.00  0.00           C  
ATOM   1420  CG  TYR A 134      36.090  56.120  54.360  1.00  0.00           C  
ATOM   1421  CD1 TYR A 134      37.250  56.640  53.820  1.00  0.00           C  
ATOM   1422  CD2 TYR A 134      36.200  55.200  55.360  1.00  0.00           C  
ATOM   1423  CE1 TYR A 134      38.520  56.300  54.290  1.00  0.00           C  
ATOM   1424  CE2 TYR A 134      37.500  54.800  55.830  1.00  0.00           C  
ATOM   1425  CZ  TYR A 134      38.660  55.360  55.340  1.00  0.00           C  
ATOM   1426  OH  TYR A 134      39.780  55.020  55.920  1.00  0.00           O  
ATOM   1427  H   TYR A 134      32.960  57.810  56.040  1.00  0.00           H  
ATOM   1428  HD1 TYR A 134      37.110  57.280  52.950  1.00  0.00           H  
ATOM   1429  HD2 TYR A 134      35.400  54.610  55.810  1.00  0.00           H  
ATOM   1430  HE1 TYR A 134      39.420  56.830  53.990  1.00  0.00           H  
ATOM   1431  HE2 TYR A 134      37.620  54.040  56.610  1.00  0.00           H  
ATOM   1432  HH  TYR A 134      40.510  54.870  55.260  1.00  0.00           H  
ATOM   1433  N   GLY A 135      33.560  60.230  54.210  1.00  0.00           N  
ATOM   1434  CA  GLY A 135      32.710  61.210  53.580  1.00  0.00           C  
ATOM   1435  C   GLY A 135      31.280  60.900  53.900  1.00  0.00           C  
ATOM   1436  O   GLY A 135      30.930  60.680  55.090  1.00  0.00           O  
ATOM   1437  H   GLY A 135      34.220  60.600  54.860  1.00  0.00           H  
ATOM   1438  N   VAL A 136      30.450  60.880  52.890  1.00  0.00           N  
ATOM   1439  CA  VAL A 136      29.010  60.410  52.950  1.00  0.00           C  
ATOM   1440  C   VAL A 136      28.830  58.860  53.210  1.00  0.00           C  
ATOM   1441  O   VAL A 136      27.690  58.360  53.310  1.00  0.00           O  
ATOM   1442  CB  VAL A 136      28.080  60.830  51.790  1.00  0.00           C  
ATOM   1443  CG1 VAL A 136      27.820  62.310  51.750  1.00  0.00           C  
ATOM   1444  CG2 VAL A 136      28.650  60.430  50.380  1.00  0.00           C  
ATOM   1445  H   VAL A 136      30.810  61.220  52.020  1.00  0.00           H  
ATOM   1446  N   MET A 137      29.870  58.100  53.400  1.00  0.00           N  
ATOM   1447  CA  MET A 137      29.920  56.660  53.680  1.00  0.00           C  
ATOM   1448  C   MET A 137      30.500  56.380  55.100  1.00  0.00           C  
ATOM   1449  O   MET A 137      31.250  57.190  55.640  1.00  0.00           O  
ATOM   1450  CB  MET A 137      30.810  55.910  52.710  1.00  0.00           C  
ATOM   1451  CG  MET A 137      30.060  55.440  51.500  1.00  0.00           C  
ATOM   1452  SD  MET A 137      29.680  56.890  50.350  1.00  0.00           S  
ATOM   1453  CE  MET A 137      31.250  57.720  50.010  1.00  0.00           C  
ATOM   1454  H   MET A 137      30.800  58.460  53.310  1.00  0.00           H  
ATOM   1455  N   ARG A 138      30.410  55.150  55.530  1.00  0.00           N  
ATOM   1456  CA  ARG A 138      30.850  54.840  56.910  1.00  0.00           C  
ATOM   1457  C   ARG A 138      30.880  53.370  57.250  1.00  0.00           C  
ATOM   1458  O   ARG A 138      29.940  52.570  57.200  1.00  0.00           O  
ATOM   1459  CB  ARG A 138      29.880  55.520  57.950  1.00  0.00           C  
ATOM   1460  CG  ARG A 138      30.320  55.480  59.400  1.00  0.00           C  
ATOM   1461  CD  ARG A 138      29.380  56.350  60.150  1.00  0.00           C  
ATOM   1462  NE  ARG A 138      28.030  55.930  59.960  1.00  0.00           N  
ATOM   1463  CZ  ARG A 138      26.980  56.630  59.900  1.00  0.00           C  
ATOM   1464  NH1 ARG A 138      26.910  57.910  60.270  1.00  0.00           N1+
ATOM   1465  NH2 ARG A 138      25.850  56.190  59.370  1.00  0.00           N  
ATOM   1466  H   ARG A 138      30.190  54.450  54.850  1.00  0.00           H  
ATOM   1467  HE  ARG A 138      27.900  54.960  60.190  1.00  0.00           H  
ATOM   1468 1HH1 ARG A 138      27.620  58.380  60.790  1.00  0.00           H  
ATOM   1469 2HH1 ARG A 138      26.010  58.340  60.290  1.00  0.00           H  
ATOM   1470 1HH2 ARG A 138      25.820  55.290  58.940  1.00  0.00           H  
ATOM   1471 2HH2 ARG A 138      24.990  56.710  59.370  1.00  0.00           H  
ATOM   1472  N   VAL A 139      31.990  53.040  58.000  1.00  0.00           N  
ATOM   1473  CA  VAL A 139      32.280  51.620  58.310  1.00  0.00           C  
ATOM   1474  C   VAL A 139      32.560  51.370  59.790  1.00  0.00           C  
ATOM   1475  O   VAL A 139      33.440  51.940  60.420  1.00  0.00           O  
ATOM   1476  CB  VAL A 139      33.360  51.060  57.440  1.00  0.00           C  
ATOM   1477  CG1 VAL A 139      32.610  50.460  56.320  1.00  0.00           C  
ATOM   1478  CG2 VAL A 139      34.550  52.000  56.920  1.00  0.00           C  
ATOM   1479  H   VAL A 139      32.650  53.710  58.350  1.00  0.00           H  
ATOM   1480  N   ARG A 140      31.960  50.300  60.250  1.00  0.00           N  
ATOM   1481  CA  ARG A 140      32.170  49.630  61.540  1.00  0.00           C  
ATOM   1482  C   ARG A 140      32.690  48.220  61.340  1.00  0.00           C  
ATOM   1483  O   ARG A 140      32.090  47.490  60.510  1.00  0.00           O  
ATOM   1484  CB  ARG A 140      30.810  49.620  62.260  1.00  0.00           C  
ATOM   1485  CG  ARG A 140      30.650  48.760  63.520  1.00  0.00           C  
ATOM   1486  CD  ARG A 140      31.250  49.480  64.740  1.00  0.00           C  
ATOM   1487  NE  ARG A 140      30.450  50.650  65.220  1.00  0.00           N  
ATOM   1488  CZ  ARG A 140      30.620  51.540  66.200  1.00  0.00           C  
ATOM   1489  NH1 ARG A 140      31.610  51.480  67.020  1.00  0.00           N1+
ATOM   1490  NH2 ARG A 140      29.830  52.670  66.100  1.00  0.00           N  
ATOM   1491  H   ARG A 140      31.350  49.770  59.660  1.00  0.00           H  
ATOM   1492  HE  ARG A 140      29.550  50.690  64.790  1.00  0.00           H  
ATOM   1493 1HH1 ARG A 140      32.250  50.730  66.860  1.00  0.00           H  
ATOM   1494 2HH1 ARG A 140      31.690  52.030  67.850  1.00  0.00           H  
ATOM   1495 1HH2 ARG A 140      29.130  52.780  65.380  1.00  0.00           H  
ATOM   1496 2HH2 ARG A 140      29.590  53.250  66.880  1.00  0.00           H  
ATOM   1497  N   ASN A 141      33.600  47.780  62.190  1.00  0.00           N  
ATOM   1498  CA  ASN A 141      34.010  46.390  62.190  1.00  0.00           C  
ATOM   1499  C   ASN A 141      33.190  45.730  63.300  1.00  0.00           C  
ATOM   1500  O   ASN A 141      33.440  46.060  64.470  1.00  0.00           O  
ATOM   1501  CB  ASN A 141      35.530  46.220  62.280  1.00  0.00           C  
ATOM   1502  CG  ASN A 141      36.070  44.820  61.990  1.00  0.00           C  
ATOM   1503  ND2 ASN A 141      37.370  44.820  61.710  1.00  0.00           N  
ATOM   1504  OD1 ASN A 141      35.370  43.820  61.970  1.00  0.00           O  
ATOM   1505  H   ASN A 141      33.910  48.290  62.990  1.00  0.00           H  
ATOM   1506 1HD2 ASN A 141      37.810  45.720  61.630  1.00  0.00           H  
ATOM   1507 2HD2 ASN A 141      37.890  44.100  62.170  1.00  0.00           H  
ATOM   1508  N   VAL A 142      32.450  44.650  63.040  1.00  0.00           N  
ATOM   1509  CA  VAL A 142      31.680  43.940  64.110  1.00  0.00           C  
ATOM   1510  C   VAL A 142      32.520  42.890  64.830  1.00  0.00           C  
ATOM   1511  O   VAL A 142      32.400  42.780  66.000  1.00  0.00           O  
ATOM   1512  CB  VAL A 142      30.430  43.290  63.550  1.00  0.00           C  
ATOM   1513  CG1 VAL A 142      29.640  42.360  64.440  1.00  0.00           C  
ATOM   1514  CG2 VAL A 142      29.480  44.270  62.880  1.00  0.00           C  
ATOM   1515  H   VAL A 142      32.550  44.240  62.140  1.00  0.00           H  
ATOM   1516  N   LYS A 143      33.320  42.140  64.050  1.00  0.00           N  
ATOM   1517  CA  LYS A 143      34.050  40.950  64.550  1.00  0.00           C  
ATOM   1518  C   LYS A 143      35.200  40.450  63.620  1.00  0.00           C  
ATOM   1519  O   LYS A 143      35.000  40.220  62.440  1.00  0.00           O  
ATOM   1520  CB  LYS A 143      33.120  39.790  64.760  1.00  0.00           C  
ATOM   1521  CG  LYS A 143      33.650  39.050  65.990  1.00  0.00           C  
ATOM   1522  CD  LYS A 143      33.620  39.860  67.310  1.00  0.00           C  
ATOM   1523  CE  LYS A 143      33.900  38.970  68.540  1.00  0.00           C  
ATOM   1524  NZ  LYS A 143      34.830  39.620  69.400  1.00  0.00           N1+
ATOM   1525  H   LYS A 143      33.550  42.430  63.120  1.00  0.00           H  
ATOM   1526  HZ1 LYS A 143      35.210  38.950  70.030  1.00  0.00           H  
ATOM   1527  HZ2 LYS A 143      35.520  40.080  68.830  1.00  0.00           H  
ATOM   1528  HZ3 LYS A 143      34.340  40.320  69.910  1.00  0.00           H  
ATOM   1529  N   GLU A 144      36.340  40.060  64.200  1.00  0.00           N  
ATOM   1530  CA  GLU A 144      37.490  39.520  63.490  1.00  0.00           C  
ATOM   1531  C   GLU A 144      37.810  38.060  63.810  1.00  0.00           C  
ATOM   1532  O   GLU A 144      37.640  37.610  64.930  1.00  0.00           O  
ATOM   1533  CB  GLU A 144      38.690  40.430  63.730  1.00  0.00           C  
ATOM   1534  CG  GLU A 144      38.480  41.830  63.260  1.00  0.00           C  
ATOM   1535  CD  GLU A 144      39.630  42.750  62.850  1.00  0.00           C  
ATOM   1536  OE1 GLU A 144      40.680  42.290  62.330  1.00  0.00           O  
ATOM   1537  OE2 GLU A 144      39.600  43.950  63.160  1.00  0.00           O1-
ATOM   1538  H   GLU A 144      36.540  40.050  65.180  1.00  0.00           H  
ATOM   1539  N   SER A 145      37.980  37.300  62.700  1.00  0.00           N  
ATOM   1540  CA  SER A 145      38.290  35.870  62.750  1.00  0.00           C  
ATOM   1541  C   SER A 145      39.560  35.600  62.000  1.00  0.00           C  
ATOM   1542  O   SER A 145      39.730  36.020  60.830  1.00  0.00           O  
ATOM   1543  CB  SER A 145      37.260  35.010  62.070  1.00  0.00           C  
ATOM   1544  OG  SER A 145      36.040  34.980  62.850  1.00  0.00           O  
ATOM   1545  H   SER A 145      38.110  37.650  61.770  1.00  0.00           H  
ATOM   1546  HG  SER A 145      35.410  35.730  62.680  1.00  0.00           H  
ATOM   1547  N   ALA A 146      40.550  34.990  62.690  1.00  0.00           N  
ATOM   1548  CA  ALA A 146      41.820  34.620  62.040  1.00  0.00           C  
ATOM   1549  C   ALA A 146      42.040  33.160  62.000  1.00  0.00           C  
ATOM   1550  O   ALA A 146      41.870  32.480  63.020  1.00  0.00           O  
ATOM   1551  CB  ALA A 146      43.010  35.260  62.790  1.00  0.00           C  
ATOM   1552  H   ALA A 146      40.300  34.670  63.610  1.00  0.00           H  
ATOM   1553  N   ALA A 147      42.700  32.700  60.880  1.00  0.00           N  
ATOM   1554  CA  ALA A 147      43.160  31.340  60.570  1.00  0.00           C  
ATOM   1555  C   ALA A 147      44.460  31.280  59.760  1.00  0.00           C  
ATOM   1556  O   ALA A 147      45.010  32.320  59.490  1.00  0.00           O  
ATOM   1557  CB  ALA A 147      41.870  30.770  59.950  1.00  0.00           C  
ATOM   1558  H   ALA A 147      42.760  33.320  60.090  1.00  0.00           H  
ATOM   1559  N   HIS A 148      44.810  30.020  59.460  1.00  0.00           N  
ATOM   1560  CA  HIS A 148      46.060  29.570  58.830  1.00  0.00           C  
ATOM   1561  C   HIS A 148      46.540  30.310  57.570  1.00  0.00           C  
ATOM   1562  O   HIS A 148      47.610  30.850  57.490  1.00  0.00           O  
ATOM   1563  CB  HIS A 148      46.160  28.000  58.660  1.00  0.00           C  
ATOM   1564  CG  HIS A 148      46.640  27.360  59.990  1.00  0.00           C  
ATOM   1565  CD2 HIS A 148      47.860  27.420  60.420  1.00  0.00           C  
ATOM   1566  ND1 HIS A 148      45.900  26.830  60.920  1.00  0.00           N  
ATOM   1567  CE1 HIS A 148      46.650  26.430  61.940  1.00  0.00           C  
ATOM   1568  NE2 HIS A 148      47.900  26.830  61.630  1.00  0.00           N  
ATOM   1569  H   HIS A 148      44.420  29.270  60.000  1.00  0.00           H  
ATOM   1570  HD2 HIS A 148      48.830  27.510  59.920  1.00  0.00           H  
ATOM   1571  HE1 HIS A 148      46.420  25.690  62.710  1.00  0.00           H  
ATOM   1572  HE2 HIS A 148      48.610  26.900  62.330  1.00  0.00           H  
ATOM   1573  N   ASP A 149      45.760  30.140  56.540  1.00  0.00           N  
ATOM   1574  CA  ASP A 149      45.960  30.790  55.270  1.00  0.00           C  
ATOM   1575  C   ASP A 149      45.370  32.230  55.170  1.00  0.00           C  
ATOM   1576  O   ASP A 149      45.920  33.120  54.470  1.00  0.00           O  
ATOM   1577  CB  ASP A 149      45.560  29.910  54.080  1.00  0.00           C  
ATOM   1578  CG  ASP A 149      46.320  28.540  54.100  1.00  0.00           C  
ATOM   1579  OD1 ASP A 149      47.450  28.520  53.680  1.00  0.00           O  
ATOM   1580  OD2 ASP A 149      45.740  27.510  54.430  1.00  0.00           O1-
ATOM   1581  H   ASP A 149      45.010  29.470  56.500  1.00  0.00           H  
ATOM   1582  N   TYR A 150      44.190  32.470  55.710  1.00  0.00           N  
ATOM   1583  CA  TYR A 150      43.630  33.850  55.560  1.00  0.00           C  
ATOM   1584  C   TYR A 150      42.940  34.480  56.790  1.00  0.00           C  
ATOM   1585  O   TYR A 150      42.550  33.710  57.710  1.00  0.00           O  
ATOM   1586  CB  TYR A 150      42.720  33.960  54.290  1.00  0.00           C  
ATOM   1587  CG  TYR A 150      41.560  32.890  54.250  1.00  0.00           C  
ATOM   1588  CD1 TYR A 150      41.680  31.740  53.460  1.00  0.00           C  
ATOM   1589  CD2 TYR A 150      40.390  33.080  55.020  1.00  0.00           C  
ATOM   1590  CE1 TYR A 150      40.670  30.820  53.420  1.00  0.00           C  
ATOM   1591  CE2 TYR A 150      39.340  32.210  54.920  1.00  0.00           C  
ATOM   1592  CZ  TYR A 150      39.480  31.080  54.140  1.00  0.00           C  
ATOM   1593  OH  TYR A 150      38.560  30.130  54.220  1.00  0.00           O  
ATOM   1594  H   TYR A 150      43.630  31.760  56.140  1.00  0.00           H  
ATOM   1595  HD1 TYR A 150      42.530  31.660  52.780  1.00  0.00           H  
ATOM   1596  HD2 TYR A 150      40.300  33.990  55.610  1.00  0.00           H  
ATOM   1597  HE1 TYR A 150      40.940  29.940  52.830  1.00  0.00           H  
ATOM   1598  HE2 TYR A 150      38.590  32.140  55.700  1.00  0.00           H  
ATOM   1599  HH  TYR A 150      38.940  29.340  53.740  1.00  0.00           H  
ATOM   1600  N   THR A 151      42.580  35.770  56.620  1.00  0.00           N  
ATOM   1601  CA  THR A 151      41.900  36.440  57.770  1.00  0.00           C  
ATOM   1602  C   THR A 151      40.490  36.950  57.320  1.00  0.00           C  
ATOM   1603  O   THR A 151      40.270  37.220  56.180  1.00  0.00           O  
ATOM   1604  CB  THR A 151      42.800  37.610  58.280  1.00  0.00           C  
ATOM   1605  CG2 THR A 151      42.240  38.160  59.620  1.00  0.00           C  
ATOM   1606  OG1 THR A 151      44.110  37.230  58.500  1.00  0.00           O  
ATOM   1607  H   THR A 151      43.080  36.320  55.940  1.00  0.00           H  
ATOM   1608  HG1 THR A 151      44.670  38.040  58.300  1.00  0.00           H  
ATOM   1609  N   LEU A 152      39.500  36.860  58.200  1.00  0.00           N  
ATOM   1610  CA  LEU A 152      38.120  37.350  57.930  1.00  0.00           C  
ATOM   1611  C   LEU A 152      37.630  38.310  58.950  1.00  0.00           C  
ATOM   1612  O   LEU A 152      37.880  38.270  60.170  1.00  0.00           O  
ATOM   1613  CB  LEU A 152      37.220  36.160  57.790  1.00  0.00           C  
ATOM   1614  CG  LEU A 152      35.820  36.440  57.280  1.00  0.00           C  
ATOM   1615  CD1 LEU A 152      35.820  37.100  55.910  1.00  0.00           C  
ATOM   1616  CD2 LEU A 152      34.980  35.180  57.380  1.00  0.00           C  
ATOM   1617  H   LEU A 152      39.710  36.500  59.110  1.00  0.00           H  
ATOM   1618  N   ARG A 153      37.420  39.490  58.410  1.00  0.00           N  
ATOM   1619  CA  ARG A 153      36.750  40.650  59.110  1.00  0.00           C  
ATOM   1620  C   ARG A 153      35.310  40.870  58.570  1.00  0.00           C  
ATOM   1621  O   ARG A 153      35.020  40.740  57.370  1.00  0.00           O  
ATOM   1622  CB  ARG A 153      37.560  41.950  58.810  1.00  0.00           C  
ATOM   1623  CG  ARG A 153      39.070  41.870  59.200  1.00  0.00           C  
ATOM   1624  CD  ARG A 153      39.610  43.310  59.210  1.00  0.00           C  
ATOM   1625  NE  ARG A 153      41.020  43.250  59.590  1.00  0.00           N  
ATOM   1626  CZ  ARG A 153      42.060  43.110  58.710  1.00  0.00           C  
ATOM   1627  NH1 ARG A 153      41.890  43.120  57.410  1.00  0.00           N1+
ATOM   1628  NH2 ARG A 153      43.230  42.580  59.100  1.00  0.00           N  
ATOM   1629  H   ARG A 153      37.690  39.570  57.450  1.00  0.00           H  
ATOM   1630  HE  ARG A 153      41.050  43.060  60.570  1.00  0.00           H  
ATOM   1631 1HH1 ARG A 153      41.060  43.440  56.940  1.00  0.00           H  
ATOM   1632 2HH1 ARG A 153      42.690  43.240  56.820  1.00  0.00           H  
ATOM   1633 1HH2 ARG A 153      43.440  42.200  60.000  1.00  0.00           H  
ATOM   1634 2HH2 ARG A 153      43.900  42.570  58.350  1.00  0.00           H  
ATOM   1635  N   GLU A 154      34.420  40.970  59.520  1.00  0.00           N  
ATOM   1636  CA  GLU A 154      32.990  41.260  59.410  1.00  0.00           C  
ATOM   1637  C   GLU A 154      32.580  42.740  59.440  1.00  0.00           C  
ATOM   1638  O   GLU A 154      32.180  43.270  60.440  1.00  0.00           O  
ATOM   1639  CB  GLU A 154      32.140  40.470  60.450  1.00  0.00           C  
ATOM   1640  CG  GLU A 154      32.490  38.990  60.500  1.00  0.00           C  
ATOM   1641  CD  GLU A 154      31.380  38.370  61.370  1.00  0.00           C  
ATOM   1642  OE1 GLU A 154      30.210  38.200  60.960  1.00  0.00           O  
ATOM   1643  OE2 GLU A 154      31.740  37.920  62.450  1.00  0.00           O1-
ATOM   1644  H   GLU A 154      34.670  40.570  60.410  1.00  0.00           H  
ATOM   1645  N   LEU A 155      32.670  43.330  58.260  1.00  0.00           N  
ATOM   1646  CA  LEU A 155      32.460  44.800  58.160  1.00  0.00           C  
ATOM   1647  C   LEU A 155      30.970  45.210  57.860  1.00  0.00           C  
ATOM   1648  O   LEU A 155      30.420  44.910  56.770  1.00  0.00           O  
ATOM   1649  CB  LEU A 155      33.360  45.340  57.090  1.00  0.00           C  
ATOM   1650  CG  LEU A 155      34.330  46.390  57.520  1.00  0.00           C  
ATOM   1651  CD1 LEU A 155      35.550  45.860  58.270  1.00  0.00           C  
ATOM   1652  CD2 LEU A 155      34.720  47.250  56.310  1.00  0.00           C  
ATOM   1653  H   LEU A 155      32.440  42.800  57.450  1.00  0.00           H  
ATOM   1654  N   LYS A 156      30.430  46.000  58.800  1.00  0.00           N  
ATOM   1655  CA  LYS A 156      29.090  46.670  58.670  1.00  0.00           C  
ATOM   1656  C   LYS A 156      29.200  48.020  58.040  1.00  0.00           C  
ATOM   1657  O   LYS A 156      29.760  49.000  58.510  1.00  0.00           O  
ATOM   1658  CB  LYS A 156      28.490  46.730  60.010  1.00  0.00           C  
ATOM   1659  CG  LYS A 156      26.980  46.810  59.900  1.00  0.00           C  
ATOM   1660  CD  LYS A 156      26.300  46.530  61.240  1.00  0.00           C  
ATOM   1661  CE  LYS A 156      24.760  46.380  61.090  1.00  0.00           C  
ATOM   1662  NZ  LYS A 156      24.020  45.950  62.340  1.00  0.00           N1+
ATOM   1663  H   LYS A 156      30.920  46.170  59.650  1.00  0.00           H  
ATOM   1664  HZ1 LYS A 156      24.450  45.110  62.680  1.00  0.00           H  
ATOM   1665  HZ2 LYS A 156      24.090  46.610  63.080  1.00  0.00           H  
ATOM   1666  HZ3 LYS A 156      23.070  45.800  62.090  1.00  0.00           H  
ATOM   1667  N   LEU A 157      28.530  48.110  56.850  1.00  0.00           N  
ATOM   1668  CA  LEU A 157      28.550  49.320  55.980  1.00  0.00           C  
ATOM   1669  C   LEU A 157      27.300  50.090  56.230  1.00  0.00           C  
ATOM   1670  O   LEU A 157      26.180  49.570  56.250  1.00  0.00           O  
ATOM   1671  CB  LEU A 157      28.420  48.870  54.470  1.00  0.00           C  
ATOM   1672  CG  LEU A 157      29.740  48.840  53.810  1.00  0.00           C  
ATOM   1673  CD1 LEU A 157      30.790  48.030  54.560  1.00  0.00           C  
ATOM   1674  CD2 LEU A 157      29.440  48.350  52.420  1.00  0.00           C  
ATOM   1675  H   LEU A 157      27.780  47.500  56.600  1.00  0.00           H  
ATOM   1676  N   SER A 158      27.440  51.390  56.160  1.00  0.00           N  
ATOM   1677  CA  SER A 158      26.280  52.300  56.110  1.00  0.00           C  
ATOM   1678  C   SER A 158      26.660  53.650  55.440  1.00  0.00           C  
ATOM   1679  O   SER A 158      27.810  53.920  55.200  1.00  0.00           O  
ATOM   1680  CB  SER A 158      25.820  52.670  57.520  1.00  0.00           C  
ATOM   1681  OG  SER A 158      26.610  53.640  58.160  1.00  0.00           O  
ATOM   1682  H   SER A 158      28.340  51.830  56.150  1.00  0.00           H  
ATOM   1683  HG  SER A 158      26.900  53.240  59.030  1.00  0.00           H  
ATOM   1684  N   LYS A 159      25.650  54.420  55.020  1.00  0.00           N  
ATOM   1685  CA  LYS A 159      25.820  55.780  54.580  1.00  0.00           C  
ATOM   1686  C   LYS A 159      25.460  56.720  55.690  1.00  0.00           C  
ATOM   1687  O   LYS A 159      24.330  56.610  56.200  1.00  0.00           O  
ATOM   1688  CB  LYS A 159      25.040  56.230  53.370  1.00  0.00           C  
ATOM   1689  CG  LYS A 159      25.830  55.850  52.040  1.00  0.00           C  
ATOM   1690  CD  LYS A 159      25.050  56.530  50.890  1.00  0.00           C  
ATOM   1691  CE  LYS A 159      25.100  58.010  50.800  1.00  0.00           C  
ATOM   1692  NZ  LYS A 159      24.200  58.590  49.780  1.00  0.00           N1+
ATOM   1693  H   LYS A 159      24.680  54.170  55.000  1.00  0.00           H  
ATOM   1694  HZ1 LYS A 159      24.270  59.580  49.930  1.00  0.00           H  
ATOM   1695  HZ2 LYS A 159      24.560  58.300  48.900  1.00  0.00           H  
ATOM   1696  HZ3 LYS A 159      23.240  58.330  49.780  1.00  0.00           H  
ATOM   1697  N   VAL A 160      26.190  57.760  55.720  1.00  0.00           N  
ATOM   1698  CA  VAL A 160      26.030  58.830  56.730  1.00  0.00           C  
ATOM   1699  C   VAL A 160      24.780  59.660  56.370  1.00  0.00           C  
ATOM   1700  O   VAL A 160      24.630  60.150  55.260  1.00  0.00           O  
ATOM   1701  CB  VAL A 160      27.250  59.760  56.800  1.00  0.00           C  
ATOM   1702  CG1 VAL A 160      26.960  60.890  57.820  1.00  0.00           C  
ATOM   1703  CG2 VAL A 160      28.400  58.840  57.240  1.00  0.00           C  
ATOM   1704  H   VAL A 160      26.800  57.900  54.950  1.00  0.00           H  
ATOM   1705  N   GLY A 161      23.790  59.600  57.190  1.00  0.00           N  
ATOM   1706  CA  GLY A 161      22.470  60.260  57.080  1.00  0.00           C  
ATOM   1707  C   GLY A 161      21.680  59.870  55.820  1.00  0.00           C  
ATOM   1708  O   GLY A 161      21.480  60.750  54.970  1.00  0.00           O  
ATOM   1709  H   GLY A 161      23.780  58.970  57.970  1.00  0.00           H  
ATOM   1710  N   GLN A 162      21.540  58.550  55.560  1.00  0.00           N  
ATOM   1711  CA  GLN A 162      20.690  58.100  54.430  1.00  0.00           C  
ATOM   1712  C   GLN A 162      20.270  56.610  54.760  1.00  0.00           C  
ATOM   1713  O   GLN A 162      21.060  55.660  54.870  1.00  0.00           O  
ATOM   1714  CB  GLN A 162      21.500  58.150  53.110  1.00  0.00           C  
ATOM   1715  CG  GLN A 162      20.540  57.900  51.970  1.00  0.00           C  
ATOM   1716  CD  GLN A 162      21.180  58.000  50.580  1.00  0.00           C  
ATOM   1717  NE2 GLN A 162      21.120  59.110  49.940  1.00  0.00           N  
ATOM   1718  OE1 GLN A 162      21.860  57.120  50.030  1.00  0.00           O  
ATOM   1719  H   GLN A 162      22.130  57.850  55.960  1.00  0.00           H  
ATOM   1720 1HE2 GLN A 162      20.450  59.800  50.230  1.00  0.00           H  
ATOM   1721 2HE2 GLN A 162      21.640  59.370  49.130  1.00  0.00           H  
ATOM   1722  N   GLY A 163      18.960  56.430  54.610  1.00  0.00           N  
ATOM   1723  CA  GLY A 163      18.190  55.170  54.780  1.00  0.00           C  
ATOM   1724  C   GLY A 163      18.390  53.990  53.860  1.00  0.00           C  
ATOM   1725  O   GLY A 163      18.750  54.050  52.690  1.00  0.00           O  
ATOM   1726  H   GLY A 163      18.320  57.180  54.470  1.00  0.00           H  
ATOM   1727  N   ASN A 164      18.000  52.840  54.340  1.00  0.00           N  
ATOM   1728  CA  ASN A 164      18.040  51.540  53.650  1.00  0.00           C  
ATOM   1729  C   ASN A 164      19.450  51.120  53.270  1.00  0.00           C  
ATOM   1730  O   ASN A 164      19.570  50.160  52.530  1.00  0.00           O  
ATOM   1731  CB  ASN A 164      17.010  51.530  52.480  1.00  0.00           C  
ATOM   1732  CG  ASN A 164      15.690  50.820  52.870  1.00  0.00           C  
ATOM   1733  ND2 ASN A 164      15.310  49.770  52.140  1.00  0.00           N  
ATOM   1734  OD1 ASN A 164      14.790  51.300  53.560  1.00  0.00           O  
ATOM   1735  H   ASN A 164      17.390  52.930  55.120  1.00  0.00           H  
ATOM   1736 1HD2 ASN A 164      15.780  49.610  51.280  1.00  0.00           H  
ATOM   1737 2HD2 ASN A 164      14.540  49.200  52.420  1.00  0.00           H  
ATOM   1738  N   THR A 165      20.460  51.570  54.060  1.00  0.00           N  
ATOM   1739  CA  THR A 165      21.840  51.310  53.680  1.00  0.00           C  
ATOM   1740  C   THR A 165      22.610  50.480  54.750  1.00  0.00           C  
ATOM   1741  O   THR A 165      23.750  50.090  54.520  1.00  0.00           O  
ATOM   1742  CB  THR A 165      22.580  52.660  53.580  1.00  0.00           C  
ATOM   1743  CG2 THR A 165      21.980  53.610  52.520  1.00  0.00           C  
ATOM   1744  OG1 THR A 165      22.300  53.330  54.860  1.00  0.00           O  
ATOM   1745  H   THR A 165      20.220  51.860  54.980  1.00  0.00           H  
ATOM   1746  HG1 THR A 165      21.600  54.010  54.640  1.00  0.00           H  
ATOM   1747  N   GLU A 166      22.090  50.270  55.960  1.00  0.00           N  
ATOM   1748  CA  GLU A 166      22.860  49.520  57.000  1.00  0.00           C  
ATOM   1749  C   GLU A 166      22.890  47.980  56.820  1.00  0.00           C  
ATOM   1750  O   GLU A 166      21.860  47.330  57.050  1.00  0.00           O  
ATOM   1751  CB  GLU A 166      22.260  49.900  58.380  1.00  0.00           C  
ATOM   1752  CG  GLU A 166      23.370  50.050  59.350  1.00  0.00           C  
ATOM   1753  CD  GLU A 166      23.070  50.090  60.860  1.00  0.00           C  
ATOM   1754  OE1 GLU A 166      22.240  50.920  61.300  1.00  0.00           O  
ATOM   1755  OE2 GLU A 166      23.530  49.160  61.600  1.00  0.00           O1-
ATOM   1756  H   GLU A 166      21.230  50.710  56.190  1.00  0.00           H  
ATOM   1757  N   ARG A 167      24.070  47.520  56.370  1.00  0.00           N  
ATOM   1758  CA  ARG A 167      24.300  46.090  55.980  1.00  0.00           C  
ATOM   1759  C   ARG A 167      25.670  45.500  56.320  1.00  0.00           C  
ATOM   1760  O   ARG A 167      26.650  46.210  56.210  1.00  0.00           O  
ATOM   1761  CB  ARG A 167      23.680  45.760  54.590  1.00  0.00           C  
ATOM   1762  CG  ARG A 167      24.440  46.490  53.470  1.00  0.00           C  
ATOM   1763  CD  ARG A 167      23.920  46.160  52.050  1.00  0.00           C  
ATOM   1764  NE  ARG A 167      24.570  46.930  50.940  1.00  0.00           N  
ATOM   1765  CZ  ARG A 167      24.210  48.060  50.400  1.00  0.00           C  
ATOM   1766  NH1 ARG A 167      23.070  48.680  50.530  1.00  0.00           N1+
ATOM   1767  NH2 ARG A 167      25.180  48.760  49.720  1.00  0.00           N  
ATOM   1768  H   ARG A 167      24.780  48.170  56.090  1.00  0.00           H  
ATOM   1769  HE  ARG A 167      25.490  46.660  50.650  1.00  0.00           H  
ATOM   1770 1HH1 ARG A 167      22.410  48.400  51.220  1.00  0.00           H  
ATOM   1771 2HH1 ARG A 167      22.860  49.530  50.040  1.00  0.00           H  
ATOM   1772 1HH2 ARG A 167      26.150  48.520  49.690  1.00  0.00           H  
ATOM   1773 2HH2 ARG A 167      24.900  49.430  49.040  1.00  0.00           H  
ATOM   1774  N   THR A 168      25.680  44.340  56.880  1.00  0.00           N  
ATOM   1775  CA  THR A 168      27.000  43.510  56.990  1.00  0.00           C  
ATOM   1776  C   THR A 168      27.470  42.960  55.690  1.00  0.00           C  
ATOM   1777  O   THR A 168      26.770  42.320  54.930  1.00  0.00           O  
ATOM   1778  CB  THR A 168      26.820  42.310  57.950  1.00  0.00           C  
ATOM   1779  CG2 THR A 168      26.860  42.760  59.410  1.00  0.00           C  
ATOM   1780  OG1 THR A 168      25.510  41.690  57.800  1.00  0.00           O  
ATOM   1781  H   THR A 168      24.790  43.960  57.100  1.00  0.00           H  
ATOM   1782  HG1 THR A 168      24.810  42.390  57.880  1.00  0.00           H  
ATOM   1783  N   VAL A 169      28.740  43.260  55.370  1.00  0.00           N  
ATOM   1784  CA  VAL A 169      29.520  42.820  54.220  1.00  0.00           C  
ATOM   1785  C   VAL A 169      30.840  42.270  54.720  1.00  0.00           C  
ATOM   1786  O   VAL A 169      31.520  42.920  55.520  1.00  0.00           O  
ATOM   1787  CB  VAL A 169      29.660  44.150  53.420  1.00  0.00           C  
ATOM   1788  CG1 VAL A 169      30.550  44.010  52.140  1.00  0.00           C  
ATOM   1789  CG2 VAL A 169      28.340  44.760  52.910  1.00  0.00           C  
ATOM   1790  H   VAL A 169      29.370  43.690  56.010  1.00  0.00           H  
ATOM   1791  N   TRP A 170      31.200  41.150  54.130  1.00  0.00           N  
ATOM   1792  CA  TRP A 170      32.440  40.420  54.490  1.00  0.00           C  
ATOM   1793  C   TRP A 170      33.700  40.880  53.730  1.00  0.00           C  
ATOM   1794  O   TRP A 170      33.560  41.300  52.570  1.00  0.00           O  
ATOM   1795  CB  TRP A 170      32.170  38.960  54.270  1.00  0.00           C  
ATOM   1796  CG  TRP A 170      30.800  38.400  54.650  1.00  0.00           C  
ATOM   1797  CD1 TRP A 170      29.740  38.280  53.810  1.00  0.00           C  
ATOM   1798  CD2 TRP A 170      30.510  37.810  55.880  1.00  0.00           C  
ATOM   1799  CE2 TRP A 170      29.240  37.280  55.660  1.00  0.00           C  
ATOM   1800  CE3 TRP A 170      31.330  37.430  56.900  1.00  0.00           C  
ATOM   1801  NE1 TRP A 170      28.800  37.650  54.430  1.00  0.00           N  
ATOM   1802  CZ2 TRP A 170      28.710  36.340  56.530  1.00  0.00           C  
ATOM   1803  CZ3 TRP A 170      30.790  36.550  57.810  1.00  0.00           C  
ATOM   1804  CH2 TRP A 170      29.530  35.930  57.570  1.00  0.00           C  
ATOM   1805  H   TRP A 170      30.600  40.610  53.530  1.00  0.00           H  
ATOM   1806  HD1 TRP A 170      29.760  38.580  52.760  1.00  0.00           H  
ATOM   1807  HE1 TRP A 170      27.830  37.660  54.170  1.00  0.00           H  
ATOM   1808  HE3 TRP A 170      32.320  37.850  57.100  1.00  0.00           H  
ATOM   1809  HZ2 TRP A 170      28.030  35.590  56.120  1.00  0.00           H  
ATOM   1810  HZ3 TRP A 170      31.310  36.250  58.720  1.00  0.00           H  
ATOM   1811  HH2 TRP A 170      29.350  34.970  58.070  1.00  0.00           H  
ATOM   1812  N   GLN A 171      34.860  40.750  54.470  1.00  0.00           N  
ATOM   1813  CA  GLN A 171      36.190  41.210  54.050  1.00  0.00           C  
ATOM   1814  C   GLN A 171      37.100  40.010  54.260  1.00  0.00           C  
ATOM   1815  O   GLN A 171      37.600  39.760  55.410  1.00  0.00           O  
ATOM   1816  CB  GLN A 171      36.530  42.460  54.870  1.00  0.00           C  
ATOM   1817  CG  GLN A 171      37.800  43.070  54.400  1.00  0.00           C  
ATOM   1818  CD  GLN A 171      38.280  44.130  55.430  1.00  0.00           C  
ATOM   1819  NE2 GLN A 171      37.530  45.200  55.700  1.00  0.00           N  
ATOM   1820  OE1 GLN A 171      39.450  44.080  55.820  1.00  0.00           O  
ATOM   1821  H   GLN A 171      34.800  40.810  55.470  1.00  0.00           H  
ATOM   1822 1HE2 GLN A 171      36.700  45.380  55.170  1.00  0.00           H  
ATOM   1823 2HE2 GLN A 171      37.850  46.010  56.190  1.00  0.00           H  
ATOM   1824  N   TYR A 172      37.440  39.480  53.090  1.00  0.00           N  
ATOM   1825  CA  TYR A 172      38.380  38.380  52.980  1.00  0.00           C  
ATOM   1826  C   TYR A 172      39.790  38.920  52.750  1.00  0.00           C  
ATOM   1827  O   TYR A 172      40.030  39.660  51.800  1.00  0.00           O  
ATOM   1828  CB  TYR A 172      38.060  37.420  51.850  1.00  0.00           C  
ATOM   1829  CG  TYR A 172      37.130  36.340  52.340  1.00  0.00           C  
ATOM   1830  CD1 TYR A 172      37.680  35.070  52.560  1.00  0.00           C  
ATOM   1831  CD2 TYR A 172      35.790  36.510  52.330  1.00  0.00           C  
ATOM   1832  CE1 TYR A 172      36.820  34.040  52.810  1.00  0.00           C  
ATOM   1833  CE2 TYR A 172      34.940  35.510  52.630  1.00  0.00           C  
ATOM   1834  CZ  TYR A 172      35.440  34.230  52.870  1.00  0.00           C  
ATOM   1835  OH  TYR A 172      34.650  33.280  53.500  1.00  0.00           O  
ATOM   1836  H   TYR A 172      37.130  39.790  52.190  1.00  0.00           H  
ATOM   1837  HD1 TYR A 172      38.710  34.800  52.350  1.00  0.00           H  
ATOM   1838  HD2 TYR A 172      35.460  37.540  52.140  1.00  0.00           H  
ATOM   1839  HE1 TYR A 172      37.200  33.050  53.060  1.00  0.00           H  
ATOM   1840  HE2 TYR A 172      33.860  35.670  52.580  1.00  0.00           H  
ATOM   1841  HH  TYR A 172      35.270  32.700  54.020  1.00  0.00           H  
ATOM   1842  N   HIS A 173      40.730  38.610  53.640  1.00  0.00           N  
ATOM   1843  CA  HIS A 173      42.160  39.050  53.600  1.00  0.00           C  
ATOM   1844  C   HIS A 173      43.210  37.910  53.510  1.00  0.00           C  
ATOM   1845  O   HIS A 173      43.480  37.140  54.440  1.00  0.00           O  
ATOM   1846  CB  HIS A 173      42.470  40.010  54.750  1.00  0.00           C  
ATOM   1847  CG  HIS A 173      43.860  40.610  54.390  1.00  0.00           C  
ATOM   1848  CD2 HIS A 173      44.250  41.360  53.280  1.00  0.00           C  
ATOM   1849  ND1 HIS A 173      45.010  40.210  55.010  1.00  0.00           N  
ATOM   1850  CE1 HIS A 173      46.090  40.710  54.360  1.00  0.00           C  
ATOM   1851  NE2 HIS A 173      45.590  41.460  53.350  1.00  0.00           N  
ATOM   1852  H   HIS A 173      40.370  38.200  54.480  1.00  0.00           H  
ATOM   1853  HD2 HIS A 173      43.620  41.940  52.600  1.00  0.00           H  
ATOM   1854  HE1 HIS A 173      47.130  40.810  54.680  1.00  0.00           H  
ATOM   1855  HE2 HIS A 173      46.090  42.120  52.780  1.00  0.00           H  
ATOM   1856  N   PHE A 174      43.690  37.690  52.280  1.00  0.00           N  
ATOM   1857  CA  PHE A 174      44.590  36.500  52.070  1.00  0.00           C  
ATOM   1858  C   PHE A 174      46.010  36.870  52.510  1.00  0.00           C  
ATOM   1859  O   PHE A 174      46.800  37.550  51.830  1.00  0.00           O  
ATOM   1860  CB  PHE A 174      44.650  36.120  50.580  1.00  0.00           C  
ATOM   1861  CG  PHE A 174      45.350  34.820  50.240  1.00  0.00           C  
ATOM   1862  CD1 PHE A 174      44.670  33.610  50.220  1.00  0.00           C  
ATOM   1863  CD2 PHE A 174      46.770  34.790  50.200  1.00  0.00           C  
ATOM   1864  CE1 PHE A 174      45.390  32.420  50.240  1.00  0.00           C  
ATOM   1865  CE2 PHE A 174      47.430  33.600  50.140  1.00  0.00           C  
ATOM   1866  CZ  PHE A 174      46.780  32.390  50.080  1.00  0.00           C  
ATOM   1867  H   PHE A 174      43.350  38.200  51.490  1.00  0.00           H  
ATOM   1868  HD1 PHE A 174      43.590  33.520  50.370  1.00  0.00           H  
ATOM   1869  HD2 PHE A 174      47.360  35.710  50.130  1.00  0.00           H  
ATOM   1870  HE1 PHE A 174      44.880  31.460  50.330  1.00  0.00           H  
ATOM   1871  HE2 PHE A 174      48.520  33.650  50.100  1.00  0.00           H  
ATOM   1872  HZ  PHE A 174      47.290  31.570  49.580  1.00  0.00           H  
ATOM   1873  N   ARG A 175      46.330  36.400  53.720  1.00  0.00           N  
ATOM   1874  CA  ARG A 175      47.430  36.890  54.600  1.00  0.00           C  
ATOM   1875  C   ARG A 175      48.920  36.460  54.180  1.00  0.00           C  
ATOM   1876  O   ARG A 175      49.740  37.250  53.770  1.00  0.00           O  
ATOM   1877  CB  ARG A 175      47.200  36.550  56.120  1.00  0.00           C  
ATOM   1878  CG  ARG A 175      48.070  37.280  57.160  1.00  0.00           C  
ATOM   1879  CD  ARG A 175      49.030  36.490  57.940  1.00  0.00           C  
ATOM   1880  NE  ARG A 175      48.330  35.330  58.610  1.00  0.00           N  
ATOM   1881  CZ  ARG A 175      49.000  34.320  59.210  1.00  0.00           C  
ATOM   1882  NH1 ARG A 175      50.320  34.260  59.400  1.00  0.00           N1+
ATOM   1883  NH2 ARG A 175      48.260  33.340  59.670  1.00  0.00           N  
ATOM   1884  H   ARG A 175      45.650  35.850  54.200  1.00  0.00           H  
ATOM   1885  HE  ARG A 175      47.340  35.300  58.740  1.00  0.00           H  
ATOM   1886 1HH1 ARG A 175      51.000  34.980  59.250  1.00  0.00           H  
ATOM   1887 2HH1 ARG A 175      50.750  33.420  59.710  1.00  0.00           H  
ATOM   1888 1HH2 ARG A 175      47.330  33.150  59.360  1.00  0.00           H  
ATOM   1889 2HH2 ARG A 175      48.600  32.790  60.440  1.00  0.00           H  
ATOM   1890  N   THR A 176      48.970  35.170  53.910  1.00  0.00           N  
ATOM   1891  CA  THR A 176      50.290  34.470  53.760  1.00  0.00           C  
ATOM   1892  C   THR A 176      51.010  34.520  52.450  1.00  0.00           C  
ATOM   1893  O   THR A 176      51.970  33.780  52.090  1.00  0.00           O  
ATOM   1894  CB  THR A 176      50.130  33.070  54.290  1.00  0.00           C  
ATOM   1895  CG2 THR A 176      50.090  32.910  55.860  1.00  0.00           C  
ATOM   1896  OG1 THR A 176      49.080  32.440  53.570  1.00  0.00           O  
ATOM   1897  H   THR A 176      48.170  34.600  53.750  1.00  0.00           H  
ATOM   1898  HG1 THR A 176      49.170  31.540  53.140  1.00  0.00           H  
ATOM   1899  N   TRP A 177      50.470  35.330  51.540  1.00  0.00           N  
ATOM   1900  CA  TRP A 177      51.020  35.710  50.200  1.00  0.00           C  
ATOM   1901  C   TRP A 177      52.430  36.290  50.290  1.00  0.00           C  
ATOM   1902  O   TRP A 177      52.520  37.330  50.990  1.00  0.00           O  
ATOM   1903  CB  TRP A 177      49.990  36.580  49.480  1.00  0.00           C  
ATOM   1904  CG  TRP A 177      50.350  36.790  48.020  1.00  0.00           C  
ATOM   1905  CD1 TRP A 177      51.370  37.420  47.500  1.00  0.00           C  
ATOM   1906  CD2 TRP A 177      49.890  35.940  47.060  1.00  0.00           C  
ATOM   1907  CE2 TRP A 177      50.760  35.990  45.960  1.00  0.00           C  
ATOM   1908  CE3 TRP A 177      48.710  35.220  47.110  1.00  0.00           C  
ATOM   1909  NE1 TRP A 177      51.650  36.900  46.310  1.00  0.00           N  
ATOM   1910  CZ2 TRP A 177      50.350  35.410  44.780  1.00  0.00           C  
ATOM   1911  CZ3 TRP A 177      48.330  34.680  45.830  1.00  0.00           C  
ATOM   1912  CH2 TRP A 177      49.120  34.800  44.660  1.00  0.00           C  
ATOM   1913  H   TRP A 177      49.700  35.920  51.770  1.00  0.00           H  
ATOM   1914  HD1 TRP A 177      51.980  38.140  48.060  1.00  0.00           H  
ATOM   1915  HE1 TRP A 177      52.600  36.920  45.990  1.00  0.00           H  
ATOM   1916  HE3 TRP A 177      48.170  34.860  47.990  1.00  0.00           H  
ATOM   1917  HZ2 TRP A 177      51.020  35.300  43.930  1.00  0.00           H  
ATOM   1918  HZ3 TRP A 177      47.370  34.180  45.680  1.00  0.00           H  
ATOM   1919  HH2 TRP A 177      48.810  34.490  43.670  1.00  0.00           H  
ATOM   1920  N   PRO A 178      53.440  35.550  49.860  1.00  0.00           N  
ATOM   1921  CA  PRO A 178      54.840  36.020  49.890  1.00  0.00           C  
ATOM   1922  C   PRO A 178      55.110  37.460  49.350  1.00  0.00           C  
ATOM   1923  O   PRO A 178      54.530  37.830  48.300  1.00  0.00           O  
ATOM   1924  CB  PRO A 178      55.680  34.990  49.110  1.00  0.00           C  
ATOM   1925  CG  PRO A 178      54.790  33.730  49.250  1.00  0.00           C  
ATOM   1926  CD  PRO A 178      53.360  34.170  49.290  1.00  0.00           C  
ATOM   1927  N   ASP A 179      56.290  38.010  49.730  1.00  0.00           N  
ATOM   1928  CA  ASP A 179      56.640  39.400  49.460  1.00  0.00           C  
ATOM   1929  C   ASP A 179      56.630  39.660  47.920  1.00  0.00           C  
ATOM   1930  O   ASP A 179      56.210  40.730  47.520  1.00  0.00           O  
ATOM   1931  CB  ASP A 179      57.990  39.780  50.050  1.00  0.00           C  
ATOM   1932  CG  ASP A 179      57.880  39.510  51.570  1.00  0.00           C  
ATOM   1933  OD1 ASP A 179      58.330  38.410  51.950  1.00  0.00           O  
ATOM   1934  OD2 ASP A 179      57.400  40.330  52.400  1.00  0.00           O1-
ATOM   1935  H   ASP A 179      56.830  37.660  50.500  1.00  0.00           H  
ATOM   1936  N   HIS A 180      57.240  38.810  47.150  1.00  0.00           N  
ATOM   1937  CA  HIS A 180      57.030  38.750  45.670  1.00  0.00           C  
ATOM   1938  C   HIS A 180      56.460  37.340  45.500  1.00  0.00           C  
ATOM   1939  O   HIS A 180      56.840  36.350  46.120  1.00  0.00           O  
ATOM   1940  CB  HIS A 180      58.370  38.740  44.890  1.00  0.00           C  
ATOM   1941  CG  HIS A 180      59.350  39.830  45.170  1.00  0.00           C  
ATOM   1942  CD2 HIS A 180      59.420  41.040  44.600  1.00  0.00           C  
ATOM   1943  ND1 HIS A 180      60.500  39.730  45.860  1.00  0.00           N  
ATOM   1944  CE1 HIS A 180      61.180  40.850  45.800  1.00  0.00           C  
ATOM   1945  NE2 HIS A 180      60.530  41.660  44.950  1.00  0.00           N  
ATOM   1946  H   HIS A 180      58.000  38.250  47.490  1.00  0.00           H  
ATOM   1947  HD2 HIS A 180      58.740  41.500  43.880  1.00  0.00           H  
ATOM   1948  HE1 HIS A 180      62.200  40.920  46.190  1.00  0.00           H  
ATOM   1949  HE2 HIS A 180      60.700  42.620  44.740  1.00  0.00           H  
ATOM   1950  N   GLY A 181      55.590  37.170  44.460  1.00  0.00           N  
ATOM   1951  CA  GLY A 181      55.360  35.810  43.920  1.00  0.00           C  
ATOM   1952  C   GLY A 181      54.260  34.970  44.680  1.00  0.00           C  
ATOM   1953  O   GLY A 181      54.140  35.110  45.910  1.00  0.00           O  
ATOM   1954  H   GLY A 181      55.180  37.900  43.900  1.00  0.00           H  
ATOM   1955  N   VAL A 182      54.080  33.810  44.060  1.00  0.00           N  
ATOM   1956  CA  VAL A 182      53.140  32.750  44.560  1.00  0.00           C  
ATOM   1957  C   VAL A 182      53.510  31.850  45.730  1.00  0.00           C  
ATOM   1958  O   VAL A 182      54.680  31.600  45.960  1.00  0.00           O  
ATOM   1959  CB  VAL A 182      52.710  31.870  43.360  1.00  0.00           C  
ATOM   1960  CG1 VAL A 182      51.590  32.550  42.580  1.00  0.00           C  
ATOM   1961  CG2 VAL A 182      53.810  31.090  42.550  1.00  0.00           C  
ATOM   1962  H   VAL A 182      54.520  33.750  43.160  1.00  0.00           H  
ATOM   1963  N   PRO A 183      52.490  31.510  46.560  1.00  0.00           N  
ATOM   1964  CA  PRO A 183      52.590  30.450  47.630  1.00  0.00           C  
ATOM   1965  C   PRO A 183      53.270  29.110  47.200  1.00  0.00           C  
ATOM   1966  O   PRO A 183      53.160  28.820  46.020  1.00  0.00           O  
ATOM   1967  CB  PRO A 183      51.130  30.040  47.880  1.00  0.00           C  
ATOM   1968  CG  PRO A 183      50.380  31.360  47.780  1.00  0.00           C  
ATOM   1969  CD  PRO A 183      51.080  32.050  46.600  1.00  0.00           C  
ATOM   1970  N   SER A 184      53.580  28.310  48.240  1.00  0.00           N  
ATOM   1971  CA  SER A 184      54.010  26.950  47.950  1.00  0.00           C  
ATOM   1972  C   SER A 184      52.800  26.050  47.600  1.00  0.00           C  
ATOM   1973  O   SER A 184      52.830  25.650  46.470  1.00  0.00           O  
ATOM   1974  CB  SER A 184      54.750  26.380  49.120  1.00  0.00           C  
ATOM   1975  OG  SER A 184      55.290  25.120  48.670  1.00  0.00           O  
ATOM   1976  H   SER A 184      53.820  28.700  49.130  1.00  0.00           H  
ATOM   1977  HG  SER A 184      55.960  24.890  49.380  1.00  0.00           H  
ATOM   1978  N   ASP A 185      51.700  26.030  48.450  1.00  0.00           N  
ATOM   1979  CA  ASP A 185      50.530  25.110  48.230  1.00  0.00           C  
ATOM   1980  C   ASP A 185      49.300  25.880  47.830  1.00  0.00           C  
ATOM   1981  O   ASP A 185      49.030  26.950  48.340  1.00  0.00           O  
ATOM   1982  CB  ASP A 185      50.290  24.390  49.540  1.00  0.00           C  
ATOM   1983  CG  ASP A 185      49.690  23.010  49.360  1.00  0.00           C  
ATOM   1984  OD1 ASP A 185      48.470  23.000  48.970  1.00  0.00           O  
ATOM   1985  OD2 ASP A 185      50.380  22.040  49.430  1.00  0.00           O1-
ATOM   1986  H   ASP A 185      51.710  26.550  49.300  1.00  0.00           H  
ATOM   1987  N   PRO A 186      48.620  25.450  46.780  1.00  0.00           N  
ATOM   1988  CA  PRO A 186      47.320  25.910  46.260  1.00  0.00           C  
ATOM   1989  C   PRO A 186      46.060  25.650  47.140  1.00  0.00           C  
ATOM   1990  O   PRO A 186      44.990  26.230  46.960  1.00  0.00           O  
ATOM   1991  CB  PRO A 186      47.160  25.210  44.900  1.00  0.00           C  
ATOM   1992  CG  PRO A 186      48.540  24.860  44.390  1.00  0.00           C  
ATOM   1993  CD  PRO A 186      49.200  24.560  45.740  1.00  0.00           C  
ATOM   1994  N   GLY A 187      46.170  24.890  48.220  1.00  0.00           N  
ATOM   1995  CA  GLY A 187      45.160  24.410  49.110  1.00  0.00           C  
ATOM   1996  C   GLY A 187      44.310  25.630  49.690  1.00  0.00           C  
ATOM   1997  O   GLY A 187      43.110  25.690  49.400  1.00  0.00           O  
ATOM   1998  H   GLY A 187      47.080  24.490  48.370  1.00  0.00           H  
ATOM   1999  N   GLY A 188      45.020  26.500  50.470  1.00  0.00           N  
ATOM   2000  CA  GLY A 188      44.370  27.690  51.050  1.00  0.00           C  
ATOM   2001  C   GLY A 188      43.790  28.810  50.130  1.00  0.00           C  
ATOM   2002  O   GLY A 188      42.900  29.560  50.540  1.00  0.00           O  
ATOM   2003  H   GLY A 188      45.830  26.200  50.980  1.00  0.00           H  
ATOM   2004  N   VAL A 189      44.500  28.960  49.040  1.00  0.00           N  
ATOM   2005  CA  VAL A 189      44.150  29.710  47.790  1.00  0.00           C  
ATOM   2006  C   VAL A 189      42.820  29.160  47.290  1.00  0.00           C  
ATOM   2007  O   VAL A 189      41.800  29.870  47.230  1.00  0.00           O  
ATOM   2008  CB  VAL A 189      45.230  29.620  46.730  1.00  0.00           C  
ATOM   2009  CG1 VAL A 189      44.930  30.480  45.500  1.00  0.00           C  
ATOM   2010  CG2 VAL A 189      46.610  30.030  47.190  1.00  0.00           C  
ATOM   2011  H   VAL A 189      45.470  28.740  49.120  1.00  0.00           H  
ATOM   2012  N   LEU A 190      42.730  27.880  46.990  1.00  0.00           N  
ATOM   2013  CA  LEU A 190      41.510  27.220  46.490  1.00  0.00           C  
ATOM   2014  C   LEU A 190      40.310  27.270  47.460  1.00  0.00           C  
ATOM   2015  O   LEU A 190      39.160  27.440  47.080  1.00  0.00           O  
ATOM   2016  CB  LEU A 190      41.740  25.720  46.090  1.00  0.00           C  
ATOM   2017  CG  LEU A 190      42.510  25.500  44.780  1.00  0.00           C  
ATOM   2018  CD1 LEU A 190      42.670  23.990  44.660  1.00  0.00           C  
ATOM   2019  CD2 LEU A 190      41.710  26.010  43.630  1.00  0.00           C  
ATOM   2020  H   LEU A 190      43.540  27.300  47.040  1.00  0.00           H  
ATOM   2021  N   ASP A 191      40.670  27.120  48.720  1.00  0.00           N  
ATOM   2022  CA  ASP A 191      39.710  27.270  49.910  1.00  0.00           C  
ATOM   2023  C   ASP A 191      39.110  28.670  49.980  1.00  0.00           C  
ATOM   2024  O   ASP A 191      37.910  28.850  49.910  1.00  0.00           O  
ATOM   2025  CB  ASP A 191      40.290  26.790  51.210  1.00  0.00           C  
ATOM   2026  CG  ASP A 191      39.310  26.810  52.400  1.00  0.00           C  
ATOM   2027  OD1 ASP A 191      38.560  25.850  52.560  1.00  0.00           O  
ATOM   2028  OD2 ASP A 191      39.470  27.720  53.150  1.00  0.00           O1-
ATOM   2029  H   ASP A 191      41.530  26.650  48.920  1.00  0.00           H  
ATOM   2030  N   PHE A 192      39.990  29.690  49.870  1.00  0.00           N  
ATOM   2031  CA  PHE A 192      39.530  31.090  49.730  1.00  0.00           C  
ATOM   2032  C   PHE A 192      38.530  31.320  48.610  1.00  0.00           C  
ATOM   2033  O   PHE A 192      37.430  31.900  48.800  1.00  0.00           O  
ATOM   2034  CB  PHE A 192      40.860  31.900  49.630  1.00  0.00           C  
ATOM   2035  CG  PHE A 192      40.620  33.430  49.440  1.00  0.00           C  
ATOM   2036  CD1 PHE A 192      40.560  34.290  50.540  1.00  0.00           C  
ATOM   2037  CD2 PHE A 192      40.720  33.870  48.160  1.00  0.00           C  
ATOM   2038  CE1 PHE A 192      40.570  35.680  50.290  1.00  0.00           C  
ATOM   2039  CE2 PHE A 192      40.740  35.200  47.980  1.00  0.00           C  
ATOM   2040  CZ  PHE A 192      40.670  36.110  49.000  1.00  0.00           C  
ATOM   2041  H   PHE A 192      40.960  29.580  50.100  1.00  0.00           H  
ATOM   2042  HD1 PHE A 192      40.490  33.850  51.540  1.00  0.00           H  
ATOM   2043  HD2 PHE A 192      40.760  33.150  47.340  1.00  0.00           H  
ATOM   2044  HE1 PHE A 192      40.610  36.410  51.090  1.00  0.00           H  
ATOM   2045  HE2 PHE A 192      40.560  35.450  46.940  1.00  0.00           H  
ATOM   2046  HZ  PHE A 192      40.490  37.160  48.790  1.00  0.00           H  
ATOM   2047  N   LEU A 193      38.830  30.770  47.450  1.00  0.00           N  
ATOM   2048  CA  LEU A 193      37.940  30.700  46.310  1.00  0.00           C  
ATOM   2049  C   LEU A 193      36.640  29.880  46.490  1.00  0.00           C  
ATOM   2050  O   LEU A 193      35.560  30.380  46.300  1.00  0.00           O  
ATOM   2051  CB  LEU A 193      38.700  30.210  45.080  1.00  0.00           C  
ATOM   2052  CG  LEU A 193      39.850  31.070  44.440  1.00  0.00           C  
ATOM   2053  CD1 LEU A 193      40.380  30.490  43.080  1.00  0.00           C  
ATOM   2054  CD2 LEU A 193      39.340  32.510  44.330  1.00  0.00           C  
ATOM   2055  H   LEU A 193      39.720  30.320  47.360  1.00  0.00           H  
ATOM   2056  N   GLU A 194      36.770  28.650  47.010  1.00  0.00           N  
ATOM   2057  CA  GLU A 194      35.600  27.860  47.590  1.00  0.00           C  
ATOM   2058  C   GLU A 194      34.620  28.700  48.510  1.00  0.00           C  
ATOM   2059  O   GLU A 194      33.380  28.740  48.320  1.00  0.00           O  
ATOM   2060  CB  GLU A 194      36.210  26.600  48.240  1.00  0.00           C  
ATOM   2061  CG  GLU A 194      35.140  25.540  48.680  1.00  0.00           C  
ATOM   2062  CD  GLU A 194      34.570  24.540  47.670  1.00  0.00           C  
ATOM   2063  OE1 GLU A 194      35.090  24.140  46.600  1.00  0.00           O  
ATOM   2064  OE2 GLU A 194      33.530  24.000  48.040  1.00  0.00           O1-
ATOM   2065  H   GLU A 194      37.610  28.150  47.190  1.00  0.00           H  
ATOM   2066  N   GLU A 195      35.180  29.220  49.590  1.00  0.00           N  
ATOM   2067  CA  GLU A 195      34.440  30.100  50.530  1.00  0.00           C  
ATOM   2068  C   GLU A 195      33.910  31.510  49.980  1.00  0.00           C  
ATOM   2069  O   GLU A 195      32.680  31.570  50.060  1.00  0.00           O  
ATOM   2070  CB  GLU A 195      35.340  30.430  51.700  1.00  0.00           C  
ATOM   2071  CG  GLU A 195      35.810  29.130  52.430  1.00  0.00           C  
ATOM   2072  CD  GLU A 195      34.740  28.470  53.230  1.00  0.00           C  
ATOM   2073  OE1 GLU A 195      34.740  27.220  53.550  1.00  0.00           O  
ATOM   2074  OE2 GLU A 195      33.830  29.120  53.760  1.00  0.00           O1-
ATOM   2075  H   GLU A 195      36.160  29.260  49.770  1.00  0.00           H  
ATOM   2076  N   VAL A 196      34.650  32.060  48.990  1.00  0.00           N  
ATOM   2077  CA  VAL A 196      34.010  33.080  48.130  1.00  0.00           C  
ATOM   2078  C   VAL A 196      32.700  32.570  47.500  1.00  0.00           C  
ATOM   2079  O   VAL A 196      31.580  33.110  47.800  1.00  0.00           O  
ATOM   2080  CB  VAL A 196      35.000  33.710  47.170  1.00  0.00           C  
ATOM   2081  CG1 VAL A 196      34.290  34.830  46.330  1.00  0.00           C  
ATOM   2082  CG2 VAL A 196      36.000  34.520  47.970  1.00  0.00           C  
ATOM   2083  H   VAL A 196      35.630  31.900  48.940  1.00  0.00           H  
ATOM   2084  N   HIS A 197      32.850  31.430  46.760  1.00  0.00           N  
ATOM   2085  CA  HIS A 197      31.740  30.830  45.990  1.00  0.00           C  
ATOM   2086  C   HIS A 197      30.530  30.550  46.820  1.00  0.00           C  
ATOM   2087  O   HIS A 197      29.480  31.140  46.500  1.00  0.00           O  
ATOM   2088  CB  HIS A 197      32.160  29.530  45.260  1.00  0.00           C  
ATOM   2089  CG  HIS A 197      31.030  28.820  44.550  1.00  0.00           C  
ATOM   2090  CD2 HIS A 197      30.690  27.590  44.750  1.00  0.00           C  
ATOM   2091  ND1 HIS A 197      30.330  29.340  43.530  1.00  0.00           N  
ATOM   2092  CE1 HIS A 197      29.400  28.400  43.220  1.00  0.00           C  
ATOM   2093  NE2 HIS A 197      29.630  27.350  44.000  1.00  0.00           N  
ATOM   2094  H   HIS A 197      33.710  30.940  46.680  1.00  0.00           H  
ATOM   2095  HD2 HIS A 197      31.220  26.810  45.300  1.00  0.00           H  
ATOM   2096  HE1 HIS A 197      28.660  28.460  42.420  1.00  0.00           H  
ATOM   2097  HE2 HIS A 197      29.240  26.430  43.900  1.00  0.00           H  
ATOM   2098  N   HIS A 198      30.700  29.810  47.920  1.00  0.00           N  
ATOM   2099  CA  HIS A 198      29.660  29.460  48.930  1.00  0.00           C  
ATOM   2100  C   HIS A 198      28.930  30.650  49.550  1.00  0.00           C  
ATOM   2101  O   HIS A 198      27.680  30.830  49.660  1.00  0.00           O  
ATOM   2102  CB  HIS A 198      30.320  28.710  50.040  1.00  0.00           C  
ATOM   2103  CG  HIS A 198      30.620  27.310  49.470  1.00  0.00           C  
ATOM   2104  CD2 HIS A 198      31.760  26.670  49.620  1.00  0.00           C  
ATOM   2105  ND1 HIS A 198      29.820  26.460  48.810  1.00  0.00           N  
ATOM   2106  CE1 HIS A 198      30.370  25.270  48.590  1.00  0.00           C  
ATOM   2107  NE2 HIS A 198      31.620  25.490  49.030  1.00  0.00           N  
ATOM   2108  H   HIS A 198      31.540  29.290  48.070  1.00  0.00           H  
ATOM   2109  HD2 HIS A 198      32.620  27.020  50.190  1.00  0.00           H  
ATOM   2110  HE1 HIS A 198      29.840  24.390  48.240  1.00  0.00           H  
ATOM   2111  HE2 HIS A 198      32.380  24.860  48.890  1.00  0.00           H  
ATOM   2112  N   LYS A 199      29.730  31.670  49.840  1.00  0.00           N  
ATOM   2113  CA  LYS A 199      29.180  32.870  50.400  1.00  0.00           C  
ATOM   2114  C   LYS A 199      28.420  33.640  49.330  1.00  0.00           C  
ATOM   2115  O   LYS A 199      27.220  33.950  49.500  1.00  0.00           O  
ATOM   2116  CB  LYS A 199      30.240  33.810  51.000  1.00  0.00           C  
ATOM   2117  CG  LYS A 199      30.320  33.530  52.530  1.00  0.00           C  
ATOM   2118  CD  LYS A 199      31.320  34.520  53.120  1.00  0.00           C  
ATOM   2119  CE  LYS A 199      31.750  34.240  54.540  1.00  0.00           C  
ATOM   2120  NZ  LYS A 199      32.350  32.890  54.780  1.00  0.00           N1+
ATOM   2121  H   LYS A 199      30.720  31.560  49.700  1.00  0.00           H  
ATOM   2122  HZ1 LYS A 199      31.710  32.160  54.550  1.00  0.00           H  
ATOM   2123  HZ2 LYS A 199      33.190  32.790  54.240  1.00  0.00           H  
ATOM   2124  HZ3 LYS A 199      32.460  32.750  55.760  1.00  0.00           H  
ATOM   2125  N   GLN A 200      28.970  33.810  48.160  1.00  0.00           N  
ATOM   2126  CA  GLN A 200      28.280  34.520  47.070  1.00  0.00           C  
ATOM   2127  C   GLN A 200      27.050  33.910  46.490  1.00  0.00           C  
ATOM   2128  O   GLN A 200      26.110  34.590  46.070  1.00  0.00           O  
ATOM   2129  CB  GLN A 200      29.310  34.810  45.910  1.00  0.00           C  
ATOM   2130  CG  GLN A 200      28.840  35.520  44.660  1.00  0.00           C  
ATOM   2131  CD  GLN A 200      29.300  36.970  44.610  1.00  0.00           C  
ATOM   2132  NE2 GLN A 200      30.250  37.280  43.750  1.00  0.00           N  
ATOM   2133  OE1 GLN A 200      28.680  37.830  45.180  1.00  0.00           O  
ATOM   2134  H   GLN A 200      29.940  33.640  47.990  1.00  0.00           H  
ATOM   2135 1HE2 GLN A 200      30.760  36.660  43.150  1.00  0.00           H  
ATOM   2136 2HE2 GLN A 200      30.210  38.260  43.550  1.00  0.00           H  
ATOM   2137  N   GLU A 201      26.950  32.610  46.730  1.00  0.00           N  
ATOM   2138  CA  GLU A 201      25.740  31.790  46.450  1.00  0.00           C  
ATOM   2139  C   GLU A 201      24.590  32.140  47.380  1.00  0.00           C  
ATOM   2140  O   GLU A 201      23.450  32.410  46.920  1.00  0.00           O  
ATOM   2141  CB  GLU A 201      26.180  30.300  46.600  1.00  0.00           C  
ATOM   2142  CG  GLU A 201      25.180  29.290  46.160  1.00  0.00           C  
ATOM   2143  CD  GLU A 201      25.190  29.210  44.600  1.00  0.00           C  
ATOM   2144  OE1 GLU A 201      26.120  28.540  44.070  1.00  0.00           O  
ATOM   2145  OE2 GLU A 201      24.240  29.740  44.040  1.00  0.00           O1-
ATOM   2146  H   GLU A 201      27.810  32.150  46.940  1.00  0.00           H  
ATOM   2147  N   SER A 202      24.830  32.000  48.640  1.00  0.00           N  
ATOM   2148  CA  SER A 202      23.830  32.250  49.690  1.00  0.00           C  
ATOM   2149  C   SER A 202      23.350  33.700  49.940  1.00  0.00           C  
ATOM   2150  O   SER A 202      22.120  33.830  50.150  1.00  0.00           O  
ATOM   2151  CB  SER A 202      24.190  31.570  50.990  1.00  0.00           C  
ATOM   2152  OG  SER A 202      25.390  32.180  51.440  1.00  0.00           O  
ATOM   2153  H   SER A 202      25.730  31.810  49.040  1.00  0.00           H  
ATOM   2154  HG  SER A 202      25.880  31.420  51.870  1.00  0.00           H  
ATOM   2155  N   ILE A 203      24.190  34.810  49.840  1.00  0.00           N  
ATOM   2156  CA  ILE A 203      23.720  36.220  49.820  1.00  0.00           C  
ATOM   2157  C   ILE A 203      22.640  36.520  48.790  1.00  0.00           C  
ATOM   2158  O   ILE A 203      22.650  36.150  47.590  1.00  0.00           O  
ATOM   2159  CB  ILE A 203      24.960  37.140  49.860  1.00  0.00           C  
ATOM   2160  CG1 ILE A 203      25.810  36.760  51.070  1.00  0.00           C  
ATOM   2161  CG2 ILE A 203      24.630  38.620  49.960  1.00  0.00           C  
ATOM   2162  CD  ILE A 203      27.200  37.380  51.090  1.00  0.00           C  
ATOM   2163  H   ILE A 203      25.170  34.660  49.690  1.00  0.00           H  
ATOM   2164  N   MET A 204      21.640  37.270  49.200  1.00  0.00           N  
ATOM   2165  CA  MET A 204      20.520  37.760  48.380  1.00  0.00           C  
ATOM   2166  C   MET A 204      20.960  39.040  47.600  1.00  0.00           C  
ATOM   2167  O   MET A 204      21.340  40.090  48.230  1.00  0.00           O  
ATOM   2168  CB  MET A 204      19.240  37.960  49.230  1.00  0.00           C  
ATOM   2169  CG  MET A 204      18.080  38.230  48.320  1.00  0.00           C  
ATOM   2170  SD  MET A 204      17.610  36.890  47.160  1.00  0.00           S  
ATOM   2171  CE  MET A 204      16.360  37.710  46.130  1.00  0.00           C  
ATOM   2172  H   MET A 204      21.670  37.650  50.130  1.00  0.00           H  
ATOM   2173  N   ASP A 205      20.770  38.950  46.240  1.00  0.00           N  
ATOM   2174  CA  ASP A 205      21.180  40.060  45.320  1.00  0.00           C  
ATOM   2175  C   ASP A 205      22.650  40.380  45.550  1.00  0.00           C  
ATOM   2176  O   ASP A 205      23.000  41.390  46.120  1.00  0.00           O  
ATOM   2177  CB  ASP A 205      20.140  41.190  45.470  1.00  0.00           C  
ATOM   2178  CG  ASP A 205      18.730  40.770  44.970  1.00  0.00           C  
ATOM   2179  OD1 ASP A 205      18.370  41.040  43.790  1.00  0.00           O  
ATOM   2180  OD2 ASP A 205      17.910  40.240  45.770  1.00  0.00           O1-
ATOM   2181  H   ASP A 205      20.300  38.180  45.810  1.00  0.00           H  
ATOM   2182  N   ALA A 206      23.480  39.580  44.840  1.00  0.00           N  
ATOM   2183  CA  ALA A 206      24.920  39.660  44.900  1.00  0.00           C  
ATOM   2184  C   ALA A 206      25.530  40.330  43.630  1.00  0.00           C  
ATOM   2185  O   ALA A 206      24.880  40.660  42.640  1.00  0.00           O  
ATOM   2186  CB  ALA A 206      25.470  38.190  45.120  1.00  0.00           C  
ATOM   2187  H   ALA A 206      23.090  38.860  44.270  1.00  0.00           H  
ATOM   2188  N   GLY A 207      26.910  40.380  43.650  1.00  0.00           N  
ATOM   2189  CA  GLY A 207      27.570  41.030  42.500  1.00  0.00           C  
ATOM   2190  C   GLY A 207      28.960  40.580  42.130  1.00  0.00           C  
ATOM   2191  O   GLY A 207      29.500  39.740  42.830  1.00  0.00           O  
ATOM   2192  H   GLY A 207      27.440  40.310  44.490  1.00  0.00           H  
ATOM   2193  N   PRO A 208      29.580  41.060  40.980  1.00  0.00           N  
ATOM   2194  CA  PRO A 208      30.870  40.680  40.520  1.00  0.00           C  
ATOM   2195  C   PRO A 208      32.030  40.970  41.560  1.00  0.00           C  
ATOM   2196  O   PRO A 208      32.010  41.870  42.370  1.00  0.00           O  
ATOM   2197  CB  PRO A 208      31.040  41.450  39.230  1.00  0.00           C  
ATOM   2198  CG  PRO A 208      30.180  42.750  39.470  1.00  0.00           C  
ATOM   2199  CD  PRO A 208      28.980  42.150  40.210  1.00  0.00           C  
ATOM   2200  N   VAL A 209      32.960  40.050  41.560  1.00  0.00           N  
ATOM   2201  CA  VAL A 209      34.200  40.070  42.400  1.00  0.00           C  
ATOM   2202  C   VAL A 209      35.300  41.070  42.100  1.00  0.00           C  
ATOM   2203  O   VAL A 209      35.730  41.210  40.960  1.00  0.00           O  
ATOM   2204  CB  VAL A 209      34.760  38.700  42.750  1.00  0.00           C  
ATOM   2205  CG1 VAL A 209      33.940  38.250  43.950  1.00  0.00           C  
ATOM   2206  CG2 VAL A 209      34.770  37.590  41.680  1.00  0.00           C  
ATOM   2207  H   VAL A 209      32.970  39.230  40.980  1.00  0.00           H  
ATOM   2208  N   VAL A 210      35.400  41.940  43.140  1.00  0.00           N  
ATOM   2209  CA  VAL A 210      36.400  43.070  43.120  1.00  0.00           C  
ATOM   2210  C   VAL A 210      37.810  42.560  43.410  1.00  0.00           C  
ATOM   2211  O   VAL A 210      38.130  42.260  44.550  1.00  0.00           O  
ATOM   2212  CB  VAL A 210      36.040  44.220  44.070  1.00  0.00           C  
ATOM   2213  CG1 VAL A 210      37.100  45.290  44.120  1.00  0.00           C  
ATOM   2214  CG2 VAL A 210      34.810  44.870  43.540  1.00  0.00           C  
ATOM   2215  H   VAL A 210      34.690  42.030  43.840  1.00  0.00           H  
ATOM   2216  N   VAL A 211      38.450  42.140  42.310  1.00  0.00           N  
ATOM   2217  CA  VAL A 211      39.560  41.270  42.360  1.00  0.00           C  
ATOM   2218  C   VAL A 211      40.850  42.130  42.090  1.00  0.00           C  
ATOM   2219  O   VAL A 211      41.130  42.510  40.960  1.00  0.00           O  
ATOM   2220  CB  VAL A 211      39.650  40.130  41.330  1.00  0.00           C  
ATOM   2221  CG1 VAL A 211      40.870  39.160  41.530  1.00  0.00           C  
ATOM   2222  CG2 VAL A 211      38.400  39.290  41.170  1.00  0.00           C  
ATOM   2223  H   VAL A 211      38.230  42.480  41.390  1.00  0.00           H  
ATOM   2224  N   HIS A 212      41.590  42.480  43.150  1.00  0.00           N  
ATOM   2225  CA  HIS A 212      42.650  43.560  43.110  1.00  0.00           C  
ATOM   2226  C   HIS A 212      44.090  43.130  43.550  1.00  0.00           C  
ATOM   2227  O   HIS A 212      44.230  42.180  44.300  1.00  0.00           O  
ATOM   2228  CB  HIS A 212      42.160  44.850  43.810  1.00  0.00           C  
ATOM   2229  CG  HIS A 212      41.710  44.730  45.260  1.00  0.00           C  
ATOM   2230  CD2 HIS A 212      40.500  44.460  45.520  1.00  0.00           C  
ATOM   2231  ND1 HIS A 212      42.310  45.260  46.270  1.00  0.00           N  
ATOM   2232  CE1 HIS A 212      41.450  45.350  47.270  1.00  0.00           C  
ATOM   2233  NE2 HIS A 212      40.310  44.920  46.760  1.00  0.00           N  
ATOM   2234  H   HIS A 212      41.500  42.020  44.040  1.00  0.00           H  
ATOM   2235  HD2 HIS A 212      39.890  43.680  45.070  1.00  0.00           H  
ATOM   2236  HE1 HIS A 212      41.610  45.680  48.300  1.00  0.00           H  
ATOM   2237  HE2 HIS A 212      39.450  45.090  47.240  1.00  0.00           H  
ATOM   2238  N   SER A 213      45.070  43.760  42.860  1.00  0.00           N  
ATOM   2239  CA  SER A 213      46.550  43.640  43.290  1.00  0.00           C  
ATOM   2240  C   SER A 213      47.340  44.780  42.570  1.00  0.00           C  
ATOM   2241  O   SER A 213      46.800  45.350  41.630  1.00  0.00           O  
ATOM   2242  CB  SER A 213      47.170  42.250  42.970  1.00  0.00           C  
ATOM   2243  OG  SER A 213      47.320  41.960  41.580  1.00  0.00           O  
ATOM   2244  H   SER A 213      44.740  44.390  42.160  1.00  0.00           H  
ATOM   2245  HG  SER A 213      48.270  41.640  41.530  1.00  0.00           H  
ATOM   2246  N   SER A 214      48.640  44.890  42.770  1.00  0.00           N  
ATOM   2247  CA  SER A 214      49.350  46.130  42.600  1.00  0.00           C  
ATOM   2248  C   SER A 214      49.150  46.860  41.280  1.00  0.00           C  
ATOM   2249  O   SER A 214      48.570  47.940  41.400  1.00  0.00           O  
ATOM   2250  CB  SER A 214      50.870  46.050  42.810  1.00  0.00           C  
ATOM   2251  OG  SER A 214      51.370  44.990  43.690  1.00  0.00           O  
ATOM   2252  H   SER A 214      49.250  44.090  42.760  1.00  0.00           H  
ATOM   2253  HG  SER A 214      51.250  44.090  43.260  1.00  0.00           H  
ATOM   2254  N   ALA A 215      49.610  46.460  40.200  1.00  0.00           N  
ATOM   2255  CA  ALA A 215      49.320  47.010  38.820  1.00  0.00           C  
ATOM   2256  C   ALA A 215      48.040  46.550  38.160  1.00  0.00           C  
ATOM   2257  O   ALA A 215      47.610  47.230  37.240  1.00  0.00           O  
ATOM   2258  CB  ALA A 215      50.430  46.650  37.800  1.00  0.00           C  
ATOM   2259  H   ALA A 215      50.100  45.590  40.180  1.00  0.00           H  
ATOM   2260  N   GLY A 216      47.310  45.680  38.820  1.00  0.00           N  
ATOM   2261  CA  GLY A 216      46.090  45.000  38.300  1.00  0.00           C  
ATOM   2262  C   GLY A 216      46.190  44.030  37.160  1.00  0.00           C  
ATOM   2263  O   GLY A 216      45.230  43.990  36.410  1.00  0.00           O  
ATOM   2264  H   GLY A 216      47.490  45.630  39.800  1.00  0.00           H  
ATOM   2265  N   ILE A 217      47.370  43.440  36.920  1.00  0.00           N  
ATOM   2266  CA  ILE A 217      47.550  42.350  35.890  1.00  0.00           C  
ATOM   2267  C   ILE A 217      48.020  40.970  36.410  1.00  0.00           C  
ATOM   2268  O   ILE A 217      47.830  40.000  35.710  1.00  0.00           O  
ATOM   2269  CB  ILE A 217      48.450  42.900  34.760  1.00  0.00           C  
ATOM   2270  CG1 ILE A 217      49.790  43.440  35.240  1.00  0.00           C  
ATOM   2271  CG2 ILE A 217      47.670  43.880  33.880  1.00  0.00           C  
ATOM   2272  CD  ILE A 217      50.850  43.730  34.110  1.00  0.00           C  
ATOM   2273  H   ILE A 217      48.110  43.620  37.560  1.00  0.00           H  
ATOM   2274  N   GLY A 218      48.600  40.890  37.570  1.00  0.00           N  
ATOM   2275  CA  GLY A 218      49.360  39.820  38.120  1.00  0.00           C  
ATOM   2276  C   GLY A 218      48.300  38.970  38.840  1.00  0.00           C  
ATOM   2277  O   GLY A 218      47.800  38.030  38.200  1.00  0.00           O  
ATOM   2278  H   GLY A 218      48.580  41.710  38.140  1.00  0.00           H  
ATOM   2279  N   ARG A 219      48.380  39.010  40.140  1.00  0.00           N  
ATOM   2280  CA  ARG A 219      47.420  38.310  41.050  1.00  0.00           C  
ATOM   2281  C   ARG A 219      45.910  38.290  40.640  1.00  0.00           C  
ATOM   2282  O   ARG A 219      45.260  37.290  40.720  1.00  0.00           O  
ATOM   2283  CB  ARG A 219      47.540  38.640  42.510  1.00  0.00           C  
ATOM   2284  CG  ARG A 219      48.840  38.040  43.060  1.00  0.00           C  
ATOM   2285  CD  ARG A 219      49.280  38.620  44.440  1.00  0.00           C  
ATOM   2286  NE  ARG A 219      49.990  39.890  44.370  1.00  0.00           N  
ATOM   2287  CZ  ARG A 219      50.480  40.580  45.410  1.00  0.00           C  
ATOM   2288  NH1 ARG A 219      50.510  40.220  46.700  1.00  0.00           N1+
ATOM   2289  NH2 ARG A 219      50.670  41.910  45.200  1.00  0.00           N  
ATOM   2290  H   ARG A 219      49.110  39.540  40.570  1.00  0.00           H  
ATOM   2291  HE  ARG A 219      50.150  40.390  43.520  1.00  0.00           H  
ATOM   2292 1HH1 ARG A 219      50.190  39.310  46.990  1.00  0.00           H  
ATOM   2293 2HH1 ARG A 219      50.950  40.800  47.390  1.00  0.00           H  
ATOM   2294 1HH2 ARG A 219      50.550  42.300  44.290  1.00  0.00           H  
ATOM   2295 2HH2 ARG A 219      51.140  42.540  45.820  1.00  0.00           H  
ATOM   2296  N   THR A 220      45.490  39.440  40.110  1.00  0.00           N  
ATOM   2297  CA  THR A 220      44.170  39.630  39.510  1.00  0.00           C  
ATOM   2298  C   THR A 220      43.950  38.590  38.400  1.00  0.00           C  
ATOM   2299  O   THR A 220      42.980  37.880  38.540  1.00  0.00           O  
ATOM   2300  CB  THR A 220      44.010  40.980  38.890  1.00  0.00           C  
ATOM   2301  CG2 THR A 220      44.190  42.070  39.950  1.00  0.00           C  
ATOM   2302  OG1 THR A 220      44.950  41.250  37.820  1.00  0.00           O  
ATOM   2303  H   THR A 220      46.030  40.270  40.260  1.00  0.00           H  
ATOM   2304  HG1 THR A 220      44.550  41.970  37.260  1.00  0.00           H  
ATOM   2305  N   GLY A 221      44.870  38.420  37.480  1.00  0.00           N  
ATOM   2306  CA  GLY A 221      44.870  37.410  36.390  1.00  0.00           C  
ATOM   2307  C   GLY A 221      45.000  35.920  36.880  1.00  0.00           C  
ATOM   2308  O   GLY A 221      44.260  35.040  36.450  1.00  0.00           O  
ATOM   2309  H   GLY A 221      45.580  39.120  37.420  1.00  0.00           H  
ATOM   2310  N   THR A 222      45.920  35.680  37.770  1.00  0.00           N  
ATOM   2311  CA  THR A 222      46.160  34.400  38.460  1.00  0.00           C  
ATOM   2312  C   THR A 222      44.840  33.980  39.140  1.00  0.00           C  
ATOM   2313  O   THR A 222      44.410  32.830  39.100  1.00  0.00           O  
ATOM   2314  CB  THR A 222      47.270  34.510  39.540  1.00  0.00           C  
ATOM   2315  CG2 THR A 222      47.680  33.170  40.260  1.00  0.00           C  
ATOM   2316  OG1 THR A 222      48.390  35.260  39.100  1.00  0.00           O  
ATOM   2317  H   THR A 222      46.710  36.270  37.940  1.00  0.00           H  
ATOM   2318  HG1 THR A 222      49.060  35.110  39.820  1.00  0.00           H  
ATOM   2319  N   PHE A 223      44.210  34.890  39.940  1.00  0.00           N  
ATOM   2320  CA  PHE A 223      42.950  34.580  40.550  1.00  0.00           C  
ATOM   2321  C   PHE A 223      41.680  34.350  39.740  1.00  0.00           C  
ATOM   2322  O   PHE A 223      40.840  33.480  40.110  1.00  0.00           O  
ATOM   2323  CB  PHE A 223      42.740  35.620  41.610  1.00  0.00           C  
ATOM   2324  CG  PHE A 223      43.260  35.080  42.960  1.00  0.00           C  
ATOM   2325  CD1 PHE A 223      44.550  35.490  43.320  1.00  0.00           C  
ATOM   2326  CD2 PHE A 223      42.460  34.270  43.720  1.00  0.00           C  
ATOM   2327  CE1 PHE A 223      44.950  35.090  44.620  1.00  0.00           C  
ATOM   2328  CE2 PHE A 223      42.880  33.790  44.950  1.00  0.00           C  
ATOM   2329  CZ  PHE A 223      44.110  34.300  45.430  1.00  0.00           C  
ATOM   2330  H   PHE A 223      44.610  35.730  40.290  1.00  0.00           H  
ATOM   2331  HD1 PHE A 223      44.970  36.420  42.910  1.00  0.00           H  
ATOM   2332  HD2 PHE A 223      41.530  33.910  43.280  1.00  0.00           H  
ATOM   2333  HE1 PHE A 223      45.780  35.580  45.110  1.00  0.00           H  
ATOM   2334  HE2 PHE A 223      42.410  33.010  45.550  1.00  0.00           H  
ATOM   2335  HZ  PHE A 223      44.470  34.100  46.440  1.00  0.00           H  
ATOM   2336  N   ILE A 224      41.530  35.130  38.650  1.00  0.00           N  
ATOM   2337  CA  ILE A 224      40.410  34.870  37.700  1.00  0.00           C  
ATOM   2338  C   ILE A 224      40.480  33.450  37.090  1.00  0.00           C  
ATOM   2339  O   ILE A 224      39.510  32.730  37.230  1.00  0.00           O  
ATOM   2340  CB  ILE A 224      40.430  36.130  36.730  1.00  0.00           C  
ATOM   2341  CG1 ILE A 224      39.830  37.310  37.460  1.00  0.00           C  
ATOM   2342  CG2 ILE A 224      39.910  36.060  35.320  1.00  0.00           C  
ATOM   2343  CD  ILE A 224      40.190  38.600  36.830  1.00  0.00           C  
ATOM   2344  H   ILE A 224      41.790  36.090  38.630  1.00  0.00           H  
ATOM   2345  N   VAL A 225      41.610  33.230  36.410  1.00  0.00           N  
ATOM   2346  CA  VAL A 225      41.800  31.960  35.670  1.00  0.00           C  
ATOM   2347  C   VAL A 225      41.680  30.620  36.430  1.00  0.00           C  
ATOM   2348  O   VAL A 225      40.950  29.790  35.960  1.00  0.00           O  
ATOM   2349  CB  VAL A 225      43.010  32.000  34.710  1.00  0.00           C  
ATOM   2350  CG1 VAL A 225      44.330  31.920  35.540  1.00  0.00           C  
ATOM   2351  CG2 VAL A 225      42.830  30.960  33.610  1.00  0.00           C  
ATOM   2352  H   VAL A 225      42.450  33.710  36.650  1.00  0.00           H  
ATOM   2353  N   ILE A 226      42.130  30.560  37.720  1.00  0.00           N  
ATOM   2354  CA  ILE A 226      41.850  29.450  38.620  1.00  0.00           C  
ATOM   2355  C   ILE A 226      40.310  29.380  38.900  1.00  0.00           C  
ATOM   2356  O   ILE A 226      39.790  28.310  38.690  1.00  0.00           O  
ATOM   2357  CB  ILE A 226      42.560  29.470  39.980  1.00  0.00           C  
ATOM   2358  CG1 ILE A 226      44.050  29.730  39.810  1.00  0.00           C  
ATOM   2359  CG2 ILE A 226      42.350  28.130  40.670  1.00  0.00           C  
ATOM   2360  CD  ILE A 226      44.830  30.310  40.990  1.00  0.00           C  
ATOM   2361  H   ILE A 226      42.810  31.230  38.020  1.00  0.00           H  
ATOM   2362  N   ASP A 227      39.670  30.530  39.190  1.00  0.00           N  
ATOM   2363  CA  ASP A 227      38.250  30.620  39.580  1.00  0.00           C  
ATOM   2364  C   ASP A 227      37.310  30.090  38.500  1.00  0.00           C  
ATOM   2365  O   ASP A 227      36.380  29.310  38.800  1.00  0.00           O  
ATOM   2366  CB  ASP A 227      37.960  31.980  40.120  1.00  0.00           C  
ATOM   2367  CG  ASP A 227      36.620  31.940  40.850  1.00  0.00           C  
ATOM   2368  OD1 ASP A 227      36.660  31.960  42.110  1.00  0.00           O  
ATOM   2369  OD2 ASP A 227      35.570  31.970  40.200  1.00  0.00           O1-
ATOM   2370  H   ASP A 227      40.210  31.330  39.430  1.00  0.00           H  
ATOM   2371  N   ILE A 228      37.470  30.550  37.270  1.00  0.00           N  
ATOM   2372  CA  ILE A 228      36.870  30.050  36.010  1.00  0.00           C  
ATOM   2373  C   ILE A 228      36.890  28.520  35.830  1.00  0.00           C  
ATOM   2374  O   ILE A 228      35.880  27.830  35.580  1.00  0.00           O  
ATOM   2375  CB  ILE A 228      37.410  30.770  34.740  1.00  0.00           C  
ATOM   2376  CG1 ILE A 228      36.920  32.160  34.820  1.00  0.00           C  
ATOM   2377  CG2 ILE A 228      36.690  30.170  33.520  1.00  0.00           C  
ATOM   2378  CD  ILE A 228      37.560  33.120  33.800  1.00  0.00           C  
ATOM   2379  H   ILE A 228      38.090  31.320  37.140  1.00  0.00           H  
ATOM   2380  N   LEU A 229      38.150  27.990  35.880  1.00  0.00           N  
ATOM   2381  CA  LEU A 229      38.450  26.570  35.690  1.00  0.00           C  
ATOM   2382  C   LEU A 229      37.740  25.700  36.770  1.00  0.00           C  
ATOM   2383  O   LEU A 229      37.080  24.720  36.390  1.00  0.00           O  
ATOM   2384  CB  LEU A 229      39.980  26.410  35.820  1.00  0.00           C  
ATOM   2385  CG  LEU A 229      40.610  26.920  34.500  1.00  0.00           C  
ATOM   2386  CD1 LEU A 229      42.160  26.800  34.690  1.00  0.00           C  
ATOM   2387  CD2 LEU A 229      40.260  26.170  33.220  1.00  0.00           C  
ATOM   2388  H   LEU A 229      38.960  28.570  36.000  1.00  0.00           H  
ATOM   2389  N   ILE A 230      37.820  26.040  38.020  1.00  0.00           N  
ATOM   2390  CA  ILE A 230      37.050  25.310  39.070  1.00  0.00           C  
ATOM   2391  C   ILE A 230      35.550  25.450  39.020  1.00  0.00           C  
ATOM   2392  O   ILE A 230      34.790  24.520  39.370  1.00  0.00           O  
ATOM   2393  CB  ILE A 230      37.720  25.600  40.440  1.00  0.00           C  
ATOM   2394  CG1 ILE A 230      37.580  27.030  40.870  1.00  0.00           C  
ATOM   2395  CG2 ILE A 230      39.190  25.130  40.310  1.00  0.00           C  
ATOM   2396  CD  ILE A 230      38.300  27.300  42.230  1.00  0.00           C  
ATOM   2397  H   ILE A 230      38.430  26.730  38.410  1.00  0.00           H  
ATOM   2398  N   ASP A 231      35.020  26.620  38.670  1.00  0.00           N  
ATOM   2399  CA  ASP A 231      33.590  26.800  38.150  1.00  0.00           C  
ATOM   2400  C   ASP A 231      33.190  25.740  37.090  1.00  0.00           C  
ATOM   2401  O   ASP A 231      32.300  24.930  37.290  1.00  0.00           O  
ATOM   2402  CB  ASP A 231      33.510  28.170  37.510  1.00  0.00           C  
ATOM   2403  CG  ASP A 231      32.030  28.530  37.500  1.00  0.00           C  
ATOM   2404  OD1 ASP A 231      31.250  28.170  36.570  1.00  0.00           O  
ATOM   2405  OD2 ASP A 231      31.660  29.160  38.490  1.00  0.00           O1-
ATOM   2406  H   ASP A 231      35.530  27.460  38.840  1.00  0.00           H  
ATOM   2407  N   ILE A 232      33.890  25.630  35.950  1.00  0.00           N  
ATOM   2408  CA  ILE A 232      33.660  24.560  34.910  1.00  0.00           C  
ATOM   2409  C   ILE A 232      33.790  23.120  35.460  1.00  0.00           C  
ATOM   2410  O   ILE A 232      33.030  22.210  35.060  1.00  0.00           O  
ATOM   2411  CB  ILE A 232      34.540  24.910  33.660  1.00  0.00           C  
ATOM   2412  CG1 ILE A 232      34.140  26.300  33.120  1.00  0.00           C  
ATOM   2413  CG2 ILE A 232      34.400  23.830  32.580  1.00  0.00           C  
ATOM   2414  CD  ILE A 232      35.270  26.700  32.080  1.00  0.00           C  
ATOM   2415  H   ILE A 232      34.390  26.460  35.710  1.00  0.00           H  
ATOM   2416  N   ILE A 233      34.710  22.910  36.390  1.00  0.00           N  
ATOM   2417  CA  ILE A 233      34.930  21.610  37.090  1.00  0.00           C  
ATOM   2418  C   ILE A 233      33.770  21.140  38.030  1.00  0.00           C  
ATOM   2419  O   ILE A 233      33.570  19.940  38.270  1.00  0.00           O  
ATOM   2420  CB  ILE A 233      36.310  21.560  37.770  1.00  0.00           C  
ATOM   2421  CG1 ILE A 233      37.450  21.310  36.750  1.00  0.00           C  
ATOM   2422  CG2 ILE A 233      36.440  20.580  38.890  1.00  0.00           C  
ATOM   2423  CD  ILE A 233      37.230  19.870  36.110  1.00  0.00           C  
ATOM   2424  H   ILE A 233      35.440  23.560  36.590  1.00  0.00           H  
ATOM   2425  N   ARG A 234      33.110  22.160  38.640  1.00  0.00           N  
ATOM   2426  CA  ARG A 234      31.830  21.900  39.390  1.00  0.00           C  
ATOM   2427  C   ARG A 234      30.770  21.590  38.360  1.00  0.00           C  
ATOM   2428  O   ARG A 234      30.630  20.410  38.010  1.00  0.00           O  
ATOM   2429  CB  ARG A 234      31.370  23.020  40.380  1.00  0.00           C  
ATOM   2430  CG  ARG A 234      32.410  23.430  41.320  1.00  0.00           C  
ATOM   2431  CD  ARG A 234      32.140  24.800  41.860  1.00  0.00           C  
ATOM   2432  NE  ARG A 234      33.330  25.270  42.620  1.00  0.00           N  
ATOM   2433  CZ  ARG A 234      33.790  26.540  42.660  1.00  0.00           C  
ATOM   2434  NH1 ARG A 234      33.180  27.470  41.950  1.00  0.00           N1+
ATOM   2435  NH2 ARG A 234      34.860  26.820  43.270  1.00  0.00           N  
ATOM   2436  H   ARG A 234      33.500  23.070  38.740  1.00  0.00           H  
ATOM   2437  HE  ARG A 234      33.830  24.600  43.180  1.00  0.00           H  
ATOM   2438 1HH1 ARG A 234      32.410  27.270  41.360  1.00  0.00           H  
ATOM   2439 2HH1 ARG A 234      33.520  28.410  41.920  1.00  0.00           H  
ATOM   2440 1HH2 ARG A 234      35.450  26.200  43.790  1.00  0.00           H  
ATOM   2441 2HH2 ARG A 234      35.080  27.790  43.390  1.00  0.00           H  
ATOM   2442  N   GLU A 235      30.450  22.620  37.580  1.00  0.00           N  
ATOM   2443  CA  GLU A 235      29.460  22.660  36.540  1.00  0.00           C  
ATOM   2444  C   GLU A 235      29.470  21.560  35.470  1.00  0.00           C  
ATOM   2445  O   GLU A 235      28.620  20.660  35.580  1.00  0.00           O  
ATOM   2446  CB  GLU A 235      29.540  23.950  35.680  1.00  0.00           C  
ATOM   2447  CG  GLU A 235      29.450  25.260  36.410  1.00  0.00           C  
ATOM   2448  CD  GLU A 235      28.070  25.470  36.990  1.00  0.00           C  
ATOM   2449  OE1 GLU A 235      27.810  25.130  38.140  1.00  0.00           O  
ATOM   2450  OE2 GLU A 235      27.150  26.020  36.340  1.00  0.00           O1-
ATOM   2451  H   GLU A 235      30.960  23.470  37.610  1.00  0.00           H  
ATOM   2452  N   LYS A 236      30.500  21.330  34.730  1.00  0.00           N  
ATOM   2453  CA  LYS A 236      30.490  20.300  33.670  1.00  0.00           C  
ATOM   2454  C   LYS A 236      31.050  18.990  34.120  1.00  0.00           C  
ATOM   2455  O   LYS A 236      31.530  18.140  33.340  1.00  0.00           O  
ATOM   2456  CB  LYS A 236      31.140  20.840  32.440  1.00  0.00           C  
ATOM   2457  CG  LYS A 236      30.380  21.750  31.470  1.00  0.00           C  
ATOM   2458  CD  LYS A 236      30.930  21.770  30.060  1.00  0.00           C  
ATOM   2459  CE  LYS A 236      29.850  21.760  29.000  1.00  0.00           C  
ATOM   2460  NZ  LYS A 236      30.310  21.930  27.610  1.00  0.00           N1+
ATOM   2461  H   LYS A 236      31.400  21.670  35.020  1.00  0.00           H  
ATOM   2462  HZ1 LYS A 236      31.010  22.640  27.590  1.00  0.00           H  
ATOM   2463  HZ2 LYS A 236      30.810  21.090  27.400  1.00  0.00           H  
ATOM   2464  HZ3 LYS A 236      29.520  22.050  27.000  1.00  0.00           H  
ATOM   2465  N   GLY A 237      31.130  18.890  35.460  1.00  0.00           N  
ATOM   2466  CA  GLY A 237      31.630  17.660  36.180  1.00  0.00           C  
ATOM   2467  C   GLY A 237      33.050  17.380  35.880  1.00  0.00           C  
ATOM   2468  O   GLY A 237      33.670  17.780  34.860  1.00  0.00           O  
ATOM   2469  H   GLY A 237      31.080  19.660  36.100  1.00  0.00           H  
ATOM   2470  N   VAL A 238      33.640  16.490  36.710  1.00  0.00           N  
ATOM   2471  CA  VAL A 238      35.170  16.360  36.690  1.00  0.00           C  
ATOM   2472  C   VAL A 238      35.750  15.850  35.400  1.00  0.00           C  
ATOM   2473  O   VAL A 238      36.880  16.190  35.090  1.00  0.00           O  
ATOM   2474  CB  VAL A 238      35.810  15.620  37.880  1.00  0.00           C  
ATOM   2475  CG1 VAL A 238      35.860  16.500  39.140  1.00  0.00           C  
ATOM   2476  CG2 VAL A 238      35.290  14.210  38.120  1.00  0.00           C  
ATOM   2477  H   VAL A 238      33.180  15.970  37.430  1.00  0.00           H  
ATOM   2478  N   ASP A 239      34.980  15.010  34.690  1.00  0.00           N  
ATOM   2479  CA  ASP A 239      35.300  14.610  33.300  1.00  0.00           C  
ATOM   2480  C   ASP A 239      35.500  15.650  32.190  1.00  0.00           C  
ATOM   2481  O   ASP A 239      36.270  15.460  31.280  1.00  0.00           O  
ATOM   2482  CB  ASP A 239      34.070  13.770  32.880  1.00  0.00           C  
ATOM   2483  CG  ASP A 239      33.920  12.370  33.440  1.00  0.00           C  
ATOM   2484  OD1 ASP A 239      34.150  11.360  32.700  1.00  0.00           O  
ATOM   2485  OD2 ASP A 239      33.380  12.240  34.520  1.00  0.00           O1-
ATOM   2486  H   ASP A 239      34.180  14.540  35.060  1.00  0.00           H  
ATOM   2487  N   CYS A 240      34.800  16.780  32.230  1.00  0.00           N  
ATOM   2488  CA  CYS A 240      35.030  17.890  31.220  1.00  0.00           C  
ATOM   2489  C   CYS A 240      36.520  18.290  31.000  1.00  0.00           C  
ATOM   2490  O   CYS A 240      37.400  18.330  31.820  1.00  0.00           O  
ATOM   2491  CB  CYS A 240      34.250  19.190  31.560  1.00  0.00           C  
ATOM   2492  SG  CYS A 240      34.840  19.960  33.090  1.00  0.00           S  
ATOM   2493  H   CYS A 240      34.070  17.070  32.850  1.00  0.00           H  
ATOM   2494  HG  CYS A 240      34.230  19.090  33.900  1.00  0.00           H  
ATOM   2495  N   ASP A 241      36.730  18.710  29.770  1.00  0.00           N  
ATOM   2496  CA  ASP A 241      38.070  19.150  29.220  1.00  0.00           C  
ATOM   2497  C   ASP A 241      38.610  20.490  29.750  1.00  0.00           C  
ATOM   2498  O   ASP A 241      38.130  21.540  29.290  1.00  0.00           O  
ATOM   2499  CB  ASP A 241      38.020  19.150  27.690  1.00  0.00           C  
ATOM   2500  CG  ASP A 241      37.660  17.790  27.030  1.00  0.00           C  
ATOM   2501  OD1 ASP A 241      38.560  17.060  26.550  1.00  0.00           O  
ATOM   2502  OD2 ASP A 241      36.440  17.640  26.760  1.00  0.00           O1-
ATOM   2503  H   ASP A 241      35.990  18.640  29.100  1.00  0.00           H  
ATOM   2504  N   ILE A 242      39.750  20.400  30.390  1.00  0.00           N  
ATOM   2505  CA  ILE A 242      40.500  21.470  31.030  1.00  0.00           C  
ATOM   2506  C   ILE A 242      41.600  21.970  30.110  1.00  0.00           C  
ATOM   2507  O   ILE A 242      42.630  21.360  29.930  1.00  0.00           O  
ATOM   2508  CB  ILE A 242      40.930  21.140  32.480  1.00  0.00           C  
ATOM   2509  CG1 ILE A 242      39.770  21.000  33.470  1.00  0.00           C  
ATOM   2510  CG2 ILE A 242      42.030  22.120  32.930  1.00  0.00           C  
ATOM   2511  CD  ILE A 242      38.840  22.180  33.430  1.00  0.00           C  
ATOM   2512  H   ILE A 242      40.110  19.490  30.600  1.00  0.00           H  
ATOM   2513  N   ASP A 243      41.320  23.070  29.430  1.00  0.00           N  
ATOM   2514  CA  ASP A 243      42.350  23.740  28.490  1.00  0.00           C  
ATOM   2515  C   ASP A 243      42.670  25.070  29.080  1.00  0.00           C  
ATOM   2516  O   ASP A 243      41.980  26.080  29.070  1.00  0.00           O  
ATOM   2517  CB  ASP A 243      41.670  23.990  27.150  1.00  0.00           C  
ATOM   2518  CG  ASP A 243      42.720  24.220  26.130  1.00  0.00           C  
ATOM   2519  OD1 ASP A 243      42.680  23.570  25.090  1.00  0.00           O  
ATOM   2520  OD2 ASP A 243      43.650  25.050  26.340  1.00  0.00           O1-
ATOM   2521  H   ASP A 243      40.450  23.560  29.430  1.00  0.00           H  
ATOM   2522  N   VAL A 244      43.810  25.070  29.820  1.00  0.00           N  
ATOM   2523  CA  VAL A 244      44.370  26.220  30.580  1.00  0.00           C  
ATOM   2524  C   VAL A 244      44.870  27.320  29.560  1.00  0.00           C  
ATOM   2525  O   VAL A 244      44.220  28.380  29.590  1.00  0.00           O  
ATOM   2526  CB  VAL A 244      45.510  25.870  31.570  1.00  0.00           C  
ATOM   2527  CG1 VAL A 244      45.790  26.970  32.650  1.00  0.00           C  
ATOM   2528  CG2 VAL A 244      45.100  24.570  32.320  1.00  0.00           C  
ATOM   2529  H   VAL A 244      44.220  24.180  30.050  1.00  0.00           H  
ATOM   2530  N   PRO A 245      45.710  27.040  28.580  1.00  0.00           N  
ATOM   2531  CA  PRO A 245      46.190  28.140  27.640  1.00  0.00           C  
ATOM   2532  C   PRO A 245      44.980  28.810  26.950  1.00  0.00           C  
ATOM   2533  O   PRO A 245      45.090  29.980  26.640  1.00  0.00           O  
ATOM   2534  CB  PRO A 245      47.090  27.450  26.580  1.00  0.00           C  
ATOM   2535  CG  PRO A 245      46.540  26.070  26.650  1.00  0.00           C  
ATOM   2536  CD  PRO A 245      46.320  25.810  28.150  1.00  0.00           C  
ATOM   2537  N   LYS A 246      43.920  28.060  26.630  1.00  0.00           N  
ATOM   2538  CA  LYS A 246      42.710  28.620  25.970  1.00  0.00           C  
ATOM   2539  C   LYS A 246      42.040  29.670  26.820  1.00  0.00           C  
ATOM   2540  O   LYS A 246      41.700  30.680  26.240  1.00  0.00           O  
ATOM   2541  CB  LYS A 246      41.720  27.480  25.560  1.00  0.00           C  
ATOM   2542  CG  LYS A 246      40.630  27.800  24.550  1.00  0.00           C  
ATOM   2543  CD  LYS A 246      39.560  26.680  24.540  1.00  0.00           C  
ATOM   2544  CE  LYS A 246      38.640  26.650  25.810  1.00  0.00           C  
ATOM   2545  NZ  LYS A 246      37.490  25.670  25.730  1.00  0.00           N1+
ATOM   2546  H   LYS A 246      44.000  27.090  26.870  1.00  0.00           H  
ATOM   2547  HZ1 LYS A 246      37.870  24.780  25.480  1.00  0.00           H  
ATOM   2548  HZ2 LYS A 246      37.160  25.590  26.660  1.00  0.00           H  
ATOM   2549  HZ3 LYS A 246      36.800  26.040  25.100  1.00  0.00           H  
ATOM   2550  N   THR A 247      41.630  29.300  28.050  1.00  0.00           N  
ATOM   2551  CA  THR A 247      41.130  30.280  28.950  1.00  0.00           C  
ATOM   2552  C   THR A 247      42.020  31.480  29.190  1.00  0.00           C  
ATOM   2553  O   THR A 247      41.650  32.650  29.030  1.00  0.00           O  
ATOM   2554  CB  THR A 247      40.710  29.640  30.270  1.00  0.00           C  
ATOM   2555  CG2 THR A 247      39.690  30.610  30.960  1.00  0.00           C  
ATOM   2556  OG1 THR A 247      40.020  28.410  29.970  1.00  0.00           O  
ATOM   2557  H   THR A 247      41.540  28.350  28.340  1.00  0.00           H  
ATOM   2558  HG1 THR A 247      39.170  28.660  29.510  1.00  0.00           H  
ATOM   2559  N   ILE A 248      43.330  31.300  29.330  1.00  0.00           N  
ATOM   2560  CA  ILE A 248      44.340  32.390  29.460  1.00  0.00           C  
ATOM   2561  C   ILE A 248      44.390  33.330  28.260  1.00  0.00           C  
ATOM   2562  O   ILE A 248      44.610  34.580  28.400  1.00  0.00           O  
ATOM   2563  CB  ILE A 248      45.720  31.810  29.800  1.00  0.00           C  
ATOM   2564  CG1 ILE A 248      45.600  31.120  31.230  1.00  0.00           C  
ATOM   2565  CG2 ILE A 248      46.770  32.860  29.770  1.00  0.00           C  
ATOM   2566  CD  ILE A 248      46.990  30.560  31.540  1.00  0.00           C  
ATOM   2567  H   ILE A 248      43.700  30.380  29.480  1.00  0.00           H  
ATOM   2568  N   GLN A 249      44.310  32.730  27.080  1.00  0.00           N  
ATOM   2569  CA  GLN A 249      44.230  33.460  25.760  1.00  0.00           C  
ATOM   2570  C   GLN A 249      42.940  34.290  25.660  1.00  0.00           C  
ATOM   2571  O   GLN A 249      43.020  35.510  25.480  1.00  0.00           O  
ATOM   2572  CB  GLN A 249      44.390  32.430  24.730  1.00  0.00           C  
ATOM   2573  CG  GLN A 249      43.960  32.860  23.320  1.00  0.00           C  
ATOM   2574  CD  GLN A 249      44.940  33.780  22.660  1.00  0.00           C  
ATOM   2575  NE2 GLN A 249      45.810  33.170  21.880  1.00  0.00           N  
ATOM   2576  OE1 GLN A 249      44.750  34.970  22.600  1.00  0.00           O  
ATOM   2577  H   GLN A 249      44.540  31.760  27.130  1.00  0.00           H  
ATOM   2578 1HE2 GLN A 249      45.750  32.190  21.690  1.00  0.00           H  
ATOM   2579 2HE2 GLN A 249      46.430  33.830  21.450  1.00  0.00           H  
ATOM   2580  N   MET A 250      41.800  33.700  26.100  1.00  0.00           N  
ATOM   2581  CA  MET A 250      40.520  34.440  26.060  1.00  0.00           C  
ATOM   2582  C   MET A 250      40.400  35.810  26.730  1.00  0.00           C  
ATOM   2583  O   MET A 250      39.890  36.730  26.160  1.00  0.00           O  
ATOM   2584  CB  MET A 250      39.350  33.520  26.450  1.00  0.00           C  
ATOM   2585  CG  MET A 250      37.960  34.030  26.120  1.00  0.00           C  
ATOM   2586  SD  MET A 250      37.350  35.210  27.410  1.00  0.00           S  
ATOM   2587  CE  MET A 250      37.130  34.330  28.930  1.00  0.00           C  
ATOM   2588  H   MET A 250      41.890  32.760  26.410  1.00  0.00           H  
ATOM   2589  N   VAL A 251      40.870  35.870  27.970  1.00  0.00           N  
ATOM   2590  CA  VAL A 251      40.780  37.120  28.800  1.00  0.00           C  
ATOM   2591  C   VAL A 251      41.590  38.390  28.340  1.00  0.00           C  
ATOM   2592  O   VAL A 251      41.110  39.530  28.630  1.00  0.00           O  
ATOM   2593  CB  VAL A 251      41.130  36.720  30.230  1.00  0.00           C  
ATOM   2594  CG1 VAL A 251      40.230  35.780  31.010  1.00  0.00           C  
ATOM   2595  CG2 VAL A 251      42.530  36.300  30.500  1.00  0.00           C  
ATOM   2596  H   VAL A 251      41.260  35.100  28.460  1.00  0.00           H  
ATOM   2597  N   ARG A 252      42.540  38.230  27.460  1.00  0.00           N  
ATOM   2598  CA  ARG A 252      43.290  39.390  26.890  1.00  0.00           C  
ATOM   2599  C   ARG A 252      42.440  40.440  26.170  1.00  0.00           C  
ATOM   2600  O   ARG A 252      42.780  41.580  26.400  1.00  0.00           O  
ATOM   2601  CB  ARG A 252      44.430  38.880  25.980  1.00  0.00           C  
ATOM   2602  CG  ARG A 252      45.540  38.330  26.860  1.00  0.00           C  
ATOM   2603  CD  ARG A 252      46.280  39.360  27.720  1.00  0.00           C  
ATOM   2604  NE  ARG A 252      47.400  38.660  28.350  1.00  0.00           N  
ATOM   2605  CZ  ARG A 252      48.700  38.950  28.100  1.00  0.00           C  
ATOM   2606  NH1 ARG A 252      49.110  39.940  27.330  1.00  0.00           N1+
ATOM   2607  NH2 ARG A 252      49.680  38.250  28.670  1.00  0.00           N  
ATOM   2608  H   ARG A 252      42.970  37.360  27.210  1.00  0.00           H  
ATOM   2609  HE  ARG A 252      47.160  37.940  29.000  1.00  0.00           H  
ATOM   2610 1HH1 ARG A 252      48.390  40.450  26.850  1.00  0.00           H  
ATOM   2611 2HH1 ARG A 252      50.070  40.090  27.060  1.00  0.00           H  
ATOM   2612 1HH2 ARG A 252      49.490  37.520  29.330  1.00  0.00           H  
ATOM   2613 2HH2 ARG A 252      50.650  38.480  28.550  1.00  0.00           H  
ATOM   2614  N   SER A 253      41.390  40.040  25.460  1.00  0.00           N  
ATOM   2615  CA  SER A 253      40.470  41.040  24.900  1.00  0.00           C  
ATOM   2616  C   SER A 253      39.770  41.900  25.960  1.00  0.00           C  
ATOM   2617  O   SER A 253      39.160  42.880  25.590  1.00  0.00           O  
ATOM   2618  CB  SER A 253      39.470  40.310  24.030  1.00  0.00           C  
ATOM   2619  OG  SER A 253      38.770  39.330  24.840  1.00  0.00           O  
ATOM   2620  H   SER A 253      41.110  39.090  25.370  1.00  0.00           H  
ATOM   2621  HG  SER A 253      37.820  39.620  24.700  1.00  0.00           H  
ATOM   2622  N   GLN A 254      39.820  41.620  27.280  1.00  0.00           N  
ATOM   2623  CA  GLN A 254      39.010  42.320  28.230  1.00  0.00           C  
ATOM   2624  C   GLN A 254      39.870  43.320  29.060  1.00  0.00           C  
ATOM   2625  O   GLN A 254      39.510  44.490  29.270  1.00  0.00           O  
ATOM   2626  CB  GLN A 254      38.380  41.200  29.030  1.00  0.00           C  
ATOM   2627  CG  GLN A 254      37.080  40.710  28.390  1.00  0.00           C  
ATOM   2628  CD  GLN A 254      36.990  39.180  28.450  1.00  0.00           C  
ATOM   2629  NE2 GLN A 254      37.520  38.420  27.540  1.00  0.00           N  
ATOM   2630  OE1 GLN A 254      36.510  38.600  29.360  1.00  0.00           O  
ATOM   2631  H   GLN A 254      40.350  40.860  27.640  1.00  0.00           H  
ATOM   2632 1HE2 GLN A 254      38.050  38.910  26.840  1.00  0.00           H  
ATOM   2633 2HE2 GLN A 254      37.370  37.430  27.560  1.00  0.00           H  
ATOM   2634  N   ARG A 255      41.120  42.970  29.370  1.00  0.00           N  
ATOM   2635  CA  ARG A 255      42.140  43.880  29.910  1.00  0.00           C  
ATOM   2636  C   ARG A 255      43.540  43.270  29.710  1.00  0.00           C  
ATOM   2637  O   ARG A 255      43.670  42.010  29.710  1.00  0.00           O  
ATOM   2638  CB  ARG A 255      41.890  44.080  31.410  1.00  0.00           C  
ATOM   2639  CG  ARG A 255      42.710  45.280  31.930  1.00  0.00           C  
ATOM   2640  CD  ARG A 255      43.170  45.150  33.400  1.00  0.00           C  
ATOM   2641  NE  ARG A 255      44.130  46.140  33.760  1.00  0.00           N  
ATOM   2642  CZ  ARG A 255      44.130  47.110  34.680  1.00  0.00           C  
ATOM   2643  NH1 ARG A 255      42.960  47.500  35.210  1.00  0.00           N1+
ATOM   2644  NH2 ARG A 255      45.260  47.390  35.360  1.00  0.00           N  
ATOM   2645  H   ARG A 255      41.400  42.010  29.340  1.00  0.00           H  
ATOM   2646  HE  ARG A 255      44.780  46.280  33.020  1.00  0.00           H  
ATOM   2647 1HH1 ARG A 255      42.170  47.050  34.790  1.00  0.00           H  
ATOM   2648 2HH1 ARG A 255      42.850  48.290  35.810  1.00  0.00           H  
ATOM   2649 1HH2 ARG A 255      46.080  46.820  35.220  1.00  0.00           H  
ATOM   2650 2HH2 ARG A 255      45.410  48.160  35.970  1.00  0.00           H  
ATOM   2651  N   SER A 256      44.490  44.080  29.100  1.00  0.00           N  
ATOM   2652  CA  SER A 256      45.770  43.640  28.580  1.00  0.00           C  
ATOM   2653  C   SER A 256      46.840  43.430  29.590  1.00  0.00           C  
ATOM   2654  O   SER A 256      46.630  43.790  30.750  1.00  0.00           O  
ATOM   2655  CB  SER A 256      46.360  44.490  27.420  1.00  0.00           C  
ATOM   2656  OG  SER A 256      46.330  45.890  27.820  1.00  0.00           O  
ATOM   2657  H   SER A 256      44.370  45.070  29.050  1.00  0.00           H  
ATOM   2658  HG  SER A 256      46.580  46.570  27.120  1.00  0.00           H  
ATOM   2659  N   GLY A 257      47.950  42.840  29.180  1.00  0.00           N  
ATOM   2660  CA  GLY A 257      49.150  42.640  30.060  1.00  0.00           C  
ATOM   2661  C   GLY A 257      49.180  41.420  30.990  1.00  0.00           C  
ATOM   2662  O   GLY A 257      50.250  41.090  31.480  1.00  0.00           O  
ATOM   2663  H   GLY A 257      48.130  42.680  28.220  1.00  0.00           H  
ATOM   2664  N   MET A 258      47.990  40.870  31.340  1.00  0.00           N  
ATOM   2665  CA  MET A 258      47.810  39.810  32.410  1.00  0.00           C  
ATOM   2666  C   MET A 258      48.880  38.670  32.430  1.00  0.00           C  
ATOM   2667  O   MET A 258      49.240  38.090  31.460  1.00  0.00           O  
ATOM   2668  CB  MET A 258      46.400  39.190  32.390  1.00  0.00           C  
ATOM   2669  CG  MET A 258      45.390  39.870  33.320  1.00  0.00           C  
ATOM   2670  SD  MET A 258      44.740  41.490  32.600  1.00  0.00           S  
ATOM   2671  CE  MET A 258      44.040  41.830  34.200  1.00  0.00           C  
ATOM   2672  H   MET A 258      47.160  41.330  31.020  1.00  0.00           H  
ATOM   2673  N   VAL A 259      49.230  38.420  33.700  1.00  0.00           N  
ATOM   2674  CA  VAL A 259      50.180  37.370  34.190  1.00  0.00           C  
ATOM   2675  C   VAL A 259      51.540  37.280  33.490  1.00  0.00           C  
ATOM   2676  O   VAL A 259      51.640  37.010  32.300  1.00  0.00           O  
ATOM   2677  CB  VAL A 259      49.500  36.030  34.380  1.00  0.00           C  
ATOM   2678  CG1 VAL A 259      50.520  35.070  34.880  1.00  0.00           C  
ATOM   2679  CG2 VAL A 259      48.250  36.090  35.320  1.00  0.00           C  
ATOM   2680  H   VAL A 259      48.660  38.780  34.440  1.00  0.00           H  
ATOM   2681  N   GLN A 260      52.530  37.640  34.270  1.00  0.00           N  
ATOM   2682  CA  GLN A 260      53.960  37.650  33.900  1.00  0.00           C  
ATOM   2683  C   GLN A 260      54.760  36.360  34.180  1.00  0.00           C  
ATOM   2684  O   GLN A 260      55.310  35.800  33.280  1.00  0.00           O  
ATOM   2685  CB  GLN A 260      54.700  38.870  34.510  1.00  0.00           C  
ATOM   2686  CG  GLN A 260      53.990  40.190  34.100  1.00  0.00           C  
ATOM   2687  CD  GLN A 260      54.540  41.310  34.890  1.00  0.00           C  
ATOM   2688  NE2 GLN A 260      55.210  42.290  34.290  1.00  0.00           N  
ATOM   2689  OE1 GLN A 260      54.300  41.290  36.100  1.00  0.00           O  
ATOM   2690  H   GLN A 260      52.310  38.090  35.140  1.00  0.00           H  
ATOM   2691 1HE2 GLN A 260      55.230  42.410  33.300  1.00  0.00           H  
ATOM   2692 2HE2 GLN A 260      55.670  42.990  34.830  1.00  0.00           H  
ATOM   2693  N   THR A 261      54.880  35.960  35.430  1.00  0.00           N  
ATOM   2694  CA  THR A 261      55.690  34.860  35.870  1.00  0.00           C  
ATOM   2695  C   THR A 261      55.260  33.430  35.600  1.00  0.00           C  
ATOM   2696  O   THR A 261      54.250  32.980  36.210  1.00  0.00           O  
ATOM   2697  CB  THR A 261      56.260  34.960  37.300  1.00  0.00           C  
ATOM   2698  CG2 THR A 261      57.740  35.500  37.340  1.00  0.00           C  
ATOM   2699  OG1 THR A 261      55.320  35.620  38.120  1.00  0.00           O  
ATOM   2700  H   THR A 261      54.420  36.510  36.130  1.00  0.00           H  
ATOM   2701  HG1 THR A 261      55.900  35.940  38.870  1.00  0.00           H  
ATOM   2702  N   GLU A 262      56.200  32.800  34.890  1.00  0.00           N  
ATOM   2703  CA  GLU A 262      56.020  31.410  34.430  1.00  0.00           C  
ATOM   2704  C   GLU A 262      55.640  30.300  35.520  1.00  0.00           C  
ATOM   2705  O   GLU A 262      54.990  29.290  35.170  1.00  0.00           O  
ATOM   2706  CB  GLU A 262      57.400  31.080  33.750  1.00  0.00           C  
ATOM   2707  CG  GLU A 262      57.550  29.700  33.220  1.00  0.00           C  
ATOM   2708  CD  GLU A 262      58.960  29.420  32.640  1.00  0.00           C  
ATOM   2709  OE1 GLU A 262      59.010  28.920  31.490  1.00  0.00           O  
ATOM   2710  OE2 GLU A 262      59.920  29.400  33.490  1.00  0.00           O1-
ATOM   2711  H   GLU A 262      57.130  33.150  34.770  1.00  0.00           H  
ATOM   2712  N   ALA A 263      55.860  30.590  36.840  1.00  0.00           N  
ATOM   2713  CA  ALA A 263      55.360  29.790  38.010  1.00  0.00           C  
ATOM   2714  C   ALA A 263      53.780  29.740  38.200  1.00  0.00           C  
ATOM   2715  O   ALA A 263      53.250  28.790  38.770  1.00  0.00           O  
ATOM   2716  CB  ALA A 263      56.020  30.440  39.180  1.00  0.00           C  
ATOM   2717  H   ALA A 263      56.610  31.200  37.080  1.00  0.00           H  
ATOM   2718  N   GLN A 264      53.130  30.850  37.900  1.00  0.00           N  
ATOM   2719  CA  GLN A 264      51.660  30.950  37.730  1.00  0.00           C  
ATOM   2720  C   GLN A 264      51.070  29.890  36.750  1.00  0.00           C  
ATOM   2721  O   GLN A 264      50.190  29.180  37.230  1.00  0.00           O  
ATOM   2722  CB  GLN A 264      51.210  32.420  37.450  1.00  0.00           C  
ATOM   2723  CG  GLN A 264      51.300  33.290  38.710  1.00  0.00           C  
ATOM   2724  CD  GLN A 264      52.730  33.770  39.070  1.00  0.00           C  
ATOM   2725  NE2 GLN A 264      52.840  35.030  38.920  1.00  0.00           N  
ATOM   2726  OE1 GLN A 264      53.510  33.150  39.730  1.00  0.00           O  
ATOM   2727  H   GLN A 264      53.650  31.660  37.600  1.00  0.00           H  
ATOM   2728 1HE2 GLN A 264      52.030  35.560  38.700  1.00  0.00           H  
ATOM   2729 2HE2 GLN A 264      53.770  35.410  38.860  1.00  0.00           H  
ATOM   2730  N   TYR A 265      51.770  29.560  35.660  1.00  0.00           N  
ATOM   2731  CA  TYR A 265      51.170  28.470  34.810  1.00  0.00           C  
ATOM   2732  C   TYR A 265      51.190  27.040  35.460  1.00  0.00           C  
ATOM   2733  O   TYR A 265      50.170  26.290  35.510  1.00  0.00           O  
ATOM   2734  CB  TYR A 265      51.870  28.260  33.470  1.00  0.00           C  
ATOM   2735  CG  TYR A 265      50.960  28.740  32.330  1.00  0.00           C  
ATOM   2736  CD1 TYR A 265      49.900  27.970  31.920  1.00  0.00           C  
ATOM   2737  CD2 TYR A 265      51.450  29.680  31.430  1.00  0.00           C  
ATOM   2738  CE1 TYR A 265      49.460  28.090  30.630  1.00  0.00           C  
ATOM   2739  CE2 TYR A 265      51.010  29.850  30.100  1.00  0.00           C  
ATOM   2740  CZ  TYR A 265      50.020  28.920  29.720  1.00  0.00           C  
ATOM   2741  OH  TYR A 265      49.650  28.920  28.450  1.00  0.00           O  
ATOM   2742  H   TYR A 265      52.530  30.100  35.300  1.00  0.00           H  
ATOM   2743  HD1 TYR A 265      49.490  27.220  32.600  1.00  0.00           H  
ATOM   2744  HD2 TYR A 265      52.190  30.390  31.790  1.00  0.00           H  
ATOM   2745  HE1 TYR A 265      48.720  27.330  30.360  1.00  0.00           H  
ATOM   2746  HE2 TYR A 265      51.210  30.800  29.600  1.00  0.00           H  
ATOM   2747  HH  TYR A 265      50.080  28.130  28.000  1.00  0.00           H  
ATOM   2748  N   ARG A 266      52.280  26.760  36.240  1.00  0.00           N  
ATOM   2749  CA  ARG A 266      52.520  25.550  37.050  1.00  0.00           C  
ATOM   2750  C   ARG A 266      51.580  25.470  38.270  1.00  0.00           C  
ATOM   2751  O   ARG A 266      50.740  24.560  38.530  1.00  0.00           O  
ATOM   2752  CB  ARG A 266      53.960  25.460  37.580  1.00  0.00           C  
ATOM   2753  CG  ARG A 266      54.950  24.720  36.630  1.00  0.00           C  
ATOM   2754  CD  ARG A 266      56.330  24.710  37.220  1.00  0.00           C  
ATOM   2755  NE  ARG A 266      57.070  26.000  37.120  1.00  0.00           N  
ATOM   2756  CZ  ARG A 266      57.880  26.450  36.160  1.00  0.00           C  
ATOM   2757  NH1 ARG A 266      58.150  25.830  35.020  1.00  0.00           N1+
ATOM   2758  NH2 ARG A 266      58.600  27.510  36.390  1.00  0.00           N  
ATOM   2759  H   ARG A 266      53.090  27.280  36.000  1.00  0.00           H  
ATOM   2760  HE  ARG A 266      57.150  26.530  37.970  1.00  0.00           H  
ATOM   2761 1HH1 ARG A 266      57.790  24.940  34.720  1.00  0.00           H  
ATOM   2762 2HH1 ARG A 266      58.840  26.180  34.390  1.00  0.00           H  
ATOM   2763 1HH2 ARG A 266      58.680  27.840  37.340  1.00  0.00           H  
ATOM   2764 2HH2 ARG A 266      59.160  27.960  35.690  1.00  0.00           H  
ATOM   2765  N   PHE A 267      51.530  26.590  38.940  1.00  0.00           N  
ATOM   2766  CA  PHE A 267      50.670  26.880  40.050  1.00  0.00           C  
ATOM   2767  C   PHE A 267      49.160  26.750  39.670  1.00  0.00           C  
ATOM   2768  O   PHE A 267      48.410  26.250  40.540  1.00  0.00           O  
ATOM   2769  CB  PHE A 267      51.000  28.250  40.760  1.00  0.00           C  
ATOM   2770  CG  PHE A 267      50.200  28.550  42.060  1.00  0.00           C  
ATOM   2771  CD1 PHE A 267      50.790  28.240  43.250  1.00  0.00           C  
ATOM   2772  CD2 PHE A 267      48.910  29.170  41.990  1.00  0.00           C  
ATOM   2773  CE1 PHE A 267      50.140  28.490  44.490  1.00  0.00           C  
ATOM   2774  CE2 PHE A 267      48.310  29.560  43.220  1.00  0.00           C  
ATOM   2775  CZ  PHE A 267      48.900  29.120  44.430  1.00  0.00           C  
ATOM   2776  H   PHE A 267      52.120  27.340  38.640  1.00  0.00           H  
ATOM   2777  HD1 PHE A 267      51.780  27.780  43.320  1.00  0.00           H  
ATOM   2778  HD2 PHE A 267      48.590  29.600  41.040  1.00  0.00           H  
ATOM   2779  HE1 PHE A 267      50.630  28.290  45.440  1.00  0.00           H  
ATOM   2780  HE2 PHE A 267      47.320  29.990  43.230  1.00  0.00           H  
ATOM   2781  HZ  PHE A 267      48.220  29.070  45.280  1.00  0.00           H  
ATOM   2782  N   ILE A 268      48.710  27.240  38.520  1.00  0.00           N  
ATOM   2783  CA  ILE A 268      47.330  26.970  38.050  1.00  0.00           C  
ATOM   2784  C   ILE A 268      47.100  25.540  37.610  1.00  0.00           C  
ATOM   2785  O   ILE A 268      46.210  24.950  38.140  1.00  0.00           O  
ATOM   2786  CB  ILE A 268      46.880  27.930  36.900  1.00  0.00           C  
ATOM   2787  CG1 ILE A 268      46.990  29.320  37.400  1.00  0.00           C  
ATOM   2788  CG2 ILE A 268      45.490  27.680  36.330  1.00  0.00           C  
ATOM   2789  CD  ILE A 268      47.430  30.260  36.260  1.00  0.00           C  
ATOM   2790  H   ILE A 268      49.220  27.940  38.010  1.00  0.00           H  
ATOM   2791  N   TYR A 269      48.020  24.890  36.860  1.00  0.00           N  
ATOM   2792  CA  TYR A 269      47.860  23.400  36.610  1.00  0.00           C  
ATOM   2793  C   TYR A 269      47.710  22.550  37.910  1.00  0.00           C  
ATOM   2794  O   TYR A 269      46.660  21.900  37.990  1.00  0.00           O  
ATOM   2795  CB  TYR A 269      48.910  22.780  35.670  1.00  0.00           C  
ATOM   2796  CG  TYR A 269      48.490  22.980  34.200  1.00  0.00           C  
ATOM   2797  CD1 TYR A 269      48.170  21.810  33.410  1.00  0.00           C  
ATOM   2798  CD2 TYR A 269      48.850  24.060  33.470  1.00  0.00           C  
ATOM   2799  CE1 TYR A 269      48.110  21.940  32.060  1.00  0.00           C  
ATOM   2800  CE2 TYR A 269      48.810  24.180  32.150  1.00  0.00           C  
ATOM   2801  CZ  TYR A 269      48.370  23.100  31.390  1.00  0.00           C  
ATOM   2802  OH  TYR A 269      47.910  23.490  30.200  1.00  0.00           O  
ATOM   2803  H   TYR A 269      48.790  25.430  36.530  1.00  0.00           H  
ATOM   2804  HD1 TYR A 269      48.320  20.810  33.820  1.00  0.00           H  
ATOM   2805  HD2 TYR A 269      49.460  24.740  34.070  1.00  0.00           H  
ATOM   2806  HE1 TYR A 269      47.980  21.060  31.430  1.00  0.00           H  
ATOM   2807  HE2 TYR A 269      49.210  25.030  31.600  1.00  0.00           H  
ATOM   2808  HH  TYR A 269      48.390  24.280  29.810  1.00  0.00           H  
ATOM   2809  N   MET A 270      48.490  22.870  38.900  1.00  0.00           N  
ATOM   2810  CA  MET A 270      48.310  22.330  40.290  1.00  0.00           C  
ATOM   2811  C   MET A 270      47.040  22.640  40.970  1.00  0.00           C  
ATOM   2812  O   MET A 270      46.300  21.670  41.150  1.00  0.00           O  
ATOM   2813  CB  MET A 270      49.510  22.650  41.220  1.00  0.00           C  
ATOM   2814  CG  MET A 270      50.810  21.950  40.860  1.00  0.00           C  
ATOM   2815  SD  MET A 270      52.260  22.790  41.650  1.00  0.00           S  
ATOM   2816  CE  MET A 270      52.080  22.120  43.320  1.00  0.00           C  
ATOM   2817  H   MET A 270      49.120  23.640  38.770  1.00  0.00           H  
ATOM   2818  N   ALA A 271      46.680  23.910  41.080  1.00  0.00           N  
ATOM   2819  CA  ALA A 271      45.370  24.380  41.580  1.00  0.00           C  
ATOM   2820  C   ALA A 271      44.160  23.600  41.030  1.00  0.00           C  
ATOM   2821  O   ALA A 271      43.240  23.170  41.740  1.00  0.00           O  
ATOM   2822  CB  ALA A 271      45.170  25.880  41.230  1.00  0.00           C  
ATOM   2823  H   ALA A 271      47.350  24.640  40.960  1.00  0.00           H  
ATOM   2824  N   VAL A 272      44.200  23.440  39.710  1.00  0.00           N  
ATOM   2825  CA  VAL A 272      43.120  22.670  39.060  1.00  0.00           C  
ATOM   2826  C   VAL A 272      43.120  21.200  39.530  1.00  0.00           C  
ATOM   2827  O   VAL A 272      42.230  20.730  40.250  1.00  0.00           O  
ATOM   2828  CB  VAL A 272      43.180  22.830  37.510  1.00  0.00           C  
ATOM   2829  CG1 VAL A 272      42.100  22.070  36.770  1.00  0.00           C  
ATOM   2830  CG2 VAL A 272      43.120  24.310  37.180  1.00  0.00           C  
ATOM   2831  H   VAL A 272      44.870  23.980  39.210  1.00  0.00           H  
ATOM   2832  N   GLN A 273      44.240  20.480  39.240  1.00  0.00           N  
ATOM   2833  CA  GLN A 273      44.460  19.060  39.550  1.00  0.00           C  
ATOM   2834  C   GLN A 273      44.280  18.740  41.060  1.00  0.00           C  
ATOM   2835  O   GLN A 273      43.560  17.830  41.390  1.00  0.00           O  
ATOM   2836  CB  GLN A 273      45.720  18.490  39.070  1.00  0.00           C  
ATOM   2837  CG  GLN A 273      45.970  16.930  39.080  1.00  0.00           C  
ATOM   2838  CD  GLN A 273      45.160  16.060  38.170  1.00  0.00           C  
ATOM   2839  NE2 GLN A 273      44.130  15.420  38.570  1.00  0.00           N  
ATOM   2840  OE1 GLN A 273      45.500  15.830  37.040  1.00  0.00           O  
ATOM   2841  H   GLN A 273      45.090  20.940  38.970  1.00  0.00           H  
ATOM   2842 1HE2 GLN A 273      43.840  15.200  39.500  1.00  0.00           H  
ATOM   2843 2HE2 GLN A 273      43.390  15.330  37.890  1.00  0.00           H  
ATOM   2844  N   HIS A 274      44.700  19.610  41.940  1.00  0.00           N  
ATOM   2845  CA  HIS A 274      44.350  19.500  43.380  1.00  0.00           C  
ATOM   2846  C   HIS A 274      42.890  19.490  43.760  1.00  0.00           C  
ATOM   2847  O   HIS A 274      42.400  18.540  44.400  1.00  0.00           O  
ATOM   2848  CB  HIS A 274      45.170  20.560  44.050  1.00  0.00           C  
ATOM   2849  CG  HIS A 274      46.660  20.420  44.110  1.00  0.00           C  
ATOM   2850  CD2 HIS A 274      47.360  21.030  45.020  1.00  0.00           C  
ATOM   2851  ND1 HIS A 274      47.470  19.640  43.370  1.00  0.00           N  
ATOM   2852  CE1 HIS A 274      48.700  19.810  43.830  1.00  0.00           C  
ATOM   2853  NE2 HIS A 274      48.580  20.660  44.830  1.00  0.00           N  
ATOM   2854  H   HIS A 274      45.540  20.080  41.650  1.00  0.00           H  
ATOM   2855  HD2 HIS A 274      46.950  21.820  45.650  1.00  0.00           H  
ATOM   2856  HE1 HIS A 274      49.660  19.420  43.500  1.00  0.00           H  
ATOM   2857  HE2 HIS A 274      49.310  21.050  45.390  1.00  0.00           H  
ATOM   2858  N   TYR A 275      42.090  20.440  43.290  1.00  0.00           N  
ATOM   2859  CA  TYR A 275      40.580  20.560  43.420  1.00  0.00           C  
ATOM   2860  C   TYR A 275      39.900  19.330  42.800  1.00  0.00           C  
ATOM   2861  O   TYR A 275      38.810  19.000  43.250  1.00  0.00           O  
ATOM   2862  CB  TYR A 275      40.130  21.830  42.690  1.00  0.00           C  
ATOM   2863  CG  TYR A 275      38.730  22.220  43.180  1.00  0.00           C  
ATOM   2864  CD1 TYR A 275      38.700  23.020  44.310  1.00  0.00           C  
ATOM   2865  CD2 TYR A 275      37.650  21.870  42.370  1.00  0.00           C  
ATOM   2866  CE1 TYR A 275      37.430  23.580  44.530  1.00  0.00           C  
ATOM   2867  CE2 TYR A 275      36.440  22.430  42.580  1.00  0.00           C  
ATOM   2868  CZ  TYR A 275      36.350  23.250  43.660  1.00  0.00           C  
ATOM   2869  OH  TYR A 275      35.160  23.720  44.100  1.00  0.00           O  
ATOM   2870  H   TYR A 275      42.420  21.270  42.820  1.00  0.00           H  
ATOM   2871  HD1 TYR A 275      39.550  23.470  44.820  1.00  0.00           H  
ATOM   2872  HD2 TYR A 275      37.810  21.520  41.350  1.00  0.00           H  
ATOM   2873  HE1 TYR A 275      37.200  24.130  45.440  1.00  0.00           H  
ATOM   2874  HE2 TYR A 275      35.590  22.080  41.990  1.00  0.00           H  
ATOM   2875  HH  TYR A 275      35.080  23.970  45.060  1.00  0.00           H  
ATOM   2876  N   ILE A 276      40.410  18.620  41.760  1.00  0.00           N  
ATOM   2877  CA  ILE A 276      39.620  17.520  41.140  1.00  0.00           C  
ATOM   2878  C   ILE A 276      39.620  16.330  42.120  1.00  0.00           C  
ATOM   2879  O   ILE A 276      38.560  15.990  42.620  1.00  0.00           O  
ATOM   2880  CB  ILE A 276      40.270  17.070  39.820  1.00  0.00           C  
ATOM   2881  CG1 ILE A 276      40.070  18.330  38.980  1.00  0.00           C  
ATOM   2882  CG2 ILE A 276      39.550  15.900  39.160  1.00  0.00           C  
ATOM   2883  CD  ILE A 276      40.550  18.220  37.540  1.00  0.00           C  
ATOM   2884  H   ILE A 276      41.270  18.870  41.310  1.00  0.00           H  
ATOM   2885  N   GLU A 277      40.750  16.110  42.780  1.00  0.00           N  
ATOM   2886  CA  GLU A 277      40.790  15.310  43.990  1.00  0.00           C  
ATOM   2887  C   GLU A 277      39.860  15.790  45.110  1.00  0.00           C  
ATOM   2888  O   GLU A 277      39.080  14.990  45.620  1.00  0.00           O  
ATOM   2889  CB  GLU A 277      42.300  15.300  44.510  1.00  0.00           C  
ATOM   2890  CG  GLU A 277      42.460  14.350  45.690  1.00  0.00           C  
ATOM   2891  CD  GLU A 277      43.930  14.060  45.860  1.00  0.00           C  
ATOM   2892  OE1 GLU A 277      44.570  13.450  44.980  1.00  0.00           O  
ATOM   2893  OE2 GLU A 277      44.520  14.340  46.940  1.00  0.00           O1-
ATOM   2894  H   GLU A 277      41.560  16.690  42.680  1.00  0.00           H  
ATOM   2895  N   THR A 278      39.950  17.060  45.530  1.00  0.00           N  
ATOM   2896  CA  THR A 278      39.120  17.600  46.650  1.00  0.00           C  
ATOM   2897  C   THR A 278      37.620  17.530  46.270  1.00  0.00           C  
ATOM   2898  O   THR A 278      36.800  17.230  47.090  1.00  0.00           O  
ATOM   2899  CB  THR A 278      39.580  18.950  47.180  1.00  0.00           C  
ATOM   2900  CG2 THR A 278      38.620  19.450  48.250  1.00  0.00           C  
ATOM   2901  OG1 THR A 278      40.990  18.910  47.540  1.00  0.00           O  
ATOM   2902  H   THR A 278      40.670  17.680  45.200  1.00  0.00           H  
ATOM   2903  HG1 THR A 278      41.260  19.870  47.600  1.00  0.00           H  
ATOM   2904  N   LEU A 279      37.180  17.630  45.010  1.00  0.00           N  
ATOM   2905  CA  LEU A 279      35.740  17.480  44.630  1.00  0.00           C  
ATOM   2906  C   LEU A 279      35.330  16.010  44.440  1.00  0.00           C  
ATOM   2907  O   LEU A 279      34.240  15.590  44.710  1.00  0.00           O  
ATOM   2908  CB  LEU A 279      35.450  18.350  43.420  1.00  0.00           C  
ATOM   2909  CG  LEU A 279      33.980  18.570  42.970  1.00  0.00           C  
ATOM   2910  CD1 LEU A 279      32.990  19.140  44.050  1.00  0.00           C  
ATOM   2911  CD2 LEU A 279      33.930  19.470  41.790  1.00  0.00           C  
ATOM   2912  H   LEU A 279      37.750  18.070  44.320  1.00  0.00           H  
ATOM   2913  N   GLN A 280      36.260  15.110  44.090  1.00  0.00           N  
ATOM   2914  CA  GLN A 280      36.040  13.630  44.040  1.00  0.00           C  
ATOM   2915  C   GLN A 280      35.790  12.940  45.360  1.00  0.00           C  
ATOM   2916  O   GLN A 280      34.980  12.010  45.630  1.00  0.00           O  
ATOM   2917  CB  GLN A 280      37.250  12.960  43.390  1.00  0.00           C  
ATOM   2918  CG  GLN A 280      37.050  12.680  41.880  1.00  0.00           C  
ATOM   2919  CD  GLN A 280      38.310  12.140  41.230  1.00  0.00           C  
ATOM   2920  NE2 GLN A 280      38.570  12.610  39.980  1.00  0.00           N  
ATOM   2921  OE1 GLN A 280      38.980  11.260  41.650  1.00  0.00           O  
ATOM   2922  H   GLN A 280      37.180  15.400  43.820  1.00  0.00           H  
ATOM   2923 1HE2 GLN A 280      38.040  13.240  39.420  1.00  0.00           H  
ATOM   2924 2HE2 GLN A 280      39.520  12.460  39.700  1.00  0.00           H  
ATOM   2925  N   ARG A 281      36.600  13.480  46.330  1.00  0.00           N  
ATOM   2926  CA  ARG A 281      36.530  13.180  47.760  1.00  0.00           C  
ATOM   2927  C   ARG A 281      35.200  13.530  48.480  1.00  0.00           C  
ATOM   2928  O   ARG A 281      34.980  13.060  49.660  1.00  0.00           O  
ATOM   2929  CB  ARG A 281      37.700  13.810  48.470  1.00  0.00           C  
ATOM   2930  CG  ARG A 281      39.030  13.130  48.120  1.00  0.00           C  
ATOM   2931  CD  ARG A 281      39.090  11.750  48.800  1.00  0.00           C  
ATOM   2932  NE  ARG A 281      40.260  11.070  48.210  1.00  0.00           N  
ATOM   2933  CZ  ARG A 281      41.520  11.160  48.570  1.00  0.00           C  
ATOM   2934  NH1 ARG A 281      41.960  11.930  49.560  1.00  0.00           N1+
ATOM   2935  NH2 ARG A 281      42.420  10.820  47.610  1.00  0.00           N  
ATOM   2936  H   ARG A 281      37.340  14.120  46.120  1.00  0.00           H  
ATOM   2937  HE  ARG A 281      40.010  10.270  47.660  1.00  0.00           H  
ATOM   2938 1HH1 ARG A 281      41.320  12.440  50.130  1.00  0.00           H  
ATOM   2939 2HH1 ARG A 281      42.940  12.120  49.620  1.00  0.00           H  
ATOM   2940 1HH2 ARG A 281      42.120  10.580  46.690  1.00  0.00           H  
ATOM   2941 2HH2 ARG A 281      43.410  10.840  47.760  1.00  0.00           H  
ATOM   2942  N   ARG A 282      34.330  14.370  47.930  1.00  0.00           N  
ATOM   2943  CA  ARG A 282      33.020  14.740  48.530  1.00  0.00           C  
ATOM   2944  C   ARG A 282      32.120  13.610  48.870  1.00  0.00           C  
ATOM   2945  CB  ARG A 282      32.250  15.820  47.800  1.00  0.00           C  
ATOM   2946  CG  ARG A 282      32.550  17.270  48.070  1.00  0.00           C  
ATOM   2947  CD  ARG A 282      32.530  17.810  49.520  1.00  0.00           C  
ATOM   2948  NE  ARG A 282      32.930  19.180  49.440  1.00  0.00           N  
ATOM   2949  CZ  ARG A 282      32.620  20.100  50.370  1.00  0.00           C  
ATOM   2950  NH1 ARG A 282      32.000  19.800  51.560  1.00  0.00           N1+
ATOM   2951  NH2 ARG A 282      32.920  21.350  50.050  1.00  0.00           N  
ATOM   2952  O1  ARG A 282      31.330  13.860  49.740  1.00  0.00           O  
ATOM   2953  O2  ARG A 282      32.080  12.650  48.090  1.00  0.00           O  
ATOM   2954  H   ARG A 282      34.270  14.610  46.960  1.00  0.00           H  
ATOM   2955  HE  ARG A 282      33.340  19.520  48.590  1.00  0.00           H  
ATOM   2956 1HH1 ARG A 282      31.700  18.860  51.720  1.00  0.00           H  
ATOM   2957 2HH1 ARG A 282      31.730  20.570  52.140  1.00  0.00           H  
ATOM   2958 1HH2 ARG A 282      33.200  21.620  49.130  1.00  0.00           H  
ATOM   2959 2HH2 ARG A 282      32.960  22.040  50.780  1.00  0.00           H  
ATOM   2960  N   GLY B   1      63.370  56.890  45.550  1.00  0.00           N  
ATOM   2961  CA  GLY B   1      63.360  55.780  46.520  1.00  0.00           C  
ATOM   2962  C   GLY B   1      62.100  54.890  46.440  1.00  0.00           C  
ATOM   2963  O   GLY B   1      61.210  55.040  45.650  1.00  0.00           O  
ATOM   2964  H1  GLY B   1      64.250  57.350  45.590  1.00  0.00           H  
ATOM   2965  H2  GLY B   1      63.190  56.630  44.610  1.00  0.00           H  
ATOM   2966  H3  GLY B   1      62.750  57.610  45.900  1.00  0.00           H  
ATOM   2967  N   ARG B   2      62.110  53.850  47.270  1.00  0.00           N  
ATOM   2968  CA  ARG B   2      61.030  52.870  47.590  1.00  0.00           C  
ATOM   2969  C   ARG B   2      59.620  53.440  47.730  1.00  0.00           C  
ATOM   2970  O   ARG B   2      58.670  52.720  47.400  1.00  0.00           O  
ATOM   2971  CB  ARG B   2      61.380  52.040  48.850  1.00  0.00           C  
ATOM   2972  CG  ARG B   2      61.650  52.870  50.110  1.00  0.00           C  
ATOM   2973  CD  ARG B   2      61.470  52.150  51.400  1.00  0.00           C  
ATOM   2974  NE  ARG B   2      61.290  52.990  52.620  1.00  0.00           N  
ATOM   2975  CZ  ARG B   2      61.820  52.770  53.840  1.00  0.00           C  
ATOM   2976  NH1 ARG B   2      62.620  51.760  53.920  1.00  0.00           N1+
ATOM   2977  NH2 ARG B   2      61.230  53.110  54.980  1.00  0.00           N  
ATOM   2978  H   ARG B   2      63.000  53.560  47.610  1.00  0.00           H  
ATOM   2979  HE  ARG B   2      60.600  53.710  52.590  1.00  0.00           H  
ATOM   2980 1HH1 ARG B   2      62.690  51.100  53.180  1.00  0.00           H  
ATOM   2981 2HH1 ARG B   2      63.240  51.500  54.670  1.00  0.00           H  
ATOM   2982 1HH2 ARG B   2      60.300  53.480  54.980  1.00  0.00           H  
ATOM   2983 2HH2 ARG B   2      61.630  52.910  55.880  1.00  0.00           H  
ATOM   2984  N   LYS B   3      59.380  54.730  48.090  1.00  0.00           N  
ATOM   2985  CA  LYS B   3      58.020  55.240  47.730  1.00  0.00           C  
ATOM   2986  C   LYS B   3      57.640  55.600  46.250  1.00  0.00           C  
ATOM   2987  O   LYS B   3      56.470  55.510  45.990  1.00  0.00           O  
ATOM   2988  CB  LYS B   3      57.740  56.370  48.730  1.00  0.00           C  
ATOM   2989  CG  LYS B   3      57.630  55.800  50.180  1.00  0.00           C  
ATOM   2990  CD  LYS B   3      57.220  56.850  51.170  1.00  0.00           C  
ATOM   2991  CE  LYS B   3      55.830  57.510  50.780  1.00  0.00           C  
ATOM   2992  NZ  LYS B   3      55.450  58.680  51.580  1.00  0.00           N1+
ATOM   2993  H   LYS B   3      59.930  55.410  48.570  1.00  0.00           H  
ATOM   2994  HZ1 LYS B   3      54.460  58.650  51.460  1.00  0.00           H  
ATOM   2995  HZ2 LYS B   3      55.640  58.610  52.550  1.00  0.00           H  
ATOM   2996  HZ3 LYS B   3      55.940  59.460  51.170  1.00  0.00           H  
ATOM   2997  N   GLY B   4      58.510  55.890  45.380  1.00  0.00           N  
ATOM   2998  CA  GLY B   4      58.180  56.330  44.020  1.00  0.00           C  
ATOM   2999  C   GLY B   4      57.600  55.280  43.030  1.00  0.00           C  
ATOM   3000  O   GLY B   4      57.870  54.090  43.210  1.00  0.00           O  
ATOM   3001  H   GLY B   4      59.490  55.680  45.460  1.00  0.00           H  
ATOM   3002  N   SER B   5      57.080  55.800  41.910  1.00  0.00           N  
ATOM   3003  CA  SER B   5      56.690  54.920  40.850  1.00  0.00           C  
ATOM   3004  C   SER B   5      57.740  54.410  39.830  1.00  0.00           C  
ATOM   3005  O   SER B   5      58.690  55.150  39.470  1.00  0.00           O  
ATOM   3006  CB  SER B   5      55.730  55.730  39.850  1.00  0.00           C  
ATOM   3007  OG  SER B   5      54.930  54.820  39.130  1.00  0.00           O  
ATOM   3008  H   SER B   5      57.370  56.710  41.620  1.00  0.00           H  
ATOM   3009  HG  SER B   5      54.330  54.320  39.770  1.00  0.00           H  
ATOM   3010  N   GLY B   6      57.610  53.170  39.390  1.00  0.00           N  
ATOM   3011  CA  GLY B   6      58.240  52.700  38.130  1.00  0.00           C  
ATOM   3012  C   GLY B   6      57.420  51.910  37.150  1.00  0.00           C  
ATOM   3013  O   GLY B   6      56.270  52.340  36.830  1.00  0.00           O  
ATOM   3014  H   GLY B   6      57.210  52.450  39.960  1.00  0.00           H  
ATOM   3015  N   ASP B   7      57.830  50.640  36.920  1.00  0.00           N  
ATOM   3016  CA  ASP B   7      57.070  49.690  36.160  1.00  0.00           C  
ATOM   3017  C   ASP B   7      56.980  48.320  36.880  1.00  0.00           C  
ATOM   3018  O   ASP B   7      57.940  47.830  37.450  1.00  0.00           O  
ATOM   3019  CB  ASP B   7      57.580  49.600  34.700  1.00  0.00           C  
ATOM   3020  CG  ASP B   7      56.980  48.650  33.610  1.00  0.00           C  
ATOM   3021  OD1 ASP B   7      55.750  48.330  33.750  1.00  0.00           O  
ATOM   3022  OD2 ASP B   7      57.700  48.130  32.780  1.00  0.00           O1-
ATOM   3023  H   ASP B   7      58.820  50.500  36.920  1.00  0.00           H  
ATOM   3024  N   Y2P B   8      55.890  47.650  36.510  1.00  0.00           N  
ATOM   3025  CA  Y2P B   8      55.520  46.340  37.110  1.00  0.00           C  
ATOM   3026  C   Y2P B   8      56.350  45.170  36.490  1.00  0.00           C  
ATOM   3027  O   Y2P B   8      56.210  44.850  35.310  1.00  0.00           O  
ATOM   3028  CB  Y2P B   8      54.030  46.130  36.990  1.00  0.00           C  
ATOM   3029  CG  Y2P B   8      53.550  44.920  37.840  1.00  0.00           C  
ATOM   3030  CD1 Y2P B   8      53.430  44.980  39.200  1.00  0.00           C  
ATOM   3031  CD2 Y2P B   8      52.900  43.860  37.200  1.00  0.00           C  
ATOM   3032  CE1 Y2P B   8      52.600  44.150  39.920  1.00  0.00           C  
ATOM   3033  CE2 Y2P B   8      52.120  42.980  37.950  1.00  0.00           C  
ATOM   3034  CZ  Y2P B   8      51.920  43.160  39.310  1.00  0.00           C  
ATOM   3035  OH  Y2P B   8      51.150  42.180  39.930  1.00  0.00           O  
ATOM   3036  OI1 Y2P B   8      50.510  42.950  42.350  1.00  0.00           O  
ATOM   3037  OI2 Y2P B   8      49.850  40.900  41.540  1.00  0.00           O  
ATOM   3038  OI3 Y2P B   8      52.070  41.170  42.120  1.00  0.00           O  
ATOM   3039  PT  Y2P B   8      50.950  41.840  41.520  1.00  0.00           P  
ATOM   3040  H   Y2P B   8      55.390  47.890  35.680  1.00  0.00           H  
ATOM   3041  HD1 Y2P B   8      53.920  45.790  39.740  1.00  0.00           H  
ATOM   3042  HD2 Y2P B   8      52.940  43.750  36.120  1.00  0.00           H  
ATOM   3043  HE1 Y2P B   8      52.810  44.090  40.990  1.00  0.00           H  
ATOM   3044  HE2 Y2P B   8      51.430  42.310  37.430  1.00  0.00           H  
ATOM   3045  N   MET B   9      56.910  44.460  37.400  1.00  0.00           N  
ATOM   3046  CA  MET B   9      57.980  43.460  37.150  1.00  0.00           C  
ATOM   3047  C   MET B   9      57.830  42.360  38.220  1.00  0.00           C  
ATOM   3048  O   MET B   9      57.230  42.680  39.240  1.00  0.00           O  
ATOM   3049  CB  MET B   9      59.320  44.210  37.410  1.00  0.00           C  
ATOM   3050  CG  MET B   9      60.220  44.530  36.230  1.00  0.00           C  
ATOM   3051  SD  MET B   9      61.640  45.620  36.730  1.00  0.00           S  
ATOM   3052  CE  MET B   9      62.870  44.350  37.030  1.00  0.00           C  
ATOM   3053  H   MET B   9      56.690  44.720  38.340  1.00  0.00           H  
ATOM   3054  N   PRO B  10      58.210  41.140  37.940  1.00  0.00           N  
ATOM   3055  CA  PRO B  10      58.280  40.000  38.890  1.00  0.00           C  
ATOM   3056  C   PRO B  10      59.050  40.330  40.160  1.00  0.00           C  
ATOM   3057  O   PRO B  10      58.420  40.090  41.240  1.00  0.00           O  
ATOM   3058  CB  PRO B  10      58.780  38.850  38.050  1.00  0.00           C  
ATOM   3059  CG  PRO B  10      58.320  39.180  36.670  1.00  0.00           C  
ATOM   3060  CD  PRO B  10      58.620  40.670  36.600  1.00  0.00           C  
ATOM   3061  N   MET B  11      60.080  41.080  40.090  1.00  0.00           N  
ATOM   3062  CA  MET B  11      60.970  41.580  41.120  1.00  0.00           C  
ATOM   3063  C   MET B  11      61.730  42.910  40.720  1.00  0.00           C  
ATOM   3064  O   MET B  11      61.490  43.330  39.610  1.00  0.00           O  
ATOM   3065  CB  MET B  11      62.020  40.610  41.690  1.00  0.00           C  
ATOM   3066  CG  MET B  11      62.780  39.870  40.560  1.00  0.00           C  
ATOM   3067  SD  MET B  11      64.110  38.650  40.890  1.00  0.00           S  
ATOM   3068  CE  MET B  11      64.340  38.260  39.180  1.00  0.00           C  
ATOM   3069  H   MET B  11      60.390  41.290  39.160  1.00  0.00           H  
ATOM   3070  N   S2P B  12      62.480  43.550  41.570  1.00  0.00           N  
ATOM   3071  CA  S2P B  12      63.240  44.800  41.220  1.00  0.00           C  
ATOM   3072  C   S2P B  12      64.510  44.440  40.470  1.00  0.00           C  
ATOM   3073  O   S2P B  12      64.780  45.200  39.550  1.00  0.00           O  
ATOM   3074  CB  S2P B  12      63.390  45.690  42.470  1.00  0.00           C  
ATOM   3075  OG  S2P B  12      62.300  45.630  43.390  1.00  0.00           O  
ATOM   3076  OE1 S2P B  12      62.110  45.110  45.790  1.00  0.00           O  
ATOM   3077  OE2 S2P B  12      62.690  43.320  44.440  1.00  0.00           O  
ATOM   3078  OE3 S2P B  12      60.390  44.410  44.540  1.00  0.00           O  
ATOM   3079  PD  S2P B  12      61.900  44.540  44.510  1.00  0.00           P  
ATOM   3080  H   S2P B  12      62.330  43.460  42.560  1.00  0.00           H  
ATOM   3081  N   PRO B  13      65.160  43.280  40.690  1.00  0.00           N  
ATOM   3082  CA  PRO B  13      66.140  42.720  39.750  1.00  0.00           C  
ATOM   3083  C   PRO B  13      65.480  42.160  38.500  1.00  0.00           C  
ATOM   3084  O   PRO B  13      64.340  41.760  38.360  1.00  0.00           O  
ATOM   3085  CB  PRO B  13      66.900  41.600  40.570  1.00  0.00           C  
ATOM   3086  CG  PRO B  13      66.870  42.080  42.000  1.00  0.00           C  
ATOM   3087  CD  PRO B  13      65.450  42.730  42.100  1.00  0.00           C  
ATOM   3088  N   LYS B  14      66.300  42.350  37.460  1.00  0.00           N  
ATOM   3089  CA  LYS B  14      66.040  41.770  36.190  1.00  0.00           C  
ATOM   3090  C   LYS B  14      66.300  40.290  35.990  1.00  0.00           C  
ATOM   3091  O   LYS B  14      66.850  39.670  36.870  1.00  0.00           O  
ATOM   3092  CB  LYS B  14      66.710  42.590  35.100  1.00  0.00           C  
ATOM   3093  CG  LYS B  14      66.470  44.100  35.090  1.00  0.00           C  
ATOM   3094  CD  LYS B  14      67.310  44.720  33.930  1.00  0.00           C  
ATOM   3095  CE  LYS B  14      67.430  46.290  33.820  1.00  0.00           C  
ATOM   3096  NZ  LYS B  14      68.700  46.810  33.320  1.00  0.00           N1+
ATOM   3097  H   LYS B  14      67.210  42.760  37.480  1.00  0.00           H  
ATOM   3098  HZ1 LYS B  14      68.970  46.210  32.560  1.00  0.00           H  
ATOM   3099  HZ2 LYS B  14      68.710  47.790  33.170  1.00  0.00           H  
ATOM   3100  HZ3 LYS B  14      69.280  46.650  34.120  1.00  0.00           H  
ATOM   3101  N   SER B  15      65.610  39.690  34.990  1.00  0.00           N  
ATOM   3102  CA  SER B  15      65.710  38.270  34.610  1.00  0.00           C  
ATOM   3103  C   SER B  15      67.060  38.130  33.940  1.00  0.00           C  
ATOM   3104  CB  SER B  15      64.560  37.900  33.720  1.00  0.00           C  
ATOM   3105  OG  SER B  15      63.420  38.180  34.480  1.00  0.00           O  
ATOM   3106  O1  SER B  15      67.130  37.690  32.780  1.00  0.00           O  
ATOM   3107  O2  SER B  15      68.040  38.500  34.540  1.00  0.00           O  
ATOM   3108  H   SER B  15      64.940  40.240  34.480  1.00  0.00           H  
ATOM   3109  HG  SER B  15      63.430  37.520  35.230  1.00  0.00           H  
ENDMDL
MODEL        2
ATOM      1  N   SER A   4      52.163  23.530  23.049  1.00  0.00           N  
ATOM      2  CA  SER A   4      51.946  24.169  24.377  1.00  0.00           C  
ATOM      3  C   SER A   4      53.268  24.796  24.832  1.00  0.00           C  
ATOM      4  O   SER A   4      54.297  24.307  24.395  1.00  0.00           O  
ATOM      5  CB  SER A   4      51.723  23.174  25.462  1.00  0.00           C  
ATOM      6  OG  SER A   4      50.602  22.415  25.059  1.00  0.00           O  
ATOM      7  HG  SER A   4      50.439  21.690  25.731  1.00  0.00           H  
ATOM      8  H1  SER A   4      51.346  23.223  22.568  1.00  0.00           H  
ATOM      9  H2  SER A   4      52.649  24.226  22.520  1.00  0.00           H  
ATOM     10  H3  SER A   4      52.810  22.762  23.100  1.00  0.00           H  
ATOM     11  N   GLY A   5      53.169  25.843  25.682  1.00  0.00           N  
ATOM     12  CA  GLY A   5      54.309  26.544  26.335  1.00  0.00           C  
ATOM     13  C   GLY A   5      54.090  27.945  26.797  1.00  0.00           C  
ATOM     14  O   GLY A   5      53.300  28.667  26.201  1.00  0.00           O  
ATOM     15  H   GLY A   5      52.284  26.289  25.780  1.00  0.00           H  
ATOM     16  N   PHE A   6      54.926  28.428  27.710  1.00  0.00           N  
ATOM     17  CA  PHE A   6      54.916  29.814  28.270  1.00  0.00           C  
ATOM     18  C   PHE A   6      54.947  30.842  27.150  1.00  0.00           C  
ATOM     19  O   PHE A   6      54.083  31.709  26.936  1.00  0.00           O  
ATOM     20  CB  PHE A   6      56.162  29.982  29.114  1.00  0.00           C  
ATOM     21  CG  PHE A   6      56.273  29.137  30.389  1.00  0.00           C  
ATOM     22  CD1 PHE A   6      57.321  28.255  30.354  1.00  0.00           C  
ATOM     23  CD2 PHE A   6      55.471  29.314  31.468  1.00  0.00           C  
ATOM     24  CE1 PHE A   6      57.548  27.492  31.489  1.00  0.00           C  
ATOM     25  CE2 PHE A   6      55.757  28.514  32.607  1.00  0.00           C  
ATOM     26  CZ  PHE A   6      56.819  27.609  32.562  1.00  0.00           C  
ATOM     27  H   PHE A   6      55.635  27.855  28.129  1.00  0.00           H  
ATOM     28  HD1 PHE A   6      58.046  28.167  29.536  1.00  0.00           H  
ATOM     29  HD2 PHE A   6      54.697  30.075  31.404  1.00  0.00           H  
ATOM     30  HE1 PHE A   6      58.451  26.888  31.608  1.00  0.00           H  
ATOM     31  HE2 PHE A   6      55.097  28.465  33.469  1.00  0.00           H  
ATOM     32  HZ  PHE A   6      56.808  26.797  33.281  1.00  0.00           H  
ATOM     33  N   TRP A   7      55.930  30.721  26.313  1.00  0.00           N  
ATOM     34  CA  TRP A   7      56.079  31.635  25.192  1.00  0.00           C  
ATOM     35  C   TRP A   7      55.303  31.211  23.947  1.00  0.00           C  
ATOM     36  O   TRP A   7      54.827  32.082  23.267  1.00  0.00           O  
ATOM     37  CB  TRP A   7      57.573  31.856  24.926  1.00  0.00           C  
ATOM     38  CG  TRP A   7      57.823  33.255  24.343  1.00  0.00           C  
ATOM     39  CD1 TRP A   7      57.974  34.410  24.991  1.00  0.00           C  
ATOM     40  CD2 TRP A   7      57.981  33.513  22.975  1.00  0.00           C  
ATOM     41  CE2 TRP A   7      58.115  34.896  22.892  1.00  0.00           C  
ATOM     42  CE3 TRP A   7      57.894  32.747  21.863  1.00  0.00           C  
ATOM     43  NE1 TRP A   7      58.037  35.408  24.112  1.00  0.00           N  
ATOM     44  CZ2 TRP A   7      58.089  35.458  21.622  1.00  0.00           C  
ATOM     45  CZ3 TRP A   7      57.937  33.275  20.562  1.00  0.00           C  
ATOM     46  CH2 TRP A   7      58.081  34.704  20.507  1.00  0.00           C  
ATOM     47  H   TRP A   7      56.738  30.159  26.528  1.00  0.00           H  
ATOM     48  HD1 TRP A   7      58.116  34.511  26.066  1.00  0.00           H  
ATOM     49  HE1 TRP A   7      58.042  36.373  24.368  1.00  0.00           H  
ATOM     50  HE3 TRP A   7      57.749  31.671  22.007  1.00  0.00           H  
ATOM     51  HZ2 TRP A   7      58.174  36.541  21.543  1.00  0.00           H  
ATOM     52  HZ3 TRP A   7      57.801  32.750  19.617  1.00  0.00           H  
ATOM     53  HH2 TRP A   7      58.155  35.219  19.549  1.00  0.00           H  
ATOM     54  N   GLU A   8      55.104  29.890  23.775  1.00  0.00           N  
ATOM     55  CA  GLU A   8      54.252  29.434  22.690  1.00  0.00           C  
ATOM     56  C   GLU A   8      52.776  29.955  22.661  1.00  0.00           C  
ATOM     57  O   GLU A   8      52.100  30.188  21.691  1.00  0.00           O  
ATOM     58  CB  GLU A   8      54.173  27.910  22.626  1.00  0.00           C  
ATOM     59  CG  GLU A   8      53.626  27.491  21.294  1.00  0.00           C  
ATOM     60  CD  GLU A   8      53.382  25.962  21.285  1.00  0.00           C  
ATOM     61  OE1 GLU A   8      54.312  25.167  21.687  1.00  0.00           O  
ATOM     62  OE2 GLU A   8      52.449  25.409  20.692  1.00  0.00           O1-
ATOM     63  H   GLU A   8      55.658  29.186  24.228  1.00  0.00           H  
ATOM     64  N   GLU A   9      52.309  30.098  23.975  1.00  0.00           N  
ATOM     65  CA  GLU A   9      51.020  30.702  24.214  1.00  0.00           C  
ATOM     66  C   GLU A   9      51.131  32.268  24.200  1.00  0.00           C  
ATOM     67  O   GLU A   9      50.224  32.980  23.675  1.00  0.00           O  
ATOM     68  CB  GLU A   9      50.364  30.170  25.485  1.00  0.00           C  
ATOM     69  CG  GLU A   9      49.505  28.940  25.363  1.00  0.00           C  
ATOM     70  CD  GLU A   9      50.128  27.765  26.163  1.00  0.00           C  
ATOM     71  OE1 GLU A   9      50.643  26.793  25.502  1.00  0.00           O  
ATOM     72  OE2 GLU A   9      50.246  27.747  27.382  1.00  0.00           O1-
ATOM     73  H   GLU A   9      52.807  29.651  24.710  1.00  0.00           H  
ATOM     74  N   PHE A  10      52.177  32.767  24.830  1.00  0.00           N  
ATOM     75  CA  PHE A  10      52.435  34.215  25.032  1.00  0.00           C  
ATOM     76  C   PHE A  10      52.653  34.958  23.730  1.00  0.00           C  
ATOM     77  O   PHE A  10      52.084  36.057  23.704  1.00  0.00           O  
ATOM     78  CB  PHE A  10      53.637  34.402  25.894  1.00  0.00           C  
ATOM     79  CG  PHE A  10      53.967  35.825  26.380  1.00  0.00           C  
ATOM     80  CD1 PHE A  10      53.719  36.091  27.743  1.00  0.00           C  
ATOM     81  CD2 PHE A  10      54.730  36.668  25.530  1.00  0.00           C  
ATOM     82  CE1 PHE A  10      54.359  37.210  28.260  1.00  0.00           C  
ATOM     83  CE2 PHE A  10      55.346  37.730  26.129  1.00  0.00           C  
ATOM     84  CZ  PHE A  10      55.195  37.993  27.491  1.00  0.00           C  
ATOM     85  H   PHE A  10      52.834  32.225  25.349  1.00  0.00           H  
ATOM     86  HD1 PHE A  10      53.171  35.389  28.367  1.00  0.00           H  
ATOM     87  HD2 PHE A  10      54.765  36.597  24.444  1.00  0.00           H  
ATOM     88  HE1 PHE A  10      54.326  37.355  29.340  1.00  0.00           H  
ATOM     89  HE2 PHE A  10      56.070  38.316  25.570  1.00  0.00           H  
ATOM     90  HZ  PHE A  10      55.715  38.761  28.057  1.00  0.00           H  
ATOM     91  N   GLU A  11      53.379  34.365  22.789  1.00  0.00           N  
ATOM     92  CA  GLU A  11      53.745  35.165  21.558  1.00  0.00           C  
ATOM     93  C   GLU A  11      52.447  35.785  20.918  1.00  0.00           C  
ATOM     94  O   GLU A  11      52.487  37.001  20.711  1.00  0.00           O  
ATOM     95  CB  GLU A  11      54.476  34.152  20.630  1.00  0.00           C  
ATOM     96  CG  GLU A  11      54.535  34.613  19.180  1.00  0.00           C  
ATOM     97  CD  GLU A  11      55.138  33.714  18.115  1.00  0.00           C  
ATOM     98  OE1 GLU A  11      56.084  34.164  17.440  1.00  0.00           O  
ATOM     99  OE2 GLU A  11      54.552  32.679  17.804  1.00  0.00           O1-
ATOM    100  H   GLU A  11      53.917  33.551  23.008  1.00  0.00           H  
ATOM    101  N   THR A  12      51.361  35.097  20.768  1.00  0.00           N  
ATOM    102  CA  THR A  12      50.185  35.749  20.201  1.00  0.00           C  
ATOM    103  C   THR A  12      49.503  36.923  20.998  1.00  0.00           C  
ATOM    104  O   THR A  12      48.886  37.723  20.414  1.00  0.00           O  
ATOM    105  CB  THR A  12      49.065  34.659  20.006  1.00  0.00           C  
ATOM    106  CG2 THR A  12      49.403  33.641  18.941  1.00  0.00           C  
ATOM    107  OG1 THR A  12      48.816  34.039  21.302  1.00  0.00           O  
ATOM    108  H   THR A  12      51.168  34.197  21.173  1.00  0.00           H  
ATOM    109  HG1 THR A  12      48.364  33.150  21.345  1.00  0.00           H  
ATOM    110  N   LEU A  13      49.442  36.755  22.287  1.00  0.00           N  
ATOM    111  CA  LEU A  13      48.993  37.707  23.354  1.00  0.00           C  
ATOM    112  C   LEU A  13      49.977  38.853  23.393  1.00  0.00           C  
ATOM    113  O   LEU A  13      49.495  39.969  23.384  1.00  0.00           O  
ATOM    114  CB  LEU A  13      48.831  37.152  24.700  1.00  0.00           C  
ATOM    115  CG  LEU A  13      48.265  35.761  24.745  1.00  0.00           C  
ATOM    116  CD1 LEU A  13      48.420  35.210  26.146  1.00  0.00           C  
ATOM    117  CD2 LEU A  13      46.783  35.734  24.316  1.00  0.00           C  
ATOM    118  H   LEU A  13      49.527  35.778  22.494  1.00  0.00           H  
ATOM    119  N   GLN A  14      51.314  38.653  23.314  1.00  0.00           N  
ATOM    120  CA  GLN A  14      52.342  39.697  23.099  1.00  0.00           C  
ATOM    121  C   GLN A  14      52.004  40.507  21.904  1.00  0.00           C  
ATOM    122  O   GLN A  14      51.866  41.740  21.988  1.00  0.00           O  
ATOM    123  CB  GLN A  14      53.795  39.200  23.141  1.00  0.00           C  
ATOM    124  CG  GLN A  14      54.792  40.307  22.669  1.00  0.00           C  
ATOM    125  CD  GLN A  14      56.289  39.964  22.882  1.00  0.00           C  
ATOM    126  NE2 GLN A  14      56.808  40.440  23.999  1.00  0.00           N  
ATOM    127  OE1 GLN A  14      56.920  39.283  22.084  1.00  0.00           O  
ATOM    128  H   GLN A  14      51.689  37.781  23.650  1.00  0.00           H  
ATOM    129 1HE2 GLN A  14      56.338  40.989  24.691  1.00  0.00           H  
ATOM    130 2HE2 GLN A  14      57.755  40.147  24.118  1.00  0.00           H  
ATOM    131  N   GLN A  15      51.780  39.767  20.790  1.00  0.00           N  
ATOM    132  CA  GLN A  15      51.333  40.312  19.455  1.00  0.00           C  
ATOM    133  C   GLN A  15      49.991  41.157  19.711  1.00  0.00           C  
ATOM    134  O   GLN A  15      49.987  42.362  19.506  1.00  0.00           O  
ATOM    135  CB  GLN A  15      51.302  39.259  18.357  1.00  0.00           C  
ATOM    136  CG  GLN A  15      52.720  38.934  17.963  1.00  0.00           C  
ATOM    137  CD  GLN A  15      52.843  37.827  16.897  1.00  0.00           C  
ATOM    138  NE2 GLN A  15      54.133  37.539  16.631  1.00  0.00           N  
ATOM    139  OE1 GLN A  15      51.935  37.306  16.324  1.00  0.00           O  
ATOM    140  H   GLN A  15      51.905  38.775  20.797  1.00  0.00           H  
ATOM    141 1HE2 GLN A  15      54.963  37.988  16.956  1.00  0.00           H  
ATOM    142 2HE2 GLN A  15      54.188  36.743  16.014  1.00  0.00           H  
ATOM    143  N   GLN A  16      48.902  40.558  20.295  1.00  0.00           N  
ATOM    144  CA  GLN A  16      47.566  41.191  20.567  1.00  0.00           C  
ATOM    145  C   GLN A  16      47.617  42.427  21.505  1.00  0.00           C  
ATOM    146  O   GLN A  16      46.912  43.429  21.374  1.00  0.00           O  
ATOM    147  CB  GLN A  16      46.534  40.169  21.015  1.00  0.00           C  
ATOM    148  CG  GLN A  16      45.182  40.761  21.381  1.00  0.00           C  
ATOM    149  CD  GLN A  16      44.276  39.653  21.918  1.00  0.00           C  
ATOM    150  NE2 GLN A  16      43.873  39.824  23.129  1.00  0.00           N  
ATOM    151  OE1 GLN A  16      44.106  38.708  21.139  1.00  0.00           O  
ATOM    152  H   GLN A  16      48.940  39.560  20.362  1.00  0.00           H  
ATOM    153 1HE2 GLN A  16      44.204  40.686  23.522  1.00  0.00           H  
ATOM    154 2HE2 GLN A  16      43.295  39.168  23.623  1.00  0.00           H  
ATOM    155  N   GLU A  17      48.695  42.309  22.321  1.00  0.00           N  
ATOM    156  CA  GLU A  17      49.105  43.483  23.176  1.00  0.00           C  
ATOM    157  C   GLU A  17      49.710  44.674  22.296  1.00  0.00           C  
ATOM    158  O   GLU A  17      49.316  45.852  22.509  1.00  0.00           O  
ATOM    159  CB  GLU A  17      50.027  43.182  24.339  1.00  0.00           C  
ATOM    160  CG  GLU A  17      49.370  42.293  25.402  1.00  0.00           C  
ATOM    161  CD  GLU A  17      48.151  42.798  26.242  1.00  0.00           C  
ATOM    162  OE1 GLU A  17      47.437  41.852  26.599  1.00  0.00           O  
ATOM    163  OE2 GLU A  17      47.934  44.033  26.461  1.00  0.00           O1-
ATOM    164  H   GLU A  17      49.064  41.434  22.615  1.00  0.00           H  
ATOM    165  N   CYS A  18      50.867  44.372  21.694  1.00  0.00           N  
ATOM    166  CA  CYS A  18      51.558  45.262  20.717  1.00  0.00           C  
ATOM    167  C   CYS A  18      50.791  45.869  19.538  1.00  0.00           C  
ATOM    168  O   CYS A  18      51.312  46.679  18.785  1.00  0.00           O  
ATOM    169  CB  CYS A  18      52.911  44.602  20.304  1.00  0.00           C  
ATOM    170  SG  CYS A  18      54.260  44.612  21.585  1.00  0.00           S  
ATOM    171  H   CYS A  18      51.132  43.413  21.650  1.00  0.00           H  
ATOM    172  HG  CYS A  18      54.440  45.928  21.600  1.00  0.00           H  
ATOM    173  N   LYS A  19      49.806  45.101  19.012  1.00  0.00           N  
ATOM    174  CA  LYS A  19      48.777  45.477  18.042  1.00  0.00           C  
ATOM    175  C   LYS A  19      47.717  46.422  18.635  1.00  0.00           C  
ATOM    176  O   LYS A  19      47.453  46.217  19.813  1.00  0.00           O  
ATOM    177  CB  LYS A  19      48.116  44.253  17.412  1.00  0.00           C  
ATOM    178  CG  LYS A  19      49.052  43.943  16.214  1.00  0.00           C  
ATOM    179  CD  LYS A  19      48.937  42.515  15.666  1.00  0.00           C  
ATOM    180  CE  LYS A  19      47.520  42.393  15.117  1.00  0.00           C  
ATOM    181  NZ  LYS A  19      47.419  41.095  14.506  1.00  0.00           N1+
ATOM    182  H   LYS A  19      49.715  44.128  19.214  1.00  0.00           H  
ATOM    183  HZ1 LYS A  19      46.440  40.890  14.428  1.00  0.00           H  
ATOM    184  HZ2 LYS A  19      47.691  41.154  13.542  1.00  0.00           H  
ATOM    185  HZ3 LYS A  19      47.885  40.348  14.981  1.00  0.00           H  
ATOM    186  N   LEU A  20      47.132  47.239  17.786  1.00  0.00           N  
ATOM    187  CA  LEU A  20      45.991  48.110  18.239  1.00  0.00           C  
ATOM    188  C   LEU A  20      44.623  47.500  17.738  1.00  0.00           C  
ATOM    189  O   LEU A  20      44.025  47.722  16.695  1.00  0.00           O  
ATOM    190  CB  LEU A  20      46.344  49.558  17.868  1.00  0.00           C  
ATOM    191  CG  LEU A  20      47.748  50.065  18.205  1.00  0.00           C  
ATOM    192  CD1 LEU A  20      47.960  51.487  17.682  1.00  0.00           C  
ATOM    193  CD2 LEU A  20      48.063  49.998  19.648  1.00  0.00           C  
ATOM    194  H   LEU A  20      47.289  47.259  16.797  1.00  0.00           H  
ATOM    195  N   LEU A  21      44.026  46.694  18.604  1.00  0.00           N  
ATOM    196  CA  LEU A  21      42.665  46.092  18.426  1.00  0.00           C  
ATOM    197  C   LEU A  21      41.621  46.812  19.266  1.00  0.00           C  
ATOM    198  O   LEU A  21      40.772  47.606  18.793  1.00  0.00           O  
ATOM    199  CB  LEU A  21      42.735  44.565  18.494  1.00  0.00           C  
ATOM    200  CG  LEU A  21      41.509  43.732  18.057  1.00  0.00           C  
ATOM    201  CD1 LEU A  21      41.425  43.824  16.605  1.00  0.00           C  
ATOM    202  CD2 LEU A  21      41.500  42.224  18.448  1.00  0.00           C  
ATOM    203  H   LEU A  21      44.529  46.493  19.446  1.00  0.00           H  
ATOM    204  N   TYR A  22      41.813  46.767  20.551  1.00  0.00           N  
ATOM    205  CA  TYR A  22      40.950  47.295  21.621  1.00  0.00           C  
ATOM    206  C   TYR A  22      41.367  48.716  22.022  1.00  0.00           C  
ATOM    207  O   TYR A  22      42.547  49.156  21.901  1.00  0.00           O  
ATOM    208  CB  TYR A  22      40.895  46.325  22.817  1.00  0.00           C  
ATOM    209  CG  TYR A  22      40.440  44.930  22.445  1.00  0.00           C  
ATOM    210  CD1 TYR A  22      39.064  44.541  22.341  1.00  0.00           C  
ATOM    211  CD2 TYR A  22      41.376  43.860  22.557  1.00  0.00           C  
ATOM    212  CE1 TYR A  22      38.715  43.210  22.294  1.00  0.00           C  
ATOM    213  CE2 TYR A  22      41.057  42.487  22.382  1.00  0.00           C  
ATOM    214  CZ  TYR A  22      39.662  42.192  22.154  1.00  0.00           C  
ATOM    215  OH  TYR A  22      39.297  40.992  21.710  1.00  0.00           O  
ATOM    216  H   TYR A  22      42.720  46.714  20.975  1.00  0.00           H  
ATOM    217  HD1 TYR A  22      38.368  45.378  22.409  1.00  0.00           H  
ATOM    218  HD2 TYR A  22      42.400  44.131  22.830  1.00  0.00           H  
ATOM    219  HE1 TYR A  22      37.747  42.937  22.703  1.00  0.00           H  
ATOM    220  HE2 TYR A  22      41.848  41.731  22.376  1.00  0.00           H  
ATOM    221  HH  TYR A  22      40.059  40.405  21.427  1.00  0.00           H  
ATOM    222  N   SER A  23      40.378  49.507  22.459  1.00  0.00           N  
ATOM    223  CA  SER A  23      40.694  50.948  22.759  1.00  0.00           C  
ATOM    224  C   SER A  23      40.954  51.275  24.244  1.00  0.00           C  
ATOM    225  O   SER A  23      40.283  50.675  25.116  1.00  0.00           O  
ATOM    226  CB  SER A  23      39.492  51.696  22.298  1.00  0.00           C  
ATOM    227  OG  SER A  23      39.731  53.098  22.335  1.00  0.00           O  
ATOM    228  H   SER A  23      39.463  49.188  22.721  1.00  0.00           H  
ATOM    229  HG  SER A  23      39.376  53.526  23.166  1.00  0.00           H  
ATOM    230  N   ARG A  24      41.806  52.293  24.406  1.00  0.00           N  
ATOM    231  CA  ARG A  24      42.249  52.582  25.820  1.00  0.00           C  
ATOM    232  C   ARG A  24      42.311  54.082  26.166  1.00  0.00           C  
ATOM    233  O   ARG A  24      42.900  54.449  27.180  1.00  0.00           O  
ATOM    234  CB  ARG A  24      43.697  51.962  25.859  1.00  0.00           C  
ATOM    235  CG  ARG A  24      44.711  52.751  25.008  1.00  0.00           C  
ATOM    236  CD  ARG A  24      46.033  52.014  25.150  1.00  0.00           C  
ATOM    237  NE  ARG A  24      46.988  52.559  24.136  1.00  0.00           N  
ATOM    238  CZ  ARG A  24      47.987  51.842  23.518  1.00  0.00           C  
ATOM    239  NH1 ARG A  24      48.392  50.675  24.059  1.00  0.00           N1+
ATOM    240  NH2 ARG A  24      48.608  52.304  22.448  1.00  0.00           N  
ATOM    241  H   ARG A  24      42.100  52.908  23.677  1.00  0.00           H  
ATOM    242  HE  ARG A  24      47.008  53.559  24.104  1.00  0.00           H  
ATOM    243 1HH1 ARG A  24      48.090  50.441  24.985  1.00  0.00           H  
ATOM    244 2HH1 ARG A  24      48.898  49.974  23.569  1.00  0.00           H  
ATOM    245 1HH2 ARG A  24      48.276  53.154  22.038  1.00  0.00           H  
ATOM    246 2HH2 ARG A  24      49.332  51.705  22.100  1.00  0.00           H  
ATOM    247  N   LYS A  25      41.388  54.853  25.540  1.00  0.00           N  
ATOM    248  CA  LYS A  25      41.403  56.378  25.637  1.00  0.00           C  
ATOM    249  C   LYS A  25      41.328  57.081  26.985  1.00  0.00           C  
ATOM    250  O   LYS A  25      42.167  57.965  27.241  1.00  0.00           O  
ATOM    251  CB  LYS A  25      40.170  56.789  24.798  1.00  0.00           C  
ATOM    252  CG  LYS A  25      40.169  58.314  24.458  1.00  0.00           C  
ATOM    253  CD  LYS A  25      38.834  58.912  24.215  1.00  0.00           C  
ATOM    254  CE  LYS A  25      37.859  58.835  25.350  1.00  0.00           C  
ATOM    255  NZ  LYS A  25      36.587  59.601  25.123  1.00  0.00           N1+
ATOM    256  H   LYS A  25      40.471  54.504  25.332  1.00  0.00           H  
ATOM    257  HZ1 LYS A  25      36.236  59.862  26.024  1.00  0.00           H  
ATOM    258  HZ2 LYS A  25      36.696  60.366  24.489  1.00  0.00           H  
ATOM    259  HZ3 LYS A  25      35.816  58.998  24.895  1.00  0.00           H  
ATOM    260  N   GLU A  26      40.436  56.577  27.802  1.00  0.00           N  
ATOM    261  CA  GLU A  26      40.342  57.031  29.177  1.00  0.00           C  
ATOM    262  C   GLU A  26      41.453  56.639  30.115  1.00  0.00           C  
ATOM    263  O   GLU A  26      41.732  57.471  30.983  1.00  0.00           O  
ATOM    264  CB  GLU A  26      38.964  56.686  29.753  1.00  0.00           C  
ATOM    265  CG  GLU A  26      37.966  57.726  29.213  1.00  0.00           C  
ATOM    266  CD  GLU A  26      38.144  59.148  29.760  1.00  0.00           C  
ATOM    267  OE1 GLU A  26      38.949  59.859  29.115  1.00  0.00           O  
ATOM    268  OE2 GLU A  26      37.640  59.460  30.887  1.00  0.00           O1-
ATOM    269  H   GLU A  26      39.830  55.852  27.470  1.00  0.00           H  
ATOM    270  N   GLY A  27      41.943  55.366  30.032  1.00  0.00           N  
ATOM    271  CA  GLY A  27      43.163  54.976  30.739  1.00  0.00           C  
ATOM    272  C   GLY A  27      44.483  55.656  30.343  1.00  0.00           C  
ATOM    273  O   GLY A  27      45.071  56.249  31.236  1.00  0.00           O  
ATOM    274  H   GLY A  27      41.503  54.634  29.511  1.00  0.00           H  
ATOM    275  N   GLN A  28      44.603  55.891  29.059  1.00  0.00           N  
ATOM    276  CA  GLN A  28      45.646  56.700  28.473  1.00  0.00           C  
ATOM    277  C   GLN A  28      45.655  58.226  28.723  1.00  0.00           C  
ATOM    278  O   GLN A  28      46.559  58.960  28.266  1.00  0.00           O  
ATOM    279  CB  GLN A  28      45.578  56.395  26.993  1.00  0.00           C  
ATOM    280  CG  GLN A  28      46.817  56.511  26.067  1.00  0.00           C  
ATOM    281  CD  GLN A  28      46.473  56.187  24.644  1.00  0.00           C  
ATOM    282  NE2 GLN A  28      45.556  56.943  24.045  1.00  0.00           N  
ATOM    283  OE1 GLN A  28      46.936  55.221  24.045  1.00  0.00           O  
ATOM    284  H   GLN A  28      43.963  55.477  28.418  1.00  0.00           H  
ATOM    285 1HE2 GLN A  28      45.119  57.713  24.506  1.00  0.00           H  
ATOM    286 2HE2 GLN A  28      45.331  56.934  23.072  1.00  0.00           H  
ATOM    287  N   ARG A  29      44.530  58.771  29.163  1.00  0.00           N  
ATOM    288  CA  ARG A  29      44.276  60.188  29.188  1.00  0.00           C  
ATOM    289  C   ARG A  29      45.281  60.871  30.152  1.00  0.00           C  
ATOM    290  O   ARG A  29      45.425  60.405  31.252  1.00  0.00           O  
ATOM    291  CB  ARG A  29      42.809  60.347  29.517  1.00  0.00           C  
ATOM    292  CG  ARG A  29      42.429  61.812  29.811  1.00  0.00           C  
ATOM    293  CD  ARG A  29      40.973  61.987  30.076  1.00  0.00           C  
ATOM    294  NE  ARG A  29      40.720  63.426  29.781  1.00  0.00           N  
ATOM    295  CZ  ARG A  29      39.691  63.873  29.054  1.00  0.00           C  
ATOM    296  NH1 ARG A  29      38.775  63.065  28.614  1.00  0.00           N1+
ATOM    297  NH2 ARG A  29      39.413  65.178  29.105  1.00  0.00           N  
ATOM    298  H   ARG A  29      43.780  58.142  29.398  1.00  0.00           H  
ATOM    299  HE  ARG A  29      41.373  64.081  30.158  1.00  0.00           H  
ATOM    300 1HH1 ARG A  29      38.783  62.109  28.895  1.00  0.00           H  
ATOM    301 2HH1 ARG A  29      38.083  63.315  27.934  1.00  0.00           H  
ATOM    302 1HH2 ARG A  29      39.970  65.828  29.632  1.00  0.00           H  
ATOM    303 2HH2 ARG A  29      38.589  65.525  28.653  1.00  0.00           H  
ATOM    304  N   GLN A  30      45.896  62.015  29.830  1.00  0.00           N  
ATOM    305  CA  GLN A  30      46.932  62.655  30.753  1.00  0.00           C  
ATOM    306  C   GLN A  30      46.504  62.912  32.220  1.00  0.00           C  
ATOM    307  O   GLN A  30      47.178  62.514  33.186  1.00  0.00           O  
ATOM    308  CB  GLN A  30      47.502  64.052  30.265  1.00  0.00           C  
ATOM    309  CG  GLN A  30      48.499  63.889  29.090  1.00  0.00           C  
ATOM    310  CD  GLN A  30      49.503  62.729  29.117  1.00  0.00           C  
ATOM    311  NE2 GLN A  30      50.406  62.877  30.073  1.00  0.00           N  
ATOM    312  OE1 GLN A  30      49.449  61.775  28.415  1.00  0.00           O  
ATOM    313  H   GLN A  30      45.965  62.264  28.858  1.00  0.00           H  
ATOM    314 1HE2 GLN A  30      50.296  63.572  30.772  1.00  0.00           H  
ATOM    315 2HE2 GLN A  30      51.198  62.265  30.077  1.00  0.00           H  
ATOM    316  N   GLU A  31      45.280  63.425  32.394  1.00  0.00           N  
ATOM    317  CA  GLU A  31      44.558  63.487  33.712  1.00  0.00           C  
ATOM    318  C   GLU A  31      44.256  62.152  34.382  1.00  0.00           C  
ATOM    319  O   GLU A  31      44.043  62.125  35.539  1.00  0.00           O  
ATOM    320  CB  GLU A  31      43.168  64.149  33.632  1.00  0.00           C  
ATOM    321  CG  GLU A  31      43.285  65.413  32.836  1.00  0.00           C  
ATOM    322  CD  GLU A  31      42.778  65.198  31.385  1.00  0.00           C  
ATOM    323  OE1 GLU A  31      41.772  65.840  30.953  1.00  0.00           O  
ATOM    324  OE2 GLU A  31      43.418  64.571  30.552  1.00  0.00           O1-
ATOM    325  H   GLU A  31      44.735  63.693  31.603  1.00  0.00           H  
ATOM    326  N   ASN A  32      44.485  61.053  33.670  1.00  0.00           N  
ATOM    327  CA  ASN A  32      44.155  59.682  34.201  1.00  0.00           C  
ATOM    328  C   ASN A  32      45.245  58.613  34.315  1.00  0.00           C  
ATOM    329  O   ASN A  32      45.137  57.652  35.088  1.00  0.00           O  
ATOM    330  CB  ASN A  32      43.005  59.049  33.372  1.00  0.00           C  
ATOM    331  CG  ASN A  32      41.622  59.749  33.546  1.00  0.00           C  
ATOM    332  ND2 ASN A  32      40.685  59.308  32.741  1.00  0.00           N  
ATOM    333  OD1 ASN A  32      41.310  60.608  34.340  1.00  0.00           O  
ATOM    334  H   ASN A  32      44.720  61.183  32.712  1.00  0.00           H  
ATOM    335 1HD2 ASN A  32      40.880  58.499  32.182  1.00  0.00           H  
ATOM    336 2HD2 ASN A  32      39.845  59.839  32.573  1.00  0.00           H  
ATOM    337  N   LYS A  33      46.335  58.848  33.564  1.00  0.00           N  
ATOM    338  CA  LYS A  33      47.712  58.197  33.662  1.00  0.00           C  
ATOM    339  C   LYS A  33      48.352  58.201  35.032  1.00  0.00           C  
ATOM    340  O   LYS A  33      48.885  57.172  35.464  1.00  0.00           O  
ATOM    341  CB  LYS A  33      48.679  58.864  32.726  1.00  0.00           C  
ATOM    342  CG  LYS A  33      48.643  58.420  31.290  1.00  0.00           C  
ATOM    343  CD  LYS A  33      49.523  59.171  30.283  1.00  0.00           C  
ATOM    344  CE  LYS A  33      49.523  58.459  28.915  1.00  0.00           C  
ATOM    345  NZ  LYS A  33      50.073  59.332  27.950  1.00  0.00           N1+
ATOM    346  H   LYS A  33      46.164  59.399  32.741  1.00  0.00           H  
ATOM    347  HZ1 LYS A  33      49.666  59.290  27.032  1.00  0.00           H  
ATOM    348  HZ2 LYS A  33      49.868  60.261  28.249  1.00  0.00           H  
ATOM    349  HZ3 LYS A  33      51.057  59.235  27.777  1.00  0.00           H  
ATOM    350  N   ASN A  34      47.992  59.221  35.814  1.00  0.00           N  
ATOM    351  CA  ASN A  34      48.295  59.377  37.246  1.00  0.00           C  
ATOM    352  C   ASN A  34      47.371  58.653  38.296  1.00  0.00           C  
ATOM    353  O   ASN A  34      47.799  58.167  39.381  1.00  0.00           O  
ATOM    354  CB  ASN A  34      48.396  60.764  37.585  1.00  0.00           C  
ATOM    355  CG  ASN A  34      47.367  61.700  37.021  1.00  0.00           C  
ATOM    356  ND2 ASN A  34      46.535  62.252  37.849  1.00  0.00           N  
ATOM    357  OD1 ASN A  34      47.334  61.921  35.829  1.00  0.00           O  
ATOM    358  H   ASN A  34      47.451  59.921  35.366  1.00  0.00           H  
ATOM    359 1HD2 ASN A  34      46.620  62.017  38.815  1.00  0.00           H  
ATOM    360 2HD2 ASN A  34      45.887  62.917  37.483  1.00  0.00           H  
ATOM    361  N   LYS A  35      46.118  58.532  37.886  1.00  0.00           N  
ATOM    362  CA  LYS A  35      45.139  57.653  38.564  1.00  0.00           C  
ATOM    363  C   LYS A  35      45.472  56.109  38.560  1.00  0.00           C  
ATOM    364  O   LYS A  35      44.872  55.322  39.292  1.00  0.00           O  
ATOM    365  CB  LYS A  35      43.688  57.872  38.028  1.00  0.00           C  
ATOM    366  CG  LYS A  35      43.418  59.305  38.427  1.00  0.00           C  
ATOM    367  CD  LYS A  35      42.155  59.837  37.756  1.00  0.00           C  
ATOM    368  CE  LYS A  35      41.978  61.347  38.099  1.00  0.00           C  
ATOM    369  NZ  LYS A  35      40.856  61.841  37.360  1.00  0.00           N1+
ATOM    370  H   LYS A  35      45.867  58.713  36.943  1.00  0.00           H  
ATOM    371  HZ1 LYS A  35      40.003  61.330  37.462  1.00  0.00           H  
ATOM    372  HZ2 LYS A  35      40.741  62.824  37.553  1.00  0.00           H  
ATOM    373  HZ3 LYS A  35      41.126  61.775  36.401  1.00  0.00           H  
ATOM    374  N   ASN A  36      46.091  55.796  37.448  1.00  0.00           N  
ATOM    375  CA  ASN A  36      46.770  54.454  37.210  1.00  0.00           C  
ATOM    376  C   ASN A  36      47.963  54.213  38.024  1.00  0.00           C  
ATOM    377  O   ASN A  36      48.955  54.938  37.998  1.00  0.00           O  
ATOM    378  CB  ASN A  36      46.961  54.317  35.689  1.00  0.00           C  
ATOM    379  CG  ASN A  36      45.616  54.422  34.865  1.00  0.00           C  
ATOM    380  ND2 ASN A  36      45.514  54.946  33.645  1.00  0.00           N  
ATOM    381  OD1 ASN A  36      44.579  54.016  35.311  1.00  0.00           O  
ATOM    382  H   ASN A  36      45.967  56.306  36.600  1.00  0.00           H  
ATOM    383 1HD2 ASN A  36      46.306  55.409  33.241  1.00  0.00           H  
ATOM    384 2HD2 ASN A  36      44.696  54.923  33.065  1.00  0.00           H  
ATOM    385  N   ARG A  37      47.846  53.204  38.854  1.00  0.00           N  
ATOM    386  CA  ARG A  37      48.924  52.746  39.799  1.00  0.00           C  
ATOM    387  C   ARG A  37      50.196  52.218  39.108  1.00  0.00           C  
ATOM    388  O   ARG A  37      51.303  52.319  39.628  1.00  0.00           O  
ATOM    389  CB  ARG A  37      48.488  51.625  40.767  1.00  0.00           C  
ATOM    390  CG  ARG A  37      49.309  51.837  42.100  1.00  0.00           C  
ATOM    391  CD  ARG A  37      49.314  50.648  43.032  1.00  0.00           C  
ATOM    392  NE  ARG A  37      50.239  50.837  44.108  1.00  0.00           N  
ATOM    393  CZ  ARG A  37      49.874  51.095  45.370  1.00  0.00           C  
ATOM    394  NH1 ARG A  37      48.543  51.264  45.677  1.00  0.00           N1+
ATOM    395  NH2 ARG A  37      50.766  51.389  46.276  1.00  0.00           N  
ATOM    396  H   ARG A  37      47.034  52.651  39.029  1.00  0.00           H  
ATOM    397  HE  ARG A  37      51.202  50.781  43.833  1.00  0.00           H  
ATOM    398 1HH1 ARG A  37      47.864  50.955  45.019  1.00  0.00           H  
ATOM    399 2HH1 ARG A  37      48.203  51.765  46.477  1.00  0.00           H  
ATOM    400 1HH2 ARG A  37      51.723  51.500  46.007  1.00  0.00           H  
ATOM    401 2HH2 ARG A  37      50.520  51.395  47.246  1.00  0.00           H  
ATOM    402  N   TYR A  38      49.986  51.502  38.016  1.00  0.00           N  
ATOM    403  CA  TYR A  38      51.137  51.039  37.229  1.00  0.00           C  
ATOM    404  C   TYR A  38      50.821  51.393  35.742  1.00  0.00           C  
ATOM    405  O   TYR A  38      50.359  50.595  34.977  1.00  0.00           O  
ATOM    406  CB  TYR A  38      51.338  49.547  37.476  1.00  0.00           C  
ATOM    407  CG  TYR A  38      52.663  49.259  38.149  1.00  0.00           C  
ATOM    408  CD1 TYR A  38      53.872  49.553  37.586  1.00  0.00           C  
ATOM    409  CD2 TYR A  38      52.692  49.024  39.533  1.00  0.00           C  
ATOM    410  CE1 TYR A  38      55.006  49.661  38.314  1.00  0.00           C  
ATOM    411  CE2 TYR A  38      53.817  49.242  40.321  1.00  0.00           C  
ATOM    412  CZ  TYR A  38      54.998  49.646  39.685  1.00  0.00           C  
ATOM    413  OH  TYR A  38      56.030  50.059  40.440  1.00  0.00           O  
ATOM    414  H   TYR A  38      49.094  51.460  37.566  1.00  0.00           H  
ATOM    415  HD1 TYR A  38      53.827  49.720  36.505  1.00  0.00           H  
ATOM    416  HD2 TYR A  38      51.728  49.008  40.042  1.00  0.00           H  
ATOM    417  HE1 TYR A  38      55.919  49.674  37.704  1.00  0.00           H  
ATOM    418  HE2 TYR A  38      53.700  49.431  41.386  1.00  0.00           H  
ATOM    419  HH  TYR A  38      55.702  50.131  41.388  1.00  0.00           H  
ATOM    420  N   LYS A  39      51.600  52.293  35.299  1.00  0.00           N  
ATOM    421  CA  LYS A  39      51.336  52.966  33.974  1.00  0.00           C  
ATOM    422  C   LYS A  39      51.694  52.233  32.695  1.00  0.00           C  
ATOM    423  O   LYS A  39      51.243  52.644  31.591  1.00  0.00           O  
ATOM    424  CB  LYS A  39      52.172  54.223  33.936  1.00  0.00           C  
ATOM    425  CG  LYS A  39      51.582  55.305  34.853  1.00  0.00           C  
ATOM    426  CD  LYS A  39      52.478  56.557  34.891  1.00  0.00           C  
ATOM    427  CE  LYS A  39      51.999  57.611  35.883  1.00  0.00           C  
ATOM    428  NZ  LYS A  39      52.961  58.711  35.919  1.00  0.00           N1+
ATOM    429  H   LYS A  39      52.500  52.367  35.722  1.00  0.00           H  
ATOM    430  HZ1 LYS A  39      53.896  58.411  35.728  1.00  0.00           H  
ATOM    431  HZ2 LYS A  39      52.702  59.437  35.283  1.00  0.00           H  
ATOM    432  HZ3 LYS A  39      52.950  59.068  36.855  1.00  0.00           H  
ATOM    433  N   ASN A  40      52.674  51.344  32.768  1.00  0.00           N  
ATOM    434  CA  ASN A  40      52.913  50.467  31.541  1.00  0.00           C  
ATOM    435  C   ASN A  40      51.696  49.641  31.124  1.00  0.00           C  
ATOM    436  O   ASN A  40      51.612  49.269  29.947  1.00  0.00           O  
ATOM    437  CB  ASN A  40      54.198  49.690  31.751  1.00  0.00           C  
ATOM    438  CG  ASN A  40      54.258  48.769  32.907  1.00  0.00           C  
ATOM    439  ND2 ASN A  40      54.601  47.598  32.584  1.00  0.00           N  
ATOM    440  OD1 ASN A  40      54.107  49.142  34.068  1.00  0.00           O  
ATOM    441  H   ASN A  40      53.306  51.141  33.522  1.00  0.00           H  
ATOM    442 1HD2 ASN A  40      54.713  47.332  31.634  1.00  0.00           H  
ATOM    443 2HD2 ASN A  40      55.024  47.020  33.283  1.00  0.00           H  
ATOM    444  N   ILE A  41      50.769  49.355  32.014  1.00  0.00           N  
ATOM    445  CA  ILE A  41      49.580  48.567  31.563  1.00  0.00           C  
ATOM    446  C   ILE A  41      48.286  49.456  31.554  1.00  0.00           C  
ATOM    447  O   ILE A  41      47.517  49.481  32.545  1.00  0.00           O  
ATOM    448  CB  ILE A  41      49.281  47.304  32.399  1.00  0.00           C  
ATOM    449  CG1 ILE A  41      49.269  47.259  33.915  1.00  0.00           C  
ATOM    450  CG2 ILE A  41      49.759  46.063  31.560  1.00  0.00           C  
ATOM    451  CD  ILE A  41      50.678  47.355  34.515  1.00  0.00           C  
ATOM    452  H   ILE A  41      50.730  49.546  32.998  1.00  0.00           H  
ATOM    453  N   LEU A  42      47.986  50.075  30.390  1.00  0.00           N  
ATOM    454  CA  LEU A  42      46.873  51.020  30.311  1.00  0.00           C  
ATOM    455  C   LEU A  42      45.496  50.410  29.759  1.00  0.00           C  
ATOM    456  O   LEU A  42      45.389  50.215  28.542  1.00  0.00           O  
ATOM    457  CB  LEU A  42      47.247  52.186  29.439  1.00  0.00           C  
ATOM    458  CG  LEU A  42      48.178  53.119  30.160  1.00  0.00           C  
ATOM    459  CD1 LEU A  42      48.400  54.356  29.367  1.00  0.00           C  
ATOM    460  CD2 LEU A  42      47.578  53.437  31.515  1.00  0.00           C  
ATOM    461  H   LEU A  42      48.386  49.742  29.543  1.00  0.00           H  
ATOM    462  N   PRO A  43      44.465  50.297  30.570  1.00  0.00           N  
ATOM    463  CA  PRO A  43      43.475  49.246  30.296  1.00  0.00           C  
ATOM    464  C   PRO A  43      42.197  49.725  29.586  1.00  0.00           C  
ATOM    465  O   PRO A  43      41.967  50.909  29.431  1.00  0.00           O  
ATOM    466  CB  PRO A  43      43.129  48.687  31.563  1.00  0.00           C  
ATOM    467  CG  PRO A  43      43.301  49.866  32.534  1.00  0.00           C  
ATOM    468  CD  PRO A  43      44.321  50.880  31.861  1.00  0.00           C  
ATOM    469  N   PHE A  44      41.515  48.778  29.035  1.00  0.00           N  
ATOM    470  CA  PHE A  44      40.414  48.927  28.029  1.00  0.00           C  
ATOM    471  C   PHE A  44      39.170  49.805  28.238  1.00  0.00           C  
ATOM    472  O   PHE A  44      38.850  49.996  29.372  1.00  0.00           O  
ATOM    473  CB  PHE A  44      40.062  47.485  27.580  1.00  0.00           C  
ATOM    474  CG  PHE A  44      41.089  46.794  26.709  1.00  0.00           C  
ATOM    475  CD1 PHE A  44      42.061  47.477  26.033  1.00  0.00           C  
ATOM    476  CD2 PHE A  44      41.193  45.364  26.841  1.00  0.00           C  
ATOM    477  CE1 PHE A  44      43.040  46.847  25.344  1.00  0.00           C  
ATOM    478  CE2 PHE A  44      42.268  44.752  26.220  1.00  0.00           C  
ATOM    479  CZ  PHE A  44      43.185  45.488  25.488  1.00  0.00           C  
ATOM    480  H   PHE A  44      41.824  47.841  29.207  1.00  0.00           H  
ATOM    481  HD1 PHE A  44      41.956  48.533  25.818  1.00  0.00           H  
ATOM    482  HD2 PHE A  44      40.630  44.766  27.569  1.00  0.00           H  
ATOM    483  HE1 PHE A  44      43.509  47.329  24.492  1.00  0.00           H  
ATOM    484  HE2 PHE A  44      42.346  43.667  26.157  1.00  0.00           H  
ATOM    485  HZ  PHE A  44      44.109  44.999  25.173  1.00  0.00           H  
ATOM    486  N   ASP A  45      38.736  50.494  27.200  1.00  0.00           N  
ATOM    487  CA  ASP A  45      37.527  51.333  27.238  1.00  0.00           C  
ATOM    488  C   ASP A  45      36.196  50.568  27.284  1.00  0.00           C  
ATOM    489  O   ASP A  45      35.339  51.058  27.998  1.00  0.00           O  
ATOM    490  CB  ASP A  45      37.457  52.158  25.966  1.00  0.00           C  
ATOM    491  CG  ASP A  45      38.459  53.398  25.890  1.00  0.00           C  
ATOM    492  OD1 ASP A  45      38.875  53.889  27.013  1.00  0.00           O  
ATOM    493  OD2 ASP A  45      38.733  53.982  24.815  1.00  0.00           O1-
ATOM    494  H   ASP A  45      39.258  50.639  26.353  1.00  0.00           H  
ATOM    495  N   HIS A  46      36.123  49.510  26.533  1.00  0.00           N  
ATOM    496  CA  HIS A  46      34.844  48.777  26.471  1.00  0.00           C  
ATOM    497  C   HIS A  46      34.395  48.002  27.758  1.00  0.00           C  
ATOM    498  O   HIS A  46      33.197  47.887  28.054  1.00  0.00           O  
ATOM    499  CB  HIS A  46      34.875  47.739  25.301  1.00  0.00           C  
ATOM    500  CG  HIS A  46      35.917  46.621  25.485  1.00  0.00           C  
ATOM    501  CD2 HIS A  46      35.606  45.366  25.269  1.00  0.00           C  
ATOM    502  ND1 HIS A  46      37.273  46.722  25.607  1.00  0.00           N  
ATOM    503  CE1 HIS A  46      37.727  45.515  25.421  1.00  0.00           C  
ATOM    504  NE2 HIS A  46      36.726  44.665  25.152  1.00  0.00           N  
ATOM    505  H   HIS A  46      36.927  49.157  26.062  1.00  0.00           H  
ATOM    506  HD2 HIS A  46      34.564  45.039  25.292  1.00  0.00           H  
ATOM    507  HE1 HIS A  46      38.735  45.209  25.679  1.00  0.00           H  
ATOM    508  HE2 HIS A  46      36.815  43.669  25.181  1.00  0.00           H  
ATOM    509  N   THR A  47      35.330  47.911  28.726  1.00  0.00           N  
ATOM    510  CA  THR A  47      35.113  47.070  29.972  1.00  0.00           C  
ATOM    511  C   THR A  47      35.111  47.773  31.339  1.00  0.00           C  
ATOM    512  O   THR A  47      34.691  47.114  32.328  1.00  0.00           O  
ATOM    513  CB  THR A  47      36.044  45.882  30.049  1.00  0.00           C  
ATOM    514  CG2 THR A  47      35.761  44.952  28.827  1.00  0.00           C  
ATOM    515  OG1 THR A  47      37.389  46.337  30.038  1.00  0.00           O  
ATOM    516  H   THR A  47      36.295  48.083  28.532  1.00  0.00           H  
ATOM    517  HG1 THR A  47      37.972  45.528  29.972  1.00  0.00           H  
ATOM    518  N   ARG A  48      35.355  49.024  31.329  1.00  0.00           N  
ATOM    519  CA  ARG A  48      35.518  49.875  32.510  1.00  0.00           C  
ATOM    520  C   ARG A  48      34.267  50.144  33.309  1.00  0.00           C  
ATOM    521  O   ARG A  48      33.348  50.741  32.730  1.00  0.00           O  
ATOM    522  CB  ARG A  48      36.347  51.199  32.220  1.00  0.00           C  
ATOM    523  CG  ARG A  48      35.814  52.041  31.013  1.00  0.00           C  
ATOM    524  CD  ARG A  48      36.729  53.211  30.778  1.00  0.00           C  
ATOM    525  NE  ARG A  48      36.432  54.195  31.854  1.00  0.00           N  
ATOM    526  CZ  ARG A  48      35.842  55.406  31.655  1.00  0.00           C  
ATOM    527  NH1 ARG A  48      35.435  55.891  30.455  1.00  0.00           N1+
ATOM    528  NH2 ARG A  48      35.571  56.181  32.686  1.00  0.00           N  
ATOM    529  H   ARG A  48      35.374  49.502  30.446  1.00  0.00           H  
ATOM    530  HE  ARG A  48      36.621  53.826  32.765  1.00  0.00           H  
ATOM    531 1HH1 ARG A  48      35.641  55.555  29.533  1.00  0.00           H  
ATOM    532 2HH1 ARG A  48      34.665  56.526  30.470  1.00  0.00           H  
ATOM    533 1HH2 ARG A  48      35.575  55.766  33.597  1.00  0.00           H  
ATOM    534 2HH2 ARG A  48      35.375  57.148  32.536  1.00  0.00           H  
ATOM    535  N   VAL A  49      34.436  50.150  34.646  1.00  0.00           N  
ATOM    536  CA  VAL A  49      33.393  50.581  35.615  1.00  0.00           C  
ATOM    537  C   VAL A  49      33.501  52.123  35.717  1.00  0.00           C  
ATOM    538  O   VAL A  49      34.599  52.622  35.777  1.00  0.00           O  
ATOM    539  CB  VAL A  49      33.514  49.881  36.951  1.00  0.00           C  
ATOM    540  CG1 VAL A  49      32.195  50.106  37.742  1.00  0.00           C  
ATOM    541  CG2 VAL A  49      33.644  48.355  36.665  1.00  0.00           C  
ATOM    542  H   VAL A  49      35.142  49.586  35.079  1.00  0.00           H  
ATOM    543  N   VAL A  50      32.386  52.820  35.625  1.00  0.00           N  
ATOM    544  CA  VAL A  50      32.261  54.260  35.772  1.00  0.00           C  
ATOM    545  C   VAL A  50      31.673  54.674  37.080  1.00  0.00           C  
ATOM    546  O   VAL A  50      30.703  54.052  37.531  1.00  0.00           O  
ATOM    547  CB  VAL A  50      31.623  54.866  34.505  1.00  0.00           C  
ATOM    548  CG1 VAL A  50      31.355  56.429  34.556  1.00  0.00           C  
ATOM    549  CG2 VAL A  50      32.624  54.593  33.369  1.00  0.00           C  
ATOM    550  H   VAL A  50      31.543  52.382  35.318  1.00  0.00           H  
ATOM    551  N   LEU A  51      32.214  55.767  37.668  1.00  0.00           N  
ATOM    552  CA  LEU A  51      31.632  56.242  38.900  1.00  0.00           C  
ATOM    553  C   LEU A  51      30.602  57.427  38.738  1.00  0.00           C  
ATOM    554  O   LEU A  51      30.987  58.473  38.353  1.00  0.00           O  
ATOM    555  CB  LEU A  51      32.780  56.696  39.819  1.00  0.00           C  
ATOM    556  CG  LEU A  51      32.357  57.258  41.190  1.00  0.00           C  
ATOM    557  CD1 LEU A  51      32.315  56.211  42.235  1.00  0.00           C  
ATOM    558  CD2 LEU A  51      33.486  58.202  41.598  1.00  0.00           C  
ATOM    559  H   LEU A  51      32.847  56.305  37.097  1.00  0.00           H  
ATOM    560  N   HIS A  52      29.296  57.135  38.934  1.00  0.00           N  
ATOM    561  CA  HIS A  52      28.118  58.068  38.831  1.00  0.00           C  
ATOM    562  C   HIS A  52      28.048  59.250  39.711  1.00  0.00           C  
ATOM    563  O   HIS A  52      28.666  59.133  40.781  1.00  0.00           O  
ATOM    564  CB  HIS A  52      26.835  57.291  38.868  1.00  0.00           C  
ATOM    565  CG  HIS A  52      26.830  56.567  37.521  1.00  0.00           C  
ATOM    566  CD2 HIS A  52      27.008  55.270  37.377  1.00  0.00           C  
ATOM    567  ND1 HIS A  52      26.384  56.999  36.333  1.00  0.00           N  
ATOM    568  CE1 HIS A  52      26.167  55.883  35.522  1.00  0.00           C  
ATOM    569  NE2 HIS A  52      26.706  54.895  36.176  1.00  0.00           N  
ATOM    570  H   HIS A  52      29.094  56.287  39.430  1.00  0.00           H  
ATOM    571  HD2 HIS A  52      27.613  54.694  38.090  1.00  0.00           H  
ATOM    572  HE1 HIS A  52      25.649  55.813  34.560  1.00  0.00           H  
ATOM    573  HE2 HIS A  52      26.742  53.971  35.775  1.00  0.00           H  
ATOM    574  N   ASP A  53      27.493  60.348  39.270  1.00  0.00           N  
ATOM    575  CA  ASP A  53      27.476  61.651  39.998  1.00  0.00           C  
ATOM    576  C   ASP A  53      28.954  62.181  40.260  1.00  0.00           C  
ATOM    577  O   ASP A  53      29.544  62.768  39.326  1.00  0.00           O  
ATOM    578  CB  ASP A  53      26.662  61.637  41.287  1.00  0.00           C  
ATOM    579  CG  ASP A  53      26.652  62.878  42.150  1.00  0.00           C  
ATOM    580  OD1 ASP A  53      26.433  62.723  43.334  1.00  0.00           O  
ATOM    581  OD2 ASP A  53      26.545  64.010  41.606  1.00  0.00           O1-
ATOM    582  H   ASP A  53      27.059  60.352  38.372  1.00  0.00           H  
ATOM    583  N   GLY A  54      29.595  61.778  41.399  1.00  0.00           N  
ATOM    584  CA  GLY A  54      30.970  62.055  41.726  1.00  0.00           C  
ATOM    585  C   GLY A  54      31.318  63.470  42.236  1.00  0.00           C  
ATOM    586  O   GLY A  54      30.433  64.287  42.589  1.00  0.00           O  
ATOM    587  H   GLY A  54      29.139  61.047  41.909  1.00  0.00           H  
ATOM    588  N   ASP A  55      32.651  63.607  42.362  1.00  0.00           N  
ATOM    589  CA  ASP A  55      33.332  64.885  42.706  1.00  0.00           C  
ATOM    590  C   ASP A  55      33.004  66.069  41.732  1.00  0.00           C  
ATOM    591  O   ASP A  55      33.433  66.026  40.605  1.00  0.00           O  
ATOM    592  CB  ASP A  55      34.831  64.769  42.774  1.00  0.00           C  
ATOM    593  CG  ASP A  55      35.559  66.029  43.390  1.00  0.00           C  
ATOM    594  OD1 ASP A  55      34.873  66.823  44.070  1.00  0.00           O  
ATOM    595  OD2 ASP A  55      36.598  66.431  42.812  1.00  0.00           O1-
ATOM    596  H   ASP A  55      33.128  62.738  42.255  1.00  0.00           H  
ATOM    597  N   PRO A  56      32.332  67.106  42.289  1.00  0.00           N  
ATOM    598  CA  PRO A  56      32.156  68.391  41.598  1.00  0.00           C  
ATOM    599  C   PRO A  56      33.459  69.167  41.446  1.00  0.00           C  
ATOM    600  O   PRO A  56      33.411  70.103  40.623  1.00  0.00           O  
ATOM    601  CB  PRO A  56      31.150  69.188  42.410  1.00  0.00           C  
ATOM    602  CG  PRO A  56      30.647  68.123  43.402  1.00  0.00           C  
ATOM    603  CD  PRO A  56      31.797  67.163  43.672  1.00  0.00           C  
ATOM    604  N   ASN A  57      34.553  68.915  42.065  1.00  0.00           N  
ATOM    605  CA  ASN A  57      35.804  69.630  41.700  1.00  0.00           C  
ATOM    606  C   ASN A  57      36.724  69.180  40.563  1.00  0.00           C  
ATOM    607  O   ASN A  57      37.138  70.063  39.777  1.00  0.00           O  
ATOM    608  CB  ASN A  57      36.681  69.825  42.902  1.00  0.00           C  
ATOM    609  CG  ASN A  57      36.241  70.985  43.796  1.00  0.00           C  
ATOM    610  ND2 ASN A  57      36.773  72.157  43.584  1.00  0.00           N  
ATOM    611  OD1 ASN A  57      35.213  70.861  44.453  1.00  0.00           O  
ATOM    612  H   ASN A  57      34.705  68.218  42.775  1.00  0.00           H  
ATOM    613 1HD2 ASN A  57      37.498  72.278  42.911  1.00  0.00           H  
ATOM    614 2HD2 ASN A  57      36.415  72.956  44.068  1.00  0.00           H  
ATOM    615  N   GLU A  58      36.869  67.865  40.372  1.00  0.00           N  
ATOM    616  CA  GLU A  58      37.553  67.361  39.163  1.00  0.00           C  
ATOM    617  C   GLU A  58      36.547  67.160  38.026  1.00  0.00           C  
ATOM    618  O   GLU A  58      35.526  66.624  38.243  1.00  0.00           O  
ATOM    619  CB  GLU A  58      38.284  66.008  39.293  1.00  0.00           C  
ATOM    620  CG  GLU A  58      39.797  66.123  39.246  1.00  0.00           C  
ATOM    621  CD  GLU A  58      40.419  64.845  38.717  1.00  0.00           C  
ATOM    622  OE1 GLU A  58      40.862  64.026  39.539  1.00  0.00           O  
ATOM    623  OE2 GLU A  58      40.464  64.751  37.472  1.00  0.00           O1-
ATOM    624  H   GLU A  58      36.408  67.162  40.913  1.00  0.00           H  
ATOM    625  N   PRO A  59      36.904  67.523  36.808  1.00  0.00           N  
ATOM    626  CA  PRO A  59      36.232  67.192  35.527  1.00  0.00           C  
ATOM    627  C   PRO A  59      36.162  65.676  35.311  1.00  0.00           C  
ATOM    628  O   PRO A  59      35.192  65.056  35.676  1.00  0.00           O  
ATOM    629  CB  PRO A  59      37.182  67.810  34.520  1.00  0.00           C  
ATOM    630  CG  PRO A  59      37.635  69.140  35.148  1.00  0.00           C  
ATOM    631  CD  PRO A  59      37.833  68.669  36.563  1.00  0.00           C  
ATOM    632  N   VAL A  60      37.256  64.988  35.066  1.00  0.00           N  
ATOM    633  CA  VAL A  60      37.358  63.545  34.915  1.00  0.00           C  
ATOM    634  C   VAL A  60      37.414  62.699  36.219  1.00  0.00           C  
ATOM    635  O   VAL A  60      38.381  61.998  36.468  1.00  0.00           O  
ATOM    636  CB  VAL A  60      38.271  62.946  33.812  1.00  0.00           C  
ATOM    637  CG1 VAL A  60      37.419  63.271  32.566  1.00  0.00           C  
ATOM    638  CG2 VAL A  60      39.604  63.662  33.744  1.00  0.00           C  
ATOM    639  H   VAL A  60      38.173  65.396  35.071  1.00  0.00           H  
ATOM    640  N   SER A  61      36.367  62.871  37.035  1.00  0.00           N  
ATOM    641  CA  SER A  61      36.230  62.248  38.368  1.00  0.00           C  
ATOM    642  C   SER A  61      35.191  61.061  38.350  1.00  0.00           C  
ATOM    643  O   SER A  61      34.884  60.439  39.385  1.00  0.00           O  
ATOM    644  CB  SER A  61      35.715  63.297  39.382  1.00  0.00           C  
ATOM    645  OG  SER A  61      34.586  63.904  38.822  1.00  0.00           O  
ATOM    646  H   SER A  61      35.741  63.642  36.923  1.00  0.00           H  
ATOM    647  HG  SER A  61      34.636  64.863  39.115  1.00  0.00           H  
ATOM    648  N   ASP A  62      34.680  60.856  37.140  1.00  0.00           N  
ATOM    649  CA  ASP A  62      33.840  59.722  36.731  1.00  0.00           C  
ATOM    650  C   ASP A  62      34.599  58.390  36.500  1.00  0.00           C  
ATOM    651  O   ASP A  62      33.994  57.320  36.554  1.00  0.00           O  
ATOM    652  CB  ASP A  62      32.797  60.070  35.685  1.00  0.00           C  
ATOM    653  CG  ASP A  62      33.498  60.553  34.387  1.00  0.00           C  
ATOM    654  OD1 ASP A  62      34.589  61.083  34.382  1.00  0.00           O  
ATOM    655  OD2 ASP A  62      32.828  60.404  33.298  1.00  0.00           O1-
ATOM    656  H   ASP A  62      34.818  61.439  36.337  1.00  0.00           H  
ATOM    657  N   TYR A  63      35.877  58.479  36.084  1.00  0.00           N  
ATOM    658  CA  TYR A  63      36.829  57.366  35.868  1.00  0.00           C  
ATOM    659  C   TYR A  63      37.258  56.602  37.161  1.00  0.00           C  
ATOM    660  O   TYR A  63      37.419  57.215  38.181  1.00  0.00           O  
ATOM    661  CB  TYR A  63      37.966  57.948  35.081  1.00  0.00           C  
ATOM    662  CG  TYR A  63      39.151  57.060  34.750  1.00  0.00           C  
ATOM    663  CD1 TYR A  63      39.150  56.425  33.508  1.00  0.00           C  
ATOM    664  CD2 TYR A  63      40.303  56.952  35.586  1.00  0.00           C  
ATOM    665  CE1 TYR A  63      40.194  55.576  33.244  1.00  0.00           C  
ATOM    666  CE2 TYR A  63      41.333  56.066  35.308  1.00  0.00           C  
ATOM    667  CZ  TYR A  63      41.249  55.311  34.110  1.00  0.00           C  
ATOM    668  OH  TYR A  63      41.939  54.136  33.927  1.00  0.00           O  
ATOM    669  H   TYR A  63      36.185  59.324  35.638  1.00  0.00           H  
ATOM    670  HD1 TYR A  63      38.418  56.586  32.714  1.00  0.00           H  
ATOM    671  HD2 TYR A  63      40.336  57.642  36.430  1.00  0.00           H  
ATOM    672  HE1 TYR A  63      40.314  55.212  32.226  1.00  0.00           H  
ATOM    673  HE2 TYR A  63      42.065  55.864  36.093  1.00  0.00           H  
ATOM    674  HH  TYR A  63      42.771  54.136  34.496  1.00  0.00           H  
ATOM    675  N   ILE A  64      37.394  55.293  37.028  1.00  0.00           N  
ATOM    676  CA  ILE A  64      37.982  54.433  38.105  1.00  0.00           C  
ATOM    677  C   ILE A  64      38.689  53.223  37.530  1.00  0.00           C  
ATOM    678  O   ILE A  64      38.084  52.757  36.585  1.00  0.00           O  
ATOM    679  CB  ILE A  64      36.992  54.198  39.286  1.00  0.00           C  
ATOM    680  CG1 ILE A  64      37.654  53.647  40.557  1.00  0.00           C  
ATOM    681  CG2 ILE A  64      35.906  53.142  38.849  1.00  0.00           C  
ATOM    682  CD  ILE A  64      38.349  54.804  41.226  1.00  0.00           C  
ATOM    683  H   ILE A  64      37.110  54.731  36.255  1.00  0.00           H  
ATOM    684  N   ASN A  65      39.994  53.120  37.797  1.00  0.00           N  
ATOM    685  CA  ASN A  65      40.695  51.950  37.243  1.00  0.00           C  
ATOM    686  C   ASN A  65      40.159  50.587  37.803  1.00  0.00           C  
ATOM    687  O   ASN A  65      40.360  50.340  39.018  1.00  0.00           O  
ATOM    688  CB  ASN A  65      42.189  52.084  37.477  1.00  0.00           C  
ATOM    689  CG  ASN A  65      42.924  50.940  36.745  1.00  0.00           C  
ATOM    690  ND2 ASN A  65      43.947  51.361  36.058  1.00  0.00           N  
ATOM    691  OD1 ASN A  65      42.983  49.852  37.055  1.00  0.00           O  
ATOM    692  H   ASN A  65      40.572  53.708  38.357  1.00  0.00           H  
ATOM    693 1HD2 ASN A  65      44.143  52.330  35.905  1.00  0.00           H  
ATOM    694 2HD2 ASN A  65      44.501  50.728  35.513  1.00  0.00           H  
ATOM    695  N   ALA A  66      39.191  50.038  37.006  1.00  0.00           N  
ATOM    696  CA  ALA A  66      38.459  48.770  37.232  1.00  0.00           C  
ATOM    697  C   ALA A  66      37.675  48.273  36.007  1.00  0.00           C  
ATOM    698  O   ALA A  66      36.741  48.916  35.507  1.00  0.00           O  
ATOM    699  CB  ALA A  66      37.437  48.950  38.333  1.00  0.00           C  
ATOM    700  H   ALA A  66      38.880  50.501  36.179  1.00  0.00           H  
ATOM    701  N   ASN A  67      37.965  47.005  35.658  1.00  0.00           N  
ATOM    702  CA  ASN A  67      37.397  46.318  34.501  1.00  0.00           C  
ATOM    703  C   ASN A  67      36.552  45.078  34.815  1.00  0.00           C  
ATOM    704  O   ASN A  67      36.869  44.138  35.545  1.00  0.00           O  
ATOM    705  CB  ASN A  67      38.607  45.984  33.572  1.00  0.00           C  
ATOM    706  CG  ASN A  67      39.340  47.265  33.089  1.00  0.00           C  
ATOM    707  ND2 ASN A  67      39.028  47.518  31.891  1.00  0.00           N  
ATOM    708  OD1 ASN A  67      40.371  47.696  33.632  1.00  0.00           O  
ATOM    709  H   ASN A  67      38.694  46.579  36.190  1.00  0.00           H  
ATOM    710 1HD2 ASN A  67      38.343  46.991  31.391  1.00  0.00           H  
ATOM    711 2HD2 ASN A  67      39.220  48.432  31.532  1.00  0.00           H  
ATOM    712  N   ILE A  68      35.454  45.026  34.065  1.00  0.00           N  
ATOM    713  CA  ILE A  68      34.567  43.833  34.188  1.00  0.00           C  
ATOM    714  C   ILE A  68      35.021  42.845  33.069  1.00  0.00           C  
ATOM    715  O   ILE A  68      34.662  43.062  31.912  1.00  0.00           O  
ATOM    716  CB  ILE A  68      33.074  44.114  34.047  1.00  0.00           C  
ATOM    717  CG1 ILE A  68      32.588  45.288  34.928  1.00  0.00           C  
ATOM    718  CG2 ILE A  68      32.181  42.864  34.214  1.00  0.00           C  
ATOM    719  CD  ILE A  68      31.406  45.981  34.297  1.00  0.00           C  
ATOM    720  H   ILE A  68      35.209  45.820  33.516  1.00  0.00           H  
ATOM    721  N   ILE A  69      35.759  41.823  33.519  1.00  0.00           N  
ATOM    722  CA  ILE A  69      36.072  40.613  32.689  1.00  0.00           C  
ATOM    723  C   ILE A  69      34.926  39.569  32.826  1.00  0.00           C  
ATOM    724  O   ILE A  69      34.529  39.250  33.948  1.00  0.00           O  
ATOM    725  CB  ILE A  69      37.363  39.945  33.083  1.00  0.00           C  
ATOM    726  CG1 ILE A  69      38.426  41.018  32.970  1.00  0.00           C  
ATOM    727  CG2 ILE A  69      37.500  38.651  32.209  1.00  0.00           C  
ATOM    728  CD  ILE A  69      39.902  40.440  33.030  1.00  0.00           C  
ATOM    729  H   ILE A  69      36.129  41.768  34.449  1.00  0.00           H  
ATOM    730  N   MET A  70      34.324  39.255  31.665  1.00  0.00           N  
ATOM    731  CA  MET A  70      33.321  38.286  31.510  1.00  0.00           C  
ATOM    732  C   MET A  70      33.753  37.009  30.798  1.00  0.00           C  
ATOM    733  O   MET A  70      34.728  36.982  29.974  1.00  0.00           O  
ATOM    734  CB  MET A  70      32.018  38.883  30.900  1.00  0.00           C  
ATOM    735  CG  MET A  70      31.245  39.783  31.892  1.00  0.00           C  
ATOM    736  SD  MET A  70      29.895  40.628  30.997  1.00  0.00           S  
ATOM    737  CE  MET A  70      29.212  41.611  32.290  1.00  0.00           C  
ATOM    738  H   MET A  70      34.438  39.787  30.827  1.00  0.00           H  
ATOM    739  N   PRO A  71      33.296  35.859  31.249  1.00  0.00           N  
ATOM    740  CA  PRO A  71      33.239  34.580  30.487  1.00  0.00           C  
ATOM    741  C   PRO A  71      32.614  34.685  29.125  1.00  0.00           C  
ATOM    742  O   PRO A  71      33.308  34.122  28.256  1.00  0.00           O  
ATOM    743  CB  PRO A  71      32.335  33.720  31.348  1.00  0.00           C  
ATOM    744  CG  PRO A  71      32.999  34.051  32.718  1.00  0.00           C  
ATOM    745  CD  PRO A  71      33.309  35.581  32.673  1.00  0.00           C  
ATOM    746  N   GLU A  72      31.364  35.165  29.053  1.00  0.00           N  
ATOM    747  CA  GLU A  72      30.537  35.329  27.871  1.00  0.00           C  
ATOM    748  C   GLU A  72      30.082  36.761  27.708  1.00  0.00           C  
ATOM    749  O   GLU A  72      30.177  37.693  28.498  1.00  0.00           O  
ATOM    750  CB  GLU A  72      29.360  34.344  28.096  1.00  0.00           C  
ATOM    751  CG  GLU A  72      29.474  33.242  27.002  1.00  0.00           C  
ATOM    752  CD  GLU A  72      29.404  33.897  25.596  1.00  0.00           C  
ATOM    753  OE1 GLU A  72      30.379  33.873  24.826  1.00  0.00           O  
ATOM    754  OE2 GLU A  72      28.370  34.561  25.362  1.00  0.00           O1-
ATOM    755  H   GLU A  72      30.918  35.340  29.925  1.00  0.00           H  
ATOM    756  N   PHE A  73      29.428  36.967  26.584  1.00  0.00           N  
ATOM    757  CA  PHE A  73      29.024  38.290  26.044  1.00  0.00           C  
ATOM    758  C   PHE A  73      27.661  38.653  26.589  1.00  0.00           C  
ATOM    759  O   PHE A  73      26.623  38.244  26.129  1.00  0.00           O  
ATOM    760  CB  PHE A  73      28.949  38.150  24.516  1.00  0.00           C  
ATOM    761  CG  PHE A  73      28.904  39.594  23.935  1.00  0.00           C  
ATOM    762  CD1 PHE A  73      27.721  40.211  23.482  1.00  0.00           C  
ATOM    763  CD2 PHE A  73      30.047  40.315  23.879  1.00  0.00           C  
ATOM    764  CE1 PHE A  73      27.706  41.493  23.039  1.00  0.00           C  
ATOM    765  CE2 PHE A  73      30.007  41.617  23.416  1.00  0.00           C  
ATOM    766  CZ  PHE A  73      28.862  42.244  22.974  1.00  0.00           C  
ATOM    767  H   PHE A  73      29.233  36.153  26.037  1.00  0.00           H  
ATOM    768  HD1 PHE A  73      26.742  39.728  23.611  1.00  0.00           H  
ATOM    769  HD2 PHE A  73      31.055  40.024  24.184  1.00  0.00           H  
ATOM    770  HE1 PHE A  73      26.796  41.930  22.626  1.00  0.00           H  
ATOM    771  HE2 PHE A  73      30.983  42.082  23.349  1.00  0.00           H  
ATOM    772  HZ  PHE A  73      28.784  43.317  22.818  1.00  0.00           H  
ATOM    773  N   GLY A  74      27.686  39.225  27.788  1.00  0.00           N  
ATOM    774  CA  GLY A  74      26.546  39.442  28.678  1.00  0.00           C  
ATOM    775  C   GLY A  74      26.465  38.522  29.948  1.00  0.00           C  
ATOM    776  O   GLY A  74      25.369  38.316  30.415  1.00  0.00           O  
ATOM    777  H   GLY A  74      28.457  39.817  28.024  1.00  0.00           H  
ATOM    778  N   SER A  75      27.617  38.134  30.537  1.00  0.00           N  
ATOM    779  CA  SER A  75      27.718  37.342  31.817  1.00  0.00           C  
ATOM    780  C   SER A  75      27.355  38.109  33.093  1.00  0.00           C  
ATOM    781  O   SER A  75      28.176  38.788  33.666  1.00  0.00           O  
ATOM    782  CB  SER A  75      29.083  36.765  32.011  1.00  0.00           C  
ATOM    783  OG  SER A  75      29.280  35.627  31.183  1.00  0.00           O  
ATOM    784  H   SER A  75      28.508  38.213  30.089  1.00  0.00           H  
ATOM    785  HG  SER A  75      28.491  35.010  31.250  1.00  0.00           H  
ATOM    786  N   SER A  76      26.104  38.033  33.513  1.00  0.00           N  
ATOM    787  CA  SER A  76      25.635  38.919  34.648  1.00  0.00           C  
ATOM    788  C   SER A  76      25.884  38.468  36.125  1.00  0.00           C  
ATOM    789  O   SER A  76      26.185  37.302  36.314  1.00  0.00           O  
ATOM    790  CB  SER A  76      24.216  39.229  34.455  1.00  0.00           C  
ATOM    791  OG  SER A  76      23.226  38.269  34.979  1.00  0.00           O  
ATOM    792  H   SER A  76      25.480  37.307  33.219  1.00  0.00           H  
ATOM    793  HG  SER A  76      22.417  38.448  34.430  1.00  0.00           H  
ATOM    794  N   GLY A  77      25.727  39.367  37.102  1.00  0.00           N  
ATOM    795  CA  GLY A  77      25.998  39.267  38.564  1.00  0.00           C  
ATOM    796  C   GLY A  77      27.265  38.495  38.921  1.00  0.00           C  
ATOM    797  O   GLY A  77      28.364  38.990  38.700  1.00  0.00           O  
ATOM    798  H   GLY A  77      25.609  40.327  36.849  1.00  0.00           H  
ATOM    799  N   LYS A  78      27.027  37.432  39.694  1.00  0.00           N  
ATOM    800  CA  LYS A  78      28.004  36.399  40.146  1.00  0.00           C  
ATOM    801  C   LYS A  78      29.181  36.104  39.226  1.00  0.00           C  
ATOM    802  O   LYS A  78      30.344  36.287  39.648  1.00  0.00           O  
ATOM    803  CB  LYS A  78      27.199  35.156  40.565  1.00  0.00           C  
ATOM    804  CG  LYS A  78      26.428  35.375  41.816  1.00  0.00           C  
ATOM    805  CD  LYS A  78      25.809  34.047  42.195  1.00  0.00           C  
ATOM    806  CE  LYS A  78      24.977  33.954  43.484  1.00  0.00           C  
ATOM    807  NZ  LYS A  78      24.751  32.554  43.875  1.00  0.00           N1+
ATOM    808  H   LYS A  78      26.143  37.330  40.145  1.00  0.00           H  
ATOM    809  HZ1 LYS A  78      24.562  31.910  43.138  1.00  0.00           H  
ATOM    810  HZ2 LYS A  78      25.644  32.380  44.299  1.00  0.00           H  
ATOM    811  HZ3 LYS A  78      24.031  32.400  44.551  1.00  0.00           H  
ATOM    812  N   LYS A  79      28.817  35.932  37.952  1.00  0.00           N  
ATOM    813  CA  LYS A  79      29.752  35.683  36.833  1.00  0.00           C  
ATOM    814  C   LYS A  79      30.810  36.848  36.516  1.00  0.00           C  
ATOM    815  O   LYS A  79      31.606  36.832  35.561  1.00  0.00           O  
ATOM    816  CB  LYS A  79      28.948  35.366  35.546  1.00  0.00           C  
ATOM    817  CG  LYS A  79      28.307  33.985  35.587  1.00  0.00           C  
ATOM    818  CD  LYS A  79      29.283  32.861  35.015  1.00  0.00           C  
ATOM    819  CE  LYS A  79      28.887  31.433  35.404  1.00  0.00           C  
ATOM    820  NZ  LYS A  79      29.826  30.495  34.832  1.00  0.00           N1+
ATOM    821  H   LYS A  79      27.859  35.764  37.712  1.00  0.00           H  
ATOM    822  HZ1 LYS A  79      29.945  30.801  33.877  1.00  0.00           H  
ATOM    823  HZ2 LYS A  79      30.734  30.528  35.243  1.00  0.00           H  
ATOM    824  HZ3 LYS A  79      29.486  29.559  34.934  1.00  0.00           H  
ATOM    825  N   SER A  80      30.455  38.083  36.998  1.00  0.00           N  
ATOM    826  CA  SER A  80      31.199  39.348  36.691  1.00  0.00           C  
ATOM    827  C   SER A  80      32.366  39.568  37.616  1.00  0.00           C  
ATOM    828  O   SER A  80      32.269  39.855  38.847  1.00  0.00           O  
ATOM    829  CB  SER A  80      30.145  40.484  36.860  1.00  0.00           C  
ATOM    830  OG  SER A  80      29.252  40.541  35.677  1.00  0.00           O  
ATOM    831  H   SER A  80      29.525  38.305  37.299  1.00  0.00           H  
ATOM    832  HG  SER A  80      29.252  39.708  35.135  1.00  0.00           H  
ATOM    833  N   TYR A  81      33.549  39.290  37.011  1.00  0.00           N  
ATOM    834  CA  TYR A  81      34.839  39.481  37.759  1.00  0.00           C  
ATOM    835  C   TYR A  81      35.288  40.946  37.543  1.00  0.00           C  
ATOM    836  O   TYR A  81      35.600  41.376  36.453  1.00  0.00           O  
ATOM    837  CB  TYR A  81      35.866  38.534  37.166  1.00  0.00           C  
ATOM    838  CG  TYR A  81      35.449  37.077  37.264  1.00  0.00           C  
ATOM    839  CD1 TYR A  81      35.947  36.306  38.316  1.00  0.00           C  
ATOM    840  CD2 TYR A  81      34.680  36.433  36.325  1.00  0.00           C  
ATOM    841  CE1 TYR A  81      35.643  34.951  38.366  1.00  0.00           C  
ATOM    842  CE2 TYR A  81      34.382  35.119  36.371  1.00  0.00           C  
ATOM    843  CZ  TYR A  81      34.782  34.372  37.440  1.00  0.00           C  
ATOM    844  OH  TYR A  81      34.350  33.025  37.439  1.00  0.00           O  
ATOM    845  H   TYR A  81      33.716  39.129  36.033  1.00  0.00           H  
ATOM    846  HD1 TYR A  81      36.658  36.703  39.036  1.00  0.00           H  
ATOM    847  HD2 TYR A  81      34.404  37.008  35.446  1.00  0.00           H  
ATOM    848  HE1 TYR A  81      36.082  34.413  39.198  1.00  0.00           H  
ATOM    849  HE2 TYR A  81      34.006  34.618  35.470  1.00  0.00           H  
ATOM    850  HH  TYR A  81      34.687  32.754  38.343  1.00  0.00           H  
ATOM    851  N   ILE A  82      35.479  41.737  38.572  1.00  0.00           N  
ATOM    852  CA  ILE A  82      36.018  43.107  38.499  1.00  0.00           C  
ATOM    853  C   ILE A  82      37.490  43.056  38.915  1.00  0.00           C  
ATOM    854  O   ILE A  82      37.743  43.052  40.080  1.00  0.00           O  
ATOM    855  CB  ILE A  82      35.210  44.091  39.328  1.00  0.00           C  
ATOM    856  CG1 ILE A  82      33.771  43.885  38.908  1.00  0.00           C  
ATOM    857  CG2 ILE A  82      35.654  45.545  39.047  1.00  0.00           C  
ATOM    858  CD  ILE A  82      32.683  44.799  39.472  1.00  0.00           C  
ATOM    859  H   ILE A  82      35.268  41.488  39.517  1.00  0.00           H  
ATOM    860  N   ALA A  83      38.315  43.049  37.919  1.00  0.00           N  
ATOM    861  CA  ALA A  83      39.791  43.230  37.910  1.00  0.00           C  
ATOM    862  C   ALA A  83      40.270  44.714  38.271  1.00  0.00           C  
ATOM    863  O   ALA A  83      40.261  45.663  37.428  1.00  0.00           O  
ATOM    864  CB  ALA A  83      40.468  42.787  36.566  1.00  0.00           C  
ATOM    865  H   ALA A  83      37.901  43.018  37.006  1.00  0.00           H  
ATOM    866  N   THR A  84      40.562  44.841  39.550  1.00  0.00           N  
ATOM    867  CA  THR A  84      40.961  46.114  40.237  1.00  0.00           C  
ATOM    868  C   THR A  84      42.451  46.271  40.617  1.00  0.00           C  
ATOM    869  O   THR A  84      43.063  45.331  41.009  1.00  0.00           O  
ATOM    870  CB  THR A  84      39.955  46.388  41.386  1.00  0.00           C  
ATOM    871  CG2 THR A  84      39.941  45.324  42.428  1.00  0.00           C  
ATOM    872  OG1 THR A  84      40.245  47.654  42.022  1.00  0.00           O  
ATOM    873  H   THR A  84      40.535  44.004  40.096  1.00  0.00           H  
ATOM    874  HG1 THR A  84      39.931  47.680  42.977  1.00  0.00           H  
ATOM    875  N   GLN A  85      42.866  47.552  40.750  1.00  0.00           N  
ATOM    876  CA  GLN A  85      44.246  47.880  41.152  1.00  0.00           C  
ATOM    877  C   GLN A  85      44.265  48.251  42.696  1.00  0.00           C  
ATOM    878  O   GLN A  85      43.178  48.648  43.231  1.00  0.00           O  
ATOM    879  CB  GLN A  85      44.864  49.063  40.309  1.00  0.00           C  
ATOM    880  CG  GLN A  85      44.053  50.347  40.374  1.00  0.00           C  
ATOM    881  CD  GLN A  85      44.821  51.549  39.797  1.00  0.00           C  
ATOM    882  NE2 GLN A  85      44.725  52.704  40.454  1.00  0.00           N  
ATOM    883  OE1 GLN A  85      45.667  51.401  38.958  1.00  0.00           O  
ATOM    884  H   GLN A  85      42.403  48.416  40.560  1.00  0.00           H  
ATOM    885 1HE2 GLN A  85      44.188  52.825  41.290  1.00  0.00           H  
ATOM    886 2HE2 GLN A  85      44.814  53.519  39.882  1.00  0.00           H  
ATOM    887  N   GLY A  86      45.431  48.166  43.327  1.00  0.00           N  
ATOM    888  CA  GLY A  86      45.607  48.483  44.742  1.00  0.00           C  
ATOM    889  C   GLY A  86      45.449  49.975  45.030  1.00  0.00           C  
ATOM    890  O   GLY A  86      46.074  50.819  44.444  1.00  0.00           O  
ATOM    891  H   GLY A  86      46.270  47.783  42.935  1.00  0.00           H  
ATOM    892  N   CYS A  87      44.818  50.280  46.144  1.00  0.00           N  
ATOM    893  CA  CYS A  87      44.258  51.661  46.329  1.00  0.00           C  
ATOM    894  C   CYS A  87      45.169  52.832  46.787  1.00  0.00           C  
ATOM    895  O   CYS A  87      45.555  52.841  47.921  1.00  0.00           O  
ATOM    896  CB  CYS A  87      43.061  51.571  47.290  1.00  0.00           C  
ATOM    897  SG  CYS A  87      42.203  53.181  47.120  1.00  0.00           S  
ATOM    898  H   CYS A  87      44.849  49.819  47.035  1.00  0.00           H  
ATOM    899  HG  CYS A  87      42.833  53.623  48.202  1.00  0.00           H  
ATOM    900  N   LEU A  88      45.201  53.802  45.869  1.00  0.00           N  
ATOM    901  CA  LEU A  88      45.910  55.066  46.179  1.00  0.00           C  
ATOM    902  C   LEU A  88      45.142  55.935  47.088  1.00  0.00           C  
ATOM    903  O   LEU A  88      43.915  55.910  47.230  1.00  0.00           O  
ATOM    904  CB  LEU A  88      45.985  55.891  44.858  1.00  0.00           C  
ATOM    905  CG  LEU A  88      46.975  55.309  43.862  1.00  0.00           C  
ATOM    906  CD1 LEU A  88      46.929  56.031  42.538  1.00  0.00           C  
ATOM    907  CD2 LEU A  88      48.414  55.313  44.474  1.00  0.00           C  
ATOM    908  H   LEU A  88      44.783  53.677  44.969  1.00  0.00           H  
ATOM    909  N   GLN A  89      45.971  56.640  47.837  1.00  0.00           N  
ATOM    910  CA  GLN A  89      45.625  57.787  48.728  1.00  0.00           C  
ATOM    911  C   GLN A  89      44.767  58.796  48.144  1.00  0.00           C  
ATOM    912  O   GLN A  89      43.932  59.392  48.885  1.00  0.00           O  
ATOM    913  CB  GLN A  89      46.874  58.540  49.323  1.00  0.00           C  
ATOM    914  CG  GLN A  89      47.881  59.113  48.233  1.00  0.00           C  
ATOM    915  CD  GLN A  89      48.668  58.137  47.316  1.00  0.00           C  
ATOM    916  NE2 GLN A  89      48.995  58.614  46.155  1.00  0.00           N  
ATOM    917  OE1 GLN A  89      48.795  56.943  47.579  1.00  0.00           O  
ATOM    918  H   GLN A  89      46.932  56.424  47.980  1.00  0.00           H  
ATOM    919 1HE2 GLN A  89      48.969  59.609  46.008  1.00  0.00           H  
ATOM    920 2HE2 GLN A  89      49.397  57.983  45.500  1.00  0.00           H  
ATOM    921  N   ASN A  90      44.989  59.150  46.862  1.00  0.00           N  
ATOM    922  CA  ASN A  90      44.033  60.019  46.042  1.00  0.00           C  
ATOM    923  C   ASN A  90      42.738  59.603  45.430  1.00  0.00           C  
ATOM    924  O   ASN A  90      41.937  60.358  44.846  1.00  0.00           O  
ATOM    925  CB  ASN A  90      44.881  60.805  44.989  1.00  0.00           C  
ATOM    926  CG  ASN A  90      45.712  59.935  44.048  1.00  0.00           C  
ATOM    927  ND2 ASN A  90      46.929  60.315  43.913  1.00  0.00           N  
ATOM    928  OD1 ASN A  90      45.240  58.852  43.633  1.00  0.00           O  
ATOM    929  H   ASN A  90      45.792  58.764  46.405  1.00  0.00           H  
ATOM    930 1HD2 ASN A  90      47.326  61.018  44.506  1.00  0.00           H  
ATOM    931 2HD2 ASN A  90      47.381  59.919  43.120  1.00  0.00           H  
ATOM    932  N   THR A  91      42.509  58.250  45.477  1.00  0.00           N  
ATOM    933  CA  THR A  91      41.423  57.544  44.912  1.00  0.00           C  
ATOM    934  C   THR A  91      40.587  56.836  45.979  1.00  0.00           C  
ATOM    935  O   THR A  91      39.633  56.105  45.742  1.00  0.00           O  
ATOM    936  CB  THR A  91      41.979  56.525  43.902  1.00  0.00           C  
ATOM    937  CG2 THR A  91      42.749  57.079  42.716  1.00  0.00           C  
ATOM    938  OG1 THR A  91      42.768  55.451  44.485  1.00  0.00           O  
ATOM    939  H   THR A  91      43.264  57.668  45.792  1.00  0.00           H  
ATOM    940  HG1 THR A  91      42.196  55.015  45.187  1.00  0.00           H  
ATOM    941  N   VAL A  92      40.865  57.207  47.262  1.00  0.00           N  
ATOM    942  CA  VAL A  92      40.130  56.572  48.440  1.00  0.00           C  
ATOM    943  C   VAL A  92      38.652  56.876  48.720  1.00  0.00           C  
ATOM    944  O   VAL A  92      37.930  55.915  48.892  1.00  0.00           O  
ATOM    945  CB  VAL A  92      41.073  56.603  49.648  1.00  0.00           C  
ATOM    946  CG1 VAL A  92      41.298  58.059  50.241  1.00  0.00           C  
ATOM    947  CG2 VAL A  92      40.602  55.617  50.766  1.00  0.00           C  
ATOM    948  H   VAL A  92      41.203  58.137  47.441  1.00  0.00           H  
ATOM    949  N   ASN A  93      38.252  58.088  48.532  1.00  0.00           N  
ATOM    950  CA  ASN A  93      36.847  58.529  48.731  1.00  0.00           C  
ATOM    951  C   ASN A  93      35.863  58.002  47.654  1.00  0.00           C  
ATOM    952  O   ASN A  93      34.765  57.393  47.795  1.00  0.00           O  
ATOM    953  CB  ASN A  93      36.724  59.992  48.786  1.00  0.00           C  
ATOM    954  CG  ASN A  93      37.182  60.595  50.157  1.00  0.00           C  
ATOM    955  ND2 ASN A  93      36.227  61.071  50.933  1.00  0.00           N  
ATOM    956  OD1 ASN A  93      38.306  60.666  50.567  1.00  0.00           O  
ATOM    957  H   ASN A  93      38.896  58.823  48.336  1.00  0.00           H  
ATOM    958 1HD2 ASN A  93      35.243  61.061  50.737  1.00  0.00           H  
ATOM    959 2HD2 ASN A  93      36.550  61.378  51.831  1.00  0.00           H  
ATOM    960  N   ASP A  94      36.335  58.142  46.401  1.00  0.00           N  
ATOM    961  CA  ASP A  94      35.623  57.757  45.133  1.00  0.00           C  
ATOM    962  C   ASP A  94      35.475  56.189  44.996  1.00  0.00           C  
ATOM    963  O   ASP A  94      34.515  55.676  44.540  1.00  0.00           O  
ATOM    964  CB  ASP A  94      36.425  58.224  43.906  1.00  0.00           C  
ATOM    965  CG  ASP A  94      37.060  59.613  44.128  1.00  0.00           C  
ATOM    966  OD1 ASP A  94      36.325  60.604  43.757  1.00  0.00           O  
ATOM    967  OD2 ASP A  94      38.201  59.710  44.625  1.00  0.00           O1-
ATOM    968  H   ASP A  94      36.928  58.944  46.345  1.00  0.00           H  
ATOM    969  N   PHE A  95      36.463  55.553  45.576  1.00  0.00           N  
ATOM    970  CA  PHE A  95      36.449  54.028  45.706  1.00  0.00           C  
ATOM    971  C   PHE A  95      35.268  53.576  46.623  1.00  0.00           C  
ATOM    972  O   PHE A  95      34.499  52.676  46.274  1.00  0.00           O  
ATOM    973  CB  PHE A  95      37.859  53.558  46.103  1.00  0.00           C  
ATOM    974  CG  PHE A  95      38.066  52.433  47.099  1.00  0.00           C  
ATOM    975  CD1 PHE A  95      37.744  51.199  46.589  1.00  0.00           C  
ATOM    976  CD2 PHE A  95      38.069  52.640  48.494  1.00  0.00           C  
ATOM    977  CE1 PHE A  95      37.549  50.127  47.421  1.00  0.00           C  
ATOM    978  CE2 PHE A  95      37.979  51.541  49.328  1.00  0.00           C  
ATOM    979  CZ  PHE A  95      37.789  50.256  48.793  1.00  0.00           C  
ATOM    980  H   PHE A  95      37.225  55.930  46.102  1.00  0.00           H  
ATOM    981  HD1 PHE A  95      37.573  51.128  45.509  1.00  0.00           H  
ATOM    982  HD2 PHE A  95      38.394  53.606  48.901  1.00  0.00           H  
ATOM    983  HE1 PHE A  95      37.208  49.180  46.992  1.00  0.00           H  
ATOM    984  HE2 PHE A  95      37.967  51.628  50.409  1.00  0.00           H  
ATOM    985  HZ  PHE A  95      37.662  49.379  49.440  1.00  0.00           H  
ATOM    986  N   TRP A  96      35.055  54.247  47.773  1.00  0.00           N  
ATOM    987  CA  TRP A  96      33.833  54.048  48.588  1.00  0.00           C  
ATOM    988  C   TRP A  96      32.436  54.371  48.024  1.00  0.00           C  
ATOM    989  O   TRP A  96      31.521  53.523  48.115  1.00  0.00           O  
ATOM    990  CB  TRP A  96      33.886  54.552  50.010  1.00  0.00           C  
ATOM    991  CG  TRP A  96      34.987  53.963  50.799  1.00  0.00           C  
ATOM    992  CD1 TRP A  96      36.184  54.494  51.125  1.00  0.00           C  
ATOM    993  CD2 TRP A  96      34.950  52.810  51.462  1.00  0.00           C  
ATOM    994  CE2 TRP A  96      36.173  52.622  52.213  1.00  0.00           C  
ATOM    995  CE3 TRP A  96      34.086  51.732  51.387  1.00  0.00           C  
ATOM    996  NE1 TRP A  96      36.896  53.681  51.932  1.00  0.00           N  
ATOM    997  CZ2 TRP A  96      36.499  51.402  52.834  1.00  0.00           C  
ATOM    998  CZ3 TRP A  96      34.499  50.515  51.893  1.00  0.00           C  
ATOM    999  CH2 TRP A  96      35.667  50.293  52.688  1.00  0.00           C  
ATOM   1000  H   TRP A  96      35.791  54.708  48.273  1.00  0.00           H  
ATOM   1001  HD1 TRP A  96      36.365  55.520  50.817  1.00  0.00           H  
ATOM   1002  HE1 TRP A  96      37.712  54.055  52.375  1.00  0.00           H  
ATOM   1003  HE3 TRP A  96      33.331  51.710  50.603  1.00  0.00           H  
ATOM   1004  HZ2 TRP A  96      37.512  51.355  53.246  1.00  0.00           H  
ATOM   1005  HZ3 TRP A  96      34.091  49.594  51.471  1.00  0.00           H  
ATOM   1006  HH2 TRP A  96      35.979  49.319  53.055  1.00  0.00           H  
ATOM   1007  N   ARG A  97      32.516  55.281  47.065  1.00  0.00           N  
ATOM   1008  CA  ARG A  97      31.280  55.438  46.269  1.00  0.00           C  
ATOM   1009  C   ARG A  97      31.011  54.307  45.278  1.00  0.00           C  
ATOM   1010  O   ARG A  97      29.869  53.831  45.205  1.00  0.00           O  
ATOM   1011  CB  ARG A  97      31.105  56.760  45.759  1.00  0.00           C  
ATOM   1012  CG  ARG A  97      29.649  57.152  45.652  1.00  0.00           C  
ATOM   1013  CD  ARG A  97      29.483  58.406  44.778  1.00  0.00           C  
ATOM   1014  NE  ARG A  97      28.056  58.647  44.573  1.00  0.00           N  
ATOM   1015  CZ  ARG A  97      27.126  58.063  43.810  1.00  0.00           C  
ATOM   1016  NH1 ARG A  97      27.387  57.042  42.997  1.00  0.00           N1+
ATOM   1017  NH2 ARG A  97      25.846  58.494  43.769  1.00  0.00           N  
ATOM   1018  H   ARG A  97      33.226  55.977  47.032  1.00  0.00           H  
ATOM   1019  HE  ARG A  97      27.814  59.489  45.048  1.00  0.00           H  
ATOM   1020 1HH1 ARG A  97      28.290  56.653  42.830  1.00  0.00           H  
ATOM   1021 2HH1 ARG A  97      26.610  56.496  42.665  1.00  0.00           H  
ATOM   1022 1HH2 ARG A  97      25.520  59.379  44.089  1.00  0.00           H  
ATOM   1023 2HH2 ARG A  97      25.174  58.061  43.168  1.00  0.00           H  
ATOM   1024  N   MET A  98      32.101  53.703  44.804  1.00  0.00           N  
ATOM   1025  CA  MET A  98      31.963  52.561  43.874  1.00  0.00           C  
ATOM   1026  C   MET A  98      31.409  51.318  44.660  1.00  0.00           C  
ATOM   1027  O   MET A  98      30.631  50.534  44.168  1.00  0.00           O  
ATOM   1028  CB  MET A  98      33.260  52.298  43.104  1.00  0.00           C  
ATOM   1029  CG  MET A  98      33.146  51.112  42.144  1.00  0.00           C  
ATOM   1030  SD  MET A  98      34.737  50.439  41.452  1.00  0.00           S  
ATOM   1031  CE  MET A  98      34.287  48.846  40.916  1.00  0.00           C  
ATOM   1032  H   MET A  98      33.019  53.886  45.159  1.00  0.00           H  
ATOM   1033  N   VAL A  99      31.799  51.203  45.927  1.00  0.00           N  
ATOM   1034  CA  VAL A  99      31.455  50.044  46.844  1.00  0.00           C  
ATOM   1035  C   VAL A  99      29.956  50.193  47.151  1.00  0.00           C  
ATOM   1036  O   VAL A  99      29.203  49.233  46.989  1.00  0.00           O  
ATOM   1037  CB  VAL A  99      32.248  50.118  48.178  1.00  0.00           C  
ATOM   1038  CG1 VAL A  99      31.647  49.080  49.155  1.00  0.00           C  
ATOM   1039  CG2 VAL A  99      33.754  50.015  47.976  1.00  0.00           C  
ATOM   1040  H   VAL A  99      32.587  51.712  46.279  1.00  0.00           H  
ATOM   1041  N   PHE A 100      29.477  51.434  47.450  1.00  0.00           N  
ATOM   1042  CA  PHE A 100      28.008  51.723  47.507  1.00  0.00           C  
ATOM   1043  C   PHE A 100      27.222  51.578  46.145  1.00  0.00           C  
ATOM   1044  O   PHE A 100      26.068  51.149  46.216  1.00  0.00           O  
ATOM   1045  CB  PHE A 100      27.653  53.076  48.124  1.00  0.00           C  
ATOM   1046  CG  PHE A 100      27.776  53.148  49.674  1.00  0.00           C  
ATOM   1047  CD1 PHE A 100      28.998  53.682  50.089  1.00  0.00           C  
ATOM   1048  CD2 PHE A 100      26.811  52.674  50.567  1.00  0.00           C  
ATOM   1049  CE1 PHE A 100      29.307  53.757  51.415  1.00  0.00           C  
ATOM   1050  CE2 PHE A 100      27.194  52.678  51.894  1.00  0.00           C  
ATOM   1051  CZ  PHE A 100      28.401  53.254  52.335  1.00  0.00           C  
ATOM   1052  H   PHE A 100      30.055  52.119  47.902  1.00  0.00           H  
ATOM   1053  HD1 PHE A 100      29.439  54.454  49.463  1.00  0.00           H  
ATOM   1054  HD2 PHE A 100      25.795  52.582  50.191  1.00  0.00           H  
ATOM   1055  HE1 PHE A 100      30.351  53.954  51.664  1.00  0.00           H  
ATOM   1056  HE2 PHE A 100      26.677  52.030  52.596  1.00  0.00           H  
ATOM   1057  HZ  PHE A 100      28.482  53.638  53.354  1.00  0.00           H  
ATOM   1058  N   GLN A 101      27.806  52.005  45.026  1.00  0.00           N  
ATOM   1059  CA  GLN A 101      27.124  51.935  43.753  1.00  0.00           C  
ATOM   1060  C   GLN A 101      26.912  50.424  43.392  1.00  0.00           C  
ATOM   1061  O   GLN A 101      25.864  49.769  43.463  1.00  0.00           O  
ATOM   1062  CB  GLN A 101      27.954  52.607  42.659  1.00  0.00           C  
ATOM   1063  CG  GLN A 101      27.374  52.763  41.218  1.00  0.00           C  
ATOM   1064  CD  GLN A 101      28.364  53.548  40.364  1.00  0.00           C  
ATOM   1065  NE2 GLN A 101      29.032  52.908  39.498  1.00  0.00           N  
ATOM   1066  OE1 GLN A 101      28.372  54.761  40.469  1.00  0.00           O  
ATOM   1067  H   GLN A 101      28.605  52.611  45.018  1.00  0.00           H  
ATOM   1068 1HE2 GLN A 101      28.777  51.957  39.319  1.00  0.00           H  
ATOM   1069 2HE2 GLN A 101      29.737  53.464  39.046  1.00  0.00           H  
ATOM   1070  N   GLU A 102      28.070  49.895  43.084  1.00  0.00           N  
ATOM   1071  CA  GLU A 102      28.079  48.521  42.516  1.00  0.00           C  
ATOM   1072  C   GLU A 102      28.100  47.491  43.630  1.00  0.00           C  
ATOM   1073  O   GLU A 102      28.635  47.674  44.719  1.00  0.00           O  
ATOM   1074  CB  GLU A 102      29.334  48.284  41.626  1.00  0.00           C  
ATOM   1075  CG  GLU A 102      29.420  49.348  40.516  1.00  0.00           C  
ATOM   1076  CD  GLU A 102      28.320  49.159  39.467  1.00  0.00           C  
ATOM   1077  OE1 GLU A 102      27.828  50.176  38.976  1.00  0.00           O  
ATOM   1078  OE2 GLU A 102      27.869  48.043  39.264  1.00  0.00           O1-
ATOM   1079  H   GLU A 102      28.959  50.260  43.381  1.00  0.00           H  
ATOM   1080  N   ASN A 103      27.325  46.376  43.494  1.00  0.00           N  
ATOM   1081  CA  ASN A 103      27.087  45.333  44.509  1.00  0.00           C  
ATOM   1082  C   ASN A 103      28.271  44.467  44.874  1.00  0.00           C  
ATOM   1083  O   ASN A 103      28.567  43.515  44.173  1.00  0.00           O  
ATOM   1084  CB  ASN A 103      25.952  44.434  44.005  1.00  0.00           C  
ATOM   1085  CG  ASN A 103      25.227  43.727  45.163  1.00  0.00           C  
ATOM   1086  ND2 ASN A 103      24.384  42.803  44.748  1.00  0.00           N  
ATOM   1087  OD1 ASN A 103      25.330  44.088  46.310  1.00  0.00           O  
ATOM   1088  H   ASN A 103      26.664  46.336  42.739  1.00  0.00           H  
ATOM   1089 1HD2 ASN A 103      24.376  42.570  43.781  1.00  0.00           H  
ATOM   1090 2HD2 ASN A 103      24.027  42.186  45.456  1.00  0.00           H  
ATOM   1091  N   SER A 104      29.101  44.995  45.777  1.00  0.00           N  
ATOM   1092  CA  SER A 104      30.165  44.203  46.437  1.00  0.00           C  
ATOM   1093  C   SER A 104      29.546  43.548  47.701  1.00  0.00           C  
ATOM   1094  O   SER A 104      28.703  44.183  48.399  1.00  0.00           O  
ATOM   1095  CB  SER A 104      31.374  45.053  46.851  1.00  0.00           C  
ATOM   1096  OG  SER A 104      32.152  45.476  45.698  1.00  0.00           O  
ATOM   1097  H   SER A 104      29.062  45.975  45.998  1.00  0.00           H  
ATOM   1098  HG  SER A 104      32.924  45.889  46.175  1.00  0.00           H  
ATOM   1099  N   ARG A 105      29.587  42.260  47.594  1.00  0.00           N  
ATOM   1100  CA  ARG A 105      29.232  41.303  48.658  1.00  0.00           C  
ATOM   1101  C   ARG A 105      30.457  40.481  49.159  1.00  0.00           C  
ATOM   1102  O   ARG A 105      30.715  40.556  50.350  1.00  0.00           O  
ATOM   1103  CB  ARG A 105      28.040  40.361  48.508  1.00  0.00           C  
ATOM   1104  CG  ARG A 105      26.688  41.147  48.291  1.00  0.00           C  
ATOM   1105  CD  ARG A 105      26.241  42.070  49.491  1.00  0.00           C  
ATOM   1106  NE  ARG A 105      25.108  42.872  49.041  1.00  0.00           N  
ATOM   1107  CZ  ARG A 105      24.051  43.077  49.868  1.00  0.00           C  
ATOM   1108  NH1 ARG A 105      23.986  42.444  51.055  1.00  0.00           N1+
ATOM   1109  NH2 ARG A 105      23.085  43.966  49.606  1.00  0.00           N  
ATOM   1110  H   ARG A 105      29.628  41.762  46.725  1.00  0.00           H  
ATOM   1111  HE  ARG A 105      25.128  43.231  48.110  1.00  0.00           H  
ATOM   1112 1HH1 ARG A 105      24.701  41.813  51.351  1.00  0.00           H  
ATOM   1113 2HH1 ARG A 105      23.227  42.533  51.701  1.00  0.00           H  
ATOM   1114 1HH2 ARG A 105      23.269  44.601  48.865  1.00  0.00           H  
ATOM   1115 2HH2 ARG A 105      22.163  43.844  49.969  1.00  0.00           H  
ATOM   1116  N   VAL A 106      31.284  40.078  48.237  1.00  0.00           N  
ATOM   1117  CA  VAL A 106      32.621  39.502  48.473  1.00  0.00           C  
ATOM   1118  C   VAL A 106      33.714  40.123  47.635  1.00  0.00           C  
ATOM   1119  O   VAL A 106      33.547  40.519  46.484  1.00  0.00           O  
ATOM   1120  CB  VAL A 106      32.399  37.950  48.279  1.00  0.00           C  
ATOM   1121  CG1 VAL A 106      32.265  37.590  46.798  1.00  0.00           C  
ATOM   1122  CG2 VAL A 106      33.365  37.069  49.017  1.00  0.00           C  
ATOM   1123  H   VAL A 106      30.966  40.100  47.291  1.00  0.00           H  
ATOM   1124  N   ILE A 107      34.804  40.366  48.375  1.00  0.00           N  
ATOM   1125  CA  ILE A 107      36.084  40.949  47.928  1.00  0.00           C  
ATOM   1126  C   ILE A 107      37.144  39.878  48.193  1.00  0.00           C  
ATOM   1127  O   ILE A 107      37.510  39.534  49.352  1.00  0.00           O  
ATOM   1128  CB  ILE A 107      36.571  42.165  48.789  1.00  0.00           C  
ATOM   1129  CG1 ILE A 107      35.336  43.092  49.081  1.00  0.00           C  
ATOM   1130  CG2 ILE A 107      37.712  42.848  48.099  1.00  0.00           C  
ATOM   1131  CD  ILE A 107      35.279  43.851  50.447  1.00  0.00           C  
ATOM   1132  H   ILE A 107      34.806  40.101  49.341  1.00  0.00           H  
ATOM   1133  N   VAL A 108      37.809  39.551  47.095  1.00  0.00           N  
ATOM   1134  CA  VAL A 108      38.756  38.443  47.087  1.00  0.00           C  
ATOM   1135  C   VAL A 108      40.238  39.047  47.094  1.00  0.00           C  
ATOM   1136  O   VAL A 108      40.897  39.151  46.061  1.00  0.00           O  
ATOM   1137  CB  VAL A 108      38.547  37.433  45.929  1.00  0.00           C  
ATOM   1138  CG1 VAL A 108      39.332  36.098  46.217  1.00  0.00           C  
ATOM   1139  CG2 VAL A 108      37.052  37.047  45.716  1.00  0.00           C  
ATOM   1140  H   VAL A 108      37.561  39.853  46.178  1.00  0.00           H  
ATOM   1141  N   MET A 109      40.693  39.384  48.288  1.00  0.00           N  
ATOM   1142  CA  MET A 109      41.883  40.100  48.495  1.00  0.00           C  
ATOM   1143  C   MET A 109      42.977  39.292  49.217  1.00  0.00           C  
ATOM   1144  O   MET A 109      42.793  38.639  50.246  1.00  0.00           O  
ATOM   1145  CB  MET A 109      41.578  41.417  49.205  1.00  0.00           C  
ATOM   1146  CG  MET A 109      40.853  41.420  50.576  1.00  0.00           C  
ATOM   1147  SD  MET A 109      40.968  43.173  51.262  1.00  0.00           S  
ATOM   1148  CE  MET A 109      42.711  43.272  51.197  1.00  0.00           C  
ATOM   1149  H   MET A 109      40.199  39.069  49.099  1.00  0.00           H  
ATOM   1150  N   THR A 110      44.243  39.648  48.854  1.00  0.00           N  
ATOM   1151  CA  THR A 110      45.402  38.919  49.333  1.00  0.00           C  
ATOM   1152  C   THR A 110      46.573  39.779  49.979  1.00  0.00           C  
ATOM   1153  O   THR A 110      46.735  39.627  51.185  1.00  0.00           O  
ATOM   1154  CB  THR A 110      45.990  37.977  48.308  1.00  0.00           C  
ATOM   1155  CG2 THR A 110      45.084  36.777  48.134  1.00  0.00           C  
ATOM   1156  OG1 THR A 110      46.205  38.670  47.082  1.00  0.00           O  
ATOM   1157  H   THR A 110      44.375  40.444  48.263  1.00  0.00           H  
ATOM   1158  HG1 THR A 110      45.304  38.841  46.693  1.00  0.00           H  
ATOM   1159  N   THR A 111      46.923  40.879  49.337  1.00  0.00           N  
ATOM   1160  CA  THR A 111      47.993  41.800  49.718  1.00  0.00           C  
ATOM   1161  C   THR A 111      47.741  42.433  51.154  1.00  0.00           C  
ATOM   1162  O   THR A 111      46.543  42.633  51.509  1.00  0.00           O  
ATOM   1163  CB  THR A 111      48.227  43.034  48.844  1.00  0.00           C  
ATOM   1164  CG2 THR A 111      48.780  42.758  47.428  1.00  0.00           C  
ATOM   1165  OG1 THR A 111      46.930  43.708  48.659  1.00  0.00           O  
ATOM   1166  H   THR A 111      46.409  41.021  48.497  1.00  0.00           H  
ATOM   1167  HG1 THR A 111      47.105  44.448  48.008  1.00  0.00           H  
ATOM   1168  N   LYS A 112      48.823  42.760  51.830  1.00  0.00           N  
ATOM   1169  CA  LYS A 112      48.808  43.624  53.107  1.00  0.00           C  
ATOM   1170  C   LYS A 112      48.854  45.110  52.655  1.00  0.00           C  
ATOM   1171  O   LYS A 112      48.514  45.371  51.523  1.00  0.00           O  
ATOM   1172  CB  LYS A 112      49.917  43.280  54.153  1.00  0.00           C  
ATOM   1173  CG  LYS A 112      50.102  41.821  54.651  1.00  0.00           C  
ATOM   1174  CD  LYS A 112      51.031  40.877  53.832  1.00  0.00           C  
ATOM   1175  CE  LYS A 112      51.025  39.496  54.358  1.00  0.00           C  
ATOM   1176  NZ  LYS A 112      51.790  38.483  53.602  1.00  0.00           N1+
ATOM   1177  H   LYS A 112      49.678  42.460  51.407  1.00  0.00           H  
ATOM   1178  HZ1 LYS A 112      51.970  37.589  54.011  1.00  0.00           H  
ATOM   1179  HZ2 LYS A 112      51.241  38.330  52.773  1.00  0.00           H  
ATOM   1180  HZ3 LYS A 112      52.579  38.937  53.197  1.00  0.00           H  
ATOM   1181  N   GLU A 113      49.085  46.095  53.487  1.00  0.00           N  
ATOM   1182  CA  GLU A 113      49.289  47.443  52.983  1.00  0.00           C  
ATOM   1183  C   GLU A 113      50.614  47.649  52.232  1.00  0.00           C  
ATOM   1184  O   GLU A 113      50.786  48.304  51.283  1.00  0.00           O  
ATOM   1185  CB  GLU A 113      49.309  48.536  54.116  1.00  0.00           C  
ATOM   1186  CG  GLU A 113      48.197  48.371  55.084  1.00  0.00           C  
ATOM   1187  CD  GLU A 113      48.558  47.479  56.296  1.00  0.00           C  
ATOM   1188  OE1 GLU A 113      49.160  47.980  57.303  1.00  0.00           O  
ATOM   1189  OE2 GLU A 113      48.189  46.300  56.483  1.00  0.00           O1-
ATOM   1190  H   GLU A 113      48.879  46.080  54.460  1.00  0.00           H  
ATOM   1191  N   VAL A 114      51.671  47.292  52.926  1.00  0.00           N  
ATOM   1192  CA  VAL A 114      53.056  47.352  52.522  1.00  0.00           C  
ATOM   1193  C   VAL A 114      53.634  45.923  52.665  1.00  0.00           C  
ATOM   1194  O   VAL A 114      53.156  45.111  53.500  1.00  0.00           O  
ATOM   1195  CB  VAL A 114      53.761  48.341  53.419  1.00  0.00           C  
ATOM   1196  CG1 VAL A 114      55.194  48.554  52.946  1.00  0.00           C  
ATOM   1197  CG2 VAL A 114      53.003  49.688  53.535  1.00  0.00           C  
ATOM   1198  H   VAL A 114      51.558  46.809  53.796  1.00  0.00           H  
ATOM   1199  N   GLU A 115      54.519  45.563  51.701  1.00  0.00           N  
ATOM   1200  CA  GLU A 115      55.198  44.259  51.643  1.00  0.00           C  
ATOM   1201  C   GLU A 115      56.602  44.291  51.021  1.00  0.00           C  
ATOM   1202  O   GLU A 115      56.704  44.815  49.872  1.00  0.00           O  
ATOM   1203  CB  GLU A 115      54.571  43.234  50.711  1.00  0.00           C  
ATOM   1204  CG  GLU A 115      53.112  42.990  51.078  1.00  0.00           C  
ATOM   1205  CD  GLU A 115      52.384  41.724  50.580  1.00  0.00           C  
ATOM   1206  OE1 GLU A 115      51.106  41.797  50.568  1.00  0.00           O  
ATOM   1207  OE2 GLU A 115      52.978  40.608  50.454  1.00  0.00           O1-
ATOM   1208  H   GLU A 115      54.837  46.273  51.070  1.00  0.00           H  
ATOM   1209  N   ARG A 116      57.676  43.924  51.761  1.00  0.00           N  
ATOM   1210  CA  ARG A 116      59.083  44.127  51.338  1.00  0.00           C  
ATOM   1211  C   ARG A 116      59.486  45.609  51.163  1.00  0.00           C  
ATOM   1212  O   ARG A 116      60.404  46.002  50.419  1.00  0.00           O  
ATOM   1213  CB  ARG A 116      59.629  43.159  50.277  1.00  0.00           C  
ATOM   1214  CG  ARG A 116      59.633  41.763  50.894  1.00  0.00           C  
ATOM   1215  CD  ARG A 116      60.136  40.886  49.782  1.00  0.00           C  
ATOM   1216  NE  ARG A 116      61.503  41.368  49.446  1.00  0.00           N  
ATOM   1217  CZ  ARG A 116      62.606  40.775  49.877  1.00  0.00           C  
ATOM   1218  NH1 ARG A 116      62.633  39.682  50.672  1.00  0.00           N1+
ATOM   1219  NH2 ARG A 116      63.778  41.415  49.599  1.00  0.00           N  
ATOM   1220  H   ARG A 116      57.545  43.311  52.543  1.00  0.00           H  
ATOM   1221  HE  ARG A 116      61.571  42.189  48.871  1.00  0.00           H  
ATOM   1222 1HH1 ARG A 116      61.763  39.379  51.041  1.00  0.00           H  
ATOM   1223 2HH1 ARG A 116      63.345  38.986  50.598  1.00  0.00           H  
ATOM   1224 1HH2 ARG A 116      63.718  42.192  48.971  1.00  0.00           H  
ATOM   1225 2HH2 ARG A 116      64.672  41.046  49.849  1.00  0.00           H  
ATOM   1226  N   GLY A 117      58.914  46.532  51.984  1.00  0.00           N  
ATOM   1227  CA  GLY A 117      59.065  47.979  51.855  1.00  0.00           C  
ATOM   1228  C   GLY A 117      58.175  48.579  50.813  1.00  0.00           C  
ATOM   1229  O   GLY A 117      57.817  49.744  51.043  1.00  0.00           O  
ATOM   1230  H   GLY A 117      58.513  46.389  52.888  1.00  0.00           H  
ATOM   1231  N   LYS A 118      57.892  47.979  49.697  1.00  0.00           N  
ATOM   1232  CA  LYS A 118      56.862  48.592  48.824  1.00  0.00           C  
ATOM   1233  C   LYS A 118      55.443  48.542  49.220  1.00  0.00           C  
ATOM   1234  O   LYS A 118      54.860  47.599  49.684  1.00  0.00           O  
ATOM   1235  CB  LYS A 118      57.047  48.090  47.396  1.00  0.00           C  
ATOM   1236  CG  LYS A 118      58.278  48.728  46.709  1.00  0.00           C  
ATOM   1237  CD  LYS A 118      58.277  48.625  45.153  1.00  0.00           C  
ATOM   1238  CE  LYS A 118      58.288  47.163  44.694  1.00  0.00           C  
ATOM   1239  NZ  LYS A 118      59.555  46.548  44.968  1.00  0.00           N1+
ATOM   1240  H   LYS A 118      58.293  47.110  49.420  1.00  0.00           H  
ATOM   1241  HZ1 LYS A 118      59.626  45.635  44.568  1.00  0.00           H  
ATOM   1242  HZ2 LYS A 118      60.220  47.109  44.467  1.00  0.00           H  
ATOM   1243  HZ3 LYS A 118      59.869  46.599  45.920  1.00  0.00           H  
ATOM   1244  N   SER A 119      54.808  49.757  49.156  1.00  0.00           N  
ATOM   1245  CA  SER A 119      53.341  49.856  49.462  1.00  0.00           C  
ATOM   1246  C   SER A 119      52.526  49.254  48.299  1.00  0.00           C  
ATOM   1247  O   SER A 119      52.785  49.495  47.174  1.00  0.00           O  
ATOM   1248  CB  SER A 119      52.852  51.331  49.666  1.00  0.00           C  
ATOM   1249  OG  SER A 119      51.479  51.569  49.603  1.00  0.00           O  
ATOM   1250  H   SER A 119      55.102  50.569  48.665  1.00  0.00           H  
ATOM   1251  HG  SER A 119      51.286  52.531  49.408  1.00  0.00           H  
ATOM   1252  N   LYS A 120      51.489  48.548  48.733  1.00  0.00           N  
ATOM   1253  CA  LYS A 120      50.691  47.721  47.903  1.00  0.00           C  
ATOM   1254  C   LYS A 120      49.208  48.209  47.902  1.00  0.00           C  
ATOM   1255  O   LYS A 120      48.467  47.924  46.957  1.00  0.00           O  
ATOM   1256  CB  LYS A 120      50.827  46.260  48.277  1.00  0.00           C  
ATOM   1257  CG  LYS A 120      52.210  45.726  48.496  1.00  0.00           C  
ATOM   1258  CD  LYS A 120      53.053  45.415  47.255  1.00  0.00           C  
ATOM   1259  CE  LYS A 120      52.616  44.128  46.588  1.00  0.00           C  
ATOM   1260  NZ  LYS A 120      53.608  43.675  45.642  1.00  0.00           N1+
ATOM   1261  H   LYS A 120      51.226  48.539  49.695  1.00  0.00           H  
ATOM   1262  HZ1 LYS A 120      54.278  43.114  46.120  1.00  0.00           H  
ATOM   1263  HZ2 LYS A 120      53.267  43.103  44.897  1.00  0.00           H  
ATOM   1264  HZ3 LYS A 120      54.082  44.475  45.281  1.00  0.00           H  
ATOM   1265  N   CYS A 121      48.716  48.846  48.999  1.00  0.00           N  
ATOM   1266  CA  CYS A 121      47.343  49.372  49.120  1.00  0.00           C  
ATOM   1267  C   CYS A 121      47.230  50.248  50.422  1.00  0.00           C  
ATOM   1268  O   CYS A 121      48.129  50.151  51.271  1.00  0.00           O  
ATOM   1269  CB  CYS A 121      46.328  48.239  49.278  1.00  0.00           C  
ATOM   1270  SG  CYS A 121      44.674  48.688  48.657  1.00  0.00           S  
ATOM   1271  H   CYS A 121      49.255  49.120  49.794  1.00  0.00           H  
ATOM   1272  HG  CYS A 121      44.069  47.932  49.559  1.00  0.00           H  
ATOM   1273  N   VAL A 122      46.281  51.135  50.457  1.00  0.00           N  
ATOM   1274  CA  VAL A 122      45.983  51.775  51.770  1.00  0.00           C  
ATOM   1275  C   VAL A 122      45.196  50.985  52.813  1.00  0.00           C  
ATOM   1276  O   VAL A 122      44.411  50.102  52.527  1.00  0.00           O  
ATOM   1277  CB  VAL A 122      45.442  53.228  51.457  1.00  0.00           C  
ATOM   1278  CG1 VAL A 122      46.441  54.074  50.679  1.00  0.00           C  
ATOM   1279  CG2 VAL A 122      43.995  53.162  50.942  1.00  0.00           C  
ATOM   1280  H   VAL A 122      45.893  51.622  49.672  1.00  0.00           H  
ATOM   1281  N   LYS A 123      45.487  51.273  54.062  1.00  0.00           N  
ATOM   1282  CA  LYS A 123      44.665  50.848  55.241  1.00  0.00           C  
ATOM   1283  C   LYS A 123      43.283  51.540  55.391  1.00  0.00           C  
ATOM   1284  O   LYS A 123      43.050  52.607  55.967  1.00  0.00           O  
ATOM   1285  CB  LYS A 123      45.485  50.973  56.533  1.00  0.00           C  
ATOM   1286  CG  LYS A 123      44.866  50.329  57.788  1.00  0.00           C  
ATOM   1287  CD  LYS A 123      45.562  50.933  58.927  1.00  0.00           C  
ATOM   1288  CE  LYS A 123      45.425  50.147  60.235  1.00  0.00           C  
ATOM   1289  NZ  LYS A 123      45.625  50.890  61.455  1.00  0.00           N1+
ATOM   1290  H   LYS A 123      46.219  51.914  54.312  1.00  0.00           H  
ATOM   1291  HZ1 LYS A 123      45.256  51.812  61.505  1.00  0.00           H  
ATOM   1292  HZ2 LYS A 123      45.105  50.448  62.182  1.00  0.00           H  
ATOM   1293  HZ3 LYS A 123      46.598  50.940  61.685  1.00  0.00           H  
ATOM   1294  N   TYR A 124      42.394  51.141  54.493  1.00  0.00           N  
ATOM   1295  CA  TYR A 124      40.942  51.419  54.682  1.00  0.00           C  
ATOM   1296  C   TYR A 124      40.152  50.790  55.772  1.00  0.00           C  
ATOM   1297  O   TYR A 124      39.416  51.493  56.374  1.00  0.00           O  
ATOM   1298  CB  TYR A 124      40.305  51.514  53.268  1.00  0.00           C  
ATOM   1299  CG  TYR A 124      40.304  50.201  52.415  1.00  0.00           C  
ATOM   1300  CD1 TYR A 124      39.264  49.261  52.658  1.00  0.00           C  
ATOM   1301  CD2 TYR A 124      41.330  49.909  51.526  1.00  0.00           C  
ATOM   1302  CE1 TYR A 124      39.296  48.006  52.087  1.00  0.00           C  
ATOM   1303  CE2 TYR A 124      41.377  48.663  51.016  1.00  0.00           C  
ATOM   1304  CZ  TYR A 124      40.357  47.689  51.244  1.00  0.00           C  
ATOM   1305  OH  TYR A 124      40.536  46.519  50.610  1.00  0.00           O  
ATOM   1306  H   TYR A 124      42.624  50.720  53.619  1.00  0.00           H  
ATOM   1307  HD1 TYR A 124      38.365  49.478  53.239  1.00  0.00           H  
ATOM   1308  HD2 TYR A 124      42.100  50.666  51.389  1.00  0.00           H  
ATOM   1309  HE1 TYR A 124      38.644  47.212  52.434  1.00  0.00           H  
ATOM   1310  HE2 TYR A 124      42.242  48.408  50.395  1.00  0.00           H  
ATOM   1311  HH  TYR A 124      41.506  46.539  50.370  1.00  0.00           H  
ATOM   1312  N   TRP A 125      40.542  49.666  56.253  1.00  0.00           N  
ATOM   1313  CA  TRP A 125      39.888  48.919  57.335  1.00  0.00           C  
ATOM   1314  C   TRP A 125      39.794  49.690  58.683  1.00  0.00           C  
ATOM   1315  O   TRP A 125      40.891  50.174  59.086  1.00  0.00           O  
ATOM   1316  CB  TRP A 125      40.438  47.520  57.387  1.00  0.00           C  
ATOM   1317  CG  TRP A 125      41.920  47.350  57.189  1.00  0.00           C  
ATOM   1318  CD1 TRP A 125      42.842  47.274  58.144  1.00  0.00           C  
ATOM   1319  CD2 TRP A 125      42.597  46.980  56.002  1.00  0.00           C  
ATOM   1320  CE2 TRP A 125      43.930  46.751  56.296  1.00  0.00           C  
ATOM   1321  CE3 TRP A 125      42.302  47.177  54.711  1.00  0.00           C  
ATOM   1322  NE1 TRP A 125      44.012  46.948  57.618  1.00  0.00           N  
ATOM   1323  CZ2 TRP A 125      44.867  46.642  55.305  1.00  0.00           C  
ATOM   1324  CZ3 TRP A 125      43.264  47.161  53.678  1.00  0.00           C  
ATOM   1325  CH2 TRP A 125      44.564  46.874  54.002  1.00  0.00           C  
ATOM   1326  H   TRP A 125      41.287  49.121  55.845  1.00  0.00           H  
ATOM   1327  HD1 TRP A 125      42.669  47.227  59.218  1.00  0.00           H  
ATOM   1328  HE1 TRP A 125      44.819  46.859  58.198  1.00  0.00           H  
ATOM   1329  HE3 TRP A 125      41.238  47.176  54.447  1.00  0.00           H  
ATOM   1330  HZ2 TRP A 125      45.901  46.467  55.615  1.00  0.00           H  
ATOM   1331  HZ3 TRP A 125      42.960  47.428  52.664  1.00  0.00           H  
ATOM   1332  HH2 TRP A 125      45.359  46.767  53.265  1.00  0.00           H  
ATOM   1333  N   PRO A 126      38.598  49.764  59.193  1.00  0.00           N  
ATOM   1334  CA  PRO A 126      38.334  50.167  60.582  1.00  0.00           C  
ATOM   1335  C   PRO A 126      38.858  49.102  61.603  1.00  0.00           C  
ATOM   1336  O   PRO A 126      38.907  47.883  61.282  1.00  0.00           O  
ATOM   1337  CB  PRO A 126      36.790  50.131  60.647  1.00  0.00           C  
ATOM   1338  CG  PRO A 126      36.267  50.471  59.281  1.00  0.00           C  
ATOM   1339  CD  PRO A 126      37.424  49.997  58.404  1.00  0.00           C  
ATOM   1340  N   ASP A 127      39.154  49.577  62.849  1.00  0.00           N  
ATOM   1341  CA  ASP A 127      39.258  48.677  63.995  1.00  0.00           C  
ATOM   1342  C   ASP A 127      37.862  47.950  64.190  1.00  0.00           C  
ATOM   1343  O   ASP A 127      36.816  48.394  63.760  1.00  0.00           O  
ATOM   1344  CB  ASP A 127      39.560  49.495  65.240  1.00  0.00           C  
ATOM   1345  CG  ASP A 127      40.889  50.317  65.554  1.00  0.00           C  
ATOM   1346  OD1 ASP A 127      40.889  51.492  65.178  1.00  0.00           O  
ATOM   1347  OD2 ASP A 127      41.846  49.624  65.915  1.00  0.00           O1-
ATOM   1348  H   ASP A 127      39.523  50.496  62.971  1.00  0.00           H  
ATOM   1349  N   GLU A 128      37.852  46.858  64.976  1.00  0.00           N  
ATOM   1350  CA  GLU A 128      36.633  46.273  65.553  1.00  0.00           C  
ATOM   1351  C   GLU A 128      35.703  47.221  66.340  1.00  0.00           C  
ATOM   1352  O   GLU A 128      36.107  48.073  67.126  1.00  0.00           O  
ATOM   1353  CB  GLU A 128      36.932  45.059  66.412  1.00  0.00           C  
ATOM   1354  CG  GLU A 128      37.348  43.850  65.537  1.00  0.00           C  
ATOM   1355  CD  GLU A 128      37.448  42.523  66.308  1.00  0.00           C  
ATOM   1356  OE1 GLU A 128      38.170  42.511  67.334  1.00  0.00           O  
ATOM   1357  OE2 GLU A 128      37.057  41.441  65.736  1.00  0.00           O1-
ATOM   1358  H   GLU A 128      38.728  46.440  65.233  1.00  0.00           H  
ATOM   1359  N   TYR A 129      34.512  47.174  65.882  1.00  0.00           N  
ATOM   1360  CA  TYR A 129      33.281  47.978  66.308  1.00  0.00           C  
ATOM   1361  C   TYR A 129      33.470  49.569  66.198  1.00  0.00           C  
ATOM   1362  O   TYR A 129      32.542  50.293  66.546  1.00  0.00           O  
ATOM   1363  CB  TYR A 129      32.825  47.711  67.699  1.00  0.00           C  
ATOM   1364  CG  TYR A 129      32.634  46.218  67.864  1.00  0.00           C  
ATOM   1365  CD1 TYR A 129      33.641  45.509  68.561  1.00  0.00           C  
ATOM   1366  CD2 TYR A 129      31.459  45.610  67.438  1.00  0.00           C  
ATOM   1367  CE1 TYR A 129      33.484  44.171  68.587  1.00  0.00           C  
ATOM   1368  CE2 TYR A 129      31.319  44.293  67.668  1.00  0.00           C  
ATOM   1369  CZ  TYR A 129      32.346  43.493  68.155  1.00  0.00           C  
ATOM   1370  OH  TYR A 129      32.386  42.173  67.977  1.00  0.00           O  
ATOM   1371  H   TYR A 129      34.254  46.630  65.083  1.00  0.00           H  
ATOM   1372  HD1 TYR A 129      34.298  46.001  69.289  1.00  0.00           H  
ATOM   1373  HD2 TYR A 129      30.588  46.225  67.256  1.00  0.00           H  
ATOM   1374  HE1 TYR A 129      34.359  43.651  68.983  1.00  0.00           H  
ATOM   1375  HE2 TYR A 129      30.433  43.755  67.332  1.00  0.00           H  
ATOM   1376  HH  TYR A 129      33.348  41.926  68.112  1.00  0.00           H  
ATOM   1377  N   ALA A 130      34.338  49.999  65.275  1.00  0.00           N  
ATOM   1378  CA  ALA A 130      34.642  51.419  65.131  1.00  0.00           C  
ATOM   1379  C   ALA A 130      34.240  51.951  63.724  1.00  0.00           C  
ATOM   1380  O   ALA A 130      34.453  51.233  62.768  1.00  0.00           O  
ATOM   1381  CB  ALA A 130      36.090  51.780  65.463  1.00  0.00           C  
ATOM   1382  H   ALA A 130      34.728  49.361  64.622  1.00  0.00           H  
ATOM   1383  N   LEU A 131      33.582  53.087  63.672  1.00  0.00           N  
ATOM   1384  CA  LEU A 131      33.222  53.697  62.386  1.00  0.00           C  
ATOM   1385  C   LEU A 131      34.337  54.471  61.607  1.00  0.00           C  
ATOM   1386  O   LEU A 131      35.334  54.814  62.250  1.00  0.00           O  
ATOM   1387  CB  LEU A 131      31.818  54.392  62.479  1.00  0.00           C  
ATOM   1388  CG  LEU A 131      31.642  55.489  63.496  1.00  0.00           C  
ATOM   1389  CD1 LEU A 131      32.338  56.840  63.106  1.00  0.00           C  
ATOM   1390  CD2 LEU A 131      30.185  55.627  63.721  1.00  0.00           C  
ATOM   1391  H   LEU A 131      33.361  53.619  64.481  1.00  0.00           H  
ATOM   1392  N   LYS A 132      34.181  54.442  60.260  1.00  0.00           N  
ATOM   1393  CA  LYS A 132      34.923  55.347  59.464  1.00  0.00           C  
ATOM   1394  C   LYS A 132      34.075  56.275  58.610  1.00  0.00           C  
ATOM   1395  O   LYS A 132      33.356  55.763  57.759  1.00  0.00           O  
ATOM   1396  CB  LYS A 132      35.956  54.769  58.519  1.00  0.00           C  
ATOM   1397  CG  LYS A 132      37.269  54.592  59.242  1.00  0.00           C  
ATOM   1398  CD  LYS A 132      38.516  54.120  58.485  1.00  0.00           C  
ATOM   1399  CE  LYS A 132      38.923  55.175  57.447  1.00  0.00           C  
ATOM   1400  NZ  LYS A 132      40.305  55.593  57.718  1.00  0.00           N1+
ATOM   1401  H   LYS A 132      33.861  53.609  59.795  1.00  0.00           H  
ATOM   1402  HZ1 LYS A 132      40.431  56.126  58.549  1.00  0.00           H  
ATOM   1403  HZ2 LYS A 132      40.910  54.807  57.671  1.00  0.00           H  
ATOM   1404  HZ3 LYS A 132      40.642  56.281  57.065  1.00  0.00           H  
ATOM   1405  N   GLU A 133      34.065  57.604  58.974  1.00  0.00           N  
ATOM   1406  CA  GLU A 133      33.267  58.571  58.198  1.00  0.00           C  
ATOM   1407  C   GLU A 133      33.926  59.157  56.906  1.00  0.00           C  
ATOM   1408  O   GLU A 133      34.825  59.989  57.119  1.00  0.00           O  
ATOM   1409  CB  GLU A 133      32.857  59.731  59.114  1.00  0.00           C  
ATOM   1410  CG  GLU A 133      31.728  59.437  59.995  1.00  0.00           C  
ATOM   1411  CD  GLU A 133      31.422  60.517  60.998  1.00  0.00           C  
ATOM   1412  OE1 GLU A 133      31.311  60.225  62.223  1.00  0.00           O  
ATOM   1413  OE2 GLU A 133      30.815  61.476  60.608  1.00  0.00           O1-
ATOM   1414  H   GLU A 133      34.456  57.939  59.833  1.00  0.00           H  
ATOM   1415  N   TYR A 134      33.211  59.204  55.767  1.00  0.00           N  
ATOM   1416  CA  TYR A 134      33.751  59.926  54.545  1.00  0.00           C  
ATOM   1417  C   TYR A 134      32.566  60.720  53.938  1.00  0.00           C  
ATOM   1418  O   TYR A 134      31.777  60.219  53.069  1.00  0.00           O  
ATOM   1419  CB  TYR A 134      34.271  59.045  53.427  1.00  0.00           C  
ATOM   1420  CG  TYR A 134      35.472  58.107  53.673  1.00  0.00           C  
ATOM   1421  CD1 TYR A 134      36.654  58.318  53.004  1.00  0.00           C  
ATOM   1422  CD2 TYR A 134      35.336  56.951  54.477  1.00  0.00           C  
ATOM   1423  CE1 TYR A 134      37.694  57.443  52.941  1.00  0.00           C  
ATOM   1424  CE2 TYR A 134      36.394  56.053  54.391  1.00  0.00           C  
ATOM   1425  CZ  TYR A 134      37.510  56.269  53.660  1.00  0.00           C  
ATOM   1426  OH  TYR A 134      38.644  55.484  53.822  1.00  0.00           O  
ATOM   1427  H   TYR A 134      32.478  58.531  55.672  1.00  0.00           H  
ATOM   1428  HD1 TYR A 134      36.807  59.187  52.368  1.00  0.00           H  
ATOM   1429  HD2 TYR A 134      34.382  56.460  54.703  1.00  0.00           H  
ATOM   1430  HE1 TYR A 134      38.622  57.774  52.482  1.00  0.00           H  
ATOM   1431  HE2 TYR A 134      36.348  55.058  54.833  1.00  0.00           H  
ATOM   1432  HH  TYR A 134      39.464  56.067  53.878  1.00  0.00           H  
ATOM   1433  N   GLY A 135      32.370  61.891  54.524  1.00  0.00           N  
ATOM   1434  CA  GLY A 135      31.214  62.676  54.165  1.00  0.00           C  
ATOM   1435  C   GLY A 135      29.931  62.142  54.720  1.00  0.00           C  
ATOM   1436  O   GLY A 135      29.841  61.848  55.916  1.00  0.00           O  
ATOM   1437  H   GLY A 135      33.066  62.252  55.145  1.00  0.00           H  
ATOM   1438  N   VAL A 136      29.012  61.795  53.801  1.00  0.00           N  
ATOM   1439  CA  VAL A 136      27.822  60.999  54.115  1.00  0.00           C  
ATOM   1440  C   VAL A 136      28.067  59.491  54.398  1.00  0.00           C  
ATOM   1441  O   VAL A 136      27.168  58.853  54.984  1.00  0.00           O  
ATOM   1442  CB  VAL A 136      26.782  61.187  52.935  1.00  0.00           C  
ATOM   1443  CG1 VAL A 136      26.763  60.142  51.835  1.00  0.00           C  
ATOM   1444  CG2 VAL A 136      25.377  61.338  53.513  1.00  0.00           C  
ATOM   1445  H   VAL A 136      29.153  62.055  52.839  1.00  0.00           H  
ATOM   1446  N   MET A 137      29.049  58.914  53.773  1.00  0.00           N  
ATOM   1447  CA  MET A 137      29.331  57.428  53.746  1.00  0.00           C  
ATOM   1448  C   MET A 137      30.213  56.925  54.856  1.00  0.00           C  
ATOM   1449  O   MET A 137      31.222  57.599  55.267  1.00  0.00           O  
ATOM   1450  CB  MET A 137      29.959  56.997  52.410  1.00  0.00           C  
ATOM   1451  CG  MET A 137      29.234  57.616  51.219  1.00  0.00           C  
ATOM   1452  SD  MET A 137      29.996  57.521  49.599  1.00  0.00           S  
ATOM   1453  CE  MET A 137      31.437  58.458  50.084  1.00  0.00           C  
ATOM   1454  H   MET A 137      29.695  59.499  53.295  1.00  0.00           H  
ATOM   1455  N   ARG A 138      29.682  55.919  55.461  1.00  0.00           N  
ATOM   1456  CA  ARG A 138      30.237  55.275  56.704  1.00  0.00           C  
ATOM   1457  C   ARG A 138      30.459  53.738  56.632  1.00  0.00           C  
ATOM   1458  O   ARG A 138      29.727  53.083  55.937  1.00  0.00           O  
ATOM   1459  CB  ARG A 138      29.264  55.771  57.762  1.00  0.00           C  
ATOM   1460  CG  ARG A 138      29.665  55.231  59.146  1.00  0.00           C  
ATOM   1461  CD  ARG A 138      28.876  55.790  60.306  1.00  0.00           C  
ATOM   1462  NE  ARG A 138      27.405  55.456  60.042  1.00  0.00           N  
ATOM   1463  CZ  ARG A 138      26.395  56.099  60.615  1.00  0.00           C  
ATOM   1464  NH1 ARG A 138      26.505  57.246  61.330  1.00  0.00           N1+
ATOM   1465  NH2 ARG A 138      25.109  55.710  60.492  1.00  0.00           N  
ATOM   1466  H   ARG A 138      28.895  55.399  55.116  1.00  0.00           H  
ATOM   1467  HE  ARG A 138      27.232  54.844  59.273  1.00  0.00           H  
ATOM   1468 1HH1 ARG A 138      27.384  57.726  61.256  1.00  0.00           H  
ATOM   1469 2HH1 ARG A 138      25.825  57.442  62.037  1.00  0.00           H  
ATOM   1470 1HH2 ARG A 138      24.808  54.868  60.051  1.00  0.00           H  
ATOM   1471 2HH2 ARG A 138      24.417  56.427  60.520  1.00  0.00           H  
ATOM   1472  N   VAL A 139      31.651  53.328  56.998  1.00  0.00           N  
ATOM   1473  CA  VAL A 139      31.942  51.850  57.045  1.00  0.00           C  
ATOM   1474  C   VAL A 139      32.300  51.507  58.521  1.00  0.00           C  
ATOM   1475  O   VAL A 139      33.111  52.154  59.198  1.00  0.00           O  
ATOM   1476  CB  VAL A 139      33.044  51.442  56.018  1.00  0.00           C  
ATOM   1477  CG1 VAL A 139      34.456  52.106  56.181  1.00  0.00           C  
ATOM   1478  CG2 VAL A 139      33.171  49.870  56.003  1.00  0.00           C  
ATOM   1479  H   VAL A 139      32.452  53.921  57.084  1.00  0.00           H  
ATOM   1480  N   ARG A 140      31.720  50.331  59.007  1.00  0.00           N  
ATOM   1481  CA  ARG A 140      32.009  49.862  60.316  1.00  0.00           C  
ATOM   1482  C   ARG A 140      32.393  48.390  60.375  1.00  0.00           C  
ATOM   1483  O   ARG A 140      31.648  47.501  60.054  1.00  0.00           O  
ATOM   1484  CB  ARG A 140      30.737  50.013  61.182  1.00  0.00           C  
ATOM   1485  CG  ARG A 140      30.880  49.350  62.584  1.00  0.00           C  
ATOM   1486  CD  ARG A 140      31.164  50.309  63.737  1.00  0.00           C  
ATOM   1487  NE  ARG A 140      30.022  51.245  64.010  1.00  0.00           N  
ATOM   1488  CZ  ARG A 140      29.524  51.416  65.255  1.00  0.00           C  
ATOM   1489  NH1 ARG A 140      29.981  50.830  66.329  1.00  0.00           N1+
ATOM   1490  NH2 ARG A 140      28.542  52.291  65.438  1.00  0.00           N  
ATOM   1491  H   ARG A 140      30.949  49.944  58.492  1.00  0.00           H  
ATOM   1492  HE  ARG A 140      29.747  51.874  63.272  1.00  0.00           H  
ATOM   1493 1HH1 ARG A 140      30.702  50.140  66.275  1.00  0.00           H  
ATOM   1494 2HH1 ARG A 140      29.645  51.109  67.229  1.00  0.00           H  
ATOM   1495 1HH2 ARG A 140      28.134  52.801  64.676  1.00  0.00           H  
ATOM   1496 2HH2 ARG A 140      27.895  52.220  66.204  1.00  0.00           H  
ATOM   1497  N   ASN A 141      33.574  48.096  60.987  1.00  0.00           N  
ATOM   1498  CA  ASN A 141      34.072  46.742  61.110  1.00  0.00           C  
ATOM   1499  C   ASN A 141      33.467  45.945  62.315  1.00  0.00           C  
ATOM   1500  O   ASN A 141      33.835  46.160  63.490  1.00  0.00           O  
ATOM   1501  CB  ASN A 141      35.633  46.741  61.053  1.00  0.00           C  
ATOM   1502  CG  ASN A 141      36.309  45.352  61.172  1.00  0.00           C  
ATOM   1503  ND2 ASN A 141      37.606  45.395  61.452  1.00  0.00           N  
ATOM   1504  OD1 ASN A 141      35.642  44.358  60.940  1.00  0.00           O  
ATOM   1505  H   ASN A 141      34.088  48.753  61.541  1.00  0.00           H  
ATOM   1506 1HD2 ASN A 141      38.164  46.213  61.498  1.00  0.00           H  
ATOM   1507 2HD2 ASN A 141      37.946  44.512  61.788  1.00  0.00           H  
ATOM   1508  N   VAL A 142      32.407  45.130  62.128  1.00  0.00           N  
ATOM   1509  CA  VAL A 142      31.810  44.411  63.284  1.00  0.00           C  
ATOM   1510  C   VAL A 142      32.489  43.075  63.694  1.00  0.00           C  
ATOM   1511  O   VAL A 142      32.031  42.562  64.676  1.00  0.00           O  
ATOM   1512  CB  VAL A 142      30.250  44.435  63.162  1.00  0.00           C  
ATOM   1513  CG1 VAL A 142      29.705  45.821  63.667  1.00  0.00           C  
ATOM   1514  CG2 VAL A 142      29.748  44.108  61.759  1.00  0.00           C  
ATOM   1515  H   VAL A 142      32.096  44.928  61.207  1.00  0.00           H  
ATOM   1516  N   LYS A 143      33.567  42.666  63.031  1.00  0.00           N  
ATOM   1517  CA  LYS A 143      34.192  41.325  63.361  1.00  0.00           C  
ATOM   1518  C   LYS A 143      35.204  40.951  62.253  1.00  0.00           C  
ATOM   1519  O   LYS A 143      34.919  40.870  61.080  1.00  0.00           O  
ATOM   1520  CB  LYS A 143      33.231  40.164  63.387  1.00  0.00           C  
ATOM   1521  CG  LYS A 143      33.569  38.944  64.296  1.00  0.00           C  
ATOM   1522  CD  LYS A 143      33.476  39.154  65.778  1.00  0.00           C  
ATOM   1523  CE  LYS A 143      32.137  39.159  66.462  1.00  0.00           C  
ATOM   1524  NZ  LYS A 143      31.165  40.220  66.177  1.00  0.00           N1+
ATOM   1525  H   LYS A 143      33.965  43.129  62.232  1.00  0.00           H  
ATOM   1526  HZ1 LYS A 143      30.625  39.957  65.374  1.00  0.00           H  
ATOM   1527  HZ2 LYS A 143      30.631  40.362  67.006  1.00  0.00           H  
ATOM   1528  HZ3 LYS A 143      31.704  41.053  65.995  1.00  0.00           H  
ATOM   1529  N   GLU A 144      36.387  40.563  62.779  1.00  0.00           N  
ATOM   1530  CA  GLU A 144      37.583  40.146  62.030  1.00  0.00           C  
ATOM   1531  C   GLU A 144      38.050  38.785  62.497  1.00  0.00           C  
ATOM   1532  O   GLU A 144      38.815  38.690  63.510  1.00  0.00           O  
ATOM   1533  CB  GLU A 144      38.523  41.327  62.048  1.00  0.00           C  
ATOM   1534  CG  GLU A 144      39.824  41.078  61.312  1.00  0.00           C  
ATOM   1535  CD  GLU A 144      40.716  42.375  61.340  1.00  0.00           C  
ATOM   1536  OE1 GLU A 144      41.963  42.252  61.244  1.00  0.00           O  
ATOM   1537  OE2 GLU A 144      40.072  43.407  61.411  1.00  0.00           O1-
ATOM   1538  H   GLU A 144      36.541  40.769  63.744  1.00  0.00           H  
ATOM   1539  N   SER A 145      37.467  37.781  61.867  1.00  0.00           N  
ATOM   1540  CA  SER A 145      37.603  36.335  62.287  1.00  0.00           C  
ATOM   1541  C   SER A 145      38.905  35.709  61.726  1.00  0.00           C  
ATOM   1542  O   SER A 145      39.484  36.229  60.770  1.00  0.00           O  
ATOM   1543  CB  SER A 145      36.413  35.501  61.719  1.00  0.00           C  
ATOM   1544  OG  SER A 145      36.633  34.120  62.038  1.00  0.00           O  
ATOM   1545  H   SER A 145      37.127  37.931  60.937  1.00  0.00           H  
ATOM   1546  HG  SER A 145      36.310  34.055  62.987  1.00  0.00           H  
ATOM   1547  N   ALA A 146      39.471  34.795  62.549  1.00  0.00           N  
ATOM   1548  CA  ALA A 146      40.641  34.003  62.158  1.00  0.00           C  
ATOM   1549  C   ALA A 146      40.404  32.544  61.763  1.00  0.00           C  
ATOM   1550  O   ALA A 146      40.094  31.710  62.677  1.00  0.00           O  
ATOM   1551  CB  ALA A 146      41.695  34.152  63.279  1.00  0.00           C  
ATOM   1552  H   ALA A 146      39.288  34.762  63.533  1.00  0.00           H  
ATOM   1553  N   ALA A 147      40.675  32.295  60.536  1.00  0.00           N  
ATOM   1554  CA  ALA A 147      40.490  30.944  60.017  1.00  0.00           C  
ATOM   1555  C   ALA A 147      41.631  30.432  59.148  1.00  0.00           C  
ATOM   1556  O   ALA A 147      41.905  31.104  58.113  1.00  0.00           O  
ATOM   1557  CB  ALA A 147      39.187  30.877  59.226  1.00  0.00           C  
ATOM   1558  H   ALA A 147      40.684  32.975  59.799  1.00  0.00           H  
ATOM   1559  N   HIS A 148      42.323  29.360  59.591  1.00  0.00           N  
ATOM   1560  CA  HIS A 148      43.619  28.739  59.152  1.00  0.00           C  
ATOM   1561  C   HIS A 148      44.664  29.632  58.552  1.00  0.00           C  
ATOM   1562  O   HIS A 148      45.747  29.934  59.103  1.00  0.00           O  
ATOM   1563  CB  HIS A 148      43.553  27.347  58.400  1.00  0.00           C  
ATOM   1564  CG  HIS A 148      42.687  27.502  57.207  1.00  0.00           C  
ATOM   1565  CD2 HIS A 148      41.437  26.956  57.091  1.00  0.00           C  
ATOM   1566  ND1 HIS A 148      43.018  27.955  55.986  1.00  0.00           N  
ATOM   1567  CE1 HIS A 148      42.046  27.596  55.104  1.00  0.00           C  
ATOM   1568  NE2 HIS A 148      41.102  27.008  55.802  1.00  0.00           N  
ATOM   1569  H   HIS A 148      41.881  28.758  60.266  1.00  0.00           H  
ATOM   1570  HD2 HIS A 148      40.715  26.557  57.809  1.00  0.00           H  
ATOM   1571  HE1 HIS A 148      42.340  27.323  54.090  1.00  0.00           H  
ATOM   1572  HE2 HIS A 148      40.211  26.726  55.427  1.00  0.00           H  
ATOM   1573  N   ASP A 149      44.455  30.029  57.319  1.00  0.00           N  
ATOM   1574  CA  ASP A 149      45.395  30.951  56.631  1.00  0.00           C  
ATOM   1575  C   ASP A 149      44.781  32.187  56.133  1.00  0.00           C  
ATOM   1576  O   ASP A 149      45.473  33.023  55.554  1.00  0.00           O  
ATOM   1577  CB  ASP A 149      46.146  30.267  55.467  1.00  0.00           C  
ATOM   1578  CG  ASP A 149      47.352  29.467  55.991  1.00  0.00           C  
ATOM   1579  OD1 ASP A 149      47.521  28.216  55.827  1.00  0.00           O  
ATOM   1580  OD2 ASP A 149      48.277  30.063  56.596  1.00  0.00           O1-
ATOM   1581  H   ASP A 149      43.667  29.630  56.850  1.00  0.00           H  
ATOM   1582  N   TYR A 150      43.624  32.491  56.649  1.00  0.00           N  
ATOM   1583  CA  TYR A 150      42.850  33.740  56.208  1.00  0.00           C  
ATOM   1584  C   TYR A 150      42.049  34.493  57.264  1.00  0.00           C  
ATOM   1585  O   TYR A 150      41.298  33.966  58.061  1.00  0.00           O  
ATOM   1586  CB  TYR A 150      41.997  33.341  55.006  1.00  0.00           C  
ATOM   1587  CG  TYR A 150      40.989  32.181  54.886  1.00  0.00           C  
ATOM   1588  CD1 TYR A 150      41.385  30.969  54.385  1.00  0.00           C  
ATOM   1589  CD2 TYR A 150      39.682  32.396  55.261  1.00  0.00           C  
ATOM   1590  CE1 TYR A 150      40.448  30.004  54.144  1.00  0.00           C  
ATOM   1591  CE2 TYR A 150      38.708  31.387  55.033  1.00  0.00           C  
ATOM   1592  CZ  TYR A 150      39.105  30.165  54.453  1.00  0.00           C  
ATOM   1593  OH  TYR A 150      38.327  29.058  54.418  1.00  0.00           O  
ATOM   1594  H   TYR A 150      43.131  31.991  57.364  1.00  0.00           H  
ATOM   1595  HD1 TYR A 150      42.390  30.598  54.586  1.00  0.00           H  
ATOM   1596  HD2 TYR A 150      39.365  33.345  55.710  1.00  0.00           H  
ATOM   1597  HE1 TYR A 150      40.727  29.250  53.406  1.00  0.00           H  
ATOM   1598  HE2 TYR A 150      37.668  31.592  55.282  1.00  0.00           H  
ATOM   1599  HH  TYR A 150      38.821  28.354  53.899  1.00  0.00           H  
ATOM   1600  N   THR A 151      42.104  35.778  57.056  1.00  0.00           N  
ATOM   1601  CA  THR A 151      41.153  36.780  57.787  1.00  0.00           C  
ATOM   1602  C   THR A 151      39.767  36.796  57.161  1.00  0.00           C  
ATOM   1603  O   THR A 151      39.727  36.702  55.923  1.00  0.00           O  
ATOM   1604  CB  THR A 151      41.775  38.178  57.659  1.00  0.00           C  
ATOM   1605  CG2 THR A 151      41.122  39.509  58.081  1.00  0.00           C  
ATOM   1606  OG1 THR A 151      42.964  38.111  58.427  1.00  0.00           O  
ATOM   1607  H   THR A 151      42.580  36.255  56.309  1.00  0.00           H  
ATOM   1608  HG1 THR A 151      43.450  38.982  58.369  1.00  0.00           H  
ATOM   1609  N   LEU A 152      38.671  36.780  57.920  1.00  0.00           N  
ATOM   1610  CA  LEU A 152      37.319  37.117  57.322  1.00  0.00           C  
ATOM   1611  C   LEU A 152      36.909  38.383  58.153  1.00  0.00           C  
ATOM   1612  O   LEU A 152      36.514  38.244  59.326  1.00  0.00           O  
ATOM   1613  CB  LEU A 152      36.386  36.046  57.714  1.00  0.00           C  
ATOM   1614  CG  LEU A 152      36.599  34.745  56.985  1.00  0.00           C  
ATOM   1615  CD1 LEU A 152      37.582  33.765  57.652  1.00  0.00           C  
ATOM   1616  CD2 LEU A 152      35.215  34.100  56.773  1.00  0.00           C  
ATOM   1617  H   LEU A 152      38.701  36.649  58.917  1.00  0.00           H  
ATOM   1618  N   ARG A 153      36.741  39.476  57.472  1.00  0.00           N  
ATOM   1619  CA  ARG A 153      36.275  40.745  58.074  1.00  0.00           C  
ATOM   1620  C   ARG A 153      34.942  41.252  57.573  1.00  0.00           C  
ATOM   1621  O   ARG A 153      34.825  41.617  56.398  1.00  0.00           O  
ATOM   1622  CB  ARG A 153      37.358  41.737  57.829  1.00  0.00           C  
ATOM   1623  CG  ARG A 153      37.341  43.047  58.580  1.00  0.00           C  
ATOM   1624  CD  ARG A 153      38.459  44.111  58.274  1.00  0.00           C  
ATOM   1625  NE  ARG A 153      39.813  43.604  58.661  1.00  0.00           N  
ATOM   1626  CZ  ARG A 153      40.740  43.299  57.748  1.00  0.00           C  
ATOM   1627  NH1 ARG A 153      40.507  43.592  56.479  1.00  0.00           N1+
ATOM   1628  NH2 ARG A 153      41.902  42.851  58.224  1.00  0.00           N  
ATOM   1629  H   ARG A 153      37.103  39.538  56.541  1.00  0.00           H  
ATOM   1630  HE  ARG A 153      39.866  43.407  59.635  1.00  0.00           H  
ATOM   1631 1HH1 ARG A 153      39.615  43.916  56.174  1.00  0.00           H  
ATOM   1632 2HH1 ARG A 153      41.162  43.565  55.731  1.00  0.00           H  
ATOM   1633 1HH2 ARG A 153      41.951  42.604  59.189  1.00  0.00           H  
ATOM   1634 2HH2 ARG A 153      42.802  42.995  57.820  1.00  0.00           H  
ATOM   1635  N   GLU A 154      34.116  41.631  58.511  1.00  0.00           N  
ATOM   1636  CA  GLU A 154      32.683  41.979  58.375  1.00  0.00           C  
ATOM   1637  C   GLU A 154      32.483  43.516  58.332  1.00  0.00           C  
ATOM   1638  O   GLU A 154      32.224  44.087  59.389  1.00  0.00           O  
ATOM   1639  CB  GLU A 154      31.791  41.232  59.376  1.00  0.00           C  
ATOM   1640  CG  GLU A 154      31.577  39.807  59.078  1.00  0.00           C  
ATOM   1641  CD  GLU A 154      30.674  39.099  60.113  1.00  0.00           C  
ATOM   1642  OE1 GLU A 154      31.249  38.672  61.096  1.00  0.00           O  
ATOM   1643  OE2 GLU A 154      29.497  38.859  59.910  1.00  0.00           O1-
ATOM   1644  H   GLU A 154      34.453  41.594  59.457  1.00  0.00           H  
ATOM   1645  N   LEU A 155      32.662  44.037  57.134  1.00  0.00           N  
ATOM   1646  CA  LEU A 155      32.551  45.527  56.953  1.00  0.00           C  
ATOM   1647  C   LEU A 155      31.083  45.909  56.707  1.00  0.00           C  
ATOM   1648  O   LEU A 155      30.546  45.641  55.632  1.00  0.00           O  
ATOM   1649  CB  LEU A 155      33.348  45.976  55.723  1.00  0.00           C  
ATOM   1650  CG  LEU A 155      34.894  45.923  55.768  1.00  0.00           C  
ATOM   1651  CD1 LEU A 155      35.315  46.498  54.403  1.00  0.00           C  
ATOM   1652  CD2 LEU A 155      35.433  46.969  56.713  1.00  0.00           C  
ATOM   1653  H   LEU A 155      33.020  43.550  56.342  1.00  0.00           H  
ATOM   1654  N   LYS A 156      30.489  46.536  57.686  1.00  0.00           N  
ATOM   1655  CA  LYS A 156      29.124  47.062  57.717  1.00  0.00           C  
ATOM   1656  C   LYS A 156      29.117  48.406  57.036  1.00  0.00           C  
ATOM   1657  O   LYS A 156      29.542  49.370  57.646  1.00  0.00           O  
ATOM   1658  CB  LYS A 156      28.712  47.043  59.203  1.00  0.00           C  
ATOM   1659  CG  LYS A 156      27.179  46.706  59.315  1.00  0.00           C  
ATOM   1660  CD  LYS A 156      26.667  46.748  60.763  1.00  0.00           C  
ATOM   1661  CE  LYS A 156      25.134  46.623  60.933  1.00  0.00           C  
ATOM   1662  NZ  LYS A 156      24.627  45.260  60.889  1.00  0.00           N1+
ATOM   1663  H   LYS A 156      31.020  46.777  58.508  1.00  0.00           H  
ATOM   1664  HZ1 LYS A 156      25.040  44.697  60.169  1.00  0.00           H  
ATOM   1665  HZ2 LYS A 156      24.645  44.862  61.798  1.00  0.00           H  
ATOM   1666  HZ3 LYS A 156      23.640  45.251  60.683  1.00  0.00           H  
ATOM   1667  N   LEU A 157      28.633  48.438  55.794  1.00  0.00           N  
ATOM   1668  CA  LEU A 157      28.353  49.749  55.102  1.00  0.00           C  
ATOM   1669  C   LEU A 157      27.152  50.461  55.766  1.00  0.00           C  
ATOM   1670  O   LEU A 157      26.279  49.778  56.246  1.00  0.00           O  
ATOM   1671  CB  LEU A 157      28.052  49.498  53.669  1.00  0.00           C  
ATOM   1672  CG  LEU A 157      29.298  49.160  52.780  1.00  0.00           C  
ATOM   1673  CD1 LEU A 157      28.744  49.140  51.357  1.00  0.00           C  
ATOM   1674  CD2 LEU A 157      30.454  50.146  52.898  1.00  0.00           C  
ATOM   1675  H   LEU A 157      28.276  47.660  55.289  1.00  0.00           H  
ATOM   1676  N   SER A 158      27.277  51.793  55.686  1.00  0.00           N  
ATOM   1677  CA  SER A 158      26.206  52.605  56.210  1.00  0.00           C  
ATOM   1678  C   SER A 158      26.274  54.059  55.722  1.00  0.00           C  
ATOM   1679  O   SER A 158      27.327  54.506  55.322  1.00  0.00           O  
ATOM   1680  CB  SER A 158      26.134  52.656  57.746  1.00  0.00           C  
ATOM   1681  OG  SER A 158      27.207  53.264  58.444  1.00  0.00           O  
ATOM   1682  H   SER A 158      28.041  52.303  55.301  1.00  0.00           H  
ATOM   1683  HG  SER A 158      27.705  52.523  58.887  1.00  0.00           H  
ATOM   1684  N   LYS A 159      25.109  54.699  55.527  1.00  0.00           N  
ATOM   1685  CA  LYS A 159      25.067  56.144  55.323  1.00  0.00           C  
ATOM   1686  C   LYS A 159      24.559  56.967  56.532  1.00  0.00           C  
ATOM   1687  O   LYS A 159      24.001  56.445  57.459  1.00  0.00           O  
ATOM   1688  CB  LYS A 159      24.387  56.483  54.032  1.00  0.00           C  
ATOM   1689  CG  LYS A 159      25.128  55.864  52.865  1.00  0.00           C  
ATOM   1690  CD  LYS A 159      24.213  55.776  51.646  1.00  0.00           C  
ATOM   1691  CE  LYS A 159      24.157  57.174  51.036  1.00  0.00           C  
ATOM   1692  NZ  LYS A 159      24.245  57.223  49.571  1.00  0.00           N1+
ATOM   1693  H   LYS A 159      24.296  54.201  55.218  1.00  0.00           H  
ATOM   1694  HZ1 LYS A 159      25.156  56.905  49.330  1.00  0.00           H  
ATOM   1695  HZ2 LYS A 159      23.495  56.687  49.189  1.00  0.00           H  
ATOM   1696  HZ3 LYS A 159      24.177  58.154  49.207  1.00  0.00           H  
ATOM   1697  N   VAL A 160      25.102  58.124  56.724  1.00  0.00           N  
ATOM   1698  CA  VAL A 160      24.643  58.970  57.824  1.00  0.00           C  
ATOM   1699  C   VAL A 160      23.167  59.323  57.574  1.00  0.00           C  
ATOM   1700  O   VAL A 160      22.768  59.828  56.527  1.00  0.00           O  
ATOM   1701  CB  VAL A 160      25.484  60.293  57.907  1.00  0.00           C  
ATOM   1702  CG1 VAL A 160      25.032  61.145  59.104  1.00  0.00           C  
ATOM   1703  CG2 VAL A 160      26.981  59.939  58.042  1.00  0.00           C  
ATOM   1704  H   VAL A 160      25.929  58.373  56.217  1.00  0.00           H  
ATOM   1705  N   GLY A 161      22.304  59.023  58.525  1.00  0.00           N  
ATOM   1706  CA  GLY A 161      20.891  59.513  58.532  1.00  0.00           C  
ATOM   1707  C   GLY A 161      19.874  59.032  57.487  1.00  0.00           C  
ATOM   1708  O   GLY A 161      18.691  58.926  57.845  1.00  0.00           O  
ATOM   1709  H   GLY A 161      22.545  58.478  59.325  1.00  0.00           H  
ATOM   1710  N   GLN A 162      20.458  58.472  56.418  1.00  0.00           N  
ATOM   1711  CA  GLN A 162      19.800  57.770  55.234  1.00  0.00           C  
ATOM   1712  C   GLN A 162      19.240  56.346  55.593  1.00  0.00           C  
ATOM   1713  O   GLN A 162      19.684  55.677  56.535  1.00  0.00           O  
ATOM   1714  CB  GLN A 162      20.825  57.708  54.104  1.00  0.00           C  
ATOM   1715  CG  GLN A 162      21.444  59.048  53.717  1.00  0.00           C  
ATOM   1716  CD  GLN A 162      20.506  59.847  52.757  1.00  0.00           C  
ATOM   1717  NE2 GLN A 162      19.795  60.820  53.248  1.00  0.00           N  
ATOM   1718  OE1 GLN A 162      20.503  59.588  51.588  1.00  0.00           O  
ATOM   1719  H   GLN A 162      21.375  58.804  56.212  1.00  0.00           H  
ATOM   1720 1HE2 GLN A 162      19.768  60.902  54.236  1.00  0.00           H  
ATOM   1721 2HE2 GLN A 162      19.275  61.555  52.811  1.00  0.00           H  
ATOM   1722  N   GLY A 163      18.629  55.680  54.595  1.00  0.00           N  
ATOM   1723  CA  GLY A 163      17.926  54.371  54.835  1.00  0.00           C  
ATOM   1724  C   GLY A 163      18.531  53.186  54.041  1.00  0.00           C  
ATOM   1725  O   GLY A 163      19.322  53.374  53.133  1.00  0.00           O  
ATOM   1726  H   GLY A 163      18.485  56.059  53.682  1.00  0.00           H  
ATOM   1727  N   ASN A 164      18.118  52.005  54.481  1.00  0.00           N  
ATOM   1728  CA  ASN A 164      18.410  50.641  53.991  1.00  0.00           C  
ATOM   1729  C   ASN A 164      19.853  50.220  53.795  1.00  0.00           C  
ATOM   1730  O   ASN A 164      20.047  49.007  53.534  1.00  0.00           O  
ATOM   1731  CB  ASN A 164      17.587  50.029  52.840  1.00  0.00           C  
ATOM   1732  CG  ASN A 164      16.132  49.761  53.146  1.00  0.00           C  
ATOM   1733  ND2 ASN A 164      15.257  50.426  52.362  1.00  0.00           N  
ATOM   1734  OD1 ASN A 164      15.694  48.988  54.009  1.00  0.00           O  
ATOM   1735  H   ASN A 164      17.562  51.985  55.313  1.00  0.00           H  
ATOM   1736 1HD2 ASN A 164      15.568  50.991  51.593  1.00  0.00           H  
ATOM   1737 2HD2 ASN A 164      14.288  50.268  52.538  1.00  0.00           H  
ATOM   1738  N   THR A 165      20.900  51.005  54.077  1.00  0.00           N  
ATOM   1739  CA  THR A 165      22.282  50.684  53.643  1.00  0.00           C  
ATOM   1740  C   THR A 165      23.030  49.528  54.447  1.00  0.00           C  
ATOM   1741  O   THR A 165      23.919  48.905  53.887  1.00  0.00           O  
ATOM   1742  CB  THR A 165      23.085  51.916  53.395  1.00  0.00           C  
ATOM   1743  CG2 THR A 165      22.484  52.518  52.168  1.00  0.00           C  
ATOM   1744  OG1 THR A 165      23.310  52.910  54.403  1.00  0.00           O  
ATOM   1745  H   THR A 165      20.789  51.932  54.450  1.00  0.00           H  
ATOM   1746  HG1 THR A 165      22.469  53.014  54.940  1.00  0.00           H  
ATOM   1747  N   GLU A 166      22.666  49.343  55.750  1.00  0.00           N  
ATOM   1748  CA  GLU A 166      23.366  48.701  56.859  1.00  0.00           C  
ATOM   1749  C   GLU A 166      23.851  47.250  56.716  1.00  0.00           C  
ATOM   1750  O   GLU A 166      24.048  46.530  57.666  1.00  0.00           O  
ATOM   1751  CB  GLU A 166      22.576  48.787  58.130  1.00  0.00           C  
ATOM   1752  CG  GLU A 166      22.545  50.180  58.828  1.00  0.00           C  
ATOM   1753  CD  GLU A 166      21.517  51.092  58.053  1.00  0.00           C  
ATOM   1754  OE1 GLU A 166      20.562  50.548  57.513  1.00  0.00           O  
ATOM   1755  OE2 GLU A 166      21.574  52.285  58.213  1.00  0.00           O1-
ATOM   1756  H   GLU A 166      21.836  49.785  56.078  1.00  0.00           H  
ATOM   1757  N   ARG A 167      24.261  46.837  55.513  1.00  0.00           N  
ATOM   1758  CA  ARG A 167      24.647  45.387  55.253  1.00  0.00           C  
ATOM   1759  C   ARG A 167      26.170  45.154  55.363  1.00  0.00           C  
ATOM   1760  O   ARG A 167      26.908  46.109  55.518  1.00  0.00           O  
ATOM   1761  CB  ARG A 167      24.022  45.001  53.901  1.00  0.00           C  
ATOM   1762  CG  ARG A 167      24.853  45.542  52.767  1.00  0.00           C  
ATOM   1763  CD  ARG A 167      23.938  46.190  51.722  1.00  0.00           C  
ATOM   1764  NE  ARG A 167      24.797  47.115  50.933  1.00  0.00           N  
ATOM   1765  CZ  ARG A 167      24.449  48.361  50.552  1.00  0.00           C  
ATOM   1766  NH1 ARG A 167      23.215  48.838  50.776  1.00  0.00           N1+
ATOM   1767  NH2 ARG A 167      25.301  49.135  49.969  1.00  0.00           N  
ATOM   1768  H   ARG A 167      24.309  47.460  54.739  1.00  0.00           H  
ATOM   1769  HE  ARG A 167      25.654  46.678  50.673  1.00  0.00           H  
ATOM   1770 1HH1 ARG A 167      22.513  48.403  51.339  1.00  0.00           H  
ATOM   1771 2HH1 ARG A 167      23.010  49.728  50.364  1.00  0.00           H  
ATOM   1772 1HH2 ARG A 167      26.050  48.682  49.495  1.00  0.00           H  
ATOM   1773 2HH2 ARG A 167      25.132  50.108  49.801  1.00  0.00           H  
ATOM   1774  N   THR A 168      26.546  43.875  55.554  1.00  0.00           N  
ATOM   1775  CA  THR A 168      27.963  43.504  55.658  1.00  0.00           C  
ATOM   1776  C   THR A 168      28.576  43.127  54.340  1.00  0.00           C  
ATOM   1777  O   THR A 168      27.963  42.381  53.551  1.00  0.00           O  
ATOM   1778  CB  THR A 168      28.266  42.387  56.645  1.00  0.00           C  
ATOM   1779  CG2 THR A 168      28.374  42.943  58.038  1.00  0.00           C  
ATOM   1780  OG1 THR A 168      27.264  41.387  56.483  1.00  0.00           O  
ATOM   1781  H   THR A 168      25.973  43.063  55.493  1.00  0.00           H  
ATOM   1782  HG1 THR A 168      27.337  40.654  57.148  1.00  0.00           H  
ATOM   1783  N   VAL A 169      29.753  43.614  54.101  1.00  0.00           N  
ATOM   1784  CA  VAL A 169      30.616  43.143  53.000  1.00  0.00           C  
ATOM   1785  C   VAL A 169      31.877  42.424  53.512  1.00  0.00           C  
ATOM   1786  O   VAL A 169      32.611  42.688  54.476  1.00  0.00           O  
ATOM   1787  CB  VAL A 169      30.910  44.264  51.919  1.00  0.00           C  
ATOM   1788  CG1 VAL A 169      29.582  44.672  51.286  1.00  0.00           C  
ATOM   1789  CG2 VAL A 169      31.633  45.415  52.577  1.00  0.00           C  
ATOM   1790  H   VAL A 169      29.948  44.469  54.571  1.00  0.00           H  
ATOM   1791  N   TRP A 170      32.189  41.408  52.802  1.00  0.00           N  
ATOM   1792  CA  TRP A 170      33.157  40.417  53.266  1.00  0.00           C  
ATOM   1793  C   TRP A 170      34.541  40.548  52.651  1.00  0.00           C  
ATOM   1794  O   TRP A 170      34.774  40.276  51.507  1.00  0.00           O  
ATOM   1795  CB  TRP A 170      32.708  38.996  53.006  1.00  0.00           C  
ATOM   1796  CG  TRP A 170      31.409  38.542  53.617  1.00  0.00           C  
ATOM   1797  CD1 TRP A 170      30.165  39.016  53.337  1.00  0.00           C  
ATOM   1798  CD2 TRP A 170      31.289  37.762  54.769  1.00  0.00           C  
ATOM   1799  CE2 TRP A 170      29.940  37.818  55.090  1.00  0.00           C  
ATOM   1800  CE3 TRP A 170      32.274  37.247  55.615  1.00  0.00           C  
ATOM   1801  NE1 TRP A 170      29.287  38.482  54.122  1.00  0.00           N  
ATOM   1802  CZ2 TRP A 170      29.524  37.254  56.294  1.00  0.00           C  
ATOM   1803  CZ3 TRP A 170      31.780  36.616  56.765  1.00  0.00           C  
ATOM   1804  CH2 TRP A 170      30.436  36.636  57.120  1.00  0.00           C  
ATOM   1805  H   TRP A 170      31.824  41.262  51.879  1.00  0.00           H  
ATOM   1806  HD1 TRP A 170      29.903  39.785  52.615  1.00  0.00           H  
ATOM   1807  HE1 TRP A 170      28.292  38.622  54.071  1.00  0.00           H  
ATOM   1808  HE3 TRP A 170      33.194  36.915  55.152  1.00  0.00           H  
ATOM   1809  HZ2 TRP A 170      28.467  37.324  56.573  1.00  0.00           H  
ATOM   1810  HZ3 TRP A 170      32.474  36.442  57.581  1.00  0.00           H  
ATOM   1811  HH2 TRP A 170      30.277  36.279  58.142  1.00  0.00           H  
ATOM   1812  N   GLN A 171      35.346  41.095  53.535  1.00  0.00           N  
ATOM   1813  CA  GLN A 171      36.803  41.273  53.283  1.00  0.00           C  
ATOM   1814  C   GLN A 171      37.564  39.931  53.427  1.00  0.00           C  
ATOM   1815  O   GLN A 171      38.056  39.643  54.545  1.00  0.00           O  
ATOM   1816  CB  GLN A 171      37.494  42.389  54.106  1.00  0.00           C  
ATOM   1817  CG  GLN A 171      38.088  43.454  53.180  1.00  0.00           C  
ATOM   1818  CD  GLN A 171      38.912  44.414  53.977  1.00  0.00           C  
ATOM   1819  NE2 GLN A 171      39.991  44.918  53.419  1.00  0.00           N  
ATOM   1820  OE1 GLN A 171      38.527  44.814  55.082  1.00  0.00           O  
ATOM   1821  H   GLN A 171      34.999  41.444  54.400  1.00  0.00           H  
ATOM   1822 1HE2 GLN A 171      40.106  44.598  52.477  1.00  0.00           H  
ATOM   1823 2HE2 GLN A 171      40.751  45.331  53.921  1.00  0.00           H  
ATOM   1824  N   TYR A 172      37.362  39.071  52.463  1.00  0.00           N  
ATOM   1825  CA  TYR A 172      38.137  37.790  52.442  1.00  0.00           C  
ATOM   1826  C   TYR A 172      39.626  37.996  52.143  1.00  0.00           C  
ATOM   1827  O   TYR A 172      40.101  38.303  51.035  1.00  0.00           O  
ATOM   1828  CB  TYR A 172      37.407  36.723  51.633  1.00  0.00           C
[truncated: 2,118,581 more chars]
