# Supplementary material for: Structural insights into the pSer/pThr dependent regulation of the SHP2 tyrosine phosphatase in insulin and CD28 signaling
Source: Nat Commun. 2022 Sep 16;13:5439. doi: 10.1038/s41467-022-32918-5 (PMC9481563; doi:10.1038/s41467-022-32918-5)
Supplement: Supplementary file 4 — Supplementary dataset 2 [file 41467_2022_32918_MOESM4_ESM.zip › ppIRS1-05-dynamics.pdb]

MODEL        1
ATOM      1  N   SER A   4      58.530  25.270  24.060  1.00  0.00           N  
ATOM      2  CA  SER A   4      57.580  24.410  24.730  1.00  0.00           C  
ATOM      3  C   SER A   4      56.300  25.160  24.990  1.00  0.00           C  
ATOM      4  O   SER A   4      56.350  26.410  25.020  1.00  0.00           O  
ATOM      5  CB  SER A   4      58.090  23.890  26.040  1.00  0.00           C  
ATOM      6  OG  SER A   4      58.880  24.810  26.850  1.00  0.00           O  
ATOM      7  HG  SER A   4      59.460  24.200  27.400  1.00  0.00           H  
ATOM      8  H1  SER A   4      58.320  25.500  23.100  1.00  0.00           H  
ATOM      9  H2  SER A   4      58.570  26.090  24.640  1.00  0.00           H  
ATOM     10  H3  SER A   4      59.440  24.860  24.010  1.00  0.00           H  
ATOM     11  N   GLY A   5      55.200  24.420  25.090  1.00  0.00           N  
ATOM     12  CA  GLY A   5      53.850  25.040  25.070  1.00  0.00           C  
ATOM     13  C   GLY A   5      53.560  26.350  25.810  1.00  0.00           C  
ATOM     14  O   GLY A   5      53.450  27.280  25.010  1.00  0.00           O  
ATOM     15  H   GLY A   5      55.190  23.480  25.460  1.00  0.00           H  
ATOM     16  N   PHE A   6      53.790  26.450  27.120  1.00  0.00           N  
ATOM     17  CA  PHE A   6      53.440  27.650  27.860  1.00  0.00           C  
ATOM     18  C   PHE A   6      54.200  28.920  27.390  1.00  0.00           C  
ATOM     19  O   PHE A   6      53.650  29.990  27.050  1.00  0.00           O  
ATOM     20  CB  PHE A   6      53.560  27.640  29.380  1.00  0.00           C  
ATOM     21  CG  PHE A   6      52.630  26.750  30.190  1.00  0.00           C  
ATOM     22  CD1 PHE A   6      51.290  27.120  30.430  1.00  0.00           C  
ATOM     23  CD2 PHE A   6      53.070  25.550  30.770  1.00  0.00           C  
ATOM     24  CE1 PHE A   6      50.330  26.430  31.130  1.00  0.00           C  
ATOM     25  CE2 PHE A   6      52.160  24.730  31.450  1.00  0.00           C  
ATOM     26  CZ  PHE A   6      50.820  25.200  31.640  1.00  0.00           C  
ATOM     27  H   PHE A   6      54.020  25.660  27.700  1.00  0.00           H  
ATOM     28  HD1 PHE A   6      50.890  27.990  29.920  1.00  0.00           H  
ATOM     29  HD2 PHE A   6      54.130  25.390  30.980  1.00  0.00           H  
ATOM     30  HE1 PHE A   6      49.400  26.870  31.490  1.00  0.00           H  
ATOM     31  HE2 PHE A   6      52.510  23.850  32.000  1.00  0.00           H  
ATOM     32  HZ  PHE A   6      50.120  24.430  31.950  1.00  0.00           H  
ATOM     33  N   TRP A   7      55.440  28.590  27.030  1.00  0.00           N  
ATOM     34  CA  TRP A   7      56.420  29.610  26.580  1.00  0.00           C  
ATOM     35  C   TRP A   7      56.120  30.030  25.150  1.00  0.00           C  
ATOM     36  O   TRP A   7      56.000  31.280  24.980  1.00  0.00           O  
ATOM     37  CB  TRP A   7      57.950  29.410  26.810  1.00  0.00           C  
ATOM     38  CG  TRP A   7      58.100  29.600  28.330  1.00  0.00           C  
ATOM     39  CD1 TRP A   7      58.050  30.710  29.040  1.00  0.00           C  
ATOM     40  CD2 TRP A   7      58.920  28.770  29.090  1.00  0.00           C  
ATOM     41  CE2 TRP A   7      59.250  29.460  30.300  1.00  0.00           C  
ATOM     42  CE3 TRP A   7      59.330  27.470  28.900  1.00  0.00           C  
ATOM     43  NE1 TRP A   7      58.730  30.700  30.200  1.00  0.00           N  
ATOM     44  CZ2 TRP A   7      59.870  28.660  31.330  1.00  0.00           C  
ATOM     45  CZ3 TRP A   7      60.060  26.790  29.840  1.00  0.00           C  
ATOM     46  CH2 TRP A   7      60.290  27.370  31.080  1.00  0.00           C  
ATOM     47  H   TRP A   7      55.800  27.660  26.990  1.00  0.00           H  
ATOM     48  HD1 TRP A   7      57.430  31.510  28.650  1.00  0.00           H  
ATOM     49  HE1 TRP A   7      58.810  31.500  30.790  1.00  0.00           H  
ATOM     50  HE3 TRP A   7      59.240  27.110  27.880  1.00  0.00           H  
ATOM     51  HZ2 TRP A   7      59.930  29.180  32.280  1.00  0.00           H  
ATOM     52  HZ3 TRP A   7      60.510  25.840  29.540  1.00  0.00           H  
ATOM     53  HH2 TRP A   7      60.890  26.850  31.830  1.00  0.00           H  
ATOM     54  N   GLU A   8      56.070  29.200  24.150  1.00  0.00           N  
ATOM     55  CA  GLU A   8      55.540  29.610  22.830  1.00  0.00           C  
ATOM     56  C   GLU A   8      54.060  30.190  22.770  1.00  0.00           C  
ATOM     57  O   GLU A   8      53.820  31.080  21.960  1.00  0.00           O  
ATOM     58  CB  GLU A   8      55.750  28.320  22.020  1.00  0.00           C  
ATOM     59  CG  GLU A   8      55.480  28.410  20.550  1.00  0.00           C  
ATOM     60  CD  GLU A   8      56.230  27.380  19.790  1.00  0.00           C  
ATOM     61  OE1 GLU A   8      55.640  26.650  18.940  1.00  0.00           O  
ATOM     62  OE2 GLU A   8      57.470  27.440  19.910  1.00  0.00           O1-
ATOM     63  H   GLU A   8      56.690  28.430  24.050  1.00  0.00           H  
ATOM     64  N   GLU A   9      53.150  29.760  23.670  1.00  0.00           N  
ATOM     65  CA  GLU A   9      51.800  30.350  23.840  1.00  0.00           C  
ATOM     66  C   GLU A   9      51.840  31.810  24.380  1.00  0.00           C  
ATOM     67  O   GLU A   9      51.120  32.740  24.020  1.00  0.00           O  
ATOM     68  CB  GLU A   9      51.010  29.500  24.720  1.00  0.00           C  
ATOM     69  CG  GLU A   9      50.330  28.260  24.040  1.00  0.00           C  
ATOM     70  CD  GLU A   9      49.540  27.290  24.920  1.00  0.00           C  
ATOM     71  OE1 GLU A   9      48.590  26.700  24.380  1.00  0.00           O  
ATOM     72  OE2 GLU A   9      49.670  27.230  26.150  1.00  0.00           O1-
ATOM     73  H   GLU A   9      53.310  28.930  24.210  1.00  0.00           H  
ATOM     74  N   PHE A  10      52.730  32.030  25.340  1.00  0.00           N  
ATOM     75  CA  PHE A  10      53.000  33.340  25.970  1.00  0.00           C  
ATOM     76  C   PHE A  10      53.600  34.400  25.050  1.00  0.00           C  
ATOM     77  O   PHE A  10      53.210  35.570  25.180  1.00  0.00           O  
ATOM     78  CB  PHE A  10      53.930  33.080  27.110  1.00  0.00           C  
ATOM     79  CG  PHE A  10      54.050  34.210  28.130  1.00  0.00           C  
ATOM     80  CD1 PHE A  10      52.920  34.460  28.890  1.00  0.00           C  
ATOM     81  CD2 PHE A  10      55.060  35.160  28.050  1.00  0.00           C  
ATOM     82  CE1 PHE A  10      52.890  35.580  29.750  1.00  0.00           C  
ATOM     83  CE2 PHE A  10      54.970  36.340  28.780  1.00  0.00           C  
ATOM     84  CZ  PHE A  10      53.910  36.550  29.670  1.00  0.00           C  
ATOM     85  H   PHE A  10      53.180  31.260  25.780  1.00  0.00           H  
ATOM     86  HD1 PHE A  10      52.150  33.700  28.840  1.00  0.00           H  
ATOM     87  HD2 PHE A  10      55.840  35.060  27.290  1.00  0.00           H  
ATOM     88  HE1 PHE A  10      52.100  35.670  30.500  1.00  0.00           H  
ATOM     89  HE2 PHE A  10      55.450  37.240  28.390  1.00  0.00           H  
ATOM     90  HZ  PHE A  10      54.040  37.380  30.370  1.00  0.00           H  
ATOM     91  N   GLU A  11      54.550  34.000  24.220  1.00  0.00           N  
ATOM     92  CA  GLU A  11      54.890  34.800  23.000  1.00  0.00           C  
ATOM     93  C   GLU A  11      53.700  35.130  22.030  1.00  0.00           C  
ATOM     94  O   GLU A  11      53.570  36.330  21.750  1.00  0.00           O  
ATOM     95  CB  GLU A  11      55.900  33.910  22.300  1.00  0.00           C  
ATOM     96  CG  GLU A  11      56.360  34.220  20.930  1.00  0.00           C  
ATOM     97  CD  GLU A  11      57.200  35.490  20.950  1.00  0.00           C  
ATOM     98  OE1 GLU A  11      58.460  35.360  21.100  1.00  0.00           O  
ATOM     99  OE2 GLU A  11      56.740  36.640  20.670  1.00  0.00           O1-
ATOM    100  H   GLU A  11      55.220  33.330  24.540  1.00  0.00           H  
ATOM    101  N   THR A  12      52.930  34.160  21.550  1.00  0.00           N  
ATOM    102  CA  THR A  12      51.640  34.350  20.800  1.00  0.00           C  
ATOM    103  C   THR A  12      50.710  35.360  21.560  1.00  0.00           C  
ATOM    104  O   THR A  12      50.410  36.410  20.960  1.00  0.00           O  
ATOM    105  CB  THR A  12      51.070  33.050  20.530  1.00  0.00           C  
ATOM    106  CG2 THR A  12      49.670  33.100  19.860  1.00  0.00           C  
ATOM    107  OG1 THR A  12      51.940  32.170  19.740  1.00  0.00           O  
ATOM    108  H   THR A  12      53.310  33.230  21.620  1.00  0.00           H  
ATOM    109  HG1 THR A  12      51.350  31.400  19.470  1.00  0.00           H  
ATOM    110  N   LEU A  13      50.440  35.110  22.880  1.00  0.00           N  
ATOM    111  CA  LEU A  13      49.600  36.000  23.700  1.00  0.00           C  
ATOM    112  C   LEU A  13      50.160  37.440  23.980  1.00  0.00           C  
ATOM    113  O   LEU A  13      49.280  38.330  24.150  1.00  0.00           O  
ATOM    114  CB  LEU A  13      49.260  35.440  25.110  1.00  0.00           C  
ATOM    115  CG  LEU A  13      48.600  34.070  25.110  1.00  0.00           C  
ATOM    116  CD1 LEU A  13      48.350  33.460  26.490  1.00  0.00           C  
ATOM    117  CD2 LEU A  13      47.260  34.140  24.370  1.00  0.00           C  
ATOM    118  H   LEU A  13      50.690  34.230  23.280  1.00  0.00           H  
ATOM    119  N   GLN A  14      51.470  37.590  24.190  1.00  0.00           N  
ATOM    120  CA  GLN A  14      52.060  38.940  24.110  1.00  0.00           C  
ATOM    121  C   GLN A  14      51.980  39.670  22.760  1.00  0.00           C  
ATOM    122  O   GLN A  14      51.390  40.770  22.710  1.00  0.00           O  
ATOM    123  CB  GLN A  14      53.480  38.750  24.540  1.00  0.00           C  
ATOM    124  CG  GLN A  14      54.160  40.090  24.910  1.00  0.00           C  
ATOM    125  CD  GLN A  14      55.570  39.730  25.440  1.00  0.00           C  
ATOM    126  NE2 GLN A  14      56.490  39.540  24.500  1.00  0.00           N  
ATOM    127  OE1 GLN A  14      55.720  39.290  26.540  1.00  0.00           O  
ATOM    128  H   GLN A  14      51.990  36.910  24.710  1.00  0.00           H  
ATOM    129 1HE2 GLN A  14      56.380  39.550  23.510  1.00  0.00           H  
ATOM    130 2HE2 GLN A  14      57.340  39.140  24.850  1.00  0.00           H  
ATOM    131  N   GLN A  15      52.210  39.050  21.680  1.00  0.00           N  
ATOM    132  CA  GLN A  15      52.080  39.700  20.340  1.00  0.00           C  
ATOM    133  C   GLN A  15      50.610  40.150  19.950  1.00  0.00           C  
ATOM    134  O   GLN A  15      50.340  41.160  19.330  1.00  0.00           O  
ATOM    135  CB  GLN A  15      52.540  38.780  19.170  1.00  0.00           C  
ATOM    136  CG  GLN A  15      54.060  38.610  18.970  1.00  0.00           C  
ATOM    137  CD  GLN A  15      54.340  37.460  18.020  1.00  0.00           C  
ATOM    138  NE2 GLN A  15      54.920  36.320  18.380  1.00  0.00           N  
ATOM    139  OE1 GLN A  15      54.030  37.580  16.860  1.00  0.00           O  
ATOM    140  H   GLN A  15      52.440  38.070  21.690  1.00  0.00           H  
ATOM    141 1HE2 GLN A  15      55.320  36.330  19.290  1.00  0.00           H  
ATOM    142 2HE2 GLN A  15      55.050  35.590  17.710  1.00  0.00           H  
ATOM    143  N   GLN A  16      49.650  39.360  20.410  1.00  0.00           N  
ATOM    144  CA  GLN A  16      48.250  39.680  20.520  1.00  0.00           C  
ATOM    145  C   GLN A  16      47.890  40.910  21.350  1.00  0.00           C  
ATOM    146  O   GLN A  16      46.730  41.290  21.480  1.00  0.00           O  
ATOM    147  CB  GLN A  16      47.560  38.410  20.960  1.00  0.00           C  
ATOM    148  CG  GLN A  16      47.140  37.600  19.740  1.00  0.00           C  
ATOM    149  CD  GLN A  16      46.990  36.080  20.120  1.00  0.00           C  
ATOM    150  NE2 GLN A  16      47.400  35.200  19.180  1.00  0.00           N  
ATOM    151  OE1 GLN A  16      46.410  35.650  21.070  1.00  0.00           O  
ATOM    152  H   GLN A  16      49.900  38.430  20.660  1.00  0.00           H  
ATOM    153 1HE2 GLN A  16      47.590  35.570  18.270  1.00  0.00           H  
ATOM    154 2HE2 GLN A  16      47.600  34.250  19.420  1.00  0.00           H  
ATOM    155  N   GLU A  17      48.860  41.510  22.110  1.00  0.00           N  
ATOM    156  CA  GLU A  17      48.780  42.870  22.770  1.00  0.00           C  
ATOM    157  C   GLU A  17      49.780  43.900  22.080  1.00  0.00           C  
ATOM    158  O   GLU A  17      49.580  45.140  22.030  1.00  0.00           O  
ATOM    159  CB  GLU A  17      48.960  42.870  24.310  1.00  0.00           C  
ATOM    160  CG  GLU A  17      47.790  43.590  24.900  1.00  0.00           C  
ATOM    161  CD  GLU A  17      48.120  43.930  26.340  1.00  0.00           C  
ATOM    162  OE1 GLU A  17      47.680  43.140  27.210  1.00  0.00           O  
ATOM    163  OE2 GLU A  17      48.470  45.080  26.650  1.00  0.00           O1-
ATOM    164  H   GLU A  17      49.520  40.930  22.570  1.00  0.00           H  
ATOM    165  N   CYS A  18      50.930  43.440  21.580  1.00  0.00           N  
ATOM    166  CA  CYS A  18      51.950  44.310  20.980  1.00  0.00           C  
ATOM    167  C   CYS A  18      51.710  44.680  19.540  1.00  0.00           C  
ATOM    168  O   CYS A  18      52.370  44.170  18.620  1.00  0.00           O  
ATOM    169  CB  CYS A  18      53.420  43.830  21.150  1.00  0.00           C  
ATOM    170  SG  CYS A  18      53.850  43.470  22.890  1.00  0.00           S  
ATOM    171  H   CYS A  18      51.080  42.450  21.540  1.00  0.00           H  
ATOM    172  HG  CYS A  18      53.760  44.680  23.440  1.00  0.00           H  
ATOM    173  N   LYS A  19      50.640  45.470  19.360  1.00  0.00           N  
ATOM    174  CA  LYS A  19      50.150  46.060  18.110  1.00  0.00           C  
ATOM    175  C   LYS A  19      49.200  47.230  18.440  1.00  0.00           C  
ATOM    176  O   LYS A  19      48.910  47.670  19.590  1.00  0.00           O  
ATOM    177  CB  LYS A  19      49.500  44.860  17.310  1.00  0.00           C  
ATOM    178  CG  LYS A  19      48.340  44.030  17.940  1.00  0.00           C  
ATOM    179  CD  LYS A  19      47.400  43.410  16.850  1.00  0.00           C  
ATOM    180  CE  LYS A  19      48.040  42.180  16.190  1.00  0.00           C  
ATOM    181  NZ  LYS A  19      47.000  41.400  15.560  1.00  0.00           N1+
ATOM    182  H   LYS A  19      50.250  45.840  20.200  1.00  0.00           H  
ATOM    183  HZ1 LYS A  19      47.360  40.580  15.120  1.00  0.00           H  
ATOM    184  HZ2 LYS A  19      46.320  41.140  16.240  1.00  0.00           H  
ATOM    185  HZ3 LYS A  19      46.570  41.890  14.800  1.00  0.00           H  
ATOM    186  N   LEU A  20      48.820  47.980  17.380  1.00  0.00           N  
ATOM    187  CA  LEU A  20      47.790  49.050  17.570  1.00  0.00           C  
ATOM    188  C   LEU A  20      46.300  48.640  17.970  1.00  0.00           C  
ATOM    189  O   LEU A  20      45.520  48.280  17.100  1.00  0.00           O  
ATOM    190  CB  LEU A  20      47.780  49.930  16.320  1.00  0.00           C  
ATOM    191  CG  LEU A  20      48.950  50.840  16.230  1.00  0.00           C  
ATOM    192  CD1 LEU A  20      48.880  51.800  15.020  1.00  0.00           C  
ATOM    193  CD2 LEU A  20      49.160  51.690  17.560  1.00  0.00           C  
ATOM    194  H   LEU A  20      49.210  47.920  16.460  1.00  0.00           H  
ATOM    195  N   LEU A  21      46.030  48.670  19.240  1.00  0.00           N  
ATOM    196  CA  LEU A  21      44.790  48.220  19.770  1.00  0.00           C  
ATOM    197  C   LEU A  21      43.770  49.420  20.030  1.00  0.00           C  
ATOM    198  O   LEU A  21      43.940  50.460  19.400  1.00  0.00           O  
ATOM    199  CB  LEU A  21      45.130  47.650  21.130  1.00  0.00           C  
ATOM    200  CG  LEU A  21      45.510  46.170  20.920  1.00  0.00           C  
ATOM    201  CD1 LEU A  21      45.940  45.620  22.260  1.00  0.00           C  
ATOM    202  CD2 LEU A  21      44.420  45.190  20.290  1.00  0.00           C  
ATOM    203  H   LEU A  21      46.560  49.150  19.940  1.00  0.00           H  
ATOM    204  N   TYR A  22      42.730  49.040  20.740  1.00  0.00           N  
ATOM    205  CA  TYR A  22      41.550  49.840  21.130  1.00  0.00           C  
ATOM    206  C   TYR A  22      41.900  51.210  21.760  1.00  0.00           C  
ATOM    207  O   TYR A  22      42.990  51.370  22.290  1.00  0.00           O  
ATOM    208  CB  TYR A  22      40.610  49.030  22.010  1.00  0.00           C  
ATOM    209  CG  TYR A  22      40.080  47.870  21.190  1.00  0.00           C  
ATOM    210  CD1 TYR A  22      39.090  47.960  20.250  1.00  0.00           C  
ATOM    211  CD2 TYR A  22      40.820  46.710  21.260  1.00  0.00           C  
ATOM    212  CE1 TYR A  22      38.760  47.020  19.340  1.00  0.00           C  
ATOM    213  CE2 TYR A  22      40.520  45.650  20.390  1.00  0.00           C  
ATOM    214  CZ  TYR A  22      39.520  45.850  19.360  1.00  0.00           C  
ATOM    215  OH  TYR A  22      39.400  44.820  18.460  1.00  0.00           O  
ATOM    216  H   TYR A  22      42.640  48.070  20.940  1.00  0.00           H  
ATOM    217  HD1 TYR A  22      38.630  48.950  20.130  1.00  0.00           H  
ATOM    218  HD2 TYR A  22      41.560  46.550  22.040  1.00  0.00           H  
ATOM    219  HE1 TYR A  22      38.270  47.340  18.420  1.00  0.00           H  
ATOM    220  HE2 TYR A  22      40.920  44.640  20.550  1.00  0.00           H  
ATOM    221  HH  TYR A  22      38.610  45.210  17.990  1.00  0.00           H  
ATOM    222  N   SER A  23      40.900  52.170  21.690  1.00  0.00           N  
ATOM    223  CA  SER A  23      41.050  53.540  22.210  1.00  0.00           C  
ATOM    224  C   SER A  23      41.100  53.560  23.710  1.00  0.00           C  
ATOM    225  O   SER A  23      40.300  53.020  24.460  1.00  0.00           O  
ATOM    226  CB  SER A  23      39.950  54.440  21.760  1.00  0.00           C  
ATOM    227  OG  SER A  23      40.150  55.860  22.080  1.00  0.00           O  
ATOM    228  H   SER A  23      39.950  51.850  21.610  1.00  0.00           H  
ATOM    229  HG  SER A  23      39.860  55.910  23.030  1.00  0.00           H  
ATOM    230  N   ARG A  24      42.050  54.330  24.250  1.00  0.00           N  
ATOM    231  CA  ARG A  24      42.350  54.430  25.730  1.00  0.00           C  
ATOM    232  C   ARG A  24      42.290  55.850  26.370  1.00  0.00           C  
ATOM    233  O   ARG A  24      42.810  56.090  27.480  1.00  0.00           O  
ATOM    234  CB  ARG A  24      43.770  53.950  26.120  1.00  0.00           C  
ATOM    235  CG  ARG A  24      43.780  52.460  26.080  1.00  0.00           C  
ATOM    236  CD  ARG A  24      45.110  51.760  26.390  1.00  0.00           C  
ATOM    237  NE  ARG A  24      46.190  52.060  25.490  1.00  0.00           N  
ATOM    238  CZ  ARG A  24      47.460  51.770  25.670  1.00  0.00           C  
ATOM    239  NH1 ARG A  24      47.940  51.300  26.760  1.00  0.00           N1+
ATOM    240  NH2 ARG A  24      48.330  52.200  24.760  1.00  0.00           N  
ATOM    241  H   ARG A  24      42.690  54.850  23.690  1.00  0.00           H  
ATOM    242  HE  ARG A  24      45.890  52.670  24.750  1.00  0.00           H  
ATOM    243 1HH1 ARG A  24      47.300  50.920  27.430  1.00  0.00           H  
ATOM    244 2HH1 ARG A  24      48.930  51.350  26.870  1.00  0.00           H  
ATOM    245 1HH2 ARG A  24      48.020  52.760  24.000  1.00  0.00           H  
ATOM    246 2HH2 ARG A  24      49.270  51.850  24.830  1.00  0.00           H  
ATOM    247  N   LYS A  25      41.530  56.750  25.760  1.00  0.00           N  
ATOM    248  CA  LYS A  25      41.600  58.230  26.030  1.00  0.00           C  
ATOM    249  C   LYS A  25      41.310  58.700  27.500  1.00  0.00           C  
ATOM    250  O   LYS A  25      42.160  59.250  28.190  1.00  0.00           O  
ATOM    251  CB  LYS A  25      40.530  59.080  25.300  1.00  0.00           C  
ATOM    252  CG  LYS A  25      41.000  59.360  23.900  1.00  0.00           C  
ATOM    253  CD  LYS A  25      39.990  60.190  23.100  1.00  0.00           C  
ATOM    254  CE  LYS A  25      39.530  61.510  23.770  1.00  0.00           C  
ATOM    255  NZ  LYS A  25      38.280  61.890  23.110  1.00  0.00           N1+
ATOM    256  H   LYS A  25      40.640  56.500  25.370  1.00  0.00           H  
ATOM    257  HZ1 LYS A  25      37.950  61.120  22.560  1.00  0.00           H  
ATOM    258  HZ2 LYS A  25      37.530  62.180  23.710  1.00  0.00           H  
ATOM    259  HZ3 LYS A  25      38.480  62.690  22.540  1.00  0.00           H  
ATOM    260  N   GLU A  26      40.230  58.250  28.160  1.00  0.00           N  
ATOM    261  CA  GLU A  26      39.900  58.720  29.530  1.00  0.00           C  
ATOM    262  C   GLU A  26      40.820  58.210  30.630  1.00  0.00           C  
ATOM    263  O   GLU A  26      41.120  58.820  31.700  1.00  0.00           O  
ATOM    264  CB  GLU A  26      38.430  58.410  29.870  1.00  0.00           C  
ATOM    265  CG  GLU A  26      37.400  59.070  28.920  1.00  0.00           C  
ATOM    266  CD  GLU A  26      37.840  60.480  28.350  1.00  0.00           C  
ATOM    267  OE1 GLU A  26      37.500  61.540  28.880  1.00  0.00           O  
ATOM    268  OE2 GLU A  26      38.030  60.480  27.110  1.00  0.00           O1-
ATOM    269  H   GLU A  26      39.800  57.400  27.890  1.00  0.00           H  
ATOM    270  N   GLY A  27      41.600  57.180  30.180  1.00  0.00           N  
ATOM    271  CA  GLY A  27      42.760  56.720  30.930  1.00  0.00           C  
ATOM    272  C   GLY A  27      43.950  57.710  30.910  1.00  0.00           C  
ATOM    273  O   GLY A  27      44.220  58.380  31.900  1.00  0.00           O  
ATOM    274  H   GLY A  27      41.250  56.570  29.470  1.00  0.00           H  
ATOM    275  N   GLN A  28      44.430  57.970  29.660  1.00  0.00           N  
ATOM    276  CA  GLN A  28      45.550  58.810  29.290  1.00  0.00           C  
ATOM    277  C   GLN A  28      45.530  60.240  29.690  1.00  0.00           C  
ATOM    278  O   GLN A  28      46.500  60.930  29.640  1.00  0.00           O  
ATOM    279  CB  GLN A  28      45.940  58.670  27.820  1.00  0.00           C  
ATOM    280  CG  GLN A  28      46.370  57.280  27.550  1.00  0.00           C  
ATOM    281  CD  GLN A  28      46.780  57.050  26.110  1.00  0.00           C  
ATOM    282  NE2 GLN A  28      48.100  57.140  25.950  1.00  0.00           N  
ATOM    283  OE1 GLN A  28      46.000  57.100  25.170  1.00  0.00           O  
ATOM    284  H   GLN A  28      44.140  57.470  28.840  1.00  0.00           H  
ATOM    285 1HE2 GLN A  28      48.730  57.220  26.720  1.00  0.00           H  
ATOM    286 2HE2 GLN A  28      48.470  57.270  25.030  1.00  0.00           H  
ATOM    287  N   ARG A  29      44.350  60.810  29.990  1.00  0.00           N  
ATOM    288  CA  ARG A  29      44.050  62.290  30.190  1.00  0.00           C  
ATOM    289  C   ARG A  29      44.780  63.020  31.380  1.00  0.00           C  
ATOM    290  O   ARG A  29      44.810  62.510  32.480  1.00  0.00           O  
ATOM    291  CB  ARG A  29      42.550  62.480  30.510  1.00  0.00           C  
ATOM    292  CG  ARG A  29      42.000  63.860  30.290  1.00  0.00           C  
ATOM    293  CD  ARG A  29      40.520  63.960  30.740  1.00  0.00           C  
ATOM    294  NE  ARG A  29      39.980  65.240  30.300  1.00  0.00           N  
ATOM    295  CZ  ARG A  29      38.800  65.440  29.670  1.00  0.00           C  
ATOM    296  NH1 ARG A  29      38.070  64.500  29.060  1.00  0.00           N1+
ATOM    297  NH2 ARG A  29      38.140  66.600  29.990  1.00  0.00           N  
ATOM    298  H   ARG A  29      43.570  60.230  29.760  1.00  0.00           H  
ATOM    299  HE  ARG A  29      40.590  66.030  30.390  1.00  0.00           H  
ATOM    300 1HH1 ARG A  29      38.310  63.540  28.900  1.00  0.00           H  
ATOM    301 2HH1 ARG A  29      37.130  64.730  28.830  1.00  0.00           H  
ATOM    302 1HH2 ARG A  29      38.630  67.280  30.540  1.00  0.00           H  
ATOM    303 2HH2 ARG A  29      37.220  66.800  29.650  1.00  0.00           H  
ATOM    304  N   GLN A  30      45.070  64.300  31.190  1.00  0.00           N  
ATOM    305  CA  GLN A  30      45.650  65.170  32.260  1.00  0.00           C  
ATOM    306  C   GLN A  30      44.700  65.370  33.470  1.00  0.00           C  
ATOM    307  O   GLN A  30      45.130  64.990  34.550  1.00  0.00           O  
ATOM    308  CB  GLN A  30      46.050  66.620  31.870  1.00  0.00           C  
ATOM    309  CG  GLN A  30      47.320  66.620  30.990  1.00  0.00           C  
ATOM    310  CD  GLN A  30      47.760  67.990  30.400  1.00  0.00           C  
ATOM    311  NE2 GLN A  30      48.330  67.910  29.170  1.00  0.00           N  
ATOM    312  OE1 GLN A  30      47.620  69.090  30.930  1.00  0.00           O  
ATOM    313  H   GLN A  30      45.100  64.730  30.280  1.00  0.00           H  
ATOM    314 1HE2 GLN A  30      48.490  66.990  28.790  1.00  0.00           H  
ATOM    315 2HE2 GLN A  30      48.400  68.710  28.570  1.00  0.00           H  
ATOM    316  N   GLU A  31      43.410  65.580  33.320  1.00  0.00           N  
ATOM    317  CA  GLU A  31      42.400  65.680  34.420  1.00  0.00           C  
ATOM    318  C   GLU A  31      42.050  64.370  35.210  1.00  0.00           C  
ATOM    319  O   GLU A  31      41.240  64.360  36.110  1.00  0.00           O  
ATOM    320  CB  GLU A  31      41.080  66.430  33.930  1.00  0.00           C  
ATOM    321  CG  GLU A  31      41.510  67.770  33.280  1.00  0.00           C  
ATOM    322  CD  GLU A  31      41.420  67.740  31.750  1.00  0.00           C  
ATOM    323  OE1 GLU A  31      40.390  68.210  31.290  1.00  0.00           O  
ATOM    324  OE2 GLU A  31      42.390  67.240  31.110  1.00  0.00           O1-
ATOM    325  H   GLU A  31      43.110  66.010  32.470  1.00  0.00           H  
ATOM    326  N   ASN A  32      42.810  63.330  34.890  1.00  0.00           N  
ATOM    327  CA  ASN A  32      42.660  62.050  35.450  1.00  0.00           C  
ATOM    328  C   ASN A  32      43.850  61.370  36.090  1.00  0.00           C  
ATOM    329  O   ASN A  32      43.780  60.270  36.680  1.00  0.00           O  
ATOM    330  CB  ASN A  32      42.050  61.110  34.450  1.00  0.00           C  
ATOM    331  CG  ASN A  32      40.530  61.410  34.360  1.00  0.00           C  
ATOM    332  ND2 ASN A  32      39.940  60.820  33.350  1.00  0.00           N  
ATOM    333  OD1 ASN A  32      39.870  62.100  35.140  1.00  0.00           O  
ATOM    334  H   ASN A  32      43.390  63.440  34.080  1.00  0.00           H  
ATOM    335 1HD2 ASN A  32      40.310  60.150  32.710  1.00  0.00           H  
ATOM    336 2HD2 ASN A  32      38.950  60.920  33.220  1.00  0.00           H  
ATOM    337  N   LYS A  33      44.970  62.130  36.220  1.00  0.00           N  
ATOM    338  CA  LYS A  33      46.260  61.570  36.650  1.00  0.00           C  
ATOM    339  C   LYS A  33      46.300  61.150  38.120  1.00  0.00           C  
ATOM    340  O   LYS A  33      46.680  60.010  38.410  1.00  0.00           O  
ATOM    341  CB  LYS A  33      47.350  62.640  36.460  1.00  0.00           C  
ATOM    342  CG  LYS A  33      47.670  62.810  35.020  1.00  0.00           C  
ATOM    343  CD  LYS A  33      48.330  61.600  34.500  1.00  0.00           C  
ATOM    344  CE  LYS A  33      49.230  61.970  33.340  1.00  0.00           C  
ATOM    345  NZ  LYS A  33      50.290  61.030  32.950  1.00  0.00           N1+
ATOM    346  H   LYS A  33      44.970  63.090  35.970  1.00  0.00           H  
ATOM    347  HZ1 LYS A  33      50.790  61.330  32.140  1.00  0.00           H  
ATOM    348  HZ2 LYS A  33      50.920  60.860  33.710  1.00  0.00           H  
ATOM    349  HZ3 LYS A  33      49.820  60.170  32.780  1.00  0.00           H  
ATOM    350  N   ASN A  34      45.810  62.000  38.990  1.00  0.00           N  
ATOM    351  CA  ASN A  34      45.810  61.970  40.470  1.00  0.00           C  
ATOM    352  C   ASN A  34      44.930  60.850  41.030  1.00  0.00           C  
ATOM    353  O   ASN A  34      45.090  60.410  42.180  1.00  0.00           O  
ATOM    354  CB  ASN A  34      45.290  63.270  41.120  1.00  0.00           C  
ATOM    355  CG  ASN A  34      43.880  63.790  40.720  1.00  0.00           C  
ATOM    356  ND2 ASN A  34      43.140  64.430  41.620  1.00  0.00           N  
ATOM    357  OD1 ASN A  34      43.220  63.500  39.690  1.00  0.00           O  
ATOM    358  H   ASN A  34      45.550  62.890  38.610  1.00  0.00           H  
ATOM    359 1HD2 ASN A  34      43.490  64.420  42.550  1.00  0.00           H  
ATOM    360 2HD2 ASN A  34      42.170  64.530  41.410  1.00  0.00           H  
ATOM    361  N   LYS A  35      43.870  60.510  40.260  1.00  0.00           N  
ATOM    362  CA  LYS A  35      43.020  59.440  40.610  1.00  0.00           C  
ATOM    363  C   LYS A  35      43.730  58.000  40.530  1.00  0.00           C  
ATOM    364  O   LYS A  35      43.290  57.020  41.120  1.00  0.00           O  
ATOM    365  CB  LYS A  35      41.770  59.460  39.730  1.00  0.00           C  
ATOM    366  CG  LYS A  35      40.990  60.770  39.810  1.00  0.00           C  
ATOM    367  CD  LYS A  35      40.180  61.150  38.530  1.00  0.00           C  
ATOM    368  CE  LYS A  35      39.810  62.630  38.590  1.00  0.00           C  
ATOM    369  NZ  LYS A  35      38.920  63.010  37.470  1.00  0.00           N1+
ATOM    370  H   LYS A  35      43.670  61.110  39.490  1.00  0.00           H  
ATOM    371  HZ1 LYS A  35      38.680  63.980  37.540  1.00  0.00           H  
ATOM    372  HZ2 LYS A  35      39.400  62.860  36.610  1.00  0.00           H  
ATOM    373  HZ3 LYS A  35      38.050  62.530  37.420  1.00  0.00           H  
ATOM    374  N   ASN A  36      44.800  57.820  39.760  1.00  0.00           N  
ATOM    375  CA  ASN A  36      45.410  56.610  39.360  1.00  0.00           C  
ATOM    376  C   ASN A  36      46.750  56.510  40.020  1.00  0.00           C  
ATOM    377  O   ASN A  36      47.570  57.460  39.740  1.00  0.00           O  
ATOM    378  CB  ASN A  36      45.370  56.560  37.840  1.00  0.00           C  
ATOM    379  CG  ASN A  36      43.980  56.390  37.110  1.00  0.00           C  
ATOM    380  ND2 ASN A  36      43.300  57.470  36.750  1.00  0.00           N  
ATOM    381  OD1 ASN A  36      43.360  55.390  36.890  1.00  0.00           O  
ATOM    382  H   ASN A  36      45.310  58.630  39.470  1.00  0.00           H  
ATOM    383 1HD2 ASN A  36      43.600  58.420  36.850  1.00  0.00           H  
ATOM    384 2HD2 ASN A  36      42.610  57.380  36.030  1.00  0.00           H  
ATOM    385  N   ARG A  37      47.030  55.350  40.650  1.00  0.00           N  
ATOM    386  CA  ARG A  37      48.420  55.240  41.250  1.00  0.00           C  
ATOM    387  C   ARG A  37      49.430  54.670  40.300  1.00  0.00           C  
ATOM    388  O   ARG A  37      50.460  55.350  40.130  1.00  0.00           O  
ATOM    389  CB  ARG A  37      48.370  54.390  42.510  1.00  0.00           C  
ATOM    390  CG  ARG A  37      49.690  54.160  43.300  1.00  0.00           C  
ATOM    391  CD  ARG A  37      49.550  53.150  44.440  1.00  0.00           C  
ATOM    392  NE  ARG A  37      48.860  53.710  45.620  1.00  0.00           N  
ATOM    393  CZ  ARG A  37      47.740  53.220  46.180  1.00  0.00           C  
ATOM    394  NH1 ARG A  37      47.020  52.230  45.660  1.00  0.00           N1+
ATOM    395  NH2 ARG A  37      47.330  53.830  47.300  1.00  0.00           N  
ATOM    396  H   ARG A  37      46.330  54.660  40.850  1.00  0.00           H  
ATOM    397  HE  ARG A  37      49.220  54.540  46.060  1.00  0.00           H  
ATOM    398 1HH1 ARG A  37      47.250  51.810  44.780  1.00  0.00           H  
ATOM    399 2HH1 ARG A  37      46.530  51.650  46.300  1.00  0.00           H  
ATOM    400 1HH2 ARG A  37      47.730  54.620  47.760  1.00  0.00           H  
ATOM    401 2HH2 ARG A  37      46.640  53.370  47.850  1.00  0.00           H  
ATOM    402  N   TYR A  38      49.060  53.630  39.550  1.00  0.00           N  
ATOM    403  CA  TYR A  38      50.060  52.930  38.720  1.00  0.00           C  
ATOM    404  C   TYR A  38      49.990  53.290  37.240  1.00  0.00           C  
ATOM    405  O   TYR A  38      49.220  52.800  36.450  1.00  0.00           O  
ATOM    406  CB  TYR A  38      49.970  51.350  38.890  1.00  0.00           C  
ATOM    407  CG  TYR A  38      50.520  50.870  40.240  1.00  0.00           C  
ATOM    408  CD1 TYR A  38      51.880  50.890  40.440  1.00  0.00           C  
ATOM    409  CD2 TYR A  38      49.740  50.230  41.230  1.00  0.00           C  
ATOM    410  CE1 TYR A  38      52.480  50.350  41.550  1.00  0.00           C  
ATOM    411  CE2 TYR A  38      50.360  49.680  42.330  1.00  0.00           C  
ATOM    412  CZ  TYR A  38      51.720  49.810  42.540  1.00  0.00           C  
ATOM    413  OH  TYR A  38      52.320  49.200  43.610  1.00  0.00           O  
ATOM    414  H   TYR A  38      48.160  53.340  39.240  1.00  0.00           H  
ATOM    415  HD1 TYR A  38      52.590  51.380  39.770  1.00  0.00           H  
ATOM    416  HD2 TYR A  38      48.690  50.010  41.030  1.00  0.00           H  
ATOM    417  HE1 TYR A  38      53.570  50.240  41.530  1.00  0.00           H  
ATOM    418  HE2 TYR A  38      49.740  49.200  43.080  1.00  0.00           H  
ATOM    419  HH  TYR A  38      53.050  48.640  43.230  1.00  0.00           H  
ATOM    420  N   LYS A  39      50.950  54.140  36.900  1.00  0.00           N  
ATOM    421  CA  LYS A  39      50.810  54.870  35.610  1.00  0.00           C  
ATOM    422  C   LYS A  39      50.330  54.150  34.350  1.00  0.00           C  
ATOM    423  O   LYS A  39      49.480  54.630  33.620  1.00  0.00           O  
ATOM    424  CB  LYS A  39      51.960  55.860  35.260  1.00  0.00           C  
ATOM    425  CG  LYS A  39      53.370  55.180  35.240  1.00  0.00           C  
ATOM    426  CD  LYS A  39      54.480  56.160  34.790  1.00  0.00           C  
ATOM    427  CE  LYS A  39      55.870  55.530  34.880  1.00  0.00           C  
ATOM    428  NZ  LYS A  39      56.940  56.470  34.730  1.00  0.00           N1+
ATOM    429  H   LYS A  39      51.570  54.550  37.570  1.00  0.00           H  
ATOM    430  HZ1 LYS A  39      56.960  56.710  33.760  1.00  0.00           H  
ATOM    431  HZ2 LYS A  39      56.960  57.250  35.360  1.00  0.00           H  
ATOM    432  HZ3 LYS A  39      57.820  56.030  34.920  1.00  0.00           H  
ATOM    433  N   ASN A  40      50.990  53.000  34.080  1.00  0.00           N  
ATOM    434  CA  ASN A  40      50.690  52.220  32.850  1.00  0.00           C  
ATOM    435  C   ASN A  40      49.290  51.570  32.700  1.00  0.00           C  
ATOM    436  O   ASN A  40      48.840  51.060  31.630  1.00  0.00           O  
ATOM    437  CB  ASN A  40      51.780  51.170  32.620  1.00  0.00           C  
ATOM    438  CG  ASN A  40      52.210  50.210  33.750  1.00  0.00           C  
ATOM    439  ND2 ASN A  40      52.490  48.950  33.410  1.00  0.00           N  
ATOM    440  OD1 ASN A  40      52.400  50.560  34.910  1.00  0.00           O  
ATOM    441  H   ASN A  40      51.630  52.540  34.700  1.00  0.00           H  
ATOM    442 1HD2 ASN A  40      52.250  48.550  32.520  1.00  0.00           H  
ATOM    443 2HD2 ASN A  40      53.140  48.430  33.960  1.00  0.00           H  
ATOM    444  N   ILE A  41      48.490  51.730  33.750  1.00  0.00           N  
ATOM    445  CA  ILE A  41      47.100  51.160  33.730  1.00  0.00           C  
ATOM    446  C   ILE A  41      46.120  52.000  32.910  1.00  0.00           C  
ATOM    447  O   ILE A  41      45.930  53.230  33.210  1.00  0.00           O  
ATOM    448  CB  ILE A  41      46.720  50.940  35.210  1.00  0.00           C  
ATOM    449  CG1 ILE A  41      47.680  49.960  35.940  1.00  0.00           C  
ATOM    450  CG2 ILE A  41      45.250  50.450  35.310  1.00  0.00           C  
ATOM    451  CD  ILE A  41      47.950  48.680  35.180  1.00  0.00           C  
ATOM    452  H   ILE A  41      48.940  51.850  34.630  1.00  0.00           H  
ATOM    453  N   LEU A  42      45.620  51.520  31.770  1.00  0.00           N  
ATOM    454  CA  LEU A  42      44.710  52.380  30.890  1.00  0.00           C  
ATOM    455  C   LEU A  42      43.480  51.530  30.420  1.00  0.00           C  
ATOM    456  O   LEU A  42      43.590  50.450  29.870  1.00  0.00           O  
ATOM    457  CB  LEU A  42      45.480  52.800  29.680  1.00  0.00           C  
ATOM    458  CG  LEU A  42      46.800  53.600  29.890  1.00  0.00           C  
ATOM    459  CD1 LEU A  42      47.450  53.830  28.500  1.00  0.00           C  
ATOM    460  CD2 LEU A  42      46.340  54.930  30.550  1.00  0.00           C  
ATOM    461  H   LEU A  42      45.950  50.640  31.410  1.00  0.00           H  
ATOM    462  N   PRO A  43      42.310  51.990  30.830  1.00  0.00           N  
ATOM    463  CA  PRO A  43      41.050  51.350  30.460  1.00  0.00           C  
ATOM    464  C   PRO A  43      40.680  51.520  28.970  1.00  0.00           C  
ATOM    465  O   PRO A  43      40.920  52.630  28.460  1.00  0.00           O  
ATOM    466  CB  PRO A  43      39.960  51.980  31.320  1.00  0.00           C  
ATOM    467  CG  PRO A  43      40.530  53.370  31.640  1.00  0.00           C  
ATOM    468  CD  PRO A  43      42.060  53.130  31.830  1.00  0.00           C  
ATOM    469  N   PHE A  44      40.020  50.600  28.300  1.00  0.00           N  
ATOM    470  CA  PHE A  44      39.380  50.760  27.010  1.00  0.00           C  
ATOM    471  C   PHE A  44      38.160  51.690  27.050  1.00  0.00           C  
ATOM    472  O   PHE A  44      37.120  51.350  27.610  1.00  0.00           O  
ATOM    473  CB  PHE A  44      39.150  49.480  26.180  1.00  0.00           C  
ATOM    474  CG  PHE A  44      40.390  48.870  25.510  1.00  0.00           C  
ATOM    475  CD1 PHE A  44      41.480  49.640  25.150  1.00  0.00           C  
ATOM    476  CD2 PHE A  44      40.450  47.480  25.570  1.00  0.00           C  
ATOM    477  CE1 PHE A  44      42.690  48.980  24.830  1.00  0.00           C  
ATOM    478  CE2 PHE A  44      41.640  46.870  25.230  1.00  0.00           C  
ATOM    479  CZ  PHE A  44      42.690  47.600  24.810  1.00  0.00           C  
ATOM    480  H   PHE A  44      40.200  49.650  28.570  1.00  0.00           H  
ATOM    481  HD1 PHE A  44      41.340  50.690  24.900  1.00  0.00           H  
ATOM    482  HD2 PHE A  44      39.540  46.890  25.550  1.00  0.00           H  
ATOM    483  HE1 PHE A  44      43.480  49.520  24.310  1.00  0.00           H  
ATOM    484  HE2 PHE A  44      41.740  45.790  25.280  1.00  0.00           H  
ATOM    485  HZ  PHE A  44      43.630  47.110  24.550  1.00  0.00           H  
ATOM    486  N   ASP A  45      38.100  52.640  26.170  1.00  0.00           N  
ATOM    487  CA  ASP A  45      36.970  53.640  26.240  1.00  0.00           C  
ATOM    488  C   ASP A  45      35.490  53.100  26.160  1.00  0.00           C  
ATOM    489  O   ASP A  45      34.620  53.430  26.970  1.00  0.00           O  
ATOM    490  CB  ASP A  45      37.180  54.720  25.200  1.00  0.00           C  
ATOM    491  CG  ASP A  45      38.240  55.760  25.650  1.00  0.00           C  
ATOM    492  OD1 ASP A  45      38.380  56.090  26.850  1.00  0.00           O  
ATOM    493  OD2 ASP A  45      38.800  56.270  24.660  1.00  0.00           O1-
ATOM    494  H   ASP A  45      38.910  52.990  25.700  1.00  0.00           H  
ATOM    495  N   HIS A  46      35.310  52.200  25.220  1.00  0.00           N  
ATOM    496  CA  HIS A  46      34.070  51.460  25.010  1.00  0.00           C  
ATOM    497  C   HIS A  46      33.760  50.320  25.960  1.00  0.00           C  
ATOM    498  O   HIS A  46      32.630  49.730  25.860  1.00  0.00           O  
ATOM    499  CB  HIS A  46      34.150  50.940  23.550  1.00  0.00           C  
ATOM    500  CG  HIS A  46      35.260  49.960  23.080  1.00  0.00           C  
ATOM    501  CD2 HIS A  46      35.160  48.720  22.580  1.00  0.00           C  
ATOM    502  ND1 HIS A  46      36.500  50.070  23.520  1.00  0.00           N  
ATOM    503  CE1 HIS A  46      37.130  48.900  23.320  1.00  0.00           C  
ATOM    504  NE2 HIS A  46      36.290  48.060  22.800  1.00  0.00           N  
ATOM    505  H   HIS A  46      35.960  52.040  24.480  1.00  0.00           H  
ATOM    506  HD2 HIS A  46      34.300  48.340  22.010  1.00  0.00           H  
ATOM    507  HE1 HIS A  46      38.140  48.630  23.630  1.00  0.00           H  
ATOM    508  HE2 HIS A  46      36.510  47.160  22.440  1.00  0.00           H  
ATOM    509  N   THR A  47      34.550  50.060  27.010  1.00  0.00           N  
ATOM    510  CA  THR A  47      34.290  48.930  27.970  1.00  0.00           C  
ATOM    511  C   THR A  47      34.290  49.290  29.490  1.00  0.00           C  
ATOM    512  O   THR A  47      34.240  48.340  30.350  1.00  0.00           O  
ATOM    513  CB  THR A  47      35.210  47.760  27.780  1.00  0.00           C  
ATOM    514  CG2 THR A  47      34.970  47.130  26.390  1.00  0.00           C  
ATOM    515  OG1 THR A  47      36.530  48.210  28.010  1.00  0.00           O  
ATOM    516  H   THR A  47      35.400  50.570  27.120  1.00  0.00           H  
ATOM    517  HG1 THR A  47      37.170  47.570  27.590  1.00  0.00           H  
ATOM    518  N   ARG A  48      34.640  50.550  29.760  1.00  0.00           N  
ATOM    519  CA  ARG A  48      34.630  51.040  31.150  1.00  0.00           C  
ATOM    520  C   ARG A  48      33.330  51.380  31.870  1.00  0.00           C  
ATOM    521  O   ARG A  48      32.390  51.720  31.140  1.00  0.00           O  
ATOM    522  CB  ARG A  48      35.530  52.270  31.270  1.00  0.00           C  
ATOM    523  CG  ARG A  48      35.360  53.440  30.270  1.00  0.00           C  
ATOM    524  CD  ARG A  48      36.260  54.530  30.850  1.00  0.00           C  
ATOM    525  NE  ARG A  48      35.440  55.250  31.840  1.00  0.00           N  
ATOM    526  CZ  ARG A  48      34.690  56.340  31.580  1.00  0.00           C  
ATOM    527  NH1 ARG A  48      34.810  57.020  30.500  1.00  0.00           N1+
ATOM    528  NH2 ARG A  48      33.490  56.410  32.200  1.00  0.00           N  
ATOM    529  H   ARG A  48      34.980  51.190  29.070  1.00  0.00           H  
ATOM    530  HE  ARG A  48      35.580  54.800  32.720  1.00  0.00           H  
ATOM    531 1HH1 ARG A  48      35.530  56.900  29.820  1.00  0.00           H  
ATOM    532 2HH1 ARG A  48      34.170  57.790  30.450  1.00  0.00           H  
ATOM    533 1HH2 ARG A  48      33.200  55.740  32.880  1.00  0.00           H  
ATOM    534 2HH2 ARG A  48      32.850  57.120  31.940  1.00  0.00           H  
ATOM    535  N   VAL A  49      33.150  51.350  33.170  1.00  0.00           N  
ATOM    536  CA  VAL A  49      31.940  51.800  33.870  1.00  0.00           C  
ATOM    537  C   VAL A  49      31.780  53.360  33.840  1.00  0.00           C  
ATOM    538  O   VAL A  49      32.790  54.070  33.680  1.00  0.00           O  
ATOM    539  CB  VAL A  49      31.940  51.230  35.280  1.00  0.00           C  
ATOM    540  CG1 VAL A  49      30.770  51.750  36.140  1.00  0.00           C  
ATOM    541  CG2 VAL A  49      31.950  49.700  35.160  1.00  0.00           C  
ATOM    542  H   VAL A  49      33.870  51.050  33.790  1.00  0.00           H  
ATOM    543  N   VAL A  50      30.530  53.800  33.870  1.00  0.00           N  
ATOM    544  CA  VAL A  50      30.230  55.250  34.060  1.00  0.00           C  
ATOM    545  C   VAL A  50      29.450  55.490  35.310  1.00  0.00           C  
ATOM    546  O   VAL A  50      28.490  54.770  35.720  1.00  0.00           O  
ATOM    547  CB  VAL A  50      29.430  55.660  32.770  1.00  0.00           C  
ATOM    548  CG1 VAL A  50      28.590  56.950  32.930  1.00  0.00           C  
ATOM    549  CG2 VAL A  50      30.400  55.830  31.570  1.00  0.00           C  
ATOM    550  H   VAL A  50      29.770  53.200  33.640  1.00  0.00           H  
ATOM    551  N   LEU A  51      29.770  56.650  35.930  1.00  0.00           N  
ATOM    552  CA  LEU A  51      29.070  57.260  37.070  1.00  0.00           C  
ATOM    553  C   LEU A  51      27.890  58.130  36.680  1.00  0.00           C  
ATOM    554  O   LEU A  51      27.930  58.990  35.800  1.00  0.00           O  
ATOM    555  CB  LEU A  51      29.880  58.020  38.160  1.00  0.00           C  
ATOM    556  CG  LEU A  51      30.290  57.010  39.210  1.00  0.00           C  
ATOM    557  CD1 LEU A  51      31.270  57.690  40.180  1.00  0.00           C  
ATOM    558  CD2 LEU A  51      29.030  56.840  40.100  1.00  0.00           C  
ATOM    559  H   LEU A  51      30.440  57.210  35.420  1.00  0.00           H  
ATOM    560  N   HIS A  52      26.790  57.840  37.320  1.00  0.00           N  
ATOM    561  CA  HIS A  52      25.500  58.630  37.120  1.00  0.00           C  
ATOM    562  C   HIS A  52      25.370  59.840  37.990  1.00  0.00           C  
ATOM    563  O   HIS A  52      24.630  59.820  38.980  1.00  0.00           O  
ATOM    564  CB  HIS A  52      24.300  57.720  37.230  1.00  0.00           C  
ATOM    565  CG  HIS A  52      24.050  56.800  36.120  1.00  0.00           C  
ATOM    566  CD2 HIS A  52      24.870  55.870  35.600  1.00  0.00           C  
ATOM    567  ND1 HIS A  52      23.270  57.110  35.030  1.00  0.00           N  
ATOM    568  CE1 HIS A  52      23.620  56.450  33.960  1.00  0.00           C  
ATOM    569  NE2 HIS A  52      24.620  55.650  34.320  1.00  0.00           N  
ATOM    570  H   HIS A  52      26.740  57.010  37.880  1.00  0.00           H  
ATOM    571  HD2 HIS A  52      25.550  55.210  36.140  1.00  0.00           H  
ATOM    572  HE1 HIS A  52      23.230  56.690  32.970  1.00  0.00           H  
ATOM    573  HE2 HIS A  52      25.130  55.140  33.620  1.00  0.00           H  
ATOM    574  N   ASP A  53      25.770  60.910  37.250  1.00  0.00           N  
ATOM    575  CA  ASP A  53      25.870  62.310  37.810  1.00  0.00           C  
ATOM    576  C   ASP A  53      26.890  62.550  38.970  1.00  0.00           C  
ATOM    577  O   ASP A  53      26.970  61.730  39.930  1.00  0.00           O  
ATOM    578  CB  ASP A  53      24.470  62.900  38.210  1.00  0.00           C  
ATOM    579  CG  ASP A  53      24.360  64.400  37.940  1.00  0.00           C  
ATOM    580  OD1 ASP A  53      25.160  64.890  37.160  1.00  0.00           O  
ATOM    581  OD2 ASP A  53      23.500  65.030  38.580  1.00  0.00           O1-
ATOM    582  H   ASP A  53      25.800  60.910  36.250  1.00  0.00           H  
ATOM    583  N   GLY A  54      27.410  63.750  39.200  1.00  0.00           N  
ATOM    584  CA  GLY A  54      28.490  64.090  40.160  1.00  0.00           C  
ATOM    585  C   GLY A  54      28.800  65.610  40.290  1.00  0.00           C  
ATOM    586  O   GLY A  54      28.350  66.380  39.490  1.00  0.00           O  
ATOM    587  H   GLY A  54      26.930  64.560  38.850  1.00  0.00           H  
ATOM    588  N   ASP A  55      29.920  65.800  40.940  1.00  0.00           N  
ATOM    589  CA  ASP A  55      30.360  67.120  41.420  1.00  0.00           C  
ATOM    590  C   ASP A  55      30.510  68.200  40.280  1.00  0.00           C  
ATOM    591  O   ASP A  55      31.230  67.920  39.370  1.00  0.00           O  
ATOM    592  CB  ASP A  55      31.660  67.110  42.230  1.00  0.00           C  
ATOM    593  CG  ASP A  55      32.470  68.380  42.440  1.00  0.00           C  
ATOM    594  OD1 ASP A  55      31.830  69.320  42.910  1.00  0.00           O  
ATOM    595  OD2 ASP A  55      33.690  68.450  42.190  1.00  0.00           O1-
ATOM    596  H   ASP A  55      30.490  65.010  41.170  1.00  0.00           H  
ATOM    597  N   PRO A  56      29.910  69.390  40.430  1.00  0.00           N  
ATOM    598  CA  PRO A  56      30.280  70.520  39.590  1.00  0.00           C  
ATOM    599  C   PRO A  56      31.780  70.880  39.530  1.00  0.00           C  
ATOM    600  O   PRO A  56      32.160  71.370  38.400  1.00  0.00           O  
ATOM    601  CB  PRO A  56      29.400  71.670  40.150  1.00  0.00           C  
ATOM    602  CG  PRO A  56      28.110  70.990  40.380  1.00  0.00           C  
ATOM    603  CD  PRO A  56      28.490  69.570  40.810  1.00  0.00           C  
ATOM    604  N   ASN A  57      32.520  70.930  40.640  1.00  0.00           N  
ATOM    605  CA  ASN A  57      33.910  71.410  40.630  1.00  0.00           C  
ATOM    606  C   ASN A  57      34.900  70.580  39.800  1.00  0.00           C  
ATOM    607  O   ASN A  57      35.700  71.210  39.120  1.00  0.00           O  
ATOM    608  CB  ASN A  57      34.530  71.620  42.020  1.00  0.00           C  
ATOM    609  CG  ASN A  57      33.720  72.640  42.800  1.00  0.00           C  
ATOM    610  ND2 ASN A  57      32.900  72.200  43.690  1.00  0.00           N  
ATOM    611  OD1 ASN A  57      33.880  73.800  42.610  1.00  0.00           O  
ATOM    612  H   ASN A  57      32.260  70.420  41.460  1.00  0.00           H  
ATOM    613 1HD2 ASN A  57      32.660  71.230  43.800  1.00  0.00           H  
ATOM    614 2HD2 ASN A  57      32.400  72.890  44.210  1.00  0.00           H  
ATOM    615  N   GLU A  58      34.590  69.320  39.570  1.00  0.00           N  
ATOM    616  CA  GLU A  58      35.500  68.430  38.860  1.00  0.00           C  
ATOM    617  C   GLU A  58      35.290  68.510  37.340  1.00  0.00           C  
ATOM    618  O   GLU A  58      34.150  68.460  36.820  1.00  0.00           O  
ATOM    619  CB  GLU A  58      35.050  67.090  39.460  1.00  0.00           C  
ATOM    620  CG  GLU A  58      35.390  65.710  38.870  1.00  0.00           C  
ATOM    621  CD  GLU A  58      36.820  65.410  38.420  1.00  0.00           C  
ATOM    622  OE1 GLU A  58      37.600  65.020  39.300  1.00  0.00           O  
ATOM    623  OE2 GLU A  58      37.080  65.470  37.240  1.00  0.00           O1-
ATOM    624  H   GLU A  58      33.830  68.890  40.070  1.00  0.00           H  
ATOM    625  N   PRO A  59      36.420  68.430  36.580  1.00  0.00           N  
ATOM    626  CA  PRO A  59      36.350  68.390  35.140  1.00  0.00           C  
ATOM    627  C   PRO A  59      35.520  67.290  34.390  1.00  0.00           C  
ATOM    628  O   PRO A  59      34.530  67.520  33.580  1.00  0.00           O  
ATOM    629  CB  PRO A  59      37.820  68.560  34.720  1.00  0.00           C  
ATOM    630  CG  PRO A  59      38.380  69.540  35.720  1.00  0.00           C  
ATOM    631  CD  PRO A  59      37.760  68.940  36.970  1.00  0.00           C  
ATOM    632  N   VAL A  60      35.740  66.100  34.970  1.00  0.00           N  
ATOM    633  CA  VAL A  60      35.110  64.840  34.420  1.00  0.00           C  
ATOM    634  C   VAL A  60      34.630  63.820  35.460  1.00  0.00           C  
ATOM    635  O   VAL A  60      35.020  62.660  35.520  1.00  0.00           O  
ATOM    636  CB  VAL A  60      36.110  64.110  33.390  1.00  0.00           C  
ATOM    637  CG1 VAL A  60      36.250  64.930  32.170  1.00  0.00           C  
ATOM    638  CG2 VAL A  60      37.500  63.850  34.040  1.00  0.00           C  
ATOM    639  H   VAL A  60      36.220  66.060  35.850  1.00  0.00           H  
ATOM    640  N   SER A  61      33.460  64.080  35.970  1.00  0.00           N  
ATOM    641  CA  SER A  61      32.910  63.390  37.180  1.00  0.00           C  
ATOM    642  C   SER A  61      32.260  62.000  36.980  1.00  0.00           C  
ATOM    643  O   SER A  61      32.330  61.140  37.860  1.00  0.00           O  
ATOM    644  CB  SER A  61      31.880  64.320  37.870  1.00  0.00           C  
ATOM    645  OG  SER A  61      30.820  64.670  36.920  1.00  0.00           O  
ATOM    646  H   SER A  61      32.880  64.720  35.460  1.00  0.00           H  
ATOM    647  HG  SER A  61      30.010  64.080  36.910  1.00  0.00           H  
ATOM    648  N   ASP A  62      31.730  61.730  35.790  1.00  0.00           N  
ATOM    649  CA  ASP A  62      31.230  60.430  35.320  1.00  0.00           C  
ATOM    650  C   ASP A  62      32.330  59.400  35.130  1.00  0.00           C  
ATOM    651  O   ASP A  62      32.000  58.220  34.920  1.00  0.00           O  
ATOM    652  CB  ASP A  62      30.510  60.500  34.000  1.00  0.00           C  
ATOM    653  CG  ASP A  62      31.220  61.100  32.760  1.00  0.00           C  
ATOM    654  OD1 ASP A  62      30.620  61.880  32.100  1.00  0.00           O  
ATOM    655  OD2 ASP A  62      32.360  60.650  32.400  1.00  0.00           O1-
ATOM    656  H   ASP A  62      31.330  62.520  35.310  1.00  0.00           H  
ATOM    657  N   TYR A  63      33.620  59.690  35.160  1.00  0.00           N  
ATOM    658  CA  TYR A  63      34.700  58.670  35.150  1.00  0.00           C  
ATOM    659  C   TYR A  63      34.860  57.920  36.470  1.00  0.00           C  
ATOM    660  O   TYR A  63      35.050  58.510  37.520  1.00  0.00           O  
ATOM    661  CB  TYR A  63      36.030  59.370  34.720  1.00  0.00           C  
ATOM    662  CG  TYR A  63      37.310  58.540  34.740  1.00  0.00           C  
ATOM    663  CD1 TYR A  63      37.790  57.900  33.590  1.00  0.00           C  
ATOM    664  CD2 TYR A  63      38.100  58.410  35.940  1.00  0.00           C  
ATOM    665  CE1 TYR A  63      38.980  57.270  33.660  1.00  0.00           C  
ATOM    666  CE2 TYR A  63      39.250  57.670  36.000  1.00  0.00           C  
ATOM    667  CZ  TYR A  63      39.790  57.210  34.800  1.00  0.00           C  
ATOM    668  OH  TYR A  63      41.110  57.210  34.690  1.00  0.00           O  
ATOM    669  H   TYR A  63      33.950  60.640  35.180  1.00  0.00           H  
ATOM    670  HD1 TYR A  63      37.260  58.000  32.640  1.00  0.00           H  
ATOM    671  HD2 TYR A  63      37.910  59.170  36.700  1.00  0.00           H  
ATOM    672  HE1 TYR A  63      39.370  56.750  32.790  1.00  0.00           H  
ATOM    673  HE2 TYR A  63      39.770  57.540  36.940  1.00  0.00           H  
ATOM    674  HH  TYR A  63      41.380  57.170  33.730  1.00  0.00           H  
ATOM    675  N   ILE A  64      34.990  56.630  36.150  1.00  0.00           N  
ATOM    676  CA  ILE A  64      35.700  55.740  37.070  1.00  0.00           C  
ATOM    677  C   ILE A  64      36.510  54.720  36.220  1.00  0.00           C  
ATOM    678  O   ILE A  64      36.210  54.360  35.040  1.00  0.00           O  
ATOM    679  CB  ILE A  64      34.750  55.120  38.110  1.00  0.00           C  
ATOM    680  CG1 ILE A  64      35.510  54.200  39.090  1.00  0.00           C  
ATOM    681  CG2 ILE A  64      33.690  54.280  37.420  1.00  0.00           C  
ATOM    682  CD  ILE A  64      34.920  54.540  40.470  1.00  0.00           C  
ATOM    683  H   ILE A  64      34.670  56.160  35.320  1.00  0.00           H  
ATOM    684  N   ASN A  65      37.730  54.340  36.600  1.00  0.00           N  
ATOM    685  CA  ASN A  65      38.700  53.500  35.790  1.00  0.00           C  
ATOM    686  C   ASN A  65      38.090  52.100  35.440  1.00  0.00           C  
ATOM    687  O   ASN A  65      38.280  51.520  34.380  1.00  0.00           O  
ATOM    688  CB  ASN A  65      40.080  53.350  36.540  1.00  0.00           C  
ATOM    689  CG  ASN A  65      41.220  52.650  35.700  1.00  0.00           C  
ATOM    690  ND2 ASN A  65      42.300  53.340  35.370  1.00  0.00           N  
ATOM    691  OD1 ASN A  65      41.210  51.450  35.480  1.00  0.00           O  
ATOM    692  H   ASN A  65      38.080  54.730  37.460  1.00  0.00           H  
ATOM    693 1HD2 ASN A  65      42.480  54.260  35.700  1.00  0.00           H  
ATOM    694 2HD2 ASN A  65      43.060  52.820  34.990  1.00  0.00           H  
ATOM    695  N   ALA A  66      37.530  51.540  36.490  1.00  0.00           N  
ATOM    696  CA  ALA A  66      36.700  50.330  36.400  1.00  0.00           C  
ATOM    697  C   ALA A  66      36.180  49.830  35.060  1.00  0.00           C  
ATOM    698  O   ALA A  66      35.240  50.420  34.520  1.00  0.00           O  
ATOM    699  CB  ALA A  66      35.550  50.390  37.430  1.00  0.00           C  
ATOM    700  H   ALA A  66      37.640  51.970  37.390  1.00  0.00           H  
ATOM    701  N   ASN A  67      36.530  48.620  34.760  1.00  0.00           N  
ATOM    702  CA  ASN A  67      36.210  47.940  33.520  1.00  0.00           C  
ATOM    703  C   ASN A  67      35.350  46.720  33.700  1.00  0.00           C  
ATOM    704  O   ASN A  67      35.780  45.810  34.380  1.00  0.00           O  
ATOM    705  CB  ASN A  67      37.480  47.440  32.820  1.00  0.00           C  
ATOM    706  CG  ASN A  67      37.470  48.040  31.440  1.00  0.00           C  
ATOM    707  ND2 ASN A  67      36.880  47.340  30.540  1.00  0.00           N  
ATOM    708  OD1 ASN A  67      38.070  49.060  31.230  1.00  0.00           O  
ATOM    709  H   ASN A  67      37.270  48.210  35.290  1.00  0.00           H  
ATOM    710 1HD2 ASN A  67      36.480  46.430  30.660  1.00  0.00           H  
ATOM    711 2HD2 ASN A  67      36.560  47.890  29.770  1.00  0.00           H  
ATOM    712  N   ILE A  68      34.400  46.530  32.820  1.00  0.00           N  
ATOM    713  CA  ILE A  68      33.520  45.370  32.640  1.00  0.00           C  
ATOM    714  C   ILE A  68      34.240  44.230  31.800  1.00  0.00           C  
ATOM    715  O   ILE A  68      34.660  44.420  30.630  1.00  0.00           O  
ATOM    716  CB  ILE A  68      32.260  45.620  31.800  1.00  0.00           C  
ATOM    717  CG1 ILE A  68      31.660  47.030  32.000  1.00  0.00           C  
ATOM    718  CG2 ILE A  68      31.200  44.570  31.950  1.00  0.00           C  
ATOM    719  CD  ILE A  68      30.650  47.450  30.940  1.00  0.00           C  
ATOM    720  H   ILE A  68      34.440  47.170  32.050  1.00  0.00           H  
ATOM    721  N   ILE A  69      34.390  43.070  32.490  1.00  0.00           N  
ATOM    722  CA  ILE A  69      34.670  41.760  31.830  1.00  0.00           C  
ATOM    723  C   ILE A  69      33.370  40.960  31.700  1.00  0.00           C  
ATOM    724  O   ILE A  69      32.810  40.540  32.740  1.00  0.00           O  
ATOM    725  CB  ILE A  69      35.790  40.980  32.500  1.00  0.00           C  
ATOM    726  CG1 ILE A  69      37.000  41.920  32.630  1.00  0.00           C  
ATOM    727  CG2 ILE A  69      36.130  39.720  31.700  1.00  0.00           C  
ATOM    728  CD  ILE A  69      37.840  42.250  31.400  1.00  0.00           C  
ATOM    729  H   ILE A  69      34.060  43.050  33.440  1.00  0.00           H  
ATOM    730  N   MET A  70      33.050  40.620  30.470  1.00  0.00           N  
ATOM    731  CA  MET A  70      31.940  39.710  30.070  1.00  0.00           C  
ATOM    732  C   MET A  70      32.580  38.360  29.570  1.00  0.00           C  
ATOM    733  O   MET A  70      33.380  38.360  28.620  1.00  0.00           O  
ATOM    734  CB  MET A  70      31.150  40.310  28.890  1.00  0.00           C  
ATOM    735  CG  MET A  70      30.300  41.580  29.220  1.00  0.00           C  
ATOM    736  SD  MET A  70      28.840  41.220  30.280  1.00  0.00           S  
ATOM    737  CE  MET A  70      27.750  40.690  29.030  1.00  0.00           C  
ATOM    738  H   MET A  70      33.630  40.950  29.710  1.00  0.00           H  
ATOM    739  N   PRO A  71      32.110  37.250  30.190  1.00  0.00           N  
ATOM    740  CA  PRO A  71      32.570  35.900  29.850  1.00  0.00           C  
ATOM    741  C   PRO A  71      32.350  35.440  28.360  1.00  0.00           C  
ATOM    742  O   PRO A  71      33.150  34.730  27.870  1.00  0.00           O  
ATOM    743  CB  PRO A  71      31.740  34.990  30.790  1.00  0.00           C  
ATOM    744  CG  PRO A  71      31.450  35.930  32.010  1.00  0.00           C  
ATOM    745  CD  PRO A  71      31.150  37.230  31.330  1.00  0.00           C  
ATOM    746  N   GLU A  72      31.130  35.670  27.840  1.00  0.00           N  
ATOM    747  CA  GLU A  72      30.750  35.610  26.400  1.00  0.00           C  
ATOM    748  C   GLU A  72      29.940  36.820  26.030  1.00  0.00           C  
ATOM    749  O   GLU A  72      29.420  37.560  26.870  1.00  0.00           O  
ATOM    750  CB  GLU A  72      29.930  34.310  26.210  1.00  0.00           C  
ATOM    751  CG  GLU A  72      30.820  33.030  26.310  1.00  0.00           C  
ATOM    752  CD  GLU A  72      30.290  31.620  26.040  1.00  0.00           C  
ATOM    753  OE1 GLU A  72      30.290  31.190  24.890  1.00  0.00           O  
ATOM    754  OE2 GLU A  72      29.860  30.890  26.940  1.00  0.00           O1-
ATOM    755  H   GLU A  72      30.280  35.690  28.360  1.00  0.00           H  
ATOM    756  N   PHE A  73      29.650  36.990  24.740  1.00  0.00           N  
ATOM    757  CA  PHE A  73      28.940  38.280  24.300  1.00  0.00           C  
ATOM    758  C   PHE A  73      27.440  38.380  24.780  1.00  0.00           C  
ATOM    759  O   PHE A  73      26.950  39.470  25.130  1.00  0.00           O  
ATOM    760  CB  PHE A  73      29.170  38.300  22.830  1.00  0.00           C  
ATOM    761  CG  PHE A  73      30.560  38.690  22.420  1.00  0.00           C  
ATOM    762  CD1 PHE A  73      30.860  40.040  22.440  1.00  0.00           C  
ATOM    763  CD2 PHE A  73      31.340  37.810  21.780  1.00  0.00           C  
ATOM    764  CE1 PHE A  73      32.040  40.510  21.810  1.00  0.00           C  
ATOM    765  CE2 PHE A  73      32.490  38.230  21.120  1.00  0.00           C  
ATOM    766  CZ  PHE A  73      32.880  39.570  21.180  1.00  0.00           C  
ATOM    767  H   PHE A  73      29.950  36.420  23.980  1.00  0.00           H  
ATOM    768  HD1 PHE A  73      30.210  40.750  22.970  1.00  0.00           H  
ATOM    769  HD2 PHE A  73      31.130  36.760  22.000  1.00  0.00           H  
ATOM    770  HE1 PHE A  73      32.290  41.560  21.750  1.00  0.00           H  
ATOM    771  HE2 PHE A  73      32.990  37.580  20.410  1.00  0.00           H  
ATOM    772  HZ  PHE A  73      33.850  39.890  20.810  1.00  0.00           H  
ATOM    773  N   GLY A  74      26.770  37.240  24.810  1.00  0.00           N  
ATOM    774  CA  GLY A  74      25.450  37.060  25.450  1.00  0.00           C  
ATOM    775  C   GLY A  74      25.300  36.850  26.980  1.00  0.00           C  
ATOM    776  O   GLY A  74      24.230  36.450  27.500  1.00  0.00           O  
ATOM    777  H   GLY A  74      27.100  36.450  24.290  1.00  0.00           H  
ATOM    778  N   SER A  75      26.430  37.080  27.650  1.00  0.00           N  
ATOM    779  CA  SER A  75      26.450  36.810  29.080  1.00  0.00           C  
ATOM    780  C   SER A  75      25.610  37.740  29.930  1.00  0.00           C  
ATOM    781  O   SER A  75      25.420  38.860  29.530  1.00  0.00           O  
ATOM    782  CB  SER A  75      27.890  36.700  29.650  1.00  0.00           C  
ATOM    783  OG  SER A  75      28.450  35.470  29.180  1.00  0.00           O  
ATOM    784  H   SER A  75      27.320  37.260  27.220  1.00  0.00           H  
ATOM    785  HG  SER A  75      27.820  34.800  29.580  1.00  0.00           H  
ATOM    786  N   SER A  76      25.030  37.230  31.020  1.00  0.00           N  
ATOM    787  CA  SER A  76      24.220  37.920  32.020  1.00  0.00           C  
ATOM    788  C   SER A  76      24.990  39.090  32.610  1.00  0.00           C  
ATOM    789  O   SER A  76      26.150  38.980  33.050  1.00  0.00           O  
ATOM    790  CB  SER A  76      23.690  37.000  33.120  1.00  0.00           C  
ATOM    791  OG  SER A  76      23.710  37.660  34.410  1.00  0.00           O  
ATOM    792  H   SER A  76      25.150  36.260  31.270  1.00  0.00           H  
ATOM    793  HG  SER A  76      23.040  37.230  35.020  1.00  0.00           H  
ATOM    794  N   GLY A  77      24.340  40.280  32.590  1.00  0.00           N  
ATOM    795  CA  GLY A  77      24.780  41.460  33.230  1.00  0.00           C  
ATOM    796  C   GLY A  77      25.090  41.480  34.740  1.00  0.00           C  
ATOM    797  O   GLY A  77      25.780  42.310  35.330  1.00  0.00           O  
ATOM    798  H   GLY A  77      23.420  40.390  32.220  1.00  0.00           H  
ATOM    799  N   LYS A  78      24.560  40.450  35.410  1.00  0.00           N  
ATOM    800  CA  LYS A  78      24.760  40.090  36.800  1.00  0.00           C  
ATOM    801  C   LYS A  78      25.860  39.020  37.040  1.00  0.00           C  
ATOM    802  O   LYS A  78      26.480  38.960  38.100  1.00  0.00           O  
ATOM    803  CB  LYS A  78      23.400  39.480  37.230  1.00  0.00           C  
ATOM    804  CG  LYS A  78      23.370  38.950  38.720  1.00  0.00           C  
ATOM    805  CD  LYS A  78      21.980  38.450  39.050  1.00  0.00           C  
ATOM    806  CE  LYS A  78      21.960  37.540  40.360  1.00  0.00           C  
ATOM    807  NZ  LYS A  78      20.580  37.010  40.610  1.00  0.00           N1+
ATOM    808  H   LYS A  78      24.030  39.800  34.860  1.00  0.00           H  
ATOM    809  HZ1 LYS A  78      20.450  36.370  41.370  1.00  0.00           H  
ATOM    810  HZ2 LYS A  78      19.960  37.770  40.770  1.00  0.00           H  
ATOM    811  HZ3 LYS A  78      20.270  36.490  39.820  1.00  0.00           H  
ATOM    812  N   LYS A  79      26.020  38.200  36.060  1.00  0.00           N  
ATOM    813  CA  LYS A  79      27.180  37.290  35.840  1.00  0.00           C  
ATOM    814  C   LYS A  79      28.480  37.900  35.340  1.00  0.00           C  
ATOM    815  O   LYS A  79      29.570  37.320  35.510  1.00  0.00           O  
ATOM    816  CB  LYS A  79      26.830  36.120  34.940  1.00  0.00           C  
ATOM    817  CG  LYS A  79      25.920  34.970  35.550  1.00  0.00           C  
ATOM    818  CD  LYS A  79      26.460  34.180  36.710  1.00  0.00           C  
ATOM    819  CE  LYS A  79      27.580  33.280  36.240  1.00  0.00           C  
ATOM    820  NZ  LYS A  79      28.080  32.400  37.310  1.00  0.00           N1+
ATOM    821  H   LYS A  79      25.330  38.290  35.330  1.00  0.00           H  
ATOM    822  HZ1 LYS A  79      27.480  31.600  37.450  1.00  0.00           H  
ATOM    823  HZ2 LYS A  79      28.900  31.980  36.920  1.00  0.00           H  
ATOM    824  HZ3 LYS A  79      28.350  32.930  38.110  1.00  0.00           H  
ATOM    825  N   SER A  80      28.360  39.110  34.740  1.00  0.00           N  
ATOM    826  CA  SER A  80      29.480  40.040  34.530  1.00  0.00           C  
ATOM    827  C   SER A  80      30.480  40.290  35.720  1.00  0.00           C  
ATOM    828  O   SER A  80      30.100  40.310  36.880  1.00  0.00           O  
ATOM    829  CB  SER A  80      29.080  41.530  34.140  1.00  0.00           C  
ATOM    830  OG  SER A  80      28.370  41.440  32.920  1.00  0.00           O  
ATOM    831  H   SER A  80      27.500  39.430  34.340  1.00  0.00           H  
ATOM    832  HG  SER A  80      28.920  41.230  32.120  1.00  0.00           H  
ATOM    833  N   TYR A  81      31.750  40.530  35.410  1.00  0.00           N  
ATOM    834  CA  TYR A  81      32.860  40.930  36.340  1.00  0.00           C  
ATOM    835  C   TYR A  81      33.450  42.320  36.110  1.00  0.00           C  
ATOM    836  O   TYR A  81      33.500  42.740  34.940  1.00  0.00           O  
ATOM    837  CB  TYR A  81      34.120  40.050  36.230  1.00  0.00           C  
ATOM    838  CG  TYR A  81      33.590  38.570  36.060  1.00  0.00           C  
ATOM    839  CD1 TYR A  81      33.320  37.870  37.240  1.00  0.00           C  
ATOM    840  CD2 TYR A  81      33.720  37.940  34.880  1.00  0.00           C  
ATOM    841  CE1 TYR A  81      33.190  36.510  37.150  1.00  0.00           C  
ATOM    842  CE2 TYR A  81      33.600  36.530  34.800  1.00  0.00           C  
ATOM    843  CZ  TYR A  81      33.380  35.890  35.930  1.00  0.00           C  
ATOM    844  OH  TYR A  81      33.210  34.520  35.830  1.00  0.00           O  
ATOM    845  H   TYR A  81      31.900  40.490  34.420  1.00  0.00           H  
ATOM    846  HD1 TYR A  81      33.100  38.460  38.130  1.00  0.00           H  
ATOM    847  HD2 TYR A  81      33.740  38.550  33.980  1.00  0.00           H  
ATOM    848  HE1 TYR A  81      33.200  35.940  38.080  1.00  0.00           H  
ATOM    849  HE2 TYR A  81      33.760  35.970  33.870  1.00  0.00           H  
ATOM    850  HH  TYR A  81      33.230  34.210  36.780  1.00  0.00           H  
ATOM    851  N   ILE A  82      33.620  43.120  37.150  1.00  0.00           N  
ATOM    852  CA  ILE A  82      34.360  44.440  37.000  1.00  0.00           C  
ATOM    853  C   ILE A  82      35.850  44.180  37.350  1.00  0.00           C  
ATOM    854  O   ILE A  82      36.100  43.800  38.530  1.00  0.00           O  
ATOM    855  CB  ILE A  82      33.810  45.480  38.050  1.00  0.00           C  
ATOM    856  CG1 ILE A  82      32.260  45.630  37.990  1.00  0.00           C  
ATOM    857  CG2 ILE A  82      34.400  46.860  38.120  1.00  0.00           C  
ATOM    858  CD  ILE A  82      31.690  46.140  36.630  1.00  0.00           C  
ATOM    859  H   ILE A  82      33.020  43.020  37.940  1.00  0.00           H  
ATOM    860  N   ALA A  83      36.760  44.640  36.450  1.00  0.00           N  
ATOM    861  CA  ALA A  83      38.230  44.810  36.580  1.00  0.00           C  
ATOM    862  C   ALA A  83      38.480  46.170  37.240  1.00  0.00           C  
ATOM    863  O   ALA A  83      38.450  47.130  36.540  1.00  0.00           O  
ATOM    864  CB  ALA A  83      38.910  44.660  35.230  1.00  0.00           C  
ATOM    865  H   ALA A  83      36.410  44.950  35.560  1.00  0.00           H  
ATOM    866  N   THR A  84      38.730  46.160  38.520  1.00  0.00           N  
ATOM    867  CA  THR A  84      39.030  47.430  39.210  1.00  0.00           C  
ATOM    868  C   THR A  84      40.420  47.470  39.900  1.00  0.00           C  
ATOM    869  O   THR A  84      40.980  46.400  40.210  1.00  0.00           O  
ATOM    870  CB  THR A  84      37.790  47.800  40.030  1.00  0.00           C  
ATOM    871  CG2 THR A  84      37.590  46.820  41.210  1.00  0.00           C  
ATOM    872  OG1 THR A  84      37.970  49.140  40.380  1.00  0.00           O  
ATOM    873  H   THR A  84      38.950  45.310  39.010  1.00  0.00           H  
ATOM    874  HG1 THR A  84      37.060  49.420  40.680  1.00  0.00           H  
ATOM    875  N   GLN A  85      40.850  48.720  40.310  1.00  0.00           N  
ATOM    876  CA  GLN A  85      42.200  48.940  40.740  1.00  0.00           C  
ATOM    877  C   GLN A  85      42.340  49.660  42.050  1.00  0.00           C  
ATOM    878  O   GLN A  85      41.320  50.230  42.600  1.00  0.00           O  
ATOM    879  CB  GLN A  85      43.210  49.360  39.600  1.00  0.00           C  
ATOM    880  CG  GLN A  85      42.710  50.390  38.600  1.00  0.00           C  
ATOM    881  CD  GLN A  85      42.630  51.830  39.180  1.00  0.00           C  
ATOM    882  NE2 GLN A  85      41.410  52.310  39.380  1.00  0.00           N  
ATOM    883  OE1 GLN A  85      43.640  52.490  39.380  1.00  0.00           O  
ATOM    884  H   GLN A  85      40.150  49.430  40.320  1.00  0.00           H  
ATOM    885 1HE2 GLN A  85      40.510  51.890  39.360  1.00  0.00           H  
ATOM    886 2HE2 GLN A  85      41.390  53.310  39.420  1.00  0.00           H  
ATOM    887  N   GLY A  86      43.520  49.540  42.620  1.00  0.00           N  
ATOM    888  CA  GLY A  86      43.910  50.020  43.940  1.00  0.00           C  
ATOM    889  C   GLY A  86      43.490  51.420  44.230  1.00  0.00           C  
ATOM    890  O   GLY A  86      43.740  52.330  43.450  1.00  0.00           O  
ATOM    891  H   GLY A  86      44.230  49.160  42.020  1.00  0.00           H  
ATOM    892  N   CYS A  87      43.040  51.560  45.450  1.00  0.00           N  
ATOM    893  CA  CYS A  87      42.380  52.810  45.840  1.00  0.00           C  
ATOM    894  C   CYS A  87      43.270  53.700  46.760  1.00  0.00           C  
ATOM    895  O   CYS A  87      44.260  53.150  47.300  1.00  0.00           O  
ATOM    896  CB  CYS A  87      41.060  52.590  46.500  1.00  0.00           C  
ATOM    897  SG  CYS A  87      39.980  51.460  45.580  1.00  0.00           S  
ATOM    898  H   CYS A  87      43.030  50.790  46.100  1.00  0.00           H  
ATOM    899  HG  CYS A  87      39.970  52.210  44.480  1.00  0.00           H  
ATOM    900  N   LEU A  88      42.990  54.910  46.590  1.00  0.00           N  
ATOM    901  CA  LEU A  88      43.620  56.110  47.240  1.00  0.00           C  
ATOM    902  C   LEU A  88      42.570  56.940  47.970  1.00  0.00           C  
ATOM    903  O   LEU A  88      41.390  56.620  47.750  1.00  0.00           O  
ATOM    904  CB  LEU A  88      44.270  57.070  46.230  1.00  0.00           C  
ATOM    905  CG  LEU A  88      45.410  56.700  45.270  1.00  0.00           C  
ATOM    906  CD1 LEU A  88      44.940  56.790  43.820  1.00  0.00           C  
ATOM    907  CD2 LEU A  88      46.690  57.550  45.480  1.00  0.00           C  
ATOM    908  H   LEU A  88      42.230  55.230  46.020  1.00  0.00           H  
ATOM    909  N   GLN A  89      42.990  57.870  48.810  1.00  0.00           N  
ATOM    910  CA  GLN A  89      41.950  58.670  49.550  1.00  0.00           C  
ATOM    911  C   GLN A  89      40.880  59.420  48.630  1.00  0.00           C  
ATOM    912  O   GLN A  89      39.910  59.920  49.190  1.00  0.00           O  
ATOM    913  CB  GLN A  89      42.580  59.620  50.580  1.00  0.00           C  
ATOM    914  CG  GLN A  89      43.600  60.540  49.910  1.00  0.00           C  
ATOM    915  CD  GLN A  89      44.420  61.560  50.780  1.00  0.00           C  
ATOM    916  NE2 GLN A  89      44.690  62.710  50.150  1.00  0.00           N  
ATOM    917  OE1 GLN A  89      44.820  61.350  51.940  1.00  0.00           O  
ATOM    918  H   GLN A  89      43.870  57.920  49.280  1.00  0.00           H  
ATOM    919 1HE2 GLN A  89      44.460  62.900  49.200  1.00  0.00           H  
ATOM    920 2HE2 GLN A  89      45.350  63.360  50.540  1.00  0.00           H  
ATOM    921  N   ASN A  90      41.270  59.710  47.380  1.00  0.00           N  
ATOM    922  CA  ASN A  90      40.400  60.220  46.320  1.00  0.00           C  
ATOM    923  C   ASN A  90      39.310  59.240  45.790  1.00  0.00           C  
ATOM    924  O   ASN A  90      38.120  59.510  45.730  1.00  0.00           O  
ATOM    925  CB  ASN A  90      40.930  61.030  45.160  1.00  0.00           C  
ATOM    926  CG  ASN A  90      42.230  60.360  44.590  1.00  0.00           C  
ATOM    927  ND2 ASN A  90      43.230  61.140  44.330  1.00  0.00           N  
ATOM    928  OD1 ASN A  90      42.440  59.200  44.810  1.00  0.00           O  
ATOM    929  H   ASN A  90      42.230  59.920  47.230  1.00  0.00           H  
ATOM    930 1HD2 ASN A  90      43.260  62.130  44.480  1.00  0.00           H  
ATOM    931 2HD2 ASN A  90      43.950  60.820  43.710  1.00  0.00           H  
ATOM    932  N   THR A  91      39.780  58.190  45.130  1.00  0.00           N  
ATOM    933  CA  THR A  91      38.890  57.130  44.490  1.00  0.00           C  
ATOM    934  C   THR A  91      37.770  56.390  45.180  1.00  0.00           C  
ATOM    935  O   THR A  91      37.020  55.580  44.670  1.00  0.00           O  
ATOM    936  CB  THR A  91      39.660  56.170  43.610  1.00  0.00           C  
ATOM    937  CG2 THR A  91      40.060  56.860  42.310  1.00  0.00           C  
ATOM    938  OG1 THR A  91      40.770  55.630  44.300  1.00  0.00           O  
ATOM    939  H   THR A  91      40.760  58.000  45.030  1.00  0.00           H  
ATOM    940  HG1 THR A  91      41.380  55.280  43.580  1.00  0.00           H  
ATOM    941  N   VAL A  92      37.900  56.400  46.490  1.00  0.00           N  
ATOM    942  CA  VAL A  92      36.990  55.740  47.450  1.00  0.00           C  
ATOM    943  C   VAL A  92      35.490  56.030  47.550  1.00  0.00           C  
ATOM    944  O   VAL A  92      34.680  55.150  47.430  1.00  0.00           O  
ATOM    945  CB  VAL A  92      37.610  55.770  48.870  1.00  0.00           C  
ATOM    946  CG1 VAL A  92      38.870  54.850  48.830  1.00  0.00           C  
ATOM    947  CG2 VAL A  92      37.920  57.230  49.330  1.00  0.00           C  
ATOM    948  H   VAL A  92      38.610  56.970  46.890  1.00  0.00           H  
ATOM    949  N   ASN A  93      35.070  57.290  47.630  1.00  0.00           N  
ATOM    950  CA  ASN A  93      33.610  57.640  47.580  1.00  0.00           C  
ATOM    951  C   ASN A  93      32.900  57.390  46.230  1.00  0.00           C  
ATOM    952  O   ASN A  93      31.780  56.900  46.150  1.00  0.00           O  
ATOM    953  CB  ASN A  93      33.390  59.140  47.890  1.00  0.00           C  
ATOM    954  CG  ASN A  93      34.030  59.780  49.120  1.00  0.00           C  
ATOM    955  ND2 ASN A  93      33.400  60.830  49.550  1.00  0.00           N  
ATOM    956  OD1 ASN A  93      35.090  59.380  49.640  1.00  0.00           O  
ATOM    957  H   ASN A  93      35.700  58.040  47.840  1.00  0.00           H  
ATOM    958 1HD2 ASN A  93      32.570  61.160  49.090  1.00  0.00           H  
ATOM    959 2HD2 ASN A  93      33.700  61.260  50.400  1.00  0.00           H  
ATOM    960  N   ASP A  94      33.780  57.460  45.240  1.00  0.00           N  
ATOM    961  CA  ASP A  94      33.460  57.150  43.790  1.00  0.00           C  
ATOM    962  C   ASP A  94      33.280  55.670  43.550  1.00  0.00           C  
ATOM    963  O   ASP A  94      32.210  55.290  42.990  1.00  0.00           O  
ATOM    964  CB  ASP A  94      34.670  57.530  42.870  1.00  0.00           C  
ATOM    965  CG  ASP A  94      34.830  59.030  42.790  1.00  0.00           C  
ATOM    966  OD1 ASP A  94      33.860  59.810  42.610  1.00  0.00           O  
ATOM    967  OD2 ASP A  94      35.940  59.500  43.050  1.00  0.00           O1-
ATOM    968  H   ASP A  94      34.740  57.650  45.440  1.00  0.00           H  
ATOM    969  N   PHE A  95      34.180  54.850  44.100  1.00  0.00           N  
ATOM    970  CA  PHE A  95      34.050  53.420  44.270  1.00  0.00           C  
ATOM    971  C   PHE A  95      32.760  53.020  45.090  1.00  0.00           C  
ATOM    972  O   PHE A  95      31.970  52.130  44.670  1.00  0.00           O  
ATOM    973  CB  PHE A  95      35.360  52.920  45.030  1.00  0.00           C  
ATOM    974  CG  PHE A  95      35.610  51.500  44.620  1.00  0.00           C  
ATOM    975  CD1 PHE A  95      36.780  51.250  43.930  1.00  0.00           C  
ATOM    976  CD2 PHE A  95      34.670  50.500  44.850  1.00  0.00           C  
ATOM    977  CE1 PHE A  95      37.070  50.060  43.420  1.00  0.00           C  
ATOM    978  CE2 PHE A  95      34.920  49.220  44.280  1.00  0.00           C  
ATOM    979  CZ  PHE A  95      36.180  48.990  43.610  1.00  0.00           C  
ATOM    980  H   PHE A  95      35.080  55.230  44.340  1.00  0.00           H  
ATOM    981  HD1 PHE A  95      37.330  52.160  43.680  1.00  0.00           H  
ATOM    982  HD2 PHE A  95      34.040  50.740  45.710  1.00  0.00           H  
ATOM    983  HE1 PHE A  95      37.990  49.790  42.910  1.00  0.00           H  
ATOM    984  HE2 PHE A  95      34.120  48.480  44.260  1.00  0.00           H  
ATOM    985  HZ  PHE A  95      36.500  47.960  43.420  1.00  0.00           H  
ATOM    986  N   TRP A  96      32.510  53.660  46.190  1.00  0.00           N  
ATOM    987  CA  TRP A  96      31.250  53.520  46.940  1.00  0.00           C  
ATOM    988  C   TRP A  96      29.950  53.720  46.110  1.00  0.00           C  
ATOM    989  O   TRP A  96      29.180  52.780  46.020  1.00  0.00           O  
ATOM    990  CB  TRP A  96      31.130  54.190  48.330  1.00  0.00           C  
ATOM    991  CG  TRP A  96      32.070  53.600  49.400  1.00  0.00           C  
ATOM    992  CD1 TRP A  96      32.840  54.320  50.240  1.00  0.00           C  
ATOM    993  CD2 TRP A  96      32.030  52.310  49.900  1.00  0.00           C  
ATOM    994  CE2 TRP A  96      32.950  52.210  50.940  1.00  0.00           C  
ATOM    995  CE3 TRP A  96      31.120  51.280  49.690  1.00  0.00           C  
ATOM    996  NE1 TRP A  96      33.410  53.510  51.070  1.00  0.00           N  
ATOM    997  CZ2 TRP A  96      33.040  51.070  51.730  1.00  0.00           C  
ATOM    998  CZ3 TRP A  96      31.170  50.150  50.510  1.00  0.00           C  
ATOM    999  CH2 TRP A  96      32.140  50.020  51.530  1.00  0.00           C  
ATOM   1000  H   TRP A  96      33.210  54.200  46.660  1.00  0.00           H  
ATOM   1001  HD1 TRP A  96      32.970  55.400  50.310  1.00  0.00           H  
ATOM   1002  HE1 TRP A  96      34.020  53.770  51.820  1.00  0.00           H  
ATOM   1003  HE3 TRP A  96      30.170  51.510  49.210  1.00  0.00           H  
ATOM   1004  HZ2 TRP A  96      33.740  50.950  52.560  1.00  0.00           H  
ATOM   1005  HZ3 TRP A  96      30.390  49.400  50.380  1.00  0.00           H  
ATOM   1006  HH2 TRP A  96      32.260  49.110  52.100  1.00  0.00           H  
ATOM   1007  N   ARG A  97      29.820  54.840  45.440  1.00  0.00           N  
ATOM   1008  CA  ARG A  97      28.730  55.120  44.470  1.00  0.00           C  
ATOM   1009  C   ARG A  97      28.590  54.110  43.310  1.00  0.00           C  
ATOM   1010  O   ARG A  97      27.440  53.810  43.000  1.00  0.00           O  
ATOM   1011  CB  ARG A  97      28.830  56.560  43.970  1.00  0.00           C  
ATOM   1012  CG  ARG A  97      27.890  57.470  44.790  1.00  0.00           C  
ATOM   1013  CD  ARG A  97      28.350  58.910  44.750  1.00  0.00           C  
ATOM   1014  NE  ARG A  97      28.350  59.300  43.340  1.00  0.00           N  
ATOM   1015  CZ  ARG A  97      29.290  59.910  42.610  1.00  0.00           C  
ATOM   1016  NH1 ARG A  97      30.360  60.410  43.080  1.00  0.00           N1+
ATOM   1017  NH2 ARG A  97      29.040  60.330  41.360  1.00  0.00           N  
ATOM   1018  H   ARG A  97      30.540  55.540  45.510  1.00  0.00           H  
ATOM   1019  HE  ARG A  97      27.450  59.190  42.920  1.00  0.00           H  
ATOM   1020 1HH1 ARG A  97      30.530  60.460  44.070  1.00  0.00           H  
ATOM   1021 2HH1 ARG A  97      30.990  60.780  42.400  1.00  0.00           H  
ATOM   1022 1HH2 ARG A  97      28.070  60.350  41.120  1.00  0.00           H  
ATOM   1023 2HH2 ARG A  97      29.860  60.570  40.850  1.00  0.00           H  
ATOM   1024  N   MET A  98      29.740  53.730  42.750  1.00  0.00           N  
ATOM   1025  CA  MET A  98      29.730  52.730  41.660  1.00  0.00           C  
ATOM   1026  C   MET A  98      29.190  51.410  42.090  1.00  0.00           C  
ATOM   1027  O   MET A  98      28.240  51.030  41.500  1.00  0.00           O  
ATOM   1028  CB  MET A  98      31.160  52.500  41.160  1.00  0.00           C  
ATOM   1029  CG  MET A  98      31.160  51.490  39.990  1.00  0.00           C  
ATOM   1030  SD  MET A  98      32.910  50.980  39.870  1.00  0.00           S  
ATOM   1031  CE  MET A  98      32.920  49.830  41.250  1.00  0.00           C  
ATOM   1032  H   MET A  98      30.640  54.090  42.980  1.00  0.00           H  
ATOM   1033  N   VAL A  99      29.540  51.010  43.320  1.00  0.00           N  
ATOM   1034  CA  VAL A  99      29.010  49.760  44.000  1.00  0.00           C  
ATOM   1035  C   VAL A  99      27.520  49.750  44.300  1.00  0.00           C  
ATOM   1036  O   VAL A  99      26.820  48.730  44.080  1.00  0.00           O  
ATOM   1037  CB  VAL A  99      29.860  49.410  45.200  1.00  0.00           C  
ATOM   1038  CG1 VAL A  99      29.260  48.270  46.070  1.00  0.00           C  
ATOM   1039  CG2 VAL A  99      31.330  49.090  44.770  1.00  0.00           C  
ATOM   1040  H   VAL A  99      30.330  51.400  43.800  1.00  0.00           H  
ATOM   1041  N   PHE A 100      27.040  50.900  44.790  1.00  0.00           N  
ATOM   1042  CA  PHE A 100      25.600  51.140  45.010  1.00  0.00           C  
ATOM   1043  C   PHE A 100      24.740  51.310  43.770  1.00  0.00           C  
ATOM   1044  O   PHE A 100      23.700  50.720  43.670  1.00  0.00           O  
ATOM   1045  CB  PHE A 100      25.500  52.370  45.810  1.00  0.00           C  
ATOM   1046  CG  PHE A 100      24.100  52.720  46.320  1.00  0.00           C  
ATOM   1047  CD1 PHE A 100      23.450  53.820  45.730  1.00  0.00           C  
ATOM   1048  CD2 PHE A 100      23.560  52.160  47.510  1.00  0.00           C  
ATOM   1049  CE1 PHE A 100      22.320  54.360  46.340  1.00  0.00           C  
ATOM   1050  CE2 PHE A 100      22.430  52.740  48.050  1.00  0.00           C  
ATOM   1051  CZ  PHE A 100      21.800  53.830  47.520  1.00  0.00           C  
ATOM   1052  H   PHE A 100      27.730  51.590  45.010  1.00  0.00           H  
ATOM   1053  HD1 PHE A 100      23.850  54.280  44.830  1.00  0.00           H  
ATOM   1054  HD2 PHE A 100      24.200  51.590  48.180  1.00  0.00           H  
ATOM   1055  HE1 PHE A 100      21.920  55.290  45.930  1.00  0.00           H  
ATOM   1056  HE2 PHE A 100      22.010  52.440  49.010  1.00  0.00           H  
ATOM   1057  HZ  PHE A 100      20.940  54.290  48.030  1.00  0.00           H  
ATOM   1058  N   GLN A 101      25.280  52.060  42.770  1.00  0.00           N  
ATOM   1059  CA  GLN A 101      24.680  52.220  41.400  1.00  0.00           C  
ATOM   1060  C   GLN A 101      24.500  50.890  40.670  1.00  0.00           C  
ATOM   1061  O   GLN A 101      23.450  50.660  40.120  1.00  0.00           O  
ATOM   1062  CB  GLN A 101      25.670  52.990  40.620  1.00  0.00           C  
ATOM   1063  CG  GLN A 101      25.310  53.270  39.170  1.00  0.00           C  
ATOM   1064  CD  GLN A 101      26.350  54.150  38.460  1.00  0.00           C  
ATOM   1065  NE2 GLN A 101      26.800  53.570  37.460  1.00  0.00           N  
ATOM   1066  OE1 GLN A 101      26.550  55.360  38.690  1.00  0.00           O  
ATOM   1067  H   GLN A 101      26.110  52.600  42.890  1.00  0.00           H  
ATOM   1068 1HE2 GLN A 101      26.490  52.660  37.200  1.00  0.00           H  
ATOM   1069 2HE2 GLN A 101      27.480  54.020  36.880  1.00  0.00           H  
ATOM   1070  N   GLU A 102      25.600  50.150  40.450  1.00  0.00           N  
ATOM   1071  CA  GLU A 102      25.640  48.830  39.750  1.00  0.00           C  
ATOM   1072  C   GLU A 102      25.180  47.630  40.580  1.00  0.00           C  
ATOM   1073  O   GLU A 102      24.910  46.580  39.990  1.00  0.00           O  
ATOM   1074  CB  GLU A 102      26.960  48.640  38.920  1.00  0.00           C  
ATOM   1075  CG  GLU A 102      27.460  49.720  37.940  1.00  0.00           C  
ATOM   1076  CD  GLU A 102      26.590  49.950  36.660  1.00  0.00           C  
ATOM   1077  OE1 GLU A 102      26.430  49.020  35.850  1.00  0.00           O  
ATOM   1078  OE2 GLU A 102      25.950  51.010  36.650  1.00  0.00           O1-
ATOM   1079  H   GLU A 102      26.490  50.490  40.720  1.00  0.00           H  
ATOM   1080  N   ASN A 103      24.530  47.920  41.700  1.00  0.00           N  
ATOM   1081  CA  ASN A 103      24.140  46.920  42.650  1.00  0.00           C  
ATOM   1082  C   ASN A 103      25.130  45.750  42.810  1.00  0.00           C  
ATOM   1083  O   ASN A 103      24.680  44.570  42.930  1.00  0.00           O  
ATOM   1084  CB  ASN A 103      22.690  46.690  42.260  1.00  0.00           C  
ATOM   1085  CG  ASN A 103      21.900  46.070  43.420  1.00  0.00           C  
ATOM   1086  ND2 ASN A 103      20.620  46.120  43.360  1.00  0.00           N  
ATOM   1087  OD1 ASN A 103      22.460  45.780  44.480  1.00  0.00           O  
ATOM   1088  H   ASN A 103      24.120  48.820  41.810  1.00  0.00           H  
ATOM   1089 1HD2 ASN A 103      20.210  46.410  42.490  1.00  0.00           H  
ATOM   1090 2HD2 ASN A 103      19.940  45.810  44.020  1.00  0.00           H  
ATOM   1091  N   SER A 104      26.410  46.050  43.040  1.00  0.00           N  
ATOM   1092  CA  SER A 104      27.480  45.030  43.260  1.00  0.00           C  
ATOM   1093  C   SER A 104      27.600  44.530  44.660  1.00  0.00           C  
ATOM   1094  O   SER A 104      28.160  45.120  45.580  1.00  0.00           O  
ATOM   1095  CB  SER A 104      28.820  45.630  42.820  1.00  0.00           C  
ATOM   1096  OG  SER A 104      28.720  45.950  41.460  1.00  0.00           O  
ATOM   1097  H   SER A 104      26.680  47.000  43.210  1.00  0.00           H  
ATOM   1098  HG  SER A 104      28.620  45.060  41.010  1.00  0.00           H  
ATOM   1099  N   ARG A 105      27.110  43.330  44.770  1.00  0.00           N  
ATOM   1100  CA  ARG A 105      26.980  42.580  46.090  1.00  0.00           C  
ATOM   1101  C   ARG A 105      28.250  41.910  46.660  1.00  0.00           C  
ATOM   1102  O   ARG A 105      28.620  42.120  47.820  1.00  0.00           O  
ATOM   1103  CB  ARG A 105      25.820  41.620  45.870  1.00  0.00           C  
ATOM   1104  CG  ARG A 105      24.540  42.420  45.590  1.00  0.00           C  
ATOM   1105  CD  ARG A 105      24.210  43.450  46.730  1.00  0.00           C  
ATOM   1106  NE  ARG A 105      22.750  43.800  46.520  1.00  0.00           N  
ATOM   1107  CZ  ARG A 105      21.790  43.470  47.400  1.00  0.00           C  
ATOM   1108  NH1 ARG A 105      22.070  42.890  48.540  1.00  0.00           N1+
ATOM   1109  NH2 ARG A 105      20.600  43.050  46.880  1.00  0.00           N  
ATOM   1110  H   ARG A 105      26.740  42.860  43.980  1.00  0.00           H  
ATOM   1111  HE  ARG A 105      22.580  44.350  45.700  1.00  0.00           H  
ATOM   1112 1HH1 ARG A 105      22.990  42.650  48.870  1.00  0.00           H  
ATOM   1113 2HH1 ARG A 105      21.360  42.730  49.220  1.00  0.00           H  
ATOM   1114 1HH2 ARG A 105      20.470  42.940  45.900  1.00  0.00           H  
ATOM   1115 2HH2 ARG A 105      19.830  42.910  47.500  1.00  0.00           H  
ATOM   1116  N   VAL A 106      29.040  41.470  45.680  1.00  0.00           N  
ATOM   1117  CA  VAL A 106      30.210  40.590  45.920  1.00  0.00           C  
ATOM   1118  C   VAL A 106      31.500  41.370  45.650  1.00  0.00           C  
ATOM   1119  O   VAL A 106      31.720  41.470  44.410  1.00  0.00           O  
ATOM   1120  CB  VAL A 106      30.090  39.200  45.290  1.00  0.00           C  
ATOM   1121  CG1 VAL A 106      31.040  38.310  46.090  1.00  0.00           C  
ATOM   1122  CG2 VAL A 106      28.660  38.770  45.330  1.00  0.00           C  
ATOM   1123  H   VAL A 106      28.840  41.670  44.720  1.00  0.00           H  
ATOM   1124  N   ILE A 107      32.310  41.560  46.650  1.00  0.00           N  
ATOM   1125  CA  ILE A 107      33.570  42.280  46.530  1.00  0.00           C  
ATOM   1126  C   ILE A 107      34.780  41.390  46.950  1.00  0.00           C  
ATOM   1127  O   ILE A 107      34.900  40.900  48.060  1.00  0.00           O  
ATOM   1128  CB  ILE A 107      33.590  43.620  47.320  1.00  0.00           C  
ATOM   1129  CG1 ILE A 107      32.430  44.580  46.940  1.00  0.00           C  
ATOM   1130  CG2 ILE A 107      34.930  44.340  46.930  1.00  0.00           C  
ATOM   1131  CD  ILE A 107      31.260  44.440  47.960  1.00  0.00           C  
ATOM   1132  H   ILE A 107      32.010  41.350  47.580  1.00  0.00           H  
ATOM   1133  N   VAL A 108      35.320  40.790  45.920  1.00  0.00           N  
ATOM   1134  CA  VAL A 108      36.440  39.850  46.060  1.00  0.00           C  
ATOM   1135  C   VAL A 108      37.810  40.600  46.080  1.00  0.00           C  
ATOM   1136  O   VAL A 108      38.190  41.200  45.050  1.00  0.00           O  
ATOM   1137  CB  VAL A 108      36.410  38.920  44.770  1.00  0.00           C  
ATOM   1138  CG1 VAL A 108      37.490  37.850  44.670  1.00  0.00           C  
ATOM   1139  CG2 VAL A 108      35.160  38.150  44.730  1.00  0.00           C  
ATOM   1140  H   VAL A 108      34.930  40.750  45.000  1.00  0.00           H  
ATOM   1141  N   MET A 109      38.360  40.730  47.260  1.00  0.00           N  
ATOM   1142  CA  MET A 109      39.690  41.320  47.380  1.00  0.00           C  
ATOM   1143  C   MET A 109      40.730  40.360  47.950  1.00  0.00           C  
ATOM   1144  O   MET A 109      40.490  39.730  48.970  1.00  0.00           O  
ATOM   1145  CB  MET A 109      39.620  42.530  48.320  1.00  0.00           C  
ATOM   1146  CG  MET A 109      38.810  43.610  47.750  1.00  0.00           C  
ATOM   1147  SD  MET A 109      38.650  45.130  48.720  1.00  0.00           S  
ATOM   1148  CE  MET A 109      40.410  45.540  48.990  1.00  0.00           C  
ATOM   1149  H   MET A 109      38.060  40.280  48.100  1.00  0.00           H  
ATOM   1150  N   THR A 110      41.920  40.390  47.360  1.00  0.00           N  
ATOM   1151  CA  THR A 110      43.150  39.700  47.860  1.00  0.00           C  
ATOM   1152  C   THR A 110      44.300  40.590  48.340  1.00  0.00           C  
ATOM   1153  O   THR A 110      45.500  40.320  48.590  1.00  0.00           O  
ATOM   1154  CB  THR A 110      43.640  38.970  46.590  1.00  0.00           C  
ATOM   1155  CG2 THR A 110      43.110  37.530  46.350  1.00  0.00           C  
ATOM   1156  OG1 THR A 110      43.430  39.800  45.420  1.00  0.00           O  
ATOM   1157  H   THR A 110      42.000  40.480  46.370  1.00  0.00           H  
ATOM   1158  HG1 THR A 110      43.170  39.300  44.600  1.00  0.00           H  
ATOM   1159  N   THR A 111      43.960  41.870  48.230  1.00  0.00           N  
ATOM   1160  CA  THR A 111      44.850  42.980  48.650  1.00  0.00           C  
ATOM   1161  C   THR A 111      44.730  43.410  50.140  1.00  0.00           C  
ATOM   1162  O   THR A 111      43.770  43.130  50.840  1.00  0.00           O  
ATOM   1163  CB  THR A 111      44.580  44.260  47.790  1.00  0.00           C  
ATOM   1164  CG2 THR A 111      45.450  44.350  46.500  1.00  0.00           C  
ATOM   1165  OG1 THR A 111      43.190  44.480  47.560  1.00  0.00           O  
ATOM   1166  H   THR A 111      43.080  42.100  47.830  1.00  0.00           H  
ATOM   1167  HG1 THR A 111      43.080  45.310  47.030  1.00  0.00           H  
ATOM   1168  N   LYS A 112      45.900  43.930  50.530  1.00  0.00           N  
ATOM   1169  CA  LYS A 112      46.030  44.750  51.720  1.00  0.00           C  
ATOM   1170  C   LYS A 112      46.510  46.170  51.410  1.00  0.00           C  
ATOM   1171  O   LYS A 112      46.810  46.560  50.260  1.00  0.00           O  
ATOM   1172  CB  LYS A 112      47.080  44.070  52.580  1.00  0.00           C  
ATOM   1173  CG  LYS A 112      46.460  43.300  53.680  1.00  0.00           C  
ATOM   1174  CD  LYS A 112      47.460  42.490  54.490  1.00  0.00           C  
ATOM   1175  CE  LYS A 112      48.060  41.350  53.700  1.00  0.00           C  
ATOM   1176  NZ  LYS A 112      47.150  40.180  53.540  1.00  0.00           N1+
ATOM   1177  H   LYS A 112      46.750  43.880  50.000  1.00  0.00           H  
ATOM   1178  HZ1 LYS A 112      47.540  39.540  52.880  1.00  0.00           H  
ATOM   1179  HZ2 LYS A 112      46.970  39.770  54.440  1.00  0.00           H  
ATOM   1180  HZ3 LYS A 112      46.310  40.460  53.070  1.00  0.00           H  
ATOM   1181  N   GLU A 113      46.550  46.940  52.490  1.00  0.00           N  
ATOM   1182  CA  GLU A 113      46.870  48.400  52.500  1.00  0.00           C  
ATOM   1183  C   GLU A 113      48.350  48.640  52.050  1.00  0.00           C  
ATOM   1184  O   GLU A 113      48.630  48.990  50.910  1.00  0.00           O  
ATOM   1185  CB  GLU A 113      46.630  48.990  53.860  1.00  0.00           C  
ATOM   1186  CG  GLU A 113      46.580  50.480  53.730  1.00  0.00           C  
ATOM   1187  CD  GLU A 113      45.980  51.060  55.070  1.00  0.00           C  
ATOM   1188  OE1 GLU A 113      46.570  51.830  55.890  1.00  0.00           O  
ATOM   1189  OE2 GLU A 113      44.810  50.770  55.340  1.00  0.00           O1-
ATOM   1190  H   GLU A 113      45.960  46.750  53.270  1.00  0.00           H  
ATOM   1191  N   VAL A 114      49.170  47.920  52.870  1.00  0.00           N  
ATOM   1192  CA  VAL A 114      50.690  47.980  52.830  1.00  0.00           C  
ATOM   1193  C   VAL A 114      51.370  46.550  52.770  1.00  0.00           C  
ATOM   1194  O   VAL A 114      51.260  45.580  53.590  1.00  0.00           O  
ATOM   1195  CB  VAL A 114      51.390  48.880  53.920  1.00  0.00           C  
ATOM   1196  CG1 VAL A 114      51.080  50.360  53.740  1.00  0.00           C  
ATOM   1197  CG2 VAL A 114      51.020  48.550  55.330  1.00  0.00           C  
ATOM   1198  H   VAL A 114      48.820  47.350  53.610  1.00  0.00           H  
ATOM   1199  N   GLU A 115      51.720  46.330  51.500  1.00  0.00           N  
ATOM   1200  CA  GLU A 115      52.270  45.010  51.110  1.00  0.00           C  
ATOM   1201  C   GLU A 115      53.730  45.020  50.810  1.00  0.00           C  
ATOM   1202  O   GLU A 115      54.200  45.720  49.880  1.00  0.00           O  
ATOM   1203  CB  GLU A 115      51.570  44.300  49.970  1.00  0.00           C  
ATOM   1204  CG  GLU A 115      50.130  43.930  50.270  1.00  0.00           C  
ATOM   1205  CD  GLU A 115      49.380  43.080  49.240  1.00  0.00           C  
ATOM   1206  OE1 GLU A 115      49.710  41.900  48.870  1.00  0.00           O  
ATOM   1207  OE2 GLU A 115      48.290  43.590  48.890  1.00  0.00           O1-
ATOM   1208  H   GLU A 115      51.670  47.010  50.770  1.00  0.00           H  
ATOM   1209  N   ARG A 116      54.500  44.330  51.620  1.00  0.00           N  
ATOM   1210  CA  ARG A 116      55.980  44.510  51.630  1.00  0.00           C  
ATOM   1211  C   ARG A 116      56.490  45.990  51.520  1.00  0.00           C  
ATOM   1212  O   ARG A 116      57.040  46.450  50.540  1.00  0.00           O  
ATOM   1213  CB  ARG A 116      56.740  43.460  50.800  1.00  0.00           C  
ATOM   1214  CG  ARG A 116      58.250  43.500  50.750  1.00  0.00           C  
ATOM   1215  CD  ARG A 116      58.660  42.360  49.800  1.00  0.00           C  
ATOM   1216  NE  ARG A 116      59.980  42.500  49.200  1.00  0.00           N  
ATOM   1217  CZ  ARG A 116      61.050  41.840  49.550  1.00  0.00           C  
ATOM   1218  NH1 ARG A 116      61.130  40.960  50.540  1.00  0.00           N1+
ATOM   1219  NH2 ARG A 116      62.160  42.160  48.890  1.00  0.00           N  
ATOM   1220  H   ARG A 116      54.190  43.620  52.250  1.00  0.00           H  
ATOM   1221  HE  ARG A 116      60.050  43.210  48.490  1.00  0.00           H  
ATOM   1222 1HH1 ARG A 116      60.320  40.680  51.040  1.00  0.00           H  
ATOM   1223 2HH1 ARG A 116      62.000  40.630  50.910  1.00  0.00           H  
ATOM   1224 1HH2 ARG A 116      62.170  42.930  48.240  1.00  0.00           H  
ATOM   1225 2HH2 ARG A 116      63.050  41.750  49.070  1.00  0.00           H  
ATOM   1226  N   GLY A 117      56.000  46.770  52.510  1.00  0.00           N  
ATOM   1227  CA  GLY A 117      56.090  48.260  52.550  1.00  0.00           C  
ATOM   1228  C   GLY A 117      55.180  49.010  51.500  1.00  0.00           C  
ATOM   1229  O   GLY A 117      54.860  50.150  51.780  1.00  0.00           O  
ATOM   1230  H   GLY A 117      55.460  46.360  53.250  1.00  0.00           H  
ATOM   1231  N   LYS A 118      54.920  48.470  50.330  1.00  0.00           N  
ATOM   1232  CA  LYS A 118      54.270  49.130  49.120  1.00  0.00           C  
ATOM   1233  C   LYS A 118      52.820  49.450  49.390  1.00  0.00           C  
ATOM   1234  O   LYS A 118      52.060  48.560  49.740  1.00  0.00           O  
ATOM   1235  CB  LYS A 118      54.340  48.140  47.940  1.00  0.00           C  
ATOM   1236  CG  LYS A 118      55.640  48.330  47.210  1.00  0.00           C  
ATOM   1237  CD  LYS A 118      55.660  47.460  45.930  1.00  0.00           C  
ATOM   1238  CE  LYS A 118      56.970  47.740  45.200  1.00  0.00           C  
ATOM   1239  NZ  LYS A 118      58.230  47.110  45.680  1.00  0.00           N1+
ATOM   1240  H   LYS A 118      55.190  47.520  50.210  1.00  0.00           H  
ATOM   1241  HZ1 LYS A 118      58.400  46.160  45.400  1.00  0.00           H  
ATOM   1242  HZ2 LYS A 118      59.040  47.590  45.350  1.00  0.00           H  
ATOM   1243  HZ3 LYS A 118      58.290  46.970  46.670  1.00  0.00           H  
ATOM   1244  N   SER A 119      52.370  50.660  49.000  1.00  0.00           N  
ATOM   1245  CA  SER A 119      50.990  51.180  49.330  1.00  0.00           C  
ATOM   1246  C   SER A 119      50.120  50.720  48.150  1.00  0.00           C  
ATOM   1247  O   SER A 119      50.330  51.120  47.020  1.00  0.00           O  
ATOM   1248  CB  SER A 119      51.050  52.720  49.520  1.00  0.00           C  
ATOM   1249  OG  SER A 119      49.680  53.050  50.010  1.00  0.00           O  
ATOM   1250  H   SER A 119      52.820  51.120  48.230  1.00  0.00           H  
ATOM   1251  HG  SER A 119      49.690  53.470  50.910  1.00  0.00           H  
ATOM   1252  N   LYS A 120      49.280  49.770  48.420  1.00  0.00           N  
ATOM   1253  CA  LYS A 120      48.530  49.000  47.370  1.00  0.00           C  
ATOM   1254  C   LYS A 120      47.030  49.160  47.320  1.00  0.00           C  
ATOM   1255  O   LYS A 120      46.520  49.390  46.210  1.00  0.00           O  
ATOM   1256  CB  LYS A 120      48.960  47.510  47.340  1.00  0.00           C  
ATOM   1257  CG  LYS A 120      50.210  47.190  46.560  1.00  0.00           C  
ATOM   1258  CD  LYS A 120      50.420  45.710  46.290  1.00  0.00           C  
ATOM   1259  CE  LYS A 120      51.440  45.580  45.130  1.00  0.00           C  
ATOM   1260  NZ  LYS A 120      51.960  44.220  45.060  1.00  0.00           N1+
ATOM   1261  H   LYS A 120      49.130  49.410  49.350  1.00  0.00           H  
ATOM   1262  HZ1 LYS A 120      51.420  43.540  44.580  1.00  0.00           H  
ATOM   1263  HZ2 LYS A 120      52.870  44.220  44.670  1.00  0.00           H  
ATOM   1264  HZ3 LYS A 120      52.100  43.790  45.950  1.00  0.00           H  
ATOM   1265  N   CYS A 121      46.280  49.140  48.420  1.00  0.00           N  
ATOM   1266  CA  CYS A 121      44.860  49.600  48.440  1.00  0.00           C  
ATOM   1267  C   CYS A 121      44.510  49.990  49.870  1.00  0.00           C  
ATOM   1268  O   CYS A 121      44.400  49.040  50.670  1.00  0.00           O  
ATOM   1269  CB  CYS A 121      43.930  48.470  47.920  1.00  0.00           C  
ATOM   1270  SG  CYS A 121      42.130  48.690  48.070  1.00  0.00           S  
ATOM   1271  H   CYS A 121      46.500  48.590  49.230  1.00  0.00           H  
ATOM   1272  HG  CYS A 121      41.980  47.600  47.320  1.00  0.00           H  
ATOM   1273  N   VAL A 122      44.040  51.230  50.080  1.00  0.00           N  
ATOM   1274  CA  VAL A 122      43.570  51.770  51.410  1.00  0.00           C  
ATOM   1275  C   VAL A 122      42.310  51.030  52.040  1.00  0.00           C  
ATOM   1276  O   VAL A 122      41.490  50.500  51.300  1.00  0.00           O  
ATOM   1277  CB  VAL A 122      43.170  53.250  51.150  1.00  0.00           C  
ATOM   1278  CG1 VAL A 122      41.850  53.600  50.420  1.00  0.00           C  
ATOM   1279  CG2 VAL A 122      43.190  53.900  52.490  1.00  0.00           C  
ATOM   1280  H   VAL A 122      44.020  51.960  49.400  1.00  0.00           H  
ATOM   1281  N   LYS A 123      42.260  50.970  53.330  1.00  0.00           N  
ATOM   1282  CA  LYS A 123      41.030  50.540  54.060  1.00  0.00           C  
ATOM   1283  C   LYS A 123      39.920  51.640  54.160  1.00  0.00           C  
ATOM   1284  O   LYS A 123      39.930  52.650  54.850  1.00  0.00           O  
ATOM   1285  CB  LYS A 123      41.410  50.130  55.480  1.00  0.00           C  
ATOM   1286  CG  LYS A 123      40.390  49.350  56.360  1.00  0.00           C  
ATOM   1287  CD  LYS A 123      40.870  49.260  57.790  1.00  0.00           C  
ATOM   1288  CE  LYS A 123      39.740  48.890  58.760  1.00  0.00           C  
ATOM   1289  NZ  LYS A 123      40.020  49.030  60.210  1.00  0.00           N1+
ATOM   1290  H   LYS A 123      43.060  51.180  53.890  1.00  0.00           H  
ATOM   1291  HZ1 LYS A 123      40.060  49.970  60.530  1.00  0.00           H  
ATOM   1292  HZ2 LYS A 123      39.400  48.500  60.780  1.00  0.00           H  
ATOM   1293  HZ3 LYS A 123      40.890  48.600  60.420  1.00  0.00           H  
ATOM   1294  N   TYR A 124      39.050  51.480  53.180  1.00  0.00           N  
ATOM   1295  CA  TYR A 124      37.800  52.310  53.050  1.00  0.00           C  
ATOM   1296  C   TYR A 124      36.450  51.920  53.680  1.00  0.00           C  
ATOM   1297  O   TYR A 124      35.440  52.580  53.490  1.00  0.00           O  
ATOM   1298  CB  TYR A 124      37.630  52.950  51.600  1.00  0.00           C  
ATOM   1299  CG  TYR A 124      37.520  51.810  50.590  1.00  0.00           C  
ATOM   1300  CD1 TYR A 124      38.730  51.300  50.060  1.00  0.00           C  
ATOM   1301  CD2 TYR A 124      36.310  51.340  50.110  1.00  0.00           C  
ATOM   1302  CE1 TYR A 124      38.670  50.340  49.080  1.00  0.00           C  
ATOM   1303  CE2 TYR A 124      36.270  50.450  49.090  1.00  0.00           C  
ATOM   1304  CZ  TYR A 124      37.450  49.920  48.610  1.00  0.00           C  
ATOM   1305  OH  TYR A 124      37.480  49.340  47.350  1.00  0.00           O  
ATOM   1306  H   TYR A 124      39.210  50.870  52.400  1.00  0.00           H  
ATOM   1307  HD1 TYR A 124      39.640  51.770  50.400  1.00  0.00           H  
ATOM   1308  HD2 TYR A 124      35.450  51.940  50.400  1.00  0.00           H  
ATOM   1309  HE1 TYR A 124      39.610  50.000  48.660  1.00  0.00           H  
ATOM   1310  HE2 TYR A 124      35.360  50.040  48.660  1.00  0.00           H  
ATOM   1311  HH  TYR A 124      36.560  49.000  47.160  1.00  0.00           H  
ATOM   1312  N   TRP A 125      36.490  51.230  54.810  1.00  0.00           N  
ATOM   1313  CA  TRP A 125      35.320  50.600  55.480  1.00  0.00           C  
ATOM   1314  C   TRP A 125      35.750  50.500  56.970  1.00  0.00           C  
ATOM   1315  O   TRP A 125      36.920  50.530  57.230  1.00  0.00           O  
ATOM   1316  CB  TRP A 125      35.020  49.260  54.810  1.00  0.00           C  
ATOM   1317  CG  TRP A 125      36.150  48.280  54.920  1.00  0.00           C  
ATOM   1318  CD1 TRP A 125      36.530  47.620  56.000  1.00  0.00           C  
ATOM   1319  CD2 TRP A 125      37.070  47.970  53.920  1.00  0.00           C  
ATOM   1320  CE2 TRP A 125      37.920  47.040  54.520  1.00  0.00           C  
ATOM   1321  CE3 TRP A 125      37.270  48.350  52.570  1.00  0.00           C  
ATOM   1322  NE1 TRP A 125      37.640  46.960  55.790  1.00  0.00           N  
ATOM   1323  CZ2 TRP A 125      38.900  46.460  53.720  1.00  0.00           C  
ATOM   1324  CZ3 TRP A 125      38.280  47.810  51.800  1.00  0.00           C  
ATOM   1325  CH2 TRP A 125      39.060  46.810  52.390  1.00  0.00           C  
ATOM   1326  H   TRP A 125      37.400  51.040  55.180  1.00  0.00           H  
ATOM   1327  HD1 TRP A 125      36.090  47.670  56.990  1.00  0.00           H  
ATOM   1328  HE1 TRP A 125      38.360  46.770  56.450  1.00  0.00           H  
ATOM   1329  HE3 TRP A 125      36.770  49.240  52.200  1.00  0.00           H  
ATOM   1330  HZ2 TRP A 125      39.660  45.940  54.320  1.00  0.00           H  
ATOM   1331  HZ3 TRP A 125      38.290  47.980  50.720  1.00  0.00           H  
ATOM   1332  HH2 TRP A 125      39.800  46.260  51.810  1.00  0.00           H  
ATOM   1333  N   PRO A 126      34.740  50.640  57.850  1.00  0.00           N  
ATOM   1334  CA  PRO A 126      34.920  50.600  59.350  1.00  0.00           C  
ATOM   1335  C   PRO A 126      34.860  49.170  59.820  1.00  0.00           C  
ATOM   1336  O   PRO A 126      34.740  48.300  58.970  1.00  0.00           O  
ATOM   1337  CB  PRO A 126      33.800  51.540  59.840  1.00  0.00           C  
ATOM   1338  CG  PRO A 126      32.720  51.510  58.840  1.00  0.00           C  
ATOM   1339  CD  PRO A 126      33.390  51.230  57.500  1.00  0.00           C  
ATOM   1340  N   ASP A 127      35.330  49.000  61.010  1.00  0.00           N  
ATOM   1341  CA  ASP A 127      35.360  47.680  61.650  1.00  0.00           C  
ATOM   1342  C   ASP A 127      33.960  47.150  62.100  1.00  0.00           C  
ATOM   1343  O   ASP A 127      33.010  47.940  62.230  1.00  0.00           O  
ATOM   1344  CB  ASP A 127      36.350  47.680  62.760  1.00  0.00           C  
ATOM   1345  CG  ASP A 127      37.830  47.880  62.330  1.00  0.00           C  
ATOM   1346  OD1 ASP A 127      38.220  49.080  62.430  1.00  0.00           O  
ATOM   1347  OD2 ASP A 127      38.420  47.020  61.630  1.00  0.00           O1-
ATOM   1348  H   ASP A 127      35.580  49.740  61.630  1.00  0.00           H  
ATOM   1349  N   GLU A 128      33.960  45.960  62.710  1.00  0.00           N  
ATOM   1350  CA  GLU A 128      32.800  45.280  63.350  1.00  0.00           C  
ATOM   1351  C   GLU A 128      32.100  46.210  64.460  1.00  0.00           C  
ATOM   1352  O   GLU A 128      32.810  46.770  65.300  1.00  0.00           O  
ATOM   1353  CB  GLU A 128      33.280  44.000  63.990  1.00  0.00           C  
ATOM   1354  CG  GLU A 128      32.130  43.040  64.480  1.00  0.00           C  
ATOM   1355  CD  GLU A 128      32.740  41.740  64.990  1.00  0.00           C  
ATOM   1356  OE1 GLU A 128      32.920  41.660  66.220  1.00  0.00           O  
ATOM   1357  OE2 GLU A 128      33.040  40.840  64.210  1.00  0.00           O1-
ATOM   1358  H   GLU A 128      34.730  45.360  62.510  1.00  0.00           H  
ATOM   1359  N   TYR A 129      30.820  46.510  64.070  1.00  0.00           N  
ATOM   1360  CA  TYR A 129      29.830  47.350  64.870  1.00  0.00           C  
ATOM   1361  C   TYR A 129      30.080  48.850  64.780  1.00  0.00           C  
ATOM   1362  O   TYR A 129      29.200  49.550  65.220  1.00  0.00           O  
ATOM   1363  CB  TYR A 129      29.760  46.840  66.290  1.00  0.00           C  
ATOM   1364  CG  TYR A 129      29.270  45.380  66.400  1.00  0.00           C  
ATOM   1365  CD1 TYR A 129      28.160  44.870  65.810  1.00  0.00           C  
ATOM   1366  CD2 TYR A 129      29.930  44.570  67.360  1.00  0.00           C  
ATOM   1367  CE1 TYR A 129      27.770  43.560  66.090  1.00  0.00           C  
ATOM   1368  CE2 TYR A 129      29.570  43.290  67.680  1.00  0.00           C  
ATOM   1369  CZ  TYR A 129      28.430  42.730  67.030  1.00  0.00           C  
ATOM   1370  OH  TYR A 129      28.230  41.380  67.240  1.00  0.00           O  
ATOM   1371  H   TYR A 129      30.600  46.370  63.100  1.00  0.00           H  
ATOM   1372  HD1 TYR A 129      27.560  45.440  65.110  1.00  0.00           H  
ATOM   1373  HD2 TYR A 129      30.920  44.910  67.670  1.00  0.00           H  
ATOM   1374  HE1 TYR A 129      27.030  43.050  65.480  1.00  0.00           H  
ATOM   1375  HE2 TYR A 129      30.280  42.580  68.100  1.00  0.00           H  
ATOM   1376  HH  TYR A 129      27.390  41.180  66.740  1.00  0.00           H  
ATOM   1377  N   ALA A 130      31.090  49.270  64.010  1.00  0.00           N  
ATOM   1378  CA  ALA A 130      31.280  50.730  63.820  1.00  0.00           C  
ATOM   1379  C   ALA A 130      30.890  51.320  62.490  1.00  0.00           C  
ATOM   1380  O   ALA A 130      30.690  50.630  61.510  1.00  0.00           O  
ATOM   1381  CB  ALA A 130      32.790  50.940  64.100  1.00  0.00           C  
ATOM   1382  H   ALA A 130      31.540  48.710  63.320  1.00  0.00           H  
ATOM   1383  N   LEU A 131      30.530  52.570  62.550  1.00  0.00           N  
ATOM   1384  CA  LEU A 131      29.960  53.250  61.410  1.00  0.00           C  
ATOM   1385  C   LEU A 131      30.890  54.420  60.940  1.00  0.00           C  
ATOM   1386  O   LEU A 131      31.630  55.090  61.660  1.00  0.00           O  
ATOM   1387  CB  LEU A 131      28.560  53.640  61.780  1.00  0.00           C  
ATOM   1388  CG  LEU A 131      27.850  54.610  60.800  1.00  0.00           C  
ATOM   1389  CD1 LEU A 131      27.200  53.900  59.610  1.00  0.00           C  
ATOM   1390  CD2 LEU A 131      26.640  55.140  61.630  1.00  0.00           C  
ATOM   1391  H   LEU A 131      30.650  53.140  63.360  1.00  0.00           H  
ATOM   1392  N   LYS A 132      30.980  54.440  59.620  1.00  0.00           N  
ATOM   1393  CA  LYS A 132      31.590  55.610  58.900  1.00  0.00           C  
ATOM   1394  C   LYS A 132      30.610  56.100  57.840  1.00  0.00           C  
ATOM   1395  O   LYS A 132      30.110  55.420  56.890  1.00  0.00           O  
ATOM   1396  CB  LYS A 132      32.870  55.160  58.150  1.00  0.00           C  
ATOM   1397  CG  LYS A 132      34.010  56.150  58.290  1.00  0.00           C  
ATOM   1398  CD  LYS A 132      35.230  55.790  57.420  1.00  0.00           C  
ATOM   1399  CE  LYS A 132      35.880  57.110  56.980  1.00  0.00           C  
ATOM   1400  NZ  LYS A 132      37.170  56.940  56.320  1.00  0.00           N1+
ATOM   1401  H   LYS A 132      30.450  53.880  58.990  1.00  0.00           H  
ATOM   1402  HZ1 LYS A 132      37.440  57.830  55.950  1.00  0.00           H  
ATOM   1403  HZ2 LYS A 132      37.850  56.610  56.970  1.00  0.00           H  
ATOM   1404  HZ3 LYS A 132      37.120  56.290  55.560  1.00  0.00           H  
ATOM   1405  N   GLU A 133      30.750  57.430  57.680  1.00  0.00           N  
ATOM   1406  CA  GLU A 133      30.050  58.240  56.700  1.00  0.00           C  
ATOM   1407  C   GLU A 133      30.980  58.490  55.490  1.00  0.00           C  
ATOM   1408  O   GLU A 133      32.190  58.670  55.670  1.00  0.00           O  
ATOM   1409  CB  GLU A 133      29.630  59.470  57.270  1.00  0.00           C  
ATOM   1410  CG  GLU A 133      28.770  59.270  58.470  1.00  0.00           C  
ATOM   1411  CD  GLU A 133      27.930  60.510  58.900  1.00  0.00           C  
ATOM   1412  OE1 GLU A 133      27.170  60.390  59.880  1.00  0.00           O  
ATOM   1413  OE2 GLU A 133      28.050  61.600  58.280  1.00  0.00           O1-
ATOM   1414  H   GLU A 133      31.430  58.020  58.120  1.00  0.00           H  
ATOM   1415  N   TYR A 134      30.410  58.590  54.320  1.00  0.00           N  
ATOM   1416  CA  TYR A 134      31.150  58.920  53.050  1.00  0.00           C  
ATOM   1417  C   TYR A 134      30.430  60.000  52.210  1.00  0.00           C  
ATOM   1418  O   TYR A 134      29.800  59.720  51.190  1.00  0.00           O  
ATOM   1419  CB  TYR A 134      31.520  57.640  52.260  1.00  0.00           C  
ATOM   1420  CG  TYR A 134      32.850  57.040  52.620  1.00  0.00           C  
ATOM   1421  CD1 TYR A 134      34.010  57.470  51.890  1.00  0.00           C  
ATOM   1422  CD2 TYR A 134      32.950  55.990  53.490  1.00  0.00           C  
ATOM   1423  CE1 TYR A 134      35.230  56.870  52.180  1.00  0.00           C  
ATOM   1424  CE2 TYR A 134      34.100  55.410  53.790  1.00  0.00           C  
ATOM   1425  CZ  TYR A 134      35.260  55.860  53.180  1.00  0.00           C  
ATOM   1426  OH  TYR A 134      36.440  55.640  53.840  1.00  0.00           O  
ATOM   1427  H   TYR A 134      29.440  58.370  54.240  1.00  0.00           H  
ATOM   1428  HD1 TYR A 134      33.940  57.900  50.890  1.00  0.00           H  
ATOM   1429  HD2 TYR A 134      32.070  55.610  54.020  1.00  0.00           H  
ATOM   1430  HE1 TYR A 134      36.120  57.300  51.730  1.00  0.00           H  
ATOM   1431  HE2 TYR A 134      34.040  54.700  54.600  1.00  0.00           H  
ATOM   1432  HH  TYR A 134      37.180  55.910  53.220  1.00  0.00           H  
ATOM   1433  N   GLY A 135      30.180  61.180  52.790  1.00  0.00           N  
ATOM   1434  CA  GLY A 135      29.410  62.320  52.350  1.00  0.00           C  
ATOM   1435  C   GLY A 135      27.910  61.980  52.110  1.00  0.00           C  
ATOM   1436  O   GLY A 135      27.140  62.160  53.030  1.00  0.00           O  
ATOM   1437  H   GLY A 135      30.750  61.400  53.580  1.00  0.00           H  
ATOM   1438  N   VAL A 136      27.470  61.570  50.920  1.00  0.00           N  
ATOM   1439  CA  VAL A 136      26.130  61.070  50.750  1.00  0.00           C  
ATOM   1440  C   VAL A 136      25.920  59.550  51.040  1.00  0.00           C  
ATOM   1441  O   VAL A 136      24.790  59.100  51.260  1.00  0.00           O  
ATOM   1442  CB  VAL A 136      25.530  61.310  49.310  1.00  0.00           C  
ATOM   1443  CG1 VAL A 136      25.240  62.820  49.150  1.00  0.00           C  
ATOM   1444  CG2 VAL A 136      26.280  60.750  48.190  1.00  0.00           C  
ATOM   1445  H   VAL A 136      28.060  61.640  50.120  1.00  0.00           H  
ATOM   1446  N   MET A 137      27.010  58.850  51.360  1.00  0.00           N  
ATOM   1447  CA  MET A 137      26.920  57.410  51.600  1.00  0.00           C  
ATOM   1448  C   MET A 137      27.130  57.130  53.060  1.00  0.00           C  
ATOM   1449  O   MET A 137      28.040  57.700  53.640  1.00  0.00           O  
ATOM   1450  CB  MET A 137      27.930  56.620  50.710  1.00  0.00           C  
ATOM   1451  CG  MET A 137      27.920  57.170  49.240  1.00  0.00           C  
ATOM   1452  SD  MET A 137      26.370  57.070  48.280  1.00  0.00           S  
ATOM   1453  CE  MET A 137      26.410  55.290  48.220  1.00  0.00           C  
ATOM   1454  H   MET A 137      27.820  59.300  51.710  1.00  0.00           H  
ATOM   1455  N   ARG A 138      26.510  56.070  53.610  1.00  0.00           N  
ATOM   1456  CA  ARG A 138      26.650  55.520  55.000  1.00  0.00           C  
ATOM   1457  C   ARG A 138      26.960  54.020  54.880  1.00  0.00           C  
ATOM   1458  O   ARG A 138      26.190  53.220  54.360  1.00  0.00           O  
ATOM   1459  CB  ARG A 138      25.350  55.750  55.770  1.00  0.00           C  
ATOM   1460  CG  ARG A 138      25.290  57.140  56.390  1.00  0.00           C  
ATOM   1461  CD  ARG A 138      24.470  57.180  57.630  1.00  0.00           C  
ATOM   1462  NE  ARG A 138      23.090  56.990  57.350  1.00  0.00           N  
ATOM   1463  CZ  ARG A 138      22.130  57.900  57.420  1.00  0.00           C  
ATOM   1464  NH1 ARG A 138      22.410  59.170  57.490  1.00  0.00           N1+
ATOM   1465  NH2 ARG A 138      21.030  57.500  58.020  1.00  0.00           N  
ATOM   1466  H   ARG A 138      25.850  55.540  53.090  1.00  0.00           H  
ATOM   1467  HE  ARG A 138      22.810  56.040  57.260  1.00  0.00           H  
ATOM   1468 1HH1 ARG A 138      23.240  59.670  57.750  1.00  0.00           H  
ATOM   1469 2HH1 ARG A 138      21.710  59.720  57.040  1.00  0.00           H  
ATOM   1470 1HH2 ARG A 138      20.930  56.670  58.560  1.00  0.00           H  
ATOM   1471 2HH2 ARG A 138      20.220  58.090  57.960  1.00  0.00           H  
ATOM   1472  N   VAL A 139      28.120  53.630  55.530  1.00  0.00           N  
ATOM   1473  CA  VAL A 139      28.650  52.260  55.540  1.00  0.00           C  
ATOM   1474  C   VAL A 139      28.610  51.780  56.980  1.00  0.00           C  
ATOM   1475  O   VAL A 139      29.270  52.370  57.850  1.00  0.00           O  
ATOM   1476  CB  VAL A 139      30.090  52.060  55.020  1.00  0.00           C  
ATOM   1477  CG1 VAL A 139      30.420  50.600  54.810  1.00  0.00           C  
ATOM   1478  CG2 VAL A 139      30.310  52.810  53.720  1.00  0.00           C  
ATOM   1479  H   VAL A 139      28.800  54.260  55.900  1.00  0.00           H  
ATOM   1480  N   ARG A 140      28.100  50.580  57.130  1.00  0.00           N  
ATOM   1481  CA  ARG A 140      28.150  49.880  58.430  1.00  0.00           C  
ATOM   1482  C   ARG A 140      28.750  48.470  58.340  1.00  0.00           C  
ATOM   1483  O   ARG A 140      28.100  47.590  57.800  1.00  0.00           O  
ATOM   1484  CB  ARG A 140      26.730  49.880  58.990  1.00  0.00           C  
ATOM   1485  CG  ARG A 140      26.700  49.570  60.480  1.00  0.00           C  
ATOM   1486  CD  ARG A 140      25.290  49.800  61.050  1.00  0.00           C  
ATOM   1487  NE  ARG A 140      25.290  50.370  62.430  1.00  0.00           N  
ATOM   1488  CZ  ARG A 140      24.830  51.580  62.840  1.00  0.00           C  
ATOM   1489  NH1 ARG A 140      24.160  52.420  62.070  1.00  0.00           N1+
ATOM   1490  NH2 ARG A 140      25.150  52.020  64.070  1.00  0.00           N  
ATOM   1491  H   ARG A 140      27.630  50.170  56.350  1.00  0.00           H  
ATOM   1492  HE  ARG A 140      25.680  49.690  63.050  1.00  0.00           H  
ATOM   1493 1HH1 ARG A 140      23.940  52.260  61.100  1.00  0.00           H  
ATOM   1494 2HH1 ARG A 140      23.810  53.260  62.470  1.00  0.00           H  
ATOM   1495 1HH2 ARG A 140      25.710  51.460  64.660  1.00  0.00           H  
ATOM   1496 2HH2 ARG A 140      24.660  52.840  64.380  1.00  0.00           H  
ATOM   1497  N   ASN A 141      29.820  48.210  59.110  1.00  0.00           N  
ATOM   1498  CA  ASN A 141      30.360  46.800  59.200  1.00  0.00           C  
ATOM   1499  C   ASN A 141      29.740  45.970  60.320  1.00  0.00           C  
ATOM   1500  O   ASN A 141      30.110  46.210  61.490  1.00  0.00           O  
ATOM   1501  CB  ASN A 141      31.880  46.840  59.320  1.00  0.00           C  
ATOM   1502  CG  ASN A 141      32.590  45.510  59.260  1.00  0.00           C  
ATOM   1503  ND2 ASN A 141      33.840  45.440  58.960  1.00  0.00           N  
ATOM   1504  OD1 ASN A 141      32.020  44.470  59.650  1.00  0.00           O  
ATOM   1505  H   ASN A 141      30.200  49.010  59.580  1.00  0.00           H  
ATOM   1506 1HD2 ASN A 141      34.400  46.240  58.730  1.00  0.00           H  
ATOM   1507 2HD2 ASN A 141      34.190  44.510  58.830  1.00  0.00           H  
ATOM   1508  N   VAL A 142      28.770  45.210  59.930  1.00  0.00           N  
ATOM   1509  CA  VAL A 142      27.880  44.580  60.910  1.00  0.00           C  
ATOM   1510  C   VAL A 142      28.470  43.460  61.730  1.00  0.00           C  
ATOM   1511  O   VAL A 142      27.880  43.020  62.730  1.00  0.00           O  
ATOM   1512  CB  VAL A 142      26.440  44.150  60.500  1.00  0.00           C  
ATOM   1513  CG1 VAL A 142      25.750  45.480  60.080  1.00  0.00           C  
ATOM   1514  CG2 VAL A 142      26.290  43.370  59.230  1.00  0.00           C  
ATOM   1515  H   VAL A 142      28.770  44.850  58.990  1.00  0.00           H  
ATOM   1516  N   LYS A 143      29.350  42.690  61.030  1.00  0.00           N  
ATOM   1517  CA  LYS A 143      30.020  41.520  61.530  1.00  0.00           C  
ATOM   1518  C   LYS A 143      31.130  41.100  60.560  1.00  0.00           C  
ATOM   1519  O   LYS A 143      31.340  41.730  59.530  1.00  0.00           O  
ATOM   1520  CB  LYS A 143      28.970  40.390  61.790  1.00  0.00           C  
ATOM   1521  CG  LYS A 143      29.290  39.410  62.920  1.00  0.00           C  
ATOM   1522  CD  LYS A 143      29.310  40.050  64.330  1.00  0.00           C  
ATOM   1523  CE  LYS A 143      30.070  39.230  65.360  1.00  0.00           C  
ATOM   1524  NZ  LYS A 143      30.620  39.930  66.520  1.00  0.00           N1+
ATOM   1525  H   LYS A 143      29.660  43.130  60.180  1.00  0.00           H  
ATOM   1526  HZ1 LYS A 143      31.000  39.240  67.130  1.00  0.00           H  
ATOM   1527  HZ2 LYS A 143      31.330  40.550  66.210  1.00  0.00           H  
ATOM   1528  HZ3 LYS A 143      29.890  40.370  67.040  1.00  0.00           H  
ATOM   1529  N   GLU A 144      32.090  40.490  61.160  1.00  0.00           N  
ATOM   1530  CA  GLU A 144      33.130  39.770  60.340  1.00  0.00           C  
ATOM   1531  C   GLU A 144      33.160  38.240  60.640  1.00  0.00           C  
ATOM   1532  O   GLU A 144      32.270  37.770  61.430  1.00  0.00           O  
ATOM   1533  CB  GLU A 144      34.490  40.240  60.780  1.00  0.00           C  
ATOM   1534  CG  GLU A 144      34.720  41.660  60.260  1.00  0.00           C  
ATOM   1535  CD  GLU A 144      36.090  42.350  60.550  1.00  0.00           C  
ATOM   1536  OE1 GLU A 144      37.000  42.280  59.770  1.00  0.00           O  
ATOM   1537  OE2 GLU A 144      36.160  43.270  61.430  1.00  0.00           O1-
ATOM   1538  H   GLU A 144      32.100  40.390  62.150  1.00  0.00           H  
ATOM   1539  N   SER A 145      33.880  37.510  59.790  1.00  0.00           N  
ATOM   1540  CA  SER A 145      33.870  36.010  59.870  1.00  0.00           C  
ATOM   1541  C   SER A 145      35.240  35.580  59.310  1.00  0.00           C  
ATOM   1542  O   SER A 145      35.460  35.570  58.110  1.00  0.00           O  
ATOM   1543  CB  SER A 145      32.770  35.150  59.190  1.00  0.00           C  
ATOM   1544  OG  SER A 145      33.050  33.730  59.200  1.00  0.00           O  
ATOM   1545  H   SER A 145      34.470  37.880  59.070  1.00  0.00           H  
ATOM   1546  HG  SER A 145      32.110  33.400  59.070  1.00  0.00           H  
ATOM   1547  N   ALA A 146      36.100  35.250  60.250  1.00  0.00           N  
ATOM   1548  CA  ALA A 146      37.450  34.740  59.920  1.00  0.00           C  
ATOM   1549  C   ALA A 146      37.550  33.230  59.580  1.00  0.00           C  
ATOM   1550  O   ALA A 146      36.920  32.400  60.230  1.00  0.00           O  
ATOM   1551  CB  ALA A 146      38.510  35.160  60.940  1.00  0.00           C  
ATOM   1552  H   ALA A 146      36.050  35.570  61.200  1.00  0.00           H  
ATOM   1553  N   ALA A 147      38.330  32.930  58.580  1.00  0.00           N  
ATOM   1554  CA  ALA A 147      38.770  31.600  58.170  1.00  0.00           C  
ATOM   1555  C   ALA A 147      40.180  31.670  57.590  1.00  0.00           C  
ATOM   1556  O   ALA A 147      40.790  32.710  57.710  1.00  0.00           O  
ATOM   1557  CB  ALA A 147      37.800  31.140  57.110  1.00  0.00           C  
ATOM   1558  H   ALA A 147      38.720  33.630  57.980  1.00  0.00           H  
ATOM   1559  N   HIS A 148      40.800  30.490  57.580  1.00  0.00           N  
ATOM   1560  CA  HIS A 148      42.270  30.300  57.180  1.00  0.00           C  
ATOM   1561  C   HIS A 148      42.950  31.150  56.080  1.00  0.00           C  
ATOM   1562  O   HIS A 148      44.000  31.770  56.240  1.00  0.00           O  
ATOM   1563  CB  HIS A 148      42.600  28.810  56.950  1.00  0.00           C  
ATOM   1564  CG  HIS A 148      44.070  28.480  56.890  1.00  0.00           C  
ATOM   1565  CD2 HIS A 148      44.870  28.490  55.790  1.00  0.00           C  
ATOM   1566  ND1 HIS A 148      44.740  27.810  57.820  1.00  0.00           N  
ATOM   1567  CE1 HIS A 148      45.880  27.410  57.260  1.00  0.00           C  
ATOM   1568  NE2 HIS A 148      45.920  27.770  56.010  1.00  0.00           N  
ATOM   1569  H   HIS A 148      40.400  29.680  58.000  1.00  0.00           H  
ATOM   1570  HD2 HIS A 148      44.710  29.040  54.870  1.00  0.00           H  
ATOM   1571  HE1 HIS A 148      46.600  26.780  57.790  1.00  0.00           H  
ATOM   1572  HE2 HIS A 148      46.620  27.590  55.320  1.00  0.00           H  
ATOM   1573  N   ASP A 149      42.230  31.150  54.940  1.00  0.00           N  
ATOM   1574  CA  ASP A 149      42.720  31.910  53.780  1.00  0.00           C  
ATOM   1575  C   ASP A 149      41.930  33.120  53.400  1.00  0.00           C  
ATOM   1576  O   ASP A 149      42.490  34.040  52.820  1.00  0.00           O  
ATOM   1577  CB  ASP A 149      42.690  31.000  52.560  1.00  0.00           C  
ATOM   1578  CG  ASP A 149      43.810  29.950  52.640  1.00  0.00           C  
ATOM   1579  OD1 ASP A 149      45.060  30.320  52.710  1.00  0.00           O  
ATOM   1580  OD2 ASP A 149      43.540  28.720  52.580  1.00  0.00           O1-
ATOM   1581  H   ASP A 149      41.400  30.600  54.810  1.00  0.00           H  
ATOM   1582  N   TYR A 150      40.730  33.180  53.890  1.00  0.00           N  
ATOM   1583  CA  TYR A 150      39.900  34.370  53.760  1.00  0.00           C  
ATOM   1584  C   TYR A 150      39.220  34.780  55.080  1.00  0.00           C  
ATOM   1585  O   TYR A 150      38.680  34.060  55.940  1.00  0.00           O  
ATOM   1586  CB  TYR A 150      38.870  34.270  52.630  1.00  0.00           C  
ATOM   1587  CG  TYR A 150      38.140  32.980  52.350  1.00  0.00           C  
ATOM   1588  CD1 TYR A 150      38.590  32.020  51.450  1.00  0.00           C  
ATOM   1589  CD2 TYR A 150      37.030  32.730  53.120  1.00  0.00           C  
ATOM   1590  CE1 TYR A 150      37.890  30.830  51.250  1.00  0.00           C  
ATOM   1591  CE2 TYR A 150      36.270  31.610  52.800  1.00  0.00           C  
ATOM   1592  CZ  TYR A 150      36.680  30.600  51.950  1.00  0.00           C  
ATOM   1593  OH  TYR A 150      36.130  29.390  52.170  1.00  0.00           O  
ATOM   1594  H   TYR A 150      40.300  32.330  54.180  1.00  0.00           H  
ATOM   1595  HD1 TYR A 150      39.580  32.120  51.000  1.00  0.00           H  
ATOM   1596  HD2 TYR A 150      36.830  33.430  53.930  1.00  0.00           H  
ATOM   1597  HE1 TYR A 150      38.270  29.950  50.720  1.00  0.00           H  
ATOM   1598  HE2 TYR A 150      35.250  31.530  53.190  1.00  0.00           H  
ATOM   1599  HH  TYR A 150      36.500  28.730  51.510  1.00  0.00           H  
ATOM   1600  N   THR A 151      39.020  36.110  55.140  1.00  0.00           N  
ATOM   1601  CA  THR A 151      38.070  36.760  56.070  1.00  0.00           C  
ATOM   1602  C   THR A 151      36.850  37.220  55.290  1.00  0.00           C  
ATOM   1603  O   THR A 151      36.900  37.650  54.170  1.00  0.00           O  
ATOM   1604  CB  THR A 151      38.680  38.000  56.740  1.00  0.00           C  
ATOM   1605  CG2 THR A 151      37.890  38.460  57.940  1.00  0.00           C  
ATOM   1606  OG1 THR A 151      40.050  37.870  56.980  1.00  0.00           O  
ATOM   1607  H   THR A 151      39.510  36.700  54.510  1.00  0.00           H  
ATOM   1608  HG1 THR A 151      40.500  38.690  56.630  1.00  0.00           H  
ATOM   1609  N   LEU A 152      35.680  36.920  55.830  1.00  0.00           N  
ATOM   1610  CA  LEU A 152      34.370  37.320  55.290  1.00  0.00           C  
ATOM   1611  C   LEU A 152      33.870  38.550  56.180  1.00  0.00           C  
ATOM   1612  O   LEU A 152      34.050  38.620  57.390  1.00  0.00           O  
ATOM   1613  CB  LEU A 152      33.460  36.130  55.520  1.00  0.00           C  
ATOM   1614  CG  LEU A 152      33.890  34.760  54.860  1.00  0.00           C  
ATOM   1615  CD1 LEU A 152      32.830  33.750  55.240  1.00  0.00           C  
ATOM   1616  CD2 LEU A 152      33.820  34.710  53.270  1.00  0.00           C  
ATOM   1617  H   LEU A 152      35.660  36.430  56.700  1.00  0.00           H  
ATOM   1618  N   ARG A 153      33.480  39.640  55.440  1.00  0.00           N  
ATOM   1619  CA  ARG A 153      33.100  40.920  56.060  1.00  0.00           C  
ATOM   1620  C   ARG A 153      31.720  41.350  55.590  1.00  0.00           C  
ATOM   1621  O   ARG A 153      31.320  41.300  54.420  1.00  0.00           O  
ATOM   1622  CB  ARG A 153      34.010  42.050  55.670  1.00  0.00           C  
ATOM   1623  CG  ARG A 153      35.430  41.900  56.250  1.00  0.00           C  
ATOM   1624  CD  ARG A 153      36.200  43.190  56.070  1.00  0.00           C  
ATOM   1625  NE  ARG A 153      37.460  43.120  56.810  1.00  0.00           N  
ATOM   1626  CZ  ARG A 153      38.700  42.950  56.290  1.00  0.00           C  
ATOM   1627  NH1 ARG A 153      38.940  42.740  55.030  1.00  0.00           N1+
ATOM   1628  NH2 ARG A 153      39.840  43.140  57.030  1.00  0.00           N  
ATOM   1629  H   ARG A 153      33.770  39.640  54.480  1.00  0.00           H  
ATOM   1630  HE  ARG A 153      37.350  43.030  57.800  1.00  0.00           H  
ATOM   1631 1HH1 ARG A 153      38.230  42.650  54.330  1.00  0.00           H  
ATOM   1632 2HH1 ARG A 153      39.850  42.540  54.660  1.00  0.00           H  
ATOM   1633 1HH2 ARG A 153      39.780  43.520  57.950  1.00  0.00           H  
ATOM   1634 2HH2 ARG A 153      40.710  42.900  56.620  1.00  0.00           H  
ATOM   1635  N   GLU A 154      30.810  41.530  56.540  1.00  0.00           N  
ATOM   1636  CA  GLU A 154      29.400  41.810  56.310  1.00  0.00           C  
ATOM   1637  C   GLU A 154      29.120  43.300  56.450  1.00  0.00           C  
ATOM   1638  O   GLU A 154      29.130  43.870  57.520  1.00  0.00           O  
ATOM   1639  CB  GLU A 154      28.380  41.090  57.170  1.00  0.00           C  
ATOM   1640  CG  GLU A 154      28.710  39.610  57.490  1.00  0.00           C  
ATOM   1641  CD  GLU A 154      27.470  38.990  58.150  1.00  0.00           C  
ATOM   1642  OE1 GLU A 154      26.300  39.220  57.720  1.00  0.00           O  
ATOM   1643  OE2 GLU A 154      27.610  38.060  58.960  1.00  0.00           O1-
ATOM   1644  H   GLU A 154      31.090  41.250  57.460  1.00  0.00           H  
ATOM   1645  N   LEU A 155      29.040  43.930  55.300  1.00  0.00           N  
ATOM   1646  CA  LEU A 155      28.910  45.400  55.290  1.00  0.00           C  
ATOM   1647  C   LEU A 155      27.600  45.890  54.740  1.00  0.00           C  
ATOM   1648  O   LEU A 155      27.070  45.310  53.800  1.00  0.00           O  
ATOM   1649  CB  LEU A 155      29.980  46.020  54.400  1.00  0.00           C  
ATOM   1650  CG  LEU A 155      31.450  45.900  54.810  1.00  0.00           C  
ATOM   1651  CD1 LEU A 155      32.330  45.960  53.530  1.00  0.00           C  
ATOM   1652  CD2 LEU A 155      31.870  47.040  55.620  1.00  0.00           C  
ATOM   1653  H   LEU A 155      29.080  43.550  54.370  1.00  0.00           H  
ATOM   1654  N   LYS A 156      27.060  47.040  55.270  1.00  0.00           N  
ATOM   1655  CA  LYS A 156      25.820  47.640  54.720  1.00  0.00           C  
ATOM   1656  C   LYS A 156      26.220  48.970  54.030  1.00  0.00           C  
ATOM   1657  O   LYS A 156      26.860  49.830  54.750  1.00  0.00           O  
ATOM   1658  CB  LYS A 156      24.900  47.820  55.950  1.00  0.00           C  
ATOM   1659  CG  LYS A 156      23.570  48.310  55.470  1.00  0.00           C  
ATOM   1660  CD  LYS A 156      22.700  48.900  56.620  1.00  0.00           C  
ATOM   1661  CE  LYS A 156      22.190  47.820  57.550  1.00  0.00           C  
ATOM   1662  NZ  LYS A 156      20.880  48.010  58.160  1.00  0.00           N1+
ATOM   1663  H   LYS A 156      27.350  47.230  56.200  1.00  0.00           H  
ATOM   1664  HZ1 LYS A 156      20.830  47.350  58.920  1.00  0.00           H  
ATOM   1665  HZ2 LYS A 156      20.720  48.970  58.390  1.00  0.00           H  
ATOM   1666  HZ3 LYS A 156      20.100  47.730  57.610  1.00  0.00           H  
ATOM   1667  N   LEU A 157      25.550  49.160  52.820  1.00  0.00           N  
ATOM   1668  CA  LEU A 157      25.700  50.350  52.010  1.00  0.00           C  
ATOM   1669  C   LEU A 157      24.330  51.030  51.820  1.00  0.00           C  
ATOM   1670  O   LEU A 157      23.510  50.600  50.990  1.00  0.00           O  
ATOM   1671  CB  LEU A 157      26.370  50.030  50.650  1.00  0.00           C  
ATOM   1672  CG  LEU A 157      26.690  51.250  49.770  1.00  0.00           C  
ATOM   1673  CD1 LEU A 157      27.410  52.290  50.610  1.00  0.00           C  
ATOM   1674  CD2 LEU A 157      27.410  50.860  48.510  1.00  0.00           C  
ATOM   1675  H   LEU A 157      24.990  48.480  52.340  1.00  0.00           H  
ATOM   1676  N   SER A 158      24.160  52.190  52.480  1.00  0.00           N  
ATOM   1677  CA  SER A 158      22.960  53.070  52.570  1.00  0.00           C  
ATOM   1678  C   SER A 158      23.290  54.420  52.020  1.00  0.00           C  
ATOM   1679  O   SER A 158      24.440  54.890  52.250  1.00  0.00           O  
ATOM   1680  CB  SER A 158      22.540  53.250  54.030  1.00  0.00           C  
ATOM   1681  OG  SER A 158      22.340  52.060  54.780  1.00  0.00           O  
ATOM   1682  H   SER A 158      24.860  52.410  53.170  1.00  0.00           H  
ATOM   1683  HG  SER A 158      21.370  52.060  55.000  1.00  0.00           H  
ATOM   1684  N   LYS A 159      22.230  55.080  51.520  1.00  0.00           N  
ATOM   1685  CA  LYS A 159      22.350  56.510  51.080  1.00  0.00           C  
ATOM   1686  C   LYS A 159      21.590  57.370  52.120  1.00  0.00           C  
ATOM   1687  O   LYS A 159      20.700  56.860  52.780  1.00  0.00           O  
ATOM   1688  CB  LYS A 159      21.770  56.690  49.670  1.00  0.00           C  
ATOM   1689  CG  LYS A 159      22.540  57.850  49.110  1.00  0.00           C  
ATOM   1690  CD  LYS A 159      22.310  57.960  47.640  1.00  0.00           C  
ATOM   1691  CE  LYS A 159      22.680  59.380  47.110  1.00  0.00           C  
ATOM   1692  NZ  LYS A 159      22.600  59.510  45.600  1.00  0.00           N1+
ATOM   1693  H   LYS A 159      21.430  54.500  51.350  1.00  0.00           H  
ATOM   1694  HZ1 LYS A 159      22.680  58.660  45.080  1.00  0.00           H  
ATOM   1695  HZ2 LYS A 159      21.760  59.950  45.290  1.00  0.00           H  
ATOM   1696  HZ3 LYS A 159      23.350  60.140  45.430  1.00  0.00           H  
ATOM   1697  N   VAL A 160      22.280  58.490  52.450  1.00  0.00           N  
ATOM   1698  CA  VAL A 160      21.690  59.550  53.280  1.00  0.00           C  
ATOM   1699  C   VAL A 160      20.380  60.110  52.700  1.00  0.00           C  
ATOM   1700  O   VAL A 160      20.100  60.320  51.550  1.00  0.00           O  
ATOM   1701  CB  VAL A 160      22.730  60.660  53.550  1.00  0.00           C  
ATOM   1702  CG1 VAL A 160      22.150  61.790  54.400  1.00  0.00           C  
ATOM   1703  CG2 VAL A 160      23.970  60.180  54.340  1.00  0.00           C  
ATOM   1704  H   VAL A 160      23.200  58.600  52.080  1.00  0.00           H  
ATOM   1705  N   GLY A 161      19.390  60.210  53.630  1.00  0.00           N  
ATOM   1706  CA  GLY A 161      18.000  60.580  53.440  1.00  0.00           C  
ATOM   1707  C   GLY A 161      17.260  59.650  52.510  1.00  0.00           C  
ATOM   1708  O   GLY A 161      16.030  59.740  52.590  1.00  0.00           O  
ATOM   1709  H   GLY A 161      19.660  60.310  54.580  1.00  0.00           H  
ATOM   1710  N   GLN A 162      17.850  58.900  51.590  1.00  0.00           N  
ATOM   1711  CA  GLN A 162      17.060  57.950  50.760  1.00  0.00           C  
ATOM   1712  C   GLN A 162      16.550  56.700  51.520  1.00  0.00           C  
ATOM   1713  O   GLN A 162      17.360  55.890  51.970  1.00  0.00           O  
ATOM   1714  CB  GLN A 162      17.810  57.520  49.480  1.00  0.00           C  
ATOM   1715  CG  GLN A 162      16.980  56.870  48.440  1.00  0.00           C  
ATOM   1716  CD  GLN A 162      17.650  56.540  47.170  1.00  0.00           C  
ATOM   1717  NE2 GLN A 162      18.320  55.430  47.080  1.00  0.00           N  
ATOM   1718  OE1 GLN A 162      17.590  57.290  46.230  1.00  0.00           O  
ATOM   1719  H   GLN A 162      18.790  59.160  51.390  1.00  0.00           H  
ATOM   1720 1HE2 GLN A 162      18.450  54.690  47.740  1.00  0.00           H  
ATOM   1721 2HE2 GLN A 162      18.450  55.160  46.120  1.00  0.00           H  
ATOM   1722  N   GLY A 163      15.290  56.390  51.550  1.00  0.00           N  
ATOM   1723  CA  GLY A 163      14.660  55.160  52.020  1.00  0.00           C  
ATOM   1724  C   GLY A 163      15.050  54.010  51.120  1.00  0.00           C  
ATOM   1725  O   GLY A 163      15.740  54.180  50.090  1.00  0.00           O  
ATOM   1726  H   GLY A 163      14.620  57.090  51.300  1.00  0.00           H  
ATOM   1727  N   ASN A 164      14.560  52.850  51.510  1.00  0.00           N  
ATOM   1728  CA  ASN A 164      14.560  51.520  50.780  1.00  0.00           C  
ATOM   1729  C   ASN A 164      15.870  50.840  50.370  1.00  0.00           C  
ATOM   1730  O   ASN A 164      16.020  49.710  50.820  1.00  0.00           O  
ATOM   1731  CB  ASN A 164      13.540  51.570  49.690  1.00  0.00           C  
ATOM   1732  CG  ASN A 164      13.040  50.270  49.020  1.00  0.00           C  
ATOM   1733  ND2 ASN A 164      11.790  50.080  48.860  1.00  0.00           N  
ATOM   1734  OD1 ASN A 164      13.850  49.390  48.870  1.00  0.00           O  
ATOM   1735  H   ASN A 164      14.270  52.780  52.460  1.00  0.00           H  
ATOM   1736 1HD2 ASN A 164      11.090  50.730  49.160  1.00  0.00           H  
ATOM   1737 2HD2 ASN A 164      11.470  49.180  48.570  1.00  0.00           H  
ATOM   1738  N   THR A 165      16.770  51.580  49.720  1.00  0.00           N  
ATOM   1739  CA  THR A 165      18.140  51.100  49.280  1.00  0.00           C  
ATOM   1740  C   THR A 165      19.200  50.700  50.320  1.00  0.00           C  
ATOM   1741  O   THR A 165      20.390  50.660  50.040  1.00  0.00           O  
ATOM   1742  CB  THR A 165      18.760  52.080  48.300  1.00  0.00           C  
ATOM   1743  CG2 THR A 165      18.010  52.050  46.990  1.00  0.00           C  
ATOM   1744  OG1 THR A 165      18.900  53.460  48.820  1.00  0.00           O  
ATOM   1745  H   THR A 165      16.630  52.560  49.560  1.00  0.00           H  
ATOM   1746  HG1 THR A 165      19.160  53.420  49.790  1.00  0.00           H  
ATOM   1747  N   GLU A 166      18.650  50.030  51.330  1.00  0.00           N  
ATOM   1748  CA  GLU A 166      19.530  49.490  52.380  1.00  0.00           C  
ATOM   1749  C   GLU A 166      20.130  48.150  51.930  1.00  0.00           C  
ATOM   1750  O   GLU A 166      19.790  47.040  52.330  1.00  0.00           O  
ATOM   1751  CB  GLU A 166      18.770  49.230  53.750  1.00  0.00           C  
ATOM   1752  CG  GLU A 166      18.200  50.480  54.370  1.00  0.00           C  
ATOM   1753  CD  GLU A 166      19.220  51.530  54.630  1.00  0.00           C  
ATOM   1754  OE1 GLU A 166      19.360  52.560  53.930  1.00  0.00           O  
ATOM   1755  OE2 GLU A 166      19.800  51.400  55.770  1.00  0.00           O1-
ATOM   1756  H   GLU A 166      17.710  49.700  51.310  1.00  0.00           H  
ATOM   1757  N   ARG A 167      21.130  48.390  51.050  1.00  0.00           N  
ATOM   1758  CA  ARG A 167      21.940  47.330  50.420  1.00  0.00           C  
ATOM   1759  C   ARG A 167      22.910  46.500  51.230  1.00  0.00           C  
ATOM   1760  O   ARG A 167      23.980  47.020  51.520  1.00  0.00           O  
ATOM   1761  CB  ARG A 167      22.530  47.920  49.080  1.00  0.00           C  
ATOM   1762  CG  ARG A 167      21.550  48.070  47.950  1.00  0.00           C  
ATOM   1763  CD  ARG A 167      21.940  48.810  46.710  1.00  0.00           C  
ATOM   1764  NE  ARG A 167      20.790  48.680  45.720  1.00  0.00           N  
ATOM   1765  CZ  ARG A 167      20.360  49.620  44.830  1.00  0.00           C  
ATOM   1766  NH1 ARG A 167      20.910  50.850  44.820  1.00  0.00           N1+
ATOM   1767  NH2 ARG A 167      19.580  49.300  43.820  1.00  0.00           N  
ATOM   1768  H   ARG A 167      21.370  49.320  50.780  1.00  0.00           H  
ATOM   1769  HE  ARG A 167      20.390  47.770  45.690  1.00  0.00           H  
ATOM   1770 1HH1 ARG A 167      21.530  51.100  45.560  1.00  0.00           H  
ATOM   1771 2HH1 ARG A 167      20.660  51.480  44.090  1.00  0.00           H  
ATOM   1772 1HH2 ARG A 167      19.500  48.340  43.570  1.00  0.00           H  
ATOM   1773 2HH2 ARG A 167      18.970  49.880  43.260  1.00  0.00           H  
ATOM   1774  N   THR A 168      22.490  45.370  51.760  1.00  0.00           N  
ATOM   1775  CA  THR A 168      23.380  44.280  52.290  1.00  0.00           C  
ATOM   1776  C   THR A 168      24.450  43.760  51.270  1.00  0.00           C  
ATOM   1777  O   THR A 168      24.200  42.930  50.350  1.00  0.00           O  
ATOM   1778  CB  THR A 168      22.740  43.090  52.810  1.00  0.00           C  
ATOM   1779  CG2 THR A 168      22.230  43.530  54.230  1.00  0.00           C  
ATOM   1780  OG1 THR A 168      21.740  42.680  51.910  1.00  0.00           O  
ATOM   1781  H   THR A 168      21.520  45.170  51.880  1.00  0.00           H  
ATOM   1782  HG1 THR A 168      20.960  42.270  52.370  1.00  0.00           H  
ATOM   1783  N   VAL A 169      25.660  44.350  51.430  1.00  0.00           N  
ATOM   1784  CA  VAL A 169      26.760  44.060  50.520  1.00  0.00           C  
ATOM   1785  C   VAL A 169      27.640  43.020  51.230  1.00  0.00           C  
ATOM   1786  O   VAL A 169      27.590  42.880  52.450  1.00  0.00           O  
ATOM   1787  CB  VAL A 169      27.580  45.280  50.090  1.00  0.00           C  
ATOM   1788  CG1 VAL A 169      26.830  46.170  49.120  1.00  0.00           C  
ATOM   1789  CG2 VAL A 169      28.350  45.980  51.180  1.00  0.00           C  
ATOM   1790  H   VAL A 169      25.810  44.950  52.220  1.00  0.00           H  
ATOM   1791  N   TRP A 170      28.350  42.200  50.540  1.00  0.00           N  
ATOM   1792  CA  TRP A 170      29.350  41.260  51.090  1.00  0.00           C  
ATOM   1793  C   TRP A 170      30.760  41.500  50.590  1.00  0.00           C  
ATOM   1794  O   TRP A 170      30.970  41.510  49.420  1.00  0.00           O  
ATOM   1795  CB  TRP A 170      28.810  39.840  50.760  1.00  0.00           C  
ATOM   1796  CG  TRP A 170      27.310  39.660  51.190  1.00  0.00           C  
ATOM   1797  CD1 TRP A 170      26.200  39.900  50.470  1.00  0.00           C  
ATOM   1798  CD2 TRP A 170      26.800  39.220  52.410  1.00  0.00           C  
ATOM   1799  CE2 TRP A 170      25.430  39.210  52.330  1.00  0.00           C  
ATOM   1800  CE3 TRP A 170      27.480  38.770  53.490  1.00  0.00           C  
ATOM   1801  NE1 TRP A 170      25.070  39.730  51.200  1.00  0.00           N  
ATOM   1802  CZ2 TRP A 170      24.700  38.680  53.380  1.00  0.00           C  
ATOM   1803  CZ3 TRP A 170      26.790  38.210  54.570  1.00  0.00           C  
ATOM   1804  CH2 TRP A 170      25.390  38.140  54.510  1.00  0.00           C  
ATOM   1805  H   TRP A 170      28.450  42.260  49.550  1.00  0.00           H  
ATOM   1806  HD1 TRP A 170      26.140  40.240  49.440  1.00  0.00           H  
ATOM   1807  HE1 TRP A 170      24.120  39.780  50.890  1.00  0.00           H  
ATOM   1808  HE3 TRP A 170      28.570  38.830  53.490  1.00  0.00           H  
ATOM   1809  HZ2 TRP A 170      23.680  39.040  53.500  1.00  0.00           H  
ATOM   1810  HZ3 TRP A 170      27.270  37.720  55.410  1.00  0.00           H  
ATOM   1811  HH2 TRP A 170      24.870  37.660  55.340  1.00  0.00           H  
ATOM   1812  N   GLN A 171      31.710  41.370  51.570  1.00  0.00           N  
ATOM   1813  CA  GLN A 171      33.150  41.460  51.260  1.00  0.00           C  
ATOM   1814  C   GLN A 171      33.990  40.160  51.490  1.00  0.00           C  
ATOM   1815  O   GLN A 171      34.030  39.630  52.600  1.00  0.00           O  
ATOM   1816  CB  GLN A 171      33.840  42.630  51.960  1.00  0.00           C  
ATOM   1817  CG  GLN A 171      35.170  42.960  51.330  1.00  0.00           C  
ATOM   1818  CD  GLN A 171      36.040  43.640  52.370  1.00  0.00           C  
ATOM   1819  NE2 GLN A 171      35.770  44.910  52.690  1.00  0.00           N  
ATOM   1820  OE1 GLN A 171      36.900  42.960  53.010  1.00  0.00           O  
ATOM   1821  H   GLN A 171      31.410  41.190  52.510  1.00  0.00           H  
ATOM   1822 1HE2 GLN A 171      35.050  45.460  52.270  1.00  0.00           H  
ATOM   1823 2HE2 GLN A 171      36.300  45.390  53.390  1.00  0.00           H  
ATOM   1824  N   TYR A 172      34.720  39.680  50.460  1.00  0.00           N  
ATOM   1825  CA  TYR A 172      35.520  38.430  50.530  1.00  0.00           C  
ATOM   1826  C   TYR A 172      36.990  38.780  50.490  1.00  0.00           C  
ATOM   1827  O   TYR A 172      37.500  39.070  49.400  1.00  0.00           O  
ATOM   1828  CB  TYR A 172      35.260  37.560  49.340  1.00  0.00           C  
ATOM   1829  CG  TYR A 172      33.910  36.850  49.420  1.00  0.00           C  
ATOM   1830  CD1 TYR A 172      33.920  35.480  49.670  1.00  0.00           C  
ATOM   1831  CD2 TYR A 172      32.650  37.540  49.330  1.00  0.00           C  
ATOM   1832  CE1 TYR A 172      32.690  34.870  49.920  1.00  0.00           C  
ATOM   1833  CE2 TYR A 172      31.510  36.940  49.690  1.00  0.00           C  
ATOM   1834  CZ  TYR A 172      31.480  35.620  50.010  1.00  0.00           C  
ATOM   1835  OH  TYR A 172      30.360  35.030  50.520  1.00  0.00           O  
ATOM   1836  H   TYR A 172      34.620  40.060  49.540  1.00  0.00           H  
ATOM   1837  HD1 TYR A 172      34.760  34.860  49.370  1.00  0.00           H  
ATOM   1838  HD2 TYR A 172      32.530  38.490  48.810  1.00  0.00           H  
ATOM   1839  HE1 TYR A 172      32.700  33.790  49.750  1.00  0.00           H  
ATOM   1840  HE2 TYR A 172      30.610  37.520  49.880  1.00  0.00           H  
ATOM   1841  HH  TYR A 172      30.290  34.090  50.200  1.00  0.00           H  
ATOM   1842  N   HIS A 173      37.670  38.730  51.650  1.00  0.00           N  
ATOM   1843  CA  HIS A 173      39.050  39.310  51.740  1.00  0.00           C  
ATOM   1844  C   HIS A 173      39.990  38.170  52.090  1.00  0.00           C  
ATOM   1845  O   HIS A 173      40.130  37.670  53.180  1.00  0.00           O  
ATOM   1846  CB  HIS A 173      39.130  40.410  52.780  1.00  0.00           C  
ATOM   1847  CG  HIS A 173      40.420  41.250  52.910  1.00  0.00           C  
ATOM   1848  CD2 HIS A 173      40.790  42.420  52.290  1.00  0.00           C  
ATOM   1849  ND1 HIS A 173      41.250  41.080  53.930  1.00  0.00           N  
ATOM   1850  CE1 HIS A 173      42.160  42.080  53.910  1.00  0.00           C  
ATOM   1851  NE2 HIS A 173      41.820  42.890  52.950  1.00  0.00           N  
ATOM   1852  H   HIS A 173      37.230  38.360  52.470  1.00  0.00           H  
ATOM   1853  HD2 HIS A 173      40.160  42.940  51.570  1.00  0.00           H  
ATOM   1854  HE1 HIS A 173      43.200  42.020  54.230  1.00  0.00           H  
ATOM   1855  HE2 HIS A 173      42.370  43.680  52.690  1.00  0.00           H  
ATOM   1856  N   PHE A 174      40.700  37.870  50.970  1.00  0.00           N  
ATOM   1857  CA  PHE A 174      41.780  36.760  50.990  1.00  0.00           C  
ATOM   1858  C   PHE A 174      43.120  37.120  51.700  1.00  0.00           C  
ATOM   1859  O   PHE A 174      43.830  38.110  51.360  1.00  0.00           O  
ATOM   1860  CB  PHE A 174      42.000  36.340  49.550  1.00  0.00           C  
ATOM   1861  CG  PHE A 174      42.410  34.870  49.530  1.00  0.00           C  
ATOM   1862  CD1 PHE A 174      41.570  33.830  49.450  1.00  0.00           C  
ATOM   1863  CD2 PHE A 174      43.780  34.700  49.430  1.00  0.00           C  
ATOM   1864  CE1 PHE A 174      42.070  32.580  49.100  1.00  0.00           C  
ATOM   1865  CE2 PHE A 174      44.270  33.420  49.210  1.00  0.00           C  
ATOM   1866  CZ  PHE A 174      43.400  32.360  49.150  1.00  0.00           C  
ATOM   1867  H   PHE A 174      40.770  38.400  50.120  1.00  0.00           H  
ATOM   1868  HD1 PHE A 174      40.490  33.960  49.340  1.00  0.00           H  
ATOM   1869  HD2 PHE A 174      44.440  35.570  49.490  1.00  0.00           H  
ATOM   1870  HE1 PHE A 174      41.420  31.710  49.000  1.00  0.00           H  
ATOM   1871  HE2 PHE A 174      45.320  33.130  49.190  1.00  0.00           H  
ATOM   1872  HZ  PHE A 174      43.750  31.370  49.420  1.00  0.00           H  
ATOM   1873  N   ARG A 175      43.350  36.510  52.810  1.00  0.00           N  
ATOM   1874  CA  ARG A 175      44.400  36.810  53.800  1.00  0.00           C  
ATOM   1875  C   ARG A 175      45.890  36.480  53.340  1.00  0.00           C  
ATOM   1876  O   ARG A 175      46.720  37.310  53.200  1.00  0.00           O  
ATOM   1877  CB  ARG A 175      44.080  36.060  55.090  1.00  0.00           C  
ATOM   1878  CG  ARG A 175      42.810  36.480  55.860  1.00  0.00           C  
ATOM   1879  CD  ARG A 175      42.560  35.410  57.000  1.00  0.00           C  
ATOM   1880  NE  ARG A 175      41.740  36.080  58.000  1.00  0.00           N  
ATOM   1881  CZ  ARG A 175      41.760  36.050  59.350  1.00  0.00           C  
ATOM   1882  NH1 ARG A 175      42.350  35.010  59.940  1.00  0.00           N1+
ATOM   1883  NH2 ARG A 175      41.460  37.140  60.060  1.00  0.00           N  
ATOM   1884  H   ARG A 175      42.840  35.670  52.980  1.00  0.00           H  
ATOM   1885  HE  ARG A 175      41.100  36.740  57.610  1.00  0.00           H  
ATOM   1886 1HH1 ARG A 175      42.850  34.310  59.440  1.00  0.00           H  
ATOM   1887 2HH1 ARG A 175      42.050  34.780  60.870  1.00  0.00           H  
ATOM   1888 1HH2 ARG A 175      41.420  38.060  59.680  1.00  0.00           H  
ATOM   1889 2HH2 ARG A 175      41.480  37.070  61.050  1.00  0.00           H  
ATOM   1890  N   THR A 176      46.080  35.230  52.950  1.00  0.00           N  
ATOM   1891  CA  THR A 176      47.410  34.590  52.890  1.00  0.00           C  
ATOM   1892  C   THR A 176      48.470  34.880  51.820  1.00  0.00           C  
ATOM   1893  O   THR A 176      49.550  34.320  51.900  1.00  0.00           O  
ATOM   1894  CB  THR A 176      47.280  33.090  53.030  1.00  0.00           C  
ATOM   1895  CG2 THR A 176      46.800  32.650  54.390  1.00  0.00           C  
ATOM   1896  OG1 THR A 176      46.220  32.620  52.120  1.00  0.00           O  
ATOM   1897  H   THR A 176      45.320  34.700  52.560  1.00  0.00           H  
ATOM   1898  HG1 THR A 176      45.850  31.780  52.520  1.00  0.00           H  
ATOM   1899  N   TRP A 177      48.140  35.710  50.840  1.00  0.00           N  
ATOM   1900  CA  TRP A 177      48.900  35.980  49.590  1.00  0.00           C  
ATOM   1901  C   TRP A 177      50.390  36.200  49.810  1.00  0.00           C  
ATOM   1902  O   TRP A 177      50.660  36.990  50.720  1.00  0.00           O  
ATOM   1903  CB  TRP A 177      48.270  37.220  48.900  1.00  0.00           C  
ATOM   1904  CG  TRP A 177      48.640  37.340  47.420  1.00  0.00           C  
ATOM   1905  CD1 TRP A 177      49.700  38.110  47.020  1.00  0.00           C  
ATOM   1906  CD2 TRP A 177      48.000  36.800  46.290  1.00  0.00           C  
ATOM   1907  CE2 TRP A 177      48.830  37.210  45.230  1.00  0.00           C  
ATOM   1908  CE3 TRP A 177      46.950  35.950  46.080  1.00  0.00           C  
ATOM   1909  NE1 TRP A 177      49.740  38.030  45.740  1.00  0.00           N  
ATOM   1910  CZ2 TRP A 177      48.630  36.750  43.970  1.00  0.00           C  
ATOM   1911  CZ3 TRP A 177      46.700  35.500  44.800  1.00  0.00           C  
ATOM   1912  CH2 TRP A 177      47.580  35.820  43.780  1.00  0.00           C  
ATOM   1913  H   TRP A 177      47.430  36.390  51.030  1.00  0.00           H  
ATOM   1914  HD1 TRP A 177      50.390  38.650  47.660  1.00  0.00           H  
ATOM   1915  HE1 TRP A 177      50.520  38.480  45.300  1.00  0.00           H  
ATOM   1916  HE3 TRP A 177      46.400  35.670  46.990  1.00  0.00           H  
ATOM   1917  HZ2 TRP A 177      49.140  37.300  43.190  1.00  0.00           H  
ATOM   1918  HZ3 TRP A 177      45.880  34.800  44.620  1.00  0.00           H  
ATOM   1919  HH2 TRP A 177      47.490  35.370  42.790  1.00  0.00           H  
ATOM   1920  N   PRO A 178      51.270  35.670  48.950  1.00  0.00           N  
ATOM   1921  CA  PRO A 178      52.670  35.910  49.100  1.00  0.00           C  
ATOM   1922  C   PRO A 178      53.310  37.210  48.790  1.00  0.00           C  
ATOM   1923  O   PRO A 178      53.170  37.640  47.620  1.00  0.00           O  
ATOM   1924  CB  PRO A 178      53.320  34.750  48.330  1.00  0.00           C  
ATOM   1925  CG  PRO A 178      52.330  34.530  47.190  1.00  0.00           C  
ATOM   1926  CD  PRO A 178      50.990  34.630  47.950  1.00  0.00           C  
ATOM   1927  N   ASP A 179      54.370  37.550  49.570  1.00  0.00           N  
ATOM   1928  CA  ASP A 179      55.230  38.780  49.460  1.00  0.00           C  
ATOM   1929  C   ASP A 179      55.710  39.080  47.980  1.00  0.00           C  
ATOM   1930  O   ASP A 179      55.910  40.270  47.720  1.00  0.00           O  
ATOM   1931  CB  ASP A 179      56.540  38.770  50.280  1.00  0.00           C  
ATOM   1932  CG  ASP A 179      56.160  38.770  51.760  1.00  0.00           C  
ATOM   1933  OD1 ASP A 179      55.850  37.670  52.180  1.00  0.00           O  
ATOM   1934  OD2 ASP A 179      55.930  39.890  52.270  1.00  0.00           O1-
ATOM   1935  H   ASP A 179      54.710  36.890  50.250  1.00  0.00           H  
ATOM   1936  N   HIS A 180      56.030  38.080  47.180  1.00  0.00           N  
ATOM   1937  CA  HIS A 180      56.180  38.160  45.740  1.00  0.00           C  
ATOM   1938  C   HIS A 180      55.510  36.940  45.120  1.00  0.00           C  
ATOM   1939  O   HIS A 180      55.210  35.920  45.730  1.00  0.00           O  
ATOM   1940  CB  HIS A 180      57.700  38.050  45.280  1.00  0.00           C  
ATOM   1941  CG  HIS A 180      58.660  39.060  45.940  1.00  0.00           C  
ATOM   1942  CD2 HIS A 180      58.690  40.400  45.730  1.00  0.00           C  
ATOM   1943  ND1 HIS A 180      59.720  38.840  46.740  1.00  0.00           N  
ATOM   1944  CE1 HIS A 180      60.380  39.950  46.930  1.00  0.00           C  
ATOM   1945  NE2 HIS A 180      59.750  40.970  46.300  1.00  0.00           N  
ATOM   1946  H   HIS A 180      56.360  37.260  47.630  1.00  0.00           H  
ATOM   1947  HD2 HIS A 180      57.980  40.960  45.130  1.00  0.00           H  
ATOM   1948  HE1 HIS A 180      61.250  40.000  47.590  1.00  0.00           H  
ATOM   1949  HE2 HIS A 180      59.920  41.960  46.330  1.00  0.00           H  
ATOM   1950  N   GLY A 181      55.440  37.030  43.750  1.00  0.00           N  
ATOM   1951  CA  GLY A 181      55.050  35.820  42.950  1.00  0.00           C  
ATOM   1952  C   GLY A 181      53.610  35.390  43.100  1.00  0.00           C  
ATOM   1953  O   GLY A 181      52.660  36.180  43.240  1.00  0.00           O  
ATOM   1954  H   GLY A 181      55.290  37.870  43.240  1.00  0.00           H  
ATOM   1955  N   VAL A 182      53.450  34.150  42.740  1.00  0.00           N  
ATOM   1956  CA  VAL A 182      52.250  33.300  42.630  1.00  0.00           C  
ATOM   1957  C   VAL A 182      52.140  32.340  43.820  1.00  0.00           C  
ATOM   1958  O   VAL A 182      53.120  31.830  44.400  1.00  0.00           O  
ATOM   1959  CB  VAL A 182      52.260  32.510  41.280  1.00  0.00           C  
ATOM   1960  CG1 VAL A 182      52.380  33.600  40.160  1.00  0.00           C  
ATOM   1961  CG2 VAL A 182      53.250  31.320  41.050  1.00  0.00           C  
ATOM   1962  H   VAL A 182      54.330  33.700  42.560  1.00  0.00           H  
ATOM   1963  N   PRO A 183      50.910  31.970  44.280  1.00  0.00           N  
ATOM   1964  CA  PRO A 183      50.670  30.930  45.290  1.00  0.00           C  
ATOM   1965  C   PRO A 183      51.250  29.560  45.040  1.00  0.00           C  
ATOM   1966  O   PRO A 183      51.180  29.130  43.880  1.00  0.00           O  
ATOM   1967  CB  PRO A 183      49.180  30.740  45.460  1.00  0.00           C  
ATOM   1968  CG  PRO A 183      48.730  32.210  45.120  1.00  0.00           C  
ATOM   1969  CD  PRO A 183      49.740  32.880  44.150  1.00  0.00           C  
ATOM   1970  N   SER A 184      51.750  28.980  46.140  1.00  0.00           N  
ATOM   1971  CA  SER A 184      52.410  27.660  46.160  1.00  0.00           C  
ATOM   1972  C   SER A 184      51.440  26.490  46.050  1.00  0.00           C  
ATOM   1973  O   SER A 184      51.860  25.390  45.720  1.00  0.00           O  
ATOM   1974  CB  SER A 184      53.130  27.270  47.490  1.00  0.00           C  
ATOM   1975  OG  SER A 184      54.050  28.280  47.990  1.00  0.00           O  
ATOM   1976  H   SER A 184      51.810  29.510  46.980  1.00  0.00           H  
ATOM   1977  HG  SER A 184      54.840  28.350  47.390  1.00  0.00           H  
ATOM   1978  N   ASP A 185      50.150  26.660  46.440  1.00  0.00           N  
ATOM   1979  CA  ASP A 185      49.040  25.650  46.230  1.00  0.00           C  
ATOM   1980  C   ASP A 185      47.680  26.410  45.930  1.00  0.00           C  
ATOM   1981  O   ASP A 185      47.290  27.320  46.760  1.00  0.00           O  
ATOM   1982  CB  ASP A 185      48.820  24.810  47.430  1.00  0.00           C  
ATOM   1983  CG  ASP A 185      47.960  23.630  47.030  1.00  0.00           C  
ATOM   1984  OD1 ASP A 185      46.710  23.830  47.090  1.00  0.00           O  
ATOM   1985  OD2 ASP A 185      48.510  22.600  46.540  1.00  0.00           O1-
ATOM   1986  H   ASP A 185      49.920  27.460  47.000  1.00  0.00           H  
ATOM   1987  N   PRO A 186      47.050  26.260  44.730  1.00  0.00           N  
ATOM   1988  CA  PRO A 186      45.700  26.740  44.340  1.00  0.00           C  
ATOM   1989  C   PRO A 186      44.420  26.480  45.220  1.00  0.00           C  
ATOM   1990  O   PRO A 186      43.400  27.020  44.850  1.00  0.00           O  
ATOM   1991  CB  PRO A 186      45.500  26.260  42.920  1.00  0.00           C  
ATOM   1992  CG  PRO A 186      46.870  25.890  42.390  1.00  0.00           C  
ATOM   1993  CD  PRO A 186      47.830  25.760  43.600  1.00  0.00           C  
ATOM   1994  N   GLY A 187      44.610  25.630  46.170  1.00  0.00           N  
ATOM   1995  CA  GLY A 187      43.550  25.150  47.110  1.00  0.00           C  
ATOM   1996  C   GLY A 187      42.570  26.200  47.630  1.00  0.00           C  
ATOM   1997  O   GLY A 187      41.560  26.370  47.010  1.00  0.00           O  
ATOM   1998  H   GLY A 187      45.450  25.100  46.300  1.00  0.00           H  
ATOM   1999  N   GLY A 188      43.160  27.100  48.430  1.00  0.00           N  
ATOM   2000  CA  GLY A 188      42.360  28.210  49.070  1.00  0.00           C  
ATOM   2001  C   GLY A 188      41.820  29.250  48.030  1.00  0.00           C  
ATOM   2002  O   GLY A 188      40.680  29.730  48.180  1.00  0.00           O  
ATOM   2003  H   GLY A 188      43.920  26.790  49.000  1.00  0.00           H  
ATOM   2004  N   VAL A 189      42.610  29.600  47.080  1.00  0.00           N  
ATOM   2005  CA  VAL A 189      42.170  30.330  45.900  1.00  0.00           C  
ATOM   2006  C   VAL A 189      40.960  29.730  45.140  1.00  0.00           C  
ATOM   2007  O   VAL A 189      39.950  30.390  44.950  1.00  0.00           O  
ATOM   2008  CB  VAL A 189      43.340  30.570  44.920  1.00  0.00           C  
ATOM   2009  CG1 VAL A 189      43.200  30.730  43.420  1.00  0.00           C  
ATOM   2010  CG2 VAL A 189      44.240  31.760  45.340  1.00  0.00           C  
ATOM   2011  H   VAL A 189      43.600  29.550  47.230  1.00  0.00           H  
ATOM   2012  N   LEU A 190      41.050  28.400  44.780  1.00  0.00           N  
ATOM   2013  CA  LEU A 190      39.810  27.780  44.130  1.00  0.00           C  
ATOM   2014  C   LEU A 190      38.620  27.670  45.110  1.00  0.00           C  
ATOM   2015  O   LEU A 190      37.480  27.820  44.780  1.00  0.00           O  
ATOM   2016  CB  LEU A 190      40.260  26.420  43.690  1.00  0.00           C  
ATOM   2017  CG  LEU A 190      40.990  26.360  42.320  1.00  0.00           C  
ATOM   2018  CD1 LEU A 190      41.810  25.030  42.230  1.00  0.00           C  
ATOM   2019  CD2 LEU A 190      40.000  26.440  41.200  1.00  0.00           C  
ATOM   2020  H   LEU A 190      41.790  27.750  44.950  1.00  0.00           H  
ATOM   2021  N   ASP A 191      39.010  27.240  46.360  1.00  0.00           N  
ATOM   2022  CA  ASP A 191      37.990  27.130  47.440  1.00  0.00           C  
ATOM   2023  C   ASP A 191      37.060  28.400  47.550  1.00  0.00           C  
ATOM   2024  O   ASP A 191      35.880  28.330  47.160  1.00  0.00           O  
ATOM   2025  CB  ASP A 191      38.620  26.960  48.810  1.00  0.00           C  
ATOM   2026  CG  ASP A 191      37.620  26.650  49.910  1.00  0.00           C  
ATOM   2027  OD1 ASP A 191      37.440  25.420  50.290  1.00  0.00           O  
ATOM   2028  OD2 ASP A 191      36.850  27.580  50.370  1.00  0.00           O1-
ATOM   2029  H   ASP A 191      39.940  26.880  46.470  1.00  0.00           H  
ATOM   2030  N   PHE A 192      37.780  29.550  47.550  1.00  0.00           N  
ATOM   2031  CA  PHE A 192      37.300  30.960  47.660  1.00  0.00           C  
ATOM   2032  C   PHE A 192      36.440  31.350  46.500  1.00  0.00           C  
ATOM   2033  O   PHE A 192      35.350  31.800  46.780  1.00  0.00           O  
ATOM   2034  CB  PHE A 192      38.570  31.790  47.910  1.00  0.00           C  
ATOM   2035  CG  PHE A 192      38.290  33.280  47.810  1.00  0.00           C  
ATOM   2036  CD1 PHE A 192      37.740  33.910  48.860  1.00  0.00           C  
ATOM   2037  CD2 PHE A 192      38.900  34.110  46.890  1.00  0.00           C  
ATOM   2038  CE1 PHE A 192      37.900  35.280  49.060  1.00  0.00           C  
ATOM   2039  CE2 PHE A 192      38.960  35.460  47.050  1.00  0.00           C  
ATOM   2040  CZ  PHE A 192      38.500  36.110  48.140  1.00  0.00           C  
ATOM   2041  H   PHE A 192      38.760  29.570  47.740  1.00  0.00           H  
ATOM   2042  HD1 PHE A 192      37.230  33.350  49.640  1.00  0.00           H  
ATOM   2043  HD2 PHE A 192      39.390  33.680  46.020  1.00  0.00           H  
ATOM   2044  HE1 PHE A 192      37.620  35.700  50.030  1.00  0.00           H  
ATOM   2045  HE2 PHE A 192      39.020  36.020  46.110  1.00  0.00           H  
ATOM   2046  HZ  PHE A 192      38.520  37.180  48.300  1.00  0.00           H  
ATOM   2047  N   LEU A 193      36.870  30.950  45.320  1.00  0.00           N  
ATOM   2048  CA  LEU A 193      36.080  30.930  44.090  1.00  0.00           C  
ATOM   2049  C   LEU A 193      34.820  29.990  43.890  1.00  0.00           C  
ATOM   2050  O   LEU A 193      33.920  30.450  43.270  1.00  0.00           O  
ATOM   2051  CB  LEU A 193      36.990  30.840  42.840  1.00  0.00           C  
ATOM   2052  CG  LEU A 193      37.920  32.040  42.620  1.00  0.00           C  
ATOM   2053  CD1 LEU A 193      38.370  32.130  41.150  1.00  0.00           C  
ATOM   2054  CD2 LEU A 193      37.260  33.410  42.880  1.00  0.00           C  
ATOM   2055  H   LEU A 193      37.810  30.630  45.180  1.00  0.00           H  
ATOM   2056  N   GLU A 194      34.910  28.810  44.520  1.00  0.00           N  
ATOM   2057  CA  GLU A 194      33.730  27.920  44.730  1.00  0.00           C  
ATOM   2058  C   GLU A 194      32.680  28.680  45.600  1.00  0.00           C  
ATOM   2059  O   GLU A 194      31.480  28.700  45.320  1.00  0.00           O  
ATOM   2060  CB  GLU A 194      34.140  26.600  45.420  1.00  0.00           C  
ATOM   2061  CG  GLU A 194      33.240  25.350  45.410  1.00  0.00           C  
ATOM   2062  CD  GLU A 194      33.050  24.800  43.960  1.00  0.00           C  
ATOM   2063  OE1 GLU A 194      31.900  24.530  43.590  1.00  0.00           O  
ATOM   2064  OE2 GLU A 194      34.080  24.390  43.310  1.00  0.00           O1-
ATOM   2065  H   GLU A 194      35.760  28.430  44.880  1.00  0.00           H  
ATOM   2066  N   GLU A 195      33.130  29.280  46.680  1.00  0.00           N  
ATOM   2067  CA  GLU A 195      32.390  30.130  47.650  1.00  0.00           C  
ATOM   2068  C   GLU A 195      31.720  31.500  47.230  1.00  0.00           C  
ATOM   2069  O   GLU A 195      30.570  31.790  47.550  1.00  0.00           O  
ATOM   2070  CB  GLU A 195      33.280  30.350  48.870  1.00  0.00           C  
ATOM   2071  CG  GLU A 195      33.140  29.140  49.790  1.00  0.00           C  
ATOM   2072  CD  GLU A 195      31.970  29.110  50.800  1.00  0.00           C  
ATOM   2073  OE1 GLU A 195      31.460  28.050  51.140  1.00  0.00           O  
ATOM   2074  OE2 GLU A 195      31.570  30.240  51.260  1.00  0.00           O1-
ATOM   2075  H   GLU A 195      34.050  29.190  47.070  1.00  0.00           H  
ATOM   2076  N   VAL A 196      32.520  32.290  46.520  1.00  0.00           N  
ATOM   2077  CA  VAL A 196      32.060  33.410  45.660  1.00  0.00           C  
ATOM   2078  C   VAL A 196      30.940  32.970  44.710  1.00  0.00           C  
ATOM   2079  O   VAL A 196      29.800  33.530  44.720  1.00  0.00           O  
ATOM   2080  CB  VAL A 196      33.240  34.120  45.000  1.00  0.00           C  
ATOM   2081  CG1 VAL A 196      32.700  35.290  44.160  1.00  0.00           C  
ATOM   2082  CG2 VAL A 196      34.020  34.860  46.160  1.00  0.00           C  
ATOM   2083  H   VAL A 196      33.520  32.230  46.550  1.00  0.00           H  
ATOM   2084  N   HIS A 197      31.140  31.930  43.950  1.00  0.00           N  
ATOM   2085  CA  HIS A 197      30.140  31.250  43.170  1.00  0.00           C  
ATOM   2086  C   HIS A 197      28.930  30.700  43.900  1.00  0.00           C  
ATOM   2087  O   HIS A 197      27.790  30.940  43.530  1.00  0.00           O  
ATOM   2088  CB  HIS A 197      30.850  30.130  42.390  1.00  0.00           C  
ATOM   2089  CG  HIS A 197      29.980  29.580  41.230  1.00  0.00           C  
ATOM   2090  CD2 HIS A 197      28.980  28.670  41.370  1.00  0.00           C  
ATOM   2091  ND1 HIS A 197      29.960  29.980  40.010  1.00  0.00           N  
ATOM   2092  CE1 HIS A 197      28.970  29.380  39.360  1.00  0.00           C  
ATOM   2093  NE2 HIS A 197      28.330  28.510  40.250  1.00  0.00           N  
ATOM   2094  H   HIS A 197      32.030  31.480  44.000  1.00  0.00           H  
ATOM   2095  HD2 HIS A 197      28.720  28.100  42.260  1.00  0.00           H  
ATOM   2096  HE1 HIS A 197      28.600  29.690  38.380  1.00  0.00           H  
ATOM   2097  HE2 HIS A 197      27.520  27.960  40.070  1.00  0.00           H  
ATOM   2098  N   HIS A 198      29.050  30.070  45.060  1.00  0.00           N  
ATOM   2099  CA  HIS A 198      28.000  29.640  46.020  1.00  0.00           C  
ATOM   2100  C   HIS A 198      27.150  30.900  46.470  1.00  0.00           C  
ATOM   2101  O   HIS A 198      25.940  30.870  46.660  1.00  0.00           O  
ATOM   2102  CB  HIS A 198      28.710  29.010  47.240  1.00  0.00           C  
ATOM   2103  CG  HIS A 198      27.680  28.460  48.280  1.00  0.00           C  
ATOM   2104  CD2 HIS A 198      26.720  27.620  47.910  1.00  0.00           C  
ATOM   2105  ND1 HIS A 198      27.350  28.960  49.480  1.00  0.00           N  
ATOM   2106  CE1 HIS A 198      26.220  28.380  49.840  1.00  0.00           C  
ATOM   2107  NE2 HIS A 198      25.840  27.610  48.860  1.00  0.00           N  
ATOM   2108  H   HIS A 198      29.930  29.700  45.360  1.00  0.00           H  
ATOM   2109  HD2 HIS A 198      26.740  26.810  47.180  1.00  0.00           H  
ATOM   2110  HE1 HIS A 198      25.640  28.420  50.760  1.00  0.00           H  
ATOM   2111  HE2 HIS A 198      24.900  27.260  48.840  1.00  0.00           H  
ATOM   2112  N   LYS A 199      27.950  32.000  46.700  1.00  0.00           N  
ATOM   2113  CA  LYS A 199      27.390  33.310  47.000  1.00  0.00           C  
ATOM   2114  C   LYS A 199      26.570  33.900  45.880  1.00  0.00           C  
ATOM   2115  O   LYS A 199      25.380  34.030  46.030  1.00  0.00           O  
ATOM   2116  CB  LYS A 199      28.400  34.270  47.550  1.00  0.00           C  
ATOM   2117  CG  LYS A 199      27.820  35.370  48.500  1.00  0.00           C  
ATOM   2118  CD  LYS A 199      27.300  34.830  49.850  1.00  0.00           C  
ATOM   2119  CE  LYS A 199      27.100  36.060  50.760  1.00  0.00           C  
ATOM   2120  NZ  LYS A 199      26.320  35.840  51.980  1.00  0.00           N1+
ATOM   2121  H   LYS A 199      28.920  31.950  46.910  1.00  0.00           H  
ATOM   2122  HZ1 LYS A 199      25.400  35.540  51.710  1.00  0.00           H  
ATOM   2123  HZ2 LYS A 199      26.840  35.110  52.410  1.00  0.00           H  
ATOM   2124  HZ3 LYS A 199      26.150  36.660  52.520  1.00  0.00           H  
ATOM   2125  N   GLN A 200      27.120  34.180  44.670  1.00  0.00           N  
ATOM   2126  CA  GLN A 200      26.410  34.650  43.460  1.00  0.00           C  
ATOM   2127  C   GLN A 200      25.100  34.080  43.060  1.00  0.00           C  
ATOM   2128  O   GLN A 200      24.110  34.810  42.890  1.00  0.00           O  
ATOM   2129  CB  GLN A 200      27.400  34.580  42.320  1.00  0.00           C  
ATOM   2130  CG  GLN A 200      27.730  36.020  41.790  1.00  0.00           C  
ATOM   2131  CD  GLN A 200      26.710  36.450  40.750  1.00  0.00           C  
ATOM   2132  NE2 GLN A 200      27.130  36.850  39.590  1.00  0.00           N  
ATOM   2133  OE1 GLN A 200      25.490  36.480  41.040  1.00  0.00           O  
ATOM   2134  H   GLN A 200      28.060  33.930  44.460  1.00  0.00           H  
ATOM   2135 1HE2 GLN A 200      28.110  36.730  39.440  1.00  0.00           H  
ATOM   2136 2HE2 GLN A 200      26.600  37.350  38.900  1.00  0.00           H  
ATOM   2137  N   GLU A 201      24.950  32.770  43.220  1.00  0.00           N  
ATOM   2138  CA  GLU A 201      23.650  32.140  42.970  1.00  0.00           C  
ATOM   2139  C   GLU A 201      22.500  32.420  44.000  1.00  0.00           C  
ATOM   2140  O   GLU A 201      21.380  32.540  43.580  1.00  0.00           O  
ATOM   2141  CB  GLU A 201      23.840  30.670  42.700  1.00  0.00           C  
ATOM   2142  CG  GLU A 201      22.830  29.960  41.860  1.00  0.00           C  
ATOM   2143  CD  GLU A 201      23.000  30.090  40.370  1.00  0.00           C  
ATOM   2144  OE1 GLU A 201      22.750  31.120  39.760  1.00  0.00           O  
ATOM   2145  OE2 GLU A 201      23.440  29.080  39.760  1.00  0.00           O1-
ATOM   2146  H   GLU A 201      25.780  32.220  43.180  1.00  0.00           H  
ATOM   2147  N   SER A 202      22.770  32.710  45.240  1.00  0.00           N  
ATOM   2148  CA  SER A 202      21.700  32.840  46.210  1.00  0.00           C  
ATOM   2149  C   SER A 202      21.160  34.270  46.470  1.00  0.00           C  
ATOM   2150  O   SER A 202      19.920  34.500  46.460  1.00  0.00           O  
ATOM   2151  CB  SER A 202      22.180  32.150  47.520  1.00  0.00           C  
ATOM   2152  OG  SER A 202      23.100  32.930  48.270  1.00  0.00           O  
ATOM   2153  H   SER A 202      23.670  32.870  45.650  1.00  0.00           H  
ATOM   2154  HG  SER A 202      23.790  32.350  48.690  1.00  0.00           H  
ATOM   2155  N   ILE A 203      22.010  35.270  46.550  1.00  0.00           N  
ATOM   2156  CA  ILE A 203      21.620  36.650  46.600  1.00  0.00           C  
ATOM   2157  C   ILE A 203      20.840  37.090  45.380  1.00  0.00           C  
ATOM   2158  O   ILE A 203      21.220  36.930  44.210  1.00  0.00           O  
ATOM   2159  CB  ILE A 203      22.890  37.560  46.700  1.00  0.00           C  
ATOM   2160  CG1 ILE A 203      23.830  37.220  47.850  1.00  0.00           C  
ATOM   2161  CG2 ILE A 203      22.500  39.090  46.750  1.00  0.00           C  
ATOM   2162  CD  ILE A 203      25.090  37.900  47.670  1.00  0.00           C  
ATOM   2163  H   ILE A 203      22.980  35.040  46.570  1.00  0.00           H  
ATOM   2164  N   MET A 204      19.790  37.920  45.620  1.00  0.00           N  
ATOM   2165  CA  MET A 204      18.850  38.430  44.600  1.00  0.00           C  
ATOM   2166  C   MET A 204      18.790  39.930  44.710  1.00  0.00           C  
ATOM   2167  O   MET A 204      19.130  40.500  45.740  1.00  0.00           O  
ATOM   2168  CB  MET A 204      17.460  37.730  44.650  1.00  0.00           C  
ATOM   2169  CG  MET A 204      17.540  36.220  44.360  1.00  0.00           C  
ATOM   2170  SD  MET A 204      18.530  35.920  42.830  1.00  0.00           S  
ATOM   2171  CE  MET A 204      18.200  34.180  42.920  1.00  0.00           C  
ATOM   2172  H   MET A 204      19.650  38.130  46.590  1.00  0.00           H  
ATOM   2173  N   ASP A 205      18.330  40.540  43.630  1.00  0.00           N  
ATOM   2174  CA  ASP A 205      18.210  41.970  43.420  1.00  0.00           C  
ATOM   2175  C   ASP A 205      19.520  42.710  43.360  1.00  0.00           C  
ATOM   2176  O   ASP A 205      19.900  43.370  44.250  1.00  0.00           O  
ATOM   2177  CB  ASP A 205      17.170  42.790  44.180  1.00  0.00           C  
ATOM   2178  CG  ASP A 205      17.050  44.270  43.740  1.00  0.00           C  
ATOM   2179  OD1 ASP A 205      17.110  44.460  42.490  1.00  0.00           O  
ATOM   2180  OD2 ASP A 205      16.930  45.230  44.530  1.00  0.00           O1-
ATOM   2181  H   ASP A 205      18.180  40.000  42.810  1.00  0.00           H  
ATOM   2182  N   ALA A 206      20.250  42.280  42.340  1.00  0.00           N  
ATOM   2183  CA  ALA A 206      21.720  42.530  42.290  1.00  0.00           C  
ATOM   2184  C   ALA A 206      22.210  42.870  40.840  1.00  0.00           C  
ATOM   2185  O   ALA A 206      21.520  42.730  39.810  1.00  0.00           O  
ATOM   2186  CB  ALA A 206      22.480  41.260  42.750  1.00  0.00           C  
ATOM   2187  H   ALA A 206      19.880  41.860  41.510  1.00  0.00           H  
ATOM   2188  N   GLY A 207      23.370  43.450  40.840  1.00  0.00           N  
ATOM   2189  CA  GLY A 207      24.170  43.540  39.570  1.00  0.00           C  
ATOM   2190  C   GLY A 207      25.520  42.900  39.540  1.00  0.00           C  
ATOM   2191  O   GLY A 207      25.810  41.940  40.330  1.00  0.00           O  
ATOM   2192  H   GLY A 207      23.800  43.990  41.560  1.00  0.00           H  
ATOM   2193  N   PRO A 208      26.400  43.350  38.620  1.00  0.00           N  
ATOM   2194  CA  PRO A 208      27.670  42.580  38.360  1.00  0.00           C  
ATOM   2195  C   PRO A 208      28.630  42.510  39.500  1.00  0.00           C  
ATOM   2196  O   PRO A 208      28.460  43.370  40.410  1.00  0.00           O  
ATOM   2197  CB  PRO A 208      28.270  43.410  37.180  1.00  0.00           C  
ATOM   2198  CG  PRO A 208      27.800  44.830  37.310  1.00  0.00           C  
ATOM   2199  CD  PRO A 208      26.370  44.680  37.930  1.00  0.00           C  
ATOM   2200  N   VAL A 209      29.620  41.600  39.530  1.00  0.00           N  
ATOM   2201  CA  VAL A 209      30.610  41.400  40.600  1.00  0.00           C  
ATOM   2202  C   VAL A 209      31.980  42.140  40.500  1.00  0.00           C  
ATOM   2203  O   VAL A 209      32.440  42.490  39.380  1.00  0.00           O  
ATOM   2204  CB  VAL A 209      30.780  39.840  40.660  1.00  0.00           C  
ATOM   2205  CG1 VAL A 209      31.950  39.400  41.570  1.00  0.00           C  
ATOM   2206  CG2 VAL A 209      29.540  39.200  41.230  1.00  0.00           C  
ATOM   2207  H   VAL A 209      29.720  40.930  38.790  1.00  0.00           H  
ATOM   2208  N   VAL A 210      32.530  42.460  41.710  1.00  0.00           N  
ATOM   2209  CA  VAL A 210      33.860  43.130  41.770  1.00  0.00           C  
ATOM   2210  C   VAL A 210      35.020  42.250  41.940  1.00  0.00           C  
ATOM   2211  O   VAL A 210      35.160  41.500  42.920  1.00  0.00           O  
ATOM   2212  CB  VAL A 210      33.810  44.160  42.870  1.00  0.00           C  
ATOM   2213  CG1 VAL A 210      34.990  45.140  43.190  1.00  0.00           C  
ATOM   2214  CG2 VAL A 210      32.590  45.060  42.780  1.00  0.00           C  
ATOM   2215  H   VAL A 210      32.220  42.230  42.640  1.00  0.00           H  
ATOM   2216  N   VAL A 211      36.000  42.320  41.000  1.00  0.00           N  
ATOM   2217  CA  VAL A 211      37.250  41.530  41.050  1.00  0.00           C  
ATOM   2218  C   VAL A 211      38.400  42.550  41.180  1.00  0.00           C  
ATOM   2219  O   VAL A 211      38.460  43.500  40.390  1.00  0.00           O  
ATOM   2220  CB  VAL A 211      37.350  40.610  39.790  1.00  0.00           C  
ATOM   2221  CG1 VAL A 211      38.410  39.540  40.050  1.00  0.00           C  
ATOM   2222  CG2 VAL A 211      36.040  39.900  39.480  1.00  0.00           C  
ATOM   2223  H   VAL A 211      35.910  42.870  40.170  1.00  0.00           H  
ATOM   2224  N   HIS A 212      38.750  42.710  42.450  1.00  0.00           N  
ATOM   2225  CA  HIS A 212      39.500  43.950  42.900  1.00  0.00           C  
ATOM   2226  C   HIS A 212      40.920  43.550  43.380  1.00  0.00           C  
ATOM   2227  O   HIS A 212      41.120  42.450  43.880  1.00  0.00           O  
ATOM   2228  CB  HIS A 212      38.750  44.520  44.080  1.00  0.00           C  
ATOM   2229  CG  HIS A 212      39.120  45.940  44.500  1.00  0.00           C  
ATOM   2230  CD2 HIS A 212      38.230  46.680  45.120  1.00  0.00           C  
ATOM   2231  ND1 HIS A 212      40.220  46.660  44.220  1.00  0.00           N  
ATOM   2232  CE1 HIS A 212      39.970  47.850  44.780  1.00  0.00           C  
ATOM   2233  NE2 HIS A 212      38.790  47.860  45.350  1.00  0.00           N  
ATOM   2234  H   HIS A 212      38.600  42.060  43.200  1.00  0.00           H  
ATOM   2235  HD2 HIS A 212      37.290  46.280  45.500  1.00  0.00           H  
ATOM   2236  HE1 HIS A 212      40.620  48.730  44.680  1.00  0.00           H  
ATOM   2237  HE2 HIS A 212      38.430  48.500  46.030  1.00  0.00           H  
ATOM   2238  N   SER A 213      41.860  44.440  43.050  1.00  0.00           N  
ATOM   2239  CA  SER A 213      43.310  44.210  43.290  1.00  0.00           C  
ATOM   2240  C   SER A 213      44.100  45.400  42.930  1.00  0.00           C  
ATOM   2241  O   SER A 213      43.440  46.400  42.650  1.00  0.00           O  
ATOM   2242  CB  SER A 213      43.800  43.030  42.470  1.00  0.00           C  
ATOM   2243  OG  SER A 213      44.230  43.150  41.180  1.00  0.00           O  
ATOM   2244  H   SER A 213      41.590  45.300  42.620  1.00  0.00           H  
ATOM   2245  HG  SER A 213      45.230  43.110  41.290  1.00  0.00           H  
ATOM   2246  N   SER A 214      45.400  45.380  43.170  1.00  0.00           N  
ATOM   2247  CA  SER A 214      46.170  46.700  43.240  1.00  0.00           C  
ATOM   2248  C   SER A 214      46.250  47.510  41.920  1.00  0.00           C  
ATOM   2249  O   SER A 214      46.100  48.740  41.850  1.00  0.00           O  
ATOM   2250  CB  SER A 214      47.590  46.590  43.720  1.00  0.00           C  
ATOM   2251  OG  SER A 214      48.030  45.240  43.940  1.00  0.00           O  
ATOM   2252  H   SER A 214      46.010  44.610  43.020  1.00  0.00           H  
ATOM   2253  HG  SER A 214      48.300  44.820  43.080  1.00  0.00           H  
ATOM   2254  N   ALA A 215      46.480  46.800  40.780  1.00  0.00           N  
ATOM   2255  CA  ALA A 215      46.460  47.470  39.440  1.00  0.00           C  
ATOM   2256  C   ALA A 215      45.440  46.790  38.480  1.00  0.00           C  
ATOM   2257  O   ALA A 215      45.370  47.310  37.340  1.00  0.00           O  
ATOM   2258  CB  ALA A 215      47.890  47.560  38.870  1.00  0.00           C  
ATOM   2259  H   ALA A 215      46.880  45.880  40.800  1.00  0.00           H  
ATOM   2260  N   GLY A 216      44.980  45.540  38.740  1.00  0.00           N  
ATOM   2261  CA  GLY A 216      44.090  44.890  37.740  1.00  0.00           C  
ATOM   2262  C   GLY A 216      44.860  43.930  36.930  1.00  0.00           C  
ATOM   2263  O   GLY A 216      44.540  42.760  36.820  1.00  0.00           O  
ATOM   2264  H   GLY A 216      45.290  45.010  39.530  1.00  0.00           H  
ATOM   2265  N   ILE A 217      45.990  44.430  36.470  1.00  0.00           N  
ATOM   2266  CA  ILE A 217      46.830  43.630  35.510  1.00  0.00           C  
ATOM   2267  C   ILE A 217      47.420  42.340  36.040  1.00  0.00           C  
ATOM   2268  O   ILE A 217      47.450  41.370  35.300  1.00  0.00           O  
ATOM   2269  CB  ILE A 217      47.880  44.490  34.810  1.00  0.00           C  
ATOM   2270  CG1 ILE A 217      49.030  45.050  35.710  1.00  0.00           C  
ATOM   2271  CG2 ILE A 217      47.060  45.460  33.920  1.00  0.00           C  
ATOM   2272  CD  ILE A 217      50.070  45.750  34.870  1.00  0.00           C  
ATOM   2273  H   ILE A 217      46.380  45.270  36.850  1.00  0.00           H  
ATOM   2274  N   GLY A 218      47.970  42.330  37.250  1.00  0.00           N  
ATOM   2275  CA  GLY A 218      48.460  41.090  37.940  1.00  0.00           C  
ATOM   2276  C   GLY A 218      47.320  40.200  38.570  1.00  0.00           C  
ATOM   2277  O   GLY A 218      46.650  39.510  37.810  1.00  0.00           O  
ATOM   2278  H   GLY A 218      47.970  43.120  37.860  1.00  0.00           H  
ATOM   2279  N   ARG A 219      46.930  40.490  39.820  1.00  0.00           N  
ATOM   2280  CA  ARG A 219      45.910  39.670  40.480  1.00  0.00           C  
ATOM   2281  C   ARG A 219      44.520  39.560  39.790  1.00  0.00           C  
ATOM   2282  O   ARG A 219      44.060  38.410  39.690  1.00  0.00           O  
ATOM   2283  CB  ARG A 219      45.710  40.050  41.970  1.00  0.00           C  
ATOM   2284  CG  ARG A 219      46.880  39.480  42.770  1.00  0.00           C  
ATOM   2285  CD  ARG A 219      47.050  39.870  44.270  1.00  0.00           C  
ATOM   2286  NE  ARG A 219      47.410  41.310  44.320  1.00  0.00           N  
ATOM   2287  CZ  ARG A 219      47.860  41.810  45.480  1.00  0.00           C  
ATOM   2288  NH1 ARG A 219      47.990  41.080  46.580  1.00  0.00           N1+
ATOM   2289  NH2 ARG A 219      48.170  43.090  45.620  1.00  0.00           N  
ATOM   2290  H   ARG A 219      47.290  41.280  40.320  1.00  0.00           H  
ATOM   2291  HE  ARG A 219      47.180  41.930  43.560  1.00  0.00           H  
ATOM   2292 1HH1 ARG A 219      47.730  40.110  46.610  1.00  0.00           H  
ATOM   2293 2HH1 ARG A 219      48.500  41.450  47.360  1.00  0.00           H  
ATOM   2294 1HH2 ARG A 219      48.230  43.800  44.920  1.00  0.00           H  
ATOM   2295 2HH2 ARG A 219      48.410  43.390  46.540  1.00  0.00           H  
ATOM   2296  N   THR A 220      43.920  40.660  39.410  1.00  0.00           N  
ATOM   2297  CA  THR A 220      42.640  40.630  38.710  1.00  0.00           C  
ATOM   2298  C   THR A 220      42.640  39.990  37.280  1.00  0.00           C  
ATOM   2299  O   THR A 220      41.780  39.210  36.840  1.00  0.00           O  
ATOM   2300  CB  THR A 220      41.910  42.020  38.670  1.00  0.00           C  
ATOM   2301  CG2 THR A 220      40.740  42.110  37.740  1.00  0.00           C  
ATOM   2302  OG1 THR A 220      41.450  42.270  39.970  1.00  0.00           O  
ATOM   2303  H   THR A 220      44.240  41.510  39.840  1.00  0.00           H  
ATOM   2304  HG1 THR A 220      40.980  43.160  39.990  1.00  0.00           H  
ATOM   2305  N   GLY A 221      43.800  40.090  36.670  1.00  0.00           N  
ATOM   2306  CA  GLY A 221      44.220  39.520  35.390  1.00  0.00           C  
ATOM   2307  C   GLY A 221      44.220  38.040  35.560  1.00  0.00           C  
ATOM   2308  O   GLY A 221      43.630  37.410  34.630  1.00  0.00           O  
ATOM   2309  H   GLY A 221      44.500  40.690  37.060  1.00  0.00           H  
ATOM   2310  N   THR A 222      44.620  37.430  36.690  1.00  0.00           N  
ATOM   2311  CA  THR A 222      44.530  35.970  36.950  1.00  0.00           C  
ATOM   2312  C   THR A 222      43.210  35.380  37.480  1.00  0.00           C  
ATOM   2313  O   THR A 222      42.520  34.620  36.790  1.00  0.00           O  
ATOM   2314  CB  THR A 222      45.670  35.520  37.960  1.00  0.00           C  
ATOM   2315  CG2 THR A 222      46.260  34.170  37.560  1.00  0.00           C  
ATOM   2316  OG1 THR A 222      46.680  36.530  38.050  1.00  0.00           O  
ATOM   2317  H   THR A 222      45.220  37.930  37.310  1.00  0.00           H  
ATOM   2318  HG1 THR A 222      47.240  36.300  38.850  1.00  0.00           H  
ATOM   2319  N   PHE A 223      42.560  36.150  38.380  1.00  0.00           N  
ATOM   2320  CA  PHE A 223      41.340  35.750  39.080  1.00  0.00           C  
ATOM   2321  C   PHE A 223      40.080  35.650  38.210  1.00  0.00           C  
ATOM   2322  O   PHE A 223      39.140  34.900  38.530  1.00  0.00           O  
ATOM   2323  CB  PHE A 223      40.950  36.690  40.210  1.00  0.00           C  
ATOM   2324  CG  PHE A 223      41.500  36.160  41.580  1.00  0.00           C  
ATOM   2325  CD1 PHE A 223      42.860  36.100  41.820  1.00  0.00           C  
ATOM   2326  CD2 PHE A 223      40.560  35.570  42.460  1.00  0.00           C  
ATOM   2327  CE1 PHE A 223      43.340  35.400  42.910  1.00  0.00           C  
ATOM   2328  CE2 PHE A 223      41.050  34.980  43.560  1.00  0.00           C  
ATOM   2329  CZ  PHE A 223      42.390  34.870  43.830  1.00  0.00           C  
ATOM   2330  H   PHE A 223      42.970  37.010  38.690  1.00  0.00           H  
ATOM   2331  HD1 PHE A 223      43.550  36.540  41.110  1.00  0.00           H  
ATOM   2332  HD2 PHE A 223      39.480  35.640  42.300  1.00  0.00           H  
ATOM   2333  HE1 PHE A 223      44.410  35.330  43.070  1.00  0.00           H  
ATOM   2334  HE2 PHE A 223      40.340  34.340  44.080  1.00  0.00           H  
ATOM   2335  HZ  PHE A 223      42.710  34.360  44.740  1.00  0.00           H  
ATOM   2336  N   ILE A 224      39.850  36.540  37.300  1.00  0.00           N  
ATOM   2337  CA  ILE A 224      38.680  36.360  36.370  1.00  0.00           C  
ATOM   2338  C   ILE A 224      38.790  35.090  35.470  1.00  0.00           C  
ATOM   2339  O   ILE A 224      37.880  34.210  35.520  1.00  0.00           O  
ATOM   2340  CB  ILE A 224      38.590  37.650  35.470  1.00  0.00           C  
ATOM   2341  CG1 ILE A 224      38.530  38.910  36.360  1.00  0.00           C  
ATOM   2342  CG2 ILE A 224      37.400  37.450  34.510  1.00  0.00           C  
ATOM   2343  CD  ILE A 224      38.570  40.220  35.570  1.00  0.00           C  
ATOM   2344  H   ILE A 224      40.430  37.340  37.130  1.00  0.00           H  
ATOM   2345  N   VAL A 225      39.960  34.890  34.900  1.00  0.00           N  
ATOM   2346  CA  VAL A 225      40.220  33.630  34.130  1.00  0.00           C  
ATOM   2347  C   VAL A 225      40.190  32.390  34.980  1.00  0.00           C  
ATOM   2348  O   VAL A 225      39.600  31.400  34.520  1.00  0.00           O  
ATOM   2349  CB  VAL A 225      41.590  33.730  33.370  1.00  0.00           C  
ATOM   2350  CG1 VAL A 225      41.850  32.540  32.400  1.00  0.00           C  
ATOM   2351  CG2 VAL A 225      41.850  35.080  32.670  1.00  0.00           C  
ATOM   2352  H   VAL A 225      40.610  35.640  34.840  1.00  0.00           H  
ATOM   2353  N   ILE A 226      40.550  32.550  36.280  1.00  0.00           N  
ATOM   2354  CA  ILE A 226      40.340  31.410  37.260  1.00  0.00           C  
ATOM   2355  C   ILE A 226      38.860  31.050  37.430  1.00  0.00           C  
ATOM   2356  O   ILE A 226      38.450  29.990  37.040  1.00  0.00           O  
ATOM   2357  CB  ILE A 226      41.050  31.580  38.580  1.00  0.00           C  
ATOM   2358  CG1 ILE A 226      42.530  31.570  38.280  1.00  0.00           C  
ATOM   2359  CG2 ILE A 226      40.910  30.360  39.460  1.00  0.00           C  
ATOM   2360  CD  ILE A 226      43.300  32.260  39.470  1.00  0.00           C  
ATOM   2361  H   ILE A 226      41.030  33.310  36.710  1.00  0.00           H  
ATOM   2362  N   ASP A 227      37.990  32.020  37.440  1.00  0.00           N  
ATOM   2363  CA  ASP A 227      36.550  31.820  37.650  1.00  0.00           C  
ATOM   2364  C   ASP A 227      35.790  31.190  36.470  1.00  0.00           C  
ATOM   2365  O   ASP A 227      35.210  30.140  36.590  1.00  0.00           O  
ATOM   2366  CB  ASP A 227      35.890  33.150  38.100  1.00  0.00           C  
ATOM   2367  CG  ASP A 227      34.490  32.800  38.570  1.00  0.00           C  
ATOM   2368  OD1 ASP A 227      33.510  33.480  38.240  1.00  0.00           O  
ATOM   2369  OD2 ASP A 227      34.450  31.860  39.370  1.00  0.00           O1-
ATOM   2370  H   ASP A 227      38.240  32.970  37.230  1.00  0.00           H  
ATOM   2371  N   ILE A 228      36.180  31.670  35.330  1.00  0.00           N  
ATOM   2372  CA  ILE A 228      35.590  31.190  34.090  1.00  0.00           C  
ATOM   2373  C   ILE A 228      36.070  29.730  33.880  1.00  0.00           C  
ATOM   2374  O   ILE A 228      35.220  28.900  33.690  1.00  0.00           O  
ATOM   2375  CB  ILE A 228      36.120  32.120  32.900  1.00  0.00           C  
ATOM   2376  CG1 ILE A 228      35.670  33.610  33.130  1.00  0.00           C  
ATOM   2377  CG2 ILE A 228      35.600  31.580  31.550  1.00  0.00           C  
ATOM   2378  CD  ILE A 228      36.330  34.580  32.100  1.00  0.00           C  
ATOM   2379  H   ILE A 228      36.830  32.410  35.200  1.00  0.00           H  
ATOM   2380  N   LEU A 229      37.420  29.500  33.980  1.00  0.00           N  
ATOM   2381  CA  LEU A 229      37.940  28.170  33.590  1.00  0.00           C  
ATOM   2382  C   LEU A 229      37.260  26.950  34.350  1.00  0.00           C  
ATOM   2383  O   LEU A 229      36.790  25.980  33.780  1.00  0.00           O  
ATOM   2384  CB  LEU A 229      39.410  28.030  33.470  1.00  0.00           C  
ATOM   2385  CG  LEU A 229      39.980  28.540  32.150  1.00  0.00           C  
ATOM   2386  CD1 LEU A 229      41.490  28.670  32.320  1.00  0.00           C  
ATOM   2387  CD2 LEU A 229      39.560  27.640  30.990  1.00  0.00           C  
ATOM   2388  H   LEU A 229      38.060  30.210  34.270  1.00  0.00           H  
ATOM   2389  N   ILE A 230      37.010  27.250  35.620  1.00  0.00           N  
ATOM   2390  CA  ILE A 230      36.180  26.270  36.460  1.00  0.00           C  
ATOM   2391  C   ILE A 230      34.620  26.050  36.350  1.00  0.00           C  
ATOM   2392  O   ILE A 230      33.970  25.020  36.480  1.00  0.00           O  
ATOM   2393  CB  ILE A 230      36.690  26.220  37.910  1.00  0.00           C  
ATOM   2394  CG1 ILE A 230      36.600  27.630  38.500  1.00  0.00           C  
ATOM   2395  CG2 ILE A 230      38.080  25.490  37.930  1.00  0.00           C  
ATOM   2396  CD  ILE A 230      36.570  27.560  40.020  1.00  0.00           C  
ATOM   2397  H   ILE A 230      37.620  27.910  36.060  1.00  0.00           H  
ATOM   2398  N   ASP A 231      34.020  27.140  35.840  1.00  0.00           N  
ATOM   2399  CA  ASP A 231      32.680  27.050  35.310  1.00  0.00           C  
ATOM   2400  C   ASP A 231      32.560  26.070  34.170  1.00  0.00           C  
ATOM   2401  O   ASP A 231      31.670  25.190  34.120  1.00  0.00           O  
ATOM   2402  CB  ASP A 231      32.180  28.390  34.950  1.00  0.00           C  
ATOM   2403  CG  ASP A 231      30.660  28.310  34.570  1.00  0.00           C  
ATOM   2404  OD1 ASP A 231      29.780  28.430  35.400  1.00  0.00           O  
ATOM   2405  OD2 ASP A 231      30.350  28.140  33.370  1.00  0.00           O1-
ATOM   2406  H   ASP A 231      34.460  28.040  35.890  1.00  0.00           H  
ATOM   2407  N   ILE A 232      33.480  26.140  33.230  1.00  0.00           N  
ATOM   2408  CA  ILE A 232      33.500  25.210  32.030  1.00  0.00           C  
ATOM   2409  C   ILE A 232      33.690  23.640  32.290  1.00  0.00           C  
ATOM   2410  O   ILE A 232      32.780  22.890  31.970  1.00  0.00           O  
ATOM   2411  CB  ILE A 232      34.360  25.620  30.820  1.00  0.00           C  
ATOM   2412  CG1 ILE A 232      33.830  27.010  30.470  1.00  0.00           C  
ATOM   2413  CG2 ILE A 232      34.350  24.690  29.570  1.00  0.00           C  
ATOM   2414  CD  ILE A 232      34.990  27.760  29.800  1.00  0.00           C  
ATOM   2415  H   ILE A 232      34.140  26.890  33.230  1.00  0.00           H  
ATOM   2416  N   ILE A 233      34.500  23.350  33.280  1.00  0.00           N  
ATOM   2417  CA  ILE A 233      34.780  21.960  33.830  1.00  0.00           C  
ATOM   2418  C   ILE A 233      33.470  21.380  34.420  1.00  0.00           C  
ATOM   2419  O   ILE A 233      32.990  20.370  34.020  1.00  0.00           O  
ATOM   2420  CB  ILE A 233      35.980  22.100  34.880  1.00  0.00           C  
ATOM   2421  CG1 ILE A 233      37.390  22.320  34.310  1.00  0.00           C  
ATOM   2422  CG2 ILE A 233      36.000  20.880  35.780  1.00  0.00           C  
ATOM   2423  CD  ILE A 233      38.340  22.680  35.430  1.00  0.00           C  
ATOM   2424  H   ILE A 233      34.850  24.200  33.690  1.00  0.00           H  
ATOM   2425  N   ARG A 234      32.900  22.170  35.350  1.00  0.00           N  
ATOM   2426  CA  ARG A 234      31.520  21.910  35.920  1.00  0.00           C  
ATOM   2427  C   ARG A 234      30.380  21.770  34.920  1.00  0.00           C  
ATOM   2428  O   ARG A 234      29.590  20.860  35.010  1.00  0.00           O  
ATOM   2429  CB  ARG A 234      31.120  22.940  36.960  1.00  0.00           C  
ATOM   2430  CG  ARG A 234      32.000  23.190  38.170  1.00  0.00           C  
ATOM   2431  CD  ARG A 234      31.110  24.040  39.070  1.00  0.00           C  
ATOM   2432  NE  ARG A 234      31.930  24.700  40.110  1.00  0.00           N  
ATOM   2433  CZ  ARG A 234      32.300  25.990  40.130  1.00  0.00           C  
ATOM   2434  NH1 ARG A 234      31.920  26.860  39.140  1.00  0.00           N1+
ATOM   2435  NH2 ARG A 234      33.290  26.500  40.920  1.00  0.00           N  
ATOM   2436  H   ARG A 234      33.400  22.960  35.690  1.00  0.00           H  
ATOM   2437  HE  ARG A 234      32.120  24.150  40.920  1.00  0.00           H  
ATOM   2438 1HH1 ARG A 234      31.190  26.560  38.530  1.00  0.00           H  
ATOM   2439 2HH1 ARG A 234      32.370  27.740  38.990  1.00  0.00           H  
ATOM   2440 1HH2 ARG A 234      33.760  25.990  41.650  1.00  0.00           H  
ATOM   2441 2HH2 ARG A 234      33.430  27.480  40.850  1.00  0.00           H  
ATOM   2442  N   GLU A 235      30.250  22.630  33.930  1.00  0.00           N  
ATOM   2443  CA  GLU A 235      29.270  22.440  32.870  1.00  0.00           C  
ATOM   2444  C   GLU A 235      29.580  21.180  32.040  1.00  0.00           C  
ATOM   2445  O   GLU A 235      28.640  20.390  31.750  1.00  0.00           O  
ATOM   2446  CB  GLU A 235      29.290  23.640  32.000  1.00  0.00           C  
ATOM   2447  CG  GLU A 235      28.150  23.430  31.030  1.00  0.00           C  
ATOM   2448  CD  GLU A 235      27.690  24.760  30.360  1.00  0.00           C  
ATOM   2449  OE1 GLU A 235      27.550  24.690  29.100  1.00  0.00           O  
ATOM   2450  OE2 GLU A 235      27.400  25.800  31.030  1.00  0.00           O1-
ATOM   2451  H   GLU A 235      30.660  23.540  34.020  1.00  0.00           H  
ATOM   2452  N   LYS A 236      30.830  20.960  31.610  1.00  0.00           N  
ATOM   2453  CA  LYS A 236      31.160  19.860  30.710  1.00  0.00           C  
ATOM   2454  C   LYS A 236      31.410  18.460  31.280  1.00  0.00           C  
ATOM   2455  O   LYS A 236      30.890  17.510  30.710  1.00  0.00           O  
ATOM   2456  CB  LYS A 236      32.310  20.200  29.800  1.00  0.00           C  
ATOM   2457  CG  LYS A 236      32.170  21.550  29.020  1.00  0.00           C  
ATOM   2458  CD  LYS A 236      30.800  21.710  28.340  1.00  0.00           C  
ATOM   2459  CE  LYS A 236      31.010  22.800  27.280  1.00  0.00           C  
ATOM   2460  NZ  LYS A 236      29.920  22.920  26.340  1.00  0.00           N1+
ATOM   2461  H   LYS A 236      31.480  21.700  31.790  1.00  0.00           H  
ATOM   2462  HZ1 LYS A 236      30.090  23.450  25.510  1.00  0.00           H  
ATOM   2463  HZ2 LYS A 236      29.810  22.010  25.940  1.00  0.00           H  
ATOM   2464  HZ3 LYS A 236      29.060  23.190  26.770  1.00  0.00           H  
ATOM   2465  N   GLY A 237      31.940  18.300  32.490  1.00  0.00           N  
ATOM   2466  CA  GLY A 237      32.490  17.010  33.080  1.00  0.00           C  
ATOM   2467  C   GLY A 237      34.020  17.000  32.960  1.00  0.00           C  
ATOM   2468  O   GLY A 237      34.600  17.950  32.410  1.00  0.00           O  
ATOM   2469  H   GLY A 237      32.240  19.140  32.950  1.00  0.00           H  
ATOM   2470  N   VAL A 238      34.670  15.890  33.340  1.00  0.00           N  
ATOM   2471  CA  VAL A 238      36.140  15.720  33.280  1.00  0.00           C  
ATOM   2472  C   VAL A 238      36.770  15.670  31.880  1.00  0.00           C  
ATOM   2473  O   VAL A 238      37.790  16.390  31.630  1.00  0.00           O  
ATOM   2474  CB  VAL A 238      36.760  14.650  34.200  1.00  0.00           C  
ATOM   2475  CG1 VAL A 238      36.590  15.180  35.620  1.00  0.00           C  
ATOM   2476  CG2 VAL A 238      36.230  13.210  33.990  1.00  0.00           C  
ATOM   2477  H   VAL A 238      34.120  15.200  33.810  1.00  0.00           H  
ATOM   2478  N   ASP A 239      36.220  14.790  31.010  1.00  0.00           N  
ATOM   2479  CA  ASP A 239      36.540  14.980  29.580  1.00  0.00           C  
ATOM   2480  C   ASP A 239      35.930  16.310  29.010  1.00  0.00           C  
ATOM   2481  O   ASP A 239      34.710  16.490  29.090  1.00  0.00           O  
ATOM   2482  CB  ASP A 239      36.150  13.740  28.650  1.00  0.00           C  
ATOM   2483  CG  ASP A 239      36.380  13.890  27.150  1.00  0.00           C  
ATOM   2484  OD1 ASP A 239      35.680  13.190  26.360  1.00  0.00           O  
ATOM   2485  OD2 ASP A 239      37.140  14.830  26.810  1.00  0.00           O1-
ATOM   2486  H   ASP A 239      35.840  13.890  31.200  1.00  0.00           H  
ATOM   2487  N   CYS A 240      36.760  17.340  28.960  1.00  0.00           N  
ATOM   2488  CA  CYS A 240      36.350  18.810  28.770  1.00  0.00           C  
ATOM   2489  C   CYS A 240      37.090  19.750  27.810  1.00  0.00           C  
ATOM   2490  O   CYS A 240      38.320  19.650  27.710  1.00  0.00           O  
ATOM   2491  CB  CYS A 240      36.380  19.430  30.170  1.00  0.00           C  
ATOM   2492  SG  CYS A 240      38.080  19.360  30.920  1.00  0.00           S  
ATOM   2493  H   CYS A 240      37.640  17.300  29.440  1.00  0.00           H  
ATOM   2494  HG  CYS A 240      37.930  18.180  31.520  1.00  0.00           H  
ATOM   2495  N   ASP A 241      36.280  20.410  26.890  1.00  0.00           N  
ATOM   2496  CA  ASP A 241      36.960  21.560  26.140  1.00  0.00           C  
ATOM   2497  C   ASP A 241      37.630  22.650  26.960  1.00  0.00           C  
ATOM   2498  O   ASP A 241      37.050  23.490  27.640  1.00  0.00           O  
ATOM   2499  CB  ASP A 241      35.990  22.140  25.070  1.00  0.00           C  
ATOM   2500  CG  ASP A 241      36.680  22.290  23.710  1.00  0.00           C  
ATOM   2501  OD1 ASP A 241      36.220  23.260  23.000  1.00  0.00           O  
ATOM   2502  OD2 ASP A 241      37.760  21.660  23.440  1.00  0.00           O1-
ATOM   2503  H   ASP A 241      35.380  20.050  26.630  1.00  0.00           H  
ATOM   2504  N   ILE A 242      38.960  22.540  27.070  1.00  0.00           N  
ATOM   2505  CA  ILE A 242      39.820  23.550  27.740  1.00  0.00           C  
ATOM   2506  C   ILE A 242      40.780  24.240  26.740  1.00  0.00           C  
ATOM   2507  O   ILE A 242      41.800  23.690  26.240  1.00  0.00           O  
ATOM   2508  CB  ILE A 242      40.500  23.020  29.020  1.00  0.00           C  
ATOM   2509  CG1 ILE A 242      39.500  22.860  30.150  1.00  0.00           C  
ATOM   2510  CG2 ILE A 242      41.810  23.660  29.520  1.00  0.00           C  
ATOM   2511  CD  ILE A 242      38.730  24.130  30.450  1.00  0.00           C  
ATOM   2512  H   ILE A 242      39.480  21.810  26.640  1.00  0.00           H  
ATOM   2513  N   ASP A 243      40.240  25.320  26.260  1.00  0.00           N  
ATOM   2514  CA  ASP A 243      40.990  26.230  25.350  1.00  0.00           C  
ATOM   2515  C   ASP A 243      41.460  27.520  26.040  1.00  0.00           C  
ATOM   2516  O   ASP A 243      40.770  28.610  25.960  1.00  0.00           O  
ATOM   2517  CB  ASP A 243      40.210  26.460  24.050  1.00  0.00           C  
ATOM   2518  CG  ASP A 243      41.160  26.980  23.000  1.00  0.00           C  
ATOM   2519  OD1 ASP A 243      42.160  27.630  23.360  1.00  0.00           O  
ATOM   2520  OD2 ASP A 243      40.860  26.810  21.760  1.00  0.00           O1-
ATOM   2521  H   ASP A 243      39.260  25.260  26.080  1.00  0.00           H  
ATOM   2522  N   VAL A 244      42.590  27.410  26.670  1.00  0.00           N  
ATOM   2523  CA  VAL A 244      43.140  28.470  27.520  1.00  0.00           C  
ATOM   2524  C   VAL A 244      43.640  29.750  26.800  1.00  0.00           C  
ATOM   2525  O   VAL A 244      43.100  30.820  27.170  1.00  0.00           O  
ATOM   2526  CB  VAL A 244      44.080  27.920  28.570  1.00  0.00           C  
ATOM   2527  CG1 VAL A 244      44.780  28.960  29.450  1.00  0.00           C  
ATOM   2528  CG2 VAL A 244      43.150  27.130  29.500  1.00  0.00           C  
ATOM   2529  H   VAL A 244      43.190  26.610  26.620  1.00  0.00           H  
ATOM   2530  N   PRO A 245      44.160  29.610  25.570  1.00  0.00           N  
ATOM   2531  CA  PRO A 245      44.390  30.820  24.740  1.00  0.00           C  
ATOM   2532  C   PRO A 245      43.040  31.500  24.490  1.00  0.00           C  
ATOM   2533  O   PRO A 245      42.980  32.670  24.760  1.00  0.00           O  
ATOM   2534  CB  PRO A 245      45.160  30.370  23.520  1.00  0.00           C  
ATOM   2535  CG  PRO A 245      46.020  29.240  24.090  1.00  0.00           C  
ATOM   2536  CD  PRO A 245      45.080  28.570  25.100  1.00  0.00           C  
ATOM   2537  N   LYS A 246      42.090  30.830  23.760  1.00  0.00           N  
ATOM   2538  CA  LYS A 246      40.790  31.420  23.340  1.00  0.00           C  
ATOM   2539  C   LYS A 246      40.090  32.150  24.480  1.00  0.00           C  
ATOM   2540  O   LYS A 246      39.540  33.210  24.320  1.00  0.00           O  
ATOM   2541  CB  LYS A 246      39.940  30.270  22.770  1.00  0.00           C  
ATOM   2542  CG  LYS A 246      39.060  30.610  21.560  1.00  0.00           C  
ATOM   2543  CD  LYS A 246      39.790  31.190  20.360  1.00  0.00           C  
ATOM   2544  CE  LYS A 246      38.750  31.450  19.260  1.00  0.00           C  
ATOM   2545  NZ  LYS A 246      39.110  32.530  18.350  1.00  0.00           N1+
ATOM   2546  H   LYS A 246      42.280  29.880  23.520  1.00  0.00           H  
ATOM   2547  HZ1 LYS A 246      38.410  32.650  17.650  1.00  0.00           H  
ATOM   2548  HZ2 LYS A 246      39.130  33.380  18.870  1.00  0.00           H  
ATOM   2549  HZ3 LYS A 246      40.010  32.430  17.920  1.00  0.00           H  
ATOM   2550  N   THR A 247      40.050  31.480  25.640  1.00  0.00           N  
ATOM   2551  CA  THR A 247      39.610  32.090  26.910  1.00  0.00           C  
ATOM   2552  C   THR A 247      40.360  33.340  27.370  1.00  0.00           C  
ATOM   2553  O   THR A 247      39.730  34.320  27.620  1.00  0.00           O  
ATOM   2554  CB  THR A 247      39.480  31.100  28.120  1.00  0.00           C  
ATOM   2555  CG2 THR A 247      38.820  31.540  29.470  1.00  0.00           C  
ATOM   2556  OG1 THR A 247      38.830  29.930  27.580  1.00  0.00           O  
ATOM   2557  H   THR A 247      40.260  30.510  25.580  1.00  0.00           H  
ATOM   2558  HG1 THR A 247      39.520  29.290  27.240  1.00  0.00           H  
ATOM   2559  N   ILE A 248      41.700  33.470  27.250  1.00  0.00           N  
ATOM   2560  CA  ILE A 248      42.450  34.620  27.720  1.00  0.00           C  
ATOM   2561  C   ILE A 248      42.260  35.840  26.740  1.00  0.00           C  
ATOM   2562  O   ILE A 248      41.930  36.940  27.160  1.00  0.00           O  
ATOM   2563  CB  ILE A 248      43.890  34.170  28.000  1.00  0.00           C  
ATOM   2564  CG1 ILE A 248      43.910  33.620  29.490  1.00  0.00           C  
ATOM   2565  CG2 ILE A 248      44.900  35.350  27.820  1.00  0.00           C  
ATOM   2566  CD  ILE A 248      45.320  33.000  29.760  1.00  0.00           C  
ATOM   2567  H   ILE A 248      42.240  32.700  26.910  1.00  0.00           H  
ATOM   2568  N   GLN A 249      42.370  35.440  25.470  1.00  0.00           N  
ATOM   2569  CA  GLN A 249      42.210  36.390  24.290  1.00  0.00           C  
ATOM   2570  C   GLN A 249      40.830  37.050  24.220  1.00  0.00           C  
ATOM   2571  O   GLN A 249      40.820  38.260  24.180  1.00  0.00           O  
ATOM   2572  CB  GLN A 249      42.540  35.750  23.000  1.00  0.00           C  
ATOM   2573  CG  GLN A 249      42.690  36.660  21.810  1.00  0.00           C  
ATOM   2574  CD  GLN A 249      42.730  35.710  20.580  1.00  0.00           C  
ATOM   2575  NE2 GLN A 249      43.830  35.140  20.320  1.00  0.00           N  
ATOM   2576  OE1 GLN A 249      41.780  35.530  19.850  1.00  0.00           O  
ATOM   2577  H   GLN A 249      42.600  34.480  25.340  1.00  0.00           H  
ATOM   2578 1HE2 GLN A 249      44.680  35.130  20.840  1.00  0.00           H  
ATOM   2579 2HE2 GLN A 249      43.900  34.810  19.380  1.00  0.00           H  
ATOM   2580  N   MET A 250      39.760  36.270  24.460  1.00  0.00           N  
ATOM   2581  CA  MET A 250      38.420  36.850  24.730  1.00  0.00           C  
ATOM   2582  C   MET A 250      38.250  37.950  25.800  1.00  0.00           C  
ATOM   2583  O   MET A 250      37.260  38.730  25.700  1.00  0.00           O  
ATOM   2584  CB  MET A 250      37.430  35.640  24.810  1.00  0.00           C  
ATOM   2585  CG  MET A 250      35.920  35.990  24.980  1.00  0.00           C  
ATOM   2586  SD  MET A 250      35.110  36.670  23.450  1.00  0.00           S  
ATOM   2587  CE  MET A 250      34.050  37.980  24.010  1.00  0.00           C  
ATOM   2588  H   MET A 250      39.820  35.280  24.590  1.00  0.00           H  
ATOM   2589  N   VAL A 251      38.980  37.820  26.870  1.00  0.00           N  
ATOM   2590  CA  VAL A 251      39.050  38.910  27.920  1.00  0.00           C  
ATOM   2591  C   VAL A 251      40.110  39.950  27.620  1.00  0.00           C  
ATOM   2592  O   VAL A 251      39.930  41.110  27.860  1.00  0.00           O  
ATOM   2593  CB  VAL A 251      39.050  38.310  29.330  1.00  0.00           C  
ATOM   2594  CG1 VAL A 251      37.710  37.570  29.490  1.00  0.00           C  
ATOM   2595  CG2 VAL A 251      40.220  37.390  29.640  1.00  0.00           C  
ATOM   2596  H   VAL A 251      39.320  36.930  27.160  1.00  0.00           H  
ATOM   2597  N   ARG A 252      41.140  39.540  26.860  1.00  0.00           N  
ATOM   2598  CA  ARG A 252      42.220  40.430  26.400  1.00  0.00           C  
ATOM   2599  C   ARG A 252      41.780  41.630  25.470  1.00  0.00           C  
ATOM   2600  O   ARG A 252      42.150  42.730  25.830  1.00  0.00           O  
ATOM   2601  CB  ARG A 252      43.500  39.660  25.970  1.00  0.00           C  
ATOM   2602  CG  ARG A 252      44.720  40.410  25.430  1.00  0.00           C  
ATOM   2603  CD  ARG A 252      46.060  39.650  25.440  1.00  0.00           C  
ATOM   2604  NE  ARG A 252      46.140  39.070  26.770  1.00  0.00           N  
ATOM   2605  CZ  ARG A 252      47.150  38.380  27.320  1.00  0.00           C  
ATOM   2606  NH1 ARG A 252      48.300  38.170  26.710  1.00  0.00           N1+
ATOM   2607  NH2 ARG A 252      47.180  38.230  28.630  1.00  0.00           N  
ATOM   2608  H   ARG A 252      41.430  38.590  26.910  1.00  0.00           H  
ATOM   2609  HE  ARG A 252      45.390  39.360  27.370  1.00  0.00           H  
ATOM   2610 1HH1 ARG A 252      48.610  38.540  25.830  1.00  0.00           H  
ATOM   2611 2HH1 ARG A 252      48.950  37.590  27.200  1.00  0.00           H  
ATOM   2612 1HH2 ARG A 252      46.390  38.400  29.210  1.00  0.00           H  
ATOM   2613 2HH2 ARG A 252      47.940  37.700  29.020  1.00  0.00           H  
ATOM   2614  N   SER A 253      40.700  41.320  24.650  1.00  0.00           N  
ATOM   2615  CA  SER A 253      40.060  42.320  23.820  1.00  0.00           C  
ATOM   2616  C   SER A 253      39.390  43.430  24.630  1.00  0.00           C  
ATOM   2617  O   SER A 253      39.410  44.620  24.320  1.00  0.00           O  
ATOM   2618  CB  SER A 253      39.080  41.640  22.810  1.00  0.00           C  
ATOM   2619  OG  SER A 253      38.010  41.020  23.580  1.00  0.00           O  
ATOM   2620  H   SER A 253      40.490  40.370  24.400  1.00  0.00           H  
ATOM   2621  HG  SER A 253      37.910  40.050  23.340  1.00  0.00           H  
ATOM   2622  N   GLN A 254      38.700  43.050  25.660  1.00  0.00           N  
ATOM   2623  CA  GLN A 254      37.940  43.960  26.570  1.00  0.00           C  
ATOM   2624  C   GLN A 254      38.800  44.930  27.410  1.00  0.00           C  
ATOM   2625  O   GLN A 254      38.420  46.100  27.610  1.00  0.00           O  
ATOM   2626  CB  GLN A 254      37.120  42.990  27.460  1.00  0.00           C  
ATOM   2627  CG  GLN A 254      35.930  42.400  26.760  1.00  0.00           C  
ATOM   2628  CD  GLN A 254      35.110  41.430  27.580  1.00  0.00           C  
ATOM   2629  NE2 GLN A 254      35.310  40.180  27.350  1.00  0.00           N  
ATOM   2630  OE1 GLN A 254      34.140  41.800  28.280  1.00  0.00           O  
ATOM   2631  H   GLN A 254      38.500  42.070  25.680  1.00  0.00           H  
ATOM   2632 1HE2 GLN A 254      36.080  39.830  26.810  1.00  0.00           H  
ATOM   2633 2HE2 GLN A 254      34.590  39.570  27.680  1.00  0.00           H  
ATOM   2634  N   ARG A 255      39.970  44.450  27.790  1.00  0.00           N  
ATOM   2635  CA  ARG A 255      41.050  45.250  28.440  1.00  0.00           C  
ATOM   2636  C   ARG A 255      42.470  44.680  28.460  1.00  0.00           C  
ATOM   2637  O   ARG A 255      42.580  43.450  28.690  1.00  0.00           O  
ATOM   2638  CB  ARG A 255      40.580  45.490  29.900  1.00  0.00           C  
ATOM   2639  CG  ARG A 255      41.550  46.440  30.580  1.00  0.00           C  
ATOM   2640  CD  ARG A 255      40.850  46.930  31.850  1.00  0.00           C  
ATOM   2641  NE  ARG A 255      41.690  47.790  32.720  1.00  0.00           N  
ATOM   2642  CZ  ARG A 255      41.170  48.870  33.370  1.00  0.00           C  
ATOM   2643  NH1 ARG A 255      39.950  49.390  33.230  1.00  0.00           N1+
ATOM   2644  NH2 ARG A 255      41.660  49.040  34.630  1.00  0.00           N  
ATOM   2645  H   ARG A 255      40.310  43.530  27.630  1.00  0.00           H  
ATOM   2646  HE  ARG A 255      42.680  47.860  32.570  1.00  0.00           H  
ATOM   2647 1HH1 ARG A 255      39.280  49.020  32.580  1.00  0.00           H  
ATOM   2648 2HH1 ARG A 255      39.710  50.160  33.820  1.00  0.00           H  
ATOM   2649 1HH2 ARG A 255      42.330  48.440  35.070  1.00  0.00           H  
ATOM   2650 2HH2 ARG A 255      41.310  49.820  35.140  1.00  0.00           H  
ATOM   2651  N   SER A 256      43.410  45.540  28.170  1.00  0.00           N  
ATOM   2652  CA  SER A 256      44.820  45.230  28.040  1.00  0.00           C  
ATOM   2653  C   SER A 256      45.690  45.390  29.330  1.00  0.00           C  
ATOM   2654  O   SER A 256      45.130  45.520  30.460  1.00  0.00           O  
ATOM   2655  CB  SER A 256      45.460  45.990  26.880  1.00  0.00           C  
ATOM   2656  OG  SER A 256      45.390  47.350  27.270  1.00  0.00           O  
ATOM   2657  H   SER A 256      43.180  46.510  28.150  1.00  0.00           H  
ATOM   2658  HG  SER A 256      45.490  47.820  26.390  1.00  0.00           H  
ATOM   2659  N   GLY A 257      46.900  44.920  29.180  1.00  0.00           N  
ATOM   2660  CA  GLY A 257      47.880  44.820  30.280  1.00  0.00           C  
ATOM   2661  C   GLY A 257      47.670  43.630  31.320  1.00  0.00           C  
ATOM   2662  O   GLY A 257      48.640  43.070  31.780  1.00  0.00           O  
ATOM   2663  H   GLY A 257      47.220  44.450  28.350  1.00  0.00           H  
ATOM   2664  N   MET A 258      46.390  43.180  31.420  1.00  0.00           N  
ATOM   2665  CA  MET A 258      46.050  41.940  32.090  1.00  0.00           C  
ATOM   2666  C   MET A 258      46.940  40.710  31.790  1.00  0.00           C  
ATOM   2667  O   MET A 258      47.150  40.310  30.670  1.00  0.00           O  
ATOM   2668  CB  MET A 258      44.610  41.560  31.830  1.00  0.00           C  
ATOM   2669  CG  MET A 258      43.690  42.760  32.060  1.00  0.00           C  
ATOM   2670  SD  MET A 258      43.530  43.300  33.770  1.00  0.00           S  
ATOM   2671  CE  MET A 258      41.820  42.840  33.990  1.00  0.00           C  
ATOM   2672  H   MET A 258      45.620  43.790  31.280  1.00  0.00           H  
ATOM   2673  N   VAL A 259      47.350  40.110  32.920  1.00  0.00           N  
ATOM   2674  CA  VAL A 259      48.340  38.960  33.030  1.00  0.00           C  
ATOM   2675  C   VAL A 259      49.800  39.380  32.600  1.00  0.00           C  
ATOM   2676  O   VAL A 259      50.140  39.480  31.410  1.00  0.00           O  
ATOM   2677  CB  VAL A 259      47.850  37.640  32.260  1.00  0.00           C  
ATOM   2678  CG1 VAL A 259      48.900  36.570  32.300  1.00  0.00           C  
ATOM   2679  CG2 VAL A 259      46.520  37.090  32.750  1.00  0.00           C  
ATOM   2680  H   VAL A 259      47.030  40.540  33.760  1.00  0.00           H  
ATOM   2681  N   GLN A 260      50.580  39.540  33.680  1.00  0.00           N  
ATOM   2682  CA  GLN A 260      51.970  40.020  33.620  1.00  0.00           C  
ATOM   2683  C   GLN A 260      52.950  38.970  33.250  1.00  0.00           C  
ATOM   2684  O   GLN A 260      53.630  39.040  32.240  1.00  0.00           O  
ATOM   2685  CB  GLN A 260      52.460  40.820  34.860  1.00  0.00           C  
ATOM   2686  CG  GLN A 260      51.500  41.830  35.390  1.00  0.00           C  
ATOM   2687  CD  GLN A 260      52.120  42.700  36.500  1.00  0.00           C  
ATOM   2688  NE2 GLN A 260      52.970  43.620  35.980  1.00  0.00           N  
ATOM   2689  OE1 GLN A 260      51.990  42.530  37.700  1.00  0.00           O  
ATOM   2690  H   GLN A 260      50.180  39.190  34.520  1.00  0.00           H  
ATOM   2691 1HE2 GLN A 260      53.150  43.650  34.990  1.00  0.00           H  
ATOM   2692 2HE2 GLN A 260      53.400  44.280  36.580  1.00  0.00           H  
ATOM   2693  N   THR A 261      52.950  37.810  33.970  1.00  0.00           N  
ATOM   2694  CA  THR A 261      54.070  36.800  33.850  1.00  0.00           C  
ATOM   2695  C   THR A 261      53.720  35.390  33.350  1.00  0.00           C  
ATOM   2696  O   THR A 261      52.550  35.060  33.200  1.00  0.00           O  
ATOM   2697  CB  THR A 261      54.860  36.590  35.130  1.00  0.00           C  
ATOM   2698  CG2 THR A 261      55.490  37.930  35.460  1.00  0.00           C  
ATOM   2699  OG1 THR A 261      54.030  36.370  36.250  1.00  0.00           O  
ATOM   2700  H   THR A 261      52.360  37.670  34.760  1.00  0.00           H  
ATOM   2701  HG1 THR A 261      54.600  36.110  37.030  1.00  0.00           H  
ATOM   2702  N   GLU A 262      54.780  34.800  32.750  1.00  0.00           N  
ATOM   2703  CA  GLU A 262      54.900  33.360  32.480  1.00  0.00           C  
ATOM   2704  C   GLU A 262      54.320  32.520  33.660  1.00  0.00           C  
ATOM   2705  O   GLU A 262      53.430  31.640  33.510  1.00  0.00           O  
ATOM   2706  CB  GLU A 262      56.380  32.950  32.380  1.00  0.00           C  
ATOM   2707  CG  GLU A 262      57.070  33.770  31.270  1.00  0.00           C  
ATOM   2708  CD  GLU A 262      58.610  33.670  31.380  1.00  0.00           C  
ATOM   2709  OE1 GLU A 262      59.240  34.420  30.600  1.00  0.00           O  
ATOM   2710  OE2 GLU A 262      59.200  32.860  32.100  1.00  0.00           O1-
ATOM   2711  H   GLU A 262      55.370  35.440  32.250  1.00  0.00           H  
ATOM   2712  N   ALA A 263      54.810  32.840  34.840  1.00  0.00           N  
ATOM   2713  CA  ALA A 263      54.280  32.310  36.090  1.00  0.00           C  
ATOM   2714  C   ALA A 263      52.780  32.340  36.250  1.00  0.00           C  
ATOM   2715  O   ALA A 263      52.190  31.250  36.180  1.00  0.00           O  
ATOM   2716  CB  ALA A 263      55.020  33.080  37.190  1.00  0.00           C  
ATOM   2717  H   ALA A 263      55.640  33.410  34.850  1.00  0.00           H  
ATOM   2718  N   GLN A 264      52.210  33.490  35.980  1.00  0.00           N  
ATOM   2719  CA  GLN A 264      50.770  33.640  36.050  1.00  0.00           C  
ATOM   2720  C   GLN A 264      49.960  32.900  34.950  1.00  0.00           C  
ATOM   2721  O   GLN A 264      48.890  32.440  35.380  1.00  0.00           O  
ATOM   2722  CB  GLN A 264      50.470  35.090  35.930  1.00  0.00           C  
ATOM   2723  CG  GLN A 264      51.050  35.890  37.120  1.00  0.00           C  
ATOM   2724  CD  GLN A 264      50.570  37.310  36.920  1.00  0.00           C  
ATOM   2725  NE2 GLN A 264      49.580  37.640  37.690  1.00  0.00           N  
ATOM   2726  OE1 GLN A 264      51.070  38.130  36.230  1.00  0.00           O  
ATOM   2727  H   GLN A 264      52.730  34.330  36.160  1.00  0.00           H  
ATOM   2728 1HE2 GLN A 264      49.150  36.990  38.300  1.00  0.00           H  
ATOM   2729 2HE2 GLN A 264      49.270  38.580  37.830  1.00  0.00           H  
ATOM   2730  N   TYR A 265      50.490  32.800  33.730  1.00  0.00           N  
ATOM   2731  CA  TYR A 265      49.940  31.950  32.640  1.00  0.00           C  
ATOM   2732  C   TYR A 265      49.900  30.430  33.100  1.00  0.00           C  
ATOM   2733  O   TYR A 265      48.880  29.820  32.840  1.00  0.00           O  
ATOM   2734  CB  TYR A 265      50.720  31.960  31.270  1.00  0.00           C  
ATOM   2735  CG  TYR A 265      49.940  31.350  30.030  1.00  0.00           C  
ATOM   2736  CD1 TYR A 265      48.570  31.440  29.890  1.00  0.00           C  
ATOM   2737  CD2 TYR A 265      50.650  30.470  29.180  1.00  0.00           C  
ATOM   2738  CE1 TYR A 265      47.830  30.680  28.970  1.00  0.00           C  
ATOM   2739  CE2 TYR A 265      49.910  29.650  28.280  1.00  0.00           C  
ATOM   2740  CZ  TYR A 265      48.500  29.770  28.160  1.00  0.00           C  
ATOM   2741  OH  TYR A 265      47.720  28.950  27.420  1.00  0.00           O  
ATOM   2742  H   TYR A 265      51.190  33.460  33.450  1.00  0.00           H  
ATOM   2743  HD1 TYR A 265      48.070  32.140  30.560  1.00  0.00           H  
ATOM   2744  HD2 TYR A 265      51.730  30.620  29.090  1.00  0.00           H  
ATOM   2745  HE1 TYR A 265      46.830  31.080  28.810  1.00  0.00           H  
ATOM   2746  HE2 TYR A 265      50.460  28.860  27.770  1.00  0.00           H  
ATOM   2747  HH  TYR A 265      48.390  28.370  26.950  1.00  0.00           H  
ATOM   2748  N   ARG A 266      50.960  29.970  33.770  1.00  0.00           N  
ATOM   2749  CA  ARG A 266      50.980  28.640  34.480  1.00  0.00           C  
ATOM   2750  C   ARG A 266      50.130  28.540  35.720  1.00  0.00           C  
ATOM   2751  O   ARG A 266      49.520  27.510  36.030  1.00  0.00           O  
ATOM   2752  CB  ARG A 266      52.440  28.310  34.850  1.00  0.00           C  
ATOM   2753  CG  ARG A 266      53.340  28.010  33.600  1.00  0.00           C  
ATOM   2754  CD  ARG A 266      54.700  27.520  34.110  1.00  0.00           C  
ATOM   2755  NE  ARG A 266      55.420  28.560  34.880  1.00  0.00           N  
ATOM   2756  CZ  ARG A 266      56.550  29.150  34.460  1.00  0.00           C  
ATOM   2757  NH1 ARG A 266      57.200  28.750  33.420  1.00  0.00           N1+
ATOM   2758  NH2 ARG A 266      57.010  30.110  35.230  1.00  0.00           N  
ATOM   2759  H   ARG A 266      51.780  30.540  33.860  1.00  0.00           H  
ATOM   2760  HE  ARG A 266      55.080  28.500  35.830  1.00  0.00           H  
ATOM   2761 1HH1 ARG A 266      56.890  28.050  32.770  1.00  0.00           H  
ATOM   2762 2HH1 ARG A 266      58.150  29.070  33.360  1.00  0.00           H  
ATOM   2763 1HH2 ARG A 266      56.650  30.340  36.130  1.00  0.00           H  
ATOM   2764 2HH2 ARG A 266      57.800  30.620  34.890  1.00  0.00           H  
ATOM   2765  N   PHE A 267      50.060  29.600  36.510  1.00  0.00           N  
ATOM   2766  CA  PHE A 267      49.060  29.700  37.600  1.00  0.00           C  
ATOM   2767  C   PHE A 267      47.540  29.600  37.270  1.00  0.00           C  
ATOM   2768  O   PHE A 267      46.830  28.770  37.830  1.00  0.00           O  
ATOM   2769  CB  PHE A 267      49.200  30.910  38.510  1.00  0.00           C  
ATOM   2770  CG  PHE A 267      48.550  30.700  39.880  1.00  0.00           C  
ATOM   2771  CD1 PHE A 267      49.160  29.760  40.720  1.00  0.00           C  
ATOM   2772  CD2 PHE A 267      47.220  31.080  40.130  1.00  0.00           C  
ATOM   2773  CE1 PHE A 267      48.460  29.190  41.760  1.00  0.00           C  
ATOM   2774  CE2 PHE A 267      46.570  30.560  41.220  1.00  0.00           C  
ATOM   2775  CZ  PHE A 267      47.150  29.660  42.070  1.00  0.00           C  
ATOM   2776  H   PHE A 267      50.650  30.390  36.340  1.00  0.00           H  
ATOM   2777  HD1 PHE A 267      50.240  29.630  40.660  1.00  0.00           H  
ATOM   2778  HD2 PHE A 267      46.760  31.830  39.490  1.00  0.00           H  
ATOM   2779  HE1 PHE A 267      49.000  28.590  42.500  1.00  0.00           H  
ATOM   2780  HE2 PHE A 267      45.490  30.660  41.350  1.00  0.00           H  
ATOM   2781  HZ  PHE A 267      46.680  29.310  43.000  1.00  0.00           H  
ATOM   2782  N   ILE A 268      47.220  30.140  36.070  1.00  0.00           N  
ATOM   2783  CA  ILE A 268      45.920  29.890  35.360  1.00  0.00           C  
ATOM   2784  C   ILE A 268      45.680  28.360  35.090  1.00  0.00           C  
ATOM   2785  O   ILE A 268      44.650  27.890  35.560  1.00  0.00           O  
ATOM   2786  CB  ILE A 268      45.810  30.740  34.060  1.00  0.00           C  
ATOM   2787  CG1 ILE A 268      45.600  32.250  34.320  1.00  0.00           C  
ATOM   2788  CG2 ILE A 268      44.690  30.280  33.090  1.00  0.00           C  
ATOM   2789  CD  ILE A 268      45.950  33.230  33.190  1.00  0.00           C  
ATOM   2790  H   ILE A 268      47.710  30.940  35.740  1.00  0.00           H  
ATOM   2791  N   TYR A 269      46.620  27.700  34.470  1.00  0.00           N  
ATOM   2792  CA  TYR A 269      46.400  26.190  34.300  1.00  0.00           C  
ATOM   2793  C   TYR A 269      46.490  25.380  35.570  1.00  0.00           C  
ATOM   2794  O   TYR A 269      45.770  24.390  35.690  1.00  0.00           O  
ATOM   2795  CB  TYR A 269      47.400  25.820  33.230  1.00  0.00           C  
ATOM   2796  CG  TYR A 269      46.800  24.800  32.270  1.00  0.00           C  
ATOM   2797  CD1 TYR A 269      46.330  23.600  32.770  1.00  0.00           C  
ATOM   2798  CD2 TYR A 269      46.550  25.110  30.960  1.00  0.00           C  
ATOM   2799  CE1 TYR A 269      45.580  22.740  31.960  1.00  0.00           C  
ATOM   2800  CE2 TYR A 269      45.780  24.270  30.120  1.00  0.00           C  
ATOM   2801  CZ  TYR A 269      45.330  23.100  30.650  1.00  0.00           C  
ATOM   2802  OH  TYR A 269      44.610  22.140  30.020  1.00  0.00           O  
ATOM   2803  H   TYR A 269      47.450  28.090  34.080  1.00  0.00           H  
ATOM   2804  HD1 TYR A 269      46.820  23.170  33.640  1.00  0.00           H  
ATOM   2805  HD2 TYR A 269      47.010  26.060  30.670  1.00  0.00           H  
ATOM   2806  HE1 TYR A 269      45.050  21.950  32.480  1.00  0.00           H  
ATOM   2807  HE2 TYR A 269      45.670  24.440  29.050  1.00  0.00           H  
ATOM   2808  HH  TYR A 269      44.650  22.380  29.050  1.00  0.00           H  
ATOM   2809  N   MET A 270      47.350  25.760  36.490  1.00  0.00           N  
ATOM   2810  CA  MET A 270      47.420  24.970  37.800  1.00  0.00           C  
ATOM   2811  C   MET A 270      46.130  24.950  38.600  1.00  0.00           C  
ATOM   2812  O   MET A 270      45.880  23.930  39.180  1.00  0.00           O  
ATOM   2813  CB  MET A 270      48.500  25.480  38.770  1.00  0.00           C  
ATOM   2814  CG  MET A 270      49.930  24.900  38.490  1.00  0.00           C  
ATOM   2815  SD  MET A 270      51.310  25.620  39.490  1.00  0.00           S  
ATOM   2816  CE  MET A 270      50.750  25.080  41.110  1.00  0.00           C  
ATOM   2817  H   MET A 270      48.070  26.440  36.350  1.00  0.00           H  
ATOM   2818  N   ALA A 271      45.290  25.990  38.530  1.00  0.00           N  
ATOM   2819  CA  ALA A 271      43.930  26.060  39.150  1.00  0.00           C  
ATOM   2820  C   ALA A 271      42.970  25.050  38.450  1.00  0.00           C  
ATOM   2821  O   ALA A 271      42.530  24.170  39.150  1.00  0.00           O  
ATOM   2822  CB  ALA A 271      43.390  27.470  38.900  1.00  0.00           C  
ATOM   2823  H   ALA A 271      45.550  26.860  38.120  1.00  0.00           H  
ATOM   2824  N   VAL A 272      43.130  24.880  37.140  1.00  0.00           N  
ATOM   2825  CA  VAL A 272      42.340  23.890  36.320  1.00  0.00           C  
ATOM   2826  C   VAL A 272      42.830  22.490  36.650  1.00  0.00           C  
ATOM   2827  O   VAL A 272      41.990  21.660  37.060  1.00  0.00           O  
ATOM   2828  CB  VAL A 272      42.590  24.060  34.860  1.00  0.00           C  
ATOM   2829  CG1 VAL A 272      41.720  23.110  34.030  1.00  0.00           C  
ATOM   2830  CG2 VAL A 272      42.200  25.470  34.480  1.00  0.00           C  
ATOM   2831  H   VAL A 272      43.690  25.460  36.550  1.00  0.00           H  
ATOM   2832  N   GLN A 273      44.150  22.310  36.590  1.00  0.00           N  
ATOM   2833  CA  GLN A 273      44.740  21.020  36.940  1.00  0.00           C  
ATOM   2834  C   GLN A 273      44.520  20.500  38.390  1.00  0.00           C  
ATOM   2835  O   GLN A 273      43.850  19.470  38.640  1.00  0.00           O  
ATOM   2836  CB  GLN A 273      46.220  20.890  36.550  1.00  0.00           C  
ATOM   2837  CG  GLN A 273      46.610  19.440  36.610  1.00  0.00           C  
ATOM   2838  CD  GLN A 273      46.060  18.500  35.580  1.00  0.00           C  
ATOM   2839  NE2 GLN A 273      45.820  17.300  35.960  1.00  0.00           N  
ATOM   2840  OE1 GLN A 273      45.670  18.990  34.550  1.00  0.00           O  
ATOM   2841  H   GLN A 273      44.880  22.930  36.280  1.00  0.00           H  
ATOM   2842 1HE2 GLN A 273      46.130  16.750  36.740  1.00  0.00           H  
ATOM   2843 2HE2 GLN A 273      45.170  16.870  35.340  1.00  0.00           H  
ATOM   2844  N   HIS A 274      44.830  21.390  39.360  1.00  0.00           N  
ATOM   2845  CA  HIS A 274      44.390  21.130  40.750  1.00  0.00           C  
ATOM   2846  C   HIS A 274      42.900  20.880  40.900  1.00  0.00           C  
ATOM   2847  O   HIS A 274      42.590  19.930  41.600  1.00  0.00           O  
ATOM   2848  CB  HIS A 274      44.770  22.310  41.570  1.00  0.00           C  
ATOM   2849  CG  HIS A 274      45.910  21.840  42.430  1.00  0.00           C  
ATOM   2850  CD2 HIS A 274      46.160  22.200  43.700  1.00  0.00           C  
ATOM   2851  ND1 HIS A 274      46.850  20.940  42.060  1.00  0.00           N  
ATOM   2852  CE1 HIS A 274      47.610  20.680  43.140  1.00  0.00           C  
ATOM   2853  NE2 HIS A 274      47.210  21.410  44.130  1.00  0.00           N  
ATOM   2854  H   HIS A 274      45.390  22.200  39.190  1.00  0.00           H  
ATOM   2855  HD2 HIS A 274      45.690  22.980  44.310  1.00  0.00           H  
ATOM   2856  HE1 HIS A 274      48.350  19.900  43.270  1.00  0.00           H  
ATOM   2857  HE2 HIS A 274      47.480  21.390  45.090  1.00  0.00           H  
ATOM   2858  N   TYR A 275      42.020  21.520  40.180  1.00  0.00           N  
ATOM   2859  CA  TYR A 275      40.540  21.310  40.290  1.00  0.00           C  
ATOM   2860  C   TYR A 275      40.090  19.920  39.780  1.00  0.00           C  
ATOM   2861  O   TYR A 275      39.620  19.080  40.570  1.00  0.00           O  
ATOM   2862  CB  TYR A 275      39.810  22.360  39.410  1.00  0.00           C  
ATOM   2863  CG  TYR A 275      38.370  22.510  39.850  1.00  0.00           C  
ATOM   2864  CD1 TYR A 275      38.020  23.150  41.010  1.00  0.00           C  
ATOM   2865  CD2 TYR A 275      37.370  21.870  39.130  1.00  0.00           C  
ATOM   2866  CE1 TYR A 275      36.710  23.110  41.460  1.00  0.00           C  
ATOM   2867  CE2 TYR A 275      36.040  21.820  39.590  1.00  0.00           C  
ATOM   2868  CZ  TYR A 275      35.700  22.530  40.750  1.00  0.00           C  
ATOM   2869  OH  TYR A 275      34.460  22.570  41.280  1.00  0.00           O  
ATOM   2870  H   TYR A 275      42.390  22.300  39.680  1.00  0.00           H  
ATOM   2871  HD1 TYR A 275      38.800  23.710  41.540  1.00  0.00           H  
ATOM   2872  HD2 TYR A 275      37.630  21.430  38.170  1.00  0.00           H  
ATOM   2873  HE1 TYR A 275      36.490  23.600  42.410  1.00  0.00           H  
ATOM   2874  HE2 TYR A 275      35.240  21.570  38.890  1.00  0.00           H  
ATOM   2875  HH  TYR A 275      34.390  23.250  42.000  1.00  0.00           H  
ATOM   2876  N   ILE A 276      40.540  19.620  38.550  1.00  0.00           N  
ATOM   2877  CA  ILE A 276      40.280  18.220  37.960  1.00  0.00           C  
ATOM   2878  C   ILE A 276      40.980  17.050  38.670  1.00  0.00           C  
ATOM   2879  O   ILE A 276      40.250  16.080  38.930  1.00  0.00           O  
ATOM   2880  CB  ILE A 276      40.580  18.320  36.430  1.00  0.00           C  
ATOM   2881  CG1 ILE A 276      39.490  19.050  35.740  1.00  0.00           C  
ATOM   2882  CG2 ILE A 276      40.710  16.870  35.850  1.00  0.00           C  
ATOM   2883  CD  ILE A 276      39.970  19.580  34.400  1.00  0.00           C  
ATOM   2884  H   ILE A 276      40.870  20.340  37.940  1.00  0.00           H  
ATOM   2885  N   GLU A 277      42.120  17.340  39.300  1.00  0.00           N  
ATOM   2886  CA  GLU A 277      42.900  16.370  40.100  1.00  0.00           C  
ATOM   2887  C   GLU A 277      42.120  15.860  41.310  1.00  0.00           C  
ATOM   2888  O   GLU A 277      41.920  14.690  41.570  1.00  0.00           O  
ATOM   2889  CB  GLU A 277      44.320  16.800  40.540  1.00  0.00           C  
ATOM   2890  CG  GLU A 277      45.490  16.280  39.690  1.00  0.00           C  
ATOM   2891  CD  GLU A 277      45.780  14.790  39.900  1.00  0.00           C  
ATOM   2892  OE1 GLU A 277      46.480  14.530  40.850  1.00  0.00           O  
ATOM   2893  OE2 GLU A 277      45.440  13.810  39.150  1.00  0.00           O1-
ATOM   2894  H   GLU A 277      42.410  18.300  39.230  1.00  0.00           H  
ATOM   2895  N   THR A 278      41.650  16.780  42.150  1.00  0.00           N  
ATOM   2896  CA  THR A 278      40.830  16.520  43.310  1.00  0.00           C  
ATOM   2897  C   THR A 278      39.410  15.920  43.010  1.00  0.00           C  
ATOM   2898  O   THR A 278      38.930  15.060  43.710  1.00  0.00           O  
ATOM   2899  CB  THR A 278      40.820  17.620  44.370  1.00  0.00           C  
ATOM   2900  CG2 THR A 278      40.130  17.230  45.650  1.00  0.00           C  
ATOM   2901  OG1 THR A 278      42.170  17.850  44.690  1.00  0.00           O  
ATOM   2902  H   THR A 278      42.190  17.620  42.170  1.00  0.00           H  
ATOM   2903  HG1 THR A 278      42.490  17.100  45.270  1.00  0.00           H  
ATOM   2904  N   LEU A 279      38.890  16.400  41.830  1.00  0.00           N  
ATOM   2905  CA  LEU A 279      37.590  15.880  41.360  1.00  0.00           C  
ATOM   2906  C   LEU A 279      37.500  14.410  40.930  1.00  0.00           C  
ATOM   2907  O   LEU A 279      36.500  13.700  40.890  1.00  0.00           O  
ATOM   2908  CB  LEU A 279      37.100  16.810  40.190  1.00  0.00           C  
ATOM   2909  CG  LEU A 279      35.690  17.150  39.790  1.00  0.00           C  
ATOM   2910  CD1 LEU A 279      34.990  17.850  40.960  1.00  0.00           C  
ATOM   2911  CD2 LEU A 279      35.440  17.860  38.450  1.00  0.00           C  
ATOM   2912  H   LEU A 279      39.210  17.210  41.340  1.00  0.00           H  
ATOM   2913  N   GLN A 280      38.680  14.060  40.380  1.00  0.00           N  
ATOM   2914  CA  GLN A 280      39.030  12.630  40.150  1.00  0.00           C  
ATOM   2915  C   GLN A 280      39.350  11.880  41.470  1.00  0.00           C  
ATOM   2916  O   GLN A 280      39.360  10.630  41.310  1.00  0.00           O  
ATOM   2917  CB  GLN A 280      40.180  12.520  39.160  1.00  0.00           C  
ATOM   2918  CG  GLN A 280      39.540  12.720  37.790  1.00  0.00           C  
ATOM   2919  CD  GLN A 280      40.570  12.580  36.650  1.00  0.00           C  
ATOM   2920  NE2 GLN A 280      40.540  11.540  35.870  1.00  0.00           N  
ATOM   2921  OE1 GLN A 280      41.260  13.600  36.400  1.00  0.00           O  
ATOM   2922  H   GLN A 280      39.350  14.770  40.160  1.00  0.00           H  
ATOM   2923 1HE2 GLN A 280      39.870  10.820  36.020  1.00  0.00           H  
ATOM   2924 2HE2 GLN A 280      41.240  11.390  35.170  1.00  0.00           H  
ATOM   2925  N   ARG A 281      39.870  12.400  42.560  1.00  0.00           N  
ATOM   2926  CA  ARG A 281      40.260  11.610  43.750  1.00  0.00           C  
ATOM   2927  C   ARG A 281      39.010  11.370  44.600  1.00  0.00           C  
ATOM   2928  O   ARG A 281      38.780  10.300  45.100  1.00  0.00           O  
ATOM   2929  CB  ARG A 281      41.290  12.220  44.590  1.00  0.00           C  
ATOM   2930  CG  ARG A 281      42.670  12.170  44.040  1.00  0.00           C  
ATOM   2931  CD  ARG A 281      43.720  12.180  45.170  1.00  0.00           C  
ATOM   2932  NE  ARG A 281      45.110  12.170  44.660  1.00  0.00           N  
ATOM   2933  CZ  ARG A 281      45.920  11.080  44.630  1.00  0.00           C  
ATOM   2934  NH1 ARG A 281      45.510   9.820  44.950  1.00  0.00           N1+
ATOM   2935  NH2 ARG A 281      47.210  11.260  44.560  1.00  0.00           N  
ATOM   2936  H   ARG A 281      39.810  13.380  42.740  1.00  0.00           H  
ATOM   2937  HE  ARG A 281      45.530  13.030  44.350  1.00  0.00           H  
ATOM   2938 1HH1 ARG A 281      44.550   9.680  45.190  1.00  0.00           H  
ATOM   2939 2HH1 ARG A 281      46.190   9.090  44.890  1.00  0.00           H  
ATOM   2940 1HH2 ARG A 281      47.480  12.230  44.560  1.00  0.00           H  
ATOM   2941 2HH2 ARG A 281      47.920  10.560  44.520  1.00  0.00           H  
ATOM   2942  N   ARG A 282      38.240  12.470  44.740  1.00  0.00           N  
ATOM   2943  CA  ARG A 282      36.950  12.550  45.500  1.00  0.00           C  
ATOM   2944  C   ARG A 282      36.020  11.380  45.160  1.00  0.00           C  
ATOM   2945  CB  ARG A 282      36.340  13.910  45.200  1.00  0.00           C  
ATOM   2946  CG  ARG A 282      36.580  14.980  46.250  1.00  0.00           C  
ATOM   2947  CD  ARG A 282      35.720  16.160  45.930  1.00  0.00           C  
ATOM   2948  NE  ARG A 282      34.310  15.950  45.870  1.00  0.00           N  
ATOM   2949  CZ  ARG A 282      33.430  16.940  45.810  1.00  0.00           C  
ATOM   2950  NH1 ARG A 282      33.590  18.300  45.750  1.00  0.00           N1+
ATOM   2951  NH2 ARG A 282      32.210  16.450  45.690  1.00  0.00           N  
ATOM   2952  O1  ARG A 282      35.800  10.450  45.960  1.00  0.00           O  
ATOM   2953  O2  ARG A 282      35.460  11.430  44.090  1.00  0.00           O  
ATOM   2954  H   ARG A 282      38.550  13.310  44.300  1.00  0.00           H  
ATOM   2955  HE  ARG A 282      34.000  15.060  46.200  1.00  0.00           H  
ATOM   2956 1HH1 ARG A 282      34.550  18.580  45.710  1.00  0.00           H  
ATOM   2957 2HH1 ARG A 282      32.960  19.070  45.830  1.00  0.00           H  
ATOM   2958 1HH2 ARG A 282      32.040  15.480  45.820  1.00  0.00           H  
ATOM   2959 2HH2 ARG A 282      31.450  17.090  45.540  1.00  0.00           H  
ATOM   2960  N   GLY B   1      63.320  53.370  47.100  1.00  0.00           N  
ATOM   2961  CA  GLY B   1      62.670  52.710  48.300  1.00  0.00           C  
ATOM   2962  C   GLY B   1      61.310  52.100  47.970  1.00  0.00           C  
ATOM   2963  O   GLY B   1      60.890  51.980  46.840  1.00  0.00           O  
ATOM   2964  H1  GLY B   1      63.210  52.870  46.240  1.00  0.00           H  
ATOM   2965  H2  GLY B   1      62.870  54.260  47.020  1.00  0.00           H  
ATOM   2966  H3  GLY B   1      64.270  53.590  47.300  1.00  0.00           H  
ATOM   2967  N   ARG B   2      60.640  51.620  48.980  1.00  0.00           N  
ATOM   2968  CA  ARG B   2      59.440  50.710  48.800  1.00  0.00           C  
ATOM   2969  C   ARG B   2      58.250  51.420  48.140  1.00  0.00           C  
ATOM   2970  O   ARG B   2      57.590  50.870  47.280  1.00  0.00           O  
ATOM   2971  CB  ARG B   2      59.080  49.990  50.170  1.00  0.00           C  
ATOM   2972  CG  ARG B   2      60.160  49.050  50.570  1.00  0.00           C  
ATOM   2973  CD  ARG B   2      59.760  48.350  51.920  1.00  0.00           C  
ATOM   2974  NE  ARG B   2      60.600  47.270  52.430  1.00  0.00           N  
ATOM   2975  CZ  ARG B   2      60.840  47.190  53.730  1.00  0.00           C  
ATOM   2976  NH1 ARG B   2      60.350  48.030  54.620  1.00  0.00           N1+
ATOM   2977  NH2 ARG B   2      61.930  46.500  54.080  1.00  0.00           N  
ATOM   2978  H   ARG B   2      60.740  51.860  49.940  1.00  0.00           H  
ATOM   2979  HE  ARG B   2      60.860  46.530  51.810  1.00  0.00           H  
ATOM   2980 1HH1 ARG B   2      59.730  48.780  54.400  1.00  0.00           H  
ATOM   2981 2HH1 ARG B   2      60.660  47.980  55.570  1.00  0.00           H  
ATOM   2982 1HH2 ARG B   2      62.470  46.030  53.390  1.00  0.00           H  
ATOM   2983 2HH2 ARG B   2      62.090  46.270  55.040  1.00  0.00           H  
ATOM   2984  N   LYS B   3      57.940  52.600  48.690  1.00  0.00           N  
ATOM   2985  CA  LYS B   3      56.860  53.500  48.150  1.00  0.00           C  
ATOM   2986  C   LYS B   3      57.120  54.190  46.830  1.00  0.00           C  
ATOM   2987  O   LYS B   3      58.220  54.630  46.590  1.00  0.00           O  
ATOM   2988  CB  LYS B   3      56.400  54.640  49.100  1.00  0.00           C  
ATOM   2989  CG  LYS B   3      55.570  54.120  50.180  1.00  0.00           C  
ATOM   2990  CD  LYS B   3      54.890  55.210  51.050  1.00  0.00           C  
ATOM   2991  CE  LYS B   3      55.820  55.910  52.080  1.00  0.00           C  
ATOM   2992  NZ  LYS B   3      55.340  57.280  52.370  1.00  0.00           N1+
ATOM   2993  H   LYS B   3      58.510  52.970  49.420  1.00  0.00           H  
ATOM   2994  HZ1 LYS B   3      55.330  57.800  51.520  1.00  0.00           H  
ATOM   2995  HZ2 LYS B   3      54.490  57.190  52.890  1.00  0.00           H  
ATOM   2996  HZ3 LYS B   3      56.080  57.640  52.940  1.00  0.00           H  
ATOM   2997  N   GLY B   4      55.990  54.410  46.180  1.00  0.00           N  
ATOM   2998  CA  GLY B   4      55.780  55.260  44.990  1.00  0.00           C  
ATOM   2999  C   GLY B   4      56.390  54.910  43.690  1.00  0.00           C  
ATOM   3000  O   GLY B   4      57.000  55.750  43.020  1.00  0.00           O  
ATOM   3001  H   GLY B   4      55.150  54.110  46.640  1.00  0.00           H  
ATOM   3002  N   SER B   5      56.360  53.630  43.410  1.00  0.00           N  
ATOM   3003  CA  SER B   5      57.060  53.140  42.140  1.00  0.00           C  
ATOM   3004  C   SER B   5      55.990  53.380  41.010  1.00  0.00           C  
ATOM   3005  O   SER B   5      54.910  52.780  40.990  1.00  0.00           O  
ATOM   3006  CB  SER B   5      57.460  51.660  42.260  1.00  0.00           C  
ATOM   3007  OG  SER B   5      58.020  51.180  41.010  1.00  0.00           O  
ATOM   3008  H   SER B   5      55.900  52.970  44.000  1.00  0.00           H  
ATOM   3009  HG  SER B   5      58.170  50.190  41.120  1.00  0.00           H  
ATOM   3010  N   GLY B   6      56.480  54.070  39.980  1.00  0.00           N  
ATOM   3011  CA  GLY B   6      55.580  54.300  38.800  1.00  0.00           C  
ATOM   3012  C   GLY B   6      54.950  53.100  38.140  1.00  0.00           C  
ATOM   3013  O   GLY B   6      53.800  53.090  37.830  1.00  0.00           O  
ATOM   3014  H   GLY B   6      57.400  54.480  39.990  1.00  0.00           H  
ATOM   3015  N   ASP B   7      55.890  52.280  37.660  1.00  0.00           N  
ATOM   3016  CA  ASP B   7      55.690  50.970  36.970  1.00  0.00           C  
ATOM   3017  C   ASP B   7      55.080  49.900  37.880  1.00  0.00           C  
ATOM   3018  O   ASP B   7      55.650  49.630  38.880  1.00  0.00           O  
ATOM   3019  CB  ASP B   7      57.060  50.490  36.400  1.00  0.00           C  
ATOM   3020  CG  ASP B   7      57.860  51.560  35.540  1.00  0.00           C  
ATOM   3021  OD1 ASP B   7      59.100  51.520  35.610  1.00  0.00           O  
ATOM   3022  OD2 ASP B   7      57.330  52.450  34.840  1.00  0.00           O1-
ATOM   3023  H   ASP B   7      56.850  52.540  37.700  1.00  0.00           H  
ATOM   3024  N   Y2P B   8      54.200  49.150  37.250  1.00  0.00           N  
ATOM   3025  CA  Y2P B   8      53.610  48.020  37.990  1.00  0.00           C  
ATOM   3026  C   Y2P B   8      54.410  46.680  37.800  1.00  0.00           C  
ATOM   3027  O   Y2P B   8      54.120  45.710  37.100  1.00  0.00           O  
ATOM   3028  CB  Y2P B   8      52.100  47.800  37.750  1.00  0.00           C  
ATOM   3029  CG  Y2P B   8      51.380  46.890  38.770  1.00  0.00           C  
ATOM   3030  CD1 Y2P B   8      50.760  45.720  38.280  1.00  0.00           C  
ATOM   3031  CD2 Y2P B   8      51.280  47.290  40.120  1.00  0.00           C  
ATOM   3032  CE1 Y2P B   8      50.000  45.010  39.190  1.00  0.00           C  
ATOM   3033  CE2 Y2P B   8      50.490  46.490  40.990  1.00  0.00           C  
ATOM   3034  CZ  Y2P B   8      49.830  45.380  40.500  1.00  0.00           C  
ATOM   3035  OH  Y2P B   8      48.930  44.850  41.290  1.00  0.00           O  
ATOM   3036  OI1 Y2P B   8      48.610  42.440  40.880  1.00  0.00           O  
ATOM   3037  OI2 Y2P B   8      47.080  43.330  42.320  1.00  0.00           O  
ATOM   3038  OI3 Y2P B   8      47.030  43.960  39.970  1.00  0.00           O  
ATOM   3039  PT  Y2P B   8      47.880  43.650  41.100  1.00  0.00           P  
ATOM   3040  H   Y2P B   8      53.900  49.390  36.320  1.00  0.00           H  
ATOM   3041  HD1 Y2P B   8      51.110  45.330  37.320  1.00  0.00           H  
ATOM   3042  HD2 Y2P B   8      51.960  47.980  40.610  1.00  0.00           H  
ATOM   3043  HE1 Y2P B   8      49.330  44.230  38.810  1.00  0.00           H  
ATOM   3044  HE2 Y2P B   8      50.540  46.760  42.050  1.00  0.00           H  
ATOM   3045  N   MET B   9      55.580  46.770  38.480  1.00  0.00           N  
ATOM   3046  CA  MET B   9      56.610  45.720  38.660  1.00  0.00           C  
ATOM   3047  C   MET B   9      56.050  44.510  39.480  1.00  0.00           C  
ATOM   3048  O   MET B   9      55.200  44.760  40.330  1.00  0.00           O  
ATOM   3049  CB  MET B   9      57.930  46.320  39.220  1.00  0.00           C  
ATOM   3050  CG  MET B   9      58.620  47.230  38.230  1.00  0.00           C  
ATOM   3051  SD  MET B   9      59.860  48.110  39.260  1.00  0.00           S  
ATOM   3052  CE  MET B   9      60.320  49.470  38.200  1.00  0.00           C  
ATOM   3053  H   MET B   9      55.750  47.630  38.940  1.00  0.00           H  
ATOM   3054  N   PRO B  10      56.260  43.290  39.090  1.00  0.00           N  
ATOM   3055  CA  PRO B  10      56.150  42.200  40.030  1.00  0.00           C  
ATOM   3056  C   PRO B  10      57.290  42.330  41.110  1.00  0.00           C  
ATOM   3057  O   PRO B  10      56.920  42.680  42.200  1.00  0.00           O  
ATOM   3058  CB  PRO B  10      56.370  40.930  39.160  1.00  0.00           C  
ATOM   3059  CG  PRO B  10      55.900  41.310  37.740  1.00  0.00           C  
ATOM   3060  CD  PRO B  10      56.110  42.830  37.690  1.00  0.00           C  
ATOM   3061  N   MET B  11      58.570  42.250  40.760  1.00  0.00           N  
ATOM   3062  CA  MET B  11      59.710  42.300  41.730  1.00  0.00           C  
ATOM   3063  C   MET B  11      60.600  43.530  41.510  1.00  0.00           C  
ATOM   3064  O   MET B  11      60.920  43.970  40.410  1.00  0.00           O  
ATOM   3065  CB  MET B  11      60.680  41.100  41.480  1.00  0.00           C  
ATOM   3066  CG  MET B  11      60.210  39.720  41.940  1.00  0.00           C  
ATOM   3067  SD  MET B  11      58.890  38.890  41.020  1.00  0.00           S  
ATOM   3068  CE  MET B  11      59.280  39.110  39.290  1.00  0.00           C  
ATOM   3069  H   MET B  11      58.950  42.170  39.840  1.00  0.00           H  
ATOM   3070  N   S2P B  12      60.800  44.240  42.650  1.00  0.00           N  
ATOM   3071  CA  S2P B  12      61.480  45.570  42.940  1.00  0.00           C  
ATOM   3072  C   S2P B  12      62.930  45.760  42.410  1.00  0.00           C  
ATOM   3073  O   S2P B  12      63.680  44.770  42.460  1.00  0.00           O  
ATOM   3074  CB  S2P B  12      61.520  45.760  44.430  1.00  0.00           C  
ATOM   3075  OG  S2P B  12      60.340  45.310  45.150  1.00  0.00           O  
ATOM   3076  OE1 S2P B  12      61.540  43.340  46.170  1.00  0.00           O  
ATOM   3077  OE2 S2P B  12      59.220  43.640  46.490  1.00  0.00           O  
ATOM   3078  OE3 S2P B  12      60.820  44.990  47.630  1.00  0.00           O  
ATOM   3079  PD  S2P B  12      60.480  44.300  46.380  1.00  0.00           P  
ATOM   3080  H   S2P B  12      60.400  43.940  43.520  1.00  0.00           H  
ATOM   3081  N   PRO B  13      63.230  46.950  42.010  1.00  0.00           N  
ATOM   3082  CA  PRO B  13      64.590  47.250  41.460  1.00  0.00           C  
ATOM   3083  C   PRO B  13      65.710  47.300  42.510  1.00  0.00           C  
ATOM   3084  O   PRO B  13      65.770  48.290  43.220  1.00  0.00           O  
ATOM   3085  CB  PRO B  13      64.370  48.570  40.690  1.00  0.00           C  
ATOM   3086  CG  PRO B  13      63.260  49.320  41.420  1.00  0.00           C  
ATOM   3087  CD  PRO B  13      62.360  48.140  41.840  1.00  0.00           C  
ATOM   3088  N   LYS B  14      66.300  46.100  42.780  1.00  0.00           N  
ATOM   3089  CA  LYS B  14      67.370  45.970  43.790  1.00  0.00           C  
ATOM   3090  C   LYS B  14      67.120  46.240  45.300  1.00  0.00           C  
ATOM   3091  O   LYS B  14      67.740  47.110  45.990  1.00  0.00           O  
ATOM   3092  CB  LYS B  14      68.690  46.720  43.380  1.00  0.00           C  
ATOM   3093  CG  LYS B  14      69.280  46.220  42.060  1.00  0.00           C  
ATOM   3094  CD  LYS B  14      69.440  44.660  41.970  1.00  0.00           C  
ATOM   3095  CE  LYS B  14      69.990  44.170  40.650  1.00  0.00           C  
ATOM   3096  NZ  LYS B  14      71.450  44.160  40.630  1.00  0.00           N1+
ATOM   3097  H   LYS B  14      66.140  45.240  42.300  1.00  0.00           H  
ATOM   3098  HZ1 LYS B  14      71.810  43.780  41.480  1.00  0.00           H  
ATOM   3099  HZ2 LYS B  14      71.740  43.650  39.830  1.00  0.00           H  
ATOM   3100  HZ3 LYS B  14      71.680  45.130  40.590  1.00  0.00           H  
ATOM   3101  N   SER B  15      66.170  45.590  45.900  1.00  0.00           N  
ATOM   3102  CA  SER B  15      65.840  45.640  47.330  1.00  0.00           C  
ATOM   3103  C   SER B  15      66.900  45.190  48.370  1.00  0.00           C  
ATOM   3104  CB  SER B  15      64.490  44.940  47.560  1.00  0.00           C  
ATOM   3105  OG  SER B  15      63.450  45.570  46.780  1.00  0.00           O  
ATOM   3106  O1  SER B  15      67.100  43.980  48.470  1.00  0.00           O  
ATOM   3107  O2  SER B  15      67.260  46.030  49.190  1.00  0.00           O  
ATOM   3108  H   SER B  15      65.710  44.870  45.380  1.00  0.00           H  
ATOM   3109  HG  SER B  15      62.620  45.020  46.850  1.00  0.00           H  
ENDMDL
MODEL        2
ATOM      1  N   SER A   4      58.253  22.304  26.352  1.00  0.00           N  
ATOM      2  CA  SER A   4      57.843  23.695  26.118  1.00  0.00           C  
ATOM      3  C   SER A   4      57.982  24.589  27.314  1.00  0.00           C  
ATOM      4  O   SER A   4      57.372  24.326  28.349  1.00  0.00           O  
ATOM      5  CB  SER A   4      56.388  23.745  25.710  1.00  0.00           C  
ATOM      6  OG  SER A   4      55.979  25.014  25.177  1.00  0.00           O  
ATOM      7  HG  SER A   4      55.002  25.236  25.228  1.00  0.00           H  
ATOM      8  H1  SER A   4      59.167  22.254  26.756  1.00  0.00           H  
ATOM      9  H2  SER A   4      57.674  21.937  27.083  1.00  0.00           H  
ATOM     10  H3  SER A   4      58.130  21.710  25.560  1.00  0.00           H  
ATOM     11  N   GLY A   5      58.942  25.550  27.237  1.00  0.00           N  
ATOM     12  CA  GLY A   5      59.117  26.597  28.249  1.00  0.00           C  
ATOM     13  C   GLY A   5      57.926  27.551  28.374  1.00  0.00           C  
ATOM     14  O   GLY A   5      57.455  28.152  27.402  1.00  0.00           O  
ATOM     15  H   GLY A   5      59.426  25.726  26.374  1.00  0.00           H  
ATOM     16  N   PHE A   6      57.457  27.675  29.631  1.00  0.00           N  
ATOM     17  CA  PHE A   6      56.317  28.497  30.078  1.00  0.00           C  
ATOM     18  C   PHE A   6      56.526  29.978  29.696  1.00  0.00           C  
ATOM     19  O   PHE A   6      55.636  30.749  29.283  1.00  0.00           O  
ATOM     20  CB  PHE A   6      55.989  28.448  31.537  1.00  0.00           C  
ATOM     21  CG  PHE A   6      54.997  27.430  31.964  1.00  0.00           C  
ATOM     22  CD1 PHE A   6      53.654  27.752  32.043  1.00  0.00           C  
ATOM     23  CD2 PHE A   6      55.375  26.091  32.174  1.00  0.00           C  
ATOM     24  CE1 PHE A   6      52.715  26.784  32.350  1.00  0.00           C  
ATOM     25  CE2 PHE A   6      54.407  25.114  32.496  1.00  0.00           C  
ATOM     26  CZ  PHE A   6      53.098  25.463  32.641  1.00  0.00           C  
ATOM     27  H   PHE A   6      57.784  26.989  30.280  1.00  0.00           H  
ATOM     28  HD1 PHE A   6      53.484  28.819  32.212  1.00  0.00           H  
ATOM     29  HD2 PHE A   6      56.392  25.695  32.171  1.00  0.00           H  
ATOM     30  HE1 PHE A   6      51.672  27.100  32.405  1.00  0.00           H  
ATOM     31  HE2 PHE A   6      54.775  24.125  32.782  1.00  0.00           H  
ATOM     32  HZ  PHE A   6      52.398  24.749  33.077  1.00  0.00           H  
ATOM     33  N   TRP A   7      57.817  30.368  29.692  1.00  0.00           N  
ATOM     34  CA  TRP A   7      58.258  31.659  29.181  1.00  0.00           C  
ATOM     35  C   TRP A   7      58.006  31.961  27.702  1.00  0.00           C  
ATOM     36  O   TRP A   7      57.394  32.945  27.368  1.00  0.00           O  
ATOM     37  CB  TRP A   7      59.631  31.771  29.712  1.00  0.00           C  
ATOM     38  CG  TRP A   7      60.251  33.138  29.384  1.00  0.00           C  
ATOM     39  CD1 TRP A   7      61.141  33.274  28.417  1.00  0.00           C  
ATOM     40  CD2 TRP A   7      60.259  34.259  30.185  1.00  0.00           C  
ATOM     41  CE2 TRP A   7      61.175  35.116  29.553  1.00  0.00           C  
ATOM     42  CE3 TRP A   7      59.472  34.614  31.304  1.00  0.00           C  
ATOM     43  NE1 TRP A   7      61.724  34.511  28.539  1.00  0.00           N  
ATOM     44  CZ2 TRP A   7      61.366  36.393  30.143  1.00  0.00           C  
ATOM     45  CZ3 TRP A   7      59.743  35.847  31.899  1.00  0.00           C  
ATOM     46  CH2 TRP A   7      60.667  36.753  31.297  1.00  0.00           C  
ATOM     47  H   TRP A   7      58.441  29.986  30.380  1.00  0.00           H  
ATOM     48  HD1 TRP A   7      61.571  32.442  27.873  1.00  0.00           H  
ATOM     49  HE1 TRP A   7      62.545  34.799  28.046  1.00  0.00           H  
ATOM     50  HE3 TRP A   7      58.862  33.893  31.845  1.00  0.00           H  
ATOM     51  HZ2 TRP A   7      62.279  36.864  29.773  1.00  0.00           H  
ATOM     52  HZ3 TRP A   7      59.514  36.043  32.943  1.00  0.00           H  
ATOM     53  HH2 TRP A   7      61.002  37.674  31.768  1.00  0.00           H  
ATOM     54  N   GLU A   8      58.300  30.955  26.851  1.00  0.00           N  
ATOM     55  CA  GLU A   8      58.085  31.063  25.409  1.00  0.00           C  
ATOM     56  C   GLU A   8      56.629  31.173  25.034  1.00  0.00           C  
ATOM     57  O   GLU A   8      56.221  31.939  24.137  1.00  0.00           O  
ATOM     58  CB  GLU A   8      58.840  29.896  24.786  1.00  0.00           C  
ATOM     59  CG  GLU A   8      60.309  30.092  24.530  1.00  0.00           C  
ATOM     60  CD  GLU A   8      61.182  28.855  24.411  1.00  0.00           C  
ATOM     61  OE1 GLU A   8      61.903  28.492  25.296  1.00  0.00           O  
ATOM     62  OE2 GLU A   8      61.292  28.235  23.333  1.00  0.00           O1-
ATOM     63  H   GLU A   8      58.912  30.213  27.122  1.00  0.00           H  
ATOM     64  N   GLU A   9      55.899  30.275  25.692  1.00  0.00           N  
ATOM     65  CA  GLU A   9      54.424  30.358  25.613  1.00  0.00           C  
ATOM     66  C   GLU A   9      53.775  31.693  26.101  1.00  0.00           C  
ATOM     67  O   GLU A   9      53.155  32.300  25.258  1.00  0.00           O  
ATOM     68  CB  GLU A   9      53.737  29.186  26.305  1.00  0.00           C  
ATOM     69  CG  GLU A   9      54.292  27.887  25.743  1.00  0.00           C  
ATOM     70  CD  GLU A   9      53.629  26.674  26.408  1.00  0.00           C  
ATOM     71  OE1 GLU A   9      53.405  25.704  25.662  1.00  0.00           O  
ATOM     72  OE2 GLU A   9      52.887  26.871  27.371  1.00  0.00           O1-
ATOM     73  H   GLU A   9      56.233  29.443  26.141  1.00  0.00           H  
ATOM     74  N   PHE A  10      54.210  32.121  27.259  1.00  0.00           N  
ATOM     75  CA  PHE A  10      53.765  33.424  27.811  1.00  0.00           C  
ATOM     76  C   PHE A  10      54.280  34.541  26.864  1.00  0.00           C  
ATOM     77  O   PHE A  10      53.457  35.444  26.616  1.00  0.00           O  
ATOM     78  CB  PHE A  10      54.260  33.611  29.203  1.00  0.00           C  
ATOM     79  CG  PHE A  10      53.672  34.941  29.802  1.00  0.00           C  
ATOM     80  CD1 PHE A  10      52.285  35.162  30.007  1.00  0.00           C  
ATOM     81  CD2 PHE A  10      54.531  35.900  30.404  1.00  0.00           C  
ATOM     82  CE1 PHE A  10      51.723  36.298  30.687  1.00  0.00           C  
ATOM     83  CE2 PHE A  10      54.097  36.977  31.140  1.00  0.00           C  
ATOM     84  CZ  PHE A  10      52.677  37.214  31.209  1.00  0.00           C  
ATOM     85  H   PHE A  10      54.678  31.498  27.885  1.00  0.00           H  
ATOM     86  HD1 PHE A  10      51.648  34.300  29.817  1.00  0.00           H  
ATOM     87  HD2 PHE A  10      55.613  35.811  30.390  1.00  0.00           H  
ATOM     88  HE1 PHE A  10      50.677  36.584  30.732  1.00  0.00           H  
ATOM     89  HE2 PHE A  10      54.810  37.731  31.496  1.00  0.00           H  
ATOM     90  HZ  PHE A  10      52.325  38.242  31.339  1.00  0.00           H  
ATOM     91  N   GLU A  11      55.463  34.631  26.289  1.00  0.00           N  
ATOM     92  CA  GLU A  11      55.755  35.632  25.317  1.00  0.00           C  
ATOM     93  C   GLU A  11      54.857  35.612  24.074  1.00  0.00           C  
ATOM     94  O   GLU A  11      54.323  36.672  23.749  1.00  0.00           O  
ATOM     95  CB  GLU A  11      57.221  35.402  24.883  1.00  0.00           C  
ATOM     96  CG  GLU A  11      57.736  36.410  23.902  1.00  0.00           C  
ATOM     97  CD  GLU A  11      59.134  36.077  23.345  1.00  0.00           C  
ATOM     98  OE1 GLU A  11      59.777  37.072  23.021  1.00  0.00           O  
ATOM     99  OE2 GLU A  11      59.663  34.967  23.313  1.00  0.00           O1-
ATOM    100  H   GLU A  11      56.280  34.225  26.698  1.00  0.00           H  
ATOM    101  N   THR A  12      54.428  34.414  23.661  1.00  0.00           N  
ATOM    102  CA  THR A  12      53.474  34.265  22.536  1.00  0.00           C  
ATOM    103  C   THR A  12      51.939  34.489  22.930  1.00  0.00           C  
ATOM    104  O   THR A  12      51.204  34.932  22.061  1.00  0.00           O  
ATOM    105  CB  THR A  12      53.711  32.978  21.787  1.00  0.00           C  
ATOM    106  CG2 THR A  12      52.713  32.600  20.702  1.00  0.00           C  
ATOM    107  OG1 THR A  12      55.081  32.968  21.206  1.00  0.00           O  
ATOM    108  H   THR A  12      54.865  33.590  24.001  1.00  0.00           H  
ATOM    109  HG1 THR A  12      55.324  33.683  20.548  1.00  0.00           H  
ATOM    110  N   LEU A  13      51.571  34.337  24.200  1.00  0.00           N  
ATOM    111  CA  LEU A  13      50.328  35.033  24.732  1.00  0.00           C  
ATOM    112  C   LEU A  13      50.455  36.563  24.560  1.00  0.00           C  
ATOM    113  O   LEU A  13      49.812  37.171  23.700  1.00  0.00           O  
ATOM    114  CB  LEU A  13      50.189  34.772  26.232  1.00  0.00           C  
ATOM    115  CG  LEU A  13      49.185  33.577  26.522  1.00  0.00           C  
ATOM    116  CD1 LEU A  13      49.855  32.310  26.083  1.00  0.00           C  
ATOM    117  CD2 LEU A  13      48.947  33.503  27.985  1.00  0.00           C  
ATOM    118  H   LEU A  13      51.873  33.516  24.697  1.00  0.00           H  
ATOM    119  N   GLN A  14      51.465  37.193  25.184  1.00  0.00           N  
ATOM    120  CA  GLN A  14      51.671  38.638  25.025  1.00  0.00           C  
ATOM    121  C   GLN A  14      51.781  39.219  23.613  1.00  0.00           C  
ATOM    122  O   GLN A  14      51.453  40.366  23.336  1.00  0.00           O  
ATOM    123  CB  GLN A  14      52.812  39.195  25.887  1.00  0.00           C  
ATOM    124  CG  GLN A  14      52.544  38.991  27.392  1.00  0.00           C  
ATOM    125  CD  GLN A  14      53.447  39.880  28.309  1.00  0.00           C  
ATOM    126  NE2 GLN A  14      54.077  39.329  29.305  1.00  0.00           N  
ATOM    127  OE1 GLN A  14      53.623  41.045  28.227  1.00  0.00           O  
ATOM    128  H   GLN A  14      52.203  36.768  25.728  1.00  0.00           H  
ATOM    129 1HE2 GLN A  14      53.919  38.351  29.492  1.00  0.00           H  
ATOM    130 2HE2 GLN A  14      54.680  39.852  29.906  1.00  0.00           H  
ATOM    131  N   GLN A  15      52.568  38.566  22.799  1.00  0.00           N  
ATOM    132  CA  GLN A  15      52.803  38.859  21.374  1.00  0.00           C  
ATOM    133  C   GLN A  15      51.581  38.829  20.474  1.00  0.00           C  
ATOM    134  O   GLN A  15      51.455  39.572  19.516  1.00  0.00           O  
ATOM    135  CB  GLN A  15      53.927  38.001  20.797  1.00  0.00           C  
ATOM    136  CG  GLN A  15      55.331  38.650  21.006  1.00  0.00           C  
ATOM    137  CD  GLN A  15      56.351  38.026  20.069  1.00  0.00           C  
ATOM    138  NE2 GLN A  15      57.538  37.842  20.440  1.00  0.00           N  
ATOM    139  OE1 GLN A  15      56.067  37.630  18.947  1.00  0.00           O  
ATOM    140  H   GLN A  15      53.108  37.796  23.132  1.00  0.00           H  
ATOM    141 1HE2 GLN A  15      57.840  38.052  21.379  1.00  0.00           H  
ATOM    142 2HE2 GLN A  15      58.240  37.650  19.759  1.00  0.00           H  
ATOM    143  N   GLN A  16      50.654  37.892  20.729  1.00  0.00           N  
ATOM    144  CA  GLN A  16      49.382  37.861  19.949  1.00  0.00           C  
ATOM    145  C   GLN A  16      48.414  38.912  20.495  1.00  0.00           C  
ATOM    146  O   GLN A  16      47.483  38.613  21.281  1.00  0.00           O  
ATOM    147  CB  GLN A  16      48.700  36.496  19.931  1.00  0.00           C  
ATOM    148  CG  GLN A  16      49.391  35.520  19.021  1.00  0.00           C  
ATOM    149  CD  GLN A  16      48.771  34.165  19.288  1.00  0.00           C  
ATOM    150  NE2 GLN A  16      49.212  33.543  20.325  1.00  0.00           N  
ATOM    151  OE1 GLN A  16      47.831  33.580  18.693  1.00  0.00           O  
ATOM    152  H   GLN A  16      50.751  37.129  21.365  1.00  0.00           H  
ATOM    153 1HE2 GLN A  16      49.884  33.931  20.951  1.00  0.00           H  
ATOM    154 2HE2 GLN A  16      49.007  32.560  20.419  1.00  0.00           H  
ATOM    155  N   GLU A  17      48.646  40.171  20.131  1.00  0.00           N  
ATOM    156  CA  GLU A  17      47.784  41.294  20.396  1.00  0.00           C  
ATOM    157  C   GLU A  17      47.242  41.967  19.125  1.00  0.00           C  
ATOM    158  O   GLU A  17      47.908  42.542  18.314  1.00  0.00           O  
ATOM    159  CB  GLU A  17      48.527  42.303  21.244  1.00  0.00           C  
ATOM    160  CG  GLU A  17      48.281  41.899  22.697  1.00  0.00           C  
ATOM    161  CD  GLU A  17      48.764  43.082  23.577  1.00  0.00           C  
ATOM    162  OE1 GLU A  17      49.960  43.343  23.759  1.00  0.00           O  
ATOM    163  OE2 GLU A  17      47.872  43.656  24.225  1.00  0.00           O1-
ATOM    164  H   GLU A  17      49.455  40.331  19.555  1.00  0.00           H  
ATOM    165  N   CYS A  18      45.915  42.188  19.207  1.00  0.00           N  
ATOM    166  CA  CYS A  18      45.055  42.723  18.130  1.00  0.00           C  
ATOM    167  C   CYS A  18      45.292  44.239  17.897  1.00  0.00           C  
ATOM    168  O   CYS A  18      45.903  44.835  18.744  1.00  0.00           O  
ATOM    169  CB  CYS A  18      43.618  42.359  18.222  1.00  0.00           C  
ATOM    170  SG  CYS A  18      43.579  40.550  18.114  1.00  0.00           S  
ATOM    171  H   CYS A  18      45.505  42.117  20.112  1.00  0.00           H  
ATOM    172  HG  CYS A  18      43.896  40.390  19.404  1.00  0.00           H  
ATOM    173  N   LYS A  19      45.002  44.806  16.698  1.00  0.00           N  
ATOM    174  CA  LYS A  19      45.133  46.258  16.451  1.00  0.00           C  
ATOM    175  C   LYS A  19      44.484  47.056  17.592  1.00  0.00           C  
ATOM    176  O   LYS A  19      43.602  46.604  18.354  1.00  0.00           O  
ATOM    177  CB  LYS A  19      44.572  46.594  15.059  1.00  0.00           C  
ATOM    178  CG  LYS A  19      45.378  45.977  13.948  1.00  0.00           C  
ATOM    179  CD  LYS A  19      44.830  46.562  12.613  1.00  0.00           C  
ATOM    180  CE  LYS A  19      43.419  46.145  12.352  1.00  0.00           C  
ATOM    181  NZ  LYS A  19      43.164  46.556  10.939  1.00  0.00           N1+
ATOM    182  H   LYS A  19      44.539  44.349  15.951  1.00  0.00           H  
ATOM    183  HZ1 LYS A  19      43.695  47.374  10.720  1.00  0.00           H  
ATOM    184  HZ2 LYS A  19      43.409  45.775  10.369  1.00  0.00           H  
ATOM    185  HZ3 LYS A  19      42.202  46.646  10.657  1.00  0.00           H  
ATOM    186  N   LEU A  20      44.853  48.347  17.642  1.00  0.00           N  
ATOM    187  CA  LEU A  20      44.246  49.357  18.620  1.00  0.00           C  
ATOM    188  C   LEU A  20      42.871  49.817  18.089  1.00  0.00           C  
ATOM    189  O   LEU A  20      42.637  50.975  17.938  1.00  0.00           O  
ATOM    190  CB  LEU A  20      45.161  50.470  18.983  1.00  0.00           C  
ATOM    191  CG  LEU A  20      46.419  49.841  19.702  1.00  0.00           C  
ATOM    192  CD1 LEU A  20      47.626  50.790  19.976  1.00  0.00           C  
ATOM    193  CD2 LEU A  20      46.044  49.178  21.016  1.00  0.00           C  
ATOM    194  H   LEU A  20      45.318  48.801  16.884  1.00  0.00           H  
ATOM    195  N   LEU A  21      41.986  48.818  17.918  1.00  0.00           N  
ATOM    196  CA  LEU A  21      40.606  49.045  17.482  1.00  0.00           C  
ATOM    197  C   LEU A  21      39.771  49.898  18.423  1.00  0.00           C  
ATOM    198  O   LEU A  21      39.098  50.847  18.039  1.00  0.00           O  
ATOM    199  CB  LEU A  21      39.806  47.806  17.114  1.00  0.00           C  
ATOM    200  CG  LEU A  21      40.472  46.985  16.020  1.00  0.00           C  
ATOM    201  CD1 LEU A  21      39.667  45.691  15.865  1.00  0.00           C  
ATOM    202  CD2 LEU A  21      40.320  47.729  14.691  1.00  0.00           C  
ATOM    203  H   LEU A  21      42.271  47.868  18.016  1.00  0.00           H  
ATOM    204  N   TYR A  22      39.837  49.473  19.637  1.00  0.00           N  
ATOM    205  CA  TYR A  22      39.075  50.230  20.674  1.00  0.00           C  
ATOM    206  C   TYR A  22      39.780  51.334  21.451  1.00  0.00           C  
ATOM    207  O   TYR A  22      40.980  51.390  21.767  1.00  0.00           O  
ATOM    208  CB  TYR A  22      38.440  49.317  21.691  1.00  0.00           C  
ATOM    209  CG  TYR A  22      37.289  48.463  21.135  1.00  0.00           C  
ATOM    210  CD1 TYR A  22      36.193  49.118  20.571  1.00  0.00           C  
ATOM    211  CD2 TYR A  22      37.431  47.116  21.001  1.00  0.00           C  
ATOM    212  CE1 TYR A  22      35.307  48.346  19.768  1.00  0.00           C  
ATOM    213  CE2 TYR A  22      36.491  46.413  20.331  1.00  0.00           C  
ATOM    214  CZ  TYR A  22      35.478  46.957  19.637  1.00  0.00           C  
ATOM    215  OH  TYR A  22      34.872  46.346  18.596  1.00  0.00           O  
ATOM    216  H   TYR A  22      40.348  48.647  19.882  1.00  0.00           H  
ATOM    217  HD1 TYR A  22      35.839  50.090  20.933  1.00  0.00           H  
ATOM    218  HD2 TYR A  22      38.269  46.617  21.494  1.00  0.00           H  
ATOM    219  HE1 TYR A  22      34.492  48.766  19.196  1.00  0.00           H  
ATOM    220  HE2 TYR A  22      36.511  45.354  20.565  1.00  0.00           H  
ATOM    221  HH  TYR A  22      35.245  45.426  18.497  1.00  0.00           H  
ATOM    222  N   SER A  23      39.022  52.465  21.555  1.00  0.00           N  
ATOM    223  CA  SER A  23      39.494  53.718  22.074  1.00  0.00           C  
ATOM    224  C   SER A  23      39.865  53.750  23.554  1.00  0.00           C  
ATOM    225  O   SER A  23      39.082  53.182  24.335  1.00  0.00           O  
ATOM    226  CB  SER A  23      38.583  54.896  21.831  1.00  0.00           C  
ATOM    227  OG  SER A  23      39.258  56.109  21.906  1.00  0.00           O  
ATOM    228  H   SER A  23      38.030  52.369  21.557  1.00  0.00           H  
ATOM    229  HG  SER A  23      38.788  56.679  22.579  1.00  0.00           H  
ATOM    230  N   ARG A  24      40.790  54.632  23.927  1.00  0.00           N  
ATOM    231  CA  ARG A  24      41.163  54.675  25.356  1.00  0.00           C  
ATOM    232  C   ARG A  24      41.717  56.036  25.793  1.00  0.00           C  
ATOM    233  O   ARG A  24      41.910  56.165  26.993  1.00  0.00           O  
ATOM    234  CB  ARG A  24      42.138  53.512  25.670  1.00  0.00           C  
ATOM    235  CG  ARG A  24      43.346  53.638  24.777  1.00  0.00           C  
ATOM    236  CD  ARG A  24      43.992  52.287  24.502  1.00  0.00           C  
ATOM    237  NE  ARG A  24      45.344  52.347  23.977  1.00  0.00           N  
ATOM    238  CZ  ARG A  24      46.364  51.417  24.077  1.00  0.00           C  
ATOM    239  NH1 ARG A  24      46.241  50.234  24.738  1.00  0.00           N1+
ATOM    240  NH2 ARG A  24      47.539  51.798  23.494  1.00  0.00           N  
ATOM    241  H   ARG A  24      41.142  55.339  23.310  1.00  0.00           H  
ATOM    242  HE  ARG A  24      45.583  53.130  23.393  1.00  0.00           H  
ATOM    243 1HH1 ARG A  24      45.382  49.784  25.008  1.00  0.00           H  
ATOM    244 2HH1 ARG A  24      47.056  49.722  25.001  1.00  0.00           H  
ATOM    245 1HH2 ARG A  24      47.714  52.671  23.036  1.00  0.00           H  
ATOM    246 2HH2 ARG A  24      48.421  51.336  23.604  1.00  0.00           H  
ATOM    247  N   LYS A  25      41.403  57.026  24.959  1.00  0.00           N  
ATOM    248  CA  LYS A  25      42.062  58.354  24.918  1.00  0.00           C  
ATOM    249  C   LYS A  25      41.703  59.315  26.094  1.00  0.00           C  
ATOM    250  O   LYS A  25      42.524  60.164  26.404  1.00  0.00           O  
ATOM    251  CB  LYS A  25      41.653  59.089  23.686  1.00  0.00           C  
ATOM    252  CG  LYS A  25      41.997  58.493  22.323  1.00  0.00           C  
ATOM    253  CD  LYS A  25      41.073  58.844  21.169  1.00  0.00           C  
ATOM    254  CE  LYS A  25      41.662  58.222  19.923  1.00  0.00           C  
ATOM    255  NZ  LYS A  25      41.253  56.835  19.795  1.00  0.00           N1+
ATOM    256  H   LYS A  25      40.691  56.852  24.277  1.00  0.00           H  
ATOM    257  HZ1 LYS A  25      41.544  56.440  18.926  1.00  0.00           H  
ATOM    258  HZ2 LYS A  25      41.655  56.283  20.537  1.00  0.00           H  
ATOM    259  HZ3 LYS A  25      40.252  56.799  19.841  1.00  0.00           H  
ATOM    260  N   GLU A  26      40.471  59.228  26.677  1.00  0.00           N  
ATOM    261  CA  GLU A  26      40.021  60.239  27.678  1.00  0.00           C  
ATOM    262  C   GLU A  26      40.835  60.142  28.942  1.00  0.00           C  
ATOM    263  O   GLU A  26      41.350  61.143  29.434  1.00  0.00           O  
ATOM    264  CB  GLU A  26      38.524  59.960  28.089  1.00  0.00           C  
ATOM    265  CG  GLU A  26      37.862  61.313  28.326  1.00  0.00           C  
ATOM    266  CD  GLU A  26      36.547  61.095  29.103  1.00  0.00           C  
ATOM    267  OE1 GLU A  26      36.541  61.374  30.343  1.00  0.00           O  
ATOM    268  OE2 GLU A  26      35.594  60.572  28.482  1.00  0.00           O1-
ATOM    269  H   GLU A  26      39.705  58.625  26.438  1.00  0.00           H  
ATOM    270  N   GLY A  27      41.089  58.887  29.289  1.00  0.00           N  
ATOM    271  CA  GLY A  27      41.969  58.361  30.364  1.00  0.00           C  
ATOM    272  C   GLY A  27      43.375  58.956  30.326  1.00  0.00           C  
ATOM    273  O   GLY A  27      44.019  58.934  31.359  1.00  0.00           O  
ATOM    274  H   GLY A  27      40.660  58.111  28.820  1.00  0.00           H  
ATOM    275  N   GLN A  28      43.928  59.423  29.257  1.00  0.00           N  
ATOM    276  CA  GLN A  28      45.326  59.991  29.119  1.00  0.00           C  
ATOM    277  C   GLN A  28      45.552  61.545  29.377  1.00  0.00           C  
ATOM    278  O   GLN A  28      46.564  62.160  29.004  1.00  0.00           O  
ATOM    279  CB  GLN A  28      45.749  59.685  27.660  1.00  0.00           C  
ATOM    280  CG  GLN A  28      45.999  58.185  27.379  1.00  0.00           C  
ATOM    281  CD  GLN A  28      46.456  57.854  26.005  1.00  0.00           C  
ATOM    282  NE2 GLN A  28      47.768  57.714  25.928  1.00  0.00           N  
ATOM    283  OE1 GLN A  28      45.758  57.738  24.987  1.00  0.00           O  
ATOM    284  H   GLN A  28      43.372  59.605  28.438  1.00  0.00           H  
ATOM    285 1HE2 GLN A  28      48.330  57.853  26.747  1.00  0.00           H  
ATOM    286 2HE2 GLN A  28      48.168  57.605  25.019  1.00  0.00           H  
ATOM    287  N   ARG A  29      44.414  62.215  29.533  1.00  0.00           N  
ATOM    288  CA  ARG A  29      44.185  63.613  29.796  1.00  0.00           C  
ATOM    289  C   ARG A  29      44.397  63.925  31.273  1.00  0.00           C  
ATOM    290  O   ARG A  29      44.217  63.061  32.149  1.00  0.00           O  
ATOM    291  CB  ARG A  29      42.752  63.978  29.588  1.00  0.00           C  
ATOM    292  CG  ARG A  29      42.429  64.314  28.102  1.00  0.00           C  
ATOM    293  CD  ARG A  29      40.954  64.222  27.793  1.00  0.00           C  
ATOM    294  NE  ARG A  29      40.262  65.431  28.245  1.00  0.00           N  
ATOM    295  CZ  ARG A  29      40.016  66.555  27.525  1.00  0.00           C  
ATOM    296  NH1 ARG A  29      40.473  66.721  26.290  1.00  0.00           N1+
ATOM    297  NH2 ARG A  29      39.691  67.626  28.241  1.00  0.00           N  
ATOM    298  H   ARG A  29      43.605  61.635  29.668  1.00  0.00           H  
ATOM    299  HE  ARG A  29      40.017  65.380  29.212  1.00  0.00           H  
ATOM    300 1HH1 ARG A  29      41.073  66.110  25.785  1.00  0.00           H  
ATOM    301 2HH1 ARG A  29      40.145  67.514  25.777  1.00  0.00           H  
ATOM    302 1HH2 ARG A  29      39.542  67.579  29.232  1.00  0.00           H  
ATOM    303 2HH2 ARG A  29      40.098  68.474  27.893  1.00  0.00           H  
ATOM    304  N   GLN A  30      44.954  65.140  31.542  1.00  0.00           N  
ATOM    305  CA  GLN A  30      45.328  65.484  32.951  1.00  0.00           C  
ATOM    306  C   GLN A  30      44.215  65.187  34.024  1.00  0.00           C  
ATOM    307  O   GLN A  30      44.541  64.523  34.999  1.00  0.00           O  
ATOM    308  CB  GLN A  30      45.638  66.988  33.009  1.00  0.00           C  
ATOM    309  CG  GLN A  30      46.749  67.355  31.959  1.00  0.00           C  
ATOM    310  CD  GLN A  30      46.145  67.969  30.757  1.00  0.00           C  
ATOM    311  NE2 GLN A  30      45.920  69.278  30.610  1.00  0.00           N  
ATOM    312  OE1 GLN A  30      45.959  67.202  29.828  1.00  0.00           O  
ATOM    313  H   GLN A  30      45.425  65.623  30.804  1.00  0.00           H  
ATOM    314 1HE2 GLN A  30      46.194  69.823  31.414  1.00  0.00           H  
ATOM    315 2HE2 GLN A  30      45.406  69.666  29.852  1.00  0.00           H  
ATOM    316  N   GLU A  31      42.981  65.681  33.815  1.00  0.00           N  
ATOM    317  CA  GLU A  31      41.841  65.541  34.695  1.00  0.00           C  
ATOM    318  C   GLU A  31      41.487  64.089  35.053  1.00  0.00           C  
ATOM    319  O   GLU A  31      41.116  63.830  36.167  1.00  0.00           O  
ATOM    320  CB  GLU A  31      40.550  66.244  34.280  1.00  0.00           C  
ATOM    321  CG  GLU A  31      40.531  67.762  34.093  1.00  0.00           C  
ATOM    322  CD  GLU A  31      41.504  68.327  33.014  1.00  0.00           C  
ATOM    323  OE1 GLU A  31      42.024  69.443  33.326  1.00  0.00           O  
ATOM    324  OE2 GLU A  31      41.821  67.644  32.028  1.00  0.00           O1-
ATOM    325  H   GLU A  31      42.737  66.265  33.035  1.00  0.00           H  
ATOM    326  N   ASN A  32      41.664  63.202  34.085  1.00  0.00           N  
ATOM    327  CA  ASN A  32      41.450  61.716  34.275  1.00  0.00           C  
ATOM    328  C   ASN A  32      42.595  61.073  35.043  1.00  0.00           C  
ATOM    329  O   ASN A  32      42.306  60.373  36.005  1.00  0.00           O  
ATOM    330  CB  ASN A  32      41.218  60.939  33.038  1.00  0.00           C  
ATOM    331  CG  ASN A  32      40.140  61.581  32.187  1.00  0.00           C  
ATOM    332  ND2 ASN A  32      39.023  60.967  31.918  1.00  0.00           N  
ATOM    333  OD1 ASN A  32      40.319  62.704  31.737  1.00  0.00           O  
ATOM    334  H   ASN A  32      41.618  63.509  33.128  1.00  0.00           H  
ATOM    335 1HD2 ASN A  32      38.943  60.003  32.193  1.00  0.00           H  
ATOM    336 2HD2 ASN A  32      38.236  61.451  31.537  1.00  0.00           H  
ATOM    337  N   LYS A  33      43.825  61.336  34.629  1.00  0.00           N  
ATOM    338  CA  LYS A  33      45.013  60.941  35.399  1.00  0.00           C  
ATOM    339  C   LYS A  33      45.000  61.336  36.848  1.00  0.00           C  
ATOM    340  O   LYS A  33      45.428  60.431  37.614  1.00  0.00           O  
ATOM    341  CB  LYS A  33      46.249  61.464  34.606  1.00  0.00           C  
ATOM    342  CG  LYS A  33      46.502  60.835  33.197  1.00  0.00           C  
ATOM    343  CD  LYS A  33      47.945  60.748  33.098  1.00  0.00           C  
ATOM    344  CE  LYS A  33      48.404  60.609  31.680  1.00  0.00           C  
ATOM    345  NZ  LYS A  33      49.873  60.699  31.674  1.00  0.00           N1+
ATOM    346  H   LYS A  33      43.917  61.755  33.723  1.00  0.00           H  
ATOM    347  HZ1 LYS A  33      50.299  61.147  32.447  1.00  0.00           H  
ATOM    348  HZ2 LYS A  33      50.326  59.805  31.561  1.00  0.00           H  
ATOM    349  HZ3 LYS A  33      50.108  61.237  30.858  1.00  0.00           H  
ATOM    350  N   ASN A  34      44.499  62.505  37.243  1.00  0.00           N  
ATOM    351  CA  ASN A  34      44.349  62.868  38.675  1.00  0.00           C  
ATOM    352  C   ASN A  34      43.390  62.017  39.518  1.00  0.00           C  
ATOM    353  O   ASN A  34      43.633  61.764  40.706  1.00  0.00           O  
ATOM    354  CB  ASN A  34      43.934  64.320  38.791  1.00  0.00           C  
ATOM    355  CG  ASN A  34      45.149  65.246  38.779  1.00  0.00           C  
ATOM    356  ND2 ASN A  34      45.707  65.496  39.938  1.00  0.00           N  
ATOM    357  OD1 ASN A  34      45.581  65.789  37.755  1.00  0.00           O  
ATOM    358  H   ASN A  34      44.503  63.234  36.557  1.00  0.00           H  
ATOM    359 1HD2 ASN A  34      45.251  65.180  40.771  1.00  0.00           H  
ATOM    360 2HD2 ASN A  34      46.636  65.854  40.028  1.00  0.00           H  
ATOM    361  N   LYS A  35      42.416  61.376  38.867  1.00  0.00           N  
ATOM    362  CA  LYS A  35      41.522  60.408  39.481  1.00  0.00           C  
ATOM    363  C   LYS A  35      42.188  59.010  39.445  1.00  0.00           C  
ATOM    364  O   LYS A  35      42.380  58.441  40.498  1.00  0.00           O  
ATOM    365  CB  LYS A  35      40.159  60.271  38.734  1.00  0.00           C  
ATOM    366  CG  LYS A  35      39.139  61.307  39.218  1.00  0.00           C  
ATOM    367  CD  LYS A  35      37.898  61.258  38.279  1.00  0.00           C  
ATOM    368  CE  LYS A  35      36.986  62.457  38.414  1.00  0.00           C  
ATOM    369  NZ  LYS A  35      36.281  62.384  39.655  1.00  0.00           N1+
ATOM    370  H   LYS A  35      42.079  61.698  37.983  1.00  0.00           H  
ATOM    371  HZ1 LYS A  35      35.588  63.101  39.733  1.00  0.00           H  
ATOM    372  HZ2 LYS A  35      35.699  61.566  39.589  1.00  0.00           H  
ATOM    373  HZ3 LYS A  35      36.825  62.303  40.490  1.00  0.00           H  
ATOM    374  N   ASN A  36      42.721  58.488  38.315  1.00  0.00           N  
ATOM    375  CA  ASN A  36      43.466  57.197  38.237  1.00  0.00           C  
ATOM    376  C   ASN A  36      44.716  57.095  39.159  1.00  0.00           C  
ATOM    377  O   ASN A  36      45.453  57.989  39.444  1.00  0.00           O  
ATOM    378  CB  ASN A  36      43.931  56.817  36.809  1.00  0.00           C  
ATOM    379  CG  ASN A  36      42.737  56.667  35.818  1.00  0.00           C  
ATOM    380  ND2 ASN A  36      42.884  56.663  34.491  1.00  0.00           N  
ATOM    381  OD1 ASN A  36      41.697  56.190  36.333  1.00  0.00           O  
ATOM    382  H   ASN A  36      42.843  59.043  37.489  1.00  0.00           H  
ATOM    383 1HD2 ASN A  36      43.806  56.702  34.124  1.00  0.00           H  
ATOM    384 2HD2 ASN A  36      42.107  56.651  33.857  1.00  0.00           H  
ATOM    385  N   ARG A  37      45.077  55.941  39.623  1.00  0.00           N  
ATOM    386  CA  ARG A  37      46.243  55.614  40.531  1.00  0.00           C  
ATOM    387  C   ARG A  37      47.538  55.262  39.748  1.00  0.00           C  
ATOM    388  O   ARG A  37      48.429  56.025  39.737  1.00  0.00           O  
ATOM    389  CB  ARG A  37      45.722  54.575  41.543  1.00  0.00           C  
ATOM    390  CG  ARG A  37      46.840  54.121  42.394  1.00  0.00           C  
ATOM    391  CD  ARG A  37      46.668  52.857  43.255  1.00  0.00           C  
ATOM    392  NE  ARG A  37      47.729  52.722  44.270  1.00  0.00           N  
ATOM    393  CZ  ARG A  37      47.458  52.414  45.558  1.00  0.00           C  
ATOM    394  NH1 ARG A  37      46.227  52.229  46.056  1.00  0.00           N1+
ATOM    395  NH2 ARG A  37      48.368  52.419  46.533  1.00  0.00           N  
ATOM    396  H   ARG A  37      44.719  55.131  39.160  1.00  0.00           H  
ATOM    397  HE  ARG A  37      48.606  53.188  44.149  1.00  0.00           H  
ATOM    398 1HH1 ARG A  37      45.482  52.136  45.393  1.00  0.00           H  
ATOM    399 2HH1 ARG A  37      46.022  52.015  47.010  1.00  0.00           H  
ATOM    400 1HH2 ARG A  37      49.279  52.805  46.343  1.00  0.00           H  
ATOM    401 2HH2 ARG A  37      48.111  52.369  47.492  1.00  0.00           H  
ATOM    402  N   TYR A  38      47.560  54.116  39.063  1.00  0.00           N  
ATOM    403  CA  TYR A  38      48.603  53.752  38.122  1.00  0.00           C  
ATOM    404  C   TYR A  38      48.378  54.400  36.751  1.00  0.00           C  
ATOM    405  O   TYR A  38      47.692  53.838  35.929  1.00  0.00           O  
ATOM    406  CB  TYR A  38      48.780  52.257  38.220  1.00  0.00           C  
ATOM    407  CG  TYR A  38      49.734  51.905  39.379  1.00  0.00           C  
ATOM    408  CD1 TYR A  38      51.077  51.849  39.055  1.00  0.00           C  
ATOM    409  CD2 TYR A  38      49.344  51.534  40.645  1.00  0.00           C  
ATOM    410  CE1 TYR A  38      52.074  51.482  39.941  1.00  0.00           C  
ATOM    411  CE2 TYR A  38      50.342  51.174  41.592  1.00  0.00           C  
ATOM    412  CZ  TYR A  38      51.698  51.178  41.268  1.00  0.00           C  
ATOM    413  OH  TYR A  38      52.676  51.091  42.198  1.00  0.00           O  
ATOM    414  H   TYR A  38      46.773  53.497  39.101  1.00  0.00           H  
ATOM    415  HD1 TYR A  38      51.325  52.033  38.011  1.00  0.00           H  
ATOM    416  HD2 TYR A  38      48.313  51.254  40.871  1.00  0.00           H  
ATOM    417  HE1 TYR A  38      53.036  51.168  39.555  1.00  0.00           H  
ATOM    418  HE2 TYR A  38      50.097  50.732  42.556  1.00  0.00           H  
ATOM    419  HH  TYR A  38      53.565  50.821  41.847  1.00  0.00           H  
ATOM    420  N   LYS A  39      48.929  55.616  36.594  1.00  0.00           N  
ATOM    421  CA  LYS A  39      48.513  56.578  35.543  1.00  0.00           C  
ATOM    422  C   LYS A  39      48.554  55.950  34.142  1.00  0.00           C  
ATOM    423  O   LYS A  39      47.822  56.463  33.274  1.00  0.00           O  
ATOM    424  CB  LYS A  39      49.344  57.834  35.571  1.00  0.00           C  
ATOM    425  CG  LYS A  39      48.806  58.756  36.726  1.00  0.00           C  
ATOM    426  CD  LYS A  39      49.321  60.227  36.463  1.00  0.00           C  
ATOM    427  CE  LYS A  39      48.902  61.173  37.597  1.00  0.00           C  
ATOM    428  NZ  LYS A  39      49.824  60.933  38.715  1.00  0.00           N1+
ATOM    429  H   LYS A  39      49.865  55.768  36.889  1.00  0.00           H  
ATOM    430  HZ1 LYS A  39      49.429  61.426  39.484  1.00  0.00           H  
ATOM    431  HZ2 LYS A  39      49.873  59.973  38.967  1.00  0.00           H  
ATOM    432  HZ3 LYS A  39      50.731  61.318  38.556  1.00  0.00           H  
ATOM    433  N   ASN A  40      49.423  55.006  33.922  1.00  0.00           N  
ATOM    434  CA  ASN A  40      49.396  54.217  32.700  1.00  0.00           C  
ATOM    435  C   ASN A  40      48.331  53.163  32.335  1.00  0.00           C  
ATOM    436  O   ASN A  40      47.884  53.065  31.243  1.00  0.00           O  
ATOM    437  CB  ASN A  40      50.758  53.562  32.647  1.00  0.00           C  
ATOM    438  CG  ASN A  40      51.176  52.807  33.877  1.00  0.00           C  
ATOM    439  ND2 ASN A  40      51.417  51.547  33.647  1.00  0.00           N  
ATOM    440  OD1 ASN A  40      51.111  53.192  35.040  1.00  0.00           O  
ATOM    441  H   ASN A  40      50.228  54.758  34.451  1.00  0.00           H  
ATOM    442 1HD2 ASN A  40      51.287  51.096  32.770  1.00  0.00           H  
ATOM    443 2HD2 ASN A  40      52.107  51.154  34.252  1.00  0.00           H  
ATOM    444  N   ILE A  41      47.696  52.610  33.365  1.00  0.00           N  
ATOM    445  CA  ILE A  41      46.753  51.461  33.310  1.00  0.00           C  
ATOM    446  C   ILE A  41      45.347  52.080  32.902  1.00  0.00           C  
ATOM    447  O   ILE A  41      44.465  52.337  33.750  1.00  0.00           O  
ATOM    448  CB  ILE A  41      46.829  50.791  34.706  1.00  0.00           C  
ATOM    449  CG1 ILE A  41      48.205  50.246  35.040  1.00  0.00           C  
ATOM    450  CG2 ILE A  41      45.780  49.700  34.947  1.00  0.00           C  
ATOM    451  CD  ILE A  41      48.571  49.120  34.000  1.00  0.00           C  
ATOM    452  H   ILE A  41      47.987  52.861  34.287  1.00  0.00           H  
ATOM    453  N   LEU A  42      45.156  52.224  31.579  1.00  0.00           N  
ATOM    454  CA  LEU A  42      43.925  52.671  30.840  1.00  0.00           C  
ATOM    455  C   LEU A  42      42.820  51.591  30.766  1.00  0.00           C  
ATOM    456  O   LEU A  42      43.037  50.466  30.423  1.00  0.00           O  
ATOM    457  CB  LEU A  42      44.384  53.092  29.431  1.00  0.00           C  
ATOM    458  CG  LEU A  42      45.229  54.369  29.416  1.00  0.00           C  
ATOM    459  CD1 LEU A  42      45.823  54.472  28.002  1.00  0.00           C  
ATOM    460  CD2 LEU A  42      44.390  55.579  29.730  1.00  0.00           C  
ATOM    461  H   LEU A  42      45.925  52.168  30.952  1.00  0.00           H  
ATOM    462  N   PRO A  43      41.550  51.953  31.128  1.00  0.00           N  
ATOM    463  CA  PRO A  43      40.393  51.189  30.566  1.00  0.00           C  
ATOM    464  C   PRO A  43      40.079  51.664  29.094  1.00  0.00           C  
ATOM    465  O   PRO A  43      40.640  52.724  28.746  1.00  0.00           O  
ATOM    466  CB  PRO A  43      39.235  51.580  31.478  1.00  0.00           C  
ATOM    467  CG  PRO A  43      39.547  52.983  31.970  1.00  0.00           C  
ATOM    468  CD  PRO A  43      41.041  53.092  31.930  1.00  0.00           C  
ATOM    469  N   PHE A  44      39.221  50.857  28.396  1.00  0.00           N  
ATOM    470  CA  PHE A  44      38.620  51.394  27.119  1.00  0.00           C  
ATOM    471  C   PHE A  44      37.527  52.428  27.422  1.00  0.00           C  
ATOM    472  O   PHE A  44      36.679  52.203  28.257  1.00  0.00           O  
ATOM    473  CB  PHE A  44      38.047  50.234  26.297  1.00  0.00           C  
ATOM    474  CG  PHE A  44      39.326  49.423  25.887  1.00  0.00           C  
ATOM    475  CD1 PHE A  44      39.495  48.167  26.442  1.00  0.00           C  
ATOM    476  CD2 PHE A  44      40.144  49.914  24.873  1.00  0.00           C  
ATOM    477  CE1 PHE A  44      40.579  47.377  26.017  1.00  0.00           C  
ATOM    478  CE2 PHE A  44      41.193  49.087  24.433  1.00  0.00           C  
ATOM    479  CZ  PHE A  44      41.403  47.868  25.033  1.00  0.00           C  
ATOM    480  H   PHE A  44      38.949  49.906  28.563  1.00  0.00           H  
ATOM    481  HD1 PHE A  44      38.831  47.773  27.208  1.00  0.00           H  
ATOM    482  HD2 PHE A  44      40.011  50.942  24.526  1.00  0.00           H  
ATOM    483  HE1 PHE A  44      40.569  46.328  26.307  1.00  0.00           H  
ATOM    484  HE2 PHE A  44      41.883  49.488  23.693  1.00  0.00           H  
ATOM    485  HZ  PHE A  44      41.969  47.119  24.489  1.00  0.00           H  
ATOM    486  N   ASP A  45      37.425  53.387  26.539  1.00  0.00           N  
ATOM    487  CA  ASP A  45      36.446  54.464  26.508  1.00  0.00           C  
ATOM    488  C   ASP A  45      35.012  54.053  26.456  1.00  0.00           C  
ATOM    489  O   ASP A  45      34.160  54.593  27.166  1.00  0.00           O  
ATOM    490  CB  ASP A  45      36.696  55.412  25.318  1.00  0.00           C  
ATOM    491  CG  ASP A  45      37.772  56.490  25.509  1.00  0.00           C  
ATOM    492  OD1 ASP A  45      38.487  56.877  24.520  1.00  0.00           O  
ATOM    493  OD2 ASP A  45      37.732  57.137  26.576  1.00  0.00           O1-
ATOM    494  H   ASP A  45      38.025  53.435  25.732  1.00  0.00           H  
ATOM    495  N   HIS A  46      34.690  53.027  25.746  1.00  0.00           N  
ATOM    496  CA  HIS A  46      33.307  52.462  25.739  1.00  0.00           C  
ATOM    497  C   HIS A  46      32.947  51.521  26.879  1.00  0.00           C  
ATOM    498  O   HIS A  46      31.878  51.446  27.403  1.00  0.00           O  
ATOM    499  CB  HIS A  46      33.241  51.708  24.403  1.00  0.00           C  
ATOM    500  CG  HIS A  46      34.124  50.446  24.069  1.00  0.00           C  
ATOM    501  CD2 HIS A  46      33.532  49.338  23.576  1.00  0.00           C  
ATOM    502  ND1 HIS A  46      35.439  50.247  24.304  1.00  0.00           N  
ATOM    503  CE1 HIS A  46      35.606  48.950  24.127  1.00  0.00           C  
ATOM    504  NE2 HIS A  46      34.438  48.354  23.685  1.00  0.00           N  
ATOM    505  H   HIS A  46      35.350  52.379  25.361  1.00  0.00           H  
ATOM    506  HD2 HIS A  46      32.735  49.311  22.834  1.00  0.00           H  
ATOM    507  HE1 HIS A  46      36.466  48.393  24.482  1.00  0.00           H  
ATOM    508  HE2 HIS A  46      34.299  47.370  23.695  1.00  0.00           H  
ATOM    509  N   THR A  47      33.857  50.572  27.170  1.00  0.00           N  
ATOM    510  CA  THR A  47      33.611  49.509  28.132  1.00  0.00           C  
ATOM    511  C   THR A  47      34.127  49.836  29.546  1.00  0.00           C  
ATOM    512  O   THR A  47      33.914  48.964  30.407  1.00  0.00           O  
ATOM    513  CB  THR A  47      34.188  48.105  27.715  1.00  0.00           C  
ATOM    514  CG2 THR A  47      33.388  47.467  26.566  1.00  0.00           C  
ATOM    515  OG1 THR A  47      35.567  48.069  27.366  1.00  0.00           O  
ATOM    516  H   THR A  47      34.679  50.531  26.605  1.00  0.00           H  
ATOM    517  HG1 THR A  47      35.801  47.205  26.927  1.00  0.00           H  
ATOM    518  N   ARG A  48      34.277  51.122  29.849  1.00  0.00           N  
ATOM    519  CA  ARG A  48      34.458  51.637  31.268  1.00  0.00           C  
ATOM    520  C   ARG A  48      33.147  51.889  32.050  1.00  0.00           C  
ATOM    521  O   ARG A  48      32.093  52.044  31.411  1.00  0.00           O  
ATOM    522  CB  ARG A  48      35.347  52.859  31.345  1.00  0.00           C  
ATOM    523  CG  ARG A  48      34.633  54.092  30.876  1.00  0.00           C  
ATOM    524  CD  ARG A  48      35.546  55.238  31.108  1.00  0.00           C  
ATOM    525  NE  ARG A  48      34.705  56.469  31.008  1.00  0.00           N  
ATOM    526  CZ  ARG A  48      34.870  57.481  30.231  1.00  0.00           C  
ATOM    527  NH1 ARG A  48      35.931  57.653  29.468  1.00  0.00           N1+
ATOM    528  NH2 ARG A  48      34.162  58.569  30.345  1.00  0.00           N  
ATOM    529  H   ARG A  48      34.342  51.837  29.161  1.00  0.00           H  
ATOM    530  HE  ARG A  48      33.896  56.359  31.575  1.00  0.00           H  
ATOM    531 1HH1 ARG A  48      36.702  57.023  29.348  1.00  0.00           H  
ATOM    532 2HH1 ARG A  48      35.974  58.515  28.962  1.00  0.00           H  
ATOM    533 1HH2 ARG A  48      33.426  58.804  30.993  1.00  0.00           H  
ATOM    534 2HH2 ARG A  48      34.413  59.390  29.821  1.00  0.00           H  
ATOM    535  N   VAL A  49      33.078  51.601  33.323  1.00  0.00           N  
ATOM    536  CA  VAL A  49      31.846  51.738  34.128  1.00  0.00           C  
ATOM    537  C   VAL A  49      31.411  53.239  34.340  1.00  0.00           C  
ATOM    538  O   VAL A  49      32.295  54.085  34.608  1.00  0.00           O  
ATOM    539  CB  VAL A  49      32.193  50.926  35.369  1.00  0.00           C  
ATOM    540  CG1 VAL A  49      31.048  50.811  36.444  1.00  0.00           C  
ATOM    541  CG2 VAL A  49      32.626  49.497  35.068  1.00  0.00           C  
ATOM    542  H   VAL A  49      33.900  51.293  33.795  1.00  0.00           H  
ATOM    543  N   VAL A  50      30.126  53.432  34.272  1.00  0.00           N  
ATOM    544  CA  VAL A  50      29.476  54.831  34.224  1.00  0.00           C  
ATOM    545  C   VAL A  50      28.767  55.207  35.543  1.00  0.00           C  
ATOM    546  O   VAL A  50      27.849  54.514  36.008  1.00  0.00           O  
ATOM    547  CB  VAL A  50      28.568  55.043  32.971  1.00  0.00           C  
ATOM    548  CG1 VAL A  50      27.392  54.140  32.794  1.00  0.00           C  
ATOM    549  CG2 VAL A  50      28.168  56.485  32.666  1.00  0.00           C  
ATOM    550  H   VAL A  50      29.494  52.652  34.368  1.00  0.00           H  
ATOM    551  N   LEU A  51      29.207  56.249  36.172  1.00  0.00           N  
ATOM    552  CA  LEU A  51      28.607  56.771  37.436  1.00  0.00           C  
ATOM    553  C   LEU A  51      27.588  57.862  37.291  1.00  0.00           C  
ATOM    554  O   LEU A  51      27.936  59.025  36.924  1.00  0.00           O  
ATOM    555  CB  LEU A  51      29.511  57.061  38.637  1.00  0.00           C  
ATOM    556  CG  LEU A  51      29.968  55.747  39.281  1.00  0.00           C  
ATOM    557  CD1 LEU A  51      31.244  56.017  40.129  1.00  0.00           C  
ATOM    558  CD2 LEU A  51      28.870  55.204  40.170  1.00  0.00           C  
ATOM    559  H   LEU A  51      30.103  56.645  36.005  1.00  0.00           H  
ATOM    560  N   HIS A  52      26.378  57.471  37.575  1.00  0.00           N  
ATOM    561  CA  HIS A  52      25.251  58.441  37.710  1.00  0.00           C  
ATOM    562  C   HIS A  52      25.229  59.382  38.956  1.00  0.00           C  
ATOM    563  O   HIS A  52      25.703  58.889  39.972  1.00  0.00           O  
ATOM    564  CB  HIS A  52      23.906  57.614  37.647  1.00  0.00           C  
ATOM    565  CG  HIS A  52      23.655  57.054  36.188  1.00  0.00           C  
ATOM    566  CD2 HIS A  52      23.898  55.842  35.675  1.00  0.00           C  
ATOM    567  ND1 HIS A  52      23.196  57.845  35.231  1.00  0.00           N  
ATOM    568  CE1 HIS A  52      23.281  57.148  34.093  1.00  0.00           C  
ATOM    569  NE2 HIS A  52      23.775  55.942  34.348  1.00  0.00           N  
ATOM    570  H   HIS A  52      26.123  56.510  37.668  1.00  0.00           H  
ATOM    571  HD2 HIS A  52      24.404  55.049  36.217  1.00  0.00           H  
ATOM    572  HE1 HIS A  52      23.021  57.428  33.082  1.00  0.00           H  
ATOM    573  HE2 HIS A  52      23.967  55.269  33.629  1.00  0.00           H  
ATOM    574  N   ASP A  53      24.443  60.410  38.828  1.00  0.00           N  
ATOM    575  CA  ASP A  53      24.379  61.531  39.794  1.00  0.00           C  
ATOM    576  C   ASP A  53      25.554  62.514  39.994  1.00  0.00           C  
ATOM    577  O   ASP A  53      26.216  62.471  41.023  1.00  0.00           O  
ATOM    578  CB  ASP A  53      23.716  61.253  41.153  1.00  0.00           C  
ATOM    579  CG  ASP A  53      22.149  61.290  41.089  1.00  0.00           C  
ATOM    580  OD1 ASP A  53      21.638  62.352  41.005  1.00  0.00           O  
ATOM    581  OD2 ASP A  53      21.537  60.230  41.151  1.00  0.00           O1-
ATOM    582  H   ASP A  53      23.892  60.501  38.005  1.00  0.00           H  
ATOM    583  N   GLY A  54      26.027  63.066  38.913  1.00  0.00           N  
ATOM    584  CA  GLY A  54      27.023  64.154  38.885  1.00  0.00           C  
ATOM    585  C   GLY A  54      26.389  65.389  38.188  1.00  0.00           C  
ATOM    586  O   GLY A  54      25.467  65.390  37.367  1.00  0.00           O  
ATOM    587  H   GLY A  54      25.588  62.670  38.113  1.00  0.00           H  
ATOM    588  N   ASP A  55      27.235  66.423  38.245  1.00  0.00           N  
ATOM    589  CA  ASP A  55      26.758  67.771  37.880  1.00  0.00           C  
ATOM    590  C   ASP A  55      26.894  68.103  36.343  1.00  0.00           C  
ATOM    591  O   ASP A  55      27.857  67.561  35.856  1.00  0.00           O  
ATOM    592  CB  ASP A  55      27.775  68.760  38.556  1.00  0.00           C  
ATOM    593  CG  ASP A  55      27.633  70.304  38.412  1.00  0.00           C  
ATOM    594  OD1 ASP A  55      27.000  70.917  39.299  1.00  0.00           O  
ATOM    595  OD2 ASP A  55      28.034  70.830  37.332  1.00  0.00           O1-
ATOM    596  H   ASP A  55      28.214  66.285  38.411  1.00  0.00           H  
ATOM    597  N   PRO A  56      26.179  69.088  35.773  1.00  0.00           N  
ATOM    598  CA  PRO A  56      26.154  69.335  34.384  1.00  0.00           C  
ATOM    599  C   PRO A  56      27.252  70.232  33.792  1.00  0.00           C  
ATOM    600  O   PRO A  56      27.408  70.184  32.583  1.00  0.00           O  
ATOM    601  CB  PRO A  56      24.865  70.026  34.039  1.00  0.00           C  
ATOM    602  CG  PRO A  56      24.618  70.788  35.330  1.00  0.00           C  
ATOM    603  CD  PRO A  56      25.149  69.890  36.433  1.00  0.00           C  
ATOM    604  N   ASN A  57      28.050  70.908  34.639  1.00  0.00           N  
ATOM    605  CA  ASN A  57      29.328  71.540  34.219  1.00  0.00           C  
ATOM    606  C   ASN A  57      30.557  70.603  34.128  1.00  0.00           C  
ATOM    607  O   ASN A  57      31.439  70.645  33.311  1.00  0.00           O  
ATOM    608  CB  ASN A  57      29.586  72.744  35.140  1.00  0.00           C  
ATOM    609  CG  ASN A  57      28.497  73.884  35.212  1.00  0.00           C  
ATOM    610  ND2 ASN A  57      28.159  74.511  34.126  1.00  0.00           N  
ATOM    611  OD1 ASN A  57      27.805  74.157  36.210  1.00  0.00           O  
ATOM    612  H   ASN A  57      27.771  71.019  35.597  1.00  0.00           H  
ATOM    613 1HD2 ASN A  57      28.503  74.346  33.205  1.00  0.00           H  
ATOM    614 2HD2 ASN A  57      27.608  75.318  34.344  1.00  0.00           H  
ATOM    615  N   GLU A  58      30.588  69.774  35.151  1.00  0.00           N  
ATOM    616  CA  GLU A  58      31.781  68.910  35.405  1.00  0.00           C  
ATOM    617  C   GLU A  58      32.109  67.889  34.294  1.00  0.00           C  
ATOM    618  O   GLU A  58      31.425  66.878  34.167  1.00  0.00           O  
ATOM    619  CB  GLU A  58      31.564  68.209  36.649  1.00  0.00           C  
ATOM    620  CG  GLU A  58      32.938  67.880  37.194  1.00  0.00           C  
ATOM    621  CD  GLU A  58      33.127  66.947  38.388  1.00  0.00           C  
ATOM    622  OE1 GLU A  58      32.385  67.014  39.327  1.00  0.00           O  
ATOM    623  OE2 GLU A  58      33.972  66.010  38.367  1.00  0.00           O1-
ATOM    624  H   GLU A  58      29.789  69.732  35.750  1.00  0.00           H  
ATOM    625  N   PRO A  59      33.210  68.139  33.506  1.00  0.00           N  
ATOM    626  CA  PRO A  59      33.621  67.223  32.373  1.00  0.00           C  
ATOM    627  C   PRO A  59      33.988  65.800  32.776  1.00  0.00           C  
ATOM    628  O   PRO A  59      33.892  64.864  31.998  1.00  0.00           O  
ATOM    629  CB  PRO A  59      34.725  67.970  31.744  1.00  0.00           C  
ATOM    630  CG  PRO A  59      35.297  68.862  32.863  1.00  0.00           C  
ATOM    631  CD  PRO A  59      34.097  69.217  33.720  1.00  0.00           C  
ATOM    632  N   VAL A  60      34.568  65.669  33.938  1.00  0.00           N  
ATOM    633  CA  VAL A  60      35.020  64.386  34.544  1.00  0.00           C  
ATOM    634  C   VAL A  60      34.075  63.594  35.447  1.00  0.00           C  
ATOM    635  O   VAL A  60      34.499  62.856  36.362  1.00  0.00           O  
ATOM    636  CB  VAL A  60      36.497  64.431  35.104  1.00  0.00           C  
ATOM    637  CG1 VAL A  60      37.355  64.865  33.929  1.00  0.00           C  
ATOM    638  CG2 VAL A  60      36.554  65.269  36.313  1.00  0.00           C  
ATOM    639  H   VAL A  60      34.850  66.493  34.425  1.00  0.00           H  
ATOM    640  N   SER A  61      32.806  63.946  35.362  1.00  0.00           N  
ATOM    641  CA  SER A  61      31.773  63.517  36.355  1.00  0.00           C  
ATOM    642  C   SER A  61      31.606  62.039  36.516  1.00  0.00           C  
ATOM    643  O   SER A  61      31.365  61.623  37.662  1.00  0.00           O  
ATOM    644  CB  SER A  61      30.452  64.197  36.117  1.00  0.00           C  
ATOM    645  OG  SER A  61      30.080  63.961  34.742  1.00  0.00           O  
ATOM    646  H   SER A  61      32.428  64.250  34.484  1.00  0.00           H  
ATOM    647  HG  SER A  61      29.621  64.814  34.499  1.00  0.00           H  
ATOM    648  N   ASP A  62      31.511  61.271  35.418  1.00  0.00           N  
ATOM    649  CA  ASP A  62      31.303  59.758  35.473  1.00  0.00           C  
ATOM    650  C   ASP A  62      32.601  58.933  35.568  1.00  0.00           C  
ATOM    651  O   ASP A  62      32.508  57.882  36.137  1.00  0.00           O  
ATOM    652  CB  ASP A  62      30.328  59.138  34.365  1.00  0.00           C  
ATOM    653  CG  ASP A  62      30.671  59.417  32.921  1.00  0.00           C  
ATOM    654  OD1 ASP A  62      31.548  58.702  32.342  1.00  0.00           O  
ATOM    655  OD2 ASP A  62      30.230  60.475  32.438  1.00  0.00           O1-
ATOM    656  H   ASP A  62      31.669  61.557  34.465  1.00  0.00           H  
ATOM    657  N   TYR A  63      33.774  59.583  35.462  1.00  0.00           N  
ATOM    658  CA  TYR A  63      34.972  58.854  35.140  1.00  0.00           C  
ATOM    659  C   TYR A  63      35.442  57.987  36.296  1.00  0.00           C  
ATOM    660  O   TYR A  63      35.872  58.499  37.294  1.00  0.00           O  
ATOM    661  CB  TYR A  63      36.131  59.851  34.805  1.00  0.00           C  
ATOM    662  CG  TYR A  63      37.382  59.237  34.184  1.00  0.00           C  
ATOM    663  CD1 TYR A  63      37.409  58.656  32.918  1.00  0.00           C  
ATOM    664  CD2 TYR A  63      38.471  58.865  35.023  1.00  0.00           C  
ATOM    665  CE1 TYR A  63      38.309  57.727  32.470  1.00  0.00           C  
ATOM    666  CE2 TYR A  63      39.471  57.969  34.609  1.00  0.00           C  
ATOM    667  CZ  TYR A  63      39.306  57.318  33.375  1.00  0.00           C  
ATOM    668  OH  TYR A  63      40.308  56.516  32.832  1.00  0.00           O  
ATOM    669  H   TYR A  63      33.859  60.566  35.603  1.00  0.00           H  
ATOM    670  HD1 TYR A  63      36.567  58.959  32.287  1.00  0.00           H  
ATOM    671  HD2 TYR A  63      38.603  59.273  36.030  1.00  0.00           H  
ATOM    672  HE1 TYR A  63      37.873  57.089  31.702  1.00  0.00           H  
ATOM    673  HE2 TYR A  63      40.274  57.697  35.299  1.00  0.00           H  
ATOM    674  HH  TYR A  63      40.069  56.039  31.984  1.00  0.00           H  
ATOM    675  N   ILE A  64      35.680  56.753  35.875  1.00  0.00           N  
ATOM    676  CA  ILE A  64      36.259  55.718  36.721  1.00  0.00           C  
ATOM    677  C   ILE A  64      37.291  54.892  35.846  1.00  0.00           C  
ATOM    678  O   ILE A  64      37.044  54.796  34.616  1.00  0.00           O  
ATOM    679  CB  ILE A  64      35.269  54.930  37.541  1.00  0.00           C  
ATOM    680  CG1 ILE A  64      35.941  54.231  38.748  1.00  0.00           C  
ATOM    681  CG2 ILE A  64      34.601  53.846  36.677  1.00  0.00           C  
ATOM    682  CD  ILE A  64      34.925  53.540  39.739  1.00  0.00           C  
ATOM    683  H   ILE A  64      35.586  56.431  34.935  1.00  0.00           H  
ATOM    684  N   ASN A  65      38.333  54.348  36.474  1.00  0.00           N  
ATOM    685  CA  ASN A  65      39.218  53.385  35.783  1.00  0.00           C  
ATOM    686  C   ASN A  65      38.567  52.004  35.547  1.00  0.00           C  
ATOM    687  O   ASN A  65      39.183  51.217  34.839  1.00  0.00           O  
ATOM    688  CB  ASN A  65      40.517  53.113  36.568  1.00  0.00           C  
ATOM    689  CG  ASN A  65      41.712  52.401  36.004  1.00  0.00           C  
ATOM    690  ND2 ASN A  65      42.459  53.188  35.359  1.00  0.00           N  
ATOM    691  OD1 ASN A  65      41.977  51.204  36.006  1.00  0.00           O  
ATOM    692  H   ASN A  65      38.716  54.757  37.294  1.00  0.00           H  
ATOM    693 1HD2 ASN A  65      42.066  54.108  35.462  1.00  0.00           H  
ATOM    694 2HD2 ASN A  65      43.340  52.929  34.958  1.00  0.00           H  
ATOM    695  N   ALA A  66      37.668  51.551  36.383  1.00  0.00           N  
ATOM    696  CA  ALA A  66      36.969  50.262  36.198  1.00  0.00           C  
ATOM    697  C   ALA A  66      36.493  50.075  34.742  1.00  0.00           C  
ATOM    698  O   ALA A  66      35.469  50.722  34.358  1.00  0.00           O  
ATOM    699  CB  ALA A  66      35.768  50.333  37.188  1.00  0.00           C  
ATOM    700  H   ALA A  66      37.650  51.930  37.304  1.00  0.00           H  
ATOM    701  N   ASN A  67      36.974  48.939  34.229  1.00  0.00           N  
ATOM    702  CA  ASN A  67      36.599  48.301  32.953  1.00  0.00           C  
ATOM    703  C   ASN A  67      35.711  47.062  33.170  1.00  0.00           C  
ATOM    704  O   ASN A  67      36.054  46.230  34.004  1.00  0.00           O  
ATOM    705  CB  ASN A  67      37.826  47.784  32.115  1.00  0.00           C  
ATOM    706  CG  ASN A  67      37.619  47.825  30.568  1.00  0.00           C  
ATOM    707  ND2 ASN A  67      36.985  46.791  30.045  1.00  0.00           N  
ATOM    708  OD1 ASN A  67      38.255  48.609  29.872  1.00  0.00           O  
ATOM    709  H   ASN A  67      37.628  48.457  34.827  1.00  0.00           H  
ATOM    710 1HD2 ASN A  67      36.707  45.943  30.492  1.00  0.00           H  
ATOM    711 2HD2 ASN A  67      36.565  47.046  29.174  1.00  0.00           H  
ATOM    712  N   ILE A  68      34.574  46.941  32.485  1.00  0.00           N  
ATOM    713  CA  ILE A  68      33.756  45.752  32.569  1.00  0.00           C  
ATOM    714  C   ILE A  68      34.400  44.606  31.722  1.00  0.00           C  
ATOM    715  O   ILE A  68      34.967  44.752  30.650  1.00  0.00           O  
ATOM    716  CB  ILE A  68      32.334  46.025  31.999  1.00  0.00           C  
ATOM    717  CG1 ILE A  68      31.290  45.136  32.551  1.00  0.00           C  
ATOM    718  CG2 ILE A  68      32.212  46.070  30.468  1.00  0.00           C  
ATOM    719  CD  ILE A  68      30.885  45.533  33.970  1.00  0.00           C  
ATOM    720  H   ILE A  68      34.392  47.532  31.705  1.00  0.00           H  
ATOM    721  N   ILE A  69      34.419  43.417  32.327  1.00  0.00           N  
ATOM    722  CA  ILE A  69      34.923  42.184  31.685  1.00  0.00           C  
ATOM    723  C   ILE A  69      33.761  41.160  31.512  1.00  0.00           C  
ATOM    724  O   ILE A  69      33.332  40.508  32.470  1.00  0.00           O  
ATOM    725  CB  ILE A  69      36.090  41.571  32.400  1.00  0.00           C  
ATOM    726  CG1 ILE A  69      37.124  42.533  32.900  1.00  0.00           C  
ATOM    727  CG2 ILE A  69      36.801  40.626  31.365  1.00  0.00           C  
ATOM    728  CD  ILE A  69      37.738  43.480  31.756  1.00  0.00           C  
ATOM    729  H   ILE A  69      34.209  43.424  33.300  1.00  0.00           H  
ATOM    730  N   MET A  70      33.448  40.828  30.265  1.00  0.00           N  
ATOM    731  CA  MET A  70      32.479  39.766  29.984  1.00  0.00           C  
ATOM    732  C   MET A  70      33.189  38.400  29.789  1.00  0.00           C  
ATOM    733  O   MET A  70      33.983  38.349  28.903  1.00  0.00           O  
ATOM    734  CB  MET A  70      31.702  40.092  28.691  1.00  0.00           C  
ATOM    735  CG  MET A  70      30.624  41.116  28.971  1.00  0.00           C  
ATOM    736  SD  MET A  70      31.120  42.875  28.863  1.00  0.00           S  
ATOM    737  CE  MET A  70      31.977  42.847  27.306  1.00  0.00           C  
ATOM    738  H   MET A  70      34.077  41.043  29.520  1.00  0.00           H  
ATOM    739  N   PRO A  71      32.570  37.310  30.268  1.00  0.00           N  
ATOM    740  CA  PRO A  71      33.079  35.947  29.976  1.00  0.00           C  
ATOM    741  C   PRO A  71      32.936  35.550  28.565  1.00  0.00           C  
ATOM    742  O   PRO A  71      33.898  35.425  27.839  1.00  0.00           O  
ATOM    743  CB  PRO A  71      32.381  35.107  31.017  1.00  0.00           C  
ATOM    744  CG  PRO A  71      31.114  35.919  31.384  1.00  0.00           C  
ATOM    745  CD  PRO A  71      31.590  37.406  31.351  1.00  0.00           C  
ATOM    746  N   GLU A  72      31.661  35.570  28.143  1.00  0.00           N  
ATOM    747  CA  GLU A  72      31.247  35.297  26.774  1.00  0.00           C  
ATOM    748  C   GLU A  72      30.620  36.654  26.365  1.00  0.00           C  
ATOM    749  O   GLU A  72      29.839  37.239  27.115  1.00  0.00           O  
ATOM    750  CB  GLU A  72      30.300  34.085  26.830  1.00  0.00           C  
ATOM    751  CG  GLU A  72      29.784  33.597  25.462  1.00  0.00           C  
ATOM    752  CD  GLU A  72      28.811  34.452  24.680  1.00  0.00           C  
ATOM    753  OE1 GLU A  72      29.031  34.711  23.460  1.00  0.00           O  
ATOM    754  OE2 GLU A  72      27.874  35.019  25.305  1.00  0.00           O1-
ATOM    755  H   GLU A  72      30.932  35.633  28.825  1.00  0.00           H  
ATOM    756  N   PHE A  73      30.848  37.045  25.098  1.00  0.00           N  
ATOM    757  CA  PHE A  73      30.631  38.477  24.791  1.00  0.00           C  
ATOM    758  C   PHE A  73      29.147  39.017  24.872  1.00  0.00           C  
ATOM    759  O   PHE A  73      28.849  40.168  25.159  1.00  0.00           O  
ATOM    760  CB  PHE A  73      31.155  38.734  23.395  1.00  0.00           C  
ATOM    761  CG  PHE A  73      32.117  39.922  23.437  1.00  0.00           C  
ATOM    762  CD1 PHE A  73      31.521  41.192  23.273  1.00  0.00           C  
ATOM    763  CD2 PHE A  73      33.491  39.789  23.756  1.00  0.00           C  
ATOM    764  CE1 PHE A  73      32.266  42.338  23.475  1.00  0.00           C  
ATOM    765  CE2 PHE A  73      34.239  40.957  23.856  1.00  0.00           C  
ATOM    766  CZ  PHE A  73      33.592  42.176  23.822  1.00  0.00           C  
ATOM    767  H   PHE A  73      31.197  36.432  24.384  1.00  0.00           H  
ATOM    768  HD1 PHE A  73      30.486  41.316  22.975  1.00  0.00           H  
ATOM    769  HD2 PHE A  73      33.939  38.800  23.864  1.00  0.00           H  
ATOM    770  HE1 PHE A  73      31.831  43.327  23.324  1.00  0.00           H  
ATOM    771  HE2 PHE A  73      35.313  40.861  23.742  1.00  0.00           H  
ATOM    772  HZ  PHE A  73      34.134  43.111  23.687  1.00  0.00           H  
ATOM    773  N   GLY A  74      28.203  38.080  24.754  1.00  0.00           N  
ATOM    774  CA  GLY A  74      26.731  38.382  24.744  1.00  0.00           C  
ATOM    775  C   GLY A  74      26.008  38.234  26.189  1.00  0.00           C  
ATOM    776  O   GLY A  74      24.876  38.661  26.448  1.00  0.00           O  
ATOM    777  H   GLY A  74      28.359  37.102  24.651  1.00  0.00           H  
ATOM    778  N   SER A  75      26.864  37.863  27.141  1.00  0.00           N  
ATOM    779  CA  SER A  75      26.640  37.688  28.598  1.00  0.00           C  
ATOM    780  C   SER A  75      26.481  39.059  29.366  1.00  0.00           C  
ATOM    781  O   SER A  75      27.259  39.987  29.412  1.00  0.00           O  
ATOM    782  CB  SER A  75      27.698  36.957  29.420  1.00  0.00           C  
ATOM    783  OG  SER A  75      27.335  35.589  29.254  1.00  0.00           O  
ATOM    784  H   SER A  75      27.791  37.710  26.797  1.00  0.00           H  
ATOM    785  HG  SER A  75      28.007  34.923  29.557  1.00  0.00           H  
ATOM    786  N   SER A  76      25.494  38.951  30.240  1.00  0.00           N  
ATOM    787  CA  SER A  76      24.894  40.161  30.858  1.00  0.00           C  
ATOM    788  C   SER A  76      24.514  39.904  32.320  1.00  0.00           C  
ATOM    789  O   SER A  76      24.010  38.889  32.740  1.00  0.00           O  
ATOM    790  CB  SER A  76      23.604  40.580  30.138  1.00  0.00           C  
ATOM    791  OG  SER A  76      22.967  41.807  30.549  1.00  0.00           O  
ATOM    792  H   SER A  76      24.936  38.120  30.250  1.00  0.00           H  
ATOM    793  HG  SER A  76      23.514  42.529  30.111  1.00  0.00           H  
ATOM    794  N   GLY A  77      24.820  40.929  33.104  1.00  0.00           N  
ATOM    795  CA  GLY A  77      24.425  40.925  34.526  1.00  0.00           C  
ATOM    796  C   GLY A  77      25.511  40.172  35.393  1.00  0.00           C  
ATOM    797  O   GLY A  77      26.652  40.464  35.209  1.00  0.00           O  
ATOM    798  H   GLY A  77      25.407  41.667  32.771  1.00  0.00           H  
ATOM    799  N   LYS A  78      25.025  39.227  36.179  1.00  0.00           N  
ATOM    800  CA  LYS A  78      25.792  38.349  37.119  1.00  0.00           C  
ATOM    801  C   LYS A  78      26.905  37.473  36.482  1.00  0.00           C  
ATOM    802  O   LYS A  78      27.928  37.241  37.084  1.00  0.00           O  
ATOM    803  CB  LYS A  78      24.770  37.369  37.704  1.00  0.00           C  
ATOM    804  CG  LYS A  78      25.320  36.537  38.898  1.00  0.00           C  
ATOM    805  CD  LYS A  78      24.265  35.481  39.375  1.00  0.00           C  
ATOM    806  CE  LYS A  78      24.029  34.285  38.460  1.00  0.00           C  
ATOM    807  NZ  LYS A  78      25.014  33.203  38.693  1.00  0.00           N1+
ATOM    808  H   LYS A  78      24.050  39.043  36.072  1.00  0.00           H  
ATOM    809  HZ1 LYS A  78      25.901  33.494  38.341  1.00  0.00           H  
ATOM    810  HZ2 LYS A  78      24.955  32.881  39.638  1.00  0.00           H  
ATOM    811  HZ3 LYS A  78      24.689  32.412  38.185  1.00  0.00           H  
ATOM    812  N   LYS A  79      26.727  37.165  35.192  1.00  0.00           N  
ATOM    813  CA  LYS A  79      27.871  36.643  34.348  1.00  0.00           C  
ATOM    814  C   LYS A  79      28.717  37.795  33.699  1.00  0.00           C  
ATOM    815  O   LYS A  79      28.853  37.928  32.500  1.00  0.00           O  
ATOM    816  CB  LYS A  79      27.346  35.748  33.211  1.00  0.00           C  
ATOM    817  CG  LYS A  79      26.991  34.400  33.817  1.00  0.00           C  
ATOM    818  CD  LYS A  79      28.144  33.533  34.302  1.00  0.00           C  
ATOM    819  CE  LYS A  79      28.840  32.618  33.342  1.00  0.00           C  
ATOM    820  NZ  LYS A  79      29.953  32.018  34.037  1.00  0.00           N1+
ATOM    821  H   LYS A  79      25.789  36.932  34.965  1.00  0.00           H  
ATOM    822  HZ1 LYS A  79      30.725  32.657  34.023  1.00  0.00           H  
ATOM    823  HZ2 LYS A  79      29.681  31.909  34.986  1.00  0.00           H  
ATOM    824  HZ3 LYS A  79      30.181  31.166  33.569  1.00  0.00           H  
ATOM    825  N   SER A  80      29.306  38.652  34.579  1.00  0.00           N  
ATOM    826  CA  SER A  80      30.110  39.877  34.295  1.00  0.00           C  
ATOM    827  C   SER A  80      31.024  40.258  35.477  1.00  0.00           C  
ATOM    828  O   SER A  80      30.690  39.976  36.635  1.00  0.00           O  
ATOM    829  CB  SER A  80      29.298  41.027  33.760  1.00  0.00           C  
ATOM    830  OG  SER A  80      28.677  40.804  32.470  1.00  0.00           O  
ATOM    831  H   SER A  80      29.464  38.379  35.527  1.00  0.00           H  
ATOM    832  HG  SER A  80      28.602  39.808  32.388  1.00  0.00           H  
ATOM    833  N   TYR A  81      32.088  40.961  35.087  1.00  0.00           N  
ATOM    834  CA  TYR A  81      33.169  41.319  36.014  1.00  0.00           C  
ATOM    835  C   TYR A  81      33.497  42.827  35.887  1.00  0.00           C  
ATOM    836  O   TYR A  81      33.340  43.483  34.840  1.00  0.00           O  
ATOM    837  CB  TYR A  81      34.422  40.475  35.750  1.00  0.00           C  
ATOM    838  CG  TYR A  81      34.265  38.946  35.928  1.00  0.00           C  
ATOM    839  CD1 TYR A  81      34.274  38.302  37.225  1.00  0.00           C  
ATOM    840  CD2 TYR A  81      33.976  38.179  34.824  1.00  0.00           C  
ATOM    841  CE1 TYR A  81      34.330  36.965  37.290  1.00  0.00           C  
ATOM    842  CE2 TYR A  81      33.985  36.813  34.917  1.00  0.00           C  
ATOM    843  CZ  TYR A  81      34.206  36.250  36.128  1.00  0.00           C  
ATOM    844  OH  TYR A  81      34.267  34.922  36.213  1.00  0.00           O  
ATOM    845  H   TYR A  81      32.215  41.149  34.106  1.00  0.00           H  
ATOM    846  HD1 TYR A  81      34.135  38.989  38.067  1.00  0.00           H  
ATOM    847  HD2 TYR A  81      33.538  38.586  33.921  1.00  0.00           H  
ATOM    848  HE1 TYR A  81      34.329  36.479  38.259  1.00  0.00           H  
ATOM    849  HE2 TYR A  81      33.867  36.161  34.051  1.00  0.00           H  
ATOM    850  HH  TYR A  81      34.264  34.637  37.179  1.00  0.00           H  
ATOM    851  N   ILE A  82      33.888  43.388  36.996  1.00  0.00           N  
ATOM    852  CA  ILE A  82      34.435  44.758  37.108  1.00  0.00           C  
ATOM    853  C   ILE A  82      35.941  44.845  37.533  1.00  0.00           C  
ATOM    854  O   ILE A  82      36.341  44.714  38.656  1.00  0.00           O  
ATOM    855  CB  ILE A  82      33.571  45.591  38.116  1.00  0.00           C  
ATOM    856  CG1 ILE A  82      32.127  45.704  37.585  1.00  0.00           C  
ATOM    857  CG2 ILE A  82      34.076  46.999  38.380  1.00  0.00           C  
ATOM    858  CD  ILE A  82      31.069  46.157  38.584  1.00  0.00           C  
ATOM    859  H   ILE A  82      33.804  42.959  37.890  1.00  0.00           H  
ATOM    860  N   ALA A  83      36.743  45.386  36.585  1.00  0.00           N  
ATOM    861  CA  ALA A  83      38.216  45.495  36.600  1.00  0.00           C  
ATOM    862  C   ALA A  83      38.686  46.777  37.151  1.00  0.00           C  
ATOM    863  O   ALA A  83      38.959  47.645  36.339  1.00  0.00           O  
ATOM    864  CB  ALA A  83      38.802  45.067  35.230  1.00  0.00           C  
ATOM    865  H   ALA A  83      36.248  45.644  35.748  1.00  0.00           H  
ATOM    866  N   THR A  84      38.980  46.728  38.458  1.00  0.00           N  
ATOM    867  CA  THR A  84      39.132  48.026  39.107  1.00  0.00           C  
ATOM    868  C   THR A  84      40.468  48.061  39.957  1.00  0.00           C  
ATOM    869  O   THR A  84      40.681  47.128  40.719  1.00  0.00           O  
ATOM    870  CB  THR A  84      37.952  48.479  39.995  1.00  0.00           C  
ATOM    871  CG2 THR A  84      37.420  47.403  40.896  1.00  0.00           C  
ATOM    872  OG1 THR A  84      38.338  49.537  40.878  1.00  0.00           O  
ATOM    873  H   THR A  84      38.918  45.877  38.968  1.00  0.00           H  
ATOM    874  HG1 THR A  84      39.108  49.339  41.475  1.00  0.00           H  
ATOM    875  N   GLN A  85      41.182  49.223  39.982  1.00  0.00           N  
ATOM    876  CA  GLN A  85      42.416  49.426  40.784  1.00  0.00           C  
ATOM    877  C   GLN A  85      42.144  49.572  42.333  1.00  0.00           C  
ATOM    878  O   GLN A  85      40.920  49.700  42.678  1.00  0.00           O  
ATOM    879  CB  GLN A  85      43.028  50.737  40.314  1.00  0.00           C  
ATOM    880  CG  GLN A  85      41.985  51.862  40.480  1.00  0.00           C  
ATOM    881  CD  GLN A  85      42.212  53.101  39.700  1.00  0.00           C  
ATOM    882  NE2 GLN A  85      41.157  53.881  39.672  1.00  0.00           N  
ATOM    883  OE1 GLN A  85      43.248  53.450  39.090  1.00  0.00           O  
ATOM    884  H   GLN A  85      40.959  50.060  39.472  1.00  0.00           H  
ATOM    885 1HE2 GLN A  85      40.338  53.623  40.166  1.00  0.00           H  
ATOM    886 2HE2 GLN A  85      41.064  54.702  39.098  1.00  0.00           H  
ATOM    887  N   GLY A  86      43.032  49.139  43.256  1.00  0.00           N  
ATOM    888  CA  GLY A  86      42.953  49.669  44.641  1.00  0.00           C  
ATOM    889  C   GLY A  86      43.054  51.214  44.718  1.00  0.00           C  
ATOM    890  O   GLY A  86      44.128  51.820  44.578  1.00  0.00           O  
ATOM    891  H   GLY A  86      43.273  48.175  43.230  1.00  0.00           H  
ATOM    892  N   CYS A  87      41.942  51.756  45.109  1.00  0.00           N  
ATOM    893  CA  CYS A  87      41.655  53.152  45.219  1.00  0.00           C  
ATOM    894  C   CYS A  87      42.421  53.922  46.370  1.00  0.00           C  
ATOM    895  O   CYS A  87      43.154  53.332  47.102  1.00  0.00           O  
ATOM    896  CB  CYS A  87      40.135  53.349  45.478  1.00  0.00           C  
ATOM    897  SG  CYS A  87      39.147  52.768  44.059  1.00  0.00           S  
ATOM    898  H   CYS A  87      41.242  51.087  45.363  1.00  0.00           H  
ATOM    899  HG  CYS A  87      39.505  51.501  44.255  1.00  0.00           H  
ATOM    900  N   LEU A  88      42.366  55.230  46.263  1.00  0.00           N  
ATOM    901  CA  LEU A  88      43.021  56.194  47.146  1.00  0.00           C  
ATOM    902  C   LEU A  88      42.003  56.969  47.996  1.00  0.00           C  
ATOM    903  O   LEU A  88      40.793  57.002  47.766  1.00  0.00           O  
ATOM    904  CB  LEU A  88      44.015  57.109  46.421  1.00  0.00           C  
ATOM    905  CG  LEU A  88      45.401  56.532  46.030  1.00  0.00           C  
ATOM    906  CD1 LEU A  88      46.153  57.281  44.916  1.00  0.00           C  
ATOM    907  CD2 LEU A  88      46.246  56.413  47.308  1.00  0.00           C  
ATOM    908  H   LEU A  88      41.851  55.688  45.538  1.00  0.00           H  
ATOM    909  N   GLN A  89      42.557  57.941  48.764  1.00  0.00           N  
ATOM    910  CA  GLN A  89      41.720  58.805  49.687  1.00  0.00           C  
ATOM    911  C   GLN A  89      40.628  59.743  49.071  1.00  0.00           C  
ATOM    912  O   GLN A  89      39.734  60.145  49.754  1.00  0.00           O  
ATOM    913  CB  GLN A  89      42.668  59.377  50.777  1.00  0.00           C  
ATOM    914  CG  GLN A  89      43.446  60.609  50.295  1.00  0.00           C  
ATOM    915  CD  GLN A  89      44.555  60.395  49.225  1.00  0.00           C  
ATOM    916  NE2 GLN A  89      44.676  61.400  48.435  1.00  0.00           N  
ATOM    917  OE1 GLN A  89      45.098  59.329  48.978  1.00  0.00           O  
ATOM    918  H   GLN A  89      43.530  58.179  48.731  1.00  0.00           H  
ATOM    919 1HE2 GLN A  89      44.237  62.296  48.403  1.00  0.00           H  
ATOM    920 2HE2 GLN A  89      45.281  61.236  47.661  1.00  0.00           H  
ATOM    921  N   ASN A  90      40.831  60.095  47.787  1.00  0.00           N  
ATOM    922  CA  ASN A  90      39.921  60.927  46.973  1.00  0.00           C  
ATOM    923  C   ASN A  90      38.903  60.059  46.250  1.00  0.00           C  
ATOM    924  O   ASN A  90      37.713  60.282  46.359  1.00  0.00           O  
ATOM    925  CB  ASN A  90      40.878  61.718  46.077  1.00  0.00           C  
ATOM    926  CG  ASN A  90      41.952  60.848  45.285  1.00  0.00           C  
ATOM    927  ND2 ASN A  90      41.990  60.989  43.992  1.00  0.00           N  
ATOM    928  OD1 ASN A  90      42.463  59.864  45.850  1.00  0.00           O  
ATOM    929  H   ASN A  90      41.528  59.681  47.200  1.00  0.00           H  
ATOM    930 1HD2 ASN A  90      41.439  61.487  43.336  1.00  0.00           H  
ATOM    931 2HD2 ASN A  90      42.886  60.647  43.698  1.00  0.00           H  
ATOM    932  N   THR A  91      39.375  59.059  45.541  1.00  0.00           N  
ATOM    933  CA  THR A  91      38.510  58.074  44.797  1.00  0.00           C  
ATOM    934  C   THR A  91      37.577  57.005  45.506  1.00  0.00           C  
ATOM    935  O   THR A  91      36.664  56.469  44.939  1.00  0.00           O  
ATOM    936  CB  THR A  91      39.287  57.377  43.719  1.00  0.00           C  
ATOM    937  CG2 THR A  91      39.488  58.357  42.589  1.00  0.00           C  
ATOM    938  OG1 THR A  91      40.517  56.776  44.219  1.00  0.00           O  
ATOM    939  H   THR A  91      40.343  58.921  45.363  1.00  0.00           H  
ATOM    940  HG1 THR A  91      41.301  56.739  43.610  1.00  0.00           H  
ATOM    941  N   VAL A  92      37.633  56.948  46.846  1.00  0.00           N  
ATOM    942  CA  VAL A  92      36.749  56.076  47.603  1.00  0.00           C  
ATOM    943  C   VAL A  92      35.231  56.182  47.503  1.00  0.00           C  
ATOM    944  O   VAL A  92      34.575  55.182  47.250  1.00  0.00           O  
ATOM    945  CB  VAL A  92      37.265  56.111  49.037  1.00  0.00           C  
ATOM    946  CG1 VAL A  92      38.448  55.228  49.302  1.00  0.00           C  
ATOM    947  CG2 VAL A  92      37.542  57.442  49.695  1.00  0.00           C  
ATOM    948  H   VAL A  92      38.391  57.303  47.393  1.00  0.00           H  
ATOM    949  N   ASN A  93      34.716  57.432  47.517  1.00  0.00           N  
ATOM    950  CA  ASN A  93      33.300  57.770  47.132  1.00  0.00           C  
ATOM    951  C   ASN A  93      32.938  57.233  45.785  1.00  0.00           C  
ATOM    952  O   ASN A  93      32.109  56.380  45.659  1.00  0.00           O  
ATOM    953  CB  ASN A  93      32.994  59.309  47.149  1.00  0.00           C  
ATOM    954  CG  ASN A  93      33.511  60.060  48.395  1.00  0.00           C  
ATOM    955  ND2 ASN A  93      32.650  60.856  48.922  1.00  0.00           N  
ATOM    956  OD1 ASN A  93      34.701  59.917  48.715  1.00  0.00           O  
ATOM    957  H   ASN A  93      35.218  58.123  48.021  1.00  0.00           H  
ATOM    958 1HD2 ASN A  93      31.811  60.855  48.391  1.00  0.00           H  
ATOM    959 2HD2 ASN A  93      32.759  61.491  49.688  1.00  0.00           H  
ATOM    960  N   ASP A  94      33.870  57.326  44.839  1.00  0.00           N  
ATOM    961  CA  ASP A  94      33.621  56.784  43.441  1.00  0.00           C  
ATOM    962  C   ASP A  94      33.547  55.252  43.573  1.00  0.00           C  
ATOM    963  O   ASP A  94      32.493  54.717  43.235  1.00  0.00           O  
ATOM    964  CB  ASP A  94      34.830  57.003  42.470  1.00  0.00           C  
ATOM    965  CG  ASP A  94      35.040  58.473  42.098  1.00  0.00           C  
ATOM    966  OD1 ASP A  94      36.102  59.028  42.415  1.00  0.00           O  
ATOM    967  OD2 ASP A  94      34.086  59.225  41.787  1.00  0.00           O1-
ATOM    968  H   ASP A  94      34.586  58.015  44.948  1.00  0.00           H  
ATOM    969  N   PHE A  95      34.514  54.600  44.262  1.00  0.00           N  
ATOM    970  CA  PHE A  95      34.480  53.134  44.480  1.00  0.00           C  
ATOM    971  C   PHE A  95      33.190  52.568  45.098  1.00  0.00           C  
ATOM    972  O   PHE A  95      32.445  51.750  44.583  1.00  0.00           O  
ATOM    973  CB  PHE A  95      35.676  52.624  45.387  1.00  0.00           C  
ATOM    974  CG  PHE A  95      35.711  51.064  45.224  1.00  0.00           C  
ATOM    975  CD1 PHE A  95      36.549  50.359  44.317  1.00  0.00           C  
ATOM    976  CD2 PHE A  95      35.011  50.366  46.219  1.00  0.00           C  
ATOM    977  CE1 PHE A  95      36.668  48.978  44.400  1.00  0.00           C  
ATOM    978  CE2 PHE A  95      35.156  48.982  46.338  1.00  0.00           C  
ATOM    979  CZ  PHE A  95      35.980  48.328  45.446  1.00  0.00           C  
ATOM    980  H   PHE A  95      35.172  55.162  44.763  1.00  0.00           H  
ATOM    981  HD1 PHE A  95      37.320  50.843  43.719  1.00  0.00           H  
ATOM    982  HD2 PHE A  95      34.476  50.926  46.985  1.00  0.00           H  
ATOM    983  HE1 PHE A  95      37.250  48.322  43.754  1.00  0.00           H  
ATOM    984  HE2 PHE A  95      34.646  48.399  47.110  1.00  0.00           H  
ATOM    985  HZ  PHE A  95      35.980  47.236  45.468  1.00  0.00           H  
ATOM    986  N   TRP A  96      32.758  53.225  46.185  1.00  0.00           N  
ATOM    987  CA  TRP A  96      31.454  52.889  46.833  1.00  0.00           C  
ATOM    988  C   TRP A  96      30.183  53.101  45.990  1.00  0.00           C  
ATOM    989  O   TRP A  96      29.278  52.250  45.950  1.00  0.00           O  
ATOM    990  CB  TRP A  96      31.290  53.555  48.217  1.00  0.00           C  
ATOM    991  CG  TRP A  96      32.520  53.324  49.118  1.00  0.00           C  
ATOM    992  CD1 TRP A  96      33.062  54.287  49.878  1.00  0.00           C  
ATOM    993  CD2 TRP A  96      32.881  52.137  49.702  1.00  0.00           C  
ATOM    994  CE2 TRP A  96      33.530  52.391  50.916  1.00  0.00           C  
ATOM    995  CE3 TRP A  96      32.625  50.798  49.335  1.00  0.00           C  
ATOM    996  NE1 TRP A  96      33.650  53.737  50.922  1.00  0.00           N  
ATOM    997  CZ2 TRP A  96      33.760  51.295  51.762  1.00  0.00           C  
ATOM    998  CZ3 TRP A  96      32.970  49.697  50.139  1.00  0.00           C  
ATOM    999  CH2 TRP A  96      33.434  50.000  51.388  1.00  0.00           C  
ATOM   1000  H   TRP A  96      33.285  53.977  46.584  1.00  0.00           H  
ATOM   1001  HD1 TRP A  96      32.987  55.367  49.726  1.00  0.00           H  
ATOM   1002  HE1 TRP A  96      33.901  54.315  51.700  1.00  0.00           H  
ATOM   1003  HE3 TRP A  96      31.974  50.625  48.480  1.00  0.00           H  
ATOM   1004  HZ2 TRP A  96      34.321  51.451  52.683  1.00  0.00           H  
ATOM   1005  HZ3 TRP A  96      33.170  48.705  49.723  1.00  0.00           H  
ATOM   1006  HH2 TRP A  96      33.435  49.288  52.207  1.00  0.00           H  
ATOM   1007  N   ARG A  97      30.157  54.252  45.304  1.00  0.00           N  
ATOM   1008  CA  ARG A  97      29.080  54.565  44.379  1.00  0.00           C  
ATOM   1009  C   ARG A  97      28.957  53.498  43.266  1.00  0.00           C  
ATOM   1010  O   ARG A  97      27.942  52.872  43.283  1.00  0.00           O  
ATOM   1011  CB  ARG A  97      28.983  56.076  43.870  1.00  0.00           C  
ATOM   1012  CG  ARG A  97      28.937  56.970  45.059  1.00  0.00           C  
ATOM   1013  CD  ARG A  97      29.239  58.471  44.844  1.00  0.00           C  
ATOM   1014  NE  ARG A  97      28.418  59.075  43.742  1.00  0.00           N  
ATOM   1015  CZ  ARG A  97      28.883  59.738  42.696  1.00  0.00           C  
ATOM   1016  NH1 ARG A  97      30.215  59.919  42.525  1.00  0.00           N1+
ATOM   1017  NH2 ARG A  97      28.009  59.970  41.732  1.00  0.00           N  
ATOM   1018  H   ARG A  97      30.910  54.899  45.405  1.00  0.00           H  
ATOM   1019  HE  ARG A  97      27.464  58.779  43.668  1.00  0.00           H  
ATOM   1020 1HH1 ARG A  97      30.906  59.427  43.055  1.00  0.00           H  
ATOM   1021 2HH1 ARG A  97      30.625  60.447  41.779  1.00  0.00           H  
ATOM   1022 1HH2 ARG A  97      27.021  59.813  41.771  1.00  0.00           H  
ATOM   1023 2HH2 ARG A  97      28.389  60.391  40.906  1.00  0.00           H  
ATOM   1024  N   MET A  98      30.072  53.040  42.694  1.00  0.00           N  
ATOM   1025  CA  MET A  98      30.120  51.827  41.830  1.00  0.00           C  
ATOM   1026  C   MET A  98      29.527  50.555  42.339  1.00  0.00           C  
ATOM   1027  O   MET A  98      28.591  49.940  41.722  1.00  0.00           O  
ATOM   1028  CB  MET A  98      31.568  51.670  41.331  1.00  0.00           C  
ATOM   1029  CG  MET A  98      31.688  50.486  40.353  1.00  0.00           C  
ATOM   1030  SD  MET A  98      33.427  50.036  40.138  1.00  0.00           S  
ATOM   1031  CE  MET A  98      33.862  49.460  41.748  1.00  0.00           C  
ATOM   1032  H   MET A  98      30.818  53.701  42.696  1.00  0.00           H  
ATOM   1033  N   VAL A  99      29.924  50.221  43.557  1.00  0.00           N  
ATOM   1034  CA  VAL A  99      29.517  49.025  44.228  1.00  0.00           C  
ATOM   1035  C   VAL A  99      27.981  48.970  44.582  1.00  0.00           C  
ATOM   1036  O   VAL A  99      27.250  48.142  44.033  1.00  0.00           O  
ATOM   1037  CB  VAL A  99      30.435  48.852  45.471  1.00  0.00           C  
ATOM   1038  CG1 VAL A  99      29.860  48.004  46.580  1.00  0.00           C  
ATOM   1039  CG2 VAL A  99      31.808  48.458  45.018  1.00  0.00           C  
ATOM   1040  H   VAL A  99      30.507  50.848  44.074  1.00  0.00           H  
ATOM   1041  N   PHE A 100      27.471  50.078  45.058  1.00  0.00           N  
ATOM   1042  CA  PHE A 100      26.041  50.379  45.335  1.00  0.00           C  
ATOM   1043  C   PHE A 100      25.173  50.550  44.033  1.00  0.00           C  
ATOM   1044  O   PHE A 100      24.275  49.691  43.919  1.00  0.00           O  
ATOM   1045  CB  PHE A 100      25.885  51.588  46.219  1.00  0.00           C  
ATOM   1046  CG  PHE A 100      24.440  51.875  46.701  1.00  0.00           C  
ATOM   1047  CD1 PHE A 100      23.824  52.957  46.087  1.00  0.00           C  
ATOM   1048  CD2 PHE A 100      23.972  51.390  47.906  1.00  0.00           C  
ATOM   1049  CE1 PHE A 100      22.745  53.570  46.759  1.00  0.00           C  
ATOM   1050  CE2 PHE A 100      22.957  52.049  48.579  1.00  0.00           C  
ATOM   1051  CZ  PHE A 100      22.310  53.112  47.969  1.00  0.00           C  
ATOM   1052  H   PHE A 100      28.071  50.850  45.293  1.00  0.00           H  
ATOM   1053  HD1 PHE A 100      24.131  53.305  45.099  1.00  0.00           H  
ATOM   1054  HD2 PHE A 100      24.329  50.420  48.235  1.00  0.00           H  
ATOM   1055  HE1 PHE A 100      22.491  54.593  46.475  1.00  0.00           H  
ATOM   1056  HE2 PHE A 100      22.518  51.551  49.443  1.00  0.00           H  
ATOM   1057  HZ  PHE A 100      21.423  53.519  48.468  1.00  0.00           H  
ATOM   1058  N   GLN A 101      25.606  51.392  43.100  1.00  0.00           N  
ATOM   1059  CA  GLN A 101      24.862  51.645  41.840  1.00  0.00           C  
ATOM   1060  C   GLN A 101      24.625  50.314  41.124  1.00  0.00           C  
ATOM   1061  O   GLN A 101      23.550  49.835  40.994  1.00  0.00           O  
ATOM   1062  CB  GLN A 101      25.522  52.695  40.864  1.00  0.00           C  
ATOM   1063  CG  GLN A 101      24.740  52.962  39.560  1.00  0.00           C  
ATOM   1064  CD  GLN A 101      25.674  53.735  38.657  1.00  0.00           C  
ATOM   1065  NE2 GLN A 101      26.231  53.178  37.674  1.00  0.00           N  
ATOM   1066  OE1 GLN A 101      25.621  54.963  38.527  1.00  0.00           O  
ATOM   1067  H   GLN A 101      26.184  52.154  43.380  1.00  0.00           H  
ATOM   1068 1HE2 GLN A 101      25.994  52.213  37.530  1.00  0.00           H  
ATOM   1069 2HE2 GLN A 101      26.614  53.678  36.891  1.00  0.00           H  
ATOM   1070  N   GLU A 102      25.711  49.680  40.836  1.00  0.00           N  
ATOM   1071  CA  GLU A 102      25.777  48.487  39.958  1.00  0.00           C  
ATOM   1072  C   GLU A 102      25.381  47.110  40.571  1.00  0.00           C  
ATOM   1073  O   GLU A 102      25.473  46.112  39.838  1.00  0.00           O  
ATOM   1074  CB  GLU A 102      27.200  48.372  39.415  1.00  0.00           C  
ATOM   1075  CG  GLU A 102      27.631  49.497  38.392  1.00  0.00           C  
ATOM   1076  CD  GLU A 102      26.800  49.454  37.126  1.00  0.00           C  
ATOM   1077  OE1 GLU A 102      26.038  50.385  36.817  1.00  0.00           O  
ATOM   1078  OE2 GLU A 102      26.952  48.401  36.462  1.00  0.00           O1-
ATOM   1079  H   GLU A 102      26.605  49.942  41.203  1.00  0.00           H  
ATOM   1080  N   ASN A 103      24.691  47.150  41.692  1.00  0.00           N  
ATOM   1081  CA  ASN A 103      24.087  45.963  42.398  1.00  0.00           C  
ATOM   1082  C   ASN A 103      25.045  44.798  42.786  1.00  0.00           C  
ATOM   1083  O   ASN A 103      24.573  43.643  42.748  1.00  0.00           O  
ATOM   1084  CB  ASN A 103      22.835  45.489  41.681  1.00  0.00           C  
ATOM   1085  CG  ASN A 103      21.545  45.651  42.436  1.00  0.00           C  
ATOM   1086  ND2 ASN A 103      20.476  46.174  41.893  1.00  0.00           N  
ATOM   1087  OD1 ASN A 103      21.434  45.347  43.594  1.00  0.00           O  
ATOM   1088  H   ASN A 103      24.548  48.070  42.055  1.00  0.00           H  
ATOM   1089 1HD2 ASN A 103      20.580  46.532  40.962  1.00  0.00           H  
ATOM   1090 2HD2 ASN A 103      19.671  46.344  42.460  1.00  0.00           H  
ATOM   1091  N   SER A 104      26.382  45.091  42.953  1.00  0.00           N  
ATOM   1092  CA  SER A 104      27.342  43.979  43.281  1.00  0.00           C  
ATOM   1093  C   SER A 104      27.191  43.459  44.733  1.00  0.00           C  
ATOM   1094  O   SER A 104      27.326  44.220  45.661  1.00  0.00           O  
ATOM   1095  CB  SER A 104      28.779  44.482  43.214  1.00  0.00           C  
ATOM   1096  OG  SER A 104      29.678  43.403  43.137  1.00  0.00           O  
ATOM   1097  H   SER A 104      26.803  45.999  43.001  1.00  0.00           H  
ATOM   1098  HG  SER A 104      29.565  42.951  42.247  1.00  0.00           H  
ATOM   1099  N   ARG A 105      27.189  42.132  44.920  1.00  0.00           N  
ATOM   1100  CA  ARG A 105      27.061  41.395  46.218  1.00  0.00           C  
ATOM   1101  C   ARG A 105      28.410  40.816  46.749  1.00  0.00           C  
ATOM   1102  O   ARG A 105      28.448  40.673  47.957  1.00  0.00           O  
ATOM   1103  CB  ARG A 105      25.943  40.357  46.118  1.00  0.00           C  
ATOM   1104  CG  ARG A 105      24.609  40.922  45.675  1.00  0.00           C  
ATOM   1105  CD  ARG A 105      24.227  41.980  46.645  1.00  0.00           C  
ATOM   1106  NE  ARG A 105      23.060  42.679  46.126  1.00  0.00           N  
ATOM   1107  CZ  ARG A 105      22.237  43.530  46.740  1.00  0.00           C  
ATOM   1108  NH1 ARG A 105      22.330  43.731  48.103  1.00  0.00           N1+
ATOM   1109  NH2 ARG A 105      21.466  44.428  46.168  1.00  0.00           N  
ATOM   1110  H   ARG A 105      27.138  41.514  44.135  1.00  0.00           H  
ATOM   1111  HE  ARG A 105      22.788  42.326  45.227  1.00  0.00           H  
ATOM   1112 1HH1 ARG A 105      23.074  43.365  48.658  1.00  0.00           H  
ATOM   1113 2HH1 ARG A 105      21.527  44.186  48.486  1.00  0.00           H  
ATOM   1114 1HH2 ARG A 105      21.393  44.538  45.168  1.00  0.00           H  
ATOM   1115 2HH2 ARG A 105      20.602  44.685  46.606  1.00  0.00           H  
ATOM   1116  N   VAL A 106      29.475  40.739  45.906  1.00  0.00           N  
ATOM   1117  CA  VAL A 106      30.842  40.395  46.249  1.00  0.00           C  
ATOM   1118  C   VAL A 106      31.936  41.163  45.612  1.00  0.00           C  
ATOM   1119  O   VAL A 106      31.976  41.421  44.415  1.00  0.00           O  
ATOM   1120  CB  VAL A 106      31.062  38.941  45.843  1.00  0.00           C  
ATOM   1121  CG1 VAL A 106      30.356  37.934  46.777  1.00  0.00           C  
ATOM   1122  CG2 VAL A 106      30.596  38.672  44.412  1.00  0.00           C  
ATOM   1123  H   VAL A 106      29.413  41.344  45.115  1.00  0.00           H  
ATOM   1124  N   ILE A 107      32.843  41.390  46.515  1.00  0.00           N  
ATOM   1125  CA  ILE A 107      34.132  42.055  46.369  1.00  0.00           C  
ATOM   1126  C   ILE A 107      35.264  41.025  46.618  1.00  0.00           C  
ATOM   1127  O   ILE A 107      35.203  40.389  47.694  1.00  0.00           O  
ATOM   1128  CB  ILE A 107      34.295  43.264  47.327  1.00  0.00           C  
ATOM   1129  CG1 ILE A 107      33.007  44.070  47.576  1.00  0.00           C  
ATOM   1130  CG2 ILE A 107      35.493  44.028  46.987  1.00  0.00           C  
ATOM   1131  CD  ILE A 107      33.065  45.305  48.514  1.00  0.00           C  
ATOM   1132  H   ILE A 107      32.674  41.365  47.500  1.00  0.00           H  
ATOM   1133  N   VAL A 108      36.009  40.721  45.528  1.00  0.00           N  
ATOM   1134  CA  VAL A 108      37.254  39.870  45.560  1.00  0.00           C  
ATOM   1135  C   VAL A 108      38.433  40.769  45.869  1.00  0.00           C  
ATOM   1136  O   VAL A 108      38.823  41.601  45.035  1.00  0.00           O  
ATOM   1137  CB  VAL A 108      37.544  39.246  44.246  1.00  0.00           C  
ATOM   1138  CG1 VAL A 108      38.600  38.122  44.434  1.00  0.00           C  
ATOM   1139  CG2 VAL A 108      36.409  38.555  43.561  1.00  0.00           C  
ATOM   1140  H   VAL A 108      35.665  40.983  44.623  1.00  0.00           H  
ATOM   1141  N   MET A 109      39.057  40.595  47.062  1.00  0.00           N  
ATOM   1142  CA  MET A 109      40.074  41.504  47.705  1.00  0.00           C  
ATOM   1143  C   MET A 109      41.110  40.659  48.384  1.00  0.00           C  
ATOM   1144  O   MET A 109      40.782  39.736  49.132  1.00  0.00           O  
ATOM   1145  CB  MET A 109      39.416  42.489  48.630  1.00  0.00           C  
ATOM   1146  CG  MET A 109      40.228  43.754  48.722  1.00  0.00           C  
ATOM   1147  SD  MET A 109      41.895  43.575  49.434  1.00  0.00           S  
ATOM   1148  CE  MET A 109      41.956  45.185  50.171  1.00  0.00           C  
ATOM   1149  H   MET A 109      38.801  39.871  47.702  1.00  0.00           H  
ATOM   1150  N   THR A 110      42.277  40.761  47.772  1.00  0.00           N  
ATOM   1151  CA  THR A 110      43.466  39.982  48.264  1.00  0.00           C  
ATOM   1152  C   THR A 110      44.514  40.755  49.059  1.00  0.00           C  
ATOM   1153  O   THR A 110      45.265  40.116  49.736  1.00  0.00           O  
ATOM   1154  CB  THR A 110      44.114  39.234  47.105  1.00  0.00           C  
ATOM   1155  CG2 THR A 110      43.173  38.181  46.413  1.00  0.00           C  
ATOM   1156  OG1 THR A 110      44.720  40.176  46.196  1.00  0.00           O  
ATOM   1157  H   THR A 110      42.372  41.189  46.886  1.00  0.00           H  
ATOM   1158  HG1 THR A 110      44.087  40.548  45.520  1.00  0.00           H  
ATOM   1159  N   THR A 111      44.517  42.061  48.942  1.00  0.00           N  
ATOM   1160  CA  THR A 111      45.645  42.940  49.360  1.00  0.00           C  
ATOM   1161  C   THR A 111      45.610  43.546  50.801  1.00  0.00           C  
ATOM   1162  O   THR A 111      44.618  43.987  51.380  1.00  0.00           O  
ATOM   1163  CB  THR A 111      45.903  44.113  48.380  1.00  0.00           C  
ATOM   1164  CG2 THR A 111      46.451  43.708  46.966  1.00  0.00           C  
ATOM   1165  OG1 THR A 111      44.739  44.813  48.165  1.00  0.00           O  
ATOM   1166  H   THR A 111      43.655  42.533  48.767  1.00  0.00           H  
ATOM   1167  HG1 THR A 111      45.084  45.656  47.757  1.00  0.00           H  
ATOM   1168  N   LYS A 112      46.842  43.605  51.355  1.00  0.00           N  
ATOM   1169  CA  LYS A 112      47.062  44.291  52.661  1.00  0.00           C  
ATOM   1170  C   LYS A 112      47.175  45.880  52.565  1.00  0.00           C  
ATOM   1171  O   LYS A 112      47.386  46.337  51.466  1.00  0.00           O  
ATOM   1172  CB  LYS A 112      48.467  43.949  53.211  1.00  0.00           C  
ATOM   1173  CG  LYS A 112      48.186  42.800  54.115  1.00  0.00           C  
ATOM   1174  CD  LYS A 112      49.271  41.753  53.935  1.00  0.00           C  
ATOM   1175  CE  LYS A 112      49.359  40.708  55.051  1.00  0.00           C  
ATOM   1176  NZ  LYS A 112      50.383  39.702  54.579  1.00  0.00           N1+
ATOM   1177  H   LYS A 112      47.670  43.250  50.910  1.00  0.00           H  
ATOM   1178  HZ1 LYS A 112      50.630  39.196  55.411  1.00  0.00           H  
ATOM   1179  HZ2 LYS A 112      49.916  39.164  53.891  1.00  0.00           H  
ATOM   1180  HZ3 LYS A 112      51.185  40.100  54.124  1.00  0.00           H  
ATOM   1181  N   GLU A 113      47.390  46.530  53.739  1.00  0.00           N  
ATOM   1182  CA  GLU A 113      47.780  47.943  53.647  1.00  0.00           C  
ATOM   1183  C   GLU A 113      49.225  48.144  53.253  1.00  0.00           C  
ATOM   1184  O   GLU A 113      49.515  48.864  52.292  1.00  0.00           O  
ATOM   1185  CB  GLU A 113      47.533  48.766  54.920  1.00  0.00           C  
ATOM   1186  CG  GLU A 113      46.143  48.667  55.531  1.00  0.00           C  
ATOM   1187  CD  GLU A 113      46.028  49.695  56.696  1.00  0.00           C  
ATOM   1188  OE1 GLU A 113      45.431  50.764  56.526  1.00  0.00           O  
ATOM   1189  OE2 GLU A 113      46.675  49.412  57.760  1.00  0.00           O1-
ATOM   1190  H   GLU A 113      47.597  46.016  54.578  1.00  0.00           H  
ATOM   1191  N   VAL A 114      50.207  47.690  54.027  1.00  0.00           N  
ATOM   1192  CA  VAL A 114      51.590  47.637  53.534  1.00  0.00           C  
ATOM   1193  C   VAL A 114      52.114  46.244  53.218  1.00  0.00           C  
ATOM   1194  O   VAL A 114      51.872  45.316  53.991  1.00  0.00           O  
ATOM   1195  CB  VAL A 114      52.558  48.413  54.394  1.00  0.00           C  
ATOM   1196  CG1 VAL A 114      52.337  49.884  54.171  1.00  0.00           C  
ATOM   1197  CG2 VAL A 114      52.355  48.367  55.873  1.00  0.00           C  
ATOM   1198  H   VAL A 114      50.157  47.768  55.025  1.00  0.00           H  
ATOM   1199  N   GLU A 115      52.781  46.135  52.099  1.00  0.00           N  
ATOM   1200  CA  GLU A 115      53.334  44.781  51.759  1.00  0.00           C  
ATOM   1201  C   GLU A 115      54.751  45.016  51.260  1.00  0.00           C  
ATOM   1202  O   GLU A 115      54.942  45.505  50.155  1.00  0.00           O  
ATOM   1203  CB  GLU A 115      52.578  44.090  50.640  1.00  0.00           C  
ATOM   1204  CG  GLU A 115      51.342  43.302  51.169  1.00  0.00           C  
ATOM   1205  CD  GLU A 115      50.315  42.754  50.144  1.00  0.00           C  
ATOM   1206  OE1 GLU A 115      49.455  42.019  50.547  1.00  0.00           O  
ATOM   1207  OE2 GLU A 115      50.359  42.973  48.924  1.00  0.00           O1-
ATOM   1208  H   GLU A 115      52.754  46.757  51.323  1.00  0.00           H  
ATOM   1209  N   ARG A 116      55.662  44.201  51.800  1.00  0.00           N  
ATOM   1210  CA  ARG A 116      57.123  44.441  51.821  1.00  0.00           C  
ATOM   1211  C   ARG A 116      57.451  45.907  52.160  1.00  0.00           C  
ATOM   1212  O   ARG A 116      58.429  46.468  51.618  1.00  0.00           O  
ATOM   1213  CB  ARG A 116      57.667  44.024  50.499  1.00  0.00           C  
ATOM   1214  CG  ARG A 116      57.861  42.491  50.482  1.00  0.00           C  
ATOM   1215  CD  ARG A 116      58.318  41.970  49.101  1.00  0.00           C  
ATOM   1216  NE  ARG A 116      59.756  42.128  48.849  1.00  0.00           N  
ATOM   1217  CZ  ARG A 116      60.877  41.580  49.463  1.00  0.00           C  
ATOM   1218  NH1 ARG A 116      60.684  40.685  50.391  1.00  0.00           N1+
ATOM   1219  NH2 ARG A 116      62.108  41.865  48.988  1.00  0.00           N  
ATOM   1220  H   ARG A 116      55.423  43.390  52.332  1.00  0.00           H  
ATOM   1221  HE  ARG A 116      59.915  42.809  48.133  1.00  0.00           H  
ATOM   1222 1HH1 ARG A 116      59.795  40.395  50.733  1.00  0.00           H  
ATOM   1223 2HH1 ARG A 116      61.464  40.086  50.596  1.00  0.00           H  
ATOM   1224 1HH2 ARG A 116      62.181  42.668  48.383  1.00  0.00           H  
ATOM   1225 2HH2 ARG A 116      62.984  41.567  49.359  1.00  0.00           H  
ATOM   1226  N   GLY A 117      56.742  46.595  53.053  1.00  0.00           N  
ATOM   1227  CA  GLY A 117      56.834  48.047  53.270  1.00  0.00           C  
ATOM   1228  C   GLY A 117      56.455  48.920  52.058  1.00  0.00           C  
ATOM   1229  O   GLY A 117      56.988  50.066  51.931  1.00  0.00           O  
ATOM   1230  H   GLY A 117      56.236  46.114  53.767  1.00  0.00           H  
ATOM   1231  N   LYS A 118      55.892  48.266  51.038  1.00  0.00           N  
ATOM   1232  CA  LYS A 118      55.365  49.045  49.879  1.00  0.00           C  
ATOM   1233  C   LYS A 118      53.833  49.196  50.026  1.00  0.00           C  
ATOM   1234  O   LYS A 118      53.210  48.170  50.356  1.00  0.00           O  
ATOM   1235  CB  LYS A 118      55.587  48.132  48.658  1.00  0.00           C  
ATOM   1236  CG  LYS A 118      57.077  48.069  48.308  1.00  0.00           C  
ATOM   1237  CD  LYS A 118      57.480  47.053  47.214  1.00  0.00           C  
ATOM   1238  CE  LYS A 118      58.603  47.635  46.342  1.00  0.00           C  
ATOM   1239  NZ  LYS A 118      59.090  46.661  45.367  1.00  0.00           N1+
ATOM   1240  H   LYS A 118      55.635  47.323  51.233  1.00  0.00           H  
ATOM   1241  HZ1 LYS A 118      59.758  47.051  44.732  1.00  0.00           H  
ATOM   1242  HZ2 LYS A 118      59.433  45.926  45.950  1.00  0.00           H  
ATOM   1243  HZ3 LYS A 118      58.279  46.398  44.842  1.00  0.00           H  
ATOM   1244  N   SER A 119      53.277  50.429  49.986  1.00  0.00           N  
ATOM   1245  CA  SER A 119      51.796  50.548  50.093  1.00  0.00           C  
ATOM   1246  C   SER A 119      50.918  49.902  49.017  1.00  0.00           C  
ATOM   1247  O   SER A 119      51.162  50.079  47.841  1.00  0.00           O  
ATOM   1248  CB  SER A 119      51.333  52.055  50.147  1.00  0.00           C  
ATOM   1249  OG  SER A 119      51.944  52.788  49.159  1.00  0.00           O  
ATOM   1250  H   SER A 119      53.835  51.141  49.555  1.00  0.00           H  
ATOM   1251  HG  SER A 119      51.717  53.748  49.325  1.00  0.00           H  
ATOM   1252  N   LYS A 120      49.956  49.210  49.572  1.00  0.00           N  
ATOM   1253  CA  LYS A 120      49.064  48.428  48.738  1.00  0.00           C  
ATOM   1254  C   LYS A 120      47.542  48.909  48.855  1.00  0.00           C  
ATOM   1255  O   LYS A 120      47.040  49.314  47.821  1.00  0.00           O  
ATOM   1256  CB  LYS A 120      49.148  46.902  49.066  1.00  0.00           C  
ATOM   1257  CG  LYS A 120      50.196  46.102  48.332  1.00  0.00           C  
ATOM   1258  CD  LYS A 120      49.948  46.124  46.842  1.00  0.00           C  
ATOM   1259  CE  LYS A 120      50.992  45.192  46.175  1.00  0.00           C  
ATOM   1260  NZ  LYS A 120      52.222  45.880  45.979  1.00  0.00           N1+
ATOM   1261  H   LYS A 120      49.675  49.281  50.529  1.00  0.00           H  
ATOM   1262  HZ1 LYS A 120      52.724  45.502  45.205  1.00  0.00           H  
ATOM   1263  HZ2 LYS A 120      52.103  46.870  45.944  1.00  0.00           H  
ATOM   1264  HZ3 LYS A 120      52.836  45.767  46.760  1.00  0.00           H  
ATOM   1265  N   CYS A 121      46.821  48.649  50.002  1.00  0.00           N  
ATOM   1266  CA  CYS A 121      45.422  49.135  50.066  1.00  0.00           C  
ATOM   1267  C   CYS A 121      45.138  49.373  51.579  1.00  0.00           C  
ATOM   1268  O   CYS A 121      44.895  48.416  52.300  1.00  0.00           O  
ATOM   1269  CB  CYS A 121      44.339  48.126  49.533  1.00  0.00           C  
ATOM   1270  SG  CYS A 121      42.678  48.870  49.480  1.00  0.00           S  
ATOM   1271  H   CYS A 121      47.086  47.898  50.609  1.00  0.00           H  
ATOM   1272  HG  CYS A 121      42.792  49.364  50.707  1.00  0.00           H  
ATOM   1273  N   VAL A 122      44.854  50.644  51.847  1.00  0.00           N  
ATOM   1274  CA  VAL A 122      44.233  51.037  53.090  1.00  0.00           C  
ATOM   1275  C   VAL A 122      42.864  50.471  53.498  1.00  0.00           C  
ATOM   1276  O   VAL A 122      42.021  50.117  52.701  1.00  0.00           O  
ATOM   1277  CB  VAL A 122      44.108  52.552  53.268  1.00  0.00           C  
ATOM   1278  CG1 VAL A 122      45.518  53.105  53.319  1.00  0.00           C  
ATOM   1279  CG2 VAL A 122      43.233  53.319  52.211  1.00  0.00           C  
ATOM   1280  H   VAL A 122      44.941  51.231  51.039  1.00  0.00           H  
ATOM   1281  N   LYS A 123      42.803  50.350  54.826  1.00  0.00           N  
ATOM   1282  CA  LYS A 123      41.500  49.868  55.348  1.00  0.00           C  
ATOM   1283  C   LYS A 123      40.362  50.951  55.396  1.00  0.00           C  
ATOM   1284  O   LYS A 123      39.693  51.162  56.418  1.00  0.00           O  
ATOM   1285  CB  LYS A 123      41.880  49.359  56.807  1.00  0.00           C  
ATOM   1286  CG  LYS A 123      42.478  47.977  56.671  1.00  0.00           C  
ATOM   1287  CD  LYS A 123      42.603  47.156  57.982  1.00  0.00           C  
ATOM   1288  CE  LYS A 123      43.618  47.806  58.972  1.00  0.00           C  
ATOM   1289  NZ  LYS A 123      43.548  47.315  60.299  1.00  0.00           N1+
ATOM   1290  H   LYS A 123      43.561  50.343  55.473  1.00  0.00           H  
ATOM   1291  HZ1 LYS A 123      44.081  47.871  60.955  1.00  0.00           H  
ATOM   1292  HZ2 LYS A 123      42.612  47.328  60.630  1.00  0.00           H  
ATOM   1293  HZ3 LYS A 123      43.900  46.383  60.366  1.00  0.00           H  
ATOM   1294  N   TYR A 124      39.996  51.333  54.164  1.00  0.00           N  
ATOM   1295  CA  TYR A 124      38.902  52.332  53.856  1.00  0.00           C  
ATOM   1296  C   TYR A 124      37.500  52.074  54.444  1.00  0.00           C  
ATOM   1297  O   TYR A 124      36.827  53.024  54.791  1.00  0.00           O  
ATOM   1298  CB  TYR A 124      38.855  52.643  52.381  1.00  0.00           C  
ATOM   1299  CG  TYR A 124      38.733  51.626  51.259  1.00  0.00           C  
ATOM   1300  CD1 TYR A 124      39.770  51.279  50.452  1.00  0.00           C  
ATOM   1301  CD2 TYR A 124      37.441  51.215  50.927  1.00  0.00           C  
ATOM   1302  CE1 TYR A 124      39.524  50.490  49.309  1.00  0.00           C  
ATOM   1303  CE2 TYR A 124      37.118  50.429  49.809  1.00  0.00           C  
ATOM   1304  CZ  TYR A 124      38.204  50.149  49.025  1.00  0.00           C  
ATOM   1305  OH  TYR A 124      38.029  49.546  47.887  1.00  0.00           O  
ATOM   1306  H   TYR A 124      40.410  50.869  53.372  1.00  0.00           H  
ATOM   1307  HD1 TYR A 124      40.804  51.374  50.798  1.00  0.00           H  
ATOM   1308  HD2 TYR A 124      36.633  51.442  51.629  1.00  0.00           H  
ATOM   1309  HE1 TYR A 124      40.232  50.662  48.507  1.00  0.00           H  
ATOM   1310  HE2 TYR A 124      36.116  50.294  49.424  1.00  0.00           H  
ATOM   1311  HH  TYR A 124      37.122  49.716  47.496  1.00  0.00           H  
ATOM   1312  N   TRP A 125      37.137  50.790  54.484  1.00  0.00           N  
ATOM   1313  CA  TRP A 125      35.808  50.327  55.082  1.00  0.00           C  
ATOM   1314  C   TRP A 125      35.822  50.447  56.649  1.00  0.00           C  
ATOM   1315  O   TRP A 125      36.912  50.283  57.210  1.00  0.00           O  
ATOM   1316  CB  TRP A 125      35.561  48.965  54.437  1.00  0.00           C  
ATOM   1317  CG  TRP A 125      36.688  48.012  54.802  1.00  0.00           C  
ATOM   1318  CD1 TRP A 125      36.690  47.252  55.923  1.00  0.00           C  
ATOM   1319  CD2 TRP A 125      37.844  47.898  54.022  1.00  0.00           C  
ATOM   1320  CE2 TRP A 125      38.617  47.066  54.759  1.00  0.00           C  
ATOM   1321  CE3 TRP A 125      38.253  48.259  52.751  1.00  0.00           C  
ATOM   1322  NE1 TRP A 125      37.856  46.679  55.837  1.00  0.00           N  
ATOM   1323  CZ2 TRP A 125      39.742  46.577  54.194  1.00  0.00           C  
ATOM   1324  CZ3 TRP A 125      39.408  47.790  52.122  1.00  0.00           C  
ATOM   1325  CH2 TRP A 125      40.181  46.916  52.928  1.00  0.00           C  
ATOM   1326  H   TRP A 125      37.540  50.019  53.998  1.00  0.00           H  
ATOM   1327  HD1 TRP A 125      35.917  47.015  56.663  1.00  0.00           H  
ATOM   1328  HE1 TRP A 125      38.254  46.177  56.602  1.00  0.00           H  
ATOM   1329  HE3 TRP A 125      37.706  49.091  52.309  1.00  0.00           H  
ATOM   1330  HZ2 TRP A 125      40.416  45.955  54.774  1.00  0.00           H  
ATOM   1331  HZ3 TRP A 125      39.230  47.697  51.052  1.00  0.00           H  
ATOM   1332  HH2 TRP A 125      40.969  46.282  52.511  1.00  0.00           H  
ATOM   1333  N   PRO A 126      34.648  50.584  57.321  1.00  0.00           N  
ATOM   1334  CA  PRO A 126      34.641  50.549  58.754  1.00  0.00           C  
ATOM   1335  C   PRO A 126      34.787  49.133  59.339  1.00  0.00           C  
ATOM   1336  O   PRO A 126      34.681  48.082  58.762  1.00  0.00           O  
ATOM   1337  CB  PRO A 126      33.282  51.152  59.232  1.00  0.00           C  
ATOM   1338  CG  PRO A 126      32.395  50.790  58.026  1.00  0.00           C  
ATOM   1339  CD  PRO A 126      33.288  50.822  56.821  1.00  0.00           C  
ATOM   1340  N   ASP A 127      35.253  49.116  60.566  1.00  0.00           N  
ATOM   1341  CA  ASP A 127      35.228  47.983  61.476  1.00  0.00           C  
ATOM   1342  C   ASP A 127      33.799  47.876  62.043  1.00  0.00           C  
ATOM   1343  O   ASP A 127      32.789  48.374  61.611  1.00  0.00           O  
ATOM   1344  CB  ASP A 127      36.165  48.343  62.622  1.00  0.00           C  
ATOM   1345  CG  ASP A 127      36.618  47.232  63.580  1.00  0.00           C  
ATOM   1346  OD1 ASP A 127      37.060  47.458  64.779  1.00  0.00           O  
ATOM   1347  OD2 ASP A 127      36.558  46.043  63.183  1.00  0.00           O1-
ATOM   1348  H   ASP A 127      35.553  49.971  60.980  1.00  0.00           H  
ATOM   1349  N   GLU A 128      33.770  46.853  62.958  1.00  0.00           N  
ATOM   1350  CA  GLU A 128      32.482  46.330  63.465  1.00  0.00           C  
ATOM   1351  C   GLU A 128      31.499  47.227  64.191  1.00  0.00           C  
ATOM   1352  O   GLU A 128      31.979  48.166  64.839  1.00  0.00           O  
ATOM   1353  CB  GLU A 128      32.634  45.018  64.276  1.00  0.00           C  
ATOM   1354  CG  GLU A 128      32.896  43.750  63.544  1.00  0.00           C  
ATOM   1355  CD  GLU A 128      32.853  42.547  64.485  1.00  0.00           C  
ATOM   1356  OE1 GLU A 128      33.296  42.802  65.685  1.00  0.00           O  
ATOM   1357  OE2 GLU A 128      32.598  41.356  64.194  1.00  0.00           O1-
ATOM   1358  H   GLU A 128      34.615  46.361  63.155  1.00  0.00           H  
ATOM   1359  N   TYR A 129      30.228  47.206  63.808  1.00  0.00           N  
ATOM   1360  CA  TYR A 129      29.186  48.131  64.372  1.00  0.00           C  
ATOM   1361  C   TYR A 129      29.234  49.548  63.682  1.00  0.00           C  
ATOM   1362  O   TYR A 129      28.146  50.154  63.461  1.00  0.00           O  
ATOM   1363  CB  TYR A 129      29.043  48.139  65.943  1.00  0.00           C  
ATOM   1364  CG  TYR A 129      28.061  49.118  66.601  1.00  0.00           C  
ATOM   1365  CD1 TYR A 129      28.575  50.374  66.899  1.00  0.00           C  
ATOM   1366  CD2 TYR A 129      26.811  48.717  66.943  1.00  0.00           C  
ATOM   1367  CE1 TYR A 129      27.777  51.251  67.642  1.00  0.00           C  
ATOM   1368  CE2 TYR A 129      25.949  49.577  67.676  1.00  0.00           C  
ATOM   1369  CZ  TYR A 129      26.476  50.851  68.043  1.00  0.00           C  
ATOM   1370  OH  TYR A 129      25.847  51.644  68.956  1.00  0.00           O  
ATOM   1371  H   TYR A 129      29.971  46.598  63.060  1.00  0.00           H  
ATOM   1372  HD1 TYR A 129      29.615  50.691  66.764  1.00  0.00           H  
ATOM   1373  HD2 TYR A 129      26.474  47.721  66.653  1.00  0.00           H  
ATOM   1374  HE1 TYR A 129      28.154  52.159  68.125  1.00  0.00           H  
ATOM   1375  HE2 TYR A 129      25.131  49.107  68.233  1.00  0.00           H  
ATOM   1376  HH  TYR A 129      25.053  51.157  69.315  1.00  0.00           H  
ATOM   1377  N   ALA A 130      30.434  50.094  63.639  1.00  0.00           N  
ATOM   1378  CA  ALA A 130      30.668  51.484  63.249  1.00  0.00           C  
ATOM   1379  C   ALA A 130      30.160  51.988  61.874  1.00  0.00           C  
ATOM   1380  O   ALA A 130      30.267  51.194  60.942  1.00  0.00           O  
ATOM   1381  CB  ALA A 130      32.148  51.799  63.412  1.00  0.00           C  
ATOM   1382  H   ALA A 130      31.194  49.514  63.950  1.00  0.00           H  
ATOM   1383  N   LEU A 131      29.546  53.177  61.751  1.00  0.00           N  
ATOM   1384  CA  LEU A 131      28.938  53.632  60.514  1.00  0.00           C  
ATOM   1385  C   LEU A 131      29.933  54.627  59.832  1.00  0.00           C  
ATOM   1386  O   LEU A 131      30.047  55.762  60.258  1.00  0.00           O  
ATOM   1387  CB  LEU A 131      27.716  54.407  61.024  1.00  0.00           C  
ATOM   1388  CG  LEU A 131      26.917  55.110  59.952  1.00  0.00           C  
ATOM   1389  CD1 LEU A 131      26.462  54.099  58.900  1.00  0.00           C  
ATOM   1390  CD2 LEU A 131      25.695  55.801  60.602  1.00  0.00           C  
ATOM   1391  H   LEU A 131      29.268  53.713  62.542  1.00  0.00           H  
ATOM   1392  N   LYS A 132      30.391  54.261  58.639  1.00  0.00           N  
ATOM   1393  CA  LYS A 132      31.340  55.149  57.901  1.00  0.00           C  
ATOM   1394  C   LYS A 132      30.681  55.955  56.787  1.00  0.00           C  
ATOM   1395  O   LYS A 132      29.914  55.396  56.020  1.00  0.00           O  
ATOM   1396  CB  LYS A 132      32.665  54.486  57.478  1.00  0.00           C  
ATOM   1397  CG  LYS A 132      33.708  55.593  57.422  1.00  0.00           C  
ATOM   1398  CD  LYS A 132      34.961  54.935  56.940  1.00  0.00           C  
ATOM   1399  CE  LYS A 132      36.211  55.879  56.892  1.00  0.00           C  
ATOM   1400  NZ  LYS A 132      37.471  55.232  56.390  1.00  0.00           N1+
ATOM   1401  H   LYS A 132      29.856  53.603  58.112  1.00  0.00           H  
ATOM   1402  HZ1 LYS A 132      38.175  55.931  56.543  1.00  0.00           H  
ATOM   1403  HZ2 LYS A 132      37.674  54.464  56.997  1.00  0.00           H  
ATOM   1404  HZ3 LYS A 132      37.357  54.851  55.472  1.00  0.00           H  
ATOM   1405  N   GLU A 133      30.810  57.279  56.851  1.00  0.00           N  
ATOM   1406  CA  GLU A 133      30.194  58.209  55.886  1.00  0.00           C  
ATOM   1407  C   GLU A 133      31.134  58.707  54.760  1.00  0.00           C  
ATOM   1408  O   GLU A 133      32.382  58.912  55.021  1.00  0.00           O  
ATOM   1409  CB  GLU A 133      29.819  59.381  56.696  1.00  0.00           C  
ATOM   1410  CG  GLU A 133      28.604  59.125  57.586  1.00  0.00           C  
ATOM   1411  CD  GLU A 133      28.046  60.432  58.189  1.00  0.00           C  
ATOM   1412  OE1 GLU A 133      26.862  60.468  58.554  1.00  0.00           O  
ATOM   1413  OE2 GLU A 133      28.740  61.395  58.607  1.00  0.00           O1-
ATOM   1414  H   GLU A 133      31.404  57.669  57.551  1.00  0.00           H  
ATOM   1415  N   TYR A 134      30.567  58.829  53.554  1.00  0.00           N  
ATOM   1416  CA  TYR A 134      31.308  59.259  52.359  1.00  0.00           C  
ATOM   1417  C   TYR A 134      30.458  60.140  51.465  1.00  0.00           C  
ATOM   1418  O   TYR A 134      29.841  59.585  50.570  1.00  0.00           O  
ATOM   1419  CB  TYR A 134      31.711  57.983  51.622  1.00  0.00           C  
ATOM   1420  CG  TYR A 134      33.016  57.317  52.158  1.00  0.00           C  
ATOM   1421  CD1 TYR A 134      34.274  57.947  51.853  1.00  0.00           C  
ATOM   1422  CD2 TYR A 134      32.918  56.131  52.906  1.00  0.00           C  
ATOM   1423  CE1 TYR A 134      35.460  57.358  52.383  1.00  0.00           C  
ATOM   1424  CE2 TYR A 134      34.048  55.577  53.345  1.00  0.00           C  
ATOM   1425  CZ  TYR A 134      35.251  56.139  53.088  1.00  0.00           C  
ATOM   1426  OH  TYR A 134      36.372  55.584  53.590  1.00  0.00           O  
ATOM   1427  H   TYR A 134      29.615  58.563  53.431  1.00  0.00           H  
ATOM   1428  HD1 TYR A 134      34.403  58.632  51.021  1.00  0.00           H  
ATOM   1429  HD2 TYR A 134      31.965  55.639  53.059  1.00  0.00           H  
ATOM   1430  HE1 TYR A 134      36.409  57.878  52.312  1.00  0.00           H  
ATOM   1431  HE2 TYR A 134      33.995  54.559  53.725  1.00  0.00           H  
ATOM   1432  HH  TYR A 134      37.215  56.026  53.292  1.00  0.00           H  
ATOM   1433  N   GLY A 135      30.166  61.355  51.987  1.00  0.00           N  
ATOM   1434  CA  GLY A 135      29.439  62.366  51.228  1.00  0.00           C  
ATOM   1435  C   GLY A 135      27.959  62.098  51.168  1.00  0.00           C  
ATOM   1436  O   GLY A 135      27.282  62.009  52.170  1.00  0.00           O  
ATOM   1437  H   GLY A 135      30.221  61.568  52.960  1.00  0.00           H  
ATOM   1438  N   VAL A 136      27.608  61.554  50.053  1.00  0.00           N  
ATOM   1439  CA  VAL A 136      26.222  61.088  49.715  1.00  0.00           C  
ATOM   1440  C   VAL A 136      26.006  59.607  50.118  1.00  0.00           C  
ATOM   1441  O   VAL A 136      24.894  59.123  50.290  1.00  0.00           O  
ATOM   1442  CB  VAL A 136      25.950  61.450  48.282  1.00  0.00           C  
ATOM   1443  CG1 VAL A 136      26.580  60.408  47.330  1.00  0.00           C  
ATOM   1444  CG2 VAL A 136      24.427  61.757  48.159  1.00  0.00           C  
ATOM   1445  H   VAL A 136      28.279  61.566  49.313  1.00  0.00           H  
ATOM   1446  N   MET A 137      27.102  58.897  50.467  1.00  0.00           N  
ATOM   1447  CA  MET A 137      27.114  57.427  50.718  1.00  0.00           C  
ATOM   1448  C   MET A 137      27.543  57.037  52.131  1.00  0.00           C  
ATOM   1449  O   MET A 137      28.011  57.955  52.832  1.00  0.00           O  
ATOM   1450  CB  MET A 137      27.957  56.716  49.667  1.00  0.00           C  
ATOM   1451  CG  MET A 137      27.241  56.640  48.319  1.00  0.00           C  
ATOM   1452  SD  MET A 137      25.580  55.858  48.355  1.00  0.00           S  
ATOM   1453  CE  MET A 137      25.973  54.246  49.061  1.00  0.00           C  
ATOM   1454  H   MET A 137      27.869  59.344  50.924  1.00  0.00           H  
ATOM   1455  N   ARG A 138      26.945  55.947  52.556  1.00  0.00           N  
ATOM   1456  CA  ARG A 138      27.196  55.310  53.841  1.00  0.00           C  
ATOM   1457  C   ARG A 138      27.574  53.830  53.700  1.00  0.00           C  
ATOM   1458  O   ARG A 138      26.868  53.127  52.918  1.00  0.00           O  
ATOM   1459  CB  ARG A 138      26.178  55.416  54.992  1.00  0.00           C  
ATOM   1460  CG  ARG A 138      25.507  56.834  55.050  1.00  0.00           C  
ATOM   1461  CD  ARG A 138      24.660  57.210  56.283  1.00  0.00           C  
ATOM   1462  NE  ARG A 138      23.723  56.058  56.318  1.00  0.00           N  
ATOM   1463  CZ  ARG A 138      23.076  55.635  57.415  1.00  0.00           C  
ATOM   1464  NH1 ARG A 138      23.275  56.307  58.552  1.00  0.00           N1+
ATOM   1465  NH2 ARG A 138      22.212  54.637  57.189  1.00  0.00           N  
ATOM   1466  H   ARG A 138      26.098  55.654  52.118  1.00  0.00           H  
ATOM   1467  HE  ARG A 138      23.442  55.706  55.421  1.00  0.00           H  
ATOM   1468 1HH1 ARG A 138      23.721  57.204  58.575  1.00  0.00           H  
ATOM   1469 2HH1 ARG A 138      22.949  56.061  59.466  1.00  0.00           H  
ATOM   1470 1HH2 ARG A 138      22.138  54.294  56.255  1.00  0.00           H  
ATOM   1471 2HH2 ARG A 138      21.724  54.173  57.941  1.00  0.00           H  
ATOM   1472  N   VAL A 139      28.617  53.473  54.446  1.00  0.00           N  
ATOM   1473  CA  VAL A 139      28.975  52.026  54.636  1.00  0.00           C  
ATOM   1474  C   VAL A 139      28.927  51.710  56.148  1.00  0.00           C  
ATOM   1475  O   VAL A 139      29.559  52.365  56.983  1.00  0.00           O  
ATOM   1476  CB  VAL A 139      30.346  51.716  54.034  1.00  0.00           C  
ATOM   1477  CG1 VAL A 139      30.779  50.267  54.129  1.00  0.00           C  
ATOM   1478  CG2 VAL A 139      30.430  52.159  52.571  1.00  0.00           C  
ATOM   1479  H   VAL A 139      29.224  54.151  54.860  1.00  0.00           H  
ATOM   1480  N   ARG A 140      28.172  50.701  56.472  1.00  0.00           N  
ATOM   1481  CA  ARG A 140      28.302  50.099  57.810  1.00  0.00           C  
ATOM   1482  C   ARG A 140      28.595  48.590  57.826  1.00  0.00           C  
ATOM   1483  O   ARG A 140      27.884  47.751  57.273  1.00  0.00           O  
ATOM   1484  CB  ARG A 140      27.062  50.336  58.650  1.00  0.00           C  
ATOM   1485  CG  ARG A 140      27.046  49.750  60.076  1.00  0.00           C  
ATOM   1486  CD  ARG A 140      25.839  50.137  60.834  1.00  0.00           C  
ATOM   1487  NE  ARG A 140      25.875  49.640  62.182  1.00  0.00           N  
ATOM   1488  CZ  ARG A 140      25.504  48.407  62.612  1.00  0.00           C  
ATOM   1489  NH1 ARG A 140      25.134  47.425  61.851  1.00  0.00           N1+
ATOM   1490  NH2 ARG A 140      25.251  48.289  63.893  1.00  0.00           N  
ATOM   1491  H   ARG A 140      27.459  50.304  55.904  1.00  0.00           H  
ATOM   1492  HE  ARG A 140      26.266  50.232  62.885  1.00  0.00           H  
ATOM   1493 1HH1 ARG A 140      25.013  47.577  60.861  1.00  0.00           H  
ATOM   1494 2HH1 ARG A 140      24.823  46.551  62.231  1.00  0.00           H  
ATOM   1495 1HH2 ARG A 140      25.305  48.979  64.619  1.00  0.00           H  
ATOM   1496 2HH2 ARG A 140      25.132  47.355  64.227  1.00  0.00           H  
ATOM   1497  N   ASN A 141      29.707  48.234  58.387  1.00  0.00           N  
ATOM   1498  CA  ASN A 141      30.059  46.864  58.692  1.00  0.00           C  
ATOM   1499  C   ASN A 141      29.392  46.248  59.959  1.00  0.00           C  
ATOM   1500  O   ASN A 141      29.460  46.716  61.102  1.00  0.00           O  
ATOM   1501  CB  ASN A 141      31.577  46.835  58.542  1.00  0.00           C  
ATOM   1502  CG  ASN A 141      32.139  45.519  59.035  1.00  0.00           C  
ATOM   1503  ND2 ASN A 141      33.357  45.624  59.380  1.00  0.00           N  
ATOM   1504  OD1 ASN A 141      31.617  44.426  59.039  1.00  0.00           O  
ATOM   1505  H   ASN A 141      30.218  48.935  58.879  1.00  0.00           H  
ATOM   1506 1HD2 ASN A 141      33.802  46.513  59.291  1.00  0.00           H  
ATOM   1507 2HD2 ASN A 141      33.862  44.789  59.596  1.00  0.00           H  
ATOM   1508  N   VAL A 142      28.742  45.149  59.651  1.00  0.00           N  
ATOM   1509  CA  VAL A 142      27.811  44.347  60.521  1.00  0.00           C  
ATOM   1510  C   VAL A 142      28.628  43.330  61.325  1.00  0.00           C  
ATOM   1511  O   VAL A 142      28.476  43.207  62.547  1.00  0.00           O  
ATOM   1512  CB  VAL A 142      26.612  43.741  59.738  1.00  0.00           C  
ATOM   1513  CG1 VAL A 142      25.579  42.982  60.710  1.00  0.00           C  
ATOM   1514  CG2 VAL A 142      25.789  44.836  59.050  1.00  0.00           C  
ATOM   1515  H   VAL A 142      28.769  44.781  58.718  1.00  0.00           H  
ATOM   1516  N   LYS A 143      29.541  42.615  60.669  1.00  0.00           N  
ATOM   1517  CA  LYS A 143      30.276  41.538  61.261  1.00  0.00           C  
ATOM   1518  C   LYS A 143      31.585  41.215  60.487  1.00  0.00           C  
ATOM   1519  O   LYS A 143      31.564  41.127  59.268  1.00  0.00           O  
ATOM   1520  CB  LYS A 143      29.429  40.280  61.318  1.00  0.00           C  
ATOM   1521  CG  LYS A 143      29.894  38.949  61.838  1.00  0.00           C  
ATOM   1522  CD  LYS A 143      28.684  38.086  62.137  1.00  0.00           C  
ATOM   1523  CE  LYS A 143      29.173  36.622  62.323  1.00  0.00           C  
ATOM   1524  NZ  LYS A 143      28.068  35.767  62.866  1.00  0.00           N1+
ATOM   1525  H   LYS A 143      29.777  42.826  59.719  1.00  0.00           H  
ATOM   1526  HZ1 LYS A 143      27.387  36.129  63.499  1.00  0.00           H  
ATOM   1527  HZ2 LYS A 143      27.547  35.324  62.131  1.00  0.00           H  
ATOM   1528  HZ3 LYS A 143      28.509  35.097  63.465  1.00  0.00           H  
ATOM   1529  N   GLU A 144      32.673  41.008  61.159  1.00  0.00           N  
ATOM   1530  CA  GLU A 144      33.894  40.384  60.604  1.00  0.00           C  
ATOM   1531  C   GLU A 144      33.811  38.934  61.055  1.00  0.00           C  
ATOM   1532  O   GLU A 144      33.623  38.624  62.237  1.00  0.00           O  
ATOM   1533  CB  GLU A 144      35.076  41.084  61.261  1.00  0.00           C  
ATOM   1534  CG  GLU A 144      36.373  40.699  60.608  1.00  0.00           C  
ATOM   1535  CD  GLU A 144      37.583  41.583  61.033  1.00  0.00           C  
ATOM   1536  OE1 GLU A 144      37.560  42.748  60.580  1.00  0.00           O  
ATOM   1537  OE2 GLU A 144      38.494  41.144  61.749  1.00  0.00           O1-
ATOM   1538  H   GLU A 144      32.612  41.086  62.149  1.00  0.00           H  
ATOM   1539  N   SER A 145      33.964  38.008  60.131  1.00  0.00           N  
ATOM   1540  CA  SER A 145      34.052  36.555  60.349  1.00  0.00           C  
ATOM   1541  C   SER A 145      35.313  36.034  59.587  1.00  0.00           C  
ATOM   1542  O   SER A 145      35.903  36.734  58.774  1.00  0.00           O  
ATOM   1543  CB  SER A 145      32.717  35.878  59.904  1.00  0.00           C  
ATOM   1544  OG  SER A 145      32.731  34.479  60.147  1.00  0.00           O  
ATOM   1545  H   SER A 145      33.779  38.282  59.198  1.00  0.00           H  
ATOM   1546  HG  SER A 145      32.733  34.393  61.139  1.00  0.00           H  
ATOM   1547  N   ALA A 146      35.758  34.801  59.860  1.00  0.00           N  
ATOM   1548  CA  ALA A 146      36.873  34.147  59.119  1.00  0.00           C  
ATOM   1549  C   ALA A 146      36.496  32.777  58.650  1.00  0.00           C  
ATOM   1550  O   ALA A 146      35.613  32.131  59.182  1.00  0.00           O  
ATOM   1551  CB  ALA A 146      38.095  34.107  60.037  1.00  0.00           C  
ATOM   1552  H   ALA A 146      35.404  34.220  60.594  1.00  0.00           H  
ATOM   1553  N   ALA A 147      37.139  32.420  57.526  1.00  0.00           N  
ATOM   1554  CA  ALA A 147      37.024  31.119  56.912  1.00  0.00           C  
ATOM   1555  C   ALA A 147      38.300  30.626  56.229  1.00  0.00           C  
ATOM   1556  O   ALA A 147      38.558  30.842  55.062  1.00  0.00           O  
ATOM   1557  CB  ALA A 147      35.907  31.097  55.861  1.00  0.00           C  
ATOM   1558  H   ALA A 147      37.625  33.098  56.986  1.00  0.00           H  
ATOM   1559  N   HIS A 148      39.270  30.291  57.070  1.00  0.00           N  
ATOM   1560  CA  HIS A 148      40.557  29.674  56.879  1.00  0.00           C  
ATOM   1561  C   HIS A 148      41.561  30.534  55.947  1.00  0.00           C  
ATOM   1562  O   HIS A 148      42.276  31.444  56.440  1.00  0.00           O  
ATOM   1563  CB  HIS A 148      40.301  28.238  56.366  1.00  0.00           C  
ATOM   1564  CG  HIS A 148      41.546  27.550  55.905  1.00  0.00           C  
ATOM   1565  CD2 HIS A 148      41.703  27.184  54.624  1.00  0.00           C  
ATOM   1566  ND1 HIS A 148      42.426  26.863  56.628  1.00  0.00           N  
ATOM   1567  CE1 HIS A 148      43.139  26.053  55.791  1.00  0.00           C  
ATOM   1568  NE2 HIS A 148      42.672  26.271  54.551  1.00  0.00           N  
ATOM   1569  H   HIS A 148      39.192  30.571  58.029  1.00  0.00           H  
ATOM   1570  HD2 HIS A 148      41.174  27.684  53.811  1.00  0.00           H  
ATOM   1571  HE1 HIS A 148      44.020  25.515  56.143  1.00  0.00           H  
ATOM   1572  HE2 HIS A 148      43.103  25.998  53.692  1.00  0.00           H  
ATOM   1573  N   ASP A 149      41.536  30.298  54.632  1.00  0.00           N  
ATOM   1574  CA  ASP A 149      42.222  31.187  53.676  1.00  0.00           C  
ATOM   1575  C   ASP A 149      41.666  32.592  53.591  1.00  0.00           C  
ATOM   1576  O   ASP A 149      42.384  33.497  53.088  1.00  0.00           O  
ATOM   1577  CB  ASP A 149      42.203  30.603  52.216  1.00  0.00           C  
ATOM   1578  CG  ASP A 149      43.164  29.430  52.175  1.00  0.00           C  
ATOM   1579  OD1 ASP A 149      44.391  29.679  52.310  1.00  0.00           O  
ATOM   1580  OD2 ASP A 149      42.704  28.276  52.034  1.00  0.00           O1-
ATOM   1581  H   ASP A 149      41.177  29.425  54.299  1.00  0.00           H  
ATOM   1582  N   TYR A 150      40.464  32.828  53.967  1.00  0.00           N  
ATOM   1583  CA  TYR A 150      39.820  34.150  53.804  1.00  0.00           C  
ATOM   1584  C   TYR A 150      39.154  34.769  54.961  1.00  0.00           C  
ATOM   1585  O   TYR A 150      38.443  34.048  55.673  1.00  0.00           O  
ATOM   1586  CB  TYR A 150      38.934  34.160  52.560  1.00  0.00           C  
ATOM   1587  CG  TYR A 150      38.096  32.860  52.339  1.00  0.00           C  
ATOM   1588  CD1 TYR A 150      38.669  31.815  51.579  1.00  0.00           C  
ATOM   1589  CD2 TYR A 150      36.767  32.692  52.744  1.00  0.00           C  
ATOM   1590  CE1 TYR A 150      37.934  30.650  51.325  1.00  0.00           C  
ATOM   1591  CE2 TYR A 150      36.033  31.608  52.420  1.00  0.00           C  
ATOM   1592  CZ  TYR A 150      36.627  30.520  51.788  1.00  0.00           C  
ATOM   1593  OH  TYR A 150      35.882  29.414  51.577  1.00  0.00           O  
ATOM   1594  H   TYR A 150      39.771  32.141  54.149  1.00  0.00           H  
ATOM   1595  HD1 TYR A 150      39.552  32.052  50.993  1.00  0.00           H  
ATOM   1596  HD2 TYR A 150      36.321  33.503  53.320  1.00  0.00           H  
ATOM   1597  HE1 TYR A 150      38.567  29.854  50.939  1.00  0.00           H  
ATOM   1598  HE2 TYR A 150      34.979  31.539  52.688  1.00  0.00           H  
ATOM   1599  HH  TYR A 150      36.378  28.646  51.156  1.00  0.00           H  
ATOM   1600  N   THR A 151      39.263  36.095  54.968  1.00  0.00           N  
ATOM   1601  CA  THR A 151      38.550  36.858  56.048  1.00  0.00           C  
ATOM   1602  C   THR A 151      37.298  37.484  55.420  1.00  0.00           C  
ATOM   1603  O   THR A 151      37.383  37.999  54.284  1.00  0.00           O  
ATOM   1604  CB  THR A 151      39.325  38.065  56.561  1.00  0.00           C  
ATOM   1605  CG2 THR A 151      38.676  38.559  57.844  1.00  0.00           C  
ATOM   1606  OG1 THR A 151      40.749  37.896  56.555  1.00  0.00           O  
ATOM   1607  H   THR A 151      39.755  36.626  54.279  1.00  0.00           H  
ATOM   1608  HG1 THR A 151      41.153  38.687  56.093  1.00  0.00           H  
ATOM   1609  N   LEU A 152      36.210  37.604  56.178  1.00  0.00           N  
ATOM   1610  CA  LEU A 152      34.864  37.882  55.635  1.00  0.00           C  
ATOM   1611  C   LEU A 152      34.181  39.053  56.368  1.00  0.00           C  
ATOM   1612  O   LEU A 152      33.848  38.871  57.560  1.00  0.00           O  
ATOM   1613  CB  LEU A 152      33.959  36.726  55.787  1.00  0.00           C  
ATOM   1614  CG  LEU A 152      34.393  35.500  54.985  1.00  0.00           C  
ATOM   1615  CD1 LEU A 152      33.627  34.210  55.382  1.00  0.00           C  
ATOM   1616  CD2 LEU A 152      34.294  35.845  53.440  1.00  0.00           C  
ATOM   1617  H   LEU A 152      36.212  37.359  57.155  1.00  0.00           H  
ATOM   1618  N   ARG A 153      33.975  40.175  55.652  1.00  0.00           N  
ATOM   1619  CA  ARG A 153      33.237  41.354  56.191  1.00  0.00           C  
ATOM   1620  C   ARG A 153      31.860  41.566  55.551  1.00  0.00           C  
ATOM   1621  O   ARG A 153      31.791  41.800  54.372  1.00  0.00           O  
ATOM   1622  CB  ARG A 153      34.106  42.637  56.254  1.00  0.00           C  
ATOM   1623  CG  ARG A 153      35.341  42.358  57.080  1.00  0.00           C  
ATOM   1624  CD  ARG A 153      36.410  43.473  56.999  1.00  0.00           C  
ATOM   1625  NE  ARG A 153      37.683  42.891  57.452  1.00  0.00           N  
ATOM   1626  CZ  ARG A 153      38.664  42.618  56.596  1.00  0.00           C  
ATOM   1627  NH1 ARG A 153      38.524  42.802  55.204  1.00  0.00           N1+
ATOM   1628  NH2 ARG A 153      39.766  42.006  57.007  1.00  0.00           N  
ATOM   1629  H   ARG A 153      34.067  40.115  54.657  1.00  0.00           H  
ATOM   1630  HE  ARG A 153      37.800  42.849  58.446  1.00  0.00           H  
ATOM   1631 1HH1 ARG A 153      37.672  43.129  54.789  1.00  0.00           H  
ATOM   1632 2HH1 ARG A 153      39.329  42.702  54.620  1.00  0.00           H  
ATOM   1633 1HH2 ARG A 153      40.029  41.818  57.950  1.00  0.00           H  
ATOM   1634 2HH2 ARG A 153      40.241  41.508  56.285  1.00  0.00           H  
ATOM   1635  N   GLU A 154      30.875  41.677  56.432  1.00  0.00           N  
ATOM   1636  CA  GLU A 154      29.491  41.963  56.070  1.00  0.00           C  
ATOM   1637  C   GLU A 154      29.190  43.442  56.074  1.00  0.00           C  
ATOM   1638  O   GLU A 154      28.830  44.036  57.126  1.00  0.00           O  
ATOM   1639  CB  GLU A 154      28.557  41.003  56.854  1.00  0.00           C  
ATOM   1640  CG  GLU A 154      27.092  41.304  56.436  1.00  0.00           C  
ATOM   1641  CD  GLU A 154      26.107  40.208  56.746  1.00  0.00           C  
ATOM   1642  OE1 GLU A 154      25.787  39.438  55.811  1.00  0.00           O  
ATOM   1643  OE2 GLU A 154      25.612  40.167  57.850  1.00  0.00           O1-
ATOM   1644  H   GLU A 154      31.097  41.471  57.382  1.00  0.00           H  
ATOM   1645  N   LEU A 155      29.247  43.941  54.842  1.00  0.00           N  
ATOM   1646  CA  LEU A 155      29.121  45.316  54.608  1.00  0.00           C  
ATOM   1647  C   LEU A 155      27.661  45.647  54.210  1.00  0.00           C  
ATOM   1648  O   LEU A 155      27.036  44.846  53.562  1.00  0.00           O  
ATOM   1649  CB  LEU A 155      29.968  45.762  53.374  1.00  0.00           C  
ATOM   1650  CG  LEU A 155      31.442  45.864  53.673  1.00  0.00           C  
ATOM   1651  CD1 LEU A 155      32.181  46.177  52.383  1.00  0.00           C  
ATOM   1652  CD2 LEU A 155      31.774  46.828  54.847  1.00  0.00           C  
ATOM   1653  H   LEU A 155      29.389  43.342  54.053  1.00  0.00           H  
ATOM   1654  N   LYS A 156      27.107  46.715  54.784  1.00  0.00           N  
ATOM   1655  CA  LYS A 156      25.782  47.297  54.442  1.00  0.00           C  
ATOM   1656  C   LYS A 156      25.787  48.779  54.056  1.00  0.00           C  
ATOM   1657  O   LYS A 156      26.289  49.697  54.720  1.00  0.00           O  
ATOM   1658  CB  LYS A 156      24.798  47.152  55.568  1.00  0.00           C  
ATOM   1659  CG  LYS A 156      23.932  45.902  55.405  1.00  0.00           C  
ATOM   1660  CD  LYS A 156      22.813  45.726  56.463  1.00  0.00           C  
ATOM   1661  CE  LYS A 156      22.077  44.453  56.123  1.00  0.00           C  
ATOM   1662  NZ  LYS A 156      21.017  44.664  55.212  1.00  0.00           N1+
ATOM   1663  H   LYS A 156      27.592  47.110  55.555  1.00  0.00           H  
ATOM   1664  HZ1 LYS A 156      21.376  45.007  54.347  1.00  0.00           H  
ATOM   1665  HZ2 LYS A 156      20.549  43.789  55.174  1.00  0.00           H  
ATOM   1666  HZ3 LYS A 156      20.291  45.235  55.596  1.00  0.00           H  
ATOM   1667  N   LEU A 157      25.489  48.907  52.823  1.00  0.00           N  
ATOM   1668  CA  LEU A 157      25.564  50.243  52.135  1.00  0.00           C  
ATOM   1669  C   LEU A 157      24.220  50.978  52.147  1.00  0.00           C  
ATOM   1670  O   LEU A 157      23.201  50.404  51.679  1.00  0.00           O  
ATOM   1671  CB  LEU A 157      26.200  49.982  50.771  1.00  0.00           C  
ATOM   1672  CG  LEU A 157      27.695  50.074  50.629  1.00  0.00           C  
ATOM   1673  CD1 LEU A 157      28.309  48.692  50.867  1.00  0.00           C  
ATOM   1674  CD2 LEU A 157      28.089  50.736  49.362  1.00  0.00           C  
ATOM   1675  H   LEU A 157      25.129  48.098  52.350  1.00  0.00           H  
ATOM   1676  N   SER A 158      24.203  52.319  52.248  1.00  0.00           N  
ATOM   1677  CA  SER A 158      22.910  53.151  52.234  1.00  0.00           C  
ATOM   1678  C   SER A 158      23.241  54.666  51.842  1.00  0.00           C  
ATOM   1679  O   SER A 158      24.304  55.168  52.239  1.00  0.00           O  
ATOM   1680  CB  SER A 158      22.119  53.041  53.572  1.00  0.00           C  
ATOM   1681  OG  SER A 158      22.846  53.805  54.627  1.00  0.00           O  
ATOM   1682  H   SER A 158      25.086  52.772  52.218  1.00  0.00           H  
ATOM   1683  HG  SER A 158      23.521  53.139  54.940  1.00  0.00           H  
ATOM   1684  N   LYS A 159      22.349  55.333  51.171  1.00  0.00           N  
ATOM   1685  CA  LYS A 159      22.455  56.778  50.848  1.00  0.00           C  
ATOM   1686  C   LYS A 159      21.962  57.759  51.956  1.00  0.00           C  
ATOM   1687  O   LYS A 159      20.954  57.477  52.594  1.00  0.00           O  
ATOM   1688  CB  LYS A 159      21.556  57.199  49.641  1.00  0.00           C  
ATOM   1689  CG  LYS A 159      22.493  57.924  48.655  1.00  0.00           C  
ATOM   1690  CD  LYS A 159      21.600  58.363  47.478  1.00  0.00           C  
ATOM   1691  CE  LYS A 159      22.465  58.975  46.349  1.00  0.00           C  
ATOM   1692  NZ  LYS A 159      21.649  59.271  45.133  1.00  0.00           N1+
ATOM   1693  H   LYS A 159      21.457  54.926  50.961  1.00  0.00           H  
ATOM   1694  HZ1 LYS A 159      20.826  58.696  45.128  1.00  0.00           H  
ATOM   1695  HZ2 LYS A 159      21.263  60.192  45.214  1.00  0.00           H  
ATOM   1696  HZ3 LYS A 159      22.210  59.221  44.309  1.00  0.00           H  
ATOM   1697  N   VAL A 160      22.651  58.868  52.136  1.00  0.00           N  
ATOM   1698  CA  VAL A 160      22.354  59.839  53.210  1.00  0.00           C  
ATOM   1699  C   VAL A 160      21.044  60.590  52.901  1.00  0.00           C  
ATOM   1700  O   VAL A 160      20.889  61.196  51.873  1.00  0.00           O  
ATOM   1701  CB  VAL A 160      23.511  60.867  53.242  1.00  0.00           C  
ATOM   1702  CG1 VAL A 160      23.336  61.992  54.269  1.00  0.00           C  
ATOM   1703  CG2 VAL A 160      24.908  60.224  53.437  1.00  0.00           C  
ATOM   1704  H   VAL A 160      23.579  58.867  51.757  1.00  0.00           H  
ATOM   1705  N   GLY A 161      20.066  60.271  53.767  1.00  0.00           N  
ATOM   1706  CA  GLY A 161      18.701  60.722  53.580  1.00  0.00           C  
ATOM   1707  C   GLY A 161      17.721  59.699  52.946  1.00  0.00           C  
ATOM   1708  O   GLY A 161      16.543  60.100  52.734  1.00  0.00           O  
ATOM   1709  H   GLY A 161      20.262  59.897  54.674  1.00  0.00           H  
ATOM   1710  N   GLN A 162      18.162  58.490  52.683  1.00  0.00           N  
ATOM   1711  CA  GLN A 162      17.179  57.475  52.142  1.00  0.00           C  
ATOM   1712  C   GLN A 162      17.200  56.134  52.853  1.00  0.00           C  
ATOM   1713  O   GLN A 162      18.125  55.349  52.955  1.00  0.00           O  
ATOM   1714  CB  GLN A 162      17.506  57.205  50.651  1.00  0.00           C  
ATOM   1715  CG  GLN A 162      17.201  58.435  49.803  1.00  0.00           C  
ATOM   1716  CD  GLN A 162      17.422  58.422  48.269  1.00  0.00           C  
ATOM   1717  NE2 GLN A 162      17.614  59.491  47.571  1.00  0.00           N  
ATOM   1718  OE1 GLN A 162      17.255  57.374  47.693  1.00  0.00           O  
ATOM   1719  H   GLN A 162      19.038  58.133  53.011  1.00  0.00           H  
ATOM   1720 1HE2 GLN A 162      17.445  60.414  47.898  1.00  0.00           H  
ATOM   1721 2HE2 GLN A 162      17.924  59.308  46.635  1.00  0.00           H  
ATOM   1722  N   GLY A 163      15.986  55.841  53.203  1.00  0.00           N  
ATOM   1723  CA  GLY A 163      15.519  54.617  53.884  1.00  0.00           C  
ATOM   1724  C   GLY A 163      15.525  53.503  52.766  1.00  0.00           C  
ATOM   1725  O   GLY A 163      15.575  53.721  51.575  1.00  0.00           O  
ATOM   1726  H   GLY A 163      15.203  56.467  53.141  1.00  0.00           H  
ATOM   1727  N   ASN A 164      15.437  52.281  53.348  1.00  0.00           N  
ATOM   1728  CA  ASN A 164      15.139  50.993  52.624  1.00  0.00           C  
ATOM   1729  C   ASN A 164      16.013  50.420  51.594  1.00  0.00           C  
ATOM   1730  O   ASN A 164      16.076  49.196  51.550  1.00  0.00           O  
ATOM   1731  CB  ASN A 164      13.697  51.156  52.085  1.00  0.00           C  
ATOM   1732  CG  ASN A 164      12.628  51.146  53.211  1.00  0.00           C  
ATOM   1733  ND2 ASN A 164      11.367  51.024  52.853  1.00  0.00           N  
ATOM   1734  OD1 ASN A 164      12.893  51.142  54.394  1.00  0.00           O  
ATOM   1735  H   ASN A 164      15.484  52.263  54.346  1.00  0.00           H  
ATOM   1736 1HD2 ASN A 164      11.110  50.993  51.892  1.00  0.00           H  
ATOM   1737 2HD2 ASN A 164      10.620  50.968  53.524  1.00  0.00           H  
ATOM   1738  N   THR A 165      16.779  51.257  50.927  1.00  0.00           N  
ATOM   1739  CA  THR A 165      17.860  50.789  50.057  1.00  0.00           C  
ATOM   1740  C   THR A 165      19.099  50.144  50.676  1.00  0.00           C  
ATOM   1741  O   THR A 165      20.035  50.061  49.967  1.00  0.00           O  
ATOM   1742  CB  THR A 165      18.262  51.796  48.963  1.00  0.00           C  
ATOM   1743  CG2 THR A 165      17.456  51.471  47.744  1.00  0.00           C  
ATOM   1744  OG1 THR A 165      18.110  53.167  49.374  1.00  0.00           O  
ATOM   1745  H   THR A 165      16.720  52.237  51.115  1.00  0.00           H  
ATOM   1746  HG1 THR A 165      17.569  53.821  48.843  1.00  0.00           H  
ATOM   1747  N   GLU A 166      18.944  49.257  51.638  1.00  0.00           N  
ATOM   1748  CA  GLU A 166      19.973  48.807  52.505  1.00  0.00           C  
ATOM   1749  C   GLU A 166      20.862  47.626  52.122  1.00  0.00           C  
ATOM   1750  O   GLU A 166      20.779  46.476  52.604  1.00  0.00           O  
ATOM   1751  CB  GLU A 166      19.292  48.480  53.836  1.00  0.00           C  
ATOM   1752  CG  GLU A 166      18.460  49.560  54.561  1.00  0.00           C  
ATOM   1753  CD  GLU A 166      18.221  49.255  56.027  1.00  0.00           C  
ATOM   1754  OE1 GLU A 166      19.039  48.621  56.732  1.00  0.00           O  
ATOM   1755  OE2 GLU A 166      17.127  49.682  56.553  1.00  0.00           O1-
ATOM   1756  H   GLU A 166      18.073  48.818  51.840  1.00  0.00           H  
ATOM   1757  N   ARG A 167      21.725  47.855  51.091  1.00  0.00           N  
ATOM   1758  CA  ARG A 167      22.458  46.865  50.244  1.00  0.00           C  
ATOM   1759  C   ARG A 167      23.543  46.056  50.956  1.00  0.00           C  
ATOM   1760  O   ARG A 167      24.590  46.653  51.237  1.00  0.00           O  
ATOM   1761  CB  ARG A 167      22.910  47.574  48.948  1.00  0.00           C  
ATOM   1762  CG  ARG A 167      21.683  48.002  48.176  1.00  0.00           C  
ATOM   1763  CD  ARG A 167      21.893  47.999  46.634  1.00  0.00           C  
ATOM   1764  NE  ARG A 167      20.672  48.483  45.995  1.00  0.00           N  
ATOM   1765  CZ  ARG A 167      20.597  49.295  44.960  1.00  0.00           C  
ATOM   1766  NH1 ARG A 167      21.605  49.934  44.446  1.00  0.00           N1+
ATOM   1767  NH2 ARG A 167      19.422  49.436  44.332  1.00  0.00           N  
ATOM   1768  H   ARG A 167      21.894  48.823  50.912  1.00  0.00           H  
ATOM   1769  HE  ARG A 167      19.806  48.249  46.447  1.00  0.00           H  
ATOM   1770 1HH1 ARG A 167      22.525  49.744  44.804  1.00  0.00           H  
ATOM   1771 2HH1 ARG A 167      21.477  50.728  43.857  1.00  0.00           H  
ATOM   1772 1HH2 ARG A 167      18.647  48.842  44.541  1.00  0.00           H  
ATOM   1773 2HH2 ARG A 167      19.260  49.987  43.506  1.00  0.00           H  
ATOM   1774  N   THR A 168      23.311  44.797  51.319  1.00  0.00           N  
ATOM   1775  CA  THR A 168      24.238  43.780  51.890  1.00  0.00           C  
ATOM   1776  C   THR A 168      25.179  43.234  50.828  1.00  0.00           C  
ATOM   1777  O   THR A 168      24.793  42.701  49.801  1.00  0.00           O  
ATOM   1778  CB  THR A 168      23.575  42.557  52.556  1.00  0.00           C  
ATOM   1779  CG2 THR A 168      24.481  41.951  53.571  1.00  0.00           C  
ATOM   1780  OG1 THR A 168      22.390  43.118  53.163  1.00  0.00           O  
ATOM   1781  H   THR A 168      22.384  44.445  51.412  1.00  0.00           H  
ATOM   1782  HG1 THR A 168      21.704  42.447  53.436  1.00  0.00           H  
ATOM   1783  N   VAL A 169      26.451  43.579  51.070  1.00  0.00           N  
ATOM   1784  CA  VAL A 169      27.639  43.285  50.237  1.00  0.00           C  
ATOM   1785  C   VAL A 169      28.735  42.453  51.018  1.00  0.00           C  
ATOM   1786  O   VAL A 169      29.107  42.836  52.124  1.00  0.00           O  
ATOM   1787  CB  VAL A 169      28.060  44.639  49.661  1.00  0.00           C  
ATOM   1788  CG1 VAL A 169      29.024  44.305  48.501  1.00  0.00           C  
ATOM   1789  CG2 VAL A 169      27.074  45.696  49.204  1.00  0.00           C  
ATOM   1790  H   VAL A 169      26.651  44.190  51.839  1.00  0.00           H  
ATOM   1791  N   TRP A 170      29.382  41.503  50.361  1.00  0.00           N  
ATOM   1792  CA  TRP A 170      30.350  40.630  51.061  1.00  0.00           C  
ATOM   1793  C   TRP A 170      31.778  40.834  50.630  1.00  0.00           C  
ATOM   1794  O   TRP A 170      32.086  40.917  49.439  1.00  0.00           O  
ATOM   1795  CB  TRP A 170      29.934  39.123  50.981  1.00  0.00           C  
ATOM   1796  CG  TRP A 170      29.132  38.736  52.168  1.00  0.00           C  
ATOM   1797  CD1 TRP A 170      27.874  39.086  52.538  1.00  0.00           C  
ATOM   1798  CD2 TRP A 170      29.707  38.125  53.264  1.00  0.00           C  
ATOM   1799  CE2 TRP A 170      28.778  38.170  54.306  1.00  0.00           C  
ATOM   1800  CE3 TRP A 170      30.759  37.174  53.326  1.00  0.00           C  
ATOM   1801  NE1 TRP A 170      27.695  38.782  53.830  1.00  0.00           N  
ATOM   1802  CZ2 TRP A 170      28.920  37.333  55.379  1.00  0.00           C  
ATOM   1803  CZ3 TRP A 170      30.810  36.253  54.373  1.00  0.00           C  
ATOM   1804  CH2 TRP A 170      29.871  36.319  55.407  1.00  0.00           C  
ATOM   1805  H   TRP A 170      28.922  41.108  49.555  1.00  0.00           H  
ATOM   1806  HD1 TRP A 170      27.044  39.349  51.872  1.00  0.00           H  
ATOM   1807  HE1 TRP A 170      26.963  39.138  54.410  1.00  0.00           H  
ATOM   1808  HE3 TRP A 170      31.410  36.970  52.481  1.00  0.00           H  
ATOM   1809  HZ2 TRP A 170      28.418  37.618  56.292  1.00  0.00           H  
ATOM   1810  HZ3 TRP A 170      31.497  35.415  54.352  1.00  0.00           H  
ATOM   1811  HH2 TRP A 170      29.598  35.447  55.994  1.00  0.00           H  
ATOM   1812  N   GLN A 171      32.495  41.422  51.559  1.00  0.00           N  
ATOM   1813  CA  GLN A 171      33.951  41.648  51.337  1.00  0.00           C  
ATOM   1814  C   GLN A 171      34.778  40.374  51.591  1.00  0.00           C  
ATOM   1815  O   GLN A 171      34.953  39.857  52.650  1.00  0.00           O  
ATOM   1816  CB  GLN A 171      34.335  42.713  52.373  1.00  0.00           C  
ATOM   1817  CG  GLN A 171      35.470  43.556  51.834  1.00  0.00           C  
ATOM   1818  CD  GLN A 171      36.028  44.602  52.828  1.00  0.00           C  
ATOM   1819  NE2 GLN A 171      36.601  45.714  52.368  1.00  0.00           N  
ATOM   1820  OE1 GLN A 171      36.424  44.202  53.892  1.00  0.00           O  
ATOM   1821  H   GLN A 171      32.312  41.618  52.524  1.00  0.00           H  
ATOM   1822 1HE2 GLN A 171      36.654  45.877  51.378  1.00  0.00           H  
ATOM   1823 2HE2 GLN A 171      37.028  46.315  53.045  1.00  0.00           H  
ATOM   1824  N   TYR A 172      35.053  39.634  50.561  1.00  0.00           N  
ATOM   1825  CA  TYR A 172      35.983  38.469  50.628  1.00  0.00           C  
ATOM   1826  C   TYR A 172      37.449  38.943  50.504  1.00  0.00           C  
ATOM   1827  O   TYR A 172      37.999  39.241  49.409  1.00  0.00           O  
ATOM   1828  CB  TYR A 172      35.640  37.464  49.515  1.00  0.00           C
[truncated: 2,118,581 more chars]
