# Supplementary material for: Structural insights into the pSer/pThr dependent regulation of the SHP2 tyrosine phosphatase in insulin and CD28 signaling
Source: Nat Commun. 2022 Sep 16;13:5439. doi: 10.1038/s41467-022-32918-5 (PMC9481563; doi:10.1038/s41467-022-32918-5)
Supplement: Supplementary file 4 — Supplementary dataset 2 [file 41467_2022_32918_MOESM4_ESM.zip › ppCD28-01-dynamics.pdb]

MODEL        1
ATOM      1  N   SER A   4      64.530  27.930  23.970  1.00  0.00           N  
ATOM      2  CA  SER A   4      63.040  28.170  23.980  1.00  0.00           C  
ATOM      3  C   SER A   4      62.350  28.120  25.310  1.00  0.00           C  
ATOM      4  O   SER A   4      62.640  27.100  25.970  1.00  0.00           O  
ATOM      5  CB  SER A   4      62.330  27.300  22.920  1.00  0.00           C  
ATOM      6  OG  SER A   4      62.810  25.930  23.060  1.00  0.00           O  
ATOM      7  HG  SER A   4      62.420  25.420  22.300  1.00  0.00           H  
ATOM      8  H1  SER A   4      65.040  28.750  23.740  1.00  0.00           H  
ATOM      9  H2  SER A   4      64.910  27.620  24.850  1.00  0.00           H  
ATOM     10  H3  SER A   4      64.750  27.280  23.240  1.00  0.00           H  
ATOM     11  N   GLY A   5      61.290  28.860  25.510  1.00  0.00           N  
ATOM     12  CA  GLY A   5      60.460  28.850  26.760  1.00  0.00           C  
ATOM     13  C   GLY A   5      59.110  29.540  26.590  1.00  0.00           C  
ATOM     14  O   GLY A   5      58.360  29.110  25.700  1.00  0.00           O  
ATOM     15  H   GLY A   5      60.840  29.410  24.800  1.00  0.00           H  
ATOM     16  N   PHE A   6      58.790  30.300  27.620  1.00  0.00           N  
ATOM     17  CA  PHE A   6      57.540  31.130  27.650  1.00  0.00           C  
ATOM     18  C   PHE A   6      57.550  32.390  26.810  1.00  0.00           C  
ATOM     19  O   PHE A   6      56.460  32.840  26.400  1.00  0.00           O  
ATOM     20  CB  PHE A   6      57.040  31.500  29.040  1.00  0.00           C  
ATOM     21  CG  PHE A   6      55.890  30.550  29.470  1.00  0.00           C  
ATOM     22  CD1 PHE A   6      54.690  30.360  28.740  1.00  0.00           C  
ATOM     23  CD2 PHE A   6      55.960  29.920  30.720  1.00  0.00           C  
ATOM     24  CE1 PHE A   6      53.600  29.670  29.230  1.00  0.00           C  
ATOM     25  CE2 PHE A   6      54.870  29.120  31.110  1.00  0.00           C  
ATOM     26  CZ  PHE A   6      53.720  28.980  30.460  1.00  0.00           C  
ATOM     27  H   PHE A   6      59.310  30.360  28.470  1.00  0.00           H  
ATOM     28  HD1 PHE A   6      54.550  30.530  27.670  1.00  0.00           H  
ATOM     29  HD2 PHE A   6      56.910  29.840  31.240  1.00  0.00           H  
ATOM     30  HE1 PHE A   6      52.650  29.650  28.690  1.00  0.00           H  
ATOM     31  HE2 PHE A   6      54.970  28.370  31.900  1.00  0.00           H  
ATOM     32  HZ  PHE A   6      53.110  28.110  30.670  1.00  0.00           H  
ATOM     33  N   TRP A   7      58.770  32.940  26.540  1.00  0.00           N  
ATOM     34  CA  TRP A   7      58.920  34.250  25.890  1.00  0.00           C  
ATOM     35  C   TRP A   7      58.370  34.370  24.470  1.00  0.00           C  
ATOM     36  O   TRP A   7      57.680  35.340  24.200  1.00  0.00           O  
ATOM     37  CB  TRP A   7      60.410  34.640  25.710  1.00  0.00           C  
ATOM     38  CG  TRP A   7      60.800  35.630  26.740  1.00  0.00           C  
ATOM     39  CD1 TRP A   7      61.220  35.310  27.990  1.00  0.00           C  
ATOM     40  CD2 TRP A   7      60.630  37.000  26.710  1.00  0.00           C  
ATOM     41  CE2 TRP A   7      61.100  37.460  27.920  1.00  0.00           C  
ATOM     42  CE3 TRP A   7      60.040  37.920  25.820  1.00  0.00           C  
ATOM     43  NE1 TRP A   7      61.490  36.410  28.640  1.00  0.00           N  
ATOM     44  CZ2 TRP A   7      60.980  38.880  28.190  1.00  0.00           C  
ATOM     45  CZ3 TRP A   7      60.030  39.250  26.040  1.00  0.00           C  
ATOM     46  CH2 TRP A   7      60.500  39.770  27.230  1.00  0.00           C  
ATOM     47  H   TRP A   7      59.560  32.430  26.880  1.00  0.00           H  
ATOM     48  HD1 TRP A   7      61.540  34.360  28.420  1.00  0.00           H  
ATOM     49  HE1 TRP A   7      61.910  36.430  29.540  1.00  0.00           H  
ATOM     50  HE3 TRP A   7      59.450  37.570  24.970  1.00  0.00           H  
ATOM     51  HZ2 TRP A   7      61.380  39.320  29.110  1.00  0.00           H  
ATOM     52  HZ3 TRP A   7      59.630  39.970  25.330  1.00  0.00           H  
ATOM     53  HH2 TRP A   7      60.470  40.840  27.460  1.00  0.00           H  
ATOM     54  N   GLU A   8      58.450  33.270  23.780  1.00  0.00           N  
ATOM     55  CA  GLU A   8      57.800  33.120  22.470  1.00  0.00           C  
ATOM     56  C   GLU A   8      56.310  33.390  22.420  1.00  0.00           C  
ATOM     57  O   GLU A   8      55.770  33.990  21.470  1.00  0.00           O  
ATOM     58  CB  GLU A   8      58.130  31.740  21.760  1.00  0.00           C  
ATOM     59  CG  GLU A   8      59.600  31.380  21.740  1.00  0.00           C  
ATOM     60  CD  GLU A   8      59.980  30.500  22.930  1.00  0.00           C  
ATOM     61  OE1 GLU A   8      60.580  31.040  23.920  1.00  0.00           O  
ATOM     62  OE2 GLU A   8      59.700  29.310  22.880  1.00  0.00           O1-
ATOM     63  H   GLU A   8      59.010  32.490  24.060  1.00  0.00           H  
ATOM     64  N   GLU A   9      55.630  33.000  23.480  1.00  0.00           N  
ATOM     65  CA  GLU A   9      54.240  33.310  23.690  1.00  0.00           C  
ATOM     66  C   GLU A   9      54.170  34.780  24.180  1.00  0.00           C  
ATOM     67  O   GLU A   9      53.690  35.700  23.520  1.00  0.00           O  
ATOM     68  CB  GLU A   9      53.840  32.330  24.770  1.00  0.00           C  
ATOM     69  CG  GLU A   9      52.380  32.020  24.790  1.00  0.00           C  
ATOM     70  CD  GLU A   9      52.150  30.580  25.100  1.00  0.00           C  
ATOM     71  OE1 GLU A   9      52.070  30.300  26.300  1.00  0.00           O  
ATOM     72  OE2 GLU A   9      51.970  29.770  24.200  1.00  0.00           O1-
ATOM     73  H   GLU A   9      56.080  32.460  24.190  1.00  0.00           H  
ATOM     74  N   PHE A  10      54.920  34.990  25.250  1.00  0.00           N  
ATOM     75  CA  PHE A  10      54.950  36.280  26.030  1.00  0.00           C  
ATOM     76  C   PHE A  10      55.300  37.570  25.160  1.00  0.00           C  
ATOM     77  O   PHE A  10      54.580  38.570  25.320  1.00  0.00           O  
ATOM     78  CB  PHE A  10      55.940  36.060  27.220  1.00  0.00           C  
ATOM     79  CG  PHE A  10      55.780  37.210  28.170  1.00  0.00           C  
ATOM     80  CD1 PHE A  10      54.700  37.380  28.920  1.00  0.00           C  
ATOM     81  CD2 PHE A  10      56.730  38.150  28.200  1.00  0.00           C  
ATOM     82  CE1 PHE A  10      54.480  38.490  29.690  1.00  0.00           C  
ATOM     83  CE2 PHE A  10      56.600  39.240  29.050  1.00  0.00           C  
ATOM     84  CZ  PHE A  10      55.480  39.440  29.740  1.00  0.00           C  
ATOM     85  H   PHE A  10      55.420  34.230  25.670  1.00  0.00           H  
ATOM     86  HD1 PHE A  10      54.020  36.530  28.930  1.00  0.00           H  
ATOM     87  HD2 PHE A  10      57.610  38.090  27.560  1.00  0.00           H  
ATOM     88  HE1 PHE A  10      53.500  38.750  30.070  1.00  0.00           H  
ATOM     89  HE2 PHE A  10      57.390  39.990  29.160  1.00  0.00           H  
ATOM     90  HZ  PHE A  10      55.380  40.390  30.260  1.00  0.00           H  
ATOM     91  N   GLU A  11      56.240  37.480  24.250  1.00  0.00           N  
ATOM     92  CA  GLU A  11      56.580  38.480  23.170  1.00  0.00           C  
ATOM     93  C   GLU A  11      55.290  38.840  22.430  1.00  0.00           C  
ATOM     94  O   GLU A  11      54.910  40.020  22.380  1.00  0.00           O  
ATOM     95  CB  GLU A  11      57.730  38.170  22.270  1.00  0.00           C  
ATOM     96  CG  GLU A  11      58.700  39.330  22.250  1.00  0.00           C  
ATOM     97  CD  GLU A  11      59.900  38.890  21.410  1.00  0.00           C  
ATOM     98  OE1 GLU A  11      60.940  38.640  22.080  1.00  0.00           O  
ATOM     99  OE2 GLU A  11      59.930  39.170  20.180  1.00  0.00           O1-
ATOM    100  H   GLU A  11      56.910  36.740  24.300  1.00  0.00           H  
ATOM    101  N   THR A  12      54.720  37.870  21.760  1.00  0.00           N  
ATOM    102  CA  THR A  12      53.500  38.170  20.980  1.00  0.00           C  
ATOM    103  C   THR A  12      52.230  38.550  21.790  1.00  0.00           C  
ATOM    104  O   THR A  12      51.520  39.510  21.430  1.00  0.00           O  
ATOM    105  CB  THR A  12      53.190  37.050  19.910  1.00  0.00           C  
ATOM    106  CG2 THR A  12      54.420  36.820  18.970  1.00  0.00           C  
ATOM    107  OG1 THR A  12      52.780  35.840  20.590  1.00  0.00           O  
ATOM    108  H   THR A  12      55.000  36.910  21.650  1.00  0.00           H  
ATOM    109  HG1 THR A  12      52.670  35.070  19.960  1.00  0.00           H  
ATOM    110  N   LEU A  13      52.090  37.950  22.960  1.00  0.00           N  
ATOM    111  CA  LEU A  13      51.140  38.420  23.950  1.00  0.00           C  
ATOM    112  C   LEU A  13      51.330  39.880  24.350  1.00  0.00           C  
ATOM    113  O   LEU A  13      50.430  40.720  24.230  1.00  0.00           O  
ATOM    114  CB  LEU A  13      51.100  37.490  25.210  1.00  0.00           C  
ATOM    115  CG  LEU A  13      50.310  36.180  24.830  1.00  0.00           C  
ATOM    116  CD1 LEU A  13      50.400  35.120  25.970  1.00  0.00           C  
ATOM    117  CD2 LEU A  13      48.850  36.510  24.580  1.00  0.00           C  
ATOM    118  H   LEU A  13      52.510  37.070  23.170  1.00  0.00           H  
ATOM    119  N   GLN A  14      52.590  40.260  24.580  1.00  0.00           N  
ATOM    120  CA  GLN A  14      52.980  41.740  24.590  1.00  0.00           C  
ATOM    121  C   GLN A  14      52.590  42.570  23.330  1.00  0.00           C  
ATOM    122  O   GLN A  14      52.020  43.670  23.430  1.00  0.00           O  
ATOM    123  CB  GLN A  14      54.400  41.860  24.880  1.00  0.00           C  
ATOM    124  CG  GLN A  14      54.760  41.510  26.350  1.00  0.00           C  
ATOM    125  CD  GLN A  14      56.210  41.840  26.640  1.00  0.00           C  
ATOM    126  NE2 GLN A  14      56.420  42.520  27.740  1.00  0.00           N  
ATOM    127  OE1 GLN A  14      57.190  41.390  26.030  1.00  0.00           O  
ATOM    128  H   GLN A  14      53.280  39.550  24.730  1.00  0.00           H  
ATOM    129 1HE2 GLN A  14      55.710  42.880  28.340  1.00  0.00           H  
ATOM    130 2HE2 GLN A  14      57.380  42.600  28.030  1.00  0.00           H  
ATOM    131  N   GLN A  15      52.800  41.980  22.210  1.00  0.00           N  
ATOM    132  CA  GLN A  15      52.620  42.630  20.900  1.00  0.00           C  
ATOM    133  C   GLN A  15      51.110  42.910  20.600  1.00  0.00           C  
ATOM    134  O   GLN A  15      50.810  43.930  20.020  1.00  0.00           O  
ATOM    135  CB  GLN A  15      53.290  41.960  19.650  1.00  0.00           C  
ATOM    136  CG  GLN A  15      54.800  42.210  19.640  1.00  0.00           C  
ATOM    137  CD  GLN A  15      55.670  41.310  18.760  1.00  0.00           C  
ATOM    138  NE2 GLN A  15      57.000  41.310  18.930  1.00  0.00           N  
ATOM    139  OE1 GLN A  15      55.270  40.670  17.800  1.00  0.00           O  
ATOM    140  H   GLN A  15      53.400  41.180  22.230  1.00  0.00           H  
ATOM    141 1HE2 GLN A  15      57.490  41.890  19.580  1.00  0.00           H  
ATOM    142 2HE2 GLN A  15      57.390  40.460  18.570  1.00  0.00           H  
ATOM    143  N   GLN A  16      50.290  41.960  21.020  1.00  0.00           N  
ATOM    144  CA  GLN A  16      48.850  42.090  20.980  1.00  0.00           C  
ATOM    145  C   GLN A  16      48.280  43.290  21.760  1.00  0.00           C  
ATOM    146  O   GLN A  16      47.350  43.950  21.330  1.00  0.00           O  
ATOM    147  CB  GLN A  16      48.220  40.780  21.470  1.00  0.00           C  
ATOM    148  CG  GLN A  16      48.350  39.600  20.520  1.00  0.00           C  
ATOM    149  CD  GLN A  16      47.890  38.230  21.190  1.00  0.00           C  
ATOM    150  NE2 GLN A  16      48.450  37.210  20.630  1.00  0.00           N  
ATOM    151  OE1 GLN A  16      47.160  38.070  22.190  1.00  0.00           O  
ATOM    152  H   GLN A  16      50.680  41.070  21.290  1.00  0.00           H  
ATOM    153 1HE2 GLN A  16      48.940  37.250  19.760  1.00  0.00           H  
ATOM    154 2HE2 GLN A  16      48.410  36.410  21.220  1.00  0.00           H  
ATOM    155  N   GLU A  17      48.850  43.630  22.930  1.00  0.00           N  
ATOM    156  CA  GLU A  17      48.500  44.840  23.710  1.00  0.00           C  
ATOM    157  C   GLU A  17      49.200  46.180  23.230  1.00  0.00           C  
ATOM    158  O   GLU A  17      48.720  47.320  23.340  1.00  0.00           O  
ATOM    159  CB  GLU A  17      48.850  44.720  25.170  1.00  0.00           C  
ATOM    160  CG  GLU A  17      48.000  45.690  25.960  1.00  0.00           C  
ATOM    161  CD  GLU A  17      48.320  45.580  27.490  1.00  0.00           C  
ATOM    162  OE1 GLU A  17      49.470  45.920  27.940  1.00  0.00           O  
ATOM    163  OE2 GLU A  17      47.490  45.060  28.250  1.00  0.00           O1-
ATOM    164  H   GLU A  17      49.500  43.030  23.400  1.00  0.00           H  
ATOM    165  N   CYS A  18      50.380  45.960  22.600  1.00  0.00           N  
ATOM    166  CA  CYS A  18      50.980  46.980  21.720  1.00  0.00           C  
ATOM    167  C   CYS A  18      50.190  47.360  20.470  1.00  0.00           C  
ATOM    168  O   CYS A  18      50.330  48.500  20.100  1.00  0.00           O  
ATOM    169  CB  CYS A  18      52.410  46.610  21.410  1.00  0.00           C  
ATOM    170  SG  CYS A  18      53.220  46.210  23.030  1.00  0.00           S  
ATOM    171  H   CYS A  18      50.900  45.200  22.990  1.00  0.00           H  
ATOM    172  HG  CYS A  18      53.250  47.450  23.520  1.00  0.00           H  
ATOM    173  N   LYS A  19      49.710  46.480  19.600  1.00  0.00           N  
ATOM    174  CA  LYS A  19      48.690  46.780  18.580  1.00  0.00           C  
ATOM    175  C   LYS A  19      47.230  46.980  19.000  1.00  0.00           C  
ATOM    176  O   LYS A  19      46.280  46.340  18.590  1.00  0.00           O  
ATOM    177  CB  LYS A  19      48.870  45.800  17.440  1.00  0.00           C  
ATOM    178  CG  LYS A  19      48.650  44.360  17.820  1.00  0.00           C  
ATOM    179  CD  LYS A  19      48.920  43.390  16.660  1.00  0.00           C  
ATOM    180  CE  LYS A  19      48.740  41.930  16.950  1.00  0.00           C  
ATOM    181  NZ  LYS A  19      48.700  41.150  15.650  1.00  0.00           N1+
ATOM    182  H   LYS A  19      50.180  45.620  19.380  1.00  0.00           H  
ATOM    183  HZ1 LYS A  19      48.640  40.170  15.850  1.00  0.00           H  
ATOM    184  HZ2 LYS A  19      47.970  41.560  15.120  1.00  0.00           H  
ATOM    185  HZ3 LYS A  19      49.530  41.210  15.090  1.00  0.00           H  
ATOM    186  N   LEU A  20      47.150  47.980  19.900  1.00  0.00           N  
ATOM    187  CA  LEU A  20      45.850  48.370  20.610  1.00  0.00           C  
ATOM    188  C   LEU A  20      44.800  49.160  19.780  1.00  0.00           C  
ATOM    189  O   LEU A  20      45.070  50.190  19.140  1.00  0.00           O  
ATOM    190  CB  LEU A  20      46.290  49.240  21.750  1.00  0.00           C  
ATOM    191  CG  LEU A  20      45.420  49.390  22.970  1.00  0.00           C  
ATOM    192  CD1 LEU A  20      45.950  48.330  23.950  1.00  0.00           C  
ATOM    193  CD2 LEU A  20      45.360  50.750  23.700  1.00  0.00           C  
ATOM    194  H   LEU A  20      47.960  48.370  20.340  1.00  0.00           H  
ATOM    195  N   LEU A  21      43.550  48.850  19.920  1.00  0.00           N  
ATOM    196  CA  LEU A  21      42.520  49.480  19.040  1.00  0.00           C  
ATOM    197  C   LEU A  21      41.550  50.500  19.700  1.00  0.00           C  
ATOM    198  O   LEU A  21      41.470  51.600  19.210  1.00  0.00           O  
ATOM    199  CB  LEU A  21      41.820  48.320  18.230  1.00  0.00           C  
ATOM    200  CG  LEU A  21      40.820  48.810  17.180  1.00  0.00           C  
ATOM    201  CD1 LEU A  21      41.460  49.000  15.810  1.00  0.00           C  
ATOM    202  CD2 LEU A  21      39.710  47.760  17.130  1.00  0.00           C  
ATOM    203  H   LEU A  21      43.200  48.170  20.560  1.00  0.00           H  
ATOM    204  N   TYR A  22      41.100  50.190  20.940  1.00  0.00           N  
ATOM    205  CA  TYR A  22      40.020  51.040  21.510  1.00  0.00           C  
ATOM    206  C   TYR A  22      40.440  52.470  22.060  1.00  0.00           C  
ATOM    207  O   TYR A  22      41.650  52.800  22.160  1.00  0.00           O  
ATOM    208  CB  TYR A  22      39.580  50.100  22.670  1.00  0.00           C  
ATOM    209  CG  TYR A  22      38.810  48.920  22.080  1.00  0.00           C  
ATOM    210  CD1 TYR A  22      37.740  49.160  21.280  1.00  0.00           C  
ATOM    211  CD2 TYR A  22      39.320  47.650  22.110  1.00  0.00           C  
ATOM    212  CE1 TYR A  22      37.150  48.160  20.470  1.00  0.00           C  
ATOM    213  CE2 TYR A  22      38.790  46.640  21.300  1.00  0.00           C  
ATOM    214  CZ  TYR A  22      37.690  46.900  20.480  1.00  0.00           C  
ATOM    215  OH  TYR A  22      37.440  45.890  19.610  1.00  0.00           O  
ATOM    216  H   TYR A  22      41.380  49.370  21.430  1.00  0.00           H  
ATOM    217  HD1 TYR A  22      37.500  50.200  21.080  1.00  0.00           H  
ATOM    218  HD2 TYR A  22      40.020  47.370  22.900  1.00  0.00           H  
ATOM    219  HE1 TYR A  22      36.240  48.340  19.880  1.00  0.00           H  
ATOM    220  HE2 TYR A  22      39.460  45.780  21.260  1.00  0.00           H  
ATOM    221  HH  TYR A  22      36.660  46.270  19.100  1.00  0.00           H  
ATOM    222  N   SER A  23      39.530  53.190  22.660  1.00  0.00           N  
ATOM    223  CA  SER A  23      39.750  54.660  22.870  1.00  0.00           C  
ATOM    224  C   SER A  23      40.050  55.070  24.270  1.00  0.00           C  
ATOM    225  O   SER A  23      39.460  54.450  25.130  1.00  0.00           O  
ATOM    226  CB  SER A  23      38.610  55.410  22.140  1.00  0.00           C  
ATOM    227  OG  SER A  23      38.890  56.800  22.290  1.00  0.00           O  
ATOM    228  H   SER A  23      38.880  52.740  23.270  1.00  0.00           H  
ATOM    229  HG  SER A  23      38.360  57.170  23.060  1.00  0.00           H  
ATOM    230  N   ARG A  24      40.870  56.070  24.470  1.00  0.00           N  
ATOM    231  CA  ARG A  24      41.300  56.560  25.770  1.00  0.00           C  
ATOM    232  C   ARG A  24      40.980  58.060  26.060  1.00  0.00           C  
ATOM    233  O   ARG A  24      41.610  58.730  26.920  1.00  0.00           O  
ATOM    234  CB  ARG A  24      42.730  56.150  26.080  1.00  0.00           C  
ATOM    235  CG  ARG A  24      42.870  54.590  26.400  1.00  0.00           C  
ATOM    236  CD  ARG A  24      44.300  54.240  26.630  1.00  0.00           C  
ATOM    237  NE  ARG A  24      45.220  54.610  25.610  1.00  0.00           N  
ATOM    238  CZ  ARG A  24      46.540  54.590  25.790  1.00  0.00           C  
ATOM    239  NH1 ARG A  24      47.150  54.170  26.920  1.00  0.00           N1+
ATOM    240  NH2 ARG A  24      47.340  55.120  24.830  1.00  0.00           N  
ATOM    241  H   ARG A  24      41.420  56.500  23.740  1.00  0.00           H  
ATOM    242  HE  ARG A  24      44.810  55.110  24.850  1.00  0.00           H  
ATOM    243 1HH1 ARG A  24      46.560  53.890  27.680  1.00  0.00           H  
ATOM    244 2HH1 ARG A  24      48.100  53.860  26.850  1.00  0.00           H  
ATOM    245 1HH2 ARG A  24      46.950  55.520  24.010  1.00  0.00           H  
ATOM    246 2HH2 ARG A  24      48.340  55.120  24.790  1.00  0.00           H  
ATOM    247  N   LYS A  25      39.910  58.510  25.440  1.00  0.00           N  
ATOM    248  CA  LYS A  25      39.810  59.950  25.250  1.00  0.00           C  
ATOM    249  C   LYS A  25      39.630  60.810  26.510  1.00  0.00           C  
ATOM    250  O   LYS A  25      40.060  61.930  26.660  1.00  0.00           O  
ATOM    251  CB  LYS A  25      38.690  60.400  24.290  1.00  0.00           C  
ATOM    252  CG  LYS A  25      38.790  59.940  22.810  1.00  0.00           C  
ATOM    253  CD  LYS A  25      37.530  60.370  22.050  1.00  0.00           C  
ATOM    254  CE  LYS A  25      37.800  60.430  20.580  1.00  0.00           C  
ATOM    255  NZ  LYS A  25      37.060  61.460  19.840  1.00  0.00           N1+
ATOM    256  H   LYS A  25      39.070  58.000  25.330  1.00  0.00           H  
ATOM    257  HZ1 LYS A  25      36.260  61.700  20.390  1.00  0.00           H  
ATOM    258  HZ2 LYS A  25      37.690  62.230  19.740  1.00  0.00           H  
ATOM    259  HZ3 LYS A  25      36.760  61.150  18.930  1.00  0.00           H  
ATOM    260  N   GLU A  26      38.770  60.230  27.380  1.00  0.00           N  
ATOM    261  CA  GLU A  26      38.610  60.820  28.740  1.00  0.00           C  
ATOM    262  C   GLU A  26      39.840  60.650  29.720  1.00  0.00           C  
ATOM    263  O   GLU A  26      39.980  61.480  30.610  1.00  0.00           O  
ATOM    264  CB  GLU A  26      37.310  60.430  29.440  1.00  0.00           C  
ATOM    265  CG  GLU A  26      36.010  60.390  28.600  1.00  0.00           C  
ATOM    266  CD  GLU A  26      35.300  61.770  28.540  1.00  0.00           C  
ATOM    267  OE1 GLU A  26      34.410  61.950  29.390  1.00  0.00           O  
ATOM    268  OE2 GLU A  26      35.890  62.720  27.960  1.00  0.00           O1-
ATOM    269  H   GLU A  26      38.270  59.430  27.060  1.00  0.00           H  
ATOM    270  N   GLY A  27      40.490  59.500  29.730  1.00  0.00           N  
ATOM    271  CA  GLY A  27      41.750  59.300  30.460  1.00  0.00           C  
ATOM    272  C   GLY A  27      42.880  60.210  30.110  1.00  0.00           C  
ATOM    273  O   GLY A  27      43.440  60.830  31.060  1.00  0.00           O  
ATOM    274  H   GLY A  27      40.000  58.690  29.420  1.00  0.00           H  
ATOM    275  N   GLN A  28      42.960  60.600  28.850  1.00  0.00           N  
ATOM    276  CA  GLN A  28      43.830  61.670  28.390  1.00  0.00           C  
ATOM    277  C   GLN A  28      43.590  63.080  29.050  1.00  0.00           C  
ATOM    278  O   GLN A  28      44.540  63.870  28.860  1.00  0.00           O  
ATOM    279  CB  GLN A  28      43.720  61.720  26.860  1.00  0.00           C  
ATOM    280  CG  GLN A  28      44.340  60.480  26.200  1.00  0.00           C  
ATOM    281  CD  GLN A  28      44.250  60.420  24.680  1.00  0.00           C  
ATOM    282  NE2 GLN A  28      45.280  60.920  24.080  1.00  0.00           N  
ATOM    283  OE1 GLN A  28      43.350  59.900  24.080  1.00  0.00           O  
ATOM    284  H   GLN A  28      42.680  59.940  28.160  1.00  0.00           H  
ATOM    285 1HE2 GLN A  28      46.000  61.340  24.630  1.00  0.00           H  
ATOM    286 2HE2 GLN A  28      45.370  60.730  23.100  1.00  0.00           H  
ATOM    287  N   ARG A  29      42.490  63.350  29.740  1.00  0.00           N  
ATOM    288  CA  ARG A  29      42.130  64.700  30.280  1.00  0.00           C  
ATOM    289  C   ARG A  29      42.970  65.050  31.530  1.00  0.00           C  
ATOM    290  O   ARG A  29      43.170  64.190  32.380  1.00  0.00           O  
ATOM    291  CB  ARG A  29      40.660  64.760  30.530  1.00  0.00           C  
ATOM    292  CG  ARG A  29      40.170  66.160  30.750  1.00  0.00           C  
ATOM    293  CD  ARG A  29      38.690  66.290  31.130  1.00  0.00           C  
ATOM    294  NE  ARG A  29      38.340  67.670  30.880  1.00  0.00           N  
ATOM    295  CZ  ARG A  29      37.560  68.100  29.890  1.00  0.00           C  
ATOM    296  NH1 ARG A  29      36.820  67.260  29.140  1.00  0.00           N1+
ATOM    297  NH2 ARG A  29      37.530  69.420  29.580  1.00  0.00           N  
ATOM    298  H   ARG A  29      41.760  62.670  29.830  1.00  0.00           H  
ATOM    299  HE  ARG A  29      38.730  68.370  31.490  1.00  0.00           H  
ATOM    300 1HH1 ARG A  29      36.780  66.280  29.380  1.00  0.00           H  
ATOM    301 2HH1 ARG A  29      36.280  67.560  28.350  1.00  0.00           H  
ATOM    302 1HH2 ARG A  29      38.200  70.050  29.980  1.00  0.00           H  
ATOM    303 2HH2 ARG A  29      36.840  69.750  28.940  1.00  0.00           H  
ATOM    304  N   GLN A  30      43.360  66.280  31.660  1.00  0.00           N  
ATOM    305  CA  GLN A  30      44.010  66.870  32.840  1.00  0.00           C  
ATOM    306  C   GLN A  30      43.360  66.700  34.230  1.00  0.00           C  
ATOM    307  O   GLN A  30      43.780  66.000  35.120  1.00  0.00           O  
ATOM    308  CB  GLN A  30      44.260  68.380  32.590  1.00  0.00           C  
ATOM    309  CG  GLN A  30      44.950  69.040  33.770  1.00  0.00           C  
ATOM    310  CD  GLN A  30      46.450  68.810  33.950  1.00  0.00           C  
ATOM    311  NE2 GLN A  30      47.240  69.870  33.770  1.00  0.00           N  
ATOM    312  OE1 GLN A  30      46.900  67.760  34.340  1.00  0.00           O  
ATOM    313  H   GLN A  30      43.440  66.890  30.870  1.00  0.00           H  
ATOM    314 1HE2 GLN A  30      46.810  70.760  33.600  1.00  0.00           H  
ATOM    315 2HE2 GLN A  30      48.210  69.710  33.590  1.00  0.00           H  
ATOM    316  N   GLU A  31      42.160  67.280  34.330  1.00  0.00           N  
ATOM    317  CA  GLU A  31      41.210  67.260  35.530  1.00  0.00           C  
ATOM    318  C   GLU A  31      40.740  65.840  35.820  1.00  0.00           C  
ATOM    319  O   GLU A  31      40.310  65.530  36.930  1.00  0.00           O  
ATOM    320  CB  GLU A  31      39.980  68.140  35.280  1.00  0.00           C  
ATOM    321  CG  GLU A  31      40.390  69.550  34.840  1.00  0.00           C  
ATOM    322  CD  GLU A  31      40.070  69.570  33.310  1.00  0.00           C  
ATOM    323  OE1 GLU A  31      39.020  70.150  32.940  1.00  0.00           O  
ATOM    324  OE2 GLU A  31      40.860  69.020  32.550  1.00  0.00           O1-
ATOM    325  H   GLU A  31      41.850  67.950  33.660  1.00  0.00           H  
ATOM    326  N   ASN A  32      40.750  64.950  34.880  1.00  0.00           N  
ATOM    327  CA  ASN A  32      40.600  63.500  35.150  1.00  0.00           C  
ATOM    328  C   ASN A  32      41.830  62.790  35.770  1.00  0.00           C  
ATOM    329  O   ASN A  32      41.790  62.450  36.970  1.00  0.00           O  
ATOM    330  CB  ASN A  32      40.080  62.810  33.870  1.00  0.00           C  
ATOM    331  CG  ASN A  32      38.560  63.060  33.610  1.00  0.00           C  
ATOM    332  ND2 ASN A  32      38.160  62.720  32.400  1.00  0.00           N  
ATOM    333  OD1 ASN A  32      37.860  63.650  34.380  1.00  0.00           O  
ATOM    334  H   ASN A  32      40.680  65.250  33.930  1.00  0.00           H  
ATOM    335 1HD2 ASN A  32      38.870  62.450  31.760  1.00  0.00           H  
ATOM    336 2HD2 ASN A  32      37.170  62.670  32.280  1.00  0.00           H  
ATOM    337  N   LYS A  33      43.020  63.110  35.250  1.00  0.00           N  
ATOM    338  CA  LYS A  33      44.370  62.630  35.750  1.00  0.00           C  
ATOM    339  C   LYS A  33      44.690  63.050  37.180  1.00  0.00           C  
ATOM    340  O   LYS A  33      45.040  62.240  38.030  1.00  0.00           O  
ATOM    341  CB  LYS A  33      45.620  62.920  34.900  1.00  0.00           C  
ATOM    342  CG  LYS A  33      45.720  62.130  33.650  1.00  0.00           C  
ATOM    343  CD  LYS A  33      46.670  62.880  32.640  1.00  0.00           C  
ATOM    344  CE  LYS A  33      46.480  62.410  31.180  1.00  0.00           C  
ATOM    345  NZ  LYS A  33      47.300  63.270  30.310  1.00  0.00           N1+
ATOM    346  H   LYS A  33      43.020  63.530  34.340  1.00  0.00           H  
ATOM    347  HZ1 LYS A  33      48.270  63.160  30.550  1.00  0.00           H  
ATOM    348  HZ2 LYS A  33      47.210  62.840  29.420  1.00  0.00           H  
ATOM    349  HZ3 LYS A  33      47.040  64.240  30.360  1.00  0.00           H  
ATOM    350  N   ASN A  34      44.440  64.310  37.520  1.00  0.00           N  
ATOM    351  CA  ASN A  34      44.700  64.770  38.890  1.00  0.00           C  
ATOM    352  C   ASN A  34      44.020  63.920  39.990  1.00  0.00           C  
ATOM    353  O   ASN A  34      44.540  63.870  41.120  1.00  0.00           O  
ATOM    354  CB  ASN A  34      44.310  66.200  39.150  1.00  0.00           C  
ATOM    355  CG  ASN A  34      45.360  67.290  38.870  1.00  0.00           C  
ATOM    356  ND2 ASN A  34      46.540  67.140  39.470  1.00  0.00           N  
ATOM    357  OD1 ASN A  34      44.960  68.390  38.560  1.00  0.00           O  
ATOM    358  H   ASN A  34      43.910  64.950  36.950  1.00  0.00           H  
ATOM    359 1HD2 ASN A  34      46.870  66.420  40.080  1.00  0.00           H  
ATOM    360 2HD2 ASN A  34      46.970  68.030  39.590  1.00  0.00           H  
ATOM    361  N   LYS A  35      43.020  63.120  39.710  1.00  0.00           N  
ATOM    362  CA  LYS A  35      42.380  62.160  40.620  1.00  0.00           C  
ATOM    363  C   LYS A  35      42.820  60.730  40.510  1.00  0.00           C  
ATOM    364  O   LYS A  35      42.180  59.790  41.050  1.00  0.00           O  
ATOM    365  CB  LYS A  35      40.920  62.190  40.210  1.00  0.00           C  
ATOM    366  CG  LYS A  35      40.200  63.590  40.280  1.00  0.00           C  
ATOM    367  CD  LYS A  35      38.700  63.680  40.250  1.00  0.00           C  
ATOM    368  CE  LYS A  35      38.000  63.150  39.070  1.00  0.00           C  
ATOM    369  NZ  LYS A  35      36.570  63.360  39.040  1.00  0.00           N1+
ATOM    370  H   LYS A  35      42.540  63.200  38.840  1.00  0.00           H  
ATOM    371  HZ1 LYS A  35      36.290  64.260  39.380  1.00  0.00           H  
ATOM    372  HZ2 LYS A  35      36.300  63.360  38.070  1.00  0.00           H  
ATOM    373  HZ3 LYS A  35      36.050  62.630  39.480  1.00  0.00           H  
ATOM    374  N   ASN A  36      43.990  60.570  39.870  1.00  0.00           N  
ATOM    375  CA  ASN A  36      44.660  59.240  39.710  1.00  0.00           C  
ATOM    376  C   ASN A  36      46.010  59.240  40.430  1.00  0.00           C  
ATOM    377  O   ASN A  36      46.670  60.240  40.760  1.00  0.00           O  
ATOM    378  CB  ASN A  36      44.890  58.900  38.220  1.00  0.00           C  
ATOM    379  CG  ASN A  36      43.660  58.540  37.410  1.00  0.00           C  
ATOM    380  ND2 ASN A  36      43.640  58.820  36.200  1.00  0.00           N  
ATOM    381  OD1 ASN A  36      42.650  58.060  37.970  1.00  0.00           O  
ATOM    382  H   ASN A  36      44.420  61.380  39.480  1.00  0.00           H  
ATOM    383 1HD2 ASN A  36      44.380  59.230  35.660  1.00  0.00           H  
ATOM    384 2HD2 ASN A  36      42.790  58.630  35.710  1.00  0.00           H  
ATOM    385  N   ARG A  37      46.440  58.010  40.630  1.00  0.00           N  
ATOM    386  CA  ARG A  37      47.740  57.630  41.280  1.00  0.00           C  
ATOM    387  C   ARG A  37      49.020  57.650  40.400  1.00  0.00           C  
ATOM    388  O   ARG A  37      50.070  58.060  40.950  1.00  0.00           O  
ATOM    389  CB  ARG A  37      47.530  56.400  42.170  1.00  0.00           C  
ATOM    390  CG  ARG A  37      48.850  55.920  42.740  1.00  0.00           C  
ATOM    391  CD  ARG A  37      48.810  54.580  43.510  1.00  0.00           C  
ATOM    392  NE  ARG A  37      48.120  54.890  44.820  1.00  0.00           N  
ATOM    393  CZ  ARG A  37      46.900  54.500  45.100  1.00  0.00           C  
ATOM    394  NH1 ARG A  37      46.140  53.780  44.240  1.00  0.00           N1+
ATOM    395  NH2 ARG A  37      46.500  54.460  46.380  1.00  0.00           N  
ATOM    396  H   ARG A  37      45.890  57.240  40.320  1.00  0.00           H  
ATOM    397  HE  ARG A  37      48.550  55.610  45.380  1.00  0.00           H  
ATOM    398 1HH1 ARG A  37      46.420  53.350  43.380  1.00  0.00           H  
ATOM    399 2HH1 ARG A  37      45.190  53.650  44.550  1.00  0.00           H  
ATOM    400 1HH2 ARG A  37      47.050  54.630  47.200  1.00  0.00           H  
ATOM    401 2HH2 ARG A  37      45.500  54.490  46.480  1.00  0.00           H  
ATOM    402  N   TYR A  38      48.910  57.330  39.120  1.00  0.00           N  
ATOM    403  CA  TYR A  38      50.030  57.280  38.150  1.00  0.00           C  
ATOM    404  C   TYR A  38      49.660  57.980  36.830  1.00  0.00           C  
ATOM    405  O   TYR A  38      48.500  58.210  36.500  1.00  0.00           O  
ATOM    406  CB  TYR A  38      50.350  55.860  37.650  1.00  0.00           C  
ATOM    407  CG  TYR A  38      50.720  54.830  38.760  1.00  0.00           C  
ATOM    408  CD1 TYR A  38      52.070  54.650  39.030  1.00  0.00           C  
ATOM    409  CD2 TYR A  38      49.710  54.160  39.410  1.00  0.00           C  
ATOM    410  CE1 TYR A  38      52.400  53.850  40.110  1.00  0.00           C  
ATOM    411  CE2 TYR A  38      50.040  53.300  40.430  1.00  0.00           C  
ATOM    412  CZ  TYR A  38      51.390  53.140  40.770  1.00  0.00           C  
ATOM    413  OH  TYR A  38      51.730  52.220  41.680  1.00  0.00           O  
ATOM    414  H   TYR A  38      48.030  57.090  38.710  1.00  0.00           H  
ATOM    415  HD1 TYR A  38      52.800  55.240  38.480  1.00  0.00           H  
ATOM    416  HD2 TYR A  38      48.680  54.420  39.180  1.00  0.00           H  
ATOM    417  HE1 TYR A  38      53.450  53.710  40.370  1.00  0.00           H  
ATOM    418  HE2 TYR A  38      49.220  52.790  40.940  1.00  0.00           H  
ATOM    419  HH  TYR A  38      50.910  51.750  42.020  1.00  0.00           H  
ATOM    420  N   LYS A  39      50.640  58.300  36.000  1.00  0.00           N  
ATOM    421  CA  LYS A  39      50.550  58.990  34.680  1.00  0.00           C  
ATOM    422  C   LYS A  39      49.860  58.210  33.460  1.00  0.00           C  
ATOM    423  O   LYS A  39      48.850  58.650  32.880  1.00  0.00           O  
ATOM    424  CB  LYS A  39      51.960  59.510  34.230  1.00  0.00           C  
ATOM    425  CG  LYS A  39      52.620  60.510  35.150  1.00  0.00           C  
ATOM    426  CD  LYS A  39      54.040  60.950  34.750  1.00  0.00           C  
ATOM    427  CE  LYS A  39      54.420  62.230  35.450  1.00  0.00           C  
ATOM    428  NZ  LYS A  39      55.570  62.830  34.770  1.00  0.00           N1+
ATOM    429  H   LYS A  39      51.590  58.200  36.310  1.00  0.00           H  
ATOM    430  HZ1 LYS A  39      56.340  62.200  34.770  1.00  0.00           H  
ATOM    431  HZ2 LYS A  39      55.260  63.080  33.850  1.00  0.00           H  
ATOM    432  HZ3 LYS A  39      55.790  63.590  35.380  1.00  0.00           H  
ATOM    433  N   ASN A  40      50.290  56.920  33.390  1.00  0.00           N  
ATOM    434  CA  ASN A  40      50.020  56.070  32.160  1.00  0.00           C  
ATOM    435  C   ASN A  40      48.690  55.340  32.100  1.00  0.00           C  
ATOM    436  O   ASN A  40      48.160  55.160  31.010  1.00  0.00           O  
ATOM    437  CB  ASN A  40      51.130  55.140  31.860  1.00  0.00           C  
ATOM    438  CG  ASN A  40      51.430  54.050  32.930  1.00  0.00           C  
ATOM    439  ND2 ASN A  40      51.750  52.870  32.460  1.00  0.00           N  
ATOM    440  OD1 ASN A  40      51.220  54.120  34.130  1.00  0.00           O  
ATOM    441  H   ASN A  40      51.070  56.600  33.930  1.00  0.00           H  
ATOM    442 1HD2 ASN A  40      51.790  52.760  31.470  1.00  0.00           H  
ATOM    443 2HD2 ASN A  40      51.710  51.980  32.900  1.00  0.00           H  
ATOM    444  N   ILE A  41      48.080  55.150  33.260  1.00  0.00           N  
ATOM    445  CA  ILE A  41      46.930  54.300  33.420  1.00  0.00           C  
ATOM    446  C   ILE A  41      45.560  54.940  33.030  1.00  0.00           C  
ATOM    447  O   ILE A  41      44.740  55.460  33.790  1.00  0.00           O  
ATOM    448  CB  ILE A  41      46.980  53.560  34.760  1.00  0.00           C  
ATOM    449  CG1 ILE A  41      48.330  52.790  34.970  1.00  0.00           C  
ATOM    450  CG2 ILE A  41      45.770  52.680  35.010  1.00  0.00           C  
ATOM    451  CD  ILE A  41      48.470  51.760  33.870  1.00  0.00           C  
ATOM    452  H   ILE A  41      48.480  55.660  34.030  1.00  0.00           H  
ATOM    453  N   LEU A  42      45.400  55.150  31.680  1.00  0.00           N  
ATOM    454  CA  LEU A  42      44.190  55.760  31.150  1.00  0.00           C  
ATOM    455  C   LEU A  42      43.140  54.690  30.710  1.00  0.00           C  
ATOM    456  O   LEU A  42      43.370  53.820  29.850  1.00  0.00           O  
ATOM    457  CB  LEU A  42      44.640  56.590  29.940  1.00  0.00           C  
ATOM    458  CG  LEU A  42      45.890  57.390  30.130  1.00  0.00           C  
ATOM    459  CD1 LEU A  42      46.420  58.040  28.810  1.00  0.00           C  
ATOM    460  CD2 LEU A  42      45.760  58.440  31.210  1.00  0.00           C  
ATOM    461  H   LEU A  42      46.250  55.140  31.160  1.00  0.00           H  
ATOM    462  N   PRO A  43      42.020  54.580  31.470  1.00  0.00           N  
ATOM    463  CA  PRO A  43      40.960  53.570  31.260  1.00  0.00           C  
ATOM    464  C   PRO A  43      40.240  53.810  29.940  1.00  0.00           C  
ATOM    465  O   PRO A  43      39.960  54.960  29.610  1.00  0.00           O  
ATOM    466  CB  PRO A  43      40.060  53.700  32.510  1.00  0.00           C  
ATOM    467  CG  PRO A  43      40.090  55.200  32.680  1.00  0.00           C  
ATOM    468  CD  PRO A  43      41.550  55.550  32.480  1.00  0.00           C  
ATOM    469  N   PHE A  44      39.930  52.690  29.270  1.00  0.00           N  
ATOM    470  CA  PHE A  44      39.190  52.650  27.940  1.00  0.00           C  
ATOM    471  C   PHE A  44      37.820  53.290  28.020  1.00  0.00           C  
ATOM    472  O   PHE A  44      37.020  52.910  28.900  1.00  0.00           O  
ATOM    473  CB  PHE A  44      39.010  51.210  27.430  1.00  0.00           C  
ATOM    474  CG  PHE A  44      40.290  50.680  26.800  1.00  0.00           C  
ATOM    475  CD1 PHE A  44      41.090  51.390  25.890  1.00  0.00           C  
ATOM    476  CD2 PHE A  44      40.600  49.310  27.100  1.00  0.00           C  
ATOM    477  CE1 PHE A  44      42.270  50.840  25.430  1.00  0.00           C  
ATOM    478  CE2 PHE A  44      41.710  48.780  26.530  1.00  0.00           C  
ATOM    479  CZ  PHE A  44      42.570  49.480  25.750  1.00  0.00           C  
ATOM    480  H   PHE A  44      40.460  51.850  29.400  1.00  0.00           H  
ATOM    481  HD1 PHE A  44      40.690  52.320  25.490  1.00  0.00           H  
ATOM    482  HD2 PHE A  44      39.810  48.660  27.490  1.00  0.00           H  
ATOM    483  HE1 PHE A  44      43.020  51.450  24.920  1.00  0.00           H  
ATOM    484  HE2 PHE A  44      42.040  47.780  26.820  1.00  0.00           H  
ATOM    485  HZ  PHE A  44      43.590  49.100  25.680  1.00  0.00           H  
ATOM    486  N   ASP A  45      37.530  54.220  27.150  1.00  0.00           N  
ATOM    487  CA  ASP A  45      36.230  54.970  27.160  1.00  0.00           C  
ATOM    488  C   ASP A  45      34.920  54.180  27.220  1.00  0.00           C  
ATOM    489  O   ASP A  45      34.030  54.530  28.000  1.00  0.00           O  
ATOM    490  CB  ASP A  45      36.150  55.910  26.020  1.00  0.00           C  
ATOM    491  CG  ASP A  45      37.160  57.040  25.930  1.00  0.00           C  
ATOM    492  OD1 ASP A  45      37.530  57.650  26.980  1.00  0.00           O  
ATOM    493  OD2 ASP A  45      37.560  57.340  24.770  1.00  0.00           O1-
ATOM    494  H   ASP A  45      38.120  54.450  26.370  1.00  0.00           H  
ATOM    495  N   HIS A  46      34.750  53.250  26.290  1.00  0.00           N  
ATOM    496  CA  HIS A  46      33.540  52.460  26.120  1.00  0.00           C  
ATOM    497  C   HIS A  46      33.070  51.770  27.460  1.00  0.00           C  
ATOM    498  O   HIS A  46      32.270  52.360  28.170  1.00  0.00           O  
ATOM    499  CB  HIS A  46      33.640  51.530  24.920  1.00  0.00           C  
ATOM    500  CG  HIS A  46      34.650  50.410  25.000  1.00  0.00           C  
ATOM    501  CD2 HIS A  46      34.420  49.230  24.440  1.00  0.00           C  
ATOM    502  ND1 HIS A  46      35.740  50.380  25.710  1.00  0.00           N  
ATOM    503  CE1 HIS A  46      36.180  49.130  25.680  1.00  0.00           C  
ATOM    504  NE2 HIS A  46      35.300  48.440  24.920  1.00  0.00           N  
ATOM    505  H   HIS A  46      35.500  52.880  25.750  1.00  0.00           H  
ATOM    506  HD2 HIS A  46      33.620  49.040  23.720  1.00  0.00           H  
ATOM    507  HE1 HIS A  46      37.030  48.690  26.210  1.00  0.00           H  
ATOM    508  HE2 HIS A  46      35.340  47.500  24.570  1.00  0.00           H  
ATOM    509  N   THR A  47      33.920  50.900  27.970  1.00  0.00           N  
ATOM    510  CA  THR A  47      33.640  50.080  29.210  1.00  0.00           C  
ATOM    511  C   THR A  47      33.710  50.660  30.620  1.00  0.00           C  
ATOM    512  O   THR A  47      33.670  49.980  31.610  1.00  0.00           O  
ATOM    513  CB  THR A  47      34.380  48.740  29.190  1.00  0.00           C  
ATOM    514  CG2 THR A  47      33.860  47.930  28.070  1.00  0.00           C  
ATOM    515  OG1 THR A  47      35.770  48.980  29.110  1.00  0.00           O  
ATOM    516  H   THR A  47      34.880  50.880  27.670  1.00  0.00           H  
ATOM    517  HG1 THR A  47      36.220  48.110  29.310  1.00  0.00           H  
ATOM    518  N   ARG A  48      34.080  51.960  30.680  1.00  0.00           N  
ATOM    519  CA  ARG A  48      34.370  52.650  31.980  1.00  0.00           C  
ATOM    520  C   ARG A  48      33.150  52.700  32.940  1.00  0.00           C  
ATOM    521  O   ARG A  48      32.010  52.690  32.530  1.00  0.00           O  
ATOM    522  CB  ARG A  48      34.890  54.020  31.660  1.00  0.00           C  
ATOM    523  CG  ARG A  48      33.910  55.140  31.170  1.00  0.00           C  
ATOM    524  CD  ARG A  48      34.660  56.430  31.250  1.00  0.00           C  
ATOM    525  NE  ARG A  48      33.860  57.550  30.730  1.00  0.00           N  
ATOM    526  CZ  ARG A  48      33.480  58.620  31.470  1.00  0.00           C  
ATOM    527  NH1 ARG A  48      33.740  58.800  32.720  1.00  0.00           N1+
ATOM    528  NH2 ARG A  48      32.550  59.460  31.010  1.00  0.00           N  
ATOM    529  H   ARG A  48      33.970  52.590  29.910  1.00  0.00           H  
ATOM    530  HE  ARG A  48      33.500  57.360  29.820  1.00  0.00           H  
ATOM    531 1HH1 ARG A  48      34.290  58.210  33.310  1.00  0.00           H  
ATOM    532 2HH1 ARG A  48      33.600  59.730  33.060  1.00  0.00           H  
ATOM    533 1HH2 ARG A  48      32.000  59.360  30.180  1.00  0.00           H  
ATOM    534 2HH2 ARG A  48      32.190  60.190  31.590  1.00  0.00           H  
ATOM    535  N   VAL A  49      33.420  52.730  34.230  1.00  0.00           N  
ATOM    536  CA  VAL A  49      32.470  53.020  35.350  1.00  0.00           C  
ATOM    537  C   VAL A  49      32.320  54.530  35.420  1.00  0.00           C  
ATOM    538  O   VAL A  49      33.270  55.280  35.660  1.00  0.00           O  
ATOM    539  CB  VAL A  49      32.810  52.350  36.640  1.00  0.00           C  
ATOM    540  CG1 VAL A  49      31.740  52.730  37.710  1.00  0.00           C  
ATOM    541  CG2 VAL A  49      32.940  50.840  36.750  1.00  0.00           C  
ATOM    542  H   VAL A  49      34.280  52.320  34.540  1.00  0.00           H  
ATOM    543  N   VAL A  50      31.140  55.020  35.160  1.00  0.00           N  
ATOM    544  CA  VAL A  50      30.610  56.380  35.310  1.00  0.00           C  
ATOM    545  C   VAL A  50      29.780  56.590  36.560  1.00  0.00           C  
ATOM    546  O   VAL A  50      28.890  55.820  36.890  1.00  0.00           O  
ATOM    547  CB  VAL A  50      29.630  56.600  34.140  1.00  0.00           C  
ATOM    548  CG1 VAL A  50      29.180  58.090  34.020  1.00  0.00           C  
ATOM    549  CG2 VAL A  50      30.310  56.180  32.810  1.00  0.00           C  
ATOM    550  H   VAL A  50      30.440  54.320  34.970  1.00  0.00           H  
ATOM    551  N   LEU A  51      30.270  57.470  37.420  1.00  0.00           N  
ATOM    552  CA  LEU A  51      29.500  58.000  38.540  1.00  0.00           C  
ATOM    553  C   LEU A  51      28.250  58.840  38.300  1.00  0.00           C  
ATOM    554  O   LEU A  51      28.270  59.960  37.780  1.00  0.00           O  
ATOM    555  CB  LEU A  51      30.490  58.680  39.520  1.00  0.00           C  
ATOM    556  CG  LEU A  51      30.820  57.800  40.730  1.00  0.00           C  
ATOM    557  CD1 LEU A  51      32.050  58.380  41.490  1.00  0.00           C  
ATOM    558  CD2 LEU A  51      29.590  57.690  41.670  1.00  0.00           C  
ATOM    559  H   LEU A  51      31.170  57.850  37.250  1.00  0.00           H  
ATOM    560  N   HIS A  52      27.120  58.370  38.820  1.00  0.00           N  
ATOM    561  CA  HIS A  52      25.860  59.170  38.780  1.00  0.00           C  
ATOM    562  C   HIS A  52      25.510  60.040  40.000  1.00  0.00           C  
ATOM    563  O   HIS A  52      26.040  59.850  41.080  1.00  0.00           O  
ATOM    564  CB  HIS A  52      24.700  58.300  38.460  1.00  0.00           C  
ATOM    565  CG  HIS A  52      25.050  57.380  37.270  1.00  0.00           C  
ATOM    566  CD2 HIS A  52      25.350  56.110  37.320  1.00  0.00           C  
ATOM    567  ND1 HIS A  52      25.320  57.740  36.020  1.00  0.00           N  
ATOM    568  CE1 HIS A  52      25.680  56.720  35.290  1.00  0.00           C  
ATOM    569  NE2 HIS A  52      25.770  55.680  36.120  1.00  0.00           N  
ATOM    570  H   HIS A  52      27.040  57.400  39.060  1.00  0.00           H  
ATOM    571  HD2 HIS A  52      25.180  55.520  38.220  1.00  0.00           H  
ATOM    572  HE1 HIS A  52      25.750  56.740  34.200  1.00  0.00           H  
ATOM    573  HE2 HIS A  52      25.980  54.710  36.000  1.00  0.00           H  
ATOM    574  N   ASP A  53      24.830  61.150  39.710  1.00  0.00           N  
ATOM    575  CA  ASP A  53      24.430  62.210  40.700  1.00  0.00           C  
ATOM    576  C   ASP A  53      25.570  62.700  41.540  1.00  0.00           C  
ATOM    577  O   ASP A  53      25.840  62.290  42.660  1.00  0.00           O  
ATOM    578  CB  ASP A  53      23.350  61.620  41.480  1.00  0.00           C  
ATOM    579  CG  ASP A  53      22.590  62.740  42.210  1.00  0.00           C  
ATOM    580  OD1 ASP A  53      21.910  63.440  41.490  1.00  0.00           O  
ATOM    581  OD2 ASP A  53      22.680  62.870  43.470  1.00  0.00           O1-
ATOM    582  H   ASP A  53      24.570  61.340  38.760  1.00  0.00           H  
ATOM    583  N   GLY A  54      26.080  63.840  41.130  1.00  0.00           N  
ATOM    584  CA  GLY A  54      27.420  64.270  41.600  1.00  0.00           C  
ATOM    585  C   GLY A  54      27.610  65.780  41.600  1.00  0.00           C  
ATOM    586  O   GLY A  54      26.630  66.520  41.660  1.00  0.00           O  
ATOM    587  H   GLY A  54      25.740  64.320  40.330  1.00  0.00           H  
ATOM    588  N   ASP A  55      28.870  66.170  41.690  1.00  0.00           N  
ATOM    589  CA  ASP A  55      29.180  67.610  41.750  1.00  0.00           C  
ATOM    590  C   ASP A  55      28.740  68.520  40.580  1.00  0.00           C  
ATOM    591  O   ASP A  55      28.610  68.030  39.460  1.00  0.00           O  
ATOM    592  CB  ASP A  55      30.660  67.840  41.930  1.00  0.00           C  
ATOM    593  CG  ASP A  55      31.240  69.220  42.110  1.00  0.00           C  
ATOM    594  OD1 ASP A  55      32.390  69.480  41.660  1.00  0.00           O  
ATOM    595  OD2 ASP A  55      30.700  70.140  42.810  1.00  0.00           O1-
ATOM    596  H   ASP A  55      29.610  65.580  42.030  1.00  0.00           H  
ATOM    597  N   PRO A  56      28.070  69.650  40.940  1.00  0.00           N  
ATOM    598  CA  PRO A  56      27.640  70.780  40.040  1.00  0.00           C  
ATOM    599  C   PRO A  56      28.740  71.860  39.660  1.00  0.00           C  
ATOM    600  O   PRO A  56      28.610  72.590  38.730  1.00  0.00           O  
ATOM    601  CB  PRO A  56      26.510  71.560  40.860  1.00  0.00           C  
ATOM    602  CG  PRO A  56      26.790  71.280  42.290  1.00  0.00           C  
ATOM    603  CD  PRO A  56      27.380  69.820  42.250  1.00  0.00           C  
ATOM    604  N   ASN A  57      29.790  71.910  40.520  1.00  0.00           N  
ATOM    605  CA  ASN A  57      30.770  73.000  40.420  1.00  0.00           C  
ATOM    606  C   ASN A  57      31.860  72.610  39.370  1.00  0.00           C  
ATOM    607  O   ASN A  57      32.410  73.500  38.660  1.00  0.00           O  
ATOM    608  CB  ASN A  57      31.510  73.270  41.780  1.00  0.00           C  
ATOM    609  CG  ASN A  57      30.560  73.700  42.840  1.00  0.00           C  
ATOM    610  ND2 ASN A  57      29.990  72.750  43.550  1.00  0.00           N  
ATOM    611  OD1 ASN A  57      30.160  74.880  42.940  1.00  0.00           O  
ATOM    612  H   ASN A  57      29.860  71.360  41.350  1.00  0.00           H  
ATOM    613 1HD2 ASN A  57      30.420  71.850  43.490  1.00  0.00           H  
ATOM    614 2HD2 ASN A  57      29.080  72.890  43.950  1.00  0.00           H  
ATOM    615  N   GLU A  58      32.350  71.380  39.520  1.00  0.00           N  
ATOM    616  CA  GLU A  58      33.200  70.830  38.460  1.00  0.00           C  
ATOM    617  C   GLU A  58      32.400  70.030  37.370  1.00  0.00           C  
ATOM    618  O   GLU A  58      31.950  68.900  37.680  1.00  0.00           O  
ATOM    619  CB  GLU A  58      34.300  69.970  39.080  1.00  0.00           C  
ATOM    620  CG  GLU A  58      35.340  70.770  39.860  1.00  0.00           C  
ATOM    621  CD  GLU A  58      36.260  70.060  40.870  1.00  0.00           C  
ATOM    622  OE1 GLU A  58      35.940  70.030  42.040  1.00  0.00           O  
ATOM    623  OE2 GLU A  58      37.410  69.740  40.580  1.00  0.00           O1-
ATOM    624  H   GLU A  58      32.240  70.840  40.350  1.00  0.00           H  
ATOM    625  N   PRO A  59      32.290  70.550  36.090  1.00  0.00           N  
ATOM    626  CA  PRO A  59      31.420  69.960  35.090  1.00  0.00           C  
ATOM    627  C   PRO A  59      31.870  68.540  34.770  1.00  0.00           C  
ATOM    628  O   PRO A  59      31.020  67.680  34.690  1.00  0.00           O  
ATOM    629  CB  PRO A  59      31.650  70.870  33.900  1.00  0.00           C  
ATOM    630  CG  PRO A  59      32.240  72.160  34.400  1.00  0.00           C  
ATOM    631  CD  PRO A  59      32.950  71.730  35.700  1.00  0.00           C  
ATOM    632  N   VAL A  60      33.160  68.200  34.640  1.00  0.00           N  
ATOM    633  CA  VAL A  60      33.550  66.780  34.430  1.00  0.00           C  
ATOM    634  C   VAL A  60      33.710  66.070  35.740  1.00  0.00           C  
ATOM    635  O   VAL A  60      34.640  66.370  36.470  1.00  0.00           O  
ATOM    636  CB  VAL A  60      34.730  66.620  33.460  1.00  0.00           C  
ATOM    637  CG1 VAL A  60      35.070  65.130  33.440  1.00  0.00           C  
ATOM    638  CG2 VAL A  60      34.360  67.140  32.050  1.00  0.00           C  
ATOM    639  H   VAL A  60      33.870  68.890  34.760  1.00  0.00           H  
ATOM    640  N   SER A  61      32.700  65.370  36.150  1.00  0.00           N  
ATOM    641  CA  SER A  61      32.700  64.640  37.480  1.00  0.00           C  
ATOM    642  C   SER A  61      32.510  63.100  37.410  1.00  0.00           C  
ATOM    643  O   SER A  61      33.210  62.330  38.150  1.00  0.00           O  
ATOM    644  CB  SER A  61      31.500  65.140  38.260  1.00  0.00           C  
ATOM    645  OG  SER A  61      31.770  66.400  38.910  1.00  0.00           O  
ATOM    646  H   SER A  61      31.790  65.410  35.750  1.00  0.00           H  
ATOM    647  HG  SER A  61      31.660  67.090  38.190  1.00  0.00           H  
ATOM    648  N   ASP A  62      31.950  62.700  36.280  1.00  0.00           N  
ATOM    649  CA  ASP A  62      31.660  61.270  35.980  1.00  0.00           C  
ATOM    650  C   ASP A  62      32.840  60.250  35.950  1.00  0.00           C  
ATOM    651  O   ASP A  62      32.480  59.110  36.130  1.00  0.00           O  
ATOM    652  CB  ASP A  62      30.930  61.120  34.630  1.00  0.00           C  
ATOM    653  CG  ASP A  62      31.610  61.770  33.440  1.00  0.00           C  
ATOM    654  OD1 ASP A  62      30.900  62.160  32.520  1.00  0.00           O  
ATOM    655  OD2 ASP A  62      32.800  61.580  33.220  1.00  0.00           O1-
ATOM    656  H   ASP A  62      31.490  63.420  35.780  1.00  0.00           H  
ATOM    657  N   TYR A  63      34.100  60.760  35.790  1.00  0.00           N  
ATOM    658  CA  TYR A  63      35.310  59.970  35.660  1.00  0.00           C  
ATOM    659  C   TYR A  63      35.650  59.420  37.060  1.00  0.00           C  
ATOM    660  O   TYR A  63      35.840  60.240  37.980  1.00  0.00           O  
ATOM    661  CB  TYR A  63      36.460  60.780  35.100  1.00  0.00           C  
ATOM    662  CG  TYR A  63      37.660  59.810  35.150  1.00  0.00           C  
ATOM    663  CD1 TYR A  63      38.050  59.490  33.900  1.00  0.00           C  
ATOM    664  CD2 TYR A  63      38.590  59.670  36.150  1.00  0.00           C  
ATOM    665  CE1 TYR A  63      39.280  58.950  33.590  1.00  0.00           C  
ATOM    666  CE2 TYR A  63      39.930  59.210  35.940  1.00  0.00           C  
ATOM    667  CZ  TYR A  63      40.210  58.870  34.630  1.00  0.00           C  
ATOM    668  OH  TYR A  63      41.430  58.360  34.470  1.00  0.00           O  
ATOM    669  H   TYR A  63      34.260  61.720  36.020  1.00  0.00           H  
ATOM    670  HD1 TYR A  63      37.250  59.520  33.170  1.00  0.00           H  
ATOM    671  HD2 TYR A  63      38.300  60.140  37.080  1.00  0.00           H  
ATOM    672  HE1 TYR A  63      39.630  58.850  32.550  1.00  0.00           H  
ATOM    673  HE2 TYR A  63      40.620  59.320  36.780  1.00  0.00           H  
ATOM    674  HH  TYR A  63      41.660  58.210  33.510  1.00  0.00           H  
ATOM    675  N   ILE A  64      35.720  58.040  37.150  1.00  0.00           N  
ATOM    676  CA  ILE A  64      36.490  57.380  38.210  1.00  0.00           C  
ATOM    677  C   ILE A  64      37.200  56.200  37.560  1.00  0.00           C  
ATOM    678  O   ILE A  64      36.580  55.520  36.770  1.00  0.00           O  
ATOM    679  CB  ILE A  64      35.560  57.080  39.350  1.00  0.00           C  
ATOM    680  CG1 ILE A  64      36.500  56.990  40.560  1.00  0.00           C  
ATOM    681  CG2 ILE A  64      34.690  55.760  39.120  1.00  0.00           C  
ATOM    682  CD  ILE A  64      35.870  56.420  41.830  1.00  0.00           C  
ATOM    683  H   ILE A  64      35.190  57.370  36.630  1.00  0.00           H  
ATOM    684  N   ASN A  65      38.520  56.070  37.840  1.00  0.00           N  
ATOM    685  CA  ASN A  65      39.330  55.070  37.140  1.00  0.00           C  
ATOM    686  C   ASN A  65      39.000  53.520  37.410  1.00  0.00           C  
ATOM    687  O   ASN A  65      39.500  52.940  38.400  1.00  0.00           O  
ATOM    688  CB  ASN A  65      40.780  55.460  37.460  1.00  0.00           C  
ATOM    689  CG  ASN A  65      41.830  54.790  36.550  1.00  0.00           C  
ATOM    690  ND2 ASN A  65      42.750  55.540  36.100  1.00  0.00           N  
ATOM    691  OD1 ASN A  65      41.690  53.680  36.090  1.00  0.00           O  
ATOM    692  H   ASN A  65      38.980  56.710  38.450  1.00  0.00           H  
ATOM    693 1HD2 ASN A  65      42.810  56.450  36.500  1.00  0.00           H  
ATOM    694 2HD2 ASN A  65      43.290  55.320  35.290  1.00  0.00           H  
ATOM    695  N   ALA A  66      37.940  53.130  36.790  1.00  0.00           N  
ATOM    696  CA  ALA A  66      37.410  51.700  36.760  1.00  0.00           C  
ATOM    697  C   ALA A  66      36.730  51.330  35.440  1.00  0.00           C  
ATOM    698  O   ALA A  66      36.000  52.150  34.860  1.00  0.00           O  
ATOM    699  CB  ALA A  66      36.440  51.440  37.880  1.00  0.00           C  
ATOM    700  H   ALA A  66      37.340  53.810  36.360  1.00  0.00           H  
ATOM    701  N   ASN A  67      36.850  50.000  35.180  1.00  0.00           N  
ATOM    702  CA  ASN A  67      36.230  49.420  33.990  1.00  0.00           C  
ATOM    703  C   ASN A  67      35.500  48.160  34.400  1.00  0.00           C  
ATOM    704  O   ASN A  67      35.930  47.290  35.120  1.00  0.00           O  
ATOM    705  CB  ASN A  67      37.180  49.130  32.840  1.00  0.00           C  
ATOM    706  CG  ASN A  67      37.900  50.350  32.260  1.00  0.00           C  
ATOM    707  ND2 ASN A  67      37.570  50.650  31.060  1.00  0.00           N  
ATOM    708  OD1 ASN A  67      38.820  50.890  32.790  1.00  0.00           O  
ATOM    709  H   ASN A  67      37.490  49.340  35.570  1.00  0.00           H  
ATOM    710 1HD2 ASN A  67      37.100  50.060  30.410  1.00  0.00           H  
ATOM    711 2HD2 ASN A  67      37.710  51.600  30.780  1.00  0.00           H  
ATOM    712  N   ILE A  68      34.310  48.110  33.740  1.00  0.00           N  
ATOM    713  CA  ILE A  68      33.380  46.900  33.840  1.00  0.00           C  
ATOM    714  C   ILE A  68      33.900  45.730  33.020  1.00  0.00           C  
ATOM    715  O   ILE A  68      33.970  45.770  31.760  1.00  0.00           O  
ATOM    716  CB  ILE A  68      31.960  47.150  33.370  1.00  0.00           C  
ATOM    717  CG1 ILE A  68      31.480  48.590  33.790  1.00  0.00           C  
ATOM    718  CG2 ILE A  68      30.980  46.070  33.890  1.00  0.00           C  
ATOM    719  CD  ILE A  68      30.520  49.190  32.750  1.00  0.00           C  
ATOM    720  H   ILE A  68      33.960  48.870  33.190  1.00  0.00           H  
ATOM    721  N   ILE A  69      34.270  44.670  33.700  1.00  0.00           N  
ATOM    722  CA  ILE A  69      34.980  43.470  33.080  1.00  0.00           C  
ATOM    723  C   ILE A  69      34.100  42.210  33.030  1.00  0.00           C  
ATOM    724  O   ILE A  69      33.770  41.620  34.070  1.00  0.00           O  
ATOM    725  CB  ILE A  69      36.280  43.040  33.870  1.00  0.00           C  
ATOM    726  CG1 ILE A  69      37.310  44.170  33.830  1.00  0.00           C  
ATOM    727  CG2 ILE A  69      37.030  41.820  33.260  1.00  0.00           C  
ATOM    728  CD  ILE A  69      37.820  44.580  32.470  1.00  0.00           C  
ATOM    729  H   ILE A  69      34.020  44.720  34.660  1.00  0.00           H  
ATOM    730  N   MET A  70      33.510  42.040  31.860  1.00  0.00           N  
ATOM    731  CA  MET A  70      32.790  40.780  31.490  1.00  0.00           C  
ATOM    732  C   MET A  70      33.860  39.600  31.240  1.00  0.00           C  
ATOM    733  O   MET A  70      34.900  39.850  30.600  1.00  0.00           O  
ATOM    734  CB  MET A  70      31.900  41.030  30.190  1.00  0.00           C  
ATOM    735  CG  MET A  70      30.660  41.760  30.690  1.00  0.00           C  
ATOM    736  SD  MET A  70      29.580  41.980  29.260  1.00  0.00           S  
ATOM    737  CE  MET A  70      28.260  42.700  30.220  1.00  0.00           C  
ATOM    738  H   MET A  70      33.840  42.520  31.050  1.00  0.00           H  
ATOM    739  N   PRO A  71      33.530  38.400  31.810  1.00  0.00           N  
ATOM    740  CA  PRO A  71      34.290  37.170  31.540  1.00  0.00           C  
ATOM    741  C   PRO A  71      34.450  36.840  30.020  1.00  0.00           C  
ATOM    742  O   PRO A  71      35.590  36.700  29.590  1.00  0.00           O  
ATOM    743  CB  PRO A  71      33.630  36.010  32.280  1.00  0.00           C  
ATOM    744  CG  PRO A  71      33.050  36.740  33.440  1.00  0.00           C  
ATOM    745  CD  PRO A  71      32.660  38.160  32.920  1.00  0.00           C  
ATOM    746  N   GLU A  72      33.290  36.880  29.370  1.00  0.00           N  
ATOM    747  CA  GLU A  72      33.230  36.800  27.950  1.00  0.00           C  
ATOM    748  C   GLU A  72      32.380  37.960  27.440  1.00  0.00           C  
ATOM    749  O   GLU A  72      31.590  38.500  28.210  1.00  0.00           O  
ATOM    750  CB  GLU A  72      32.640  35.530  27.330  1.00  0.00           C  
ATOM    751  CG  GLU A  72      33.220  34.280  27.960  1.00  0.00           C  
ATOM    752  CD  GLU A  72      32.790  32.950  27.180  1.00  0.00           C  
ATOM    753  OE1 GLU A  72      31.990  32.850  26.280  1.00  0.00           O  
ATOM    754  OE2 GLU A  72      33.050  31.880  27.750  1.00  0.00           O1-
ATOM    755  H   GLU A  72      32.370  37.000  29.760  1.00  0.00           H  
ATOM    756  N   PHE A  73      32.540  38.400  26.200  1.00  0.00           N  
ATOM    757  CA  PHE A  73      31.630  39.320  25.530  1.00  0.00           C  
ATOM    758  C   PHE A  73      30.160  38.850  25.520  1.00  0.00           C  
ATOM    759  O   PHE A  73      29.840  37.750  25.100  1.00  0.00           O  
ATOM    760  CB  PHE A  73      32.040  39.760  24.100  1.00  0.00           C  
ATOM    761  CG  PHE A  73      33.330  40.640  24.110  1.00  0.00           C  
ATOM    762  CD1 PHE A  73      33.130  42.010  24.420  1.00  0.00           C  
ATOM    763  CD2 PHE A  73      34.590  40.000  24.190  1.00  0.00           C  
ATOM    764  CE1 PHE A  73      34.200  42.730  24.970  1.00  0.00           C  
ATOM    765  CE2 PHE A  73      35.670  40.780  24.580  1.00  0.00           C  
ATOM    766  CZ  PHE A  73      35.430  42.070  25.030  1.00  0.00           C  
ATOM    767  H   PHE A  73      33.160  37.820  25.660  1.00  0.00           H  
ATOM    768  HD1 PHE A  73      32.190  42.530  24.230  1.00  0.00           H  
ATOM    769  HD2 PHE A  73      34.620  38.910  24.230  1.00  0.00           H  
ATOM    770  HE1 PHE A  73      34.120  43.540  25.690  1.00  0.00           H  
ATOM    771  HE2 PHE A  73      36.660  40.340  24.750  1.00  0.00           H  
ATOM    772  HZ  PHE A  73      36.140  42.660  25.610  1.00  0.00           H  
ATOM    773  N   GLY A  74      29.420  39.730  26.140  1.00  0.00           N  
ATOM    774  CA  GLY A  74      28.000  39.490  26.460  1.00  0.00           C  
ATOM    775  C   GLY A  74      27.670  38.930  27.860  1.00  0.00           C  
ATOM    776  O   GLY A  74      26.500  38.460  28.020  1.00  0.00           O  
ATOM    777  H   GLY A  74      29.810  40.590  26.450  1.00  0.00           H  
ATOM    778  N   SER A  75      28.680  38.710  28.730  1.00  0.00           N  
ATOM    779  CA  SER A  75      28.410  38.070  30.080  1.00  0.00           C  
ATOM    780  C   SER A  75      27.410  38.780  30.980  1.00  0.00           C  
ATOM    781  O   SER A  75      27.010  39.870  30.640  1.00  0.00           O  
ATOM    782  CB  SER A  75      29.670  37.860  30.910  1.00  0.00           C  
ATOM    783  OG  SER A  75      30.600  36.960  30.330  1.00  0.00           O  
ATOM    784  H   SER A  75      29.610  38.990  28.500  1.00  0.00           H  
ATOM    785  HG  SER A  75      30.140  36.080  30.170  1.00  0.00           H  
ATOM    786  N   SER A  76      26.870  38.180  32.070  1.00  0.00           N  
ATOM    787  CA  SER A  76      25.860  38.930  32.950  1.00  0.00           C  
ATOM    788  C   SER A  76      26.370  40.120  33.750  1.00  0.00           C  
ATOM    789  O   SER A  76      27.610  40.300  33.910  1.00  0.00           O  
ATOM    790  CB  SER A  76      25.140  38.020  33.960  1.00  0.00           C  
ATOM    791  OG  SER A  76      26.030  37.400  34.900  1.00  0.00           O  
ATOM    792  H   SER A  76      26.880  37.190  32.190  1.00  0.00           H  
ATOM    793  HG  SER A  76      25.810  36.430  34.960  1.00  0.00           H  
ATOM    794  N   GLY A  77      25.480  40.980  34.190  1.00  0.00           N  
ATOM    795  CA  GLY A  77      25.700  41.970  35.300  1.00  0.00           C  
ATOM    796  C   GLY A  77      26.240  41.420  36.640  1.00  0.00           C  
ATOM    797  O   GLY A  77      27.290  41.820  36.990  1.00  0.00           O  
ATOM    798  H   GLY A  77      24.690  41.170  33.610  1.00  0.00           H  
ATOM    799  N   LYS A  78      25.540  40.380  37.140  1.00  0.00           N  
ATOM    800  CA  LYS A  78      25.970  39.640  38.360  1.00  0.00           C  
ATOM    801  C   LYS A  78      27.410  39.050  38.260  1.00  0.00           C  
ATOM    802  O   LYS A  78      28.170  39.030  39.210  1.00  0.00           O  
ATOM    803  CB  LYS A  78      24.940  38.600  38.900  1.00  0.00           C  
ATOM    804  CG  LYS A  78      25.080  38.120  40.340  1.00  0.00           C  
ATOM    805  CD  LYS A  78      23.940  37.210  40.770  1.00  0.00           C  
ATOM    806  CE  LYS A  78      24.080  36.770  42.300  1.00  0.00           C  
ATOM    807  NZ  LYS A  78      25.270  35.910  42.560  1.00  0.00           N1+
ATOM    808  H   LYS A  78      24.560  40.310  36.920  1.00  0.00           H  
ATOM    809  HZ1 LYS A  78      26.060  36.480  42.360  1.00  0.00           H  
ATOM    810  HZ2 LYS A  78      25.310  35.800  43.560  1.00  0.00           H  
ATOM    811  HZ3 LYS A  78      25.360  35.080  42.010  1.00  0.00           H  
ATOM    812  N   LYS A  79      27.660  38.280  37.240  1.00  0.00           N  
ATOM    813  CA  LYS A  79      29.020  37.770  36.960  1.00  0.00           C  
ATOM    814  C   LYS A  79      30.110  38.800  36.540  1.00  0.00           C  
ATOM    815  O   LYS A  79      31.240  38.410  36.300  1.00  0.00           O  
ATOM    816  CB  LYS A  79      29.000  36.720  35.870  1.00  0.00           C  
ATOM    817  CG  LYS A  79      28.440  35.410  36.370  1.00  0.00           C  
ATOM    818  CD  LYS A  79      28.920  34.250  35.550  1.00  0.00           C  
ATOM    819  CE  LYS A  79      30.470  34.120  35.540  1.00  0.00           C  
ATOM    820  NZ  LYS A  79      31.090  33.870  36.760  1.00  0.00           N1+
ATOM    821  H   LYS A  79      26.890  37.990  36.670  1.00  0.00           H  
ATOM    822  HZ1 LYS A  79      30.900  32.950  37.130  1.00  0.00           H  
ATOM    823  HZ2 LYS A  79      32.070  33.930  36.560  1.00  0.00           H  
ATOM    824  HZ3 LYS A  79      30.820  34.460  37.520  1.00  0.00           H  
ATOM    825  N   SER A  80      29.730  40.010  36.200  1.00  0.00           N  
ATOM    826  CA  SER A  80      30.670  41.110  35.870  1.00  0.00           C  
ATOM    827  C   SER A  80      31.560  41.520  37.030  1.00  0.00           C  
ATOM    828  O   SER A  80      31.120  41.800  38.160  1.00  0.00           O  
ATOM    829  CB  SER A  80      29.910  42.370  35.530  1.00  0.00           C  
ATOM    830  OG  SER A  80      29.430  42.450  34.170  1.00  0.00           O  
ATOM    831  H   SER A  80      28.760  40.220  36.160  1.00  0.00           H  
ATOM    832  HG  SER A  80      28.920  41.590  34.100  1.00  0.00           H  
ATOM    833  N   TYR A  81      32.790  41.740  36.690  1.00  0.00           N  
ATOM    834  CA  TYR A  81      33.770  42.410  37.610  1.00  0.00           C  
ATOM    835  C   TYR A  81      33.800  43.910  37.470  1.00  0.00           C  
ATOM    836  O   TYR A  81      33.310  44.500  36.530  1.00  0.00           O  
ATOM    837  CB  TYR A  81      35.190  41.870  37.300  1.00  0.00           C  
ATOM    838  CG  TYR A  81      35.380  40.370  37.430  1.00  0.00           C  
ATOM    839  CD1 TYR A  81      35.130  39.660  36.250  1.00  0.00           C  
ATOM    840  CD2 TYR A  81      35.790  39.730  38.590  1.00  0.00           C  
ATOM    841  CE1 TYR A  81      35.270  38.290  36.180  1.00  0.00           C  
ATOM    842  CE2 TYR A  81      35.830  38.350  38.500  1.00  0.00           C  
ATOM    843  CZ  TYR A  81      35.490  37.590  37.310  1.00  0.00           C  
ATOM    844  OH  TYR A  81      35.520  36.230  37.300  1.00  0.00           O  
ATOM    845  H   TYR A  81      33.110  41.580  35.750  1.00  0.00           H  
ATOM    846  HD1 TYR A  81      34.480  40.180  35.560  1.00  0.00           H  
ATOM    847  HD2 TYR A  81      36.060  40.230  39.520  1.00  0.00           H  
ATOM    848  HE1 TYR A  81      35.020  37.870  35.200  1.00  0.00           H  
ATOM    849  HE2 TYR A  81      36.140  37.830  39.400  1.00  0.00           H  
ATOM    850  HH  TYR A  81      35.740  35.880  38.210  1.00  0.00           H  
ATOM    851  N   ILE A  82      34.290  44.560  38.540  1.00  0.00           N  
ATOM    852  CA  ILE A  82      34.780  45.910  38.500  1.00  0.00           C  
ATOM    853  C   ILE A  82      36.260  45.800  38.710  1.00  0.00           C  
ATOM    854  O   ILE A  82      36.710  45.600  39.860  1.00  0.00           O  
ATOM    855  CB  ILE A  82      34.170  46.860  39.500  1.00  0.00           C  
ATOM    856  CG1 ILE A  82      32.590  46.880  39.410  1.00  0.00           C  
ATOM    857  CG2 ILE A  82      34.680  48.290  39.420  1.00  0.00           C  
ATOM    858  CD  ILE A  82      31.970  47.450  38.100  1.00  0.00           C  
ATOM    859  H   ILE A  82      34.210  44.150  39.450  1.00  0.00           H  
ATOM    860  N   ALA A  83      36.980  46.000  37.570  1.00  0.00           N  
ATOM    861  CA  ALA A  83      38.400  46.290  37.670  1.00  0.00           C  
ATOM    862  C   ALA A  83      38.680  47.760  37.980  1.00  0.00           C  
ATOM    863  O   ALA A  83      38.370  48.650  37.230  1.00  0.00           O  
ATOM    864  CB  ALA A  83      39.020  46.030  36.290  1.00  0.00           C  
ATOM    865  H   ALA A  83      36.590  46.010  36.650  1.00  0.00           H  
ATOM    866  N   THR A  84      39.450  47.920  39.080  1.00  0.00           N  
ATOM    867  CA  THR A  84      39.500  49.300  39.630  1.00  0.00           C  
ATOM    868  C   THR A  84      40.780  49.760  40.380  1.00  0.00           C  
ATOM    869  O   THR A  84      41.540  48.870  40.740  1.00  0.00           O  
ATOM    870  CB  THR A  84      38.210  49.620  40.490  1.00  0.00           C  
ATOM    871  CG2 THR A  84      37.890  48.530  41.470  1.00  0.00           C  
ATOM    872  OG1 THR A  84      38.200  50.930  41.100  1.00  0.00           O  
ATOM    873  H   THR A  84      39.990  47.200  39.510  1.00  0.00           H  
ATOM    874  HG1 THR A  84      38.790  50.960  41.910  1.00  0.00           H  
ATOM    875  N   GLN A  85      41.190  50.980  40.130  1.00  0.00           N  
ATOM    876  CA  GLN A  85      42.170  51.740  40.880  1.00  0.00           C  
ATOM    877  C   GLN A  85      41.840  51.740  42.370  1.00  0.00           C  
ATOM    878  O   GLN A  85      40.680  52.030  42.660  1.00  0.00           O  
ATOM    879  CB  GLN A  85      42.360  53.140  40.320  1.00  0.00           C  
ATOM    880  CG  GLN A  85      43.420  54.060  40.920  1.00  0.00           C  
ATOM    881  CD  GLN A  85      43.620  55.370  40.150  1.00  0.00           C  
ATOM    882  NE2 GLN A  85      42.740  56.390  40.320  1.00  0.00           N  
ATOM    883  OE1 GLN A  85      44.680  55.520  39.570  1.00  0.00           O  
ATOM    884  H   GLN A  85      40.690  51.490  39.430  1.00  0.00           H  
ATOM    885 1HE2 GLN A  85      41.960  56.180  40.900  1.00  0.00           H  
ATOM    886 2HE2 GLN A  85      42.860  57.180  39.720  1.00  0.00           H  
ATOM    887  N   GLY A  86      42.800  51.410  43.270  1.00  0.00           N  
ATOM    888  CA  GLY A  86      42.820  51.440  44.710  1.00  0.00           C  
ATOM    889  C   GLY A  86      42.680  52.900  45.150  1.00  0.00           C  
ATOM    890  O   GLY A  86      43.050  53.870  44.530  1.00  0.00           O  
ATOM    891  H   GLY A  86      43.620  50.970  42.900  1.00  0.00           H  
ATOM    892  N   CYS A  87      42.090  53.000  46.350  1.00  0.00           N  
ATOM    893  CA  CYS A  87      41.770  54.200  47.070  1.00  0.00           C  
ATOM    894  C   CYS A  87      42.930  55.160  47.210  1.00  0.00           C  
ATOM    895  O   CYS A  87      44.030  54.760  47.740  1.00  0.00           O  
ATOM    896  CB  CYS A  87      41.200  53.770  48.430  1.00  0.00           C  
ATOM    897  SG  CYS A  87      40.560  55.210  49.360  1.00  0.00           S  
ATOM    898  H   CYS A  87      41.780  52.190  46.850  1.00  0.00           H  
ATOM    899  HG  CYS A  87      40.330  54.500  50.460  1.00  0.00           H  
ATOM    900  N   LEU A  88      42.670  56.400  46.740  1.00  0.00           N  
ATOM    901  CA  LEU A  88      43.540  57.590  46.890  1.00  0.00           C  
ATOM    902  C   LEU A  88      42.970  58.460  47.980  1.00  0.00           C  
ATOM    903  O   LEU A  88      41.780  58.530  48.160  1.00  0.00           O  
ATOM    904  CB  LEU A  88      43.640  58.500  45.580  1.00  0.00           C  
ATOM    905  CG  LEU A  88      44.590  58.100  44.480  1.00  0.00           C  
ATOM    906  CD1 LEU A  88      44.080  56.940  43.520  1.00  0.00           C  
ATOM    907  CD2 LEU A  88      44.810  59.360  43.630  1.00  0.00           C  
ATOM    908  H   LEU A  88      41.770  56.560  46.340  1.00  0.00           H  
ATOM    909  N   GLN A  89      43.830  59.140  48.780  1.00  0.00           N  
ATOM    910  CA  GLN A  89      43.280  60.030  49.780  1.00  0.00           C  
ATOM    911  C   GLN A  89      42.360  61.180  49.200  1.00  0.00           C  
ATOM    912  O   GLN A  89      41.820  61.970  49.990  1.00  0.00           O  
ATOM    913  CB  GLN A  89      44.290  60.540  50.870  1.00  0.00           C  
ATOM    914  CG  GLN A  89      45.350  61.590  50.560  1.00  0.00           C  
ATOM    915  CD  GLN A  89      46.250  61.790  51.740  1.00  0.00           C  
ATOM    916  NE2 GLN A  89      46.130  62.840  52.430  1.00  0.00           N  
ATOM    917  OE1 GLN A  89      47.210  61.060  51.970  1.00  0.00           O  
ATOM    918  H   GLN A  89      44.810  59.070  48.590  1.00  0.00           H  
ATOM    919 1HE2 GLN A  89      45.400  63.440  52.100  1.00  0.00           H  
ATOM    920 2HE2 GLN A  89      46.770  63.170  53.110  1.00  0.00           H  
ATOM    921  N   ASN A  90      42.430  61.540  47.940  1.00  0.00           N  
ATOM    922  CA  ASN A  90      41.550  62.370  47.050  1.00  0.00           C  
ATOM    923  C   ASN A  90      40.260  61.700  46.440  1.00  0.00           C  
ATOM    924  O   ASN A  90      39.450  62.450  45.910  1.00  0.00           O  
ATOM    925  CB  ASN A  90      42.360  62.990  45.930  1.00  0.00           C  
ATOM    926  CG  ASN A  90      43.700  63.590  46.530  1.00  0.00           C  
ATOM    927  ND2 ASN A  90      43.720  64.810  46.900  1.00  0.00           N  
ATOM    928  OD1 ASN A  90      44.680  62.980  46.850  1.00  0.00           O  
ATOM    929  H   ASN A  90      43.280  61.380  47.440  1.00  0.00           H  
ATOM    930 1HD2 ASN A  90      42.870  65.340  46.810  1.00  0.00           H  
ATOM    931 2HD2 ASN A  90      44.480  65.020  47.500  1.00  0.00           H  
ATOM    932  N   THR A  91      40.140  60.350  46.630  1.00  0.00           N  
ATOM    933  CA  THR A  91      39.070  59.550  46.080  1.00  0.00           C  
ATOM    934  C   THR A  91      38.160  58.770  47.030  1.00  0.00           C  
ATOM    935  O   THR A  91      37.200  58.160  46.570  1.00  0.00           O  
ATOM    936  CB  THR A  91      39.510  58.500  45.050  1.00  0.00           C  
ATOM    937  CG2 THR A  91      40.250  59.200  43.820  1.00  0.00           C  
ATOM    938  OG1 THR A  91      40.290  57.430  45.700  1.00  0.00           O  
ATOM    939  H   THR A  91      40.870  59.760  46.970  1.00  0.00           H  
ATOM    940  HG1 THR A  91      40.420  56.800  44.940  1.00  0.00           H  
ATOM    941  N   VAL A  92      38.280  58.970  48.350  1.00  0.00           N  
ATOM    942  CA  VAL A  92      37.510  58.270  49.400  1.00  0.00           C  
ATOM    943  C   VAL A  92      36.020  58.370  49.240  1.00  0.00           C  
ATOM    944  O   VAL A  92      35.390  57.290  49.040  1.00  0.00           O  
ATOM    945  CB  VAL A  92      38.090  58.530  50.810  1.00  0.00           C  
ATOM    946  CG1 VAL A  92      37.320  57.960  51.980  1.00  0.00           C  
ATOM    947  CG2 VAL A  92      39.550  58.120  50.860  1.00  0.00           C  
ATOM    948  H   VAL A  92      38.940  59.610  48.740  1.00  0.00           H  
ATOM    949  N   ASN A  93      35.470  59.600  49.200  1.00  0.00           N  
ATOM    950  CA  ASN A  93      34.070  59.810  48.890  1.00  0.00           C  
ATOM    951  C   ASN A  93      33.530  59.110  47.610  1.00  0.00           C  
ATOM    952  O   ASN A  93      32.730  58.170  47.720  1.00  0.00           O  
ATOM    953  CB  ASN A  93      33.640  61.280  48.740  1.00  0.00           C  
ATOM    954  CG  ASN A  93      33.940  62.240  49.950  1.00  0.00           C  
ATOM    955  ND2 ASN A  93      32.960  63.040  50.370  1.00  0.00           N  
ATOM    956  OD1 ASN A  93      35.040  62.120  50.500  1.00  0.00           O  
ATOM    957  H   ASN A  93      35.970  60.460  49.330  1.00  0.00           H  
ATOM    958 1HD2 ASN A  93      32.050  63.010  49.960  1.00  0.00           H  
ATOM    959 2HD2 ASN A  93      33.200  63.800  50.970  1.00  0.00           H  
ATOM    960  N   ASP A  94      34.200  59.240  46.530  1.00  0.00           N  
ATOM    961  CA  ASP A  94      33.890  58.600  45.240  1.00  0.00           C  
ATOM    962  C   ASP A  94      33.890  57.040  45.410  1.00  0.00           C  
ATOM    963  O   ASP A  94      32.900  56.390  45.140  1.00  0.00           O  
ATOM    964  CB  ASP A  94      34.870  58.980  44.140  1.00  0.00           C  
ATOM    965  CG  ASP A  94      34.900  60.490  43.840  1.00  0.00           C  
ATOM    966  OD1 ASP A  94      34.290  60.880  42.800  1.00  0.00           O  
ATOM    967  OD2 ASP A  94      35.590  61.200  44.500  1.00  0.00           O1-
ATOM    968  H   ASP A  94      34.790  60.050  46.470  1.00  0.00           H  
ATOM    969  N   PHE A  95      34.990  56.490  45.950  1.00  0.00           N  
ATOM    970  CA  PHE A  95      35.220  55.100  46.300  1.00  0.00           C  
ATOM    971  C   PHE A  95      33.900  54.510  46.900  1.00  0.00           C  
ATOM    972  O   PHE A  95      33.360  53.590  46.290  1.00  0.00           O  
ATOM    973  CB  PHE A  95      36.500  54.960  47.060  1.00  0.00           C  
ATOM    974  CG  PHE A  95      37.220  53.640  46.530  1.00  0.00           C  
ATOM    975  CD1 PHE A  95      37.740  53.700  45.270  1.00  0.00           C  
ATOM    976  CD2 PHE A  95      37.540  52.610  47.440  1.00  0.00           C  
ATOM    977  CE1 PHE A  95      38.550  52.660  44.830  1.00  0.00           C  
ATOM    978  CE2 PHE A  95      38.320  51.520  47.010  1.00  0.00           C  
ATOM    979  CZ  PHE A  95      38.820  51.540  45.690  1.00  0.00           C  
ATOM    980  H   PHE A  95      35.730  57.100  46.240  1.00  0.00           H  
ATOM    981  HD1 PHE A  95      37.540  54.580  44.650  1.00  0.00           H  
ATOM    982  HD2 PHE A  95      37.600  52.880  48.500  1.00  0.00           H  
ATOM    983  HE1 PHE A  95      38.960  52.770  43.830  1.00  0.00           H  
ATOM    984  HE2 PHE A  95      38.480  50.730  47.740  1.00  0.00           H  
ATOM    985  HZ  PHE A  95      39.150  50.620  45.220  1.00  0.00           H  
ATOM    986  N   TRP A  96      33.380  55.140  47.970  1.00  0.00           N  
ATOM    987  CA  TRP A  96      32.150  54.640  48.710  1.00  0.00           C  
ATOM    988  C   TRP A  96      30.740  54.930  47.980  1.00  0.00           C  
ATOM    989  O   TRP A  96      29.790  54.130  48.140  1.00  0.00           O  
ATOM    990  CB  TRP A  96      32.100  55.140  50.170  1.00  0.00           C  
ATOM    991  CG  TRP A  96      32.990  54.410  51.130  1.00  0.00           C  
ATOM    992  CD1 TRP A  96      34.060  54.920  51.720  1.00  0.00           C  
ATOM    993  CD2 TRP A  96      32.740  53.130  51.710  1.00  0.00           C  
ATOM    994  CE2 TRP A  96      33.700  52.980  52.620  1.00  0.00           C  
ATOM    995  CE3 TRP A  96      31.930  52.110  51.340  1.00  0.00           C  
ATOM    996  NE1 TRP A  96      34.390  54.120  52.680  1.00  0.00           N  
ATOM    997  CZ2 TRP A  96      33.880  51.760  53.230  1.00  0.00           C  
ATOM    998  CZ3 TRP A  96      32.030  50.860  51.950  1.00  0.00           C  
ATOM    999  CH2 TRP A  96      32.980  50.710  52.920  1.00  0.00           C  
ATOM   1000  H   TRP A  96      33.660  56.020  48.350  1.00  0.00           H  
ATOM   1001  HD1 TRP A  96      34.510  55.910  51.600  1.00  0.00           H  
ATOM   1002  HE1 TRP A  96      34.860  54.340  53.540  1.00  0.00           H  
ATOM   1003  HE3 TRP A  96      31.130  52.280  50.620  1.00  0.00           H  
ATOM   1004  HZ2 TRP A  96      34.820  51.470  53.680  1.00  0.00           H  
ATOM   1005  HZ3 TRP A  96      31.170  50.200  51.780  1.00  0.00           H  
ATOM   1006  HH2 TRP A  96      33.030  49.780  53.490  1.00  0.00           H  
ATOM   1007  N   ARG A  97      30.650  55.980  47.110  1.00  0.00           N  
ATOM   1008  CA  ARG A  97      29.530  56.170  46.160  1.00  0.00           C  
ATOM   1009  C   ARG A  97      29.320  55.150  45.000  1.00  0.00           C  
ATOM   1010  O   ARG A  97      28.240  54.750  44.650  1.00  0.00           O  
ATOM   1011  CB  ARG A  97      29.740  57.600  45.650  1.00  0.00           C  
ATOM   1012  CG  ARG A  97      29.630  58.690  46.720  1.00  0.00           C  
ATOM   1013  CD  ARG A  97      29.850  60.170  46.270  1.00  0.00           C  
ATOM   1014  NE  ARG A  97      28.920  60.340  45.100  1.00  0.00           N  
ATOM   1015  CZ  ARG A  97      29.280  60.820  43.910  1.00  0.00           C  
ATOM   1016  NH1 ARG A  97      30.550  61.300  43.770  1.00  0.00           N1+
ATOM   1017  NH2 ARG A  97      28.410  60.840  42.810  1.00  0.00           N  
ATOM   1018  H   ARG A  97      31.300  56.740  47.040  1.00  0.00           H  
ATOM   1019  HE  ARG A  97      27.980  60.550  45.380  1.00  0.00           H  
ATOM   1020 1HH1 ARG A  97      31.170  61.350  44.560  1.00  0.00           H  
ATOM   1021 2HH1 ARG A  97      31.000  61.510  42.900  1.00  0.00           H  
ATOM   1022 1HH2 ARG A  97      27.500  60.460  42.920  1.00  0.00           H  
ATOM   1023 2HH2 ARG A  97      28.710  61.170  41.910  1.00  0.00           H  
ATOM   1024  N   MET A  98      30.440  54.540  44.590  1.00  0.00           N  
ATOM   1025  CA  MET A  98      30.480  53.480  43.570  1.00  0.00           C  
ATOM   1026  C   MET A  98      29.810  52.200  43.980  1.00  0.00           C  
ATOM   1027  O   MET A  98      29.010  51.640  43.200  1.00  0.00           O  
ATOM   1028  CB  MET A  98      31.930  52.970  43.270  1.00  0.00           C  
ATOM   1029  CG  MET A  98      33.010  54.050  42.960  1.00  0.00           C  
ATOM   1030  SD  MET A  98      34.630  53.300  42.610  1.00  0.00           S  
ATOM   1031  CE  MET A  98      34.270  52.010  41.420  1.00  0.00           C  
ATOM   1032  H   MET A  98      31.300  54.710  45.080  1.00  0.00           H  
ATOM   1033  N   VAL A  99      30.170  51.730  45.160  1.00  0.00           N  
ATOM   1034  CA  VAL A  99      29.540  50.520  45.800  1.00  0.00           C  
ATOM   1035  C   VAL A  99      28.030  50.730  46.140  1.00  0.00           C  
ATOM   1036  O   VAL A  99      27.190  49.980  45.690  1.00  0.00           O  
ATOM   1037  CB  VAL A  99      30.390  50.040  46.960  1.00  0.00           C  
ATOM   1038  CG1 VAL A  99      29.770  48.810  47.620  1.00  0.00           C  
ATOM   1039  CG2 VAL A  99      31.780  49.780  46.420  1.00  0.00           C  
ATOM   1040  H   VAL A  99      30.980  52.080  45.620  1.00  0.00           H  
ATOM   1041  N   PHE A 100      27.600  51.890  46.600  1.00  0.00           N  
ATOM   1042  CA  PHE A 100      26.210  52.290  46.700  1.00  0.00           C  
ATOM   1043  C   PHE A 100      25.460  52.300  45.380  1.00  0.00           C  
ATOM   1044  O   PHE A 100      24.430  51.560  45.240  1.00  0.00           O  
ATOM   1045  CB  PHE A 100      26.120  53.670  47.420  1.00  0.00           C  
ATOM   1046  CG  PHE A 100      24.900  53.660  48.390  1.00  0.00           C  
ATOM   1047  CD1 PHE A 100      25.200  53.530  49.740  1.00  0.00           C  
ATOM   1048  CD2 PHE A 100      23.600  53.640  47.940  1.00  0.00           C  
ATOM   1049  CE1 PHE A 100      24.170  53.280  50.620  1.00  0.00           C  
ATOM   1050  CE2 PHE A 100      22.630  53.390  48.830  1.00  0.00           C  
ATOM   1051  CZ  PHE A 100      22.860  53.180  50.200  1.00  0.00           C  
ATOM   1052  H   PHE A 100      28.260  52.570  46.910  1.00  0.00           H  
ATOM   1053  HD1 PHE A 100      26.140  53.940  50.100  1.00  0.00           H  
ATOM   1054  HD2 PHE A 100      23.370  53.930  46.910  1.00  0.00           H  
ATOM   1055  HE1 PHE A 100      24.450  52.850  51.580  1.00  0.00           H  
ATOM   1056  HE2 PHE A 100      21.630  53.480  48.410  1.00  0.00           H  
ATOM   1057  HZ  PHE A 100      22.080  52.950  50.920  1.00  0.00           H  
ATOM   1058  N   GLN A 101      26.010  53.010  44.410  1.00  0.00           N  
ATOM   1059  CA  GLN A 101      25.500  52.950  42.970  1.00  0.00           C  
ATOM   1060  C   GLN A 101      25.270  51.480  42.460  1.00  0.00           C  
ATOM   1061  O   GLN A 101      24.130  50.960  42.440  1.00  0.00           O  
ATOM   1062  CB  GLN A 101      26.500  53.830  42.190  1.00  0.00           C  
ATOM   1063  CG  GLN A 101      26.120  53.850  40.740  1.00  0.00           C  
ATOM   1064  CD  GLN A 101      27.060  54.760  39.970  1.00  0.00           C  
ATOM   1065  NE2 GLN A 101      27.740  54.140  39.040  1.00  0.00           N  
ATOM   1066  OE1 GLN A 101      26.900  56.020  40.040  1.00  0.00           O  
ATOM   1067  H   GLN A 101      26.780  53.640  44.510  1.00  0.00           H  
ATOM   1068 1HE2 GLN A 101      27.690  53.150  38.940  1.00  0.00           H  
ATOM   1069 2HE2 GLN A 101      28.360  54.630  38.430  1.00  0.00           H  
ATOM   1070  N   GLU A 102      26.330  50.710  42.240  1.00  0.00           N  
ATOM   1071  CA  GLU A 102      26.350  49.410  41.560  1.00  0.00           C  
ATOM   1072  C   GLU A 102      25.590  48.270  42.350  1.00  0.00           C  
ATOM   1073  O   GLU A 102      25.410  47.100  41.950  1.00  0.00           O  
ATOM   1074  CB  GLU A 102      27.830  49.130  41.200  1.00  0.00           C  
ATOM   1075  CG  GLU A 102      28.350  50.160  40.240  1.00  0.00           C  
ATOM   1076  CD  GLU A 102      27.770  50.210  38.790  1.00  0.00           C  
ATOM   1077  OE1 GLU A 102      27.600  49.110  38.150  1.00  0.00           O  
ATOM   1078  OE2 GLU A 102      27.700  51.300  38.180  1.00  0.00           O1-
ATOM   1079  H   GLU A 102      27.180  51.090  42.590  1.00  0.00           H  
ATOM   1080  N   ASN A 103      25.180  48.670  43.530  1.00  0.00           N  
ATOM   1081  CA  ASN A 103      24.590  47.750  44.540  1.00  0.00           C  
ATOM   1082  C   ASN A 103      25.480  46.590  45.050  1.00  0.00           C  
ATOM   1083  O   ASN A 103      24.930  45.570  45.450  1.00  0.00           O  
ATOM   1084  CB  ASN A 103      23.140  47.360  44.280  1.00  0.00           C  
ATOM   1085  CG  ASN A 103      22.130  48.490  44.380  1.00  0.00           C  
ATOM   1086  ND2 ASN A 103      21.390  48.690  43.360  1.00  0.00           N  
ATOM   1087  OD1 ASN A 103      22.230  49.380  45.200  1.00  0.00           O  
ATOM   1088  H   ASN A 103      24.820  49.600  43.590  1.00  0.00           H  
ATOM   1089 1HD2 ASN A 103      21.240  48.000  42.650  1.00  0.00           H  
ATOM   1090 2HD2 ASN A 103      20.750  49.460  43.370  1.00  0.00           H  
ATOM   1091  N   SER A 104      26.760  46.880  45.040  1.00  0.00           N  
ATOM   1092  CA  SER A 104      27.810  45.920  45.450  1.00  0.00           C  
ATOM   1093  C   SER A 104      27.810  45.660  47.000  1.00  0.00           C  
ATOM   1094  O   SER A 104      27.090  46.300  47.810  1.00  0.00           O  
ATOM   1095  CB  SER A 104      29.110  46.530  44.960  1.00  0.00           C  
ATOM   1096  OG  SER A 104      29.180  46.770  43.570  1.00  0.00           O  
ATOM   1097  H   SER A 104      27.110  47.800  44.820  1.00  0.00           H  
ATOM   1098  HG  SER A 104      29.460  45.910  43.150  1.00  0.00           H  
ATOM   1099  N   ARG A 105      28.320  44.480  47.310  1.00  0.00           N  
ATOM   1100  CA  ARG A 105      28.590  44.090  48.660  1.00  0.00           C  
ATOM   1101  C   ARG A 105      30.040  43.650  48.880  1.00  0.00           C  
ATOM   1102  O   ARG A 105      30.580  43.880  49.940  1.00  0.00           O  
ATOM   1103  CB  ARG A 105      27.740  42.920  49.050  1.00  0.00           C  
ATOM   1104  CG  ARG A 105      26.230  43.160  48.930  1.00  0.00           C  
ATOM   1105  CD  ARG A 105      25.780  43.940  50.170  1.00  0.00           C  
ATOM   1106  NE  ARG A 105      24.290  43.900  50.340  1.00  0.00           N  
ATOM   1107  CZ  ARG A 105      23.660  43.660  51.450  1.00  0.00           C  
ATOM   1108  NH1 ARG A 105      24.300  43.510  52.630  1.00  0.00           N1+
ATOM   1109  NH2 ARG A 105      22.350  43.710  51.520  1.00  0.00           N  
ATOM   1110  H   ARG A 105      28.550  43.860  46.560  1.00  0.00           H  
ATOM   1111  HE  ARG A 105      23.720  44.200  49.570  1.00  0.00           H  
ATOM   1112 1HH1 ARG A 105      25.290  43.640  52.710  1.00  0.00           H  
ATOM   1113 2HH1 ARG A 105      23.800  43.220  53.440  1.00  0.00           H  
ATOM   1114 1HH2 ARG A 105      21.870  44.220  50.800  1.00  0.00           H  
ATOM   1115 2HH2 ARG A 105      21.880  43.060  52.120  1.00  0.00           H  
ATOM   1116  N   VAL A 106      30.650  42.830  47.970  1.00  0.00           N  
ATOM   1117  CA  VAL A 106      32.010  42.360  48.100  1.00  0.00           C  
ATOM   1118  C   VAL A 106      33.120  43.140  47.440  1.00  0.00           C  
ATOM   1119  O   VAL A 106      32.850  43.480  46.300  1.00  0.00           O  
ATOM   1120  CB  VAL A 106      32.100  40.840  47.820  1.00  0.00           C  
ATOM   1121  CG1 VAL A 106      33.490  40.210  48.120  1.00  0.00           C  
ATOM   1122  CG2 VAL A 106      31.140  40.180  48.870  1.00  0.00           C  
ATOM   1123  H   VAL A 106      30.370  42.700  47.010  1.00  0.00           H  
ATOM   1124  N   ILE A 107      34.030  43.520  48.260  1.00  0.00           N  
ATOM   1125  CA  ILE A 107      35.180  44.470  47.990  1.00  0.00           C  
ATOM   1126  C   ILE A 107      36.570  43.760  48.160  1.00  0.00           C  
ATOM   1127  O   ILE A 107      36.780  43.310  49.300  1.00  0.00           O  
ATOM   1128  CB  ILE A 107      35.050  45.850  48.570  1.00  0.00           C  
ATOM   1129  CG1 ILE A 107      33.650  46.470  48.290  1.00  0.00           C  
ATOM   1130  CG2 ILE A 107      36.180  46.670  47.930  1.00  0.00           C  
ATOM   1131  CD  ILE A 107      33.330  47.530  49.360  1.00  0.00           C  
ATOM   1132  H   ILE A 107      33.690  43.490  49.200  1.00  0.00           H  
ATOM   1133  N   VAL A 108      37.350  43.630  47.100  1.00  0.00           N  
ATOM   1134  CA  VAL A 108      38.520  42.720  47.140  1.00  0.00           C  
ATOM   1135  C   VAL A 108      39.860  43.460  46.890  1.00  0.00           C  
ATOM   1136  O   VAL A 108      40.110  44.080  45.860  1.00  0.00           O  
ATOM   1137  CB  VAL A 108      38.260  41.600  46.090  1.00  0.00           C  
ATOM   1138  CG1 VAL A 108      39.430  40.650  45.750  1.00  0.00           C  
ATOM   1139  CG2 VAL A 108      37.080  40.760  46.680  1.00  0.00           C  
ATOM   1140  H   VAL A 108      37.190  44.100  46.230  1.00  0.00           H  
ATOM   1141  N   MET A 109      40.500  43.710  48.020  1.00  0.00           N  
ATOM   1142  CA  MET A 109      41.780  44.380  48.060  1.00  0.00           C  
ATOM   1143  C   MET A 109      42.970  43.450  47.810  1.00  0.00           C  
ATOM   1144  O   MET A 109      43.110  42.440  48.490  1.00  0.00           O  
ATOM   1145  CB  MET A 109      41.850  45.030  49.440  1.00  0.00           C  
ATOM   1146  CG  MET A 109      42.910  46.110  49.610  1.00  0.00           C  
ATOM   1147  SD  MET A 109      43.020  46.770  51.340  1.00  0.00           S  
ATOM   1148  CE  MET A 109      44.650  47.520  51.290  1.00  0.00           C  
ATOM   1149  H   MET A 109      40.110  43.410  48.890  1.00  0.00           H  
ATOM   1150  N   THR A 110      43.630  43.630  46.670  1.00  0.00           N  
ATOM   1151  CA  THR A 110      44.730  42.700  46.280  1.00  0.00           C  
ATOM   1152  C   THR A 110      46.130  43.060  46.770  1.00  0.00           C  
ATOM   1153  O   THR A 110      46.870  42.240  47.290  1.00  0.00           O  
ATOM   1154  CB  THR A 110      44.630  42.310  44.790  1.00  0.00           C  
ATOM   1155  CG2 THR A 110      43.360  41.560  44.450  1.00  0.00           C  
ATOM   1156  OG1 THR A 110      44.560  43.600  44.140  1.00  0.00           O  
ATOM   1157  H   THR A 110      43.480  44.360  46.000  1.00  0.00           H  
ATOM   1158  HG1 THR A 110      44.230  43.420  43.220  1.00  0.00           H  
ATOM   1159  N   THR A 111      46.340  44.380  46.730  1.00  0.00           N  
ATOM   1160  CA  THR A 111      47.570  45.000  47.350  1.00  0.00           C  
ATOM   1161  C   THR A 111      47.470  45.030  48.880  1.00  0.00           C  
ATOM   1162  O   THR A 111      46.420  45.350  49.390  1.00  0.00           O  
ATOM   1163  CB  THR A 111      47.750  46.320  46.830  1.00  0.00           C  
ATOM   1164  CG2 THR A 111      48.590  46.230  45.540  1.00  0.00           C  
ATOM   1165  OG1 THR A 111      46.570  47.170  46.820  1.00  0.00           O  
ATOM   1166  H   THR A 111      45.730  44.930  46.150  1.00  0.00           H  
ATOM   1167  HG1 THR A 111      46.220  47.030  47.750  1.00  0.00           H  
ATOM   1168  N   LYS A 112      48.610  45.090  49.550  1.00  0.00           N  
ATOM   1169  CA  LYS A 112      48.750  45.350  51.070  1.00  0.00           C  
ATOM   1170  C   LYS A 112      49.170  46.800  51.260  1.00  0.00           C  
ATOM   1171  O   LYS A 112      49.920  47.390  50.470  1.00  0.00           O  
ATOM   1172  CB  LYS A 112      49.790  44.430  51.740  1.00  0.00           C  
ATOM   1173  CG  LYS A 112      49.400  42.920  51.410  1.00  0.00           C  
ATOM   1174  CD  LYS A 112      49.760  42.080  52.630  1.00  0.00           C  
ATOM   1175  CE  LYS A 112      51.290  41.910  52.810  1.00  0.00           C  
ATOM   1176  NZ  LYS A 112      51.520  41.060  53.940  1.00  0.00           N1+
ATOM   1177  H   LYS A 112      49.480  44.910  49.080  1.00  0.00           H  
ATOM   1178  HZ1 LYS A 112      51.100  40.150  53.870  1.00  0.00           H  
ATOM   1179  HZ2 LYS A 112      52.500  41.080  54.130  1.00  0.00           H  
ATOM   1180  HZ3 LYS A 112      51.140  41.450  54.780  1.00  0.00           H  
ATOM   1181  N   GLU A 113      48.610  47.300  52.370  1.00  0.00           N  
ATOM   1182  CA  GLU A 113      48.750  48.760  52.780  1.00  0.00           C  
ATOM   1183  C   GLU A 113      50.200  49.320  52.930  1.00  0.00           C  
ATOM   1184  O   GLU A 113      50.320  50.560  52.800  1.00  0.00           O  
ATOM   1185  CB  GLU A 113      48.230  48.950  54.210  1.00  0.00           C  
ATOM   1186  CG  GLU A 113      46.760  48.510  54.390  1.00  0.00           C  
ATOM   1187  CD  GLU A 113      46.810  46.970  54.810  1.00  0.00           C  
ATOM   1188  OE1 GLU A 113      47.190  46.740  55.960  1.00  0.00           O  
ATOM   1189  OE2 GLU A 113      46.560  46.000  54.050  1.00  0.00           O1-
ATOM   1190  H   GLU A 113      47.920  46.850  52.930  1.00  0.00           H  
ATOM   1191  N   VAL A 114      51.210  48.450  53.120  1.00  0.00           N  
ATOM   1192  CA  VAL A 114      52.610  48.810  52.980  1.00  0.00           C  
ATOM   1193  C   VAL A 114      53.450  47.660  52.530  1.00  0.00           C  
ATOM   1194  O   VAL A 114      53.650  46.690  53.220  1.00  0.00           O  
ATOM   1195  CB  VAL A 114      53.170  49.620  54.200  1.00  0.00           C  
ATOM   1196  CG1 VAL A 114      53.250  48.770  55.470  1.00  0.00           C  
ATOM   1197  CG2 VAL A 114      54.520  50.170  53.850  1.00  0.00           C  
ATOM   1198  H   VAL A 114      50.960  47.520  53.400  1.00  0.00           H  
ATOM   1199  N   GLU A 115      53.890  47.780  51.320  1.00  0.00           N  
ATOM   1200  CA  GLU A 115      54.720  46.710  50.770  1.00  0.00           C  
ATOM   1201  C   GLU A 115      56.170  47.150  50.540  1.00  0.00           C  
ATOM   1202  O   GLU A 115      56.640  47.570  49.510  1.00  0.00           O  
ATOM   1203  CB  GLU A 115      54.040  46.170  49.440  1.00  0.00           C  
ATOM   1204  CG  GLU A 115      52.720  45.420  49.600  1.00  0.00           C  
ATOM   1205  CD  GLU A 115      52.200  45.030  48.180  1.00  0.00           C  
ATOM   1206  OE1 GLU A 115      50.970  44.790  48.070  1.00  0.00           O  
ATOM   1207  OE2 GLU A 115      53.020  44.810  47.220  1.00  0.00           O1-
ATOM   1208  H   GLU A 115      53.770  48.580  50.750  1.00  0.00           H  
ATOM   1209  N   ARG A 116      56.820  47.110  51.710  1.00  0.00           N  
ATOM   1210  CA  ARG A 116      58.290  47.370  51.870  1.00  0.00           C  
ATOM   1211  C   ARG A 116      58.580  48.830  51.570  1.00  0.00           C  
ATOM   1212  O   ARG A 116      58.980  49.110  50.420  1.00  0.00           O  
ATOM   1213  CB  ARG A 116      59.170  46.310  51.220  1.00  0.00           C  
ATOM   1214  CG  ARG A 116      60.690  46.460  51.530  1.00  0.00           C  
ATOM   1215  CD  ARG A 116      61.130  45.980  52.950  1.00  0.00           C  
ATOM   1216  NE  ARG A 116      61.120  44.500  52.860  1.00  0.00           N  
ATOM   1217  CZ  ARG A 116      60.340  43.620  53.520  1.00  0.00           C  
ATOM   1218  NH1 ARG A 116      59.510  44.120  54.460  1.00  0.00           N1+
ATOM   1219  NH2 ARG A 116      60.180  42.380  53.140  1.00  0.00           N  
ATOM   1220  H   ARG A 116      56.430  46.640  52.500  1.00  0.00           H  
ATOM   1221  HE  ARG A 116      61.670  44.190  52.080  1.00  0.00           H  
ATOM   1222 1HH1 ARG A 116      59.480  45.080  54.710  1.00  0.00           H  
ATOM   1223 2HH1 ARG A 116      58.800  43.510  54.820  1.00  0.00           H  
ATOM   1224 1HH2 ARG A 116      60.480  42.160  52.210  1.00  0.00           H  
ATOM   1225 2HH2 ARG A 116      59.860  41.640  53.720  1.00  0.00           H  
ATOM   1226  N   GLY A 117      58.180  49.780  52.430  1.00  0.00           N  
ATOM   1227  CA  GLY A 117      58.290  51.250  52.170  1.00  0.00           C  
ATOM   1228  C   GLY A 117      57.250  51.770  51.150  1.00  0.00           C  
ATOM   1229  O   GLY A 117      56.370  52.600  51.450  1.00  0.00           O  
ATOM   1230  H   GLY A 117      58.100  49.560  53.410  1.00  0.00           H  
ATOM   1231  N   LYS A 118      57.100  51.070  50.030  1.00  0.00           N  
ATOM   1232  CA  LYS A 118      56.100  51.460  49.000  1.00  0.00           C  
ATOM   1233  C   LYS A 118      54.640  51.450  49.510  1.00  0.00           C  
ATOM   1234  O   LYS A 118      54.050  50.480  49.900  1.00  0.00           O  
ATOM   1235  CB  LYS A 118      56.060  50.520  47.830  1.00  0.00           C  
ATOM   1236  CG  LYS A 118      57.360  50.690  47.080  1.00  0.00           C  
ATOM   1237  CD  LYS A 118      57.530  49.680  45.890  1.00  0.00           C  
ATOM   1238  CE  LYS A 118      57.620  48.250  46.450  1.00  0.00           C  
ATOM   1239  NZ  LYS A 118      58.110  47.370  45.440  1.00  0.00           N1+
ATOM   1240  H   LYS A 118      57.640  50.250  49.830  1.00  0.00           H  
ATOM   1241  HZ1 LYS A 118      57.510  47.470  44.650  1.00  0.00           H  
ATOM   1242  HZ2 LYS A 118      59.060  47.610  45.240  1.00  0.00           H  
ATOM   1243  HZ3 LYS A 118      58.040  46.460  45.840  1.00  0.00           H  
ATOM   1244  N   SER A 119      54.130  52.630  49.550  1.00  0.00           N  
ATOM   1245  CA  SER A 119      52.730  52.990  49.880  1.00  0.00           C  
ATOM   1246  C   SER A 119      51.780  52.670  48.720  1.00  0.00           C  
ATOM   1247  O   SER A 119      51.580  53.400  47.740  1.00  0.00           O  
ATOM   1248  CB  SER A 119      52.620  54.510  50.030  1.00  0.00           C  
ATOM   1249  OG  SER A 119      51.630  54.860  50.930  1.00  0.00           O  
ATOM   1250  H   SER A 119      54.670  53.410  49.230  1.00  0.00           H  
ATOM   1251  HG  SER A 119      51.850  54.750  51.900  1.00  0.00           H  
ATOM   1252  N   LYS A 120      51.060  51.610  48.960  1.00  0.00           N  
ATOM   1253  CA  LYS A 120      50.100  51.110  47.990  1.00  0.00           C  
ATOM   1254  C   LYS A 120      48.620  51.580  48.190  1.00  0.00           C  
ATOM   1255  O   LYS A 120      47.880  51.640  47.180  1.00  0.00           O  
ATOM   1256  CB  LYS A 120      50.240  49.580  47.970  1.00  0.00           C  
ATOM   1257  CG  LYS A 120      51.650  49.060  47.680  1.00  0.00           C  
ATOM   1258  CD  LYS A 120      52.500  49.500  46.470  1.00  0.00           C  
ATOM   1259  CE  LYS A 120      52.000  48.720  45.260  1.00  0.00           C  
ATOM   1260  NZ  LYS A 120      52.880  48.930  44.140  1.00  0.00           N1+
ATOM   1261  H   LYS A 120      51.350  50.900  49.610  1.00  0.00           H  
ATOM   1262  HZ1 LYS A 120      53.260  49.860  44.150  1.00  0.00           H  
ATOM   1263  HZ2 LYS A 120      53.690  48.340  44.180  1.00  0.00           H  
ATOM   1264  HZ3 LYS A 120      52.360  48.790  43.300  1.00  0.00           H  
ATOM   1265  N   CYS A 121      48.210  51.920  49.430  1.00  0.00           N  
ATOM   1266  CA  CYS A 121      46.810  52.290  49.780  1.00  0.00           C  
ATOM   1267  C   CYS A 121      46.540  52.910  51.140  1.00  0.00           C  
ATOM   1268  O   CYS A 121      46.800  52.230  52.090  1.00  0.00           O  
ATOM   1269  CB  CYS A 121      45.960  51.020  49.780  1.00  0.00           C  
ATOM   1270  SG  CYS A 121      44.140  51.170  50.000  1.00  0.00           S  
ATOM   1271  H   CYS A 121      48.810  52.290  50.150  1.00  0.00           H  
ATOM   1272  HG  CYS A 121      43.960  50.260  49.040  1.00  0.00           H  
ATOM   1273  N   VAL A 122      45.570  53.810  51.160  1.00  0.00           N  
ATOM   1274  CA  VAL A 122      45.190  54.580  52.370  1.00  0.00           C  
ATOM   1275  C   VAL A 122      44.290  53.650  53.340  1.00  0.00           C  
ATOM   1276  O   VAL A 122      43.290  53.120  52.880  1.00  0.00           O  
ATOM   1277  CB  VAL A 122      44.510  55.910  51.930  1.00  0.00           C  
ATOM   1278  CG1 VAL A 122      44.180  56.830  53.160  1.00  0.00           C  
ATOM   1279  CG2 VAL A 122      45.290  56.620  50.930  1.00  0.00           C  
ATOM   1280  H   VAL A 122      44.880  53.800  50.430  1.00  0.00           H  
ATOM   1281  N   LYS A 123      44.580  53.600  54.650  1.00  0.00           N  
ATOM   1282  CA  LYS A 123      43.660  52.920  55.670  1.00  0.00           C  
ATOM   1283  C   LYS A 123      42.360  53.720  56.000  1.00  0.00           C  
ATOM   1284  O   LYS A 123      42.290  54.490  56.920  1.00  0.00           O  
ATOM   1285  CB  LYS A 123      44.350  52.580  56.980  1.00  0.00           C  
ATOM   1286  CG  LYS A 123      45.580  51.680  56.700  1.00  0.00           C  
ATOM   1287  CD  LYS A 123      46.540  51.570  57.900  1.00  0.00           C  
ATOM   1288  CE  LYS A 123      47.870  50.910  57.500  1.00  0.00           C  
ATOM   1289  NZ  LYS A 123      48.780  50.660  58.640  1.00  0.00           N1+
ATOM   1290  H   LYS A 123      45.470  53.940  54.960  1.00  0.00           H  
ATOM   1291  HZ1 LYS A 123      48.430  49.940  59.230  1.00  0.00           H  
ATOM   1292  HZ2 LYS A 123      49.660  50.320  58.300  1.00  0.00           H  
ATOM   1293  HZ3 LYS A 123      48.970  51.480  59.180  1.00  0.00           H  
ATOM   1294  N   TYR A 124      41.630  54.050  54.920  1.00  0.00           N  
ATOM   1295  CA  TYR A 124      40.340  54.800  54.930  1.00  0.00           C  
ATOM   1296  C   TYR A 124      39.250  54.320  55.910  1.00  0.00           C  
ATOM   1297  O   TYR A 124      38.240  55.060  56.070  1.00  0.00           O  
ATOM   1298  CB  TYR A 124      39.660  54.950  53.590  1.00  0.00           C  
ATOM   1299  CG  TYR A 124      39.300  53.630  52.920  1.00  0.00           C  
ATOM   1300  CD1 TYR A 124      40.120  53.050  51.960  1.00  0.00           C  
ATOM   1301  CD2 TYR A 124      37.990  53.160  52.980  1.00  0.00           C  
ATOM   1302  CE1 TYR A 124      39.660  52.120  51.080  1.00  0.00           C  
ATOM   1303  CE2 TYR A 124      37.500  52.260  52.040  1.00  0.00           C  
ATOM   1304  CZ  TYR A 124      38.350  51.750  51.080  1.00  0.00           C  
ATOM   1305  OH  TYR A 124      38.050  50.550  50.500  1.00  0.00           O  
ATOM   1306  H   TYR A 124      41.940  53.750  54.010  1.00  0.00           H  
ATOM   1307  HD1 TYR A 124      41.130  53.470  51.990  1.00  0.00           H  
ATOM   1308  HD2 TYR A 124      37.330  53.710  53.640  1.00  0.00           H  
ATOM   1309  HE1 TYR A 124      40.350  51.540  50.470  1.00  0.00           H  
ATOM   1310  HE2 TYR A 124      36.440  52.120  51.840  1.00  0.00           H  
ATOM   1311  HH  TYR A 124      37.100  50.420  50.240  1.00  0.00           H  
ATOM   1312  N   TRP A 125      39.320  53.010  56.210  1.00  0.00           N  
ATOM   1313  CA  TRP A 125      38.370  52.310  57.170  1.00  0.00           C  
ATOM   1314  C   TRP A 125      38.560  52.550  58.680  1.00  0.00           C  
ATOM   1315  O   TRP A 125      39.610  52.890  59.140  1.00  0.00           O  
ATOM   1316  CB  TRP A 125      38.450  50.790  56.950  1.00  0.00           C  
ATOM   1317  CG  TRP A 125      39.880  50.230  56.990  1.00  0.00           C  
ATOM   1318  CD1 TRP A 125      40.540  49.760  58.020  1.00  0.00           C  
ATOM   1319  CD2 TRP A 125      40.690  50.060  55.910  1.00  0.00           C  
ATOM   1320  CE2 TRP A 125      41.860  49.440  56.360  1.00  0.00           C  
ATOM   1321  CE3 TRP A 125      40.500  50.280  54.500  1.00  0.00           C  
ATOM   1322  NE1 TRP A 125      41.740  49.290  57.700  1.00  0.00           N  
ATOM   1323  CZ2 TRP A 125      42.720  48.930  55.400  1.00  0.00           C  
ATOM   1324  CZ3 TRP A 125      41.330  49.750  53.570  1.00  0.00           C  
ATOM   1325  CH2 TRP A 125      42.400  49.030  54.070  1.00  0.00           C  
ATOM   1326  H   TRP A 125      40.110  52.480  55.900  1.00  0.00           H  
ATOM   1327  HD1 TRP A 125      40.050  49.540  58.970  1.00  0.00           H  
ATOM   1328  HE1 TRP A 125      42.300  48.720  58.290  1.00  0.00           H  
ATOM   1329  HE3 TRP A 125      39.810  51.030  54.110  1.00  0.00           H  
ATOM   1330  HZ2 TRP A 125      43.680  48.510  55.690  1.00  0.00           H  
ATOM   1331  HZ3 TRP A 125      41.370  50.170  52.570  1.00  0.00           H  
ATOM   1332  HH2 TRP A 125      43.070  48.520  53.380  1.00  0.00           H  
ATOM   1333  N   PRO A 126      37.440  52.620  59.420  1.00  0.00           N  
ATOM   1334  CA  PRO A 126      37.460  52.690  60.890  1.00  0.00           C  
ATOM   1335  C   PRO A 126      37.910  51.410  61.660  1.00  0.00           C  
ATOM   1336  O   PRO A 126      37.640  50.350  61.200  1.00  0.00           O  
ATOM   1337  CB  PRO A 126      36.050  53.080  61.250  1.00  0.00           C  
ATOM   1338  CG  PRO A 126      35.210  52.470  60.140  1.00  0.00           C  
ATOM   1339  CD  PRO A 126      36.060  52.660  58.870  1.00  0.00           C  
ATOM   1340  N   ASP A 127      38.460  51.630  62.850  1.00  0.00           N  
ATOM   1341  CA  ASP A 127      38.800  50.530  63.790  1.00  0.00           C  
ATOM   1342  C   ASP A 127      37.530  49.810  64.350  1.00  0.00           C  
ATOM   1343  O   ASP A 127      36.450  50.160  64.020  1.00  0.00           O  
ATOM   1344  CB  ASP A 127      39.780  50.990  64.910  1.00  0.00           C  
ATOM   1345  CG  ASP A 127      40.180  50.030  66.030  1.00  0.00           C  
ATOM   1346  OD1 ASP A 127      40.410  48.920  65.750  1.00  0.00           O  
ATOM   1347  OD2 ASP A 127      40.130  50.590  67.150  1.00  0.00           O1-
ATOM   1348  H   ASP A 127      38.570  52.580  63.140  1.00  0.00           H  
ATOM   1349  N   GLU A 128      37.810  48.650  64.890  1.00  0.00           N  
ATOM   1350  CA  GLU A 128      36.880  47.700  65.570  1.00  0.00           C  
ATOM   1351  C   GLU A 128      36.050  48.360  66.670  1.00  0.00           C  
ATOM   1352  O   GLU A 128      36.480  49.040  67.570  1.00  0.00           O  
ATOM   1353  CB  GLU A 128      37.580  46.520  66.200  1.00  0.00           C  
ATOM   1354  CG  GLU A 128      38.120  45.690  65.100  1.00  0.00           C  
ATOM   1355  CD  GLU A 128      38.850  44.450  65.590  1.00  0.00           C  
ATOM   1356  OE1 GLU A 128      38.300  43.370  65.420  1.00  0.00           O  
ATOM   1357  OE2 GLU A 128      39.970  44.610  66.080  1.00  0.00           O1-
ATOM   1358  H   GLU A 128      38.760  48.450  65.110  1.00  0.00           H  
ATOM   1359  N   TYR A 129      34.750  48.090  66.620  1.00  0.00           N  
ATOM   1360  CA  TYR A 129      33.750  48.810  67.380  1.00  0.00           C  
ATOM   1361  C   TYR A 129      33.690  50.310  67.230  1.00  0.00           C  
ATOM   1362  O   TYR A 129      33.210  50.960  68.110  1.00  0.00           O  
ATOM   1363  CB  TYR A 129      33.770  48.360  68.840  1.00  0.00           C  
ATOM   1364  CG  TYR A 129      33.090  47.050  69.050  1.00  0.00           C  
ATOM   1365  CD1 TYR A 129      31.750  46.990  69.360  1.00  0.00           C  
ATOM   1366  CD2 TYR A 129      33.920  45.900  69.080  1.00  0.00           C  
ATOM   1367  CE1 TYR A 129      31.270  45.820  69.860  1.00  0.00           C  
ATOM   1368  CE2 TYR A 129      33.410  44.730  69.570  1.00  0.00           C  
ATOM   1369  CZ  TYR A 129      32.060  44.710  69.860  1.00  0.00           C  
ATOM   1370  OH  TYR A 129      31.440  43.590  70.310  1.00  0.00           O  
ATOM   1371  H   TYR A 129      34.490  47.210  66.210  1.00  0.00           H  
ATOM   1372  HD1 TYR A 129      31.120  47.850  69.130  1.00  0.00           H  
ATOM   1373  HD2 TYR A 129      35.000  46.020  69.210  1.00  0.00           H  
ATOM   1374  HE1 TYR A 129      30.210  45.740  70.120  1.00  0.00           H  
ATOM   1375  HE2 TYR A 129      34.090  43.910  69.790  1.00  0.00           H  
ATOM   1376  HH  TYR A 129      31.830  42.740  69.960  1.00  0.00           H  
ATOM   1377  N   ALA A 130      34.000  50.840  66.040  1.00  0.00           N  
ATOM   1378  CA  ALA A 130      33.980  52.310  65.700  1.00  0.00           C  
ATOM   1379  C   ALA A 130      33.120  52.680  64.450  1.00  0.00           C  
ATOM   1380  O   ALA A 130      32.810  51.730  63.680  1.00  0.00           O  
ATOM   1381  CB  ALA A 130      35.440  52.680  65.410  1.00  0.00           C  
ATOM   1382  H   ALA A 130      34.580  50.310  65.410  1.00  0.00           H  
ATOM   1383  N   LEU A 131      32.730  53.960  64.380  1.00  0.00           N  
ATOM   1384  CA  LEU A 131      32.120  54.600  63.160  1.00  0.00           C  
ATOM   1385  C   LEU A 131      33.150  55.460  62.450  1.00  0.00           C  
ATOM   1386  O   LEU A 131      34.230  55.810  62.890  1.00  0.00           O  
ATOM   1387  CB  LEU A 131      30.990  55.530  63.590  1.00  0.00           C  
ATOM   1388  CG  LEU A 131      29.880  54.900  64.430  1.00  0.00           C  
ATOM   1389  CD1 LEU A 131      28.990  55.980  65.030  1.00  0.00           C  
ATOM   1390  CD2 LEU A 131      28.950  53.950  63.600  1.00  0.00           C  
ATOM   1391  H   LEU A 131      32.730  54.530  65.200  1.00  0.00           H  
ATOM   1392  N   LYS A 132      32.820  55.830  61.240  1.00  0.00           N  
ATOM   1393  CA  LYS A 132      33.560  56.850  60.490  1.00  0.00           C  
ATOM   1394  C   LYS A 132      32.570  57.530  59.480  1.00  0.00           C  
ATOM   1395  O   LYS A 132      32.230  57.110  58.360  1.00  0.00           O  
ATOM   1396  CB  LYS A 132      34.810  56.350  59.720  1.00  0.00           C  
ATOM   1397  CG  LYS A 132      35.710  57.380  59.090  1.00  0.00           C  
ATOM   1398  CD  LYS A 132      36.960  56.690  58.570  1.00  0.00           C  
ATOM   1399  CE  LYS A 132      38.120  57.570  58.160  1.00  0.00           C  
ATOM   1400  NZ  LYS A 132      39.100  57.750  59.230  1.00  0.00           N1+
ATOM   1401  H   LYS A 132      32.200  55.210  60.760  1.00  0.00           H  
ATOM   1402  HZ1 LYS A 132      38.650  58.070  60.060  1.00  0.00           H  
ATOM   1403  HZ2 LYS A 132      39.500  56.870  59.490  1.00  0.00           H  
ATOM   1404  HZ3 LYS A 132      39.770  58.450  59.000  1.00  0.00           H  
ATOM   1405  N   GLU A 133      32.010  58.610  60.110  1.00  0.00           N  
ATOM   1406  CA  GLU A 133      31.100  59.630  59.380  1.00  0.00           C  
ATOM   1407  C   GLU A 133      31.930  60.400  58.380  1.00  0.00           C  
ATOM   1408  O   GLU A 133      32.890  61.070  58.780  1.00  0.00           O  
ATOM   1409  CB  GLU A 133      30.600  60.600  60.450  1.00  0.00           C  
ATOM   1410  CG  GLU A 133      29.300  61.280  60.060  1.00  0.00           C  
ATOM   1411  CD  GLU A 133      28.790  62.150  61.230  1.00  0.00           C  
ATOM   1412  OE1 GLU A 133      28.730  63.420  61.210  1.00  0.00           O  
ATOM   1413  OE2 GLU A 133      28.500  61.490  62.200  1.00  0.00           O1-
ATOM   1414  H   GLU A 133      32.100  58.660  61.100  1.00  0.00           H  
ATOM   1415  N   TYR A 134      31.660  60.280  57.080  1.00  0.00           N  
ATOM   1416  CA  TYR A 134      32.340  60.980  56.000  1.00  0.00           C  
ATOM   1417  C   TYR A 134      31.400  61.640  54.970  1.00  0.00           C  
ATOM   1418  O   TYR A 134      30.700  60.930  54.250  1.00  0.00           O  
ATOM   1419  CB  TYR A 134      33.440  60.130  55.380  1.00  0.00           C  
ATOM   1420  CG  TYR A 134      34.750  60.820  54.990  1.00  0.00           C  
ATOM   1421  CD1 TYR A 134      35.750  60.860  55.950  1.00  0.00           C  
ATOM   1422  CD2 TYR A 134      35.050  61.340  53.720  1.00  0.00           C  
ATOM   1423  CE1 TYR A 134      37.070  61.210  55.620  1.00  0.00           C  
ATOM   1424  CE2 TYR A 134      36.370  61.840  53.430  1.00  0.00           C  
ATOM   1425  CZ  TYR A 134      37.380  61.730  54.370  1.00  0.00           C  
ATOM   1426  OH  TYR A 134      38.700  61.740  54.020  1.00  0.00           O  
ATOM   1427  H   TYR A 134      30.980  59.620  56.780  1.00  0.00           H  
ATOM   1428  HD1 TYR A 134      35.510  60.590  56.970  1.00  0.00           H  
ATOM   1429  HD2 TYR A 134      34.300  61.470  52.930  1.00  0.00           H  
ATOM   1430  HE1 TYR A 134      37.860  60.980  56.330  1.00  0.00           H  
ATOM   1431  HE2 TYR A 134      36.650  62.340  52.500  1.00  0.00           H  
ATOM   1432  HH  TYR A 134      38.550  61.710  53.030  1.00  0.00           H  
ATOM   1433  N   GLY A 135      31.130  62.970  55.080  1.00  0.00           N  
ATOM   1434  CA  GLY A 135      30.170  63.680  54.210  1.00  0.00           C  
ATOM   1435  C   GLY A 135      28.730  63.150  54.280  1.00  0.00           C  
ATOM   1436  O   GLY A 135      28.060  63.310  55.300  1.00  0.00           O  
ATOM   1437  H   GLY A 135      31.430  63.490  55.880  1.00  0.00           H  
ATOM   1438  N   VAL A 136      28.260  62.540  53.220  1.00  0.00           N  
ATOM   1439  CA  VAL A 136      27.020  61.820  53.210  1.00  0.00           C  
ATOM   1440  C   VAL A 136      27.040  60.360  53.720  1.00  0.00           C  
ATOM   1441  O   VAL A 136      26.110  59.820  54.300  1.00  0.00           O  
ATOM   1442  CB  VAL A 136      26.400  61.900  51.830  1.00  0.00           C  
ATOM   1443  CG1 VAL A 136      25.640  63.220  51.660  1.00  0.00           C  
ATOM   1444  CG2 VAL A 136      27.240  61.590  50.620  1.00  0.00           C  
ATOM   1445  H   VAL A 136      28.560  62.890  52.330  1.00  0.00           H  
ATOM   1446  N   MET A 137      28.200  59.680  53.560  1.00  0.00           N  
ATOM   1447  CA  MET A 137      28.290  58.260  53.920  1.00  0.00           C  
ATOM   1448  C   MET A 137      28.830  58.030  55.350  1.00  0.00           C  
ATOM   1449  O   MET A 137      29.910  58.520  55.750  1.00  0.00           O  
ATOM   1450  CB  MET A 137      29.080  57.330  52.960  1.00  0.00           C  
ATOM   1451  CG  MET A 137      28.730  57.510  51.440  1.00  0.00           C  
ATOM   1452  SD  MET A 137      27.060  57.150  50.990  1.00  0.00           S  
ATOM   1453  CE  MET A 137      27.330  56.850  49.290  1.00  0.00           C  
ATOM   1454  H   MET A 137      29.050  60.160  53.360  1.00  0.00           H  
ATOM   1455  N   ARG A 138      28.300  57.040  56.040  1.00  0.00           N  
ATOM   1456  CA  ARG A 138      28.840  56.630  57.330  1.00  0.00           C  
ATOM   1457  C   ARG A 138      29.190  55.140  57.270  1.00  0.00           C  
ATOM   1458  O   ARG A 138      28.420  54.320  56.780  1.00  0.00           O  
ATOM   1459  CB  ARG A 138      27.900  56.980  58.530  1.00  0.00           C  
ATOM   1460  CG  ARG A 138      28.460  56.640  59.890  1.00  0.00           C  
ATOM   1461  CD  ARG A 138      27.470  56.880  61.080  1.00  0.00           C  
ATOM   1462  NE  ARG A 138      26.220  56.120  60.930  1.00  0.00           N  
ATOM   1463  CZ  ARG A 138      24.990  56.710  60.890  1.00  0.00           C  
ATOM   1464  NH1 ARG A 138      24.680  57.940  61.410  1.00  0.00           N1+
ATOM   1465  NH2 ARG A 138      24.100  56.150  60.120  1.00  0.00           N  
ATOM   1466  H   ARG A 138      27.670  56.350  55.690  1.00  0.00           H  
ATOM   1467  HE  ARG A 138      26.170  55.130  61.000  1.00  0.00           H  
ATOM   1468 1HH1 ARG A 138      25.430  58.550  61.690  1.00  0.00           H  
ATOM   1469 2HH1 ARG A 138      23.740  58.120  61.680  1.00  0.00           H  
ATOM   1470 1HH2 ARG A 138      24.200  55.340  59.540  1.00  0.00           H  
ATOM   1471 2HH2 ARG A 138      23.210  56.590  60.070  1.00  0.00           H  
ATOM   1472  N   VAL A 139      30.410  54.810  57.730  1.00  0.00           N  
ATOM   1473  CA  VAL A 139      30.850  53.400  57.700  1.00  0.00           C  
ATOM   1474  C   VAL A 139      31.100  52.920  59.110  1.00  0.00           C  
ATOM   1475  O   VAL A 139      31.730  53.590  59.870  1.00  0.00           O  
ATOM   1476  CB  VAL A 139      32.020  53.150  56.740  1.00  0.00           C  
ATOM   1477  CG1 VAL A 139      32.500  51.650  56.720  1.00  0.00           C  
ATOM   1478  CG2 VAL A 139      31.630  53.460  55.310  1.00  0.00           C  
ATOM   1479  H   VAL A 139      31.110  55.510  57.830  1.00  0.00           H  
ATOM   1480  N   ARG A 140      30.280  51.950  59.550  1.00  0.00           N  
ATOM   1481  CA  ARG A 140      30.290  51.230  60.820  1.00  0.00           C  
ATOM   1482  C   ARG A 140      31.130  49.870  60.780  1.00  0.00           C  
ATOM   1483  O   ARG A 140      31.010  49.190  59.780  1.00  0.00           O  
ATOM   1484  CB  ARG A 140      28.890  50.940  61.320  1.00  0.00           C  
ATOM   1485  CG  ARG A 140      28.840  50.300  62.700  1.00  0.00           C  
ATOM   1486  CD  ARG A 140      27.370  50.020  63.030  1.00  0.00           C  
ATOM   1487  NE  ARG A 140      27.400  49.520  64.450  1.00  0.00           N  
ATOM   1488  CZ  ARG A 140      26.300  48.980  65.060  1.00  0.00           C  
ATOM   1489  NH1 ARG A 140      25.170  48.610  64.360  1.00  0.00           N1+
ATOM   1490  NH2 ARG A 140      26.390  48.550  66.260  1.00  0.00           N  
ATOM   1491  H   ARG A 140      29.520  51.690  58.950  1.00  0.00           H  
ATOM   1492  HE  ARG A 140      28.290  49.570  64.910  1.00  0.00           H  
ATOM   1493 1HH1 ARG A 140      25.060  48.790  63.380  1.00  0.00           H  
ATOM   1494 2HH1 ARG A 140      24.440  48.070  64.760  1.00  0.00           H  
ATOM   1495 1HH2 ARG A 140      27.240  48.550  66.790  1.00  0.00           H  
ATOM   1496 2HH2 ARG A 140      25.550  48.250  66.710  1.00  0.00           H  
ATOM   1497  N   ASN A 141      32.060  49.580  61.770  1.00  0.00           N  
ATOM   1498  CA  ASN A 141      32.760  48.300  61.970  1.00  0.00           C  
ATOM   1499  C   ASN A 141      32.350  47.820  63.370  1.00  0.00           C  
ATOM   1500  O   ASN A 141      32.050  48.580  64.280  1.00  0.00           O  
ATOM   1501  CB  ASN A 141      34.340  48.560  61.940  1.00  0.00           C  
ATOM   1502  CG  ASN A 141      35.300  47.360  61.720  1.00  0.00           C  
ATOM   1503  ND2 ASN A 141      36.550  47.610  61.440  1.00  0.00           N  
ATOM   1504  OD1 ASN A 141      34.880  46.160  61.720  1.00  0.00           O  
ATOM   1505  H   ASN A 141      32.380  50.280  62.400  1.00  0.00           H  
ATOM   1506 1HD2 ASN A 141      36.890  48.530  61.230  1.00  0.00           H  
ATOM   1507 2HD2 ASN A 141      37.230  46.890  61.530  1.00  0.00           H  
ATOM   1508  N   VAL A 142      32.200  46.460  63.410  1.00  0.00           N  
ATOM   1509  CA  VAL A 142      32.040  45.730  64.690  1.00  0.00           C  
ATOM   1510  C   VAL A 142      33.290  44.910  65.080  1.00  0.00           C  
ATOM   1511  O   VAL A 142      34.240  45.550  65.540  1.00  0.00           O  
ATOM   1512  CB  VAL A 142      30.750  44.910  64.650  1.00  0.00           C  
ATOM   1513  CG1 VAL A 142      29.580  45.950  64.610  1.00  0.00           C  
ATOM   1514  CG2 VAL A 142      30.610  43.960  63.440  1.00  0.00           C  
ATOM   1515  H   VAL A 142      32.000  45.930  62.590  1.00  0.00           H  
ATOM   1516  N   LYS A 143      33.300  43.580  65.000  1.00  0.00           N  
ATOM   1517  CA  LYS A 143      34.620  42.880  65.140  1.00  0.00           C  
ATOM   1518  C   LYS A 143      35.120  42.160  63.850  1.00  0.00           C  
ATOM   1519  O   LYS A 143      34.420  41.520  63.040  1.00  0.00           O  
ATOM   1520  CB  LYS A 143      34.410  41.860  66.260  1.00  0.00           C  
ATOM   1521  CG  LYS A 143      35.610  41.160  66.830  1.00  0.00           C  
ATOM   1522  CD  LYS A 143      36.260  42.160  67.770  1.00  0.00           C  
ATOM   1523  CE  LYS A 143      36.960  41.500  68.950  1.00  0.00           C  
ATOM   1524  NZ  LYS A 143      37.780  42.380  69.770  1.00  0.00           N1+
ATOM   1525  H   LYS A 143      32.480  43.000  65.060  1.00  0.00           H  
ATOM   1526  HZ1 LYS A 143      37.270  43.140  70.170  1.00  0.00           H  
ATOM   1527  HZ2 LYS A 143      38.300  41.870  70.460  1.00  0.00           H  
ATOM   1528  HZ3 LYS A 143      38.510  42.830  69.260  1.00  0.00           H  
ATOM   1529  N   GLU A 144      36.420  42.170  63.660  1.00  0.00           N  
ATOM   1530  CA  GLU A 144      37.200  41.720  62.460  1.00  0.00           C  
ATOM   1531  C   GLU A 144      37.360  40.180  62.300  1.00  0.00           C  
ATOM   1532  O   GLU A 144      37.460  39.540  63.320  1.00  0.00           O  
ATOM   1533  CB  GLU A 144      38.560  42.440  62.580  1.00  0.00           C  
ATOM   1534  CG  GLU A 144      39.360  42.530  61.260  1.00  0.00           C  
ATOM   1535  CD  GLU A 144      40.570  43.440  61.620  1.00  0.00           C  
ATOM   1536  OE1 GLU A 144      41.600  43.030  62.260  1.00  0.00           O  
ATOM   1537  OE2 GLU A 144      40.680  44.570  60.960  1.00  0.00           O1-
ATOM   1538  H   GLU A 144      36.980  42.620  64.360  1.00  0.00           H  
ATOM   1539  N   SER A 145      37.600  39.680  61.110  1.00  0.00           N  
ATOM   1540  CA  SER A 145      37.860  38.250  60.840  1.00  0.00           C  
ATOM   1541  C   SER A 145      39.150  38.050  60.080  1.00  0.00           C  
ATOM   1542  O   SER A 145      39.170  37.680  58.920  1.00  0.00           O  
ATOM   1543  CB  SER A 145      36.700  37.550  60.170  1.00  0.00           C  
ATOM   1544  OG  SER A 145      35.660  37.380  61.070  1.00  0.00           O  
ATOM   1545  H   SER A 145      37.570  40.270  60.300  1.00  0.00           H  
ATOM   1546  HG  SER A 145      34.870  36.930  60.650  1.00  0.00           H  
ATOM   1547  N   ALA A 146      40.270  38.460  60.650  1.00  0.00           N  
ATOM   1548  CA  ALA A 146      41.610  38.420  60.060  1.00  0.00           C  
ATOM   1549  C   ALA A 146      42.360  37.070  60.290  1.00  0.00           C  
ATOM   1550  O   ALA A 146      42.880  36.870  61.420  1.00  0.00           O  
ATOM   1551  CB  ALA A 146      42.450  39.600  60.590  1.00  0.00           C  
ATOM   1552  H   ALA A 146      40.230  38.570  61.640  1.00  0.00           H  
ATOM   1553  N   ALA A 147      42.410  36.270  59.250  1.00  0.00           N  
ATOM   1554  CA  ALA A 147      43.300  35.090  59.310  1.00  0.00           C  
ATOM   1555  C   ALA A 147      44.520  35.340  58.430  1.00  0.00           C  
ATOM   1556  O   ALA A 147      44.560  36.240  57.590  1.00  0.00           O  
ATOM   1557  CB  ALA A 147      42.450  33.890  58.840  1.00  0.00           C  
ATOM   1558  H   ALA A 147      41.730  36.260  58.520  1.00  0.00           H  
ATOM   1559  N   HIS A 148      45.470  34.450  58.730  1.00  0.00           N  
ATOM   1560  CA  HIS A 148      46.820  34.590  58.160  1.00  0.00           C  
ATOM   1561  C   HIS A 148      47.030  34.670  56.670  1.00  0.00           C  
ATOM   1562  O   HIS A 148      47.740  35.600  56.240  1.00  0.00           O  
ATOM   1563  CB  HIS A 148      47.700  33.460  58.750  1.00  0.00           C  
ATOM   1564  CG  HIS A 148      49.230  33.680  58.560  1.00  0.00           C  
ATOM   1565  CD2 HIS A 148      50.000  33.040  57.640  1.00  0.00           C  
ATOM   1566  ND1 HIS A 148      50.060  34.330  59.390  1.00  0.00           N  
ATOM   1567  CE1 HIS A 148      51.350  34.040  59.100  1.00  0.00           C  
ATOM   1568  NE2 HIS A 148      51.250  33.230  57.980  1.00  0.00           N  
ATOM   1569  H   HIS A 148      45.380  33.730  59.420  1.00  0.00           H  
ATOM   1570  HD2 HIS A 148      49.690  32.460  56.770  1.00  0.00           H  
ATOM   1571  HE1 HIS A 148      52.260  34.250  59.670  1.00  0.00           H  
ATOM   1572  HE2 HIS A 148      52.020  32.700  57.640  1.00  0.00           H  
ATOM   1573  N   ASP A 149      46.350  33.850  55.950  1.00  0.00           N  
ATOM   1574  CA  ASP A 149      46.340  34.040  54.510  1.00  0.00           C  
ATOM   1575  C   ASP A 149      45.440  35.180  53.880  1.00  0.00           C  
ATOM   1576  O   ASP A 149      45.970  35.920  53.050  1.00  0.00           O  
ATOM   1577  CB  ASP A 149      46.060  32.810  53.650  1.00  0.00           C  
ATOM   1578  CG  ASP A 149      47.340  31.900  53.860  1.00  0.00           C  
ATOM   1579  OD1 ASP A 149      48.330  32.040  53.120  1.00  0.00           O  
ATOM   1580  OD2 ASP A 149      47.270  30.900  54.600  1.00  0.00           O1-
ATOM   1581  H   ASP A 149      46.070  32.940  56.250  1.00  0.00           H  
ATOM   1582  N   TYR A 150      44.350  35.550  54.500  1.00  0.00           N  
ATOM   1583  CA  TYR A 150      43.310  36.550  54.040  1.00  0.00           C  
ATOM   1584  C   TYR A 150      42.330  37.170  55.080  1.00  0.00           C  
ATOM   1585  O   TYR A 150      41.500  36.530  55.770  1.00  0.00           O  
ATOM   1586  CB  TYR A 150      42.610  36.120  52.740  1.00  0.00           C  
ATOM   1587  CG  TYR A 150      41.890  34.790  52.710  1.00  0.00           C  
ATOM   1588  CD1 TYR A 150      42.680  33.640  52.500  1.00  0.00           C  
ATOM   1589  CD2 TYR A 150      40.570  34.760  53.060  1.00  0.00           C  
ATOM   1590  CE1 TYR A 150      41.950  32.450  52.630  1.00  0.00           C  
ATOM   1591  CE2 TYR A 150      39.950  33.560  53.280  1.00  0.00           C  
ATOM   1592  CZ  TYR A 150      40.660  32.350  53.060  1.00  0.00           C  
ATOM   1593  OH  TYR A 150      40.040  31.160  53.340  1.00  0.00           O  
ATOM   1594  H   TYR A 150      44.140  35.060  55.350  1.00  0.00           H  
ATOM   1595  HD1 TYR A 150      43.540  33.800  51.840  1.00  0.00           H  
ATOM   1596  HD2 TYR A 150      39.990  35.680  53.120  1.00  0.00           H  
ATOM   1597  HE1 TYR A 150      42.480  31.590  52.200  1.00  0.00           H  
ATOM   1598  HE2 TYR A 150      38.890  33.560  53.510  1.00  0.00           H  
ATOM   1599  HH  TYR A 150      40.590  30.420  52.960  1.00  0.00           H  
ATOM   1600  N   THR A 151      42.330  38.480  55.130  1.00  0.00           N  
ATOM   1601  CA  THR A 151      41.590  39.390  56.080  1.00  0.00           C  
ATOM   1602  C   THR A 151      40.170  39.510  55.540  1.00  0.00           C  
ATOM   1603  O   THR A 151      39.940  39.840  54.380  1.00  0.00           O  
ATOM   1604  CB  THR A 151      42.220  40.820  56.050  1.00  0.00           C  
ATOM   1605  CG2 THR A 151      41.720  41.700  57.230  1.00  0.00           C  
ATOM   1606  OG1 THR A 151      43.680  40.860  56.030  1.00  0.00           O  
ATOM   1607  H   THR A 151      42.730  38.990  54.370  1.00  0.00           H  
ATOM   1608  HG1 THR A 151      43.830  41.360  55.180  1.00  0.00           H  
ATOM   1609  N   LEU A 152      39.250  39.490  56.540  1.00  0.00           N  
ATOM   1610  CA  LEU A 152      37.810  39.830  56.230  1.00  0.00           C  
ATOM   1611  C   LEU A 152      37.310  40.880  57.200  1.00  0.00           C  
ATOM   1612  O   LEU A 152      37.520  40.690  58.420  1.00  0.00           O  
ATOM   1613  CB  LEU A 152      37.050  38.520  56.410  1.00  0.00           C  
ATOM   1614  CG  LEU A 152      35.560  38.590  56.240  1.00  0.00           C  
ATOM   1615  CD1 LEU A 152      35.160  39.260  54.930  1.00  0.00           C  
ATOM   1616  CD2 LEU A 152      34.940  37.200  56.350  1.00  0.00           C  
ATOM   1617  H   LEU A 152      39.470  39.020  57.400  1.00  0.00           H  
ATOM   1618  N   ARG A 153      36.860  42.030  56.670  1.00  0.00           N  
ATOM   1619  CA  ARG A 153      36.270  43.040  57.510  1.00  0.00           C  
ATOM   1620  C   ARG A 153      34.750  43.260  57.340  1.00  0.00           C  
ATOM   1621  O   ARG A 153      34.390  43.830  56.280  1.00  0.00           O  
ATOM   1622  CB  ARG A 153      36.970  44.370  57.440  1.00  0.00           C  
ATOM   1623  CG  ARG A 153      38.400  44.380  57.850  1.00  0.00           C  
ATOM   1624  CD  ARG A 153      39.170  45.750  57.740  1.00  0.00           C  
ATOM   1625  NE  ARG A 153      40.570  45.620  58.190  1.00  0.00           N  
ATOM   1626  CZ  ARG A 153      41.650  45.550  57.390  1.00  0.00           C  
ATOM   1627  NH1 ARG A 153      41.580  45.930  56.120  1.00  0.00           N1+
ATOM   1628  NH2 ARG A 153      42.730  45.030  57.780  1.00  0.00           N  
ATOM   1629  H   ARG A 153      36.870  42.130  55.670  1.00  0.00           H  
ATOM   1630  HE  ARG A 153      40.700  45.350  59.150  1.00  0.00           H  
ATOM   1631 1HH1 ARG A 153      40.720  46.160  55.670  1.00  0.00           H  
ATOM   1632 2HH1 ARG A 153      42.440  45.960  55.610  1.00  0.00           H  
ATOM   1633 1HH2 ARG A 153      42.710  44.520  58.640  1.00  0.00           H  
ATOM   1634 2HH2 ARG A 153      43.510  45.060  57.160  1.00  0.00           H  
ATOM   1635  N   GLU A 154      33.980  43.180  58.440  1.00  0.00           N  
ATOM   1636  CA  GLU A 154      32.500  43.390  58.460  1.00  0.00           C  
ATOM   1637  C   GLU A 154      32.060  44.800  58.490  1.00  0.00           C  
ATOM   1638  O   GLU A 154      31.340  45.300  59.310  1.00  0.00           O  
ATOM   1639  CB  GLU A 154      31.890  42.560  59.520  1.00  0.00           C  
ATOM   1640  CG  GLU A 154      31.260  41.270  58.940  1.00  0.00           C  
ATOM   1641  CD  GLU A 154      30.170  40.700  59.940  1.00  0.00           C  
ATOM   1642  OE1 GLU A 154      29.140  41.310  60.060  1.00  0.00           O  
ATOM   1643  OE2 GLU A 154      30.270  39.560  60.450  1.00  0.00           O1-
ATOM   1644  H   GLU A 154      34.370  43.070  59.350  1.00  0.00           H  
ATOM   1645  N   LEU A 155      32.440  45.590  57.480  1.00  0.00           N  
ATOM   1646  CA  LEU A 155      32.060  47.030  57.480  1.00  0.00           C  
ATOM   1647  C   LEU A 155      30.560  47.160  57.030  1.00  0.00           C  
ATOM   1648  O   LEU A 155      30.060  46.530  56.110  1.00  0.00           O  
ATOM   1649  CB  LEU A 155      32.930  47.650  56.420  1.00  0.00           C  
ATOM   1650  CG  LEU A 155      34.370  47.810  56.920  1.00  0.00           C  
ATOM   1651  CD1 LEU A 155      35.310  48.390  55.860  1.00  0.00           C  
ATOM   1652  CD2 LEU A 155      34.410  48.730  58.150  1.00  0.00           C  
ATOM   1653  H   LEU A 155      33.180  45.260  56.900  1.00  0.00           H  
ATOM   1654  N   LYS A 156      29.830  47.930  57.880  1.00  0.00           N  
ATOM   1655  CA  LYS A 156      28.430  48.340  57.530  1.00  0.00           C  
ATOM   1656  C   LYS A 156      28.360  49.740  57.020  1.00  0.00           C  
ATOM   1657  O   LYS A 156      28.810  50.690  57.660  1.00  0.00           O  
ATOM   1658  CB  LYS A 156      27.380  48.190  58.610  1.00  0.00           C  
ATOM   1659  CG  LYS A 156      27.280  46.720  59.090  1.00  0.00           C  
ATOM   1660  CD  LYS A 156      26.660  46.830  60.470  1.00  0.00           C  
ATOM   1661  CE  LYS A 156      26.010  45.500  60.950  1.00  0.00           C  
ATOM   1662  NZ  LYS A 156      24.900  45.040  60.110  1.00  0.00           N1+
ATOM   1663  H   LYS A 156      30.230  48.350  58.700  1.00  0.00           H  
ATOM   1664  HZ1 LYS A 156      24.430  44.310  60.610  1.00  0.00           H  
ATOM   1665  HZ2 LYS A 156      24.140  45.640  59.870  1.00  0.00           H  
ATOM   1666  HZ3 LYS A 156      25.290  44.630  59.280  1.00  0.00           H  
ATOM   1667  N   LEU A 157      27.510  49.900  55.980  1.00  0.00           N  
ATOM   1668  CA  LEU A 157      27.240  51.220  55.340  1.00  0.00           C  
ATOM   1669  C   LEU A 157      25.860  51.700  55.620  1.00  0.00           C  
ATOM   1670  O   LEU A 157      24.880  50.960  55.300  1.00  0.00           O  
ATOM   1671  CB  LEU A 157      27.360  51.100  53.810  1.00  0.00           C  
ATOM   1672  CG  LEU A 157      28.180  52.140  53.000  1.00  0.00           C  
ATOM   1673  CD1 LEU A 157      27.880  51.850  51.550  1.00  0.00           C  
ATOM   1674  CD2 LEU A 157      27.970  53.530  53.470  1.00  0.00           C  
ATOM   1675  H   LEU A 157      27.150  49.120  55.460  1.00  0.00           H  
ATOM   1676  N   SER A 158      25.710  52.920  56.110  1.00  0.00           N  
ATOM   1677  CA  SER A 158      24.440  53.720  56.180  1.00  0.00           C  
ATOM   1678  C   SER A 158      24.690  55.160  55.780  1.00  0.00           C  
ATOM   1679  O   SER A 158      25.850  55.600  55.850  1.00  0.00           O  
ATOM   1680  CB  SER A 158      23.870  53.570  57.610  1.00  0.00           C  
ATOM   1681  OG  SER A 158      24.850  54.010  58.540  1.00  0.00           O  
ATOM   1682  H   SER A 158      26.570  53.360  56.360  1.00  0.00           H  
ATOM   1683  HG  SER A 158      25.730  53.540  58.530  1.00  0.00           H  
ATOM   1684  N   LYS A 159      23.610  55.950  55.630  1.00  0.00           N  
ATOM   1685  CA  LYS A 159      23.850  57.360  55.340  1.00  0.00           C  
ATOM   1686  C   LYS A 159      23.500  58.400  56.460  1.00  0.00           C  
ATOM   1687  O   LYS A 159      22.360  58.380  56.980  1.00  0.00           O  
ATOM   1688  CB  LYS A 159      23.110  57.750  54.100  1.00  0.00           C  
ATOM   1689  CG  LYS A 159      23.640  57.210  52.810  1.00  0.00           C  
ATOM   1690  CD  LYS A 159      22.790  57.650  51.590  1.00  0.00           C  
ATOM   1691  CE  LYS A 159      23.390  57.150  50.310  1.00  0.00           C  
ATOM   1692  NZ  LYS A 159      22.450  57.320  49.190  1.00  0.00           N1+
ATOM   1693  H   LYS A 159      22.690  55.580  55.510  1.00  0.00           H  
ATOM   1694  HZ1 LYS A 159      22.770  56.840  48.370  1.00  0.00           H  
ATOM   1695  HZ2 LYS A 159      21.560  56.980  49.500  1.00  0.00           H  
ATOM   1696  HZ3 LYS A 159      22.390  58.280  48.900  1.00  0.00           H  
ATOM   1697  N   VAL A 160      24.390  59.410  56.500  1.00  0.00           N  
ATOM   1698  CA  VAL A 160      24.230  60.620  57.350  1.00  0.00           C  
ATOM   1699  C   VAL A 160      22.950  61.380  57.040  1.00  0.00           C  
ATOM   1700  O   VAL A 160      22.690  61.480  55.810  1.00  0.00           O  
ATOM   1701  CB  VAL A 160      25.440  61.510  57.420  1.00  0.00           C  
ATOM   1702  CG1 VAL A 160      25.390  62.490  58.550  1.00  0.00           C  
ATOM   1703  CG2 VAL A 160      26.820  60.840  57.460  1.00  0.00           C  
ATOM   1704  H   VAL A 160      25.160  59.440  55.860  1.00  0.00           H  
ATOM   1705  N   GLY A 161      22.080  61.400  57.980  1.00  0.00           N  
ATOM   1706  CA  GLY A 161      20.750  62.010  57.810  1.00  0.00           C  
ATOM   1707  C   GLY A 161      19.740  61.350  56.880  1.00  0.00           C  
ATOM   1708  O   GLY A 161      18.980  62.070  56.270  1.00  0.00           O  
ATOM   1709  H   GLY A 161      22.290  61.020  58.890  1.00  0.00           H  
ATOM   1710  N   GLN A 162      19.890  60.020  56.720  1.00  0.00           N  
ATOM   1711  CA  GLN A 162      18.900  59.180  56.070  1.00  0.00           C  
ATOM   1712  C   GLN A 162      18.890  57.800  56.760  1.00  0.00           C  
ATOM   1713  O   GLN A 162      19.900  57.050  56.720  1.00  0.00           O  
ATOM   1714  CB  GLN A 162      19.230  59.060  54.610  1.00  0.00           C  
ATOM   1715  CG  GLN A 162      18.070  58.480  53.780  1.00  0.00           C  
ATOM   1716  CD  GLN A 162      18.290  58.500  52.260  1.00  0.00           C  
ATOM   1717  NE2 GLN A 162      17.240  58.230  51.580  1.00  0.00           N  
ATOM   1718  OE1 GLN A 162      19.390  58.540  51.710  1.00  0.00           O  
ATOM   1719  H   GLN A 162      20.760  59.570  56.950  1.00  0.00           H  
ATOM   1720 1HE2 GLN A 162      16.360  57.980  52.000  1.00  0.00           H  
ATOM   1721 2HE2 GLN A 162      17.320  58.270  50.590  1.00  0.00           H  
ATOM   1722  N   GLY A 163      17.870  57.610  57.540  1.00  0.00           N  
ATOM   1723  CA  GLY A 163      17.630  56.400  58.330  1.00  0.00           C  
ATOM   1724  C   GLY A 163      17.430  55.170  57.530  1.00  0.00           C  
ATOM   1725  O   GLY A 163      17.640  55.190  56.330  1.00  0.00           O  
ATOM   1726  H   GLY A 163      17.290  58.380  57.810  1.00  0.00           H  
ATOM   1727  N   ASN A 164      17.560  54.130  58.300  1.00  0.00           N  
ATOM   1728  CA  ASN A 164      17.280  52.700  57.900  1.00  0.00           C  
ATOM   1729  C   ASN A 164      18.250  52.020  56.930  1.00  0.00           C  
ATOM   1730  O   ASN A 164      18.540  50.820  57.210  1.00  0.00           O  
ATOM   1731  CB  ASN A 164      15.850  52.520  57.360  1.00  0.00           C  
ATOM   1732  CG  ASN A 164      14.930  52.700  58.610  1.00  0.00           C  
ATOM   1733  ND2 ASN A 164      14.370  51.620  59.200  1.00  0.00           N  
ATOM   1734  OD1 ASN A 164      14.910  53.770  59.120  1.00  0.00           O  
ATOM   1735  H   ASN A 164      17.720  54.300  59.270  1.00  0.00           H  
ATOM   1736 1HD2 ASN A 164      14.490  50.690  58.840  1.00  0.00           H  
ATOM   1737 2HD2 ASN A 164      14.190  51.490  60.180  1.00  0.00           H  
ATOM   1738  N   THR A 165      19.060  52.810  56.190  1.00  0.00           N  
ATOM   1739  CA  THR A 165      19.920  52.340  55.070  1.00  0.00           C  
ATOM   1740  C   THR A 165      21.110  51.370  55.420  1.00  0.00           C  
ATOM   1741  O   THR A 165      21.750  50.720  54.580  1.00  0.00           O  
ATOM   1742  CB  THR A 165      20.500  53.480  54.200  1.00  0.00           C  
ATOM   1743  CG2 THR A 165      19.440  54.100  53.330  1.00  0.00           C  
ATOM   1744  OG1 THR A 165      21.220  54.410  55.040  1.00  0.00           O  
ATOM   1745  H   THR A 165      19.040  53.810  56.250  1.00  0.00           H  
ATOM   1746  HG1 THR A 165      20.660  55.240  55.130  1.00  0.00           H  
ATOM   1747  N   GLU A 166      21.270  51.130  56.780  1.00  0.00           N  
ATOM   1748  CA  GLU A 166      22.310  50.240  57.360  1.00  0.00           C  
ATOM   1749  C   GLU A 166      22.270  48.870  56.760  1.00  0.00           C  
ATOM   1750  O   GLU A 166      21.380  47.980  57.000  1.00  0.00           O  
ATOM   1751  CB  GLU A 166      22.230  50.170  58.840  1.00  0.00           C  
ATOM   1752  CG  GLU A 166      23.430  49.360  59.360  1.00  0.00           C  
ATOM   1753  CD  GLU A 166      24.130  49.990  60.570  1.00  0.00           C  
ATOM   1754  OE1 GLU A 166      23.870  49.400  61.610  1.00  0.00           O  
ATOM   1755  OE2 GLU A 166      24.700  51.090  60.490  1.00  0.00           O1-
ATOM   1756  H   GLU A 166      20.490  51.170  57.400  1.00  0.00           H  
ATOM   1757  N   ARG A 167      23.340  48.560  56.030  1.00  0.00           N  
ATOM   1758  CA  ARG A 167      23.620  47.180  55.580  1.00  0.00           C  
ATOM   1759  C   ARG A 167      25.080  46.820  55.440  1.00  0.00           C  
ATOM   1760  O   ARG A 167      25.950  47.660  55.090  1.00  0.00           O  
ATOM   1761  CB  ARG A 167      22.900  46.870  54.250  1.00  0.00           C  
ATOM   1762  CG  ARG A 167      23.610  47.280  52.940  1.00  0.00           C  
ATOM   1763  CD  ARG A 167      23.770  48.810  52.710  1.00  0.00           C  
ATOM   1764  NE  ARG A 167      23.410  49.160  51.390  1.00  0.00           N  
ATOM   1765  CZ  ARG A 167      22.270  49.770  50.920  1.00  0.00           C  
ATOM   1766  NH1 ARG A 167      21.300  50.180  51.670  1.00  0.00           N1+
ATOM   1767  NH2 ARG A 167      22.200  50.240  49.650  1.00  0.00           N  
ATOM   1768  H   ARG A 167      24.020  49.250  55.770  1.00  0.00           H  
ATOM   1769  HE  ARG A 167      24.140  49.020  50.720  1.00  0.00           H  
ATOM   1770 1HH1 ARG A 167      21.270  50.020  52.650  1.00  0.00           H  
ATOM   1771 2HH1 ARG A 167      20.530  50.680  51.270  1.00  0.00           H  
ATOM   1772 1HH2 ARG A 167      22.940  50.160  48.980  1.00  0.00           H  
ATOM   1773 2HH2 ARG A 167      21.440  50.670  49.160  1.00  0.00           H  
ATOM   1774  N   THR A 168      25.370  45.540  55.650  1.00  0.00           N  
ATOM   1775  CA  THR A 168      26.760  44.920  55.710  1.00  0.00           C  
ATOM   1776  C   THR A 168      27.450  44.880  54.320  1.00  0.00           C  
ATOM   1777  O   THR A 168      26.930  44.280  53.370  1.00  0.00           O  
ATOM   1778  CB  THR A 168      26.620  43.490  56.190  1.00  0.00           C  
ATOM   1779  CG2 THR A 168      27.910  42.940  56.790  1.00  0.00           C  
ATOM   1780  OG1 THR A 168      25.760  43.540  57.320  1.00  0.00           O  
ATOM   1781  H   THR A 168      24.660  44.890  55.900  1.00  0.00           H  
ATOM   1782  HG1 THR A 168      25.800  42.630  57.720  1.00  0.00           H  
ATOM   1783  N   VAL A 169      28.530  45.640  54.180  1.00  0.00           N  
ATOM   1784  CA  VAL A 169      29.410  45.640  53.020  1.00  0.00           C  
ATOM   1785  C   VAL A 169      30.790  45.070  53.390  1.00  0.00           C  
ATOM   1786  O   VAL A 169      31.670  45.720  54.020  1.00  0.00           O  
ATOM   1787  CB  VAL A 169      29.430  47.080  52.430  1.00  0.00           C  
ATOM   1788  CG1 VAL A 169      29.910  48.070  53.450  1.00  0.00           C  
ATOM   1789  CG2 VAL A 169      30.130  47.080  51.070  1.00  0.00           C  
ATOM   1790  H   VAL A 169      28.900  46.100  54.990  1.00  0.00           H  
ATOM   1791  N   TRP A 170      30.990  43.900  52.810  1.00  0.00           N  
ATOM   1792  CA  TRP A 170      32.190  43.090  53.120  1.00  0.00           C  
ATOM   1793  C   TRP A 170      33.520  43.740  52.520  1.00  0.00           C  
ATOM   1794  O   TRP A 170      33.610  44.000  51.300  1.00  0.00           O  
ATOM   1795  CB  TRP A 170      31.930  41.640  52.570  1.00  0.00           C  
ATOM   1796  CG  TRP A 170      30.630  40.920  53.060  1.00  0.00           C  
ATOM   1797  CD1 TRP A 170      29.400  41.220  52.590  1.00  0.00           C  
ATOM   1798  CD2 TRP A 170      30.480  40.040  54.060  1.00  0.00           C  
ATOM   1799  CE2 TRP A 170      29.130  39.860  54.110  1.00  0.00           C  
ATOM   1800  CE3 TRP A 170      31.420  39.430  54.900  1.00  0.00           C  
ATOM   1801  NE1 TRP A 170      28.470  40.550  53.230  1.00  0.00           N  
ATOM   1802  CZ2 TRP A 170      28.700  38.810  54.900  1.00  0.00           C  
ATOM   1803  CZ3 TRP A 170      30.890  38.360  55.700  1.00  0.00           C  
ATOM   1804  CH2 TRP A 170      29.550  38.070  55.710  1.00  0.00           C  
ATOM   1805  H   TRP A 170      30.730  43.780  51.850  1.00  0.00           H  
ATOM   1806  HD1 TRP A 170      29.300  41.980  51.810  1.00  0.00           H  
ATOM   1807  HE1 TRP A 170      27.490  40.520  53.040  1.00  0.00           H  
ATOM   1808  HE3 TRP A 170      32.310  39.970  55.200  1.00  0.00           H  
ATOM   1809  HZ2 TRP A 170      27.620  38.670  54.890  1.00  0.00           H  
ATOM   1810  HZ3 TRP A 170      31.490  37.900  56.490  1.00  0.00           H  
ATOM   1811  HH2 TRP A 170      29.170  37.440  56.510  1.00  0.00           H  
ATOM   1812  N   GLN A 171      34.570  43.710  53.320  1.00  0.00           N  
ATOM   1813  CA  GLN A 171      35.930  43.950  52.900  1.00  0.00           C  
ATOM   1814  C   GLN A 171      36.700  42.630  53.010  1.00  0.00           C  
ATOM   1815  O   GLN A 171      36.780  42.120  54.070  1.00  0.00           O  
ATOM   1816  CB  GLN A 171      36.570  45.060  53.740  1.00  0.00           C  
ATOM   1817  CG  GLN A 171      37.840  45.640  53.090  1.00  0.00           C  
ATOM   1818  CD  GLN A 171      38.470  46.670  54.020  1.00  0.00           C  
ATOM   1819  NE2 GLN A 171      38.080  47.870  54.080  1.00  0.00           N  
ATOM   1820  OE1 GLN A 171      39.560  46.500  54.520  1.00  0.00           O  
ATOM   1821  H   GLN A 171      34.410  43.660  54.310  1.00  0.00           H  
ATOM   1822 1HE2 GLN A 171      37.290  48.310  53.640  1.00  0.00           H  
ATOM   1823 2HE2 GLN A 171      38.610  48.360  54.770  1.00  0.00           H  
ATOM   1824  N   TYR A 172      36.990  42.100  51.830  1.00  0.00           N  
ATOM   1825  CA  TYR A 172      38.070  41.120  51.670  1.00  0.00           C  
ATOM   1826  C   TYR A 172      39.440  41.670  51.330  1.00  0.00           C  
ATOM   1827  O   TYR A 172      39.590  42.700  50.680  1.00  0.00           O  
ATOM   1828  CB  TYR A 172      37.610  39.970  50.780  1.00  0.00           C  
ATOM   1829  CG  TYR A 172      36.750  38.920  51.460  1.00  0.00           C  
ATOM   1830  CD1 TYR A 172      37.370  37.790  51.960  1.00  0.00           C  
ATOM   1831  CD2 TYR A 172      35.400  38.940  51.110  1.00  0.00           C  
ATOM   1832  CE1 TYR A 172      36.590  36.720  52.290  1.00  0.00           C  
ATOM   1833  CE2 TYR A 172      34.630  37.820  51.490  1.00  0.00           C  
ATOM   1834  CZ  TYR A 172      35.240  36.750  52.030  1.00  0.00           C  
ATOM   1835  OH  TYR A 172      34.470  35.630  52.050  1.00  0.00           O  
ATOM   1836  H   TYR A 172      36.510  42.380  51.000  1.00  0.00           H  
ATOM   1837  HD1 TYR A 172      38.410  37.850  52.280  1.00  0.00           H  
ATOM   1838  HD2 TYR A 172      34.970  39.730  50.510  1.00  0.00           H  
ATOM   1839  HE1 TYR A 172      36.900  35.930  52.980  1.00  0.00           H  
ATOM   1840  HE2 TYR A 172      33.640  37.760  51.030  1.00  0.00           H  
ATOM   1841  HH  TYR A 172      34.950  34.820  52.400  1.00  0.00           H  
ATOM   1842  N   HIS A 173      40.480  41.070  51.840  1.00  0.00           N  
ATOM   1843  CA  HIS A 173      41.930  41.480  51.670  1.00  0.00           C  
ATOM   1844  C   HIS A 173      42.890  40.300  51.680  1.00  0.00           C  
ATOM   1845  O   HIS A 173      43.070  39.450  52.540  1.00  0.00           O  
ATOM   1846  CB  HIS A 173      42.330  42.580  52.660  1.00  0.00           C  
ATOM   1847  CG  HIS A 173      43.860  42.840  52.800  1.00  0.00           C  
ATOM   1848  CD2 HIS A 173      44.640  43.450  51.910  1.00  0.00           C  
ATOM   1849  ND1 HIS A 173      44.680  42.520  53.860  1.00  0.00           N  
ATOM   1850  CE1 HIS A 173      45.880  42.980  53.540  1.00  0.00           C  
ATOM   1851  NE2 HIS A 173      45.880  43.560  52.410  1.00  0.00           N  
ATOM   1852  H   HIS A 173      40.340  40.480  52.630  1.00  0.00           H  
ATOM   1853  HD2 HIS A 173      44.260  43.580  50.900  1.00  0.00           H  
ATOM   1854  HE1 HIS A 173      46.790  42.840  54.120  1.00  0.00           H  
ATOM   1855  HE2 HIS A 173      46.550  44.180  52.000  1.00  0.00           H  
ATOM   1856  N   PHE A 174      43.740  40.340  50.700  1.00  0.00           N  
ATOM   1857  CA  PHE A 174      44.940  39.480  50.670  1.00  0.00           C  
ATOM   1858  C   PHE A 174      46.110  39.760  51.730  1.00  0.00           C  
ATOM   1859  O   PHE A 174      47.200  40.200  51.340  1.00  0.00           O  
ATOM   1860  CB  PHE A 174      45.480  39.300  49.200  1.00  0.00           C  
ATOM   1861  CG  PHE A 174      45.990  37.940  48.830  1.00  0.00           C  
ATOM   1862  CD1 PHE A 174      45.140  36.800  48.780  1.00  0.00           C  
ATOM   1863  CD2 PHE A 174      47.350  37.680  48.610  1.00  0.00           C  
ATOM   1864  CE1 PHE A 174      45.660  35.520  48.500  1.00  0.00           C  
ATOM   1865  CE2 PHE A 174      47.880  36.410  48.320  1.00  0.00           C  
ATOM   1866  CZ  PHE A 174      46.990  35.330  48.340  1.00  0.00           C  
ATOM   1867  H   PHE A 174      43.510  40.840  49.870  1.00  0.00           H  
ATOM   1868  HD1 PHE A 174      44.090  37.040  48.920  1.00  0.00           H  
ATOM   1869  HD2 PHE A 174      48.090  38.450  48.860  1.00  0.00           H  
ATOM   1870  HE1 PHE A 174      45.050  34.640  48.640  1.00  0.00           H  
ATOM   1871  HE2 PHE A 174      48.940  36.240  48.130  1.00  0.00           H  
ATOM   1872  HZ  PHE A 174      47.380  34.310  48.290  1.00  0.00           H  
ATOM   1873  N   ARG A 175      45.960  39.140  52.840  1.00  0.00           N  
ATOM   1874  CA  ARG A 175      46.940  39.180  53.900  1.00  0.00           C  
ATOM   1875  C   ARG A 175      48.320  38.510  53.560  1.00  0.00           C  
ATOM   1876  O   ARG A 175      49.380  38.990  53.980  1.00  0.00           O  
ATOM   1877  CB  ARG A 175      46.320  38.780  55.250  1.00  0.00           C  
ATOM   1878  CG  ARG A 175      47.050  39.050  56.560  1.00  0.00           C  
ATOM   1879  CD  ARG A 175      46.000  39.220  57.700  1.00  0.00           C  
ATOM   1880  NE  ARG A 175      46.410  40.000  58.870  1.00  0.00           N  
ATOM   1881  CZ  ARG A 175      45.930  41.290  59.090  1.00  0.00           C  
ATOM   1882  NH1 ARG A 175      45.120  41.920  58.230  1.00  0.00           N1+
ATOM   1883  NH2 ARG A 175      46.200  41.910  60.270  1.00  0.00           N  
ATOM   1884  H   ARG A 175      45.010  38.840  52.970  1.00  0.00           H  
ATOM   1885  HE  ARG A 175      47.090  39.570  59.470  1.00  0.00           H  
ATOM   1886 1HH1 ARG A 175      44.800  41.450  57.410  1.00  0.00           H  
ATOM   1887 2HH1 ARG A 175      44.740  42.810  58.490  1.00  0.00           H  
ATOM   1888 1HH2 ARG A 175      46.820  41.560  60.980  1.00  0.00           H  
ATOM   1889 2HH2 ARG A 175      45.610  42.650  60.600  1.00  0.00           H  
ATOM   1890  N   THR A 176      48.300  37.450  52.800  1.00  0.00           N  
ATOM   1891  CA  THR A 176      49.600  36.700  52.590  1.00  0.00           C  
ATOM   1892  C   THR A 176      50.650  37.230  51.650  1.00  0.00           C  
ATOM   1893  O   THR A 176      51.870  36.990  51.910  1.00  0.00           O  
ATOM   1894  CB  THR A 176      49.380  35.200  52.410  1.00  0.00           C  
ATOM   1895  CG2 THR A 176      48.710  34.790  51.120  1.00  0.00           C  
ATOM   1896  OG1 THR A 176      50.610  34.420  52.720  1.00  0.00           O  
ATOM   1897  H   THR A 176      47.470  36.950  52.590  1.00  0.00           H  
ATOM   1898  HG1 THR A 176      50.550  33.920  53.590  1.00  0.00           H  
ATOM   1899  N   TRP A 177      50.280  37.990  50.650  1.00  0.00           N  
ATOM   1900  CA  TRP A 177      51.160  38.390  49.530  1.00  0.00           C  
ATOM   1901  C   TRP A 177      52.550  39.030  49.870  1.00  0.00           C  
ATOM   1902  O   TRP A 177      52.530  40.100  50.450  1.00  0.00           O  
ATOM   1903  CB  TRP A 177      50.540  39.240  48.370  1.00  0.00           C  
ATOM   1904  CG  TRP A 177      51.360  39.240  47.090  1.00  0.00           C  
ATOM   1905  CD1 TRP A 177      52.330  40.110  46.810  1.00  0.00           C  
ATOM   1906  CD2 TRP A 177      50.940  38.630  45.920  1.00  0.00           C  
ATOM   1907  CE2 TRP A 177      51.740  39.190  44.870  1.00  0.00           C  
ATOM   1908  CE3 TRP A 177      49.830  37.810  45.660  1.00  0.00           C  
ATOM   1909  NE1 TRP A 177      52.510  40.110  45.440  1.00  0.00           N  
ATOM   1910  CZ2 TRP A 177      51.360  38.900  43.540  1.00  0.00           C  
ATOM   1911  CZ3 TRP A 177      49.510  37.460  44.350  1.00  0.00           C  
ATOM   1912  CH2 TRP A 177      50.280  38.070  43.320  1.00  0.00           C  
ATOM   1913  H   TRP A 177      49.440  38.530  50.720  1.00  0.00           H  
ATOM   1914  HD1 TRP A 177      52.910  40.680  47.530  1.00  0.00           H  
ATOM   1915  HE1 TRP A 177      53.190  40.680  44.970  1.00  0.00           H  
ATOM   1916  HE3 TRP A 177      49.070  37.680  46.430  1.00  0.00           H  
ATOM   1917  HZ2 TRP A 177      52.080  39.170  42.760  1.00  0.00           H  
ATOM   1918  HZ3 TRP A 177      48.750  36.710  44.160  1.00  0.00           H  
ATOM   1919  HH2 TRP A 177      49.730  38.170  42.390  1.00  0.00           H  
ATOM   1920  N   PRO A 178      53.660  38.400  49.420  1.00  0.00           N  
ATOM   1921  CA  PRO A 178      55.060  38.790  49.800  1.00  0.00           C  
ATOM   1922  C   PRO A 178      55.240  40.310  49.670  1.00  0.00           C  
ATOM   1923  O   PRO A 178      55.010  40.840  48.570  1.00  0.00           O  
ATOM   1924  CB  PRO A 178      56.020  37.990  48.900  1.00  0.00           C  
ATOM   1925  CG  PRO A 178      55.160  36.710  48.640  1.00  0.00           C  
ATOM   1926  CD  PRO A 178      53.650  37.060  48.820  1.00  0.00           C  
ATOM   1927  N   ASP A 179      56.100  40.850  50.520  1.00  0.00           N  
ATOM   1928  CA  ASP A 179      56.460  42.270  50.530  1.00  0.00           C  
ATOM   1929  C   ASP A 179      57.410  42.610  49.320  1.00  0.00           C  
ATOM   1930  O   ASP A 179      57.800  43.760  49.140  1.00  0.00           O  
ATOM   1931  CB  ASP A 179      57.060  42.770  51.860  1.00  0.00           C  
ATOM   1932  CG  ASP A 179      56.100  42.630  53.040  1.00  0.00           C  
ATOM   1933  OD1 ASP A 179      56.550  42.110  54.100  1.00  0.00           O  
ATOM   1934  OD2 ASP A 179      55.080  43.370  52.990  1.00  0.00           O1-
ATOM   1935  H   ASP A 179      56.310  40.370  51.370  1.00  0.00           H  
ATOM   1936  N   HIS A 180      57.960  41.600  48.700  1.00  0.00           N  
ATOM   1937  CA  HIS A 180      58.670  41.590  47.410  1.00  0.00           C  
ATOM   1938  C   HIS A 180      58.570  40.290  46.550  1.00  0.00           C  
ATOM   1939  O   HIS A 180      58.580  39.190  47.110  1.00  0.00           O  
ATOM   1940  CB  HIS A 180      60.120  41.900  47.700  1.00  0.00           C  
ATOM   1941  CG  HIS A 180      60.720  42.690  46.580  1.00  0.00           C  
ATOM   1942  CD2 HIS A 180      60.660  43.970  46.300  1.00  0.00           C  
ATOM   1943  ND1 HIS A 180      61.350  42.060  45.580  1.00  0.00           N  
ATOM   1944  CE1 HIS A 180      61.580  42.990  44.630  1.00  0.00           C  
ATOM   1945  NE2 HIS A 180      61.170  44.170  45.090  1.00  0.00           N  
ATOM   1946  H   HIS A 180      58.110  40.800  49.280  1.00  0.00           H  
ATOM   1947  HD2 HIS A 180      60.400  44.750  47.010  1.00  0.00           H  
ATOM   1948  HE1 HIS A 180      61.810  42.810  43.580  1.00  0.00           H  
ATOM   1949  HE2 HIS A 180      61.540  45.040  44.760  1.00  0.00           H  
ATOM   1950  N   GLY A 181      58.270  40.430  45.260  1.00  0.00           N  
ATOM   1951  CA  GLY A 181      58.020  39.240  44.380  1.00  0.00           C  
ATOM   1952  C   GLY A 181      56.550  38.680  44.220  1.00  0.00           C  
ATOM   1953  O   GLY A 181      55.640  39.480  44.410  1.00  0.00           O  
ATOM   1954  H   GLY A 181      57.980  41.270  44.790  1.00  0.00           H  
ATOM   1955  N   VAL A 182      56.580  37.480  43.730  1.00  0.00           N  
ATOM   1956  CA  VAL A 182      55.360  36.710  43.330  1.00  0.00           C  
ATOM   1957  C   VAL A 182      55.610  35.340  44.090  1.00  0.00           C  
ATOM   1958  O   VAL A 182      56.740  34.850  44.050  1.00  0.00           O  
ATOM   1959  CB  VAL A 182      55.280  36.440  41.780  1.00  0.00           C  
ATOM   1960  CG1 VAL A 182      54.080  35.500  41.340  1.00  0.00           C  
ATOM   1961  CG2 VAL A 182      55.450  37.680  40.860  1.00  0.00           C  
ATOM   1962  H   VAL A 182      57.470  37.040  43.580  1.00  0.00           H  
ATOM   1963  N   PRO A 183      54.530  34.960  44.790  1.00  0.00           N  
ATOM   1964  CA  PRO A 183      54.550  33.830  45.760  1.00  0.00           C  
ATOM   1965  C   PRO A 183      54.560  32.450  45.190  1.00  0.00           C  
ATOM   1966  O   PRO A 183      54.000  32.070  44.150  1.00  0.00           O  
ATOM   1967  CB  PRO A 183      53.190  33.970  46.600  1.00  0.00           C  
ATOM   1968  CG  PRO A 183      52.310  34.570  45.570  1.00  0.00           C  
ATOM   1969  CD  PRO A 183      53.170  35.650  44.860  1.00  0.00           C  
ATOM   1970  N   SER A 184      55.410  31.680  45.860  1.00  0.00           N  
ATOM   1971  CA  SER A 184      55.830  30.320  45.390  1.00  0.00           C  
ATOM   1972  C   SER A 184      54.730  29.300  45.240  1.00  0.00           C  
ATOM   1973  O   SER A 184      54.840  28.510  44.260  1.00  0.00           O  
ATOM   1974  CB  SER A 184      56.900  29.610  46.170  1.00  0.00           C  
ATOM   1975  OG  SER A 184      58.000  30.460  46.310  1.00  0.00           O  
ATOM   1976  H   SER A 184      55.820  32.050  46.690  1.00  0.00           H  
ATOM   1977  HG  SER A 184      58.350  30.420  47.250  1.00  0.00           H  
ATOM   1978  N   ASP A 185      53.660  29.310  46.050  1.00  0.00           N  
ATOM   1979  CA  ASP A 185      52.540  28.360  46.040  1.00  0.00           C  
ATOM   1980  C   ASP A 185      51.200  29.130  45.950  1.00  0.00           C  
ATOM   1981  O   ASP A 185      50.860  29.880  46.880  1.00  0.00           O  
ATOM   1982  CB  ASP A 185      52.590  27.460  47.270  1.00  0.00           C  
ATOM   1983  CG  ASP A 185      51.520  26.390  47.340  1.00  0.00           C  
ATOM   1984  OD1 ASP A 185      51.820  25.250  46.960  1.00  0.00           O  
ATOM   1985  OD2 ASP A 185      50.300  26.770  47.330  1.00  0.00           O1-
ATOM   1986  H   ASP A 185      53.580  30.060  46.710  1.00  0.00           H  
ATOM   1987  N   PRO A 186      50.480  28.830  44.880  1.00  0.00           N  
ATOM   1988  CA  PRO A 186      49.220  29.530  44.650  1.00  0.00           C  
ATOM   1989  C   PRO A 186      47.910  29.110  45.370  1.00  0.00           C  
ATOM   1990  O   PRO A 186      46.860  29.780  45.320  1.00  0.00           O  
ATOM   1991  CB  PRO A 186      49.080  29.400  43.120  1.00  0.00           C  
ATOM   1992  CG  PRO A 186      50.420  29.090  42.510  1.00  0.00           C  
ATOM   1993  CD  PRO A 186      50.980  28.180  43.640  1.00  0.00           C  
ATOM   1994  N   GLY A 187      48.090  28.210  46.410  1.00  0.00           N  
ATOM   1995  CA  GLY A 187      46.950  27.600  47.100  1.00  0.00           C  
ATOM   1996  C   GLY A 187      46.050  28.700  47.800  1.00  0.00           C  
ATOM   1997  O   GLY A 187      44.880  28.710  47.450  1.00  0.00           O  
ATOM   1998  H   GLY A 187      48.970  27.780  46.590  1.00  0.00           H  
ATOM   1999  N   GLY A 188      46.710  29.680  48.420  1.00  0.00           N  
ATOM   2000  CA  GLY A 188      46.100  30.790  49.090  1.00  0.00           C  
ATOM   2001  C   GLY A 188      45.200  31.720  48.160  1.00  0.00           C  
ATOM   2002  O   GLY A 188      44.110  32.160  48.580  1.00  0.00           O  
ATOM   2003  H   GLY A 188      47.710  29.630  48.370  1.00  0.00           H  
ATOM   2004  N   VAL A 189      45.700  31.940  46.950  1.00  0.00           N  
ATOM   2005  CA  VAL A 189      45.050  32.870  45.940  1.00  0.00           C  
ATOM   2006  C   VAL A 189      43.830  32.070  45.480  1.00  0.00           C  
ATOM   2007  O   VAL A 189      42.740  32.680  45.550  1.00  0.00           O  
ATOM   2008  CB  VAL A 189      46.100  33.010  44.790  1.00  0.00           C  
ATOM   2009  CG1 VAL A 189      45.560  33.970  43.660  1.00  0.00           C  
ATOM   2010  CG2 VAL A 189      47.360  33.750  45.330  1.00  0.00           C  
ATOM   2011  H   VAL A 189      46.430  31.340  46.620  1.00  0.00           H  
ATOM   2012  N   LEU A 190      43.960  30.740  45.310  1.00  0.00           N  
ATOM   2013  CA  LEU A 190      42.760  29.990  45.030  1.00  0.00           C  
ATOM   2014  C   LEU A 190      41.760  29.840  46.200  1.00  0.00           C  
ATOM   2015  O   LEU A 190      40.540  30.000  46.020  1.00  0.00           O  
ATOM   2016  CB  LEU A 190      43.150  28.550  44.630  1.00  0.00           C  
ATOM   2017  CG  LEU A 190      43.970  28.530  43.340  1.00  0.00           C  
ATOM   2018  CD1 LEU A 190      44.600  27.200  43.280  1.00  0.00           C  
ATOM   2019  CD2 LEU A 190      43.110  28.790  42.090  1.00  0.00           C  
ATOM   2020  H   LEU A 190      44.770  30.180  45.520  1.00  0.00           H  
ATOM   2021  N   ASP A 191      42.230  29.850  47.420  1.00  0.00           N  
ATOM   2022  CA  ASP A 191      41.410  29.790  48.680  1.00  0.00           C  
ATOM   2023  C   ASP A 191      40.640  31.060  48.890  1.00  0.00           C  
ATOM   2024  O   ASP A 191      39.460  30.980  49.170  1.00  0.00           O  
ATOM   2025  CB  ASP A 191      42.230  29.470  49.970  1.00  0.00           C  
ATOM   2026  CG  ASP A 191      41.420  28.700  51.060  1.00  0.00           C  
ATOM   2027  OD1 ASP A 191      40.840  27.680  50.700  1.00  0.00           O  
ATOM   2028  OD2 ASP A 191      41.480  29.140  52.250  1.00  0.00           O1-
ATOM   2029  H   ASP A 191      43.120  29.420  47.560  1.00  0.00           H  
ATOM   2030  N   PHE A 192      41.240  32.210  48.600  1.00  0.00           N  
ATOM   2031  CA  PHE A 192      40.420  33.430  48.620  1.00  0.00           C  
ATOM   2032  C   PHE A 192      39.400  33.810  47.530  1.00  0.00           C  
ATOM   2033  O   PHE A 192      38.280  34.080  47.810  1.00  0.00           O  
ATOM   2034  CB  PHE A 192      41.490  34.560  48.720  1.00  0.00           C  
ATOM   2035  CG  PHE A 192      41.130  36.040  48.410  1.00  0.00           C  
ATOM   2036  CD1 PHE A 192      40.720  36.790  49.470  1.00  0.00           C  
ATOM   2037  CD2 PHE A 192      41.660  36.640  47.280  1.00  0.00           C  
ATOM   2038  CE1 PHE A 192      40.880  38.170  49.510  1.00  0.00           C  
ATOM   2039  CE2 PHE A 192      41.860  37.960  47.340  1.00  0.00           C  
ATOM   2040  CZ  PHE A 192      41.470  38.790  48.400  1.00  0.00           C  
ATOM   2041  H   PHE A 192      42.180  32.280  48.920  1.00  0.00           H  
ATOM   2042  HD1 PHE A 192      40.390  36.260  50.360  1.00  0.00           H  
ATOM   2043  HD2 PHE A 192      41.790  36.020  46.390  1.00  0.00           H  
ATOM   2044  HE1 PHE A 192      40.610  38.810  50.350  1.00  0.00           H  
ATOM   2045  HE2 PHE A 192      42.200  38.410  46.410  1.00  0.00           H  
ATOM   2046  HZ  PHE A 192      41.750  39.840  48.320  1.00  0.00           H  
ATOM   2047  N   LEU A 193      39.780  33.260  46.360  1.00  0.00           N  
ATOM   2048  CA  LEU A 193      38.750  33.190  45.220  1.00  0.00           C  
ATOM   2049  C   LEU A 193      37.510  32.310  45.510  1.00  0.00           C  
ATOM   2050  O   LEU A 193      36.350  32.760  45.380  1.00  0.00           O  
ATOM   2051  CB  LEU A 193      39.410  32.770  43.930  1.00  0.00           C  
ATOM   2052  CG  LEU A 193      40.490  33.810  43.400  1.00  0.00           C  
ATOM   2053  CD1 LEU A 193      41.140  33.240  42.140  1.00  0.00           C  
ATOM   2054  CD2 LEU A 193      39.850  35.160  43.130  1.00  0.00           C  
ATOM   2055  H   LEU A 193      40.670  32.820  46.260  1.00  0.00           H  
ATOM   2056  N   GLU A 194      37.710  31.160  46.110  1.00  0.00           N  
ATOM   2057  CA  GLU A 194      36.640  30.310  46.720  1.00  0.00           C  
ATOM   2058  C   GLU A 194      35.690  30.960  47.710  1.00  0.00           C  
ATOM   2059  O   GLU A 194      34.480  30.980  47.420  1.00  0.00           O  
ATOM   2060  CB  GLU A 194      37.230  28.970  47.270  1.00  0.00           C  
ATOM   2061  CG  GLU A 194      37.270  28.000  46.050  1.00  0.00           C  
ATOM   2062  CD  GLU A 194      37.910  26.610  46.410  1.00  0.00           C  
ATOM   2063  OE1 GLU A 194      38.160  25.950  45.370  1.00  0.00           O  
ATOM   2064  OE2 GLU A 194      37.960  26.210  47.570  1.00  0.00           O1-
ATOM   2065  H   GLU A 194      38.570  30.660  46.160  1.00  0.00           H  
ATOM   2066  N   GLU A 195      36.280  31.820  48.600  1.00  0.00           N  
ATOM   2067  CA  GLU A 195      35.550  32.740  49.510  1.00  0.00           C  
ATOM   2068  C   GLU A 195      34.720  33.800  48.820  1.00  0.00           C  
ATOM   2069  O   GLU A 195      33.500  33.670  48.760  1.00  0.00           O  
ATOM   2070  CB  GLU A 195      36.470  33.470  50.530  1.00  0.00           C  
ATOM   2071  CG  GLU A 195      37.080  32.510  51.660  1.00  0.00           C  
ATOM   2072  CD  GLU A 195      36.120  32.520  52.830  1.00  0.00           C  
ATOM   2073  OE1 GLU A 195      35.800  31.440  53.330  1.00  0.00           O  
ATOM   2074  OE2 GLU A 195      35.730  33.590  53.270  1.00  0.00           O1-
ATOM   2075  H   GLU A 195      37.260  31.730  48.760  1.00  0.00           H  
ATOM   2076  N   VAL A 196      35.330  34.650  47.970  1.00  0.00           N  
ATOM   2077  CA  VAL A 196      34.710  35.620  47.050  1.00  0.00           C  
ATOM   2078  C   VAL A 196      33.580  34.990  46.150  1.00  0.00           C  
ATOM   2079  O   VAL A 196      32.400  35.360  46.400  1.00  0.00           O  
ATOM   2080  CB  VAL A 196      35.770  36.510  46.400  1.00  0.00           C  
ATOM   2081  CG1 VAL A 196      35.170  37.560  45.470  1.00  0.00           C  
ATOM   2082  CG2 VAL A 196      36.750  37.140  47.410  1.00  0.00           C  
ATOM   2083  H   VAL A 196      36.330  34.670  47.990  1.00  0.00           H  
ATOM   2084  N   HIS A 197      33.830  33.770  45.730  1.00  0.00           N  
ATOM   2085  CA  HIS A 197      32.890  33.070  44.840  1.00  0.00           C  
ATOM   2086  C   HIS A 197      31.590  32.580  45.600  1.00  0.00           C  
ATOM   2087  O   HIS A 197      30.550  32.820  45.070  1.00  0.00           O  
ATOM   2088  CB  HIS A 197      33.480  31.800  44.170  1.00  0.00           C  
ATOM   2089  CG  HIS A 197      32.820  31.270  42.840  1.00  0.00           C  
ATOM   2090  CD2 HIS A 197      31.790  30.420  42.940  1.00  0.00           C  
ATOM   2091  ND1 HIS A 197      32.830  31.770  41.680  1.00  0.00           N  
ATOM   2092  CE1 HIS A 197      31.680  31.360  41.060  1.00  0.00           C  
ATOM   2093  NE2 HIS A 197      31.050  30.510  41.850  1.00  0.00           N  
ATOM   2094  H   HIS A 197      34.690  33.310  45.940  1.00  0.00           H  
ATOM   2095  HD2 HIS A 197      31.410  30.080  43.900  1.00  0.00           H  
ATOM   2096  HE1 HIS A 197      31.290  31.510  40.050  1.00  0.00           H  
ATOM   2097  HE2 HIS A 197      30.180  30.050  41.650  1.00  0.00           H  
ATOM   2098  N   HIS A 198      31.740  32.140  46.810  1.00  0.00           N  
ATOM   2099  CA  HIS A 198      30.750  31.650  47.760  1.00  0.00           C  
ATOM   2100  C   HIS A 198      29.860  32.810  48.120  1.00  0.00           C  
ATOM   2101  O   HIS A 198      28.600  32.610  48.150  1.00  0.00           O  
ATOM   2102  CB  HIS A 198      31.410  31.020  48.970  1.00  0.00           C  
ATOM   2103  CG  HIS A 198      30.420  30.330  49.870  1.00  0.00           C  
ATOM   2104  CD2 HIS A 198      30.060  30.680  51.100  1.00  0.00           C  
ATOM   2105  ND1 HIS A 198      29.860  29.120  49.650  1.00  0.00           N  
ATOM   2106  CE1 HIS A 198      29.210  28.740  50.740  1.00  0.00           C  
ATOM   2107  NE2 HIS A 198      29.370  29.700  51.670  1.00  0.00           N  
ATOM   2108  H   HIS A 198      32.660  32.180  47.210  1.00  0.00           H  
ATOM   2109  HD2 HIS A 198      30.090  31.690  51.510  1.00  0.00           H  
ATOM   2110  HE1 HIS A 198      28.650  27.800  50.810  1.00  0.00           H  
ATOM   2111  HE2 HIS A 198      29.150  29.710  52.640  1.00  0.00           H  
ATOM   2112  N   LYS A 199      30.530  33.950  48.440  1.00  0.00           N  
ATOM   2113  CA  LYS A 199      29.910  35.220  48.860  1.00  0.00           C  
ATOM   2114  C   LYS A 199      29.090  35.840  47.730  1.00  0.00           C  
ATOM   2115  O   LYS A 199      27.860  35.990  47.910  1.00  0.00           O  
ATOM   2116  CB  LYS A 199      31.010  36.200  49.180  1.00  0.00           C  
ATOM   2117  CG  LYS A 199      30.740  36.820  50.580  1.00  0.00           C  
ATOM   2118  CD  LYS A 199      31.340  35.760  51.560  1.00  0.00           C  
ATOM   2119  CE  LYS A 199      31.370  36.230  53.080  1.00  0.00           C  
ATOM   2120  NZ  LYS A 199      31.310  35.080  53.940  1.00  0.00           N1+
ATOM   2121  H   LYS A 199      31.530  33.950  48.420  1.00  0.00           H  
ATOM   2122  HZ1 LYS A 199      31.250  35.310  54.910  1.00  0.00           H  
ATOM   2123  HZ2 LYS A 199      30.510  34.510  53.730  1.00  0.00           H  
ATOM   2124  HZ3 LYS A 199      32.130  34.560  53.700  1.00  0.00           H  
ATOM   2125  N   GLN A 200      29.600  35.850  46.470  1.00  0.00           N  
ATOM   2126  CA  GLN A 200      28.920  36.390  45.290  1.00  0.00           C  
ATOM   2127  C   GLN A 200      27.690  35.460  45.060  1.00  0.00           C  
ATOM   2128  O   GLN A 200      26.540  35.900  44.940  1.00  0.00           O  
ATOM   2129  CB  GLN A 200      29.930  36.420  44.140  1.00  0.00           C  
ATOM   2130  CG  GLN A 200      29.610  35.910  42.730  1.00  0.00           C  
ATOM   2131  CD  GLN A 200      28.800  36.910  41.970  1.00  0.00           C  
ATOM   2132  NE2 GLN A 200      29.400  37.830  41.230  1.00  0.00           N  
ATOM   2133  OE1 GLN A 200      27.600  36.930  42.090  1.00  0.00           O  
ATOM   2134  H   GLN A 200      30.450  35.380  46.240  1.00  0.00           H  
ATOM   2135 1HE2 GLN A 200      30.400  37.900  41.150  1.00  0.00           H  
ATOM   2136 2HE2 GLN A 200      28.810  38.380  40.640  1.00  0.00           H  
ATOM   2137  N   GLU A 201      27.970  34.180  44.860  1.00  0.00           N  
ATOM   2138  CA  GLU A 201      26.930  33.130  44.560  1.00  0.00           C  
ATOM   2139  C   GLU A 201      25.760  33.030  45.540  1.00  0.00           C  
ATOM   2140  O   GLU A 201      24.610  32.850  45.160  1.00  0.00           O  
ATOM   2141  CB  GLU A 201      27.670  31.890  44.250  1.00  0.00           C  
ATOM   2142  CG  GLU A 201      26.810  30.730  43.820  1.00  0.00           C  
ATOM   2143  CD  GLU A 201      26.570  30.660  42.330  1.00  0.00           C  
ATOM   2144  OE1 GLU A 201      27.480  30.200  41.710  1.00  0.00           O  
ATOM   2145  OE2 GLU A 201      25.550  31.140  41.730  1.00  0.00           O1-
ATOM   2146  H   GLU A 201      28.880  33.840  44.640  1.00  0.00           H  
ATOM   2147  N   SER A 202      26.140  33.280  46.810  1.00  0.00           N  
ATOM   2148  CA  SER A 202      25.140  33.140  47.920  1.00  0.00           C  
ATOM   2149  C   SER A 202      24.350  34.370  48.240  1.00  0.00           C  
ATOM   2150  O   SER A 202      23.220  34.300  48.770  1.00  0.00           O  
ATOM   2151  CB  SER A 202      25.690  32.610  49.240  1.00  0.00           C  
ATOM   2152  OG  SER A 202      26.430  33.510  50.120  1.00  0.00           O  
ATOM   2153  H   SER A 202      27.080  33.060  47.060  1.00  0.00           H  
ATOM   2154  HG  SER A 202      27.360  33.620  49.780  1.00  0.00           H  
ATOM   2155  N   ILE A 203      24.970  35.520  48.060  1.00  0.00           N  
ATOM   2156  CA  ILE A 203      24.270  36.790  48.150  1.00  0.00           C  
ATOM   2157  C   ILE A 203      23.440  37.140  46.870  1.00  0.00           C  
ATOM   2158  O   ILE A 203      23.890  37.250  45.720  1.00  0.00           O  
ATOM   2159  CB  ILE A 203      25.020  38.040  48.510  1.00  0.00           C  
ATOM   2160  CG1 ILE A 203      25.870  37.780  49.770  1.00  0.00           C  
ATOM   2161  CG2 ILE A 203      24.070  39.270  48.600  1.00  0.00           C  
ATOM   2162  CD  ILE A 203      27.060  38.770  49.850  1.00  0.00           C  
ATOM   2163  H   ILE A 203      25.970  35.610  48.100  1.00  0.00           H  
ATOM   2164  N   MET A 204      22.120  37.140  47.070  1.00  0.00           N  
ATOM   2165  CA  MET A 204      21.140  37.500  46.010  1.00  0.00           C  
ATOM   2166  C   MET A 204      20.960  38.990  45.900  1.00  0.00           C  
ATOM   2167  O   MET A 204      21.260  39.820  46.770  1.00  0.00           O  
ATOM   2168  CB  MET A 204      19.820  36.780  46.420  1.00  0.00           C  
ATOM   2169  CG  MET A 204      19.920  35.270  46.620  1.00  0.00           C  
ATOM   2170  SD  MET A 204      20.470  34.400  45.090  1.00  0.00           S  
ATOM   2171  CE  MET A 204      20.360  32.760  45.690  1.00  0.00           C  
ATOM   2172  H   MET A 204      21.670  36.770  47.880  1.00  0.00           H  
ATOM   2173  N   ASP A 205      20.310  39.380  44.820  1.00  0.00           N  
ATOM   2174  CA  ASP A 205      19.940  40.760  44.430  1.00  0.00           C  
ATOM   2175  C   ASP A 205      20.910  41.910  44.410  1.00  0.00           C  
ATOM   2176  O   ASP A 205      20.620  43.000  43.930  1.00  0.00           O  
ATOM   2177  CB  ASP A 205      18.720  41.260  45.280  1.00  0.00           C  
ATOM   2178  CG  ASP A 205      17.560  40.240  45.190  1.00  0.00           C  
ATOM   2179  OD1 ASP A 205      17.600  39.270  45.990  1.00  0.00           O  
ATOM   2180  OD2 ASP A 205      16.750  40.380  44.300  1.00  0.00           O1-
ATOM   2181  H   ASP A 205      19.700  38.690  44.440  1.00  0.00           H  
ATOM   2182  N   ALA A 206      22.060  41.700  44.980  1.00  0.00           N  
ATOM   2183  CA  ALA A 206      23.160  42.630  44.890  1.00  0.00           C  
ATOM   2184  C   ALA A 206      24.070  42.440  43.610  1.00  0.00           C  
ATOM   2185  O   ALA A 206      24.000  41.420  42.860  1.00  0.00           O  
ATOM   2186  CB  ALA A 206      23.930  42.410  46.220  1.00  0.00           C  
ATOM   2187  H   ALA A 206      22.160  40.840  45.470  1.00  0.00           H  
ATOM   2188  N   GLY A 207      24.780  43.530  43.250  1.00  0.00           N  
ATOM   2189  CA  GLY A 207      25.460  43.680  41.950  1.00  0.00           C  
ATOM   2190  C   GLY A 207      26.890  43.180  41.800  1.00  0.00           C  
ATOM   2191  O   GLY A 207      27.240  42.120  42.280  1.00  0.00           O  
ATOM   2192  H   GLY A 207      24.720  44.420  43.710  1.00  0.00           H  
ATOM   2193  N   PRO A 208      27.700  43.860  40.980  1.00  0.00           N  
ATOM   2194  CA  PRO A 208      29.020  43.450  40.650  1.00  0.00           C  
ATOM   2195  C   PRO A 208      30.070  43.640  41.750  1.00  0.00           C  
ATOM   2196  O   PRO A 208      29.900  44.380  42.680  1.00  0.00           O  
ATOM   2197  CB  PRO A 208      29.370  44.170  39.350  1.00  0.00           C  
ATOM   2198  CG  PRO A 208      28.520  45.420  39.430  1.00  0.00           C  
ATOM   2199  CD  PRO A 208      27.230  44.920  40.060  1.00  0.00           C  
ATOM   2200  N   VAL A 209      31.090  42.870  41.620  1.00  0.00           N  
ATOM   2201  CA  VAL A 209      32.160  42.800  42.610  1.00  0.00           C  
ATOM   2202  C   VAL A 209      33.290  43.760  42.370  1.00  0.00           C  
ATOM   2203  O   VAL A 209      33.790  43.820  41.240  1.00  0.00           O  
ATOM   2204  CB  VAL A 209      32.530  41.350  42.770  1.00  0.00           C  
ATOM   2205  CG1 VAL A 209      31.580  40.430  43.550  1.00  0.00           C  
ATOM   2206  CG2 VAL A 209      32.900  40.820  41.350  1.00  0.00           C  
ATOM   2207  H   VAL A 209      31.020  42.240  40.860  1.00  0.00           H  
ATOM   2208  N   VAL A 210      33.770  44.410  43.430  1.00  0.00           N  
ATOM   2209  CA  VAL A 210      34.880  45.380  43.310  1.00  0.00           C  
ATOM   2210  C   VAL A 210      36.340  44.800  43.690  1.00  0.00           C  
ATOM   2211  O   VAL A 210      36.700  44.820  44.850  1.00  0.00           O  
ATOM   2212  CB  VAL A 210      34.430  46.570  44.150  1.00  0.00           C  
ATOM   2213  CG1 VAL A 210      35.360  47.770  43.900  1.00  0.00           C  
ATOM   2214  CG2 VAL A 210      33.020  47.050  43.730  1.00  0.00           C  
ATOM   2215  H   VAL A 210      33.450  44.430  44.380  1.00  0.00           H  
ATOM   2216  N   VAL A 211      37.220  44.780  42.640  1.00  0.00           N  
ATOM   2217  CA  VAL A 211      38.670  44.340  42.730  1.00  0.00           C  
ATOM   2218  C   VAL A 211      39.700  45.460  42.610  1.00  0.00           C  
ATOM   2219  O   VAL A 211      39.900  45.940  41.490  1.00  0.00           O  
ATOM   2220  CB  VAL A 211      38.870  43.180  41.720  1.00  0.00           C  
ATOM   2221  CG1 VAL A 211      40.300  42.630  41.810  1.00  0.00           C  
ATOM   2222  CG2 VAL A 211      37.910  42.050  42.030  1.00  0.00           C  
ATOM   2223  H   VAL A 211      37.000  44.800  41.670  1.00  0.00           H  
ATOM   2224  N   HIS A 212      40.440  45.770  43.670  1.00  0.00           N  
ATOM   2225  CA  HIS A 212      41.370  46.960  43.670  1.00  0.00           C  
ATOM   2226  C   HIS A 212      42.800  46.650  44.130  1.00  0.00           C  
ATOM   2227  O   HIS A 212      43.020  45.910  45.050  1.00  0.00           O  
ATOM   2228  CB  HIS A 212      40.780  48.250  44.280  1.00  0.00           C  
ATOM   2229  CG  HIS A 212      40.640  48.150  45.780  1.00  0.00           C  
ATOM   2230  CD2 HIS A 212      39.580  47.870  46.490  1.00  0.00           C  
ATOM   2231  ND1 HIS A 212      41.570  48.710  46.600  1.00  0.00           N  
ATOM   2232  CE1 HIS A 212      41.040  48.710  47.830  1.00  0.00           C  
ATOM   2233  NE2 HIS A 212      39.840  48.170  47.780  1.00  0.00           N  
ATOM   2234  H   HIS A 212      40.340  45.240  44.510  1.00  0.00           H  
ATOM   2235  HD2 HIS A 212      38.560  47.700  46.140  1.00  0.00           H  
ATOM   2236  HE1 HIS A 212      41.490  49.260  48.660  1.00  0.00           H  
ATOM   2237  HE2 HIS A 212      39.430  47.760  48.600  1.00  0.00           H  
ATOM   2238  N   SER A 213      43.710  47.030  43.230  1.00  0.00           N  
ATOM   2239  CA  SER A 213      45.100  47.270  43.580  1.00  0.00           C  
ATOM   2240  C   SER A 213      45.550  48.730  43.330  1.00  0.00           C  
ATOM   2241  O   SER A 213      44.690  49.540  43.040  1.00  0.00           O  
ATOM   2242  CB  SER A 213      46.030  46.290  42.900  1.00  0.00           C  
ATOM   2243  OG  SER A 213      45.920  46.160  41.490  1.00  0.00           O  
ATOM   2244  H   SER A 213      43.360  46.980  42.300  1.00  0.00           H  
ATOM   2245  HG  SER A 213      46.850  46.260  41.140  1.00  0.00           H  
ATOM   2246  N   SER A 214      46.790  49.070  43.130  1.00  0.00           N  
ATOM   2247  CA  SER A 214      47.210  50.490  43.160  1.00  0.00           C  
ATOM   2248  C   SER A 214      46.780  51.220  41.870  1.00  0.00           C  
ATOM   2249  O   SER A 214      46.490  52.450  41.960  1.00  0.00           O  
ATOM   2250  CB  SER A 214      48.660  50.880  43.480  1.00  0.00           C  
ATOM   2251  OG  SER A 214      49.630  50.860  42.450  1.00  0.00           O  
ATOM   2252  H   SER A 214      47.280  48.420  42.540  1.00  0.00           H  
ATOM   2253  HG  SER A 214      49.610  49.980  41.970  1.00  0.00           H  
ATOM   2254  N   ALA A 215      46.960  50.660  40.650  1.00  0.00           N  
ATOM   2255  CA  ALA A 215      46.400  51.220  39.390  1.00  0.00           C  
ATOM   2256  C   ALA A 215      45.160  50.620  38.800  1.00  0.00           C  
ATOM   2257  O   ALA A 215      44.740  51.030  37.710  1.00  0.00           O  
ATOM   2258  CB  ALA A 215      47.630  51.250  38.480  1.00  0.00           C  
ATOM   2259  H   ALA A 215      47.720  50.030  40.490  1.00  0.00           H  
ATOM   2260  N   GLY A 216      44.910  49.420  39.370  1.00  0.00           N  
ATOM   2261  CA  GLY A 216      43.890  48.490  38.830  1.00  0.00           C  
ATOM   2262  C   GLY A 216      44.280  47.920  37.480  1.00  0.00           C  
ATOM   2263  O   GLY A 216      43.500  47.660  36.580  1.00  0.00           O  
ATOM   2264  H   GLY A 216      45.580  48.970  39.960  1.00  0.00           H  
ATOM   2265  N   ILE A 217      45.580  47.630  37.300  1.00  0.00           N  
ATOM   2266  CA  ILE A 217      46.140  47.010  36.120  1.00  0.00           C  
ATOM   2267  C   ILE A 217      46.860  45.700  36.450  1.00  0.00           C  
ATOM   2268  O   ILE A 217      46.520  44.680  35.900  1.00  0.00           O  
ATOM   2269  CB  ILE A 217      46.900  47.930  35.200  1.00  0.00           C  
ATOM   2270  CG1 ILE A 217      48.160  48.570  35.750  1.00  0.00           C  
ATOM   2271  CG2 ILE A 217      45.970  49.010  34.690  1.00  0.00           C  
ATOM   2272  CD  ILE A 217      49.270  48.500  34.690  1.00  0.00           C  
ATOM   2273  H   ILE A 217      46.320  47.740  37.960  1.00  0.00           H  
ATOM   2274  N   GLY A 218      47.820  45.640  37.400  1.00  0.00           N  
ATOM   2275  CA  GLY A 218      48.660  44.420  37.660  1.00  0.00           C  
ATOM   2276  C   GLY A 218      47.770  43.380  38.350  1.00  0.00           C  
ATOM   2277  O   GLY A 218      47.050  42.690  37.700  1.00  0.00           O  
ATOM   2278  H   GLY A 218      47.990  46.350  38.090  1.00  0.00           H  
ATOM   2279  N   ARG A 219      47.850  43.480  39.660  1.00  0.00           N  
ATOM   2280  CA  ARG A 219      47.420  42.430  40.600  1.00  0.00           C  
ATOM   2281  C   ARG A 219      45.850  42.290  40.730  1.00  0.00           C  
ATOM   2282  O   ARG A 219      45.310  41.340  41.340  1.00  0.00           O  
ATOM   2283  CB  ARG A 219      48.020  42.750  41.960  1.00  0.00           C  
ATOM   2284  CG  ARG A 219      48.310  41.400  42.600  1.00  0.00           C  
ATOM   2285  CD  ARG A 219      48.840  41.640  44.040  1.00  0.00           C  
ATOM   2286  NE  ARG A 219      50.080  42.430  43.950  1.00  0.00           N  
ATOM   2287  CZ  ARG A 219      50.740  42.990  44.970  1.00  0.00           C  
ATOM   2288  NH1 ARG A 219      50.660  42.480  46.200  1.00  0.00           N1+
ATOM   2289  NH2 ARG A 219      51.120  44.290  44.860  1.00  0.00           N  
ATOM   2290  H   ARG A 219      48.210  44.290  40.130  1.00  0.00           H  
ATOM   2291  HE  ARG A 219      50.450  42.520  43.030  1.00  0.00           H  
ATOM   2292 1HH1 ARG A 219      50.150  41.640  46.390  1.00  0.00           H  
ATOM   2293 2HH1 ARG A 219      50.940  43.010  47.000  1.00  0.00           H  
ATOM   2294 1HH2 ARG A 219      50.960  44.880  44.070  1.00  0.00           H  
ATOM   2295 2HH2 ARG A 219      51.550  44.730  45.650  1.00  0.00           H  
ATOM   2296  N   THR A 220      45.170  43.370  40.300  1.00  0.00           N  
ATOM   2297  CA  THR A 220      43.750  43.270  39.920  1.00  0.00           C  
ATOM   2298  C   THR A 220      43.440  42.250  38.820  1.00  0.00           C  
ATOM   2299  O   THR A 220      43.000  41.170  39.150  1.00  0.00           O  
ATOM   2300  CB  THR A 220      43.130  44.630  39.580  1.00  0.00           C  
ATOM   2301  CG2 THR A 220      41.690  44.500  39.130  1.00  0.00           C  
ATOM   2302  OG1 THR A 220      43.360  45.510  40.740  1.00  0.00           O  
ATOM   2303  H   THR A 220      45.570  44.270  40.450  1.00  0.00           H  
ATOM   2304  HG1 THR A 220      44.320  45.770  40.860  1.00  0.00           H  
ATOM   2305  N   GLY A 221      44.200  42.390  37.720  1.00  0.00           N  
ATOM   2306  CA  GLY A 221      44.130  41.540  36.530  1.00  0.00           C  
ATOM   2307  C   GLY A 221      44.360  39.990  36.680  1.00  0.00           C  
ATOM   2308  O   GLY A 221      43.550  39.170  36.220  1.00  0.00           O  
ATOM   2309  H   GLY A 221      44.850  43.140  37.580  1.00  0.00           H  
ATOM   2310  N   THR A 222      45.410  39.720  37.460  1.00  0.00           N  
ATOM   2311  CA  THR A 222      45.830  38.340  37.930  1.00  0.00           C  
ATOM   2312  C   THR A 222      44.760  37.630  38.720  1.00  0.00           C  
ATOM   2313  O   THR A 222      44.220  36.650  38.220  1.00  0.00           O  
ATOM   2314  CB  THR A 222      47.090  38.340  38.700  1.00  0.00           C  
ATOM   2315  CG2 THR A 222      47.780  36.940  38.790  1.00  0.00           C  
ATOM   2316  OG1 THR A 222      48.030  39.240  37.970  1.00  0.00           O  
ATOM   2317  H   THR A 222      46.160  40.370  37.560  1.00  0.00           H  
ATOM   2318  HG1 THR A 222      48.280  38.760  37.120  1.00  0.00           H  
ATOM   2319  N   PHE A 223      44.210  38.370  39.730  1.00  0.00           N  
ATOM   2320  CA  PHE A 223      43.140  37.830  40.590  1.00  0.00           C  
ATOM   2321  C   PHE A 223      41.850  37.650  39.760  1.00  0.00           C  
ATOM   2322  O   PHE A 223      41.240  36.600  39.940  1.00  0.00           O  
ATOM   2323  CB  PHE A 223      42.890  38.660  41.850  1.00  0.00           C  
ATOM   2324  CG  PHE A 223      43.930  38.210  42.880  1.00  0.00           C  
ATOM   2325  CD1 PHE A 223      45.320  38.490  42.840  1.00  0.00           C  
ATOM   2326  CD2 PHE A 223      43.460  37.450  44.000  1.00  0.00           C  
ATOM   2327  CE1 PHE A 223      46.140  38.180  43.930  1.00  0.00           C  
ATOM   2328  CE2 PHE A 223      44.280  37.190  45.080  1.00  0.00           C  
ATOM   2329  CZ  PHE A 223      45.640  37.490  45.010  1.00  0.00           C  
ATOM   2330  H   PHE A 223      44.410  39.340  39.890  1.00  0.00           H  
ATOM   2331  HD1 PHE A 223      45.670  39.080  41.990  1.00  0.00           H  
ATOM   2332  HD2 PHE A 223      42.470  37.020  43.860  1.00  0.00           H  
ATOM   2333  HE1 PHE A 223      47.140  38.620  43.860  1.00  0.00           H  
ATOM   2334  HE2 PHE A 223      43.870  36.680  45.950  1.00  0.00           H  
ATOM   2335  HZ  PHE A 223      46.350  37.270  45.810  1.00  0.00           H  
ATOM   2336  N   ILE A 224      41.480  38.550  38.830  1.00  0.00           N  
ATOM   2337  CA  ILE A 224      40.320  38.270  37.950  1.00  0.00           C  
ATOM   2338  C   ILE A 224      40.480  37.020  37.040  1.00  0.00           C  
ATOM   2339  O   ILE A 224      39.550  36.290  36.890  1.00  0.00           O  
ATOM   2340  CB  ILE A 224      39.880  39.490  37.060  1.00  0.00           C  
ATOM   2341  CG1 ILE A 224      39.720  40.790  37.830  1.00  0.00           C  
ATOM   2342  CG2 ILE A 224      38.710  39.250  36.130  1.00  0.00           C  
ATOM   2343  CD  ILE A 224      39.920  42.020  36.850  1.00  0.00           C  
ATOM   2344  H   ILE A 224      41.830  39.490  38.810  1.00  0.00           H  
ATOM   2345  N   VAL A 225      41.660  37.030  36.310  1.00  0.00           N  
ATOM   2346  CA  VAL A 225      41.890  35.940  35.320  1.00  0.00           C  
ATOM   2347  C   VAL A 225      41.980  34.480  35.910  1.00  0.00           C  
ATOM   2348  O   VAL A 225      41.500  33.510  35.330  1.00  0.00           O  
ATOM   2349  CB  VAL A 225      42.960  36.270  34.230  1.00  0.00           C  
ATOM   2350  CG1 VAL A 225      44.350  36.400  34.850  1.00  0.00           C  
ATOM   2351  CG2 VAL A 225      42.750  35.350  32.940  1.00  0.00           C  
ATOM   2352  H   VAL A 225      42.210  37.850  36.150  1.00  0.00           H  
ATOM   2353  N   ILE A 226      42.580  34.370  37.040  1.00  0.00           N  
ATOM   2354  CA  ILE A 226      42.490  33.080  37.760  1.00  0.00           C  
ATOM   2355  C   ILE A 226      41.050  32.720  38.170  1.00  0.00           C  
ATOM   2356  O   ILE A 226      40.740  31.570  37.820  1.00  0.00           O  
ATOM   2357  CB  ILE A 226      43.410  33.240  38.900  1.00  0.00           C  
ATOM   2358  CG1 ILE A 226      44.830  33.390  38.490  1.00  0.00           C  
ATOM   2359  CG2 ILE A 226      43.380  32.020  39.780  1.00  0.00           C  
ATOM   2360  CD  ILE A 226      46.120  33.570  39.350  1.00  0.00           C  
ATOM   2361  H   ILE A 226      43.200  35.080  37.370  1.00  0.00           H  
ATOM   2362  N   ASP A 227      40.160  33.720  38.440  1.00  0.00           N  
ATOM   2363  CA  ASP A 227      38.720  33.520  38.670  1.00  0.00           C  
ATOM   2364  C   ASP A 227      37.860  32.840  37.540  1.00  0.00           C  
ATOM   2365  O   ASP A 227      37.520  31.720  37.740  1.00  0.00           O  
ATOM   2366  CB  ASP A 227      38.020  34.710  39.250  1.00  0.00           C  
ATOM   2367  CG  ASP A 227      36.630  34.340  39.810  1.00  0.00           C  
ATOM   2368  OD1 ASP A 227      36.510  33.330  40.470  1.00  0.00           O  
ATOM   2369  OD2 ASP A 227      35.740  35.190  39.690  1.00  0.00           O1-
ATOM   2370  H   ASP A 227      40.460  34.580  38.860  1.00  0.00           H  
ATOM   2371  N   ILE A 228      38.150  33.280  36.340  1.00  0.00           N  
ATOM   2372  CA  ILE A 228      37.530  32.750  35.100  1.00  0.00           C  
ATOM   2373  C   ILE A 228      38.050  31.350  34.730  1.00  0.00           C  
ATOM   2374  O   ILE A 228      37.170  30.460  34.620  1.00  0.00           O  
ATOM   2375  CB  ILE A 228      37.590  33.820  33.950  1.00  0.00           C  
ATOM   2376  CG1 ILE A 228      37.370  35.280  34.370  1.00  0.00           C  
ATOM   2377  CG2 ILE A 228      36.620  33.560  32.790  1.00  0.00           C  
ATOM   2378  CD  ILE A 228      38.000  36.310  33.510  1.00  0.00           C  
ATOM   2379  H   ILE A 228      38.750  34.040  36.090  1.00  0.00           H  
ATOM   2380  N   LEU A 229      39.330  31.100  34.970  1.00  0.00           N  
ATOM   2381  CA  LEU A 229      39.930  29.820  34.740  1.00  0.00           C  
ATOM   2382  C   LEU A 229      39.420  28.790  35.780  1.00  0.00           C  
ATOM   2383  O   LEU A 229      38.960  27.700  35.380  1.00  0.00           O  
ATOM   2384  CB  LEU A 229      41.480  29.790  34.720  1.00  0.00           C  
ATOM   2385  CG  LEU A 229      42.190  30.780  33.800  1.00  0.00           C  
ATOM   2386  CD1 LEU A 229      43.580  30.200  33.380  1.00  0.00           C  
ATOM   2387  CD2 LEU A 229      41.400  31.160  32.560  1.00  0.00           C  
ATOM   2388  H   LEU A 229      39.950  31.810  35.310  1.00  0.00           H  
ATOM   2389  N   ILE A 230      39.220  29.190  37.060  1.00  0.00           N  
ATOM   2390  CA  ILE A 230      38.570  28.240  38.020  1.00  0.00           C  
ATOM   2391  C   ILE A 230      37.070  27.980  37.870  1.00  0.00           C  
ATOM   2392  O   ILE A 230      36.690  26.850  38.120  1.00  0.00           O  
ATOM   2393  CB  ILE A 230      39.130  28.300  39.390  1.00  0.00           C  
ATOM   2394  CG1 ILE A 230      38.950  29.660  40.060  1.00  0.00           C  
ATOM   2395  CG2 ILE A 230      40.580  28.030  39.360  1.00  0.00           C  
ATOM   2396  CD  ILE A 230      39.010  29.600  41.590  1.00  0.00           C  
ATOM   2397  H   ILE A 230      39.760  29.960  37.380  1.00  0.00           H  
ATOM   2398  N   ASP A 231      36.320  28.880  37.230  1.00  0.00           N  
ATOM   2399  CA  ASP A 231      34.980  28.630  36.770  1.00  0.00           C  
ATOM   2400  C   ASP A 231      34.930  27.540  35.670  1.00  0.00           C  
ATOM   2401  O   ASP A 231      34.180  26.590  35.900  1.00  0.00           O  
ATOM   2402  CB  ASP A 231      34.280  29.950  36.360  1.00  0.00           C  
ATOM   2403  CG  ASP A 231      32.890  29.840  35.780  1.00  0.00           C  
ATOM   2404  OD1 ASP A 231      32.010  29.100  36.360  1.00  0.00           O  
ATOM   2405  OD2 ASP A 231      32.700  30.420  34.710  1.00  0.00           O1-
ATOM   2406  H   ASP A 231      36.740  29.770  37.040  1.00  0.00           H  
ATOM   2407  N   ILE A 232      35.790  27.780  34.660  1.00  0.00           N  
ATOM   2408  CA  ILE A 232      35.920  26.860  33.560  1.00  0.00           C  
ATOM   2409  C   ILE A 232      36.340  25.390  34.020  1.00  0.00           C  
ATOM   2410  O   ILE A 232      35.580  24.400  33.790  1.00  0.00           O  
ATOM   2411  CB  ILE A 232      36.810  27.280  32.380  1.00  0.00           C  
ATOM   2412  CG1 ILE A 232      36.300  28.580  31.750  1.00  0.00           C  
ATOM   2413  CG2 ILE A 232      36.880  26.230  31.230  1.00  0.00           C  
ATOM   2414  CD  ILE A 232      37.180  29.410  30.850  1.00  0.00           C  
ATOM   2415  H   ILE A 232      36.360  28.600  34.670  1.00  0.00           H  
ATOM   2416  N   ILE A 233      37.500  25.270  34.720  1.00  0.00           N  
ATOM   2417  CA  ILE A 233      38.000  24.000  35.350  1.00  0.00           C  
ATOM   2418  C   ILE A 233      36.930  23.280  36.280  1.00  0.00           C  
ATOM   2419  O   ILE A 233      36.590  22.110  36.040  1.00  0.00           O  
ATOM   2420  CB  ILE A 233      39.270  24.170  36.190  1.00  0.00           C  
ATOM   2421  CG1 ILE A 233      40.440  24.890  35.500  1.00  0.00           C  
ATOM   2422  CG2 ILE A 233      39.790  22.770  36.520  1.00  0.00           C  
ATOM   2423  CD  ILE A 233      41.370  25.380  36.590  1.00  0.00           C  
ATOM   2424  H   ILE A 233      38.190  25.980  34.660  1.00  0.00           H  
ATOM   2425  N   ARG A 234      36.020  24.050  36.930  1.00  0.00           N  
ATOM   2426  CA  ARG A 234      34.790  23.510  37.590  1.00  0.00           C  
ATOM   2427  C   ARG A 234      33.700  23.000  36.610  1.00  0.00           C  
ATOM   2428  O   ARG A 234      33.560  21.800  36.530  1.00  0.00           O  
ATOM   2429  CB  ARG A 234      34.190  24.430  38.650  1.00  0.00           C  
ATOM   2430  CG  ARG A 234      35.210  24.620  39.780  1.00  0.00           C  
ATOM   2431  CD  ARG A 234      34.540  25.470  40.920  1.00  0.00           C  
ATOM   2432  NE  ARG A 234      34.160  26.810  40.450  1.00  0.00           N  
ATOM   2433  CZ  ARG A 234      34.720  28.000  40.780  1.00  0.00           C  
ATOM   2434  NH1 ARG A 234      35.850  27.980  41.520  1.00  0.00           N1+
ATOM   2435  NH2 ARG A 234      34.220  29.080  40.250  1.00  0.00           N  
ATOM   2436  H   ARG A 234      36.280  24.990  37.150  1.00  0.00           H  
ATOM   2437  HE  ARG A 234      33.480  26.860  39.730  1.00  0.00           H  
ATOM   2438 1HH1 ARG A 234      36.330  27.110  41.620  1.00  0.00           H  
ATOM   2439 2HH1 ARG A 234      36.140  28.790  42.030  1.00  0.00           H  
ATOM   2440 1HH2 ARG A 234      33.560  29.030  39.510  1.00  0.00           H  
ATOM   2441 2HH2 ARG A 234      34.390  29.960  40.700  1.00  0.00           H  
ATOM   2442  N   GLU A 235      33.040  23.900  35.870  1.00  0.00           N  
ATOM   2443  CA  GLU A 235      31.980  23.600  34.900  1.00  0.00           C  
ATOM   2444  C   GLU A 235      32.280  22.640  33.730  1.00  0.00           C  
ATOM   2445  O   GLU A 235      31.680  21.590  33.620  1.00  0.00           O  
ATOM   2446  CB  GLU A 235      31.330  24.860  34.390  1.00  0.00           C  
ATOM   2447  CG  GLU A 235      29.990  25.320  35.060  1.00  0.00           C  
ATOM   2448  CD  GLU A 235      28.990  24.170  35.330  1.00  0.00           C  
ATOM   2449  OE1 GLU A 235      28.240  23.950  34.310  1.00  0.00           O  
ATOM   2450  OE2 GLU A 235      28.610  23.860  36.460  1.00  0.00           O1-
ATOM   2451  H   GLU A 235      33.270  24.870  35.930  1.00  0.00           H  
ATOM   2452  N   LYS A 236      33.300  22.920  32.930  1.00  0.00           N  
ATOM   2453  CA  LYS A 236      33.760  21.960  31.920  1.00  0.00           C  
ATOM   2454  C   LYS A 236      34.360  20.610  32.390  1.00  0.00           C  
ATOM   2455  O   LYS A 236      34.210  19.580  31.670  1.00  0.00           O  
ATOM   2456  CB  LYS A 236      34.620  22.680  30.890  1.00  0.00           C  
ATOM   2457  CG  LYS A 236      33.660  23.530  30.010  1.00  0.00           C  
ATOM   2458  CD  LYS A 236      32.710  22.700  29.040  1.00  0.00           C  
ATOM   2459  CE  LYS A 236      31.550  23.590  28.580  1.00  0.00           C  
ATOM   2460  NZ  LYS A 236      30.450  22.760  28.120  1.00  0.00           N1+
ATOM   2461  H   LYS A 236      33.920  23.690  33.080  1.00  0.00           H  
ATOM   2462  HZ1 LYS A 236      30.660  22.010  27.490  1.00  0.00           H  
ATOM   2463  HZ2 LYS A 236      30.070  22.190  28.850  1.00  0.00           H  
ATOM   2464  HZ3 LYS A 236      29.720  23.300  27.710  1.00  0.00           H  
ATOM   2465  N   GLY A 237      35.110  20.540  33.460  1.00  0.00           N  
ATOM   2466  CA  GLY A 237      35.820  19.290  33.870  1.00  0.00           C  
ATOM   2467  C   GLY A 237      37.330  19.270  33.570  1.00  0.00           C  
ATOM   2468  O   GLY A 237      37.830  20.020  32.760  1.00  0.00           O  
ATOM   2469  H   GLY A 237      35.220  21.290  34.100  1.00  0.00           H  
ATOM   2470  N   VAL A 238      38.030  18.390  34.160  1.00  0.00           N  
ATOM   2471  CA  VAL A 238      39.530  18.320  34.100  1.00  0.00           C  
ATOM   2472  C   VAL A 238      40.170  17.760  32.810  1.00  0.00           C  
ATOM   2473  O   VAL A 238      41.410  17.860  32.590  1.00  0.00           O  
ATOM   2474  CB  VAL A 238      40.090  17.550  35.360  1.00  0.00           C  
ATOM   2475  CG1 VAL A 238      39.640  18.400  36.500  1.00  0.00           C  
ATOM   2476  CG2 VAL A 238      39.650  16.040  35.530  1.00  0.00           C  
ATOM   2477  H   VAL A 238      37.590  17.680  34.710  1.00  0.00           H  
ATOM   2478  N   ASP A 239      39.380  17.300  31.810  1.00  0.00           N  
ATOM   2479  CA  ASP A 239      39.940  17.090  30.420  1.00  0.00           C  
ATOM   2480  C   ASP A 239      40.090  18.350  29.540  1.00  0.00           C  
ATOM   2481  O   ASP A 239      40.600  18.200  28.420  1.00  0.00           O  
ATOM   2482  CB  ASP A 239      39.050  16.080  29.680  1.00  0.00           C  
ATOM   2483  CG  ASP A 239      39.580  14.660  29.930  1.00  0.00           C  
ATOM   2484  OD1 ASP A 239      39.190  13.950  30.840  1.00  0.00           O  
ATOM   2485  OD2 ASP A 239      40.410  14.210  29.090  1.00  0.00           O1-
ATOM   2486  H   ASP A 239      38.480  16.890  31.980  1.00  0.00           H  
ATOM   2487  N   CYS A 240      39.500  19.480  29.890  1.00  0.00           N  
ATOM   2488  CA  CYS A 240      39.450  20.720  29.110  1.00  0.00           C  
ATOM   2489  C   CYS A 240      40.840  21.420  29.100  1.00  0.00           C  
ATOM   2490  O   CYS A 240      41.530  21.500  30.110  1.00  0.00           O  
ATOM   2491  CB  CYS A 240      38.380  21.720  29.560  1.00  0.00           C  
ATOM   2492  SG  CYS A 240      38.600  22.510  31.220  1.00  0.00           S  
ATOM   2493  H   CYS A 240      39.140  19.590  30.820  1.00  0.00           H  
ATOM   2494  HG  CYS A 240      38.070  21.440  31.800  1.00  0.00           H  
ATOM   2495  N   ASP A 241      41.270  21.740  27.900  1.00  0.00           N  
ATOM   2496  CA  ASP A 241      42.320  22.700  27.440  1.00  0.00           C  
ATOM   2497  C   ASP A 241      41.930  24.090  27.970  1.00  0.00           C  
ATOM   2498  O   ASP A 241      40.880  24.650  27.590  1.00  0.00           O  
ATOM   2499  CB  ASP A 241      42.330  22.700  25.920  1.00  0.00           C  
ATOM   2500  CG  ASP A 241      42.800  21.380  25.340  1.00  0.00           C  
ATOM   2501  OD1 ASP A 241      41.990  20.540  24.820  1.00  0.00           O  
ATOM   2502  OD2 ASP A 241      44.080  21.180  25.320  1.00  0.00           O1-
ATOM   2503  H   ASP A 241      40.900  21.250  27.110  1.00  0.00           H  
ATOM   2504  N   ILE A 242      42.710  24.410  28.950  1.00  0.00           N  
ATOM   2505  CA  ILE A 242      42.630  25.670  29.600  1.00  0.00           C  
ATOM   2506  C   ILE A 242      43.580  26.660  28.910  1.00  0.00           C  
ATOM   2507  O   ILE A 242      44.710  26.840  29.250  1.00  0.00           O  
ATOM   2508  CB  ILE A 242      42.910  25.430  31.130  1.00  0.00           C  
ATOM   2509  CG1 ILE A 242      41.820  24.680  31.850  1.00  0.00           C  
ATOM   2510  CG2 ILE A 242      43.110  26.700  31.850  1.00  0.00           C  
ATOM   2511  CD  ILE A 242      40.370  25.370  31.860  1.00  0.00           C  
ATOM   2512  H   ILE A 242      43.070  23.680  29.530  1.00  0.00           H  
ATOM   2513  N   ASP A 243      43.070  27.440  27.930  1.00  0.00           N  
ATOM   2514  CA  ASP A 243      43.720  28.440  27.050  1.00  0.00           C  
ATOM   2515  C   ASP A 243      43.790  29.780  27.750  1.00  0.00           C  
ATOM   2516  O   ASP A 243      42.780  30.500  27.810  1.00  0.00           O  
ATOM   2517  CB  ASP A 243      43.040  28.580  25.740  1.00  0.00           C  
ATOM   2518  CG  ASP A 243      44.010  29.040  24.640  1.00  0.00           C  
ATOM   2519  OD1 ASP A 243      44.110  30.270  24.450  1.00  0.00           O  
ATOM   2520  OD2 ASP A 243      44.750  28.240  24.000  1.00  0.00           O1-
ATOM   2521  H   ASP A 243      42.080  27.470  27.760  1.00  0.00           H  
ATOM   2522  N   VAL A 244      44.950  30.190  28.160  1.00  0.00           N  
ATOM   2523  CA  VAL A 244      45.250  31.530  28.800  1.00  0.00           C  
ATOM   2524  C   VAL A 244      45.360  32.640  27.750  1.00  0.00           C  
ATOM   2525  O   VAL A 244      44.790  33.720  28.040  1.00  0.00           O  
ATOM   2526  CB  VAL A 244      46.340  31.400  29.900  1.00  0.00           C  
ATOM   2527  CG1 VAL A 244      46.430  32.680  30.730  1.00  0.00           C  
ATOM   2528  CG2 VAL A 244      46.020  30.230  30.860  1.00  0.00           C  
ATOM   2529  H   VAL A 244      45.780  29.650  28.050  1.00  0.00           H  
ATOM   2530  N   PRO A 245      46.070  32.530  26.610  1.00  0.00           N  
ATOM   2531  CA  PRO A 245      46.020  33.540  25.540  1.00  0.00           C  
ATOM   2532  C   PRO A 245      44.590  33.990  25.160  1.00  0.00           C  
ATOM   2533  O   PRO A 245      44.220  35.140  25.430  1.00  0.00           O  
ATOM   2534  CB  PRO A 245      46.680  32.760  24.410  1.00  0.00           C  
ATOM   2535  CG  PRO A 245      47.890  31.990  25.110  1.00  0.00           C  
ATOM   2536  CD  PRO A 245      47.250  31.640  26.390  1.00  0.00           C  
ATOM   2537  N   LYS A 246      43.740  33.050  24.890  1.00  0.00           N  
ATOM   2538  CA  LYS A 246      42.300  33.440  24.620  1.00  0.00           C  
ATOM   2539  C   LYS A 246      41.560  34.240  25.730  1.00  0.00           C  
ATOM   2540  O   LYS A 246      41.140  35.390  25.500  1.00  0.00           O  
ATOM   2541  CB  LYS A 246      41.510  32.230  24.130  1.00  0.00           C  
ATOM   2542  CG  LYS A 246      41.700  31.600  22.760  1.00  0.00           C  
ATOM   2543  CD  LYS A 246      40.740  30.520  22.330  1.00  0.00           C  
ATOM   2544  CE  LYS A 246      40.990  30.200  20.850  1.00  0.00           C  
ATOM   2545  NZ  LYS A 246      40.030  29.260  20.340  1.00  0.00           N1+
ATOM   2546  H   LYS A 246      43.960  32.080  24.790  1.00  0.00           H  
ATOM   2547  HZ1 LYS A 246      39.760  28.600  21.040  1.00  0.00           H  
ATOM   2548  HZ2 LYS A 246      39.240  29.820  20.070  1.00  0.00           H  
ATOM   2549  HZ3 LYS A 246      40.420  28.750  19.570  1.00  0.00           H  
ATOM   2550  N   THR A 247      41.580  33.730  26.940  1.00  0.00           N  
ATOM   2551  CA  THR A 247      40.900  34.440  27.990  1.00  0.00           C  
ATOM   2552  C   THR A 247      41.600  35.770  28.310  1.00  0.00           C  
ATOM   2553  O   THR A 247      40.900  36.730  28.630  1.00  0.00           O  
ATOM   2554  CB  THR A 247      40.670  33.640  29.250  1.00  0.00           C  
ATOM   2555  CG2 THR A 247      39.810  32.420  28.940  1.00  0.00           C  
ATOM   2556  OG1 THR A 247      41.910  33.160  29.800  1.00  0.00           O  
ATOM   2557  H   THR A 247      41.960  32.850  27.220  1.00  0.00           H  
ATOM   2558  HG1 THR A 247      42.260  32.440  29.200  1.00  0.00           H  
ATOM   2559  N   ILE A 248      42.920  35.950  28.150  1.00  0.00           N  
ATOM   2560  CA  ILE A 248      43.540  37.290  28.210  1.00  0.00           C  
ATOM   2561  C   ILE A 248      43.160  38.280  27.050  1.00  0.00           C  
ATOM   2562  O   ILE A 248      42.740  39.410  27.340  1.00  0.00           O  
ATOM   2563  CB  ILE A 248      45.040  37.380  28.570  1.00  0.00           C  
ATOM   2564  CG1 ILE A 248      45.200  36.520  29.840  1.00  0.00           C  
ATOM   2565  CG2 ILE A 248      45.510  38.820  28.790  1.00  0.00           C  
ATOM   2566  CD  ILE A 248      46.630  36.610  30.400  1.00  0.00           C  
ATOM   2567  H   ILE A 248      43.500  35.190  27.860  1.00  0.00           H  
ATOM   2568  N   GLN A 249      42.850  37.750  25.830  1.00  0.00           N  
ATOM   2569  CA  GLN A 249      42.360  38.610  24.690  1.00  0.00           C  
ATOM   2570  C   GLN A 249      40.930  39.210  25.020  1.00  0.00           C  
ATOM   2571  O   GLN A 249      40.760  40.480  25.110  1.00  0.00           O  
ATOM   2572  CB  GLN A 249      42.340  37.900  23.330  1.00  0.00           C  
ATOM   2573  CG  GLN A 249      43.720  37.510  22.860  1.00  0.00           C  
ATOM   2574  CD  GLN A 249      43.950  36.510  21.700  1.00  0.00           C  
ATOM   2575  NE2 GLN A 249      45.140  36.420  21.250  1.00  0.00           N  
ATOM   2576  OE1 GLN A 249      43.020  35.800  21.370  1.00  0.00           O  
ATOM   2577  H   GLN A 249      42.980  36.790  25.600  1.00  0.00           H  
ATOM   2578 1HE2 GLN A 249      45.860  37.000  21.630  1.00  0.00           H  
ATOM   2579 2HE2 GLN A 249      45.290  35.600  20.700  1.00  0.00           H  
ATOM   2580  N   MET A 250      40.070  38.370  25.680  1.00  0.00           N  
ATOM   2581  CA  MET A 250      38.770  38.790  26.100  1.00  0.00           C  
ATOM   2582  C   MET A 250      38.700  39.900  27.160  1.00  0.00           C  
ATOM   2583  O   MET A 250      37.750  40.600  27.070  1.00  0.00           O  
ATOM   2584  CB  MET A 250      37.940  37.560  26.430  1.00  0.00           C  
ATOM   2585  CG  MET A 250      37.750  36.670  25.200  1.00  0.00           C  
ATOM   2586  SD  MET A 250      36.730  35.190  25.440  1.00  0.00           S  
ATOM   2587  CE  MET A 250      38.010  34.080  24.820  1.00  0.00           C  
ATOM   2588  H   MET A 250      40.210  37.380  25.670  1.00  0.00           H  
ATOM   2589  N   VAL A 251      39.630  39.950  28.150  1.00  0.00           N  
ATOM   2590  CA  VAL A 251      39.700  41.080  29.140  1.00  0.00           C  
ATOM   2591  C   VAL A 251      40.620  42.280  28.740  1.00  0.00           C  
ATOM   2592  O   VAL A 251      40.150  43.380  28.880  1.00  0.00           O  
ATOM   2593  CB  VAL A 251      39.880  40.570  30.550  1.00  0.00           C  
ATOM   2594  CG1 VAL A 251      38.580  39.780  30.930  1.00  0.00           C  
ATOM   2595  CG2 VAL A 251      41.110  39.700  30.900  1.00  0.00           C  
ATOM   2596  H   VAL A 251      40.220  39.160  28.340  1.00  0.00           H  
ATOM   2597  N   ARG A 252      41.670  42.050  27.970  1.00  0.00           N  
ATOM   2598  CA  ARG A 252      42.540  43.170  27.470  1.00  0.00           C  
ATOM   2599  C   ARG A 252      41.890  44.310  26.680  1.00  0.00           C  
ATOM   2600  O   ARG A 252      42.210  45.470  26.850  1.00  0.00           O  
ATOM   2601  CB  ARG A 252      43.760  42.600  26.730  1.00  0.00           C  
ATOM   2602  CG  ARG A 252      45.110  42.730  27.540  1.00  0.00           C  
ATOM   2603  CD  ARG A 252      46.170  42.010  26.670  1.00  0.00           C  
ATOM   2604  NE  ARG A 252      47.500  42.130  27.270  1.00  0.00           N  
ATOM   2605  CZ  ARG A 252      48.440  41.140  27.250  1.00  0.00           C  
ATOM   2606  NH1 ARG A 252      48.320  40.160  26.360  1.00  0.00           N1+
ATOM   2607  NH2 ARG A 252      49.700  41.420  27.590  1.00  0.00           N  
ATOM   2608  H   ARG A 252      41.800  41.160  27.520  1.00  0.00           H  
ATOM   2609  HE  ARG A 252      47.720  43.050  27.580  1.00  0.00           H  
ATOM   2610 1HH1 ARG A 252      47.550  40.020  25.740  1.00  0.00           H  
ATOM   2611 2HH1 ARG A 252      49.120  39.560  26.260  1.00  0.00           H  
ATOM   2612 1HH2 ARG A 252      50.060  42.300  27.900  1.00  0.00           H  
ATOM   2613 2HH2 ARG A 252      50.360  40.670  27.600  1.00  0.00           H  
ATOM   2614  N   SER A 253      41.010  43.880  25.800  1.00  0.00           N  
ATOM   2615  CA  SER A 253      39.990  44.650  25.040  1.00  0.00           C  
ATOM   2616  C   SER A 253      39.040  45.590  25.920  1.00  0.00           C  
ATOM   2617  O   SER A 253      38.670  46.640  25.480  1.00  0.00           O  
ATOM   2618  CB  SER A 253      39.120  43.690  24.290  1.00  0.00           C  
ATOM   2619  OG  SER A 253      39.750  43.060  23.220  1.00  0.00           O  
ATOM   2620  H   SER A 253      41.060  42.950  25.420  1.00  0.00           H  
ATOM   2621  HG  SER A 253      39.220  42.360  22.740  1.00  0.00           H  
ATOM   2622  N   GLN A 254      38.750  45.150  27.150  1.00  0.00           N  
ATOM   2623  CA  GLN A 254      37.930  45.840  28.160  1.00  0.00           C  
ATOM   2624  C   GLN A 254      38.760  46.700  29.140  1.00  0.00           C  
ATOM   2625  O   GLN A 254      38.140  47.520  29.880  1.00  0.00           O  
ATOM   2626  CB  GLN A 254      37.200  44.740  28.940  1.00  0.00           C  
ATOM   2627  CG  GLN A 254      35.930  44.240  28.100  1.00  0.00           C  
ATOM   2628  CD  GLN A 254      35.230  43.190  28.930  1.00  0.00           C  
ATOM   2629  NE2 GLN A 254      35.860  42.010  28.910  1.00  0.00           N  
ATOM   2630  OE1 GLN A 254      34.190  43.420  29.580  1.00  0.00           O  
ATOM   2631  H   GLN A 254      39.280  44.360  27.480  1.00  0.00           H  
ATOM   2632 1HE2 GLN A 254      36.680  41.870  28.340  1.00  0.00           H  
ATOM   2633 2HE2 GLN A 254      35.530  41.200  29.390  1.00  0.00           H  
ATOM   2634  N   ARG A 255      39.970  46.280  29.420  1.00  0.00           N  
ATOM   2635  CA  ARG A 255      40.950  47.040  30.180  1.00  0.00           C  
ATOM   2636  C   ARG A 255      42.390  46.450  29.940  1.00  0.00           C  
ATOM   2637  O   ARG A 255      42.650  45.270  30.250  1.00  0.00           O  
ATOM   2638  CB  ARG A 255      40.650  47.060  31.710  1.00  0.00           C  
ATOM   2639  CG  ARG A 255      41.450  48.080  32.520  1.00  0.00           C  
ATOM   2640  CD  ARG A 255      41.000  48.270  34.010  1.00  0.00           C  
ATOM   2641  NE  ARG A 255      42.030  49.060  34.670  1.00  0.00           N  
ATOM   2642  CZ  ARG A 255      41.940  50.420  34.940  1.00  0.00           C  
ATOM   2643  NH1 ARG A 255      40.960  51.220  34.490  1.00  0.00           N1+
ATOM   2644  NH2 ARG A 255      42.790  50.980  35.800  1.00  0.00           N  
ATOM   2645  H   ARG A 255      40.170  45.330  29.200  1.00  0.00           H  
ATOM   2646  HE  ARG A 255      42.670  48.550  35.250  1.00  0.00           H  
ATOM   2647 1HH1 ARG A 255      40.280  50.910  33.830  1.00  0.00           H  
ATOM   2648 2HH1 ARG A 255      40.790  52.120  34.910  1.00  0.00           H  
ATOM   2649 1HH2 ARG A 255      43.600  50.520  36.170  1.00  0.00           H  
ATOM   2650 2HH2 ARG A 255      42.690  51.940  36.070  1.00  0.00           H  
ATOM   2651  N   SER A 256      43.330  47.340  29.490  1.00  0.00           N  
ATOM   2652  CA  SER A 256      44.730  47.010  29.240  1.00  0.00           C  
ATOM   2653  C   SER A 256      45.660  47.320  30.470  1.00  0.00           C  
ATOM   2654  O   SER A 256      45.320  48.030  31.420  1.00  0.00           O  
ATOM   2655  CB  SER A 256      45.330  47.760  28.090  1.00  0.00           C  
ATOM   2656  OG  SER A 256      45.350  49.150  28.350  1.00  0.00           O  
ATOM   2657  H   SER A 256      43.100  48.310  29.550  1.00  0.00           H  
ATOM   2658  HG  SER A 256      45.920  49.650  27.700  1.00  0.00           H  
ATOM   2659  N   GLY A 257      46.910  46.950  30.320  1.00  0.00           N  
ATOM   2660  CA  GLY A 257      47.960  47.060  31.370  1.00  0.00           C  
ATOM   2661  C   GLY A 257      48.440  45.680  31.850  1.00  0.00           C  
ATOM   2662  O   GLY A 257      48.970  45.550  32.980  1.00  0.00           O  
ATOM   2663  H   GLY A 257      47.250  46.670  29.420  1.00  0.00           H  
ATOM   2664  N   MET A 258      48.050  44.640  31.140  1.00  0.00           N  
ATOM   2665  CA  MET A 258      48.060  43.210  31.690  1.00  0.00           C  
ATOM   2666  C   MET A 258      49.370  42.470  31.450  1.00  0.00           C  
ATOM   2667  O   MET A 258      50.110  42.890  30.570  1.00  0.00           O  
ATOM   2668  CB  MET A 258      46.890  42.580  30.990  1.00  0.00           C  
ATOM   2669  CG  MET A 258      45.570  43.230  31.410  1.00  0.00           C  
ATOM   2670  SD  MET A 258      45.140  43.360  33.190  1.00  0.00           S  
ATOM   2671  CE  MET A 258      44.580  45.110  33.380  1.00  0.00           C  
ATOM   2672  H   MET A 258      47.630  44.740  30.240  1.00  0.00           H  
ATOM   2673  N   VAL A 259      49.510  41.360  32.190  1.00  0.00           N  
ATOM   2674  CA  VAL A 259      50.810  40.610  32.340  1.00  0.00           C  
ATOM   2675  C   VAL A 259      52.100  41.370  32.020  1.00  0.00           C  
ATOM   2676  O   VAL A 259      52.750  41.250  31.000  1.00  0.00           O  
ATOM   2677  CB  VAL A 259      50.780  39.230  31.760  1.00  0.00           C  
ATOM   2678  CG1 VAL A 259      50.220  38.290  32.820  1.00  0.00           C  
ATOM   2679  CG2 VAL A 259      50.180  39.150  30.330  1.00  0.00           C  
ATOM   2680  H   VAL A 259      48.730  41.060  32.750  1.00  0.00           H  
ATOM   2681  N   GLN A 260      52.510  42.330  32.950  1.00  0.00           N  
ATOM   2682  CA  GLN A 260      53.800  43.010  32.830  1.00  0.00           C  
ATOM   2683  C   GLN A 260      55.110  42.230  32.880  1.00  0.00           C  
ATOM   2684  O   GLN A 260      56.180  42.770  32.530  1.00  0.00           O  
ATOM   2685  CB  GLN A 260      53.700  44.150  33.810  1.00  0.00           C  
ATOM   2686  CG  GLN A 260      53.210  45.400  33.130  1.00  0.00           C  
ATOM   2687  CD  GLN A 260      52.820  46.490  34.170  1.00  0.00           C  
ATOM   2688  NE2 GLN A 260      51.840  46.190  34.910  1.00  0.00           N  
ATOM   2689  OE1 GLN A 260      53.070  47.670  33.970  1.00  0.00           O  
ATOM   2690  H   GLN A 260      51.890  42.630  33.680  1.00  0.00           H  
ATOM   2691 1HE2 GLN A 260      51.430  45.280  34.960  1.00  0.00           H  
ATOM   2692 2HE2 GLN A 260      51.320  46.900  35.380  1.00  0.00           H  
ATOM   2693  N   THR A 261      55.140  41.110  33.610  1.00  0.00           N  
ATOM   2694  CA  THR A 261      56.310  40.200  33.670  1.00  0.00           C  
ATOM   2695  C   THR A 261      56.070  38.680  33.470  1.00  0.00           C  
ATOM   2696  O   THR A 261      54.930  38.240  33.610  1.00  0.00           O  
ATOM   2697  CB  THR A 261      57.060  40.270  35.030  1.00  0.00           C  
ATOM   2698  CG2 THR A 261      57.360  41.700  35.380  1.00  0.00           C  
ATOM   2699  OG1 THR A 261      56.220  39.690  36.080  1.00  0.00           O  
ATOM   2700  H   THR A 261      54.410  40.930  34.270  1.00  0.00           H  
ATOM   2701  HG1 THR A 261      56.600  39.780  37.000  1.00  0.00           H  
ATOM   2702  N   GLU A 262      57.070  37.970  33.050  1.00  0.00           N  
ATOM   2703  CA  GLU A 262      57.090  36.510  32.690  1.00  0.00           C  
ATOM   2704  C   GLU A 262      56.630  35.690  33.900  1.00  0.00           C  
ATOM   2705  O   GLU A 262      55.820  34.760  33.760  1.00  0.00           O  
ATOM   2706  CB  GLU A 262      58.450  36.020  32.140  1.00  0.00           C  
ATOM   2707  CG  GLU A 262      58.940  36.810  30.960  1.00  0.00           C  
ATOM   2708  CD  GLU A 262      59.780  38.050  31.280  1.00  0.00           C  
ATOM   2709  OE1 GLU A 262      61.020  38.040  31.550  1.00  0.00           O  
ATOM   2710  OE2 GLU A 262      59.130  39.120  31.530  1.00  0.00           O1-
ATOM   2711  H   GLU A 262      57.890  38.430  32.710  1.00  0.00           H  
ATOM   2712  N   ALA A 263      56.980  36.040  35.130  1.00  0.00           N  
ATOM   2713  CA  ALA A 263      56.490  35.540  36.420  1.00  0.00           C  
ATOM   2714  C   ALA A 263      54.970  35.570  36.520  1.00  0.00           C  
ATOM   2715  O   ALA A 263      54.320  34.580  37.060  1.00  0.00           O  
ATOM   2716  CB  ALA A 263      57.010  36.480  37.490  1.00  0.00           C  
ATOM   2717  H   ALA A 263      57.810  36.550  35.360  1.00  0.00           H  
ATOM   2718  N   GLN A 264      54.430  36.760  36.210  1.00  0.00           N  
ATOM   2719  CA  GLN A 264      52.930  36.870  36.230  1.00  0.00           C  
ATOM   2720  C   GLN A 264      52.280  35.950  35.240  1.00  0.00           C  
ATOM   2721  O   GLN A 264      51.160  35.420  35.480  1.00  0.00           O  
ATOM   2722  CB  GLN A 264      52.410  38.350  35.950  1.00  0.00           C  
ATOM   2723  CG  GLN A 264      52.870  39.380  37.020  1.00  0.00           C  
ATOM   2724  CD  GLN A 264      52.880  40.840  36.510  1.00  0.00           C  
ATOM   2725  NE2 GLN A 264      53.750  41.640  37.100  1.00  0.00           N  
ATOM   2726  OE1 GLN A 264      52.230  41.150  35.560  1.00  0.00           O  
ATOM   2727  H   GLN A 264      54.940  37.610  36.180  1.00  0.00           H  
ATOM   2728 1HE2 GLN A 264      54.290  41.270  37.860  1.00  0.00           H  
ATOM   2729 2HE2 GLN A 264      53.680  42.620  36.910  1.00  0.00           H  
ATOM   2730  N   TYR A 265      52.830  35.780  34.030  1.00  0.00           N  
ATOM   2731  CA  TYR A 265      52.280  34.830  32.980  1.00  0.00           C  
ATOM   2732  C   TYR A 265      52.300  33.410  33.500  1.00  0.00           C  
ATOM   2733  O   TYR A 265      51.210  32.740  33.610  1.00  0.00           O  
ATOM   2734  CB  TYR A 265      53.080  35.070  31.730  1.00  0.00           C  
ATOM   2735  CG  TYR A 265      52.340  34.470  30.490  1.00  0.00           C  
ATOM   2736  CD1 TYR A 265      50.950  34.400  30.370  1.00  0.00           C  
ATOM   2737  CD2 TYR A 265      53.170  33.730  29.660  1.00  0.00           C  
ATOM   2738  CE1 TYR A 265      50.460  33.660  29.300  1.00  0.00           C  
ATOM   2739  CE2 TYR A 265      52.700  32.950  28.670  1.00  0.00           C  
ATOM   2740  CZ  TYR A 265      51.330  32.890  28.550  1.00  0.00           C  
ATOM   2741  OH  TYR A 265      50.760  31.980  27.730  1.00  0.00           O  
ATOM   2742  H   TYR A 265      53.460  36.460  33.650  1.00  0.00           H  
ATOM   2743  HD1 TYR A 265      50.240  34.970  30.980  1.00  0.00           H  
ATOM   2744  HD2 TYR A 265      54.250  33.900  29.730  1.00  0.00           H  
ATOM   2745  HE1 TYR A 265      49.440  33.880  29.000  1.00  0.00           H  
ATOM   2746  HE2 TYR A 265      53.410  32.390  28.060  1.00  0.00           H  
ATOM   2747  HH  TYR A 265      51.430  31.530  27.140  1.00  0.00           H  
ATOM   2748  N   ARG A 266      53.420  33.010  34.070  1.00  0.00           N  
ATOM   2749  CA  ARG A 266      53.650  31.680  34.700  1.00  0.00           C  
ATOM   2750  C   ARG A 266      52.650  31.400  35.900  1.00  0.00           C  
ATOM   2751  O   ARG A 266      51.950  30.380  35.790  1.00  0.00           O  
ATOM   2752  CB  ARG A 266      55.110  31.680  35.150  1.00  0.00           C  
ATOM   2753  CG  ARG A 266      56.120  31.380  34.040  1.00  0.00           C  
ATOM   2754  CD  ARG A 266      56.830  30.030  34.210  1.00  0.00           C  
ATOM   2755  NE  ARG A 266      57.670  29.880  35.410  1.00  0.00           N  
ATOM   2756  CZ  ARG A 266      58.480  28.790  35.640  1.00  0.00           C  
ATOM   2757  NH1 ARG A 266      58.540  27.700  34.830  1.00  0.00           N1+
ATOM   2758  NH2 ARG A 266      59.380  28.790  36.580  1.00  0.00           N  
ATOM   2759  H   ARG A 266      54.250  33.580  34.010  1.00  0.00           H  
ATOM   2760  HE  ARG A 266      57.380  30.320  36.270  1.00  0.00           H  
ATOM   2761 1HH1 ARG A 266      57.940  27.620  34.040  1.00  0.00           H  
ATOM   2762 2HH1 ARG A 266      59.080  26.870  35.000  1.00  0.00           H  
ATOM   2763 1HH2 ARG A 266      59.490  29.530  37.240  1.00  0.00           H  
ATOM   2764 2HH2 ARG A 266      59.890  27.970  36.860  1.00  0.00           H  
ATOM   2765  N   PHE A 267      52.410  32.410  36.720  1.00  0.00           N  
ATOM   2766  CA  PHE A 267      51.510  32.330  37.930  1.00  0.00           C  
ATOM   2767  C   PHE A 267      50.090  31.800  37.670  1.00  0.00           C  
ATOM   2768  O   PHE A 267      49.400  31.170  38.470  1.00  0.00           O  
ATOM   2769  CB  PHE A 267      51.500  33.690  38.550  1.00  0.00           C  
ATOM   2770  CG  PHE A 267      51.110  33.700  40.000  1.00  0.00           C  
ATOM   2771  CD1 PHE A 267      52.010  33.120  40.870  1.00  0.00           C  
ATOM   2772  CD2 PHE A 267      49.850  34.140  40.390  1.00  0.00           C  
ATOM   2773  CE1 PHE A 267      51.540  32.880  42.170  1.00  0.00           C  
ATOM   2774  CE2 PHE A 267      49.420  33.910  41.700  1.00  0.00           C  
ATOM   2775  CZ  PHE A 267      50.250  33.270  42.580  1.00  0.00           C  
ATOM   2776  H   PHE A 267      52.870  33.290  36.660  1.00  0.00           H  
ATOM   2777  HD1 PHE A 267      52.960  32.750  40.490  1.00  0.00           H  
ATOM   2778  HD2 PHE A 267      49.400  34.780  39.630  1.00  0.00           H  
ATOM   2779  HE1 PHE A 267      52.070  32.180  42.810  1.00  0.00           H  
ATOM   2780  HE2 PHE A 267      48.390  34.110  42.000  1.00  0.00           H  
ATOM   2781  HZ  PHE A 267      49.860  32.980  43.550  1.00  0.00           H  
ATOM   2782  N   ILE A 268      49.670  31.930  36.370  1.00  0.00           N  
ATOM   2783  CA  ILE A 268      48.310  31.600  35.910  1.00  0.00           C  
ATOM   2784  C   ILE A 268      48.190  30.110  35.710  1.00  0.00           C  
ATOM   2785  O   ILE A 268      47.520  29.430  36.450  1.00  0.00           O  
ATOM   2786  CB  ILE A 268      47.800  32.420  34.740  1.00  0.00           C  
ATOM   2787  CG1 ILE A 268      48.040  33.900  35.060  1.00  0.00           C  
ATOM   2788  CG2 ILE A 268      46.290  32.250  34.790  1.00  0.00           C  
ATOM   2789  CD  ILE A 268      47.920  34.850  33.860  1.00  0.00           C  
ATOM   2790  H   ILE A 268      50.350  32.180  35.680  1.00  0.00           H  
ATOM   2791  N   TYR A 269      49.120  29.600  34.840  1.00  0.00           N  
ATOM   2792  CA  TYR A 269      49.450  28.150  34.570  1.00  0.00           C  
ATOM   2793  C   TYR A 269      49.630  27.330  35.900  1.00  0.00           C  
ATOM   2794  O   TYR A 269      49.090  26.250  35.980  1.00  0.00           O  
ATOM   2795  CB  TYR A 269      50.670  28.120  33.720  1.00  0.00           C  
ATOM   2796  CG  TYR A 269      50.300  28.590  32.350  1.00  0.00           C  
ATOM   2797  CD1 TYR A 269      50.170  27.620  31.400  1.00  0.00           C  
ATOM   2798  CD2 TYR A 269      50.440  29.930  31.940  1.00  0.00           C  
ATOM   2799  CE1 TYR A 269      50.130  27.900  30.090  1.00  0.00           C  
ATOM   2800  CE2 TYR A 269      50.210  30.180  30.620  1.00  0.00           C  
ATOM   2801  CZ  TYR A 269      50.050  29.200  29.700  1.00  0.00           C  
ATOM   2802  OH  TYR A 269      49.910  29.450  28.390  1.00  0.00           O  
ATOM   2803  H   TYR A 269      49.820  30.270  34.570  1.00  0.00           H  
ATOM   2804  HD1 TYR A 269      50.350  26.580  31.680  1.00  0.00           H  
ATOM   2805  HD2 TYR A 269      50.780  30.720  32.610  1.00  0.00           H  
ATOM   2806  HE1 TYR A 269      49.940  27.140  29.340  1.00  0.00           H  
ATOM   2807  HE2 TYR A 269      50.240  31.210  30.270  1.00  0.00           H  
ATOM   2808  HH  TYR A 269      49.960  30.430  28.200  1.00  0.00           H  
ATOM   2809  N   MET A 270      50.490  27.770  36.770  1.00  0.00           N  
ATOM   2810  CA  MET A 270      50.710  27.270  38.110  1.00  0.00           C  
ATOM   2811  C   MET A 270      49.540  27.080  39.120  1.00  0.00           C  
ATOM   2812  O   MET A 270      49.210  25.960  39.520  1.00  0.00           O  
ATOM   2813  CB  MET A 270      51.800  28.120  38.770  1.00  0.00           C  
ATOM   2814  CG  MET A 270      53.260  27.710  38.480  1.00  0.00           C  
ATOM   2815  SD  MET A 270      53.820  27.730  36.730  1.00  0.00           S  
ATOM   2816  CE  MET A 270      55.450  27.300  37.220  1.00  0.00           C  
ATOM   2817  H   MET A 270      51.350  28.200  36.480  1.00  0.00           H  
ATOM   2818  N   ALA A 271      48.740  28.130  39.150  1.00  0.00           N  
ATOM   2819  CA  ALA A 271      47.420  28.160  39.720  1.00  0.00           C  
ATOM   2820  C   ALA A 271      46.420  27.150  39.100  1.00  0.00           C  
ATOM   2821  O   ALA A 271      45.880  26.330  39.810  1.00  0.00           O  
ATOM   2822  CB  ALA A 271      46.910  29.640  39.560  1.00  0.00           C  
ATOM   2823  H   ALA A 271      49.100  28.990  38.800  1.00  0.00           H  
ATOM   2824  N   VAL A 272      46.470  27.010  37.760  1.00  0.00           N  
ATOM   2825  CA  VAL A 272      45.550  26.050  37.040  1.00  0.00           C  
ATOM   2826  C   VAL A 272      45.930  24.590  37.500  1.00  0.00           C  
ATOM   2827  O   VAL A 272      45.110  23.840  37.970  1.00  0.00           O  
ATOM   2828  CB  VAL A 272      45.700  26.250  35.510  1.00  0.00           C  
ATOM   2829  CG1 VAL A 272      44.960  25.210  34.630  1.00  0.00           C  
ATOM   2830  CG2 VAL A 272      45.270  27.630  35.110  1.00  0.00           C  
ATOM   2831  H   VAL A 272      47.040  27.580  37.160  1.00  0.00           H  
ATOM   2832  N   GLN A 273      47.180  24.240  37.300  1.00  0.00           N  
ATOM   2833  CA  GLN A 273      47.720  22.860  37.620  1.00  0.00           C  
ATOM   2834  C   GLN A 273      47.600  22.450  39.090  1.00  0.00           C  
ATOM   2835  O   GLN A 273      47.170  21.330  39.330  1.00  0.00           O  
ATOM   2836  CB  GLN A 273      49.240  22.960  37.300  1.00  0.00           C  
ATOM   2837  CG  GLN A 273      50.070  21.720  37.400  1.00  0.00           C  
ATOM   2838  CD  GLN A 273      49.550  20.550  36.510  1.00  0.00           C  
ATOM   2839  NE2 GLN A 273      49.340  19.400  37.090  1.00  0.00           N  
ATOM   2840  OE1 GLN A 273      49.610  20.580  35.310  1.00  0.00           O  
ATOM   2841  H   GLN A 273      47.790  24.890  36.850  1.00  0.00           H  
ATOM   2842 1HE2 GLN A 273      49.580  19.320  38.060  1.00  0.00           H  
ATOM   2843 2HE2 GLN A 273      49.280  18.510  36.640  1.00  0.00           H  
ATOM   2844  N   HIS A 274      47.670  23.420  39.980  1.00  0.00           N  
ATOM   2845  CA  HIS A 274      47.550  23.250  41.440  1.00  0.00           C  
ATOM   2846  C   HIS A 274      46.090  22.910  41.780  1.00  0.00           C  
ATOM   2847  O   HIS A 274      45.830  21.900  42.410  1.00  0.00           O  
ATOM   2848  CB  HIS A 274      47.950  24.590  42.040  1.00  0.00           C  
ATOM   2849  CG  HIS A 274      48.510  24.480  43.480  1.00  0.00           C  
ATOM   2850  CD2 HIS A 274      49.750  24.760  43.990  1.00  0.00           C  
ATOM   2851  ND1 HIS A 274      47.650  24.570  44.510  1.00  0.00           N  
ATOM   2852  CE1 HIS A 274      48.280  24.930  45.550  1.00  0.00           C  
ATOM   2853  NE2 HIS A 274      49.570  25.000  45.290  1.00  0.00           N  
ATOM   2854  H   HIS A 274      48.080  24.320  39.790  1.00  0.00           H  
ATOM   2855  HD2 HIS A 274      50.680  24.810  43.410  1.00  0.00           H  
ATOM   2856  HE1 HIS A 274      47.850  25.030  46.550  1.00  0.00           H  
ATOM   2857  HE2 HIS A 274      50.240  25.400  45.920  1.00  0.00           H  
ATOM   2858  N   TYR A 275      45.210  23.690  41.160  1.00  0.00           N  
ATOM   2859  CA  TYR A 275      43.740  23.470  41.250  1.00  0.00           C  
ATOM   2860  C   TYR A 275      43.230  22.180  40.680  1.00  0.00           C  
ATOM   2861  O   TYR A 275      42.530  21.540  41.420  1.00  0.00           O  
ATOM   2862  CB  TYR A 275      43.070  24.730  40.710  1.00  0.00           C  
ATOM   2863  CG  TYR A 275      41.650  24.890  41.310  1.00  0.00           C  
ATOM   2864  CD1 TYR A 275      41.520  25.670  42.450  1.00  0.00           C  
ATOM   2865  CD2 TYR A 275      40.540  24.670  40.480  1.00  0.00           C  
ATOM   2866  CE1 TYR A 275      40.300  26.210  42.860  1.00  0.00           C  
ATOM   2867  CE2 TYR A 275      39.310  25.220  40.950  1.00  0.00           C  
ATOM   2868  CZ  TYR A 275      39.170  25.940  42.140  1.00  0.00           C  
ATOM   2869  OH  TYR A 275      37.890  26.210  42.520  1.00  0.00           O  
ATOM   2870  H   TYR A 275      45.640  24.540  40.850  1.00  0.00           H  
ATOM   2871  HD1 TYR A 275      42.330  25.730  43.180  1.00  0.00           H  
ATOM   2872  HD2 TYR A 275      40.620  24.270  39.470  1.00  0.00           H  
ATOM   2873  HE1 TYR A 275      40.200  26.590  43.880  1.00  0.00           H  
ATOM   2874  HE2 TYR A 275      38.490  25.080  40.250  1.00  0.00           H  
ATOM   2875  HH  TYR A 275      37.960  26.130  43.510  1.00  0.00           H  
ATOM   2876  N   ILE A 276      43.850  21.660  39.630  1.00  0.00           N  
ATOM   2877  CA  ILE A 276      43.590  20.290  39.060  1.00  0.00           C  
ATOM   2878  C   ILE A 276      43.980  19.140  39.950  1.00  0.00           C  
ATOM   2879  O   ILE A 276      43.090  18.580  40.520  1.00  0.00           O  
ATOM   2880  CB  ILE A 276      44.270  20.220  37.630  1.00  0.00           C  
ATOM   2881  CG1 ILE A 276      43.470  21.170  36.700  1.00  0.00           C  
ATOM   2882  CG2 ILE A 276      44.160  18.880  36.970  1.00  0.00           C  
ATOM   2883  CD  ILE A 276      44.080  21.450  35.380  1.00  0.00           C  
ATOM   2884  H   ILE A 276      44.570  22.130  39.120  1.00  0.00           H  
ATOM   2885  N   GLU A 277      45.220  19.190  40.440  1.00  0.00           N  
ATOM   2886  CA  GLU A 277      45.670  18.220  41.540  1.00  0.00           C  
ATOM   2887  C   GLU A 277      44.800  18.340  42.830  1.00  0.00           C  
ATOM   2888  O   GLU A 277      44.380  17.310  43.300  1.00  0.00           O  
ATOM   2889  CB  GLU A 277      47.200  18.290  41.630  1.00  0.00           C  
ATOM   2890  CG  GLU A 277      47.910  18.070  40.270  1.00  0.00           C  
ATOM   2891  CD  GLU A 277      49.440  18.140  40.340  1.00  0.00           C  
ATOM   2892  OE1 GLU A 277      49.960  19.290  40.170  1.00  0.00           O  
ATOM   2893  OE2 GLU A 277      50.110  17.150  40.690  1.00  0.00           O1-
ATOM   2894  H   GLU A 277      45.950  19.790  40.100  1.00  0.00           H  
ATOM   2895  N   THR A 278      44.450  19.540  43.280  1.00  0.00           N  
ATOM   2896  CA  THR A 278      43.500  19.720  44.430  1.00  0.00           C  
ATOM   2897  C   THR A 278      42.110  19.190  44.250  1.00  0.00           C  
ATOM   2898  O   THR A 278      41.580  18.480  45.110  1.00  0.00           O  
ATOM   2899  CB  THR A 278      43.680  21.100  45.070  1.00  0.00           C  
ATOM   2900  CG2 THR A 278      42.940  21.130  46.420  1.00  0.00           C  
ATOM   2901  OG1 THR A 278      45.050  21.340  45.290  1.00  0.00           O  
ATOM   2902  H   THR A 278      44.940  20.390  43.110  1.00  0.00           H  
ATOM   2903  HG1 THR A 278      44.990  22.310  45.560  1.00  0.00           H  
ATOM   2904  N   LEU A 279      41.550  19.450  43.060  1.00  0.00           N  
ATOM   2905  CA  LEU A 279      40.290  18.820  42.580  1.00  0.00           C  
ATOM   2906  C   LEU A 279      40.130  17.280  42.480  1.00  0.00           C  
ATOM   2907  O   LEU A 279      39.390  16.630  43.170  1.00  0.00           O  
ATOM   2908  CB  LEU A 279      39.970  19.560  41.230  1.00  0.00           C  
ATOM   2909  CG  LEU A 279      38.980  20.670  41.330  1.00  0.00           C  
ATOM   2910  CD1 LEU A 279      38.890  21.190  39.910  1.00  0.00           C  
ATOM   2911  CD2 LEU A 279      37.660  20.320  41.940  1.00  0.00           C  
ATOM   2912  H   LEU A 279      41.810  20.160  42.410  1.00  0.00           H  
ATOM   2913  N   GLN A 280      41.250  16.740  41.970  1.00  0.00           N  
ATOM   2914  CA  GLN A 280      41.510  15.290  41.800  1.00  0.00           C  
ATOM   2915  C   GLN A 280      41.800  14.460  43.100  1.00  0.00           C  
ATOM   2916  O   GLN A 280      41.610  13.260  43.240  1.00  0.00           O  
ATOM   2917  CB  GLN A 280      42.640  14.930  40.860  1.00  0.00           C  
ATOM   2918  CG  GLN A 280      42.450  15.390  39.450  1.00  0.00           C  
ATOM   2919  CD  GLN A 280      43.680  15.170  38.540  1.00  0.00           C  
ATOM   2920  NE2 GLN A 280      43.660  14.080  37.840  1.00  0.00           N  
ATOM   2921  OE1 GLN A 280      44.670  15.810  38.670  1.00  0.00           O  
ATOM   2922  H   GLN A 280      41.950  17.380  41.670  1.00  0.00           H  
ATOM   2923 1HE2 GLN A 280      42.840  13.510  37.890  1.00  0.00           H  
ATOM   2924 2HE2 GLN A 280      44.320  13.750  37.170  1.00  0.00           H  
ATOM   2925  N   ARG A 281      42.020  15.170  44.140  1.00  0.00           N  
ATOM   2926  CA  ARG A 281      42.140  14.600  45.470  1.00  0.00           C  
ATOM   2927  C   ARG A 281      40.780  14.150  45.980  1.00  0.00           C  
ATOM   2928  O   ARG A 281      39.750  14.750  45.650  1.00  0.00           O  
ATOM   2929  CB  ARG A 281      42.770  15.560  46.490  1.00  0.00           C  
ATOM   2930  CG  ARG A 281      44.220  15.700  46.260  1.00  0.00           C  
ATOM   2931  CD  ARG A 281      45.070  16.230  47.460  1.00  0.00           C  
ATOM   2932  NE  ARG A 281      46.330  16.820  46.880  1.00  0.00           N  
ATOM   2933  CZ  ARG A 281      46.610  18.130  46.930  1.00  0.00           C  
ATOM   2934  NH1 ARG A 281      45.730  18.980  47.520  1.00  0.00           N1+
ATOM   2935  NH2 ARG A 281      47.730  18.540  46.360  1.00  0.00           N  
ATOM   2936  H   ARG A 281      41.960  16.170  44.090  1.00  0.00           H  
ATOM   2937  HE  ARG A 281      46.700  16.200  46.190  1.00  0.00           H  
ATOM   2938 1HH1 ARG A 281      44.870  18.710  47.940  1.00  0.00           H  
ATOM   2939 2HH1 ARG A 281      45.860  19.960  47.420  1.00  0.00           H  
ATOM   2940 1HH2 ARG A 281      48.350  17.860  45.950  1.00  0.00           H  
ATOM   2941 2HH2 ARG A 281      47.980  19.470  46.110  1.00  0.00           H  
ATOM   2942  N   ARG A 282      40.760  13.180  46.900  1.00  0.00           N  
ATOM   2943  CA  ARG A 282      39.540  12.550  47.430  1.00  0.00           C  
ATOM   2944  C   ARG A 282      38.500  11.870  46.440  1.00  0.00           C  
ATOM   2945  CB  ARG A 282      38.870  13.500  48.450  1.00  0.00           C  
ATOM   2946  CG  ARG A 282      39.780  13.910  49.590  1.00  0.00           C  
ATOM   2947  CD  ARG A 282      39.150  15.190  50.200  1.00  0.00           C  
ATOM   2948  NE  ARG A 282      39.860  15.280  51.480  1.00  0.00           N  
ATOM   2949  CZ  ARG A 282      39.200  15.160  52.660  1.00  0.00           C  
ATOM   2950  NH1 ARG A 282      37.900  15.040  52.810  1.00  0.00           N1+
ATOM   2951  NH2 ARG A 282      39.930  15.330  53.700  1.00  0.00           N  
ATOM   2952  O1  ARG A 282      38.620  10.670  46.210  1.00  0.00           O  
ATOM   2953  O2  ARG A 282      37.490  12.530  46.160  1.00  0.00           O  
ATOM   2954  H   ARG A 282      41.570  12.930  47.430  1.00  0.00           H  
ATOM   2955  HE  ARG A 282      40.840  15.420  51.340  1.00  0.00           H  
ATOM   2956 1HH1 ARG A 282      37.230  14.890  52.080  1.00  0.00           H  
ATOM   2957 2HH1 ARG A 282      37.550  14.740  53.690  1.00  0.00           H  
ATOM   2958 1HH2 ARG A 282      40.920  15.390  53.580  1.00  0.00           H  
ATOM   2959 2HH2 ARG A 282      39.530  15.460  54.610  1.00  0.00           H  
ATOM   2960  N   ARG B   0      49.870  73.800  44.870  1.00  0.00           N  
ATOM   2961  CA  ARG B   0      48.840  72.860  44.340  1.00  0.00           C  
ATOM   2962  C   ARG B   0      49.000  71.410  44.890  1.00  0.00           C  
ATOM   2963  O   ARG B   0      49.920  71.130  45.720  1.00  0.00           O  
ATOM   2964  CB  ARG B   0      49.070  72.830  42.800  1.00  0.00           C  
ATOM   2965  CG  ARG B   0      50.500  72.330  42.550  1.00  0.00           C  
ATOM   2966  CD  ARG B   0      50.710  71.750  41.180  1.00  0.00           C  
ATOM   2967  NE  ARG B   0      50.850  72.790  40.110  1.00  0.00           N  
ATOM   2968  CZ  ARG B   0      51.830  72.730  39.230  1.00  0.00           C  
ATOM   2969  NH1 ARG B   0      52.850  71.870  39.280  1.00  0.00           N1+
ATOM   2970  NH2 ARG B   0      51.710  73.530  38.170  1.00  0.00           N  
ATOM   2971  HE  ARG B   0      50.120  73.470  40.120  1.00  0.00           H  
ATOM   2972 1HH1 ARG B   0      53.140  71.360  40.080  1.00  0.00           H  
ATOM   2973 2HH1 ARG B   0      53.250  71.420  38.490  1.00  0.00           H  
ATOM   2974 1HH2 ARG B   0      50.880  74.060  37.990  1.00  0.00           H  
ATOM   2975 2HH2 ARG B   0      52.410  73.550  37.460  1.00  0.00           H  
ATOM   2976  H1  ARG B   0      49.760  73.940  45.860  1.00  0.00           H  
ATOM   2977  H2  ARG B   0      50.800  73.440  44.770  1.00  0.00           H  
ATOM   2978  H3  ARG B   0      49.930  74.610  44.290  1.00  0.00           H  
ATOM   2979  N   SER B   1      48.160  70.520  44.290  1.00  0.00           N  
ATOM   2980  CA  SER B   1      47.950  69.120  44.700  1.00  0.00           C  
ATOM   2981  C   SER B   1      49.140  68.190  44.360  1.00  0.00           C  
ATOM   2982  O   SER B   1      49.850  68.460  43.330  1.00  0.00           O  
ATOM   2983  CB  SER B   1      46.590  68.440  44.270  1.00  0.00           C  
ATOM   2984  OG  SER B   1      46.310  67.310  45.190  1.00  0.00           O  
ATOM   2985  H   SER B   1      47.540  70.790  43.550  1.00  0.00           H  
ATOM   2986  HG  SER B   1      45.550  66.850  44.740  1.00  0.00           H  
ATOM   2987  N   ARG B   2      49.070  67.010  44.910  1.00  0.00           N  
ATOM   2988  CA  ARG B   2      50.160  65.970  44.820  1.00  0.00           C  
ATOM   2989  C   ARG B   2      50.490  65.400  43.430  1.00  0.00           C  
ATOM   2990  O   ARG B   2      49.760  64.600  42.860  1.00  0.00           O  
ATOM   2991  CB  ARG B   2      49.950  64.840  45.760  1.00  0.00           C  
ATOM   2992  CG  ARG B   2      49.570  65.220  47.180  1.00  0.00           C  
ATOM   2993  CD  ARG B   2      49.270  63.930  48.020  1.00  0.00           C  
ATOM   2994  NE  ARG B   2      48.660  64.120  49.360  1.00  0.00           N  
ATOM   2995  CZ  ARG B   2      49.160  63.660  50.550  1.00  0.00           C  
ATOM   2996  NH1 ARG B   2      50.030  62.620  50.530  1.00  0.00           N1+
ATOM   2997  NH2 ARG B   2      49.060  64.360  51.680  1.00  0.00           N  
ATOM   2998  H   ARG B   2      48.260  66.690  45.390  1.00  0.00           H  
ATOM   2999  HE  ARG B   2      47.780  64.590  49.310  1.00  0.00           H  
ATOM   3000 1HH1 ARG B   2      50.220  62.120  49.680  1.00  0.00           H  
ATOM   3001 2HH1 ARG B   2      50.620  62.340  51.290  1.00  0.00           H  
ATOM   3002 1HH2 ARG B   2      48.470  65.160  51.790  1.00  0.00           H  
ATOM   3003 2HH2 ARG B   2      49.460  63.990  52.520  1.00  0.00           H  
ATOM   3004  N   LEU B   3      51.790  65.470  43.050  1.00  0.00           N  
ATOM   3005  CA  LEU B   3      52.120  64.930  41.690  1.00  0.00           C  
ATOM   3006  C   LEU B   3      52.020  63.420  41.580  1.00  0.00           C  
ATOM   3007  O   LEU B   3      52.260  62.720  42.550  1.00  0.00           O  
ATOM   3008  CB  LEU B   3      53.540  65.280  41.200  1.00  0.00           C  
ATOM   3009  CG  LEU B   3      53.830  66.770  40.900  1.00  0.00           C  
ATOM   3010  CD1 LEU B   3      55.190  66.990  40.170  1.00  0.00           C  
ATOM   3011  CD2 LEU B   3      52.730  67.490  40.110  1.00  0.00           C  
ATOM   3012  H   LEU B   3      52.540  65.780  43.630  1.00  0.00           H  
ATOM   3013  N   LEU B   4      51.450  62.930  40.500  1.00  0.00           N  
ATOM   3014  CA  LEU B   4      51.230  61.510  40.150  1.00  0.00           C  
ATOM   3015  C   LEU B   4      52.490  60.630  40.050  1.00  0.00           C  
ATOM   3016  O   LEU B   4      53.490  60.940  39.330  1.00  0.00           O  
ATOM   3017  CB  LEU B   4      50.440  61.400  38.750  1.00  0.00           C  
ATOM   3018  CG  LEU B   4      48.920  61.680  38.940  1.00  0.00           C  
ATOM   3019  CD1 LEU B   4      48.480  63.070  39.230  1.00  0.00           C  
ATOM   3020  CD2 LEU B   4      48.080  61.030  37.830  1.00  0.00           C  
ATOM   3021  H   LEU B   4      51.320  63.550  39.730  1.00  0.00           H  
ATOM   3022  N   HIS B   5      52.480  59.480  40.690  1.00  0.00           N  
ATOM   3023  CA  HIS B   5      53.670  58.590  40.960  1.00  0.00           C  
ATOM   3024  C   HIS B   5      54.390  57.930  39.780  1.00  0.00           C  
ATOM   3025  O   HIS B   5      54.610  56.750  39.810  1.00  0.00           O  
ATOM   3026  CB  HIS B   5      53.220  57.560  41.990  1.00  0.00           C  
ATOM   3027  CG  HIS B   5      53.170  58.110  43.400  1.00  0.00           C  
ATOM   3028  CD2 HIS B   5      52.160  58.890  43.900  1.00  0.00           C  
ATOM   3029  ND1 HIS B   5      54.220  58.220  44.210  1.00  0.00           N  
ATOM   3030  CE1 HIS B   5      53.860  58.990  45.210  1.00  0.00           C  
ATOM   3031  NE2 HIS B   5      52.590  59.410  45.020  1.00  0.00           N  
ATOM   3032  H   HIS B   5      51.630  59.180  41.110  1.00  0.00           H  
ATOM   3033  HD2 HIS B   5      51.160  58.960  43.490  1.00  0.00           H  
ATOM   3034  HE1 HIS B   5      54.340  59.050  46.180  1.00  0.00           H  
ATOM   3035  HE2 HIS B   5      52.160  60.060  45.650  1.00  0.00           H  
ATOM   3036  N   SER B   6      54.780  58.760  38.800  1.00  0.00           N  
ATOM   3037  CA  SER B   6      55.350  58.420  37.450  1.00  0.00           C  
ATOM   3038  C   SER B   6      54.440  57.420  36.700  1.00  0.00           C  
ATOM   3039  O   SER B   6      53.210  57.450  36.810  1.00  0.00           O  
ATOM   3040  CB  SER B   6      56.830  57.960  37.480  1.00  0.00           C  
ATOM   3041  OG  SER B   6      57.650  58.930  38.170  1.00  0.00           O  
ATOM   3042  H   SER B   6      54.640  59.730  39.030  1.00  0.00           H  
ATOM   3043  HG  SER B   6      58.510  58.660  37.740  1.00  0.00           H  
ATOM   3044  N   ASP B   7      54.970  56.550  35.850  1.00  0.00           N  
ATOM   3045  CA  ASP B   7      54.250  55.380  35.260  1.00  0.00           C  
ATOM   3046  C   ASP B   7      54.130  54.220  36.290  1.00  0.00           C  
ATOM   3047  O   ASP B   7      54.920  54.220  37.250  1.00  0.00           O  
ATOM   3048  CB  ASP B   7      54.950  54.800  34.080  1.00  0.00           C  
ATOM   3049  CG  ASP B   7      55.370  55.930  33.140  1.00  0.00           C  
ATOM   3050  OD1 ASP B   7      56.510  55.790  32.600  1.00  0.00           O  
ATOM   3051  OD2 ASP B   7      54.690  56.920  32.900  1.00  0.00           O1-
ATOM   3052  H   ASP B   7      55.860  56.680  35.440  1.00  0.00           H  
ATOM   3053  N   Y2P B   8      53.360  53.230  35.930  1.00  0.00           N  
ATOM   3054  CA  Y2P B   8      53.420  52.010  36.740  1.00  0.00           C  
ATOM   3055  C   Y2P B   8      54.710  51.190  36.770  1.00  0.00           C  
ATOM   3056  O   Y2P B   8      55.440  51.240  35.780  1.00  0.00           O  
ATOM   3057  CB  Y2P B   8      52.290  51.100  36.250  1.00  0.00           C  
ATOM   3058  CG  Y2P B   8      52.000  50.010  37.270  1.00  0.00           C  
ATOM   3059  CD1 Y2P B   8      52.480  48.720  37.220  1.00  0.00           C  
ATOM   3060  CD2 Y2P B   8      51.120  50.440  38.290  1.00  0.00           C  
ATOM   3061  CE1 Y2P B   8      51.840  47.810  38.060  1.00  0.00           C  
ATOM   3062  CE2 Y2P B   8      50.490  49.540  39.120  1.00  0.00           C  
ATOM   3063  CZ  Y2P B   8      50.820  48.230  38.920  1.00  0.00           C  
ATOM   3064  OH  Y2P B   8      50.140  47.250  39.550  1.00  0.00           O  
ATOM   3065  OI1 Y2P B   8      48.530  46.040  40.870  1.00  0.00           O  
ATOM   3066  OI2 Y2P B   8      48.850  48.230  41.450  1.00  0.00           O  
ATOM   3067  OI3 Y2P B   8      47.580  47.590  39.490  1.00  0.00           O  
ATOM   3068  PT  Y2P B   8      48.760  47.340  40.320  1.00  0.00           P  
ATOM   3069  H   Y2P B   8      52.820  53.340  35.100  1.00  0.00           H  
ATOM   3070  HD1 Y2P B   8      53.340  48.410  36.620  1.00  0.00           H  
ATOM   3071  HD2 Y2P B   8      51.060  51.500  38.540  1.00  0.00           H  
ATOM   3072  HE1 Y2P B   8      52.040  46.740  38.080  1.00  0.00           H  
ATOM   3073  HE2 Y2P B   8      49.940  49.970  39.960  1.00  0.00           H  
ATOM   3074  N   MET B   9      55.010  50.590  37.910  1.00  0.00           N  
ATOM   3075  CA  MET B   9      56.190  49.710  37.970  1.00  0.00           C  
ATOM   3076  C   MET B   9      56.050  48.490  38.900  1.00  0.00           C  
ATOM   3077  O   MET B   9      56.540  47.390  38.610  1.00  0.00           O  
ATOM   3078  CB  MET B   9      57.440  50.500  38.310  1.00  0.00           C  
ATOM   3079  CG  MET B   9      58.780  49.800  37.930  1.00  0.00           C  
ATOM   3080  SD  MET B   9      60.210  50.820  38.380  1.00  0.00           S  
ATOM   3081  CE  MET B   9      61.460  50.210  37.310  1.00  0.00           C  
ATOM   3082  H   MET B   9      54.390  50.530  38.690  1.00  0.00           H  
ATOM   3083  N   ASN B  10      55.410  48.760  40.080  1.00  0.00           N  
ATOM   3084  CA  ASN B  10      55.260  47.740  41.100  1.00  0.00           C  
ATOM   3085  C   ASN B  10      56.560  47.360  41.850  1.00  0.00           C  
ATOM   3086  O   ASN B  10      56.880  47.790  42.970  1.00  0.00           O  
ATOM   3087  CB  ASN B  10      54.520  46.430  40.670  1.00  0.00           C  
ATOM   3088  CG  ASN B  10      54.230  45.520  41.840  1.00  0.00           C  
ATOM   3089  ND2 ASN B  10      54.430  44.230  41.670  1.00  0.00           N  
ATOM   3090  OD1 ASN B  10      53.950  45.930  42.920  1.00  0.00           O  
ATOM   3091  H   ASN B  10      54.800  49.550  40.150  1.00  0.00           H  
ATOM   3092 1HD2 ASN B  10      54.850  43.880  40.830  1.00  0.00           H  
ATOM   3093 2HD2 ASN B  10      54.080  43.560  42.320  1.00  0.00           H  
ATOM   3094  N   MET B  11      57.400  46.640  41.150  1.00  0.00           N  
ATOM   3095  CA  MET B  11      58.760  46.360  41.710  1.00  0.00           C  
ATOM   3096  C   MET B  11      59.900  46.730  40.750  1.00  0.00           C  
ATOM   3097  O   MET B  11      59.850  46.830  39.500  1.00  0.00           O  
ATOM   3098  CB  MET B  11      58.930  44.860  42.000  1.00  0.00           C  
ATOM   3099  CG  MET B  11      57.900  44.410  43.100  1.00  0.00           C  
ATOM   3100  SD  MET B  11      57.810  42.580  43.390  1.00  0.00           S  
ATOM   3101  CE  MET B  11      57.590  41.810  41.800  1.00  0.00           C  
ATOM   3102  H   MET B  11      57.100  46.250  40.280  1.00  0.00           H  
ATOM   3103  N   T2P B  12      61.110  46.660  41.320  1.00  0.00           N  
ATOM   3104  CA  T2P B  12      62.330  46.990  40.570  1.00  0.00           C  
ATOM   3105  C   T2P B  12      63.080  45.810  39.970  1.00  0.00           C  
ATOM   3106  O   T2P B  12      63.150  44.810  40.630  1.00  0.00           O  
ATOM   3107  CB  T2P B  12      63.240  47.870  41.410  1.00  0.00           C  
ATOM   3108  CG2 T2P B  12      62.550  49.230  41.600  1.00  0.00           C  
ATOM   3109  OG1 T2P B  12      63.660  47.240  42.630  1.00  0.00           O  
ATOM   3110  OE1 T2P B  12      62.810  48.390  44.830  1.00  0.00           O  
ATOM   3111  OE2 T2P B  12      63.640  46.290  44.910  1.00  0.00           O  
ATOM   3112  OE3 T2P B  12      61.600  46.620  43.980  1.00  0.00           O  
ATOM   3113  PD  T2P B  12      62.930  47.190  44.020  1.00  0.00           P  
ATOM   3114  H   T2P B  12      61.330  46.260  42.210  1.00  0.00           H  
ATOM   3115  N   PRO B  13      63.370  45.880  38.670  1.00  0.00           N  
ATOM   3116  CA  PRO B  13      64.370  45.010  38.050  1.00  0.00           C  
ATOM   3117  C   PRO B  13      65.720  44.860  38.750  1.00  0.00           C  
ATOM   3118  O   PRO B  13      66.150  43.660  38.860  1.00  0.00           O  
ATOM   3119  CB  PRO B  13      64.520  45.630  36.680  1.00  0.00           C  
ATOM   3120  CG  PRO B  13      63.140  46.050  36.250  1.00  0.00           C  
ATOM   3121  CD  PRO B  13      62.630  46.570  37.620  1.00  0.00           C  
ATOM   3122  N   ARG B  14      66.370  45.880  39.380  1.00  0.00           N  
ATOM   3123  CA  ARG B  14      67.250  45.740  40.510  1.00  0.00           C  
ATOM   3124  C   ARG B  14      68.560  44.920  40.330  1.00  0.00           C  
ATOM   3125  O   ARG B  14      69.640  45.460  40.550  1.00  0.00           O  
ATOM   3126  CB  ARG B  14      66.540  45.280  41.820  1.00  0.00           C  
ATOM   3127  CG  ARG B  14      67.260  45.440  43.120  1.00  0.00           C  
ATOM   3128  CD  ARG B  14      67.330  46.880  43.620  1.00  0.00           C  
ATOM   3129  NE  ARG B  14      66.090  47.720  43.670  1.00  0.00           N  
ATOM   3130  CZ  ARG B  14      66.180  49.050  43.530  1.00  0.00           C  
ATOM   3131  NH1 ARG B  14      67.360  49.630  43.360  1.00  0.00           N1+
ATOM   3132  NH2 ARG B  14      65.130  49.840  43.600  1.00  0.00           N  
ATOM   3133  H   ARG B  14      66.120  46.810  39.110  1.00  0.00           H  
ATOM   3134  HE  ARG B  14      65.190  47.300  43.770  1.00  0.00           H  
ATOM   3135 1HH1 ARG B  14      68.200  49.080  43.360  1.00  0.00           H  
ATOM   3136 2HH1 ARG B  14      67.410  50.550  42.980  1.00  0.00           H  
ATOM   3137 1HH2 ARG B  14      64.240  49.390  43.730  1.00  0.00           H  
ATOM   3138 2HH2 ARG B  14      65.210  50.790  43.320  1.00  0.00           H  
ATOM   3139  N   ARG B  15      68.500  43.740  39.810  1.00  0.00           N  
ATOM   3140  CA  ARG B  15      69.630  42.840  39.650  1.00  0.00           C  
ATOM   3141  C   ARG B  15      70.200  42.900  38.230  1.00  0.00           C  
ATOM   3142  CB  ARG B  15      69.230  41.360  39.900  1.00  0.00           C  
ATOM   3143  CG  ARG B  15      70.430  40.560  40.450  1.00  0.00           C  
ATOM   3144  CD  ARG B  15      70.940  41.000  41.840  1.00  0.00           C  
ATOM   3145  NE  ARG B  15      70.050  41.120  43.010  1.00  0.00           N  
ATOM   3146  CZ  ARG B  15      69.760  42.170  43.790  1.00  0.00           C  
ATOM   3147  NH1 ARG B  15      70.130  43.400  43.400  1.00  0.00           N1+
ATOM   3148  NH2 ARG B  15      69.360  41.930  45.040  1.00  0.00           N  
ATOM   3149  O1  ARG B  15      69.460  42.900  37.240  1.00  0.00           O  
ATOM   3150  O2  ARG B  15      71.350  43.330  38.180  1.00  0.00           O  
ATOM   3151  H   ARG B  15      67.650  43.480  39.360  1.00  0.00           H  
ATOM   3152  HE  ARG B  15      69.610  40.230  43.120  1.00  0.00           H  
ATOM   3153 1HH1 ARG B  15      70.540  43.570  42.500  1.00  0.00           H  
ATOM   3154 2HH1 ARG B  15      70.020  44.100  44.100  1.00  0.00           H  
ATOM   3155 1HH2 ARG B  15      69.300  40.970  45.330  1.00  0.00           H  
ATOM   3156 2HH2 ARG B  15      69.160  42.700  45.640  1.00  0.00           H  
ENDMDL
MODEL        2
ATOM      1  N   SER A   4      52.380  24.314  25.496  1.00  0.00           N  
ATOM      2  CA  SER A   4      52.447  25.709  25.026  1.00  0.00           C  
ATOM      3  C   SER A   4      53.892  26.067  24.912  1.00  0.00           C  
ATOM      4  O   SER A   4      54.750  25.224  25.230  1.00  0.00           O  
ATOM      5  CB  SER A   4      51.732  26.648  25.979  1.00  0.00           C  
ATOM      6  OG  SER A   4      52.414  26.545  27.289  1.00  0.00           O  
ATOM      7  HG  SER A   4      52.115  27.305  27.867  1.00  0.00           H  
ATOM      8  H1  SER A   4      52.839  24.285  26.388  1.00  0.00           H  
ATOM      9  H2  SER A   4      51.437  23.985  25.514  1.00  0.00           H  
ATOM     10  H3  SER A   4      52.919  23.717  24.914  1.00  0.00           H  
ATOM     11  N   GLY A   5      54.143  27.193  24.273  1.00  0.00           N  
ATOM     12  CA  GLY A   5      55.530  27.774  24.253  1.00  0.00           C  
ATOM     13  C   GLY A   5      55.586  28.848  25.335  1.00  0.00           C  
ATOM     14  O   GLY A   5      55.209  29.975  25.037  1.00  0.00           O  
ATOM     15  H   GLY A   5      53.529  27.873  23.862  1.00  0.00           H  
ATOM     16  N   PHE A   6      56.276  28.547  26.401  1.00  0.00           N  
ATOM     17  CA  PHE A   6      56.205  29.430  27.593  1.00  0.00           C  
ATOM     18  C   PHE A   6      56.874  30.793  27.250  1.00  0.00           C  
ATOM     19  O   PHE A   6      56.197  31.803  27.155  1.00  0.00           O  
ATOM     20  CB  PHE A   6      56.841  28.666  28.754  1.00  0.00           C  
ATOM     21  CG  PHE A   6      56.671  29.243  30.223  1.00  0.00           C  
ATOM     22  CD1 PHE A   6      57.558  30.126  30.789  1.00  0.00           C  
ATOM     23  CD2 PHE A   6      55.623  28.798  30.954  1.00  0.00           C  
ATOM     24  CE1 PHE A   6      57.331  30.640  32.054  1.00  0.00           C  
ATOM     25  CE2 PHE A   6      55.459  29.235  32.280  1.00  0.00           C  
ATOM     26  CZ  PHE A   6      56.300  30.190  32.845  1.00  0.00           C  
ATOM     27  H   PHE A   6      56.689  27.636  26.486  1.00  0.00           H  
ATOM     28  HD1 PHE A   6      58.548  30.316  30.379  1.00  0.00           H  
ATOM     29  HD2 PHE A   6      55.094  27.902  30.595  1.00  0.00           H  
ATOM     30  HE1 PHE A   6      57.742  31.628  32.289  1.00  0.00           H  
ATOM     31  HE2 PHE A   6      55.009  28.519  32.971  1.00  0.00           H  
ATOM     32  HZ  PHE A   6      56.033  30.736  33.748  1.00  0.00           H  
ATOM     33  N   TRP A   7      58.131  30.784  26.777  1.00  0.00           N  
ATOM     34  CA  TRP A   7      58.809  32.009  26.230  1.00  0.00           C  
ATOM     35  C   TRP A   7      58.186  32.529  24.933  1.00  0.00           C  
ATOM     36  O   TRP A   7      57.725  33.661  24.972  1.00  0.00           O  
ATOM     37  CB  TRP A   7      60.315  31.926  26.288  1.00  0.00           C  
ATOM     38  CG  TRP A   7      60.800  32.520  27.618  1.00  0.00           C  
ATOM     39  CD1 TRP A   7      60.830  31.896  28.825  1.00  0.00           C  
ATOM     40  CD2 TRP A   7      60.878  33.875  27.898  1.00  0.00           C  
ATOM     41  CE2 TRP A   7      60.850  34.046  29.264  1.00  0.00           C  
ATOM     42  CE3 TRP A   7      60.885  34.969  27.057  1.00  0.00           C  
ATOM     43  NE1 TRP A   7      60.804  32.808  29.809  1.00  0.00           N  
ATOM     44  CZ2 TRP A   7      60.884  35.339  29.810  1.00  0.00           C  
ATOM     45  CZ3 TRP A   7      60.918  36.254  27.573  1.00  0.00           C  
ATOM     46  CH2 TRP A   7      60.910  36.379  28.948  1.00  0.00           C  
ATOM     47  H   TRP A   7      58.584  29.898  26.755  1.00  0.00           H  
ATOM     48  HD1 TRP A   7      61.121  30.848  28.901  1.00  0.00           H  
ATOM     49  HE1 TRP A   7      60.820  32.737  30.800  1.00  0.00           H  
ATOM     50  HE3 TRP A   7      60.685  34.795  26.001  1.00  0.00           H  
ATOM     51  HZ2 TRP A   7      60.867  35.375  30.902  1.00  0.00           H  
ATOM     52  HZ3 TRP A   7      60.854  37.101  26.892  1.00  0.00           H  
ATOM     53  HH2 TRP A   7      60.727  37.422  29.217  1.00  0.00           H  
ATOM     54  N   GLU A   8      57.798  31.696  23.972  1.00  0.00           N  
ATOM     55  CA  GLU A   8      57.230  32.174  22.646  1.00  0.00           C  
ATOM     56  C   GLU A   8      55.946  33.090  22.851  1.00  0.00           C  
ATOM     57  O   GLU A   8      55.840  34.282  22.517  1.00  0.00           O  
ATOM     58  CB  GLU A   8      56.780  31.025  21.753  1.00  0.00           C  
ATOM     59  CG  GLU A   8      56.658  31.412  20.276  1.00  0.00           C  
ATOM     60  CD  GLU A   8      56.187  30.148  19.549  1.00  0.00           C  
ATOM     61  OE1 GLU A   8      56.605  29.926  18.411  1.00  0.00           O  
ATOM     62  OE2 GLU A   8      55.277  29.456  20.080  1.00  0.00           O1-
ATOM     63  H   GLU A   8      58.113  30.763  24.092  1.00  0.00           H  
ATOM     64  N   GLU A   9      54.993  32.572  23.614  1.00  0.00           N  
ATOM     65  CA  GLU A   9      53.727  33.180  23.992  1.00  0.00           C  
ATOM     66  C   GLU A   9      53.969  34.373  24.926  1.00  0.00           C  
ATOM     67  O   GLU A   9      53.285  35.378  24.721  1.00  0.00           O  
ATOM     68  CB  GLU A   9      52.716  32.111  24.477  1.00  0.00           C  
ATOM     69  CG  GLU A   9      52.508  31.123  23.320  1.00  0.00           C  
ATOM     70  CD  GLU A   9      51.865  29.795  23.695  1.00  0.00           C  
ATOM     71  OE1 GLU A   9      50.982  29.802  24.525  1.00  0.00           O  
ATOM     72  OE2 GLU A   9      52.125  28.749  23.038  1.00  0.00           O1-
ATOM     73  H   GLU A   9      55.192  31.751  24.142  1.00  0.00           H  
ATOM     74  N   PHE A  10      54.897  34.292  25.838  1.00  0.00           N  
ATOM     75  CA  PHE A  10      55.116  35.545  26.673  1.00  0.00           C  
ATOM     76  C   PHE A  10      55.708  36.697  25.830  1.00  0.00           C  
ATOM     77  O   PHE A  10      55.334  37.836  26.013  1.00  0.00           O  
ATOM     78  CB  PHE A  10      55.783  35.037  27.952  1.00  0.00           C  
ATOM     79  CG  PHE A  10      56.016  36.115  29.003  1.00  0.00           C  
ATOM     80  CD1 PHE A  10      55.028  36.994  29.291  1.00  0.00           C  
ATOM     81  CD2 PHE A  10      57.346  36.409  29.334  1.00  0.00           C  
ATOM     82  CE1 PHE A  10      55.387  38.235  29.882  1.00  0.00           C  
ATOM     83  CE2 PHE A  10      57.697  37.620  29.963  1.00  0.00           C  
ATOM     84  CZ  PHE A  10      56.658  38.542  30.219  1.00  0.00           C  
ATOM     85  H   PHE A  10      55.598  33.574  25.932  1.00  0.00           H  
ATOM     86  HD1 PHE A  10      53.974  36.753  29.216  1.00  0.00           H  
ATOM     87  HD2 PHE A  10      58.088  35.616  29.277  1.00  0.00           H  
ATOM     88  HE1 PHE A  10      54.592  38.735  30.439  1.00  0.00           H  
ATOM     89  HE2 PHE A  10      58.653  37.732  30.481  1.00  0.00           H  
ATOM     90  HZ  PHE A  10      56.888  39.590  30.438  1.00  0.00           H  
ATOM     91  N   GLU A  11      56.571  36.433  24.872  1.00  0.00           N  
ATOM     92  CA  GLU A  11      57.006  37.550  23.930  1.00  0.00           C  
ATOM     93  C   GLU A  11      56.010  38.218  23.050  1.00  0.00           C  
ATOM     94  O   GLU A  11      55.951  39.450  23.020  1.00  0.00           O  
ATOM     95  CB  GLU A  11      58.306  37.039  23.226  1.00  0.00           C  
ATOM     96  CG  GLU A  11      59.414  36.468  24.164  1.00  0.00           C  
ATOM     97  CD  GLU A  11      60.828  36.721  23.736  1.00  0.00           C  
ATOM     98  OE1 GLU A  11      61.495  37.547  24.360  1.00  0.00           O  
ATOM     99  OE2 GLU A  11      61.187  36.418  22.603  1.00  0.00           O1-
ATOM    100  H   GLU A  11      56.908  35.506  24.703  1.00  0.00           H  
ATOM    101  N   THR A  12      55.098  37.403  22.466  1.00  0.00           N  
ATOM    102  CA  THR A  12      53.906  37.760  21.709  1.00  0.00           C  
ATOM    103  C   THR A  12      52.844  38.560  22.622  1.00  0.00           C  
ATOM    104  O   THR A  12      52.078  39.377  22.177  1.00  0.00           O  
ATOM    105  CB  THR A  12      53.150  36.507  21.239  1.00  0.00           C  
ATOM    106  CG2 THR A  12      51.867  36.814  20.437  1.00  0.00           C  
ATOM    107  OG1 THR A  12      54.131  35.749  20.504  1.00  0.00           O  
ATOM    108  H   THR A  12      55.258  36.421  22.597  1.00  0.00           H  
ATOM    109  HG1 THR A  12      53.680  34.927  20.151  1.00  0.00           H  
ATOM    110  N   LEU A  13      52.784  38.147  23.910  1.00  0.00           N  
ATOM    111  CA  LEU A  13      52.080  38.917  24.939  1.00  0.00           C  
ATOM    112  C   LEU A  13      52.603  40.322  25.131  1.00  0.00           C  
ATOM    113  O   LEU A  13      51.850  41.241  24.900  1.00  0.00           O  
ATOM    114  CB  LEU A  13      52.047  38.168  26.279  1.00  0.00           C  
ATOM    115  CG  LEU A  13      50.972  37.005  26.088  1.00  0.00           C  
ATOM    116  CD1 LEU A  13      50.892  36.278  27.407  1.00  0.00           C  
ATOM    117  CD2 LEU A  13      49.538  37.470  25.784  1.00  0.00           C  
ATOM    118  H   LEU A  13      53.330  37.373  24.215  1.00  0.00           H  
ATOM    119  N   GLN A  14      53.911  40.458  25.446  1.00  0.00           N  
ATOM    120  CA  GLN A  14      54.445  41.835  25.487  1.00  0.00           C  
ATOM    121  C   GLN A  14      54.273  42.755  24.302  1.00  0.00           C  
ATOM    122  O   GLN A  14      53.853  43.915  24.483  1.00  0.00           O  
ATOM    123  CB  GLN A  14      55.922  41.879  25.918  1.00  0.00           C  
ATOM    124  CG  GLN A  14      56.140  41.461  27.369  1.00  0.00           C  
ATOM    125  CD  GLN A  14      57.532  41.987  27.708  1.00  0.00           C  
ATOM    126  NE2 GLN A  14      57.577  43.195  28.013  1.00  0.00           N  
ATOM    127  OE1 GLN A  14      58.484  41.179  27.661  1.00  0.00           O  
ATOM    128  H   GLN A  14      54.479  39.698  25.782  1.00  0.00           H  
ATOM    129 1HE2 GLN A  14      56.698  43.663  27.964  1.00  0.00           H  
ATOM    130 2HE2 GLN A  14      58.494  43.582  27.955  1.00  0.00           H  
ATOM    131  N   GLN A  15      54.562  42.256  23.090  1.00  0.00           N  
ATOM    132  CA  GLN A  15      54.311  42.940  21.845  1.00  0.00           C  
ATOM    133  C   GLN A  15      52.840  43.405  21.729  1.00  0.00           C  
ATOM    134  O   GLN A  15      52.571  44.586  21.557  1.00  0.00           O  
ATOM    135  CB  GLN A  15      54.628  42.055  20.645  1.00  0.00           C  
ATOM    136  CG  GLN A  15      56.160  42.022  20.325  1.00  0.00           C  
ATOM    137  CD  GLN A  15      56.641  41.142  19.162  1.00  0.00           C  
ATOM    138  NE2 GLN A  15      57.837  40.743  19.357  1.00  0.00           N  
ATOM    139  OE1 GLN A  15      56.106  40.970  18.061  1.00  0.00           O  
ATOM    140  H   GLN A  15      54.960  41.343  23.035  1.00  0.00           H  
ATOM    141 1HE2 GLN A  15      58.260  40.968  20.224  1.00  0.00           H  
ATOM    142 2HE2 GLN A  15      58.310  40.121  18.732  1.00  0.00           H  
ATOM    143  N   GLN A  16      51.875  42.474  21.829  1.00  0.00           N  
ATOM    144  CA  GLN A  16      50.450  42.801  21.592  1.00  0.00           C  
ATOM    145  C   GLN A  16      49.853  43.740  22.670  1.00  0.00           C  
ATOM    146  O   GLN A  16      48.807  44.294  22.396  1.00  0.00           O  
ATOM    147  CB  GLN A  16      49.577  41.591  21.479  1.00  0.00           C  
ATOM    148  CG  GLN A  16      49.414  41.271  20.010  1.00  0.00           C  
ATOM    149  CD  GLN A  16      48.699  39.920  20.031  1.00  0.00           C  
ATOM    150  NE2 GLN A  16      49.145  38.877  19.323  1.00  0.00           N  
ATOM    151  OE1 GLN A  16      47.650  39.727  20.588  1.00  0.00           O  
ATOM    152  H   GLN A  16      52.025  41.486  21.910  1.00  0.00           H  
ATOM    153 1HE2 GLN A  16      50.007  39.076  18.848  1.00  0.00           H  
ATOM    154 2HE2 GLN A  16      48.533  38.104  19.154  1.00  0.00           H  
ATOM    155  N   GLU A  17      50.408  43.740  23.878  1.00  0.00           N  
ATOM    156  CA  GLU A  17      49.975  44.717  24.905  1.00  0.00           C  
ATOM    157  C   GLU A  17      50.458  46.179  24.626  1.00  0.00           C  
ATOM    158  O   GLU A  17      49.732  47.125  24.888  1.00  0.00           O  
ATOM    159  CB  GLU A  17      50.666  44.275  26.177  1.00  0.00           C  
ATOM    160  CG  GLU A  17      50.190  44.873  27.493  1.00  0.00           C  
ATOM    161  CD  GLU A  17      48.707  44.526  27.835  1.00  0.00           C  
ATOM    162  OE1 GLU A  17      48.479  43.346  28.134  1.00  0.00           O  
ATOM    163  OE2 GLU A  17      47.928  45.504  27.815  1.00  0.00           O1-
ATOM    164  H   GLU A  17      50.799  42.942  24.335  1.00  0.00           H  
ATOM    165  N   CYS A  18      51.575  46.248  23.979  1.00  0.00           N  
ATOM    166  CA  CYS A  18      52.094  47.488  23.405  1.00  0.00           C  
ATOM    167  C   CYS A  18      51.327  48.076  22.223  1.00  0.00           C  
ATOM    168  O   CYS A  18      51.063  49.242  22.132  1.00  0.00           O  
ATOM    169  CB  CYS A  18      53.584  47.470  22.923  1.00  0.00           C  
ATOM    170  SG  CYS A  18      54.685  46.988  24.253  1.00  0.00           S  
ATOM    171  H   CYS A  18      52.183  45.453  23.916  1.00  0.00           H  
ATOM    172  HG  CYS A  18      55.802  47.453  23.707  1.00  0.00           H  
ATOM    173  N   LYS A  19      50.891  47.136  21.387  1.00  0.00           N  
ATOM    174  CA  LYS A  19      50.066  47.308  20.171  1.00  0.00           C  
ATOM    175  C   LYS A  19      48.591  47.612  20.291  1.00  0.00           C  
ATOM    176  O   LYS A  19      47.858  46.970  19.519  1.00  0.00           O  
ATOM    177  CB  LYS A  19      50.428  46.192  19.147  1.00  0.00           C  
ATOM    178  CG  LYS A  19      51.813  46.307  18.463  1.00  0.00           C  
ATOM    179  CD  LYS A  19      52.187  45.165  17.509  1.00  0.00           C  
ATOM    180  CE  LYS A  19      51.308  45.226  16.278  1.00  0.00           C  
ATOM    181  NZ  LYS A  19      51.878  44.153  15.395  1.00  0.00           N1+
ATOM    182  H   LYS A  19      51.285  46.221  21.391  1.00  0.00           H  
ATOM    183  HZ1 LYS A  19      52.198  43.368  15.930  1.00  0.00           H  
ATOM    184  HZ2 LYS A  19      51.180  43.794  14.782  1.00  0.00           H  
ATOM    185  HZ3 LYS A  19      52.567  44.627  14.859  1.00  0.00           H  
ATOM    186  N   LEU A  20      48.287  48.588  21.164  1.00  0.00           N  
ATOM    187  CA  LEU A  20      46.848  48.983  21.378  1.00  0.00           C  
ATOM    188  C   LEU A  20      46.579  50.448  20.984  1.00  0.00           C  
ATOM    189  O   LEU A  20      47.442  51.274  21.306  1.00  0.00           O  
ATOM    190  CB  LEU A  20      46.414  48.734  22.913  1.00  0.00           C  
ATOM    191  CG  LEU A  20      46.707  47.335  23.330  1.00  0.00           C  
ATOM    192  CD1 LEU A  20      46.462  47.200  24.837  1.00  0.00           C  
ATOM    193  CD2 LEU A  20      45.830  46.281  22.611  1.00  0.00           C  
ATOM    194  H   LEU A  20      48.976  49.235  21.514  1.00  0.00           H  
ATOM    195  N   LEU A  21      45.358  50.780  20.535  1.00  0.00           N  
ATOM    196  CA  LEU A  21      44.845  52.054  20.074  1.00  0.00           C  
ATOM    197  C   LEU A  21      43.324  52.069  20.284  1.00  0.00           C  
ATOM    198  O   LEU A  21      42.553  51.369  19.629  1.00  0.00           O  
ATOM    199  CB  LEU A  21      45.149  52.186  18.600  1.00  0.00           C  
ATOM    200  CG  LEU A  21      46.453  52.880  18.228  1.00  0.00           C  
ATOM    201  CD1 LEU A  21      46.505  53.119  16.715  1.00  0.00           C  
ATOM    202  CD2 LEU A  21      46.710  54.041  19.122  1.00  0.00           C  
ATOM    203  H   LEU A  21      44.754  49.988  20.566  1.00  0.00           H  
ATOM    204  N   TYR A  22      42.948  52.923  21.251  1.00  0.00           N  
ATOM    205  CA  TYR A  22      41.700  53.047  21.877  1.00  0.00           C  
ATOM    206  C   TYR A  22      41.332  54.476  22.208  1.00  0.00           C  
ATOM    207  O   TYR A  22      42.123  55.230  22.676  1.00  0.00           O  
ATOM    208  CB  TYR A  22      41.694  52.173  23.145  1.00  0.00           C  
ATOM    209  CG  TYR A  22      41.317  50.752  22.800  1.00  0.00           C  
ATOM    210  CD1 TYR A  22      40.100  50.282  23.251  1.00  0.00           C  
ATOM    211  CD2 TYR A  22      42.298  49.877  22.451  1.00  0.00           C  
ATOM    212  CE1 TYR A  22      39.994  48.936  23.441  1.00  0.00           C  
ATOM    213  CE2 TYR A  22      42.100  48.481  22.595  1.00  0.00           C  
ATOM    214  CZ  TYR A  22      41.014  48.020  23.154  1.00  0.00           C  
ATOM    215  OH  TYR A  22      40.754  46.727  23.377  1.00  0.00           O  
ATOM    216  H   TYR A  22      43.615  53.597  21.560  1.00  0.00           H  
ATOM    217  HD1 TYR A  22      39.198  50.870  23.135  1.00  0.00           H  
ATOM    218  HD2 TYR A  22      43.181  50.208  21.901  1.00  0.00           H  
ATOM    219  HE1 TYR A  22      39.098  48.589  23.961  1.00  0.00           H  
ATOM    220  HE2 TYR A  22      42.925  47.800  22.355  1.00  0.00           H  
ATOM    221  HH  TYR A  22      41.608  46.241  23.214  1.00  0.00           H  
ATOM    222  N   SER A  23      40.033  54.598  22.081  1.00  0.00           N  
ATOM    223  CA  SER A  23      39.216  55.731  22.534  1.00  0.00           C  
ATOM    224  C   SER A  23      39.183  55.681  24.083  1.00  0.00           C  
ATOM    225  O   SER A  23      38.633  54.775  24.684  1.00  0.00           O  
ATOM    226  CB  SER A  23      37.794  55.832  22.030  1.00  0.00           C  
ATOM    227  OG  SER A  23      37.205  57.118  22.247  1.00  0.00           O  
ATOM    228  H   SER A  23      39.445  53.783  22.082  1.00  0.00           H  
ATOM    229  HG  SER A  23      36.969  57.206  23.209  1.00  0.00           H  
ATOM    230  N   ARG A  24      39.908  56.696  24.524  1.00  0.00           N  
ATOM    231  CA  ARG A  24      40.037  57.035  25.951  1.00  0.00           C  
ATOM    232  C   ARG A  24      39.535  58.421  26.315  1.00  0.00           C  
ATOM    233  O   ARG A  24      40.078  59.017  27.238  1.00  0.00           O  
ATOM    234  CB  ARG A  24      41.498  56.900  26.316  1.00  0.00           C  
ATOM    235  CG  ARG A  24      42.053  55.509  26.385  1.00  0.00           C  
ATOM    236  CD  ARG A  24      43.584  55.686  26.191  1.00  0.00           C  
ATOM    237  NE  ARG A  24      43.947  56.100  24.777  1.00  0.00           N  
ATOM    238  CZ  ARG A  24      45.174  56.324  24.279  1.00  0.00           C  
ATOM    239  NH1 ARG A  24      46.207  56.335  25.119  1.00  0.00           N1+
ATOM    240  NH2 ARG A  24      45.347  56.793  23.028  1.00  0.00           N  
ATOM    241  H   ARG A  24      40.493  57.246  23.925  1.00  0.00           H  
ATOM    242  HE  ARG A  24      43.192  56.082  24.120  1.00  0.00           H  
ATOM    243 1HH1 ARG A  24      45.995  56.345  26.100  1.00  0.00           H  
ATOM    244 2HH1 ARG A  24      47.116  56.204  24.727  1.00  0.00           H  
ATOM    245 1HH2 ARG A  24      44.602  56.916  22.375  1.00  0.00           H  
ATOM    246 2HH2 ARG A  24      46.276  56.851  22.672  1.00  0.00           H  
ATOM    247  N   LYS A  25      38.460  58.870  25.696  1.00  0.00           N  
ATOM    248  CA  LYS A  25      38.065  60.314  25.506  1.00  0.00           C  
ATOM    249  C   LYS A  25      37.810  60.987  26.814  1.00  0.00           C  
ATOM    250  O   LYS A  25      38.485  61.986  27.132  1.00  0.00           O  
ATOM    251  CB  LYS A  25      36.929  60.412  24.494  1.00  0.00           C  
ATOM    252  CG  LYS A  25      36.275  61.773  24.200  1.00  0.00           C  
ATOM    253  CD  LYS A  25      35.087  62.172  25.066  1.00  0.00           C  
ATOM    254  CE  LYS A  25      34.598  63.613  24.661  1.00  0.00           C  
ATOM    255  NZ  LYS A  25      33.458  63.892  25.467  1.00  0.00           N1+
ATOM    256  H   LYS A  25      37.723  58.261  25.436  1.00  0.00           H  
ATOM    257  HZ1 LYS A  25      33.424  63.376  26.323  1.00  0.00           H  
ATOM    258  HZ2 LYS A  25      33.513  64.853  25.735  1.00  0.00           H  
ATOM    259  HZ3 LYS A  25      32.606  63.653  24.990  1.00  0.00           H  
ATOM    260  N   GLU A  26      36.942  60.323  27.707  1.00  0.00           N  
ATOM    261  CA  GLU A  26      36.698  60.876  29.123  1.00  0.00           C  
ATOM    262  C   GLU A  26      37.895  60.674  30.084  1.00  0.00           C  
ATOM    263  O   GLU A  26      38.012  61.518  30.963  1.00  0.00           O  
ATOM    264  CB  GLU A  26      35.388  60.321  29.658  1.00  0.00           C  
ATOM    265  CG  GLU A  26      34.398  61.409  30.111  1.00  0.00           C  
ATOM    266  CD  GLU A  26      34.289  62.572  29.186  1.00  0.00           C  
ATOM    267  OE1 GLU A  26      34.448  63.719  29.654  1.00  0.00           O  
ATOM    268  OE2 GLU A  26      33.916  62.337  28.041  1.00  0.00           O1-
ATOM    269  H   GLU A  26      36.542  59.434  27.505  1.00  0.00           H  
ATOM    270  N   GLY A  27      38.691  59.597  29.923  1.00  0.00           N  
ATOM    271  CA  GLY A  27      39.969  59.580  30.653  1.00  0.00           C  
ATOM    272  C   GLY A  27      40.902  60.734  30.266  1.00  0.00           C  
ATOM    273  O   GLY A  27      41.613  61.245  31.124  1.00  0.00           O  
ATOM    274  H   GLY A  27      38.456  58.830  29.330  1.00  0.00           H  
ATOM    275  N   GLN A  28      40.938  60.938  28.961  1.00  0.00           N  
ATOM    276  CA  GLN A  28      41.675  62.032  28.274  1.00  0.00           C  
ATOM    277  C   GLN A  28      40.945  63.463  28.468  1.00  0.00           C  
ATOM    278  O   GLN A  28      40.725  64.100  27.463  1.00  0.00           O  
ATOM    279  CB  GLN A  28      41.929  61.753  26.846  1.00  0.00           C  
ATOM    280  CG  GLN A  28      43.155  60.826  26.738  1.00  0.00           C  
ATOM    281  CD  GLN A  28      43.354  60.294  25.291  1.00  0.00           C  
ATOM    282  NE2 GLN A  28      44.117  61.076  24.586  1.00  0.00           N  
ATOM    283  OE1 GLN A  28      42.664  59.461  24.706  1.00  0.00           O  
ATOM    284  H   GLN A  28      40.558  60.254  28.345  1.00  0.00           H  
ATOM    285 1HE2 GLN A  28      44.384  61.989  24.914  1.00  0.00           H  
ATOM    286 2HE2 GLN A  28      44.210  60.898  23.605  1.00  0.00           H  
ATOM    287  N   ARG A  29      40.998  63.855  29.753  1.00  0.00           N  
ATOM    288  CA  ARG A  29      40.513  65.225  30.127  1.00  0.00           C  
ATOM    289  C   ARG A  29      41.368  65.653  31.290  1.00  0.00           C  
ATOM    290  O   ARG A  29      41.599  64.854  32.171  1.00  0.00           O  
ATOM    291  CB  ARG A  29      39.010  65.109  30.454  1.00  0.00           C  
ATOM    292  CG  ARG A  29      38.292  66.447  30.587  1.00  0.00           C  
ATOM    293  CD  ARG A  29      36.872  66.224  31.066  1.00  0.00           C  
ATOM    294  NE  ARG A  29      36.142  67.494  30.885  1.00  0.00           N  
ATOM    295  CZ  ARG A  29      34.859  67.730  31.192  1.00  0.00           C  
ATOM    296  NH1 ARG A  29      34.009  66.831  31.679  1.00  0.00           N1+
ATOM    297  NH2 ARG A  29      34.486  68.978  31.188  1.00  0.00           N  
ATOM    298  H   ARG A  29      41.187  63.104  30.392  1.00  0.00           H  
ATOM    299  HE  ARG A  29      36.782  68.225  30.644  1.00  0.00           H  
ATOM    300 1HH1 ARG A  29      34.376  65.916  31.842  1.00  0.00           H  
ATOM    301 2HH1 ARG A  29      33.048  67.021  31.880  1.00  0.00           H  
ATOM    302 1HH2 ARG A  29      35.123  69.605  30.723  1.00  0.00           H  
ATOM    303 2HH2 ARG A  29      33.636  69.374  31.549  1.00  0.00           H  
ATOM    304  N   GLN A  30      41.857  66.892  31.185  1.00  0.00           N  
ATOM    305  CA  GLN A  30      42.875  67.365  32.116  1.00  0.00           C  
ATOM    306  C   GLN A  30      42.445  67.229  33.625  1.00  0.00           C  
ATOM    307  O   GLN A  30      43.159  66.665  34.454  1.00  0.00           O  
ATOM    308  CB  GLN A  30      43.536  68.739  31.783  1.00  0.00           C  
ATOM    309  CG  GLN A  30      44.782  68.588  31.056  1.00  0.00           C  
ATOM    310  CD  GLN A  30      45.238  69.931  30.572  1.00  0.00           C  
ATOM    311  NE2 GLN A  30      45.986  70.768  31.250  1.00  0.00           N  
ATOM    312  OE1 GLN A  30      44.833  70.222  29.490  1.00  0.00           O  
ATOM    313  H   GLN A  30      41.447  67.576  30.583  1.00  0.00           H  
ATOM    314 1HE2 GLN A  30      46.263  70.520  32.178  1.00  0.00           H  
ATOM    315 2HE2 GLN A  30      46.313  71.565  30.756  1.00  0.00           H  
ATOM    316  N   GLU A  31      41.269  67.642  34.042  1.00  0.00           N  
ATOM    317  CA  GLU A  31      40.879  67.471  35.411  1.00  0.00           C  
ATOM    318  C   GLU A  31      40.443  66.057  35.794  1.00  0.00           C  
ATOM    319  O   GLU A  31      40.744  65.624  36.898  1.00  0.00           O  
ATOM    320  CB  GLU A  31      39.810  68.475  35.829  1.00  0.00           C  
ATOM    321  CG  GLU A  31      39.692  68.917  37.317  1.00  0.00           C  
ATOM    322  CD  GLU A  31      41.076  69.531  37.818  1.00  0.00           C  
ATOM    323  OE1 GLU A  31      41.659  70.383  37.107  1.00  0.00           O  
ATOM    324  OE2 GLU A  31      41.767  68.793  38.532  1.00  0.00           O1-
ATOM    325  H   GLU A  31      40.756  68.285  33.474  1.00  0.00           H  
ATOM    326  N   ASN A  32      40.080  65.156  34.862  1.00  0.00           N  
ATOM    327  CA  ASN A  32      39.771  63.765  35.251  1.00  0.00           C  
ATOM    328  C   ASN A  32      41.104  63.051  35.685  1.00  0.00           C  
ATOM    329  O   ASN A  32      41.124  62.606  36.825  1.00  0.00           O  
ATOM    330  CB  ASN A  32      39.037  63.137  34.079  1.00  0.00           C  
ATOM    331  CG  ASN A  32      37.587  63.558  33.952  1.00  0.00           C  
ATOM    332  ND2 ASN A  32      36.979  63.239  32.844  1.00  0.00           N  
ATOM    333  OD1 ASN A  32      36.858  64.093  34.834  1.00  0.00           O  
ATOM    334  H   ASN A  32      40.050  65.209  33.860  1.00  0.00           H  
ATOM    335 1HD2 ASN A  32      37.435  62.664  32.159  1.00  0.00           H  
ATOM    336 2HD2 ASN A  32      35.998  63.414  32.723  1.00  0.00           H  
ATOM    337  N   LYS A  33      42.208  63.280  34.941  1.00  0.00           N  
ATOM    338  CA  LYS A  33      43.528  62.617  35.195  1.00  0.00           C  
ATOM    339  C   LYS A  33      44.165  62.829  36.542  1.00  0.00           C  
ATOM    340  O   LYS A  33      44.790  61.896  37.067  1.00  0.00           O  
ATOM    341  CB  LYS A  33      44.462  63.070  34.059  1.00  0.00           C  
ATOM    342  CG  LYS A  33      45.644  62.064  33.867  1.00  0.00           C  
ATOM    343  CD  LYS A  33      46.568  62.378  32.707  1.00  0.00           C  
ATOM    344  CE  LYS A  33      47.374  63.654  33.069  1.00  0.00           C  
ATOM    345  NZ  LYS A  33      48.343  63.946  31.970  1.00  0.00           N1+
ATOM    346  H   LYS A  33      42.282  64.074  34.345  1.00  0.00           H  
ATOM    347  HZ1 LYS A  33      49.061  64.568  32.260  1.00  0.00           H  
ATOM    348  HZ2 LYS A  33      48.903  63.170  31.675  1.00  0.00           H  
ATOM    349  HZ3 LYS A  33      47.845  64.338  31.196  1.00  0.00           H  
ATOM    350  N   ASN A  34      44.088  64.034  37.072  1.00  0.00           N  
ATOM    351  CA  ASN A  34      44.373  64.340  38.485  1.00  0.00           C  
ATOM    352  C   ASN A  34      43.804  63.389  39.585  1.00  0.00           C  
ATOM    353  O   ASN A  34      44.543  63.145  40.494  1.00  0.00           O  
ATOM    354  CB  ASN A  34      43.863  65.795  38.680  1.00  0.00           C  
ATOM    355  CG  ASN A  34      44.867  66.800  38.003  1.00  0.00           C  
ATOM    356  ND2 ASN A  34      44.273  67.939  37.805  1.00  0.00           N  
ATOM    357  OD1 ASN A  34      46.023  66.634  37.671  1.00  0.00           O  
ATOM    358  H   ASN A  34      43.875  64.769  36.420  1.00  0.00           H  
ATOM    359 1HD2 ASN A  34      43.351  68.221  38.070  1.00  0.00           H  
ATOM    360 2HD2 ASN A  34      44.752  68.624  37.255  1.00  0.00           H  
ATOM    361  N   LYS A  35      42.836  62.580  39.168  1.00  0.00           N  
ATOM    362  CA  LYS A  35      42.244  61.538  40.084  1.00  0.00           C  
ATOM    363  C   LYS A  35      42.927  60.177  39.929  1.00  0.00           C  
ATOM    364  O   LYS A  35      42.180  59.219  40.049  1.00  0.00           O  
ATOM    365  CB  LYS A  35      40.736  61.543  39.914  1.00  0.00           C  
ATOM    366  CG  LYS A  35      40.096  62.706  40.706  1.00  0.00           C  
ATOM    367  CD  LYS A  35      38.675  62.824  40.282  1.00  0.00           C  
ATOM    368  CE  LYS A  35      37.932  63.981  41.050  1.00  0.00           C  
ATOM    369  NZ  LYS A  35      36.630  64.124  40.352  1.00  0.00           N1+
ATOM    370  H   LYS A  35      42.261  62.804  38.386  1.00  0.00           H  
ATOM    371  HZ1 LYS A  35      36.800  64.205  39.370  1.00  0.00           H  
ATOM    372  HZ2 LYS A  35      36.051  63.340  40.574  1.00  0.00           H  
ATOM    373  HZ3 LYS A  35      36.153  64.953  40.662  1.00  0.00           H  
ATOM    374  N   ASN A  36      44.226  60.112  39.627  1.00  0.00           N  
ATOM    375  CA  ASN A  36      45.012  58.835  39.400  1.00  0.00           C  
ATOM    376  C   ASN A  36      46.312  58.640  40.116  1.00  0.00           C  
ATOM    377  O   ASN A  36      46.984  59.644  40.314  1.00  0.00           O  
ATOM    378  CB  ASN A  36      45.272  58.485  37.920  1.00  0.00           C  
ATOM    379  CG  ASN A  36      43.948  58.387  37.215  1.00  0.00           C  
ATOM    380  ND2 ASN A  36      43.924  58.957  36.068  1.00  0.00           N  
ATOM    381  OD1 ASN A  36      42.815  58.004  37.593  1.00  0.00           O  
ATOM    382  H   ASN A  36      44.732  60.925  39.332  1.00  0.00           H  
ATOM    383 1HD2 ASN A  36      44.775  59.309  35.676  1.00  0.00           H  
ATOM    384 2HD2 ASN A  36      43.042  58.909  35.595  1.00  0.00           H  
ATOM    385  N   ARG A  37      46.705  57.447  40.443  1.00  0.00           N  
ATOM    386  CA  ARG A  37      48.085  57.134  40.850  1.00  0.00           C  
ATOM    387  C   ARG A  37      49.130  57.172  39.788  1.00  0.00           C  
ATOM    388  O   ARG A  37      50.217  57.771  39.934  1.00  0.00           O  
ATOM    389  CB  ARG A  37      47.875  55.968  41.780  1.00  0.00           C  
ATOM    390  CG  ARG A  37      49.155  55.642  42.562  1.00  0.00           C  
ATOM    391  CD  ARG A  37      49.028  54.310  43.332  1.00  0.00           C  
ATOM    392  NE  ARG A  37      48.400  54.407  44.677  1.00  0.00           N  
ATOM    393  CZ  ARG A  37      47.119  54.190  45.043  1.00  0.00           C  
ATOM    394  NH1 ARG A  37      46.143  53.828  44.186  1.00  0.00           N1+
ATOM    395  NH2 ARG A  37      46.714  54.538  46.295  1.00  0.00           N  
ATOM    396  H   ARG A  37      46.132  56.658  40.235  1.00  0.00           H  
ATOM    397  HE  ARG A  37      49.011  54.668  45.424  1.00  0.00           H  
ATOM    398 1HH1 ARG A  37      46.388  53.553  43.259  1.00  0.00           H  
ATOM    399 2HH1 ARG A  37      45.178  53.822  44.462  1.00  0.00           H  
ATOM    400 1HH2 ARG A  37      47.283  55.100  46.897  1.00  0.00           H  
ATOM    401 2HH2 ARG A  37      45.793  54.326  46.637  1.00  0.00           H  
ATOM    402  N   TYR A  38      48.908  56.546  38.629  1.00  0.00           N  
ATOM    403  CA  TYR A  38      49.897  56.548  37.484  1.00  0.00           C  
ATOM    404  C   TYR A  38      49.499  57.364  36.285  1.00  0.00           C  
ATOM    405  O   TYR A  38      48.299  57.289  35.927  1.00  0.00           O  
ATOM    406  CB  TYR A  38      50.145  55.033  37.144  1.00  0.00           C  
ATOM    407  CG  TYR A  38      50.970  54.433  38.308  1.00  0.00           C  
ATOM    408  CD1 TYR A  38      52.361  54.428  38.333  1.00  0.00           C  
ATOM    409  CD2 TYR A  38      50.352  53.711  39.312  1.00  0.00           C  
ATOM    410  CE1 TYR A  38      53.077  53.655  39.267  1.00  0.00           C  
ATOM    411  CE2 TYR A  38      51.087  52.925  40.197  1.00  0.00           C  
ATOM    412  CZ  TYR A  38      52.424  52.843  40.146  1.00  0.00           C  
ATOM    413  OH  TYR A  38      53.051  51.675  40.385  1.00  0.00           O  
ATOM    414  H   TYR A  38      48.156  55.894  38.527  1.00  0.00           H  
ATOM    415  HD1 TYR A  38      52.851  55.026  37.561  1.00  0.00           H  
ATOM    416  HD2 TYR A  38      49.284  53.461  39.296  1.00  0.00           H  
ATOM    417  HE1 TYR A  38      54.119  53.956  39.434  1.00  0.00           H  
ATOM    418  HE2 TYR A  38      50.495  52.362  40.905  1.00  0.00           H  
ATOM    419  HH  TYR A  38      52.559  51.201  41.121  1.00  0.00           H  
ATOM    420  N   LYS A  39      50.498  57.802  35.472  1.00  0.00           N  
ATOM    421  CA  LYS A  39      50.338  58.805  34.470  1.00  0.00           C  
ATOM    422  C   LYS A  39      49.795  58.275  33.148  1.00  0.00           C  
ATOM    423  O   LYS A  39      49.348  59.087  32.358  1.00  0.00           O  
ATOM    424  CB  LYS A  39      51.743  59.415  34.411  1.00  0.00           C  
ATOM    425  CG  LYS A  39      51.893  60.907  34.438  1.00  0.00           C  
ATOM    426  CD  LYS A  39      53.381  61.132  34.042  1.00  0.00           C  
ATOM    427  CE  LYS A  39      53.760  62.602  33.859  1.00  0.00           C  
ATOM    428  NZ  LYS A  39      55.195  62.767  33.469  1.00  0.00           N1+
ATOM    429  H   LYS A  39      51.441  57.560  35.680  1.00  0.00           H  
ATOM    430  HZ1 LYS A  39      55.782  62.180  34.022  1.00  0.00           H  
ATOM    431  HZ2 LYS A  39      55.275  62.353  32.561  1.00  0.00           H  
ATOM    432  HZ3 LYS A  39      55.435  63.738  33.506  1.00  0.00           H  
ATOM    433  N   ASN A  40      50.132  57.036  32.841  1.00  0.00           N  
ATOM    434  CA  ASN A  40      49.469  56.320  31.709  1.00  0.00           C  
ATOM    435  C   ASN A  40      48.072  55.683  31.918  1.00  0.00           C  
ATOM    436  O   ASN A  40      47.172  55.875  31.140  1.00  0.00           O  
ATOM    437  CB  ASN A  40      50.470  55.314  31.178  1.00  0.00           C  
ATOM    438  CG  ASN A  40      50.837  54.057  32.033  1.00  0.00           C  
ATOM    439  ND2 ASN A  40      50.969  52.937  31.349  1.00  0.00           N  
ATOM    440  OD1 ASN A  40      51.075  54.155  33.259  1.00  0.00           O  
ATOM    441  H   ASN A  40      50.815  56.443  33.267  1.00  0.00           H  
ATOM    442 1HD2 ASN A  40      50.660  52.752  30.418  1.00  0.00           H  
ATOM    443 2HD2 ASN A  40      51.419  52.169  31.800  1.00  0.00           H  
ATOM    444  N   ILE A  41      47.820  55.021  33.040  1.00  0.00           N  
ATOM    445  CA  ILE A  41      46.595  54.216  33.182  1.00  0.00           C  
ATOM    446  C   ILE A  41      45.184  54.830  33.122  1.00  0.00           C  
ATOM    447  O   ILE A  41      44.753  55.472  34.061  1.00  0.00           O  
ATOM    448  CB  ILE A  41      46.874  53.281  34.412  1.00  0.00           C  
ATOM    449  CG1 ILE A  41      48.183  52.450  34.270  1.00  0.00           C  
ATOM    450  CG2 ILE A  41      45.588  52.421  34.730  1.00  0.00           C  
ATOM    451  CD  ILE A  41      48.034  51.484  33.026  1.00  0.00           C  
ATOM    452  H   ILE A  41      48.501  54.847  33.758  1.00  0.00           H  
ATOM    453  N   LEU A  42      44.609  54.885  31.956  1.00  0.00           N  
ATOM    454  CA  LEU A  42      43.353  55.640  31.617  1.00  0.00           C  
ATOM    455  C   LEU A  42      42.313  54.699  31.002  1.00  0.00           C  
ATOM    456  O   LEU A  42      42.693  53.722  30.283  1.00  0.00           O  
ATOM    457  CB  LEU A  42      43.451  56.733  30.539  1.00  0.00           C  
ATOM    458  CG  LEU A  42      44.224  57.888  31.056  1.00  0.00           C  
ATOM    459  CD1 LEU A  42      44.404  58.933  29.961  1.00  0.00           C  
ATOM    460  CD2 LEU A  42      43.494  58.524  32.251  1.00  0.00           C  
ATOM    461  H   LEU A  42      45.176  54.617  31.174  1.00  0.00           H  
ATOM    462  N   PRO A  43      41.058  54.835  31.358  1.00  0.00           N  
ATOM    463  CA  PRO A  43      40.002  53.936  30.845  1.00  0.00           C  
ATOM    464  C   PRO A  43      39.528  54.164  29.376  1.00  0.00           C  
ATOM    465  O   PRO A  43      39.513  55.262  28.814  1.00  0.00           O  
ATOM    466  CB  PRO A  43      38.893  54.075  31.918  1.00  0.00           C  
ATOM    467  CG  PRO A  43      38.994  55.521  32.372  1.00  0.00           C  
ATOM    468  CD  PRO A  43      40.470  55.755  32.357  1.00  0.00           C  
ATOM    469  N   PHE A  44      39.264  53.016  28.723  1.00  0.00           N  
ATOM    470  CA  PHE A  44      38.558  52.987  27.527  1.00  0.00           C  
ATOM    471  C   PHE A  44      37.120  53.425  27.712  1.00  0.00           C  
ATOM    472  O   PHE A  44      36.489  53.073  28.735  1.00  0.00           O  
ATOM    473  CB  PHE A  44      38.468  51.540  27.044  1.00  0.00           C  
ATOM    474  CG  PHE A  44      39.800  50.741  27.025  1.00  0.00           C  
ATOM    475  CD1 PHE A  44      40.992  51.305  26.675  1.00  0.00           C  
ATOM    476  CD2 PHE A  44      39.668  49.344  27.082  1.00  0.00           C  
ATOM    477  CE1 PHE A  44      42.136  50.585  26.428  1.00  0.00           C  
ATOM    478  CE2 PHE A  44      40.827  48.626  26.706  1.00  0.00           C  
ATOM    479  CZ  PHE A  44      42.082  49.154  26.398  1.00  0.00           C  
ATOM    480  H   PHE A  44      39.900  52.249  28.862  1.00  0.00           H  
ATOM    481  HD1 PHE A  44      41.040  52.369  26.405  1.00  0.00           H  
ATOM    482  HD2 PHE A  44      38.693  48.903  27.285  1.00  0.00           H  
ATOM    483  HE1 PHE A  44      43.078  51.115  26.256  1.00  0.00           H  
ATOM    484  HE2 PHE A  44      40.761  47.541  26.814  1.00  0.00           H  
ATOM    485  HZ  PHE A  44      42.911  48.602  25.961  1.00  0.00           H  
ATOM    486  N   ASP A  45      36.613  54.205  26.738  1.00  0.00           N  
ATOM    487  CA  ASP A  45      35.211  54.724  26.717  1.00  0.00           C  
ATOM    488  C   ASP A  45      34.031  53.764  26.897  1.00  0.00           C  
ATOM    489  O   ASP A  45      33.114  54.068  27.653  1.00  0.00           O  
ATOM    490  CB  ASP A  45      34.968  55.598  25.517  1.00  0.00           C  
ATOM    491  CG  ASP A  45      35.609  56.961  25.623  1.00  0.00           C  
ATOM    492  OD1 ASP A  45      35.432  57.540  26.772  1.00  0.00           O  
ATOM    493  OD2 ASP A  45      36.294  57.348  24.714  1.00  0.00           O1-
ATOM    494  H   ASP A  45      37.164  54.523  25.971  1.00  0.00           H  
ATOM    495  N   HIS A  46      34.041  52.633  26.146  1.00  0.00           N  
ATOM    496  CA  HIS A  46      32.967  51.581  26.268  1.00  0.00           C  
ATOM    497  C   HIS A  46      32.915  50.854  27.679  1.00  0.00           C  
ATOM    498  O   HIS A  46      31.810  50.422  28.116  1.00  0.00           O  
ATOM    499  CB  HIS A  46      33.129  50.429  25.184  1.00  0.00           C  
ATOM    500  CG  HIS A  46      34.485  49.721  25.328  1.00  0.00           C  
ATOM    501  CD2 HIS A  46      34.664  48.431  25.102  1.00  0.00           C  
ATOM    502  ND1 HIS A  46      35.687  50.293  25.520  1.00  0.00           N  
ATOM    503  CE1 HIS A  46      36.563  49.276  25.483  1.00  0.00           C  
ATOM    504  NE2 HIS A  46      35.897  48.107  25.281  1.00  0.00           N  
ATOM    505  H   HIS A  46      34.625  52.485  25.348  1.00  0.00           H  
ATOM    506  HD2 HIS A  46      33.868  47.733  24.816  1.00  0.00           H  
ATOM    507  HE1 HIS A  46      37.639  49.404  25.417  1.00  0.00           H  
ATOM    508  HE2 HIS A  46      36.280  47.225  25.005  1.00  0.00           H  
ATOM    509  N   THR A  47      34.089  50.569  28.266  1.00  0.00           N  
ATOM    510  CA  THR A  47      34.005  49.754  29.493  1.00  0.00           C  
ATOM    511  C   THR A  47      34.066  50.470  30.816  1.00  0.00           C  
ATOM    512  O   THR A  47      33.677  49.803  31.762  1.00  0.00           O  
ATOM    513  CB  THR A  47      35.068  48.672  29.544  1.00  0.00           C  
ATOM    514  CG2 THR A  47      34.695  47.496  28.644  1.00  0.00           C  
ATOM    515  OG1 THR A  47      36.352  49.194  29.227  1.00  0.00           O  
ATOM    516  H   THR A  47      34.877  50.595  27.663  1.00  0.00           H  
ATOM    517  HG1 THR A  47      37.097  48.522  29.213  1.00  0.00           H  
ATOM    518  N   ARG A  48      34.539  51.716  30.902  1.00  0.00           N  
ATOM    519  CA  ARG A  48      34.362  52.507  32.166  1.00  0.00           C  
ATOM    520  C   ARG A  48      32.966  52.712  32.848  1.00  0.00           C  
ATOM    521  O   ARG A  48      32.047  53.221  32.208  1.00  0.00           O  
ATOM    522  CB  ARG A  48      35.116  53.841  32.097  1.00  0.00           C  
ATOM    523  CG  ARG A  48      34.430  54.910  31.272  1.00  0.00           C  
ATOM    524  CD  ARG A  48      33.782  55.967  32.221  1.00  0.00           C  
ATOM    525  NE  ARG A  48      33.126  56.980  31.356  1.00  0.00           N  
ATOM    526  CZ  ARG A  48      32.385  57.994  31.829  1.00  0.00           C  
ATOM    527  NH1 ARG A  48      32.114  58.168  33.143  1.00  0.00           N1+
ATOM    528  NH2 ARG A  48      31.935  58.988  31.104  1.00  0.00           N  
ATOM    529  H   ARG A  48      34.913  52.257  30.142  1.00  0.00           H  
ATOM    530  HE  ARG A  48      33.151  56.817  30.372  1.00  0.00           H  
ATOM    531 1HH1 ARG A  48      32.531  57.522  33.787  1.00  0.00           H  
ATOM    532 2HH1 ARG A  48      31.461  58.850  33.462  1.00  0.00           H  
ATOM    533 1HH2 ARG A  48      32.155  59.017  30.124  1.00  0.00           H  
ATOM    534 2HH2 ARG A  48      31.165  59.520  31.463  1.00  0.00           H  
ATOM    535  N   VAL A  49      33.016  52.909  34.167  1.00  0.00           N  
ATOM    536  CA  VAL A  49      31.923  53.142  35.084  1.00  0.00           C  
ATOM    537  C   VAL A  49      31.429  54.614  34.980  1.00  0.00           C  
ATOM    538  O   VAL A  49      32.189  55.574  35.031  1.00  0.00           O  
ATOM    539  CB  VAL A  49      32.330  52.685  36.483  1.00  0.00           C  
ATOM    540  CG1 VAL A  49      31.347  53.133  37.610  1.00  0.00           C  
ATOM    541  CG2 VAL A  49      32.440  51.175  36.528  1.00  0.00           C  
ATOM    542  H   VAL A  49      33.896  52.702  34.603  1.00  0.00           H  
ATOM    543  N   VAL A  50      30.106  54.798  34.993  1.00  0.00           N  
ATOM    544  CA  VAL A  50      29.492  56.117  34.739  1.00  0.00           C  
ATOM    545  C   VAL A  50      28.961  56.613  36.080  1.00  0.00           C  
ATOM    546  O   VAL A  50      27.823  56.302  36.459  1.00  0.00           O  
ATOM    547  CB  VAL A  50      28.492  56.201  33.593  1.00  0.00           C  
ATOM    548  CG1 VAL A  50      27.870  57.609  33.492  1.00  0.00           C  
ATOM    549  CG2 VAL A  50      29.241  55.964  32.280  1.00  0.00           C  
ATOM    550  H   VAL A  50      29.474  54.047  35.184  1.00  0.00           H  
ATOM    551  N   LEU A  51      29.669  57.466  36.846  1.00  0.00           N  
ATOM    552  CA  LEU A  51      29.352  57.914  38.216  1.00  0.00           C  
ATOM    553  C   LEU A  51      28.371  59.116  38.312  1.00  0.00           C  
ATOM    554  O   LEU A  51      28.777  60.267  38.011  1.00  0.00           O  
ATOM    555  CB  LEU A  51      30.598  58.197  39.062  1.00  0.00           C  
ATOM    556  CG  LEU A  51      30.291  58.332  40.534  1.00  0.00           C  
ATOM    557  CD1 LEU A  51      29.637  57.157  41.253  1.00  0.00           C  
ATOM    558  CD2 LEU A  51      31.608  58.811  41.198  1.00  0.00           C  
ATOM    559  H   LEU A  51      30.628  57.535  36.552  1.00  0.00           H  
ATOM    560  N   HIS A  52      27.161  58.835  38.849  1.00  0.00           N  
ATOM    561  CA  HIS A  52      26.011  59.777  38.931  1.00  0.00           C  
ATOM    562  C   HIS A  52      26.089  60.647  40.149  1.00  0.00           C  
ATOM    563  O   HIS A  52      26.545  60.213  41.210  1.00  0.00           O  
ATOM    564  CB  HIS A  52      24.763  58.958  38.771  1.00  0.00           C  
ATOM    565  CG  HIS A  52      24.823  58.235  37.462  1.00  0.00           C  
ATOM    566  CD2 HIS A  52      24.545  56.929  37.315  1.00  0.00           C  
ATOM    567  ND1 HIS A  52      25.024  58.747  36.274  1.00  0.00           N  
ATOM    568  CE1 HIS A  52      24.959  57.760  35.373  1.00  0.00           C  
ATOM    569  NE2 HIS A  52      24.745  56.667  36.025  1.00  0.00           N  
ATOM    570  H   HIS A  52      26.983  57.881  39.116  1.00  0.00           H  
ATOM    571  HD2 HIS A  52      24.367  56.211  38.108  1.00  0.00           H  
ATOM    572  HE1 HIS A  52      24.749  57.865  34.305  1.00  0.00           H  
ATOM    573  HE2 HIS A  52      24.682  55.775  35.588  1.00  0.00           H  
ATOM    574  N   ASP A  53      25.662  61.894  39.942  1.00  0.00           N  
ATOM    575  CA  ASP A  53      25.349  62.907  40.976  1.00  0.00           C  
ATOM    576  C   ASP A  53      26.272  63.093  42.185  1.00  0.00           C  
ATOM    577  O   ASP A  53      26.221  62.272  43.083  1.00  0.00           O  
ATOM    578  CB  ASP A  53      23.939  62.514  41.561  1.00  0.00           C  
ATOM    579  CG  ASP A  53      22.755  62.893  40.725  1.00  0.00           C  
ATOM    580  OD1 ASP A  53      22.713  64.075  40.283  1.00  0.00           O  
ATOM    581  OD2 ASP A  53      21.954  61.982  40.433  1.00  0.00           O1-
ATOM    582  H   ASP A  53      25.694  62.289  39.023  1.00  0.00           H  
ATOM    583  N   GLY A  54      26.930  64.205  42.306  1.00  0.00           N  
ATOM    584  CA  GLY A  54      27.612  64.573  43.619  1.00  0.00           C  
ATOM    585  C   GLY A  54      27.624  66.078  43.810  1.00  0.00           C  
ATOM    586  O   GLY A  54      26.756  66.745  43.297  1.00  0.00           O  
ATOM    587  H   GLY A  54      27.207  64.768  41.522  1.00  0.00           H  
ATOM    588  N   ASP A  55      28.769  66.530  44.286  1.00  0.00           N  
ATOM    589  CA  ASP A  55      28.896  67.958  44.780  1.00  0.00           C  
ATOM    590  C   ASP A  55      28.747  69.103  43.752  1.00  0.00           C  
ATOM    591  O   ASP A  55      29.146  68.987  42.626  1.00  0.00           O  
ATOM    592  CB  ASP A  55      30.254  68.128  45.539  1.00  0.00           C  
ATOM    593  CG  ASP A  55      30.667  69.556  46.037  1.00  0.00           C  
ATOM    594  OD1 ASP A  55      29.662  70.248  46.509  1.00  0.00           O  
ATOM    595  OD2 ASP A  55      31.819  69.995  46.252  1.00  0.00           O1-
ATOM    596  H   ASP A  55      29.377  65.813  44.626  1.00  0.00           H  
ATOM    597  N   PRO A  56      27.947  70.154  44.114  1.00  0.00           N  
ATOM    598  CA  PRO A  56      27.857  71.397  43.411  1.00  0.00           C  
ATOM    599  C   PRO A  56      29.095  72.337  43.424  1.00  0.00           C  
ATOM    600  O   PRO A  56      29.159  73.215  42.539  1.00  0.00           O  
ATOM    601  CB  PRO A  56      26.672  72.125  43.956  1.00  0.00           C  
ATOM    602  CG  PRO A  56      26.369  71.514  45.348  1.00  0.00           C  
ATOM    603  CD  PRO A  56      26.912  70.114  45.156  1.00  0.00           C  
ATOM    604  N   ASN A  57      29.991  72.260  44.405  1.00  0.00           N  
ATOM    605  CA  ASN A  57      31.197  73.128  44.344  1.00  0.00           C  
ATOM    606  C   ASN A  57      32.296  72.470  43.516  1.00  0.00           C  
ATOM    607  O   ASN A  57      32.634  73.037  42.526  1.00  0.00           O  
ATOM    608  CB  ASN A  57      31.652  73.418  45.765  1.00  0.00           C  
ATOM    609  CG  ASN A  57      32.671  74.552  45.672  1.00  0.00           C  
ATOM    610  ND2 ASN A  57      32.134  75.670  45.997  1.00  0.00           N  
ATOM    611  OD1 ASN A  57      33.846  74.441  45.404  1.00  0.00           O  
ATOM    612  H   ASN A  57      29.820  71.665  45.182  1.00  0.00           H  
ATOM    613 1HD2 ASN A  57      31.184  75.825  46.258  1.00  0.00           H  
ATOM    614 2HD2 ASN A  57      32.718  76.483  46.056  1.00  0.00           H  
ATOM    615  N   GLU A  58      32.572  71.211  43.836  1.00  0.00           N  
ATOM    616  CA  GLU A  58      33.700  70.438  43.187  1.00  0.00           C  
ATOM    617  C   GLU A  58      33.763  70.541  41.701  1.00  0.00           C  
ATOM    618  O   GLU A  58      32.653  70.506  41.097  1.00  0.00           O  
ATOM    619  CB  GLU A  58      33.563  68.989  43.583  1.00  0.00           C  
ATOM    620  CG  GLU A  58      34.145  68.527  44.940  1.00  0.00           C  
ATOM    621  CD  GLU A  58      34.374  66.960  45.019  1.00  0.00           C  
ATOM    622  OE1 GLU A  58      35.438  66.491  44.545  1.00  0.00           O  
ATOM    623  OE2 GLU A  58      33.439  66.182  45.205  1.00  0.00           O1-
ATOM    624  H   GLU A  58      32.153  70.801  44.647  1.00  0.00           H  
ATOM    625  N   PRO A  59      34.948  70.704  41.139  1.00  0.00           N  
ATOM    626  CA  PRO A  59      35.105  70.540  39.670  1.00  0.00           C  
ATOM    627  C   PRO A  59      34.628  69.122  39.280  1.00  0.00           C  
ATOM    628  O   PRO A  59      34.462  68.227  40.080  1.00  0.00           O  
ATOM    629  CB  PRO A  59      36.645  70.723  39.557  1.00  0.00           C  
ATOM    630  CG  PRO A  59      37.044  71.597  40.720  1.00  0.00           C  
ATOM    631  CD  PRO A  59      36.223  70.947  41.796  1.00  0.00           C  
ATOM    632  N   VAL A  60      34.545  68.870  37.967  1.00  0.00           N  
ATOM    633  CA  VAL A  60      33.913  67.688  37.356  1.00  0.00           C  
ATOM    634  C   VAL A  60      33.765  66.293  38.033  1.00  0.00           C  
ATOM    635  O   VAL A  60      34.781  65.703  38.355  1.00  0.00           O  
ATOM    636  CB  VAL A  60      34.552  67.322  36.044  1.00  0.00           C  
ATOM    637  CG1 VAL A  60      34.106  68.250  34.866  1.00  0.00           C  
ATOM    638  CG2 VAL A  60      36.034  67.182  36.139  1.00  0.00           C  
ATOM    639  H   VAL A  60      35.180  69.319  37.348  1.00  0.00           H  
ATOM    640  N   SER A  61      32.542  65.725  38.121  1.00  0.00           N  
ATOM    641  CA  SER A  61      32.365  64.504  38.952  1.00  0.00           C  
ATOM    642  C   SER A  61      32.063  63.147  38.361  1.00  0.00           C  
ATOM    643  O   SER A  61      32.231  62.123  39.072  1.00  0.00           O  
ATOM    644  CB  SER A  61      31.298  64.746  40.040  1.00  0.00           C  
ATOM    645  OG  SER A  61      31.707  65.635  41.034  1.00  0.00           O  
ATOM    646  H   SER A  61      31.690  66.193  37.904  1.00  0.00           H  
ATOM    647  HG  SER A  61      31.261  66.516  40.856  1.00  0.00           H  
ATOM    648  N   ASP A  62      31.804  63.178  37.108  1.00  0.00           N  
ATOM    649  CA  ASP A  62      31.329  61.987  36.353  1.00  0.00           C  
ATOM    650  C   ASP A  62      32.351  60.828  36.259  1.00  0.00           C  
ATOM    651  O   ASP A  62      31.917  59.666  36.168  1.00  0.00           O  
ATOM    652  CB  ASP A  62      30.849  62.347  34.968  1.00  0.00           C  
ATOM    653  CG  ASP A  62      31.901  63.003  34.043  1.00  0.00           C  
ATOM    654  OD1 ASP A  62      32.639  62.358  33.329  1.00  0.00           O  
ATOM    655  OD2 ASP A  62      32.090  64.268  34.156  1.00  0.00           O1-
ATOM    656  H   ASP A  62      31.756  64.046  36.618  1.00  0.00           H  
ATOM    657  N   TYR A  63      33.601  61.178  36.107  1.00  0.00           N  
ATOM    658  CA  TYR A  63      34.735  60.251  35.985  1.00  0.00           C  
ATOM    659  C   TYR A  63      35.028  59.603  37.403  1.00  0.00           C  
ATOM    660  O   TYR A  63      34.701  60.136  38.474  1.00  0.00           O  
ATOM    661  CB  TYR A  63      35.920  61.112  35.652  1.00  0.00           C  
ATOM    662  CG  TYR A  63      37.308  60.416  35.558  1.00  0.00           C  
ATOM    663  CD1 TYR A  63      37.907  59.889  34.390  1.00  0.00           C  
ATOM    664  CD2 TYR A  63      38.087  60.450  36.737  1.00  0.00           C  
ATOM    665  CE1 TYR A  63      39.212  59.493  34.440  1.00  0.00           C  
ATOM    666  CE2 TYR A  63      39.359  59.940  36.742  1.00  0.00           C  
ATOM    667  CZ  TYR A  63      39.924  59.459  35.624  1.00  0.00           C  
ATOM    668  OH  TYR A  63      41.198  58.950  35.580  1.00  0.00           O  
ATOM    669  H   TYR A  63      33.848  62.042  35.650  1.00  0.00           H  
ATOM    670  HD1 TYR A  63      37.421  59.918  33.407  1.00  0.00           H  
ATOM    671  HD2 TYR A  63      37.622  60.835  37.647  1.00  0.00           H  
ATOM    672  HE1 TYR A  63      39.704  59.319  33.487  1.00  0.00           H  
ATOM    673  HE2 TYR A  63      39.858  59.970  37.718  1.00  0.00           H  
ATOM    674  HH  TYR A  63      41.352  58.455  36.435  1.00  0.00           H  
ATOM    675  N   ILE A  64      35.413  58.361  37.168  1.00  0.00           N  
ATOM    676  CA  ILE A  64      35.975  57.415  38.170  1.00  0.00           C  
ATOM    677  C   ILE A  64      36.905  56.413  37.396  1.00  0.00           C  
ATOM    678  O   ILE A  64      36.496  55.886  36.321  1.00  0.00           O  
ATOM    679  CB  ILE A  64      34.813  56.704  38.998  1.00  0.00           C  
ATOM    680  CG1 ILE A  64      35.307  55.680  39.996  1.00  0.00           C  
ATOM    681  CG2 ILE A  64      33.843  55.934  38.092  1.00  0.00           C  
ATOM    682  CD  ILE A  64      35.959  56.355  41.196  1.00  0.00           C  
ATOM    683  H   ILE A  64      35.595  58.173  36.200  1.00  0.00           H  
ATOM    684  N   ASN A  65      38.127  56.276  37.829  1.00  0.00           N  
ATOM    685  CA  ASN A  65      39.020  55.284  37.274  1.00  0.00           C  
ATOM    686  C   ASN A  65      38.630  53.815  37.467  1.00  0.00           C  
ATOM    687  O   ASN A  65      38.837  53.229  38.553  1.00  0.00           O  
ATOM    688  CB  ASN A  65      40.447  55.431  37.705  1.00  0.00           C  
ATOM    689  CG  ASN A  65      41.496  54.715  36.803  1.00  0.00           C  
ATOM    690  ND2 ASN A  65      42.547  55.491  36.512  1.00  0.00           N  
ATOM    691  OD1 ASN A  65      41.431  53.612  36.280  1.00  0.00           O  
ATOM    692  H   ASN A  65      38.396  56.813  38.627  1.00  0.00           H  
ATOM    693 1HD2 ASN A  65      42.668  56.402  36.913  1.00  0.00           H  
ATOM    694 2HD2 ASN A  65      42.949  55.242  35.623  1.00  0.00           H  
ATOM    695  N   ALA A  66      37.789  53.322  36.634  1.00  0.00           N  
ATOM    696  CA  ALA A  66      37.208  51.939  36.710  1.00  0.00           C  
ATOM    697  C   ALA A  66      36.664  51.501  35.401  1.00  0.00           C  
ATOM    698  O   ALA A  66      35.918  52.297  34.847  1.00  0.00           O  
ATOM    699  CB  ALA A  66      36.163  51.826  37.860  1.00  0.00           C  
ATOM    700  H   ALA A  66      37.357  53.891  35.938  1.00  0.00           H  
ATOM    701  N   ASN A  67      36.808  50.206  35.243  1.00  0.00           N  
ATOM    702  CA  ASN A  67      36.157  49.455  34.152  1.00  0.00           C  
ATOM    703  C   ASN A  67      35.489  48.077  34.364  1.00  0.00           C  
ATOM    704  O   ASN A  67      36.022  47.220  35.057  1.00  0.00           O  
ATOM    705  CB  ASN A  67      37.096  49.122  32.945  1.00  0.00           C  
ATOM    706  CG  ASN A  67      37.980  50.252  32.385  1.00  0.00           C  
ATOM    707  ND2 ASN A  67      37.929  50.552  31.219  1.00  0.00           N  
ATOM    708  OD1 ASN A  67      38.758  50.856  33.108  1.00  0.00           O  
ATOM    709  H   ASN A  67      37.296  49.597  35.861  1.00  0.00           H  
ATOM    710 1HD2 ASN A  67      37.251  50.105  30.635  1.00  0.00           H  
ATOM    711 2HD2 ASN A  67      38.773  50.925  30.847  1.00  0.00           H  
ATOM    712  N   ILE A  68      34.406  47.840  33.536  1.00  0.00           N  
ATOM    713  CA  ILE A  68      33.575  46.574  33.604  1.00  0.00           C  
ATOM    714  C   ILE A  68      34.265  45.451  32.795  1.00  0.00           C  
ATOM    715  O   ILE A  68      34.642  45.639  31.586  1.00  0.00           O  
ATOM    716  CB  ILE A  68      32.122  46.865  33.104  1.00  0.00           C  
ATOM    717  CG1 ILE A  68      31.554  48.033  33.929  1.00  0.00           C  
ATOM    718  CG2 ILE A  68      31.194  45.613  33.348  1.00  0.00           C  
ATOM    719  CD  ILE A  68      30.235  48.603  33.403  1.00  0.00           C  
ATOM    720  H   ILE A  68      34.039  48.526  32.907  1.00  0.00           H  
ATOM    721  N   ILE A  69      34.624  44.373  33.554  1.00  0.00           N  
ATOM    722  CA  ILE A  69      35.135  43.136  32.995  1.00  0.00           C  
ATOM    723  C   ILE A  69      34.063  42.018  33.215  1.00  0.00           C  
ATOM    724  O   ILE A  69      33.489  41.980  34.289  1.00  0.00           O  
ATOM    725  CB  ILE A  69      36.499  42.931  33.613  1.00  0.00           C  
ATOM    726  CG1 ILE A  69      37.582  43.827  32.947  1.00  0.00           C  
ATOM    727  CG2 ILE A  69      36.912  41.465  33.754  1.00  0.00           C  
ATOM    728  CD  ILE A  69      39.013  43.622  33.428  1.00  0.00           C  
ATOM    729  H   ILE A  69      34.507  44.402  34.551  1.00  0.00           H  
ATOM    730  N   MET A  70      33.922  41.184  32.225  1.00  0.00           N  
ATOM    731  CA  MET A  70      32.890  40.150  32.180  1.00  0.00           C  
ATOM    732  C   MET A  70      33.518  38.730  32.301  1.00  0.00           C  
ATOM    733  O   MET A  70      34.717  38.626  31.964  1.00  0.00           O  
ATOM    734  CB  MET A  70      32.125  40.343  30.857  1.00  0.00           C  
ATOM    735  CG  MET A  70      30.931  41.384  31.030  1.00  0.00           C  
ATOM    736  SD  MET A  70      29.584  40.714  32.101  1.00  0.00           S  
ATOM    737  CE  MET A  70      28.330  41.865  31.572  1.00  0.00           C  
ATOM    738  H   MET A  70      34.582  41.304  31.488  1.00  0.00           H  
ATOM    739  N   PRO A  71      32.755  37.779  32.872  1.00  0.00           N  
ATOM    740  CA  PRO A  71      33.230  36.386  32.867  1.00  0.00           C  
ATOM    741  C   PRO A  71      33.217  35.743  31.497  1.00  0.00           C  
ATOM    742  O   PRO A  71      34.068  34.927  31.144  1.00  0.00           O  
ATOM    743  CB  PRO A  71      32.468  35.512  33.829  1.00  0.00           C  
ATOM    744  CG  PRO A  71      31.552  36.616  34.557  1.00  0.00           C  
ATOM    745  CD  PRO A  71      31.527  37.849  33.718  1.00  0.00           C  
ATOM    746  N   GLU A  72      32.155  36.091  30.786  1.00  0.00           N  
ATOM    747  CA  GLU A  72      31.761  35.900  29.370  1.00  0.00           C  
ATOM    748  C   GLU A  72      30.731  37.027  29.002  1.00  0.00           C  
ATOM    749  O   GLU A  72      30.051  37.551  29.896  1.00  0.00           O  
ATOM    750  CB  GLU A  72      31.198  34.503  29.187  1.00  0.00           C  
ATOM    751  CG  GLU A  72      31.560  33.983  27.838  1.00  0.00           C  
ATOM    752  CD  GLU A  72      31.008  34.650  26.588  1.00  0.00           C  
ATOM    753  OE1 GLU A  72      31.776  35.200  25.757  1.00  0.00           O  
ATOM    754  OE2 GLU A  72      29.798  34.611  26.411  1.00  0.00           O1-
ATOM    755  H   GLU A  72      31.427  36.558  31.275  1.00  0.00           H  
ATOM    756  N   PHE A  73      30.710  37.447  27.740  1.00  0.00           N  
ATOM    757  CA  PHE A  73      29.899  38.672  27.304  1.00  0.00           C  
ATOM    758  C   PHE A  73      28.385  38.683  27.565  1.00  0.00           C  
ATOM    759  O   PHE A  73      27.691  37.665  27.585  1.00  0.00           O  
ATOM    760  CB  PHE A  73      30.229  39.073  25.868  1.00  0.00           C  
ATOM    761  CG  PHE A  73      31.712  39.522  25.809  1.00  0.00           C  
ATOM    762  CD1 PHE A  73      32.739  38.627  25.473  1.00  0.00           C  
ATOM    763  CD2 PHE A  73      32.015  40.870  26.069  1.00  0.00           C  
ATOM    764  CE1 PHE A  73      34.044  39.037  25.304  1.00  0.00           C  
ATOM    765  CE2 PHE A  73      33.364  41.309  25.974  1.00  0.00           C  
ATOM    766  CZ  PHE A  73      34.370  40.399  25.586  1.00  0.00           C  
ATOM    767  H   PHE A  73      31.250  37.018  27.023  1.00  0.00           H  
ATOM    768  HD1 PHE A  73      32.472  37.621  25.143  1.00  0.00           H  
ATOM    769  HD2 PHE A  73      31.321  41.502  26.615  1.00  0.00           H  
ATOM    770  HE1 PHE A  73      34.794  38.291  25.029  1.00  0.00           H  
ATOM    771  HE2 PHE A  73      33.610  42.367  26.093  1.00  0.00           H  
ATOM    772  HZ  PHE A  73      35.291  40.839  25.200  1.00  0.00           H  
ATOM    773  N   GLY A  74      27.897  39.934  27.866  1.00  0.00           N  
ATOM    774  CA  GLY A  74      26.482  40.177  28.197  1.00  0.00           C  
ATOM    775  C   GLY A  74      25.803  39.231  29.252  1.00  0.00           C  
ATOM    776  O   GLY A  74      24.700  38.790  29.078  1.00  0.00           O  
ATOM    777  H   GLY A  74      28.440  40.728  27.592  1.00  0.00           H  
ATOM    778  N   SER A  75      26.587  38.839  30.279  1.00  0.00           N  
ATOM    779  CA  SER A  75      26.239  38.132  31.526  1.00  0.00           C  
ATOM    780  C   SER A  75      25.566  39.165  32.453  1.00  0.00           C  
ATOM    781  O   SER A  75      25.357  40.324  32.204  1.00  0.00           O  
ATOM    782  CB  SER A  75      27.598  37.654  32.057  1.00  0.00           C  
ATOM    783  OG  SER A  75      27.212  36.466  32.679  1.00  0.00           O  
ATOM    784  H   SER A  75      27.576  38.794  30.154  1.00  0.00           H  
ATOM    785  HG  SER A  75      27.979  35.901  32.960  1.00  0.00           H  
ATOM    786  N   SER A  76      25.310  38.592  33.648  1.00  0.00           N  
ATOM    787  CA  SER A  76      24.566  39.286  34.754  1.00  0.00           C  
ATOM    788  C   SER A  76      25.453  40.288  35.442  1.00  0.00           C  
ATOM    789  O   SER A  76      26.662  40.166  35.525  1.00  0.00           O  
ATOM    790  CB  SER A  76      23.869  38.387  35.739  1.00  0.00           C  
ATOM    791  OG  SER A  76      24.754  37.732  36.664  1.00  0.00           O  
ATOM    792  H   SER A  76      25.514  37.622  33.782  1.00  0.00           H  
ATOM    793  HG  SER A  76      24.484  36.776  36.676  1.00  0.00           H  
ATOM    794  N   GLY A  77      24.773  41.164  36.195  1.00  0.00           N  
ATOM    795  CA  GLY A  77      25.410  42.057  37.150  1.00  0.00           C  
ATOM    796  C   GLY A  77      26.074  41.336  38.363  1.00  0.00           C  
ATOM    797  O   GLY A  77      27.228  41.802  38.670  1.00  0.00           O  
ATOM    798  H   GLY A  77      23.819  41.416  36.077  1.00  0.00           H  
ATOM    799  N   LYS A  78      25.402  40.334  38.936  1.00  0.00           N  
ATOM    800  CA  LYS A  78      25.835  39.363  39.972  1.00  0.00           C  
ATOM    801  C   LYS A  78      27.112  38.611  39.561  1.00  0.00           C  
ATOM    802  O   LYS A  78      27.964  38.346  40.355  1.00  0.00           O  
ATOM    803  CB  LYS A  78      24.598  38.442  40.271  1.00  0.00           C  
ATOM    804  CG  LYS A  78      24.892  37.517  41.431  1.00  0.00           C  
ATOM    805  CD  LYS A  78      23.641  36.621  41.710  1.00  0.00           C  
ATOM    806  CE  LYS A  78      24.030  35.419  42.587  1.00  0.00           C  
ATOM    807  NZ  LYS A  78      23.090  34.379  42.986  1.00  0.00           N1+
ATOM    808  H   LYS A  78      24.406  40.264  38.898  1.00  0.00           H  
ATOM    809  HZ1 LYS A  78      22.156  34.661  42.780  1.00  0.00           H  
ATOM    810  HZ2 LYS A  78      23.422  33.557  42.509  1.00  0.00           H  
ATOM    811  HZ3 LYS A  78      23.231  34.221  43.960  1.00  0.00           H  
ATOM    812  N   LYS A  79      27.293  38.219  38.297  1.00  0.00           N  
ATOM    813  CA  LYS A  79      28.538  37.664  37.709  1.00  0.00           C  
ATOM    814  C   LYS A  79      29.605  38.694  37.376  1.00  0.00           C  
ATOM    815  O   LYS A  79      30.702  38.231  37.395  1.00  0.00           O  
ATOM    816  CB  LYS A  79      28.143  36.968  36.391  1.00  0.00           C  
ATOM    817  CG  LYS A  79      27.670  35.488  36.560  1.00  0.00           C  
ATOM    818  CD  LYS A  79      28.910  34.622  36.945  1.00  0.00           C  
ATOM    819  CE  LYS A  79      28.664  33.153  37.395  1.00  0.00           C  
ATOM    820  NZ  LYS A  79      30.017  32.654  37.735  1.00  0.00           N1+
ATOM    821  H   LYS A  79      26.539  38.211  37.651  1.00  0.00           H  
ATOM    822  HZ1 LYS A  79      30.308  33.029  38.620  1.00  0.00           H  
ATOM    823  HZ2 LYS A  79      29.939  31.663  37.855  1.00  0.00           H  
ATOM    824  HZ3 LYS A  79      30.670  32.837  36.999  1.00  0.00           H  
ATOM    825  N   SER A  80      29.189  39.863  36.987  1.00  0.00           N  
ATOM    826  CA  SER A  80      30.095  40.990  36.639  1.00  0.00           C  
ATOM    827  C   SER A  80      31.086  41.463  37.719  1.00  0.00           C  
ATOM    828  O   SER A  80      30.804  41.379  38.905  1.00  0.00           O  
ATOM    829  CB  SER A  80      29.195  42.143  36.207  1.00  0.00           C  
ATOM    830  OG  SER A  80      29.732  42.584  34.952  1.00  0.00           O  
ATOM    831  H   SER A  80      28.260  40.172  36.822  1.00  0.00           H  
ATOM    832  HG  SER A  80      29.614  41.867  34.276  1.00  0.00           H  
ATOM    833  N   TYR A  81      32.189  42.054  37.175  1.00  0.00           N  
ATOM    834  CA  TYR A  81      33.317  42.571  37.902  1.00  0.00           C  
ATOM    835  C   TYR A  81      33.681  43.998  37.336  1.00  0.00           C  
ATOM    836  O   TYR A  81      34.010  44.113  36.153  1.00  0.00           O  
ATOM    837  CB  TYR A  81      34.590  41.642  37.877  1.00  0.00           C  
ATOM    838  CG  TYR A  81      34.616  40.069  37.886  1.00  0.00           C  
ATOM    839  CD1 TYR A  81      34.557  39.430  36.685  1.00  0.00           C  
ATOM    840  CD2 TYR A  81      35.040  39.413  39.050  1.00  0.00           C  
ATOM    841  CE1 TYR A  81      34.970  38.073  36.638  1.00  0.00           C  
ATOM    842  CE2 TYR A  81      35.370  38.153  39.062  1.00  0.00           C  
ATOM    843  CZ  TYR A  81      35.351  37.465  37.851  1.00  0.00           C  
ATOM    844  OH  TYR A  81      35.235  36.087  37.869  1.00  0.00           O  
ATOM    845  H   TYR A  81      32.332  42.008  36.179  1.00  0.00           H  
ATOM    846  HD1 TYR A  81      34.413  39.956  35.741  1.00  0.00           H  
ATOM    847  HD2 TYR A  81      35.076  39.944  39.997  1.00  0.00           H  
ATOM    848  HE1 TYR A  81      34.775  37.566  35.694  1.00  0.00           H  
ATOM    849  HE2 TYR A  81      35.621  37.696  40.013  1.00  0.00           H  
ATOM    850  HH  TYR A  81      35.579  35.765  38.748  1.00  0.00           H  
ATOM    851  N   ILE A  82      34.004  44.864  38.326  1.00  0.00           N  
ATOM    852  CA  ILE A  82      34.486  46.148  37.871  1.00  0.00           C  
ATOM    853  C   ILE A  82      35.953  46.253  38.363  1.00  0.00           C  
ATOM    854  O   ILE A  82      36.300  46.329  39.553  1.00  0.00           O  
ATOM    855  CB  ILE A  82      33.619  47.308  38.443  1.00  0.00           C  
ATOM    856  CG1 ILE A  82      32.189  47.386  37.757  1.00  0.00           C  
ATOM    857  CG2 ILE A  82      34.329  48.689  38.462  1.00  0.00           C  
ATOM    858  CD  ILE A  82      31.211  48.290  38.437  1.00  0.00           C  
ATOM    859  H   ILE A  82      33.969  44.652  39.300  1.00  0.00           H  
ATOM    860  N   ALA A  83      36.934  46.065  37.422  1.00  0.00           N  
ATOM    861  CA  ALA A  83      38.336  46.279  37.844  1.00  0.00           C  
ATOM    862  C   ALA A  83      38.661  47.809  38.050  1.00  0.00           C  
ATOM    863  O   ALA A  83      38.508  48.531  37.111  1.00  0.00           O  
ATOM    864  CB  ALA A  83      39.251  45.763  36.761  1.00  0.00           C  
ATOM    865  H   ALA A  83      36.694  46.143  36.452  1.00  0.00           H  
ATOM    866  N   THR A  84      39.177  48.103  39.263  1.00  0.00           N  
ATOM    867  CA  THR A  84      39.173  49.464  39.860  1.00  0.00           C  
ATOM    868  C   THR A  84      40.502  49.859  40.523  1.00  0.00           C  
ATOM    869  O   THR A  84      41.277  49.056  41.079  1.00  0.00           O  
ATOM    870  CB  THR A  84      37.919  49.695  40.689  1.00  0.00           C  
ATOM    871  CG2 THR A  84      37.982  48.857  41.952  1.00  0.00           C  
ATOM    872  OG1 THR A  84      37.772  51.072  40.849  1.00  0.00           O  
ATOM    873  H   THR A  84      39.668  47.327  39.656  1.00  0.00           H  
ATOM    874  HG1 THR A  84      36.818  51.207  41.109  1.00  0.00           H  
ATOM    875  N   GLN A  85      40.733  51.151  40.488  1.00  0.00           N  
ATOM    876  CA  GLN A  85      41.973  51.732  41.082  1.00  0.00           C  
ATOM    877  C   GLN A  85      41.775  51.904  42.570  1.00  0.00           C  
ATOM    878  O   GLN A  85      40.953  52.713  42.944  1.00  0.00           O  
ATOM    879  CB  GLN A  85      42.232  53.090  40.470  1.00  0.00           C  
ATOM    880  CG  GLN A  85      43.502  53.842  40.969  1.00  0.00           C  
ATOM    881  CD  GLN A  85      43.546  55.238  40.317  1.00  0.00           C  
ATOM    882  NE2 GLN A  85      42.497  56.010  40.259  1.00  0.00           N  
ATOM    883  OE1 GLN A  85      44.640  55.655  39.809  1.00  0.00           O  
ATOM    884  H   GLN A  85      40.079  51.856  40.206  1.00  0.00           H  
ATOM    885 1HE2 GLN A  85      41.612  55.618  40.528  1.00  0.00           H  
ATOM    886 2HE2 GLN A  85      42.605  56.995  40.120  1.00  0.00           H  
ATOM    887  N   GLY A  86      42.407  51.052  43.368  1.00  0.00           N  
ATOM    888  CA  GLY A  86      42.468  51.138  44.855  1.00  0.00           C  
ATOM    889  C   GLY A  86      42.835  52.536  45.330  1.00  0.00           C  
ATOM    890  O   GLY A  86      43.804  53.090  44.879  1.00  0.00           O  
ATOM    891  H   GLY A  86      42.951  50.282  43.012  1.00  0.00           H  
ATOM    892  N   CYS A  87      42.121  52.888  46.368  1.00  0.00           N  
ATOM    893  CA  CYS A  87      41.874  54.319  46.775  1.00  0.00           C  
ATOM    894  C   CYS A  87      43.099  55.193  47.255  1.00  0.00           C  
ATOM    895  O   CYS A  87      44.123  54.617  47.708  1.00  0.00           O  
ATOM    896  CB  CYS A  87      40.732  54.529  47.768  1.00  0.00           C  
ATOM    897  SG  CYS A  87      40.421  52.954  48.724  1.00  0.00           S  
ATOM    898  H   CYS A  87      41.606  52.281  46.978  1.00  0.00           H  
ATOM    899  HG  CYS A  87      39.129  53.266  48.682  1.00  0.00           H  
ATOM    900  N   LEU A  88      43.015  56.509  47.046  1.00  0.00           N  
ATOM    901  CA  LEU A  88      44.064  57.437  47.640  1.00  0.00           C  
ATOM    902  C   LEU A  88      43.314  58.354  48.581  1.00  0.00           C  
ATOM    903  O   LEU A  88      42.083  58.377  48.485  1.00  0.00           O  
ATOM    904  CB  LEU A  88      44.386  58.322  46.477  1.00  0.00           C  
ATOM    905  CG  LEU A  88      45.438  57.877  45.423  1.00  0.00           C  
ATOM    906  CD1 LEU A  88      45.308  58.840  44.211  1.00  0.00           C  
ATOM    907  CD2 LEU A  88      46.760  57.997  46.068  1.00  0.00           C  
ATOM    908  H   LEU A  88      42.226  56.941  46.610  1.00  0.00           H  
ATOM    909  N   GLN A  89      43.933  59.066  49.510  1.00  0.00           N  
ATOM    910  CA  GLN A  89      43.280  60.012  50.466  1.00  0.00           C  
ATOM    911  C   GLN A  89      42.373  61.141  49.853  1.00  0.00           C  
ATOM    912  O   GLN A  89      41.360  61.492  50.466  1.00  0.00           O  
ATOM    913  CB  GLN A  89      44.325  60.653  51.373  1.00  0.00           C  
ATOM    914  CG  GLN A  89      44.753  59.890  52.645  1.00  0.00           C  
ATOM    915  CD  GLN A  89      43.601  59.816  53.621  1.00  0.00           C  
ATOM    916  NE2 GLN A  89      43.233  60.919  54.204  1.00  0.00           N  
ATOM    917  OE1 GLN A  89      43.120  58.802  53.972  1.00  0.00           O  
ATOM    918  H   GLN A  89      44.918  58.952  49.603  1.00  0.00           H  
ATOM    919 1HE2 GLN A  89      43.785  61.736  54.081  1.00  0.00           H  
ATOM    920 2HE2 GLN A  89      42.467  60.907  54.849  1.00  0.00           H  
ATOM    921  N   ASN A  90      42.627  61.519  48.663  1.00  0.00           N  
ATOM    922  CA  ASN A  90      41.719  62.379  47.893  1.00  0.00           C  
ATOM    923  C   ASN A  90      40.545  61.478  47.264  1.00  0.00           C  
ATOM    924  O   ASN A  90      39.409  61.976  47.374  1.00  0.00           O  
ATOM    925  CB  ASN A  90      42.350  63.285  46.805  1.00  0.00           C  
ATOM    926  CG  ASN A  90      43.427  62.613  45.946  1.00  0.00           C  
ATOM    927  ND2 ASN A  90      43.425  62.978  44.664  1.00  0.00           N  
ATOM    928  OD1 ASN A  90      44.282  61.836  46.456  1.00  0.00           O  
ATOM    929  H   ASN A  90      43.575  61.531  48.337  1.00  0.00           H  
ATOM    930 1HD2 ASN A  90      42.698  63.509  44.243  1.00  0.00           H  
ATOM    931 2HD2 ASN A  90      44.227  62.659  44.142  1.00  0.00           H  
ATOM    932  N   THR A  91      40.682  60.203  46.896  1.00  0.00           N  
ATOM    933  CA  THR A  91      39.617  59.457  46.165  1.00  0.00           C  
ATOM    934  C   THR A  91      38.619  58.658  47.029  1.00  0.00           C  
ATOM    935  O   THR A  91      37.864  57.817  46.491  1.00  0.00           O  
ATOM    936  CB  THR A  91      40.151  58.586  44.985  1.00  0.00           C  
ATOM    937  CG2 THR A  91      40.749  59.429  43.864  1.00  0.00           C  
ATOM    938  OG1 THR A  91      40.984  57.500  45.386  1.00  0.00           O  
ATOM    939  H   THR A  91      41.373  59.657  47.374  1.00  0.00           H  
ATOM    940  HG1 THR A  91      40.928  56.706  44.771  1.00  0.00           H  
ATOM    941  N   VAL A  92      38.836  58.583  48.339  1.00  0.00           N  
ATOM    942  CA  VAL A  92      38.058  57.834  49.364  1.00  0.00           C  
ATOM    943  C   VAL A  92      36.522  58.031  49.148  1.00  0.00           C  
ATOM    944  O   VAL A  92      35.837  57.018  48.969  1.00  0.00           O  
ATOM    945  CB  VAL A  92      38.632  58.284  50.735  1.00  0.00           C  
ATOM    946  CG1 VAL A  92      37.727  58.017  51.907  1.00  0.00           C  
ATOM    947  CG2 VAL A  92      39.955  57.580  50.948  1.00  0.00           C  
ATOM    948  H   VAL A  92      39.757  58.908  48.581  1.00  0.00           H  
ATOM    949  N   ASN A  93      36.015  59.201  48.985  1.00  0.00           N  
ATOM    950  CA  ASN A  93      34.593  59.496  48.766  1.00  0.00           C  
ATOM    951  C   ASN A  93      34.047  58.997  47.436  1.00  0.00           C  
ATOM    952  O   ASN A  93      33.059  58.236  47.490  1.00  0.00           O  
ATOM    953  CB  ASN A  93      34.342  60.991  48.834  1.00  0.00           C  
ATOM    954  CG  ASN A  93      32.895  61.390  49.278  1.00  0.00           C  
ATOM    955  ND2 ASN A  93      32.294  62.119  48.308  1.00  0.00           N  
ATOM    956  OD1 ASN A  93      32.332  61.015  50.274  1.00  0.00           O  
ATOM    957  H   ASN A  93      36.582  60.028  49.043  1.00  0.00           H  
ATOM    958 1HD2 ASN A  93      32.800  62.357  47.477  1.00  0.00           H  
ATOM    959 2HD2 ASN A  93      31.376  62.454  48.495  1.00  0.00           H  
ATOM    960  N   ASP A  94      34.943  59.066  46.418  1.00  0.00           N  
ATOM    961  CA  ASP A  94      34.605  58.533  45.086  1.00  0.00           C  
ATOM    962  C   ASP A  94      34.374  57.014  45.145  1.00  0.00           C  
ATOM    963  O   ASP A  94      33.555  56.459  44.441  1.00  0.00           O  
ATOM    964  CB  ASP A  94      35.738  58.763  44.133  1.00  0.00           C  
ATOM    965  CG  ASP A  94      35.970  60.239  43.833  1.00  0.00           C  
ATOM    966  OD1 ASP A  94      37.119  60.667  43.808  1.00  0.00           O  
ATOM    967  OD2 ASP A  94      34.998  61.034  43.779  1.00  0.00           O1-
ATOM    968  H   ASP A  94      35.809  59.555  46.391  1.00  0.00           H  
ATOM    969  N   PHE A  95      35.332  56.354  45.763  1.00  0.00           N  
ATOM    970  CA  PHE A  95      35.362  54.903  46.066  1.00  0.00           C  
ATOM    971  C   PHE A  95      34.140  54.364  46.766  1.00  0.00           C  
ATOM    972  O   PHE A  95      33.382  53.672  46.092  1.00  0.00           O  
ATOM    973  CB  PHE A  95      36.592  54.453  46.903  1.00  0.00           C  
ATOM    974  CG  PHE A  95      37.143  53.066  46.571  1.00  0.00           C  
ATOM    975  CD1 PHE A  95      37.962  53.042  45.467  1.00  0.00           C  
ATOM    976  CD2 PHE A  95      36.710  51.856  47.220  1.00  0.00           C  
ATOM    977  CE1 PHE A  95      38.379  51.804  44.953  1.00  0.00           C  
ATOM    978  CE2 PHE A  95      37.043  50.639  46.622  1.00  0.00           C  
ATOM    979  CZ  PHE A  95      37.866  50.635  45.499  1.00  0.00           C  
ATOM    980  H   PHE A  95      36.142  56.910  45.936  1.00  0.00           H  
ATOM    981  HD1 PHE A  95      38.246  53.972  44.964  1.00  0.00           H  
ATOM    982  HD2 PHE A  95      36.218  51.896  48.189  1.00  0.00           H  
ATOM    983  HE1 PHE A  95      39.223  51.790  44.261  1.00  0.00           H  
ATOM    984  HE2 PHE A  95      36.543  49.722  46.945  1.00  0.00           H  
ATOM    985  HZ  PHE A  95      38.101  49.691  45.014  1.00  0.00           H  
ATOM    986  N   TRP A  96      33.751  55.075  47.818  1.00  0.00           N  
ATOM    987  CA  TRP A  96      32.527  54.778  48.605  1.00  0.00           C  
ATOM    988  C   TRP A  96      31.255  55.000  47.820  1.00  0.00           C  
ATOM    989  O   TRP A  96      30.255  54.273  47.875  1.00  0.00           O  
ATOM    990  CB  TRP A  96      32.586  55.535  49.950  1.00  0.00           C  
ATOM    991  CG  TRP A  96      33.318  54.943  51.190  1.00  0.00           C  
ATOM    992  CD1 TRP A  96      33.903  55.717  52.039  1.00  0.00           C  
ATOM    993  CD2 TRP A  96      33.419  53.638  51.540  1.00  0.00           C  
ATOM    994  CE2 TRP A  96      34.242  53.684  52.691  1.00  0.00           C  
ATOM    995  CE3 TRP A  96      33.000  52.417  51.018  1.00  0.00           C  
ATOM    996  NE1 TRP A  96      34.494  54.940  52.977  1.00  0.00           N  
ATOM    997  CZ2 TRP A  96      34.573  52.537  53.277  1.00  0.00           C  
ATOM    998  CZ3 TRP A  96      33.289  51.226  51.650  1.00  0.00           C  
ATOM    999  CH2 TRP A  96      34.065  51.334  52.771  1.00  0.00           C  
ATOM   1000  H   TRP A  96      34.322  55.797  48.205  1.00  0.00           H  
ATOM   1001  HD1 TRP A  96      34.010  56.794  51.882  1.00  0.00           H  
ATOM   1002  HE1 TRP A  96      35.125  55.197  53.704  1.00  0.00           H  
ATOM   1003  HE3 TRP A  96      32.203  52.474  50.271  1.00  0.00           H  
ATOM   1004  HZ2 TRP A  96      35.319  52.489  54.082  1.00  0.00           H  
ATOM   1005  HZ3 TRP A  96      33.009  50.313  51.122  1.00  0.00           H  
ATOM   1006  HH2 TRP A  96      34.304  50.328  53.116  1.00  0.00           H  
ATOM   1007  N   ARG A  97      31.151  56.133  47.145  1.00  0.00           N  
ATOM   1008  CA  ARG A  97      29.987  56.457  46.278  1.00  0.00           C  
ATOM   1009  C   ARG A  97      29.763  55.494  45.110  1.00  0.00           C  
ATOM   1010  O   ARG A  97      28.601  55.191  44.868  1.00  0.00           O  
ATOM   1011  CB  ARG A  97      30.191  57.839  45.643  1.00  0.00           C  
ATOM   1012  CG  ARG A  97      29.596  58.872  46.654  1.00  0.00           C  
ATOM   1013  CD  ARG A  97      29.580  60.324  46.262  1.00  0.00           C  
ATOM   1014  NE  ARG A  97      28.838  60.591  45.032  1.00  0.00           N  
ATOM   1015  CZ  ARG A  97      29.407  60.928  43.916  1.00  0.00           C  
ATOM   1016  NH1 ARG A  97      30.739  60.960  43.839  1.00  0.00           N1+
ATOM   1017  NH2 ARG A  97      28.739  61.175  42.790  1.00  0.00           N  
ATOM   1018  H   ARG A  97      31.705  56.960  47.273  1.00  0.00           H  
ATOM   1019  HE  ARG A  97      27.839  60.571  45.045  1.00  0.00           H  
ATOM   1020 1HH1 ARG A  97      31.362  60.615  44.540  1.00  0.00           H  
ATOM   1021 2HH1 ARG A  97      31.262  61.446  43.145  1.00  0.00           H  
ATOM   1022 1HH2 ARG A  97      27.755  61.105  42.682  1.00  0.00           H  
ATOM   1023 2HH2 ARG A  97      29.300  61.441  42.002  1.00  0.00           H  
ATOM   1024  N   MET A  98      30.790  55.042  44.385  1.00  0.00           N  
ATOM   1025  CA  MET A  98      30.591  53.944  43.405  1.00  0.00           C  
ATOM   1026  C   MET A  98      29.889  52.662  43.969  1.00  0.00           C  
ATOM   1027  O   MET A  98      29.204  52.093  43.171  1.00  0.00           O  
ATOM   1028  CB  MET A  98      31.987  53.696  42.763  1.00  0.00           C  
ATOM   1029  CG  MET A  98      31.800  53.059  41.435  1.00  0.00           C  
ATOM   1030  SD  MET A  98      33.224  52.140  40.796  1.00  0.00           S  
ATOM   1031  CE  MET A  98      32.686  50.551  41.219  1.00  0.00           C  
ATOM   1032  H   MET A  98      31.732  55.371  44.388  1.00  0.00           H  
ATOM   1033  N   VAL A  99      30.303  52.294  45.160  1.00  0.00           N  
ATOM   1034  CA  VAL A  99      29.728  51.034  45.761  1.00  0.00           C  
ATOM   1035  C   VAL A  99      28.229  51.038  46.122  1.00  0.00           C  
ATOM   1036  O   VAL A  99      27.514  50.023  45.932  1.00  0.00           O  
ATOM   1037  CB  VAL A  99      30.587  50.599  46.991  1.00  0.00           C  
ATOM   1038  CG1 VAL A  99      30.131  49.232  47.595  1.00  0.00           C  
ATOM   1039  CG2 VAL A  99      32.108  50.677  46.784  1.00  0.00           C  
ATOM   1040  H   VAL A  99      31.038  52.667  45.725  1.00  0.00           H  
ATOM   1041  N   PHE A 100      27.882  52.221  46.628  1.00  0.00           N  
ATOM   1042  CA  PHE A 100      26.498  52.458  46.930  1.00  0.00           C  
ATOM   1043  C   PHE A 100      25.575  52.550  45.688  1.00  0.00           C  
ATOM   1044  O   PHE A 100      24.713  51.675  45.585  1.00  0.00           O  
ATOM   1045  CB  PHE A 100      26.446  53.772  47.694  1.00  0.00           C  
ATOM   1046  CG  PHE A 100      25.344  53.715  48.773  1.00  0.00           C  
ATOM   1047  CD1 PHE A 100      25.817  53.636  50.085  1.00  0.00           C  
ATOM   1048  CD2 PHE A 100      23.958  53.941  48.554  1.00  0.00           C  
ATOM   1049  CE1 PHE A 100      24.995  53.742  51.201  1.00  0.00           C  
ATOM   1050  CE2 PHE A 100      23.123  54.021  49.629  1.00  0.00           C  
ATOM   1051  CZ  PHE A 100      23.630  53.914  50.941  1.00  0.00           C  
ATOM   1052  H   PHE A 100      28.569  52.891  46.918  1.00  0.00           H  
ATOM   1053  HD1 PHE A 100      26.875  53.502  50.301  1.00  0.00           H  
ATOM   1054  HD2 PHE A 100      23.589  53.843  47.533  1.00  0.00           H  
ATOM   1055  HE1 PHE A 100      25.264  53.574  52.250  1.00  0.00           H  
ATOM   1056  HE2 PHE A 100      22.116  54.398  49.452  1.00  0.00           H  
ATOM   1057  HZ  PHE A 100      22.939  53.817  51.788  1.00  0.00           H  
ATOM   1058  N   GLN A 101      26.007  53.253  44.625  1.00  0.00           N  
ATOM   1059  CA  GLN A 101      25.402  53.279  43.286  1.00  0.00           C  
ATOM   1060  C   GLN A 101      25.381  51.776  42.794  1.00  0.00           C  
ATOM   1061  O   GLN A 101      24.259  51.348  42.661  1.00  0.00           O  
ATOM   1062  CB  GLN A 101      26.230  54.128  42.326  1.00  0.00           C  
ATOM   1063  CG  GLN A 101      25.577  54.300  40.928  1.00  0.00           C  
ATOM   1064  CD  GLN A 101      26.229  55.347  40.075  1.00  0.00           C  
ATOM   1065  NE2 GLN A 101      26.822  54.809  38.977  1.00  0.00           N  
ATOM   1066  OE1 GLN A 101      26.286  56.554  40.330  1.00  0.00           O  
ATOM   1067  H   GLN A 101      26.664  53.962  44.865  1.00  0.00           H  
ATOM   1068 1HE2 GLN A 101      26.776  53.820  38.848  1.00  0.00           H  
ATOM   1069 2HE2 GLN A 101      27.107  55.469  38.276  1.00  0.00           H  
ATOM   1070  N   GLU A 102      26.480  51.229  42.310  1.00  0.00           N  
ATOM   1071  CA  GLU A 102      26.353  49.984  41.550  1.00  0.00           C  
ATOM   1072  C   GLU A 102      26.041  48.710  42.383  1.00  0.00           C  
ATOM   1073  O   GLU A 102      26.676  47.680  42.155  1.00  0.00           O  
ATOM   1074  CB  GLU A 102      27.624  49.782  40.683  1.00  0.00           C  
ATOM   1075  CG  GLU A 102      27.775  50.943  39.679  1.00  0.00           C  
ATOM   1076  CD  GLU A 102      26.672  50.861  38.654  1.00  0.00           C  
ATOM   1077  OE1 GLU A 102      26.185  49.832  38.314  1.00  0.00           O  
ATOM   1078  OE2 GLU A 102      26.400  52.004  38.101  1.00  0.00           O1-
ATOM   1079  H   GLU A 102      27.354  51.724  42.364  1.00  0.00           H  
ATOM   1080  N   ASN A 103      25.209  48.842  43.409  1.00  0.00           N  
ATOM   1081  CA  ASN A 103      24.810  47.757  44.374  1.00  0.00           C  
ATOM   1082  C   ASN A 103      25.715  46.583  44.795  1.00  0.00           C  
ATOM   1083  O   ASN A 103      25.302  45.529  45.289  1.00  0.00           O  
ATOM   1084  CB  ASN A 103      23.390  47.339  44.056  1.00  0.00           C  
ATOM   1085  CG  ASN A 103      22.304  48.339  44.392  1.00  0.00           C  
ATOM   1086  ND2 ASN A 103      21.112  47.867  44.465  1.00  0.00           N  
ATOM   1087  OD1 ASN A 103      22.454  49.512  44.200  1.00  0.00           O  
ATOM   1088  H   ASN A 103      24.777  49.742  43.473  1.00  0.00           H  
ATOM   1089 1HD2 ASN A 103      20.898  46.955  44.100  1.00  0.00           H  
ATOM   1090 2HD2 ASN A 103      20.400  48.361  44.975  1.00  0.00           H  
ATOM   1091  N   SER A 104      27.023  46.878  44.684  1.00  0.00           N  
ATOM   1092  CA  SER A 104      28.080  45.945  45.189  1.00  0.00           C  
ATOM   1093  C   SER A 104      28.018  45.759  46.723  1.00  0.00           C  
ATOM   1094  O   SER A 104      27.696  46.639  47.513  1.00  0.00           O  
ATOM   1095  CB  SER A 104      29.377  46.685  44.708  1.00  0.00           C  
ATOM   1096  OG  SER A 104      30.530  45.855  44.910  1.00  0.00           O  
ATOM   1097  H   SER A 104      27.281  47.554  43.992  1.00  0.00           H  
ATOM   1098  HG  SER A 104      30.523  45.092  44.268  1.00  0.00           H  
ATOM   1099  N   ARG A 105      28.559  44.645  47.099  1.00  0.00           N  
ATOM   1100  CA  ARG A 105      28.681  44.107  48.503  1.00  0.00           C  
ATOM   1101  C   ARG A 105      30.061  43.532  48.772  1.00  0.00           C  
ATOM   1102  O   ARG A 105      30.583  43.636  49.850  1.00  0.00           O  
ATOM   1103  CB  ARG A 105      27.672  42.962  48.816  1.00  0.00           C  
ATOM   1104  CG  ARG A 105      26.261  43.509  48.644  1.00  0.00           C  
ATOM   1105  CD  ARG A 105      26.026  44.681  49.616  1.00  0.00           C  
ATOM   1106  NE  ARG A 105      24.573  45.008  49.827  1.00  0.00           N  
ATOM   1107  CZ  ARG A 105      23.868  44.650  50.897  1.00  0.00           C  
ATOM   1108  NH1 ARG A 105      24.381  43.899  51.882  1.00  0.00           N1+
ATOM   1109  NH2 ARG A 105      22.737  45.328  51.092  1.00  0.00           N  
ATOM   1110  H   ARG A 105      28.934  44.026  46.409  1.00  0.00           H  
ATOM   1111  HE  ARG A 105      24.097  45.506  49.097  1.00  0.00           H  
ATOM   1112 1HH1 ARG A 105      25.285  43.538  51.654  1.00  0.00           H  
ATOM   1113 2HH1 ARG A 105      23.828  43.361  52.523  1.00  0.00           H  
ATOM   1114 1HH2 ARG A 105      22.360  45.907  50.369  1.00  0.00           H  
ATOM   1115 2HH2 ARG A 105      22.227  45.121  51.934  1.00  0.00           H  
ATOM   1116  N   VAL A 106      30.744  43.001  47.768  1.00  0.00           N  
ATOM   1117  CA  VAL A 106      32.016  42.424  47.912  1.00  0.00           C  
ATOM   1118  C   VAL A 106      33.155  43.264  47.326  1.00  0.00           C  
ATOM   1119  O   VAL A 106      33.237  43.464  46.134  1.00  0.00           O  
ATOM   1120  CB  VAL A 106      32.184  41.008  47.281  1.00  0.00           C  
ATOM   1121  CG1 VAL A 106      33.466  40.313  47.793  1.00  0.00           C  
ATOM   1122  CG2 VAL A 106      30.949  40.088  47.550  1.00  0.00           C  
ATOM   1123  H   VAL A 106      30.307  42.986  46.866  1.00  0.00           H  
ATOM   1124  N   ILE A 107      33.813  43.926  48.296  1.00  0.00           N  
ATOM   1125  CA  ILE A 107      35.085  44.735  48.036  1.00  0.00           C  
ATOM   1126  C   ILE A 107      36.386  44.001  48.388  1.00  0.00           C  
ATOM   1127  O   ILE A 107      36.657  43.523  49.479  1.00  0.00           O  
ATOM   1128  CB  ILE A 107      35.048  46.151  48.713  1.00  0.00           C  
ATOM   1129  CG1 ILE A 107      34.822  46.154  50.255  1.00  0.00           C  
ATOM   1130  CG2 ILE A 107      34.143  47.063  47.894  1.00  0.00           C  
ATOM   1131  CD  ILE A 107      34.964  47.542  50.929  1.00  0.00           C  
ATOM   1132  H   ILE A 107      33.579  43.737  49.252  1.00  0.00           H  
ATOM   1133  N   VAL A 108      37.099  43.691  47.321  1.00  0.00           N  
ATOM   1134  CA  VAL A 108      38.322  42.754  47.243  1.00  0.00           C  
ATOM   1135  C   VAL A 108      39.616  43.594  47.125  1.00  0.00           C  
ATOM   1136  O   VAL A 108      39.824  44.263  46.091  1.00  0.00           O  
ATOM   1137  CB  VAL A 108      38.102  41.759  46.065  1.00  0.00           C  
ATOM   1138  CG1 VAL A 108      39.196  40.647  46.216  1.00  0.00           C  
ATOM   1139  CG2 VAL A 108      36.684  41.124  46.052  1.00  0.00           C  
ATOM   1140  H   VAL A 108      36.804  44.154  46.489  1.00  0.00           H  
ATOM   1141  N   MET A 109      40.374  43.799  48.228  1.00  0.00           N  
ATOM   1142  CA  MET A 109      41.589  44.522  48.163  1.00  0.00           C  
ATOM   1143  C   MET A 109      42.735  43.510  48.060  1.00  0.00           C  
ATOM   1144  O   MET A 109      42.756  42.525  48.815  1.00  0.00           O  
ATOM   1145  CB  MET A 109      41.756  45.441  49.467  1.00  0.00           C  
ATOM   1146  CG  MET A 109      43.014  46.301  49.579  1.00  0.00           C  
ATOM   1147  SD  MET A 109      43.209  47.574  50.843  1.00  0.00           S  
ATOM   1148  CE  MET A 109      44.994  47.520  51.005  1.00  0.00           C  
ATOM   1149  H   MET A 109      40.391  43.124  48.962  1.00  0.00           H  
ATOM   1150  N   THR A 110      43.357  43.519  46.927  1.00  0.00           N  
ATOM   1151  CA  THR A 110      44.360  42.499  46.506  1.00  0.00           C  
ATOM   1152  C   THR A 110      45.806  42.783  46.971  1.00  0.00           C  
ATOM   1153  O   THR A 110      46.651  41.872  47.017  1.00  0.00           O  
ATOM   1154  CB  THR A 110      44.397  42.282  44.940  1.00  0.00           C  
ATOM   1155  CG2 THR A 110      42.990  41.888  44.433  1.00  0.00           C  
ATOM   1156  OG1 THR A 110      44.908  43.483  44.345  1.00  0.00           O  
ATOM   1157  H   THR A 110      43.276  44.188  46.190  1.00  0.00           H  
ATOM   1158  HG1 THR A 110      44.206  44.030  43.886  1.00  0.00           H  
ATOM   1159  N   THR A 111      45.959  44.001  47.472  1.00  0.00           N  
ATOM   1160  CA  THR A 111      47.282  44.635  47.800  1.00  0.00           C  
ATOM   1161  C   THR A 111      47.435  44.822  49.315  1.00  0.00           C  
ATOM   1162  O   THR A 111      46.491  45.143  50.060  1.00  0.00           O  
ATOM   1163  CB  THR A 111      47.389  46.064  47.283  1.00  0.00           C  
ATOM   1164  CG2 THR A 111      48.340  46.024  46.094  1.00  0.00           C  
ATOM   1165  OG1 THR A 111      46.132  46.793  47.093  1.00  0.00           O  
ATOM   1166  H   THR A 111      45.193  44.543  47.811  1.00  0.00           H  
ATOM   1167  HG1 THR A 111      46.290  47.675  46.663  1.00  0.00           H  
ATOM   1168  N   LYS A 112      48.697  45.038  49.660  1.00  0.00           N  
ATOM   1169  CA  LYS A 112      49.117  45.700  50.929  1.00  0.00           C  
ATOM   1170  C   LYS A 112      49.149  47.208  50.920  1.00  0.00           C  
ATOM   1171  O   LYS A 112      49.636  47.804  49.957  1.00  0.00           O  
ATOM   1172  CB  LYS A 112      50.394  44.984  51.460  1.00  0.00           C  
ATOM   1173  CG  LYS A 112      50.013  43.632  52.067  1.00  0.00           C  
ATOM   1174  CD  LYS A 112      51.401  43.003  52.365  1.00  0.00           C  
ATOM   1175  CE  LYS A 112      51.196  41.815  53.296  1.00  0.00           C  
ATOM   1176  NZ  LYS A 112      52.185  40.821  53.375  1.00  0.00           N1+
ATOM   1177  H   LYS A 112      49.517  44.799  49.131  1.00  0.00           H  
ATOM   1178  HZ1 LYS A 112      53.095  41.104  53.675  1.00  0.00           H  
ATOM   1179  HZ2 LYS A 112      51.878  40.028  53.901  1.00  0.00           H  
ATOM   1180  HZ3 LYS A 112      52.307  40.501  52.441  1.00  0.00           H  
ATOM   1181  N   GLU A 113      48.706  47.776  52.016  1.00  0.00           N  
ATOM   1182  CA  GLU A 113      48.501  49.276  52.237  1.00  0.00           C  
ATOM   1183  C   GLU A 113      49.853  49.977  51.948  1.00  0.00           C  
ATOM   1184  O   GLU A 113      49.862  50.905  51.162  1.00  0.00           O  
ATOM   1185  CB  GLU A 113      48.026  49.614  53.636  1.00  0.00           C  
ATOM   1186  CG  GLU A 113      46.744  48.892  54.097  1.00  0.00           C  
ATOM   1187  CD  GLU A 113      46.893  47.662  54.923  1.00  0.00           C  
ATOM   1188  OE1 GLU A 113      47.191  46.574  54.367  1.00  0.00           O  
ATOM   1189  OE2 GLU A 113      46.823  47.764  56.184  1.00  0.00           O1-
ATOM   1190  H   GLU A 113      48.442  47.180  52.779  1.00  0.00           H  
ATOM   1191  N   VAL A 114      50.989  49.279  52.273  1.00  0.00           N  
ATOM   1192  CA  VAL A 114      52.364  49.811  52.281  1.00  0.00           C  
ATOM   1193  C   VAL A 114      53.389  48.678  51.988  1.00  0.00           C  
ATOM   1194  O   VAL A 114      53.719  47.868  52.893  1.00  0.00           O  
ATOM   1195  CB  VAL A 114      52.490  50.636  53.600  1.00  0.00           C  
ATOM   1196  CG1 VAL A 114      51.871  49.998  54.826  1.00  0.00           C  
ATOM   1197  CG2 VAL A 114      53.948  51.061  53.790  1.00  0.00           C  
ATOM   1198  H   VAL A 114      50.897  48.363  52.664  1.00  0.00           H  
ATOM   1199  N   GLU A 115      53.802  48.502  50.730  1.00  0.00           N  
ATOM   1200  CA  GLU A 115      54.712  47.346  50.372  1.00  0.00           C  
ATOM   1201  C   GLU A 115      56.172  47.847  50.152  1.00  0.00           C  
ATOM   1202  O   GLU A 115      56.393  48.710  49.324  1.00  0.00           O  
ATOM   1203  CB  GLU A 115      54.185  46.625  49.136  1.00  0.00           C  
ATOM   1204  CG  GLU A 115      52.932  45.702  49.314  1.00  0.00           C  
ATOM   1205  CD  GLU A 115      52.398  45.118  47.991  1.00  0.00           C  
ATOM   1206  OE1 GLU A 115      53.273  45.022  47.118  1.00  0.00           O  
ATOM   1207  OE2 GLU A 115      51.141  44.864  47.826  1.00  0.00           O1-
ATOM   1208  H   GLU A 115      53.610  49.243  50.090  1.00  0.00           H  
ATOM   1209  N   ARG A 116      57.070  47.436  51.035  1.00  0.00           N  
ATOM   1210  CA  ARG A 116      58.474  47.767  51.029  1.00  0.00           C  
ATOM   1211  C   ARG A 116      58.713  49.282  50.750  1.00  0.00           C  
ATOM   1212  O   ARG A 116      58.937  49.674  49.619  1.00  0.00           O  
ATOM   1213  CB  ARG A 116      59.298  46.865  50.132  1.00  0.00           C  
ATOM   1214  CG  ARG A 116      60.443  46.200  50.888  1.00  0.00           C  
ATOM   1215  CD  ARG A 116      61.203  45.122  50.114  1.00  0.00           C  
ATOM   1216  NE  ARG A 116      61.842  45.815  48.940  1.00  0.00           N  
ATOM   1217  CZ  ARG A 116      62.313  45.139  47.843  1.00  0.00           C  
ATOM   1218  NH1 ARG A 116      62.428  43.801  47.923  1.00  0.00           N1+
ATOM   1219  NH2 ARG A 116      62.280  45.762  46.706  1.00  0.00           N  
ATOM   1220  H   ARG A 116      56.845  46.654  51.624  1.00  0.00           H  
ATOM   1221  HE  ARG A 116      62.007  46.788  49.094  1.00  0.00           H  
ATOM   1222 1HH1 ARG A 116      62.037  43.274  48.682  1.00  0.00           H  
ATOM   1223 2HH1 ARG A 116      62.732  43.178  47.199  1.00  0.00           H  
ATOM   1224 1HH2 ARG A 116      61.854  46.647  46.570  1.00  0.00           H  
ATOM   1225 2HH2 ARG A 116      62.687  45.272  45.931  1.00  0.00           H  
ATOM   1226  N   GLY A 117      58.447  50.048  51.829  1.00  0.00           N  
ATOM   1227  CA  GLY A 117      58.619  51.537  51.787  1.00  0.00           C  
ATOM   1228  C   GLY A 117      57.343  52.152  51.193  1.00  0.00           C  
ATOM   1229  O   GLY A 117      56.921  53.228  51.722  1.00  0.00           O  
ATOM   1230  H   GLY A 117      58.220  49.695  52.730  1.00  0.00           H  
ATOM   1231  N   LYS A 118      57.180  51.782  49.954  1.00  0.00           N  
ATOM   1232  CA  LYS A 118      56.214  52.394  49.024  1.00  0.00           C  
ATOM   1233  C   LYS A 118      54.726  52.186  49.509  1.00  0.00           C  
ATOM   1234  O   LYS A 118      54.190  51.060  49.605  1.00  0.00           O  
ATOM   1235  CB  LYS A 118      56.384  51.742  47.662  1.00  0.00           C  
ATOM   1236  CG  LYS A 118      57.883  51.855  47.174  1.00  0.00           C  
ATOM   1237  CD  LYS A 118      58.294  50.888  46.006  1.00  0.00           C  
ATOM   1238  CE  LYS A 118      57.919  49.488  46.462  1.00  0.00           C  
ATOM   1239  NZ  LYS A 118      57.645  48.627  45.305  1.00  0.00           N1+
ATOM   1240  H   LYS A 118      57.808  51.075  49.623  1.00  0.00           H  
ATOM   1241  HZ1 LYS A 118      58.405  48.702  44.661  1.00  0.00           H  
ATOM   1242  HZ2 LYS A 118      57.520  47.664  45.504  1.00  0.00           H  
ATOM   1243  HZ3 LYS A 118      56.884  48.875  44.705  1.00  0.00           H  
ATOM   1244  N   SER A 119      53.987  53.317  49.555  1.00  0.00           N  
ATOM   1245  CA  SER A 119      52.559  53.282  49.718  1.00  0.00           C  
ATOM   1246  C   SER A 119      51.785  53.007  48.393  1.00  0.00           C  
ATOM   1247  O   SER A 119      52.177  53.465  47.262  1.00  0.00           O  
ATOM   1248  CB  SER A 119      51.881  54.404  50.477  1.00  0.00           C  
ATOM   1249  OG  SER A 119      50.461  54.474  50.253  1.00  0.00           O  
ATOM   1250  H   SER A 119      54.461  54.194  49.641  1.00  0.00           H  
ATOM   1251  HG  SER A 119      50.166  54.380  51.208  1.00  0.00           H  
ATOM   1252  N   LYS A 120      50.911  52.024  48.506  1.00  0.00           N  
ATOM   1253  CA  LYS A 120      50.069  51.563  47.343  1.00  0.00           C  
ATOM   1254  C   LYS A 120      48.549  51.813  47.530  1.00  0.00           C  
ATOM   1255  O   LYS A 120      47.700  51.752  46.677  1.00  0.00           O  
ATOM   1256  CB  LYS A 120      50.474  50.107  46.973  1.00  0.00           C  
ATOM   1257  CG  LYS A 120      51.937  49.928  46.566  1.00  0.00           C  
ATOM   1258  CD  LYS A 120      52.251  48.457  46.321  1.00  0.00           C  
ATOM   1259  CE  LYS A 120      51.508  47.790  45.147  1.00  0.00           C  
ATOM   1260  NZ  LYS A 120      51.828  46.380  44.854  1.00  0.00           N1+
ATOM   1261  H   LYS A 120      50.729  51.541  49.366  1.00  0.00           H  
ATOM   1262  HZ1 LYS A 120      51.718  45.791  45.654  1.00  0.00           H  
ATOM   1263  HZ2 LYS A 120      51.367  46.039  44.032  1.00  0.00           H  
ATOM   1264  HZ3 LYS A 120      52.807  46.236  44.685  1.00  0.00           H  
ATOM   1265  N   CYS A 121      48.044  52.073  48.735  1.00  0.00           N  
ATOM   1266  CA  CYS A 121      46.680  52.374  49.140  1.00  0.00           C  
ATOM   1267  C   CYS A 121      46.435  52.885  50.594  1.00  0.00           C  
ATOM   1268  O   CYS A 121      47.359  52.759  51.375  1.00  0.00           O  
ATOM   1269  CB  CYS A 121      45.937  50.996  48.938  1.00  0.00           C  
ATOM   1270  SG  CYS A 121      44.155  50.925  48.813  1.00  0.00           S  
ATOM   1271  H   CYS A 121      48.610  52.002  49.550  1.00  0.00           H  
ATOM   1272  HG  CYS A 121      44.201  49.783  48.124  1.00  0.00           H  
ATOM   1273  N   VAL A 122      45.170  53.250  50.905  1.00  0.00           N  
ATOM   1274  CA  VAL A 122      44.908  53.893  52.212  1.00  0.00           C  
ATOM   1275  C   VAL A 122      44.180  52.957  53.265  1.00  0.00           C  
ATOM   1276  O   VAL A 122      43.502  52.015  52.818  1.00  0.00           O  
ATOM   1277  CB  VAL A 122      44.039  55.150  52.105  1.00  0.00           C  
ATOM   1278  CG1 VAL A 122      44.934  56.390  52.099  1.00  0.00           C  
ATOM   1279  CG2 VAL A 122      43.088  55.215  50.921  1.00  0.00           C  
ATOM   1280  H   VAL A 122      44.317  53.053  50.420  1.00  0.00           H  
ATOM   1281  N   LYS A 123      44.320  53.371  54.564  1.00  0.00           N  
ATOM   1282  CA  LYS A 123      43.517  52.867  55.745  1.00  0.00           C  
ATOM   1283  C   LYS A 123      42.137  53.568  55.640  1.00  0.00           C  
ATOM   1284  O   LYS A 123      41.739  54.541  56.298  1.00  0.00           O  
ATOM   1285  CB  LYS A 123      44.224  53.125  57.107  1.00  0.00           C  
ATOM   1286  CG  LYS A 123      43.557  52.245  58.224  1.00  0.00           C  
ATOM   1287  CD  LYS A 123      44.081  52.654  59.601  1.00  0.00           C  
ATOM   1288  CE  LYS A 123      43.408  51.838  60.700  1.00  0.00           C  
ATOM   1289  NZ  LYS A 123      43.826  52.229  62.092  1.00  0.00           N1+
ATOM   1290  H   LYS A 123      45.191  53.798  54.817  1.00  0.00           H  
ATOM   1291  HZ1 LYS A 123      44.818  52.229  62.118  1.00  0.00           H  
ATOM   1292  HZ2 LYS A 123      43.445  53.120  62.378  1.00  0.00           H  
ATOM   1293  HZ3 LYS A 123      43.538  51.610  62.823  1.00  0.00           H  
ATOM   1294  N   TYR A 124      41.353  53.002  54.767  1.00  0.00           N  
ATOM   1295  CA  TYR A 124      39.906  53.424  54.581  1.00  0.00           C  
ATOM   1296  C   TYR A 124      38.801  52.952  55.558  1.00  0.00           C  
ATOM   1297  O   TYR A 124      37.608  53.328  55.402  1.00  0.00           O  
ATOM   1298  CB  TYR A 124      39.517  53.253  53.166  1.00  0.00           C  
ATOM   1299  CG  TYR A 124      39.668  51.860  52.565  1.00  0.00           C  
ATOM   1300  CD1 TYR A 124      40.799  51.500  51.807  1.00  0.00           C  
ATOM   1301  CD2 TYR A 124      38.597  50.961  52.682  1.00  0.00           C  
ATOM   1302  CE1 TYR A 124      40.875  50.244  51.266  1.00  0.00           C  
ATOM   1303  CE2 TYR A 124      38.790  49.655  52.265  1.00  0.00           C  
ATOM   1304  CZ  TYR A 124      39.924  49.263  51.517  1.00  0.00           C  
ATOM   1305  OH  TYR A 124      40.277  47.943  51.388  1.00  0.00           O  
ATOM   1306  H   TYR A 124      41.739  52.348  54.117  1.00  0.00           H  
ATOM   1307  HD1 TYR A 124      41.463  52.271  51.438  1.00  0.00           H  
ATOM   1308  HD2 TYR A 124      37.645  51.233  53.125  1.00  0.00           H  
ATOM   1309  HE1 TYR A 124      41.720  50.096  50.591  1.00  0.00           H  
ATOM   1310  HE2 TYR A 124      37.962  48.954  52.258  1.00  0.00           H  
ATOM   1311  HH  TYR A 124      41.262  47.878  51.252  1.00  0.00           H  
ATOM   1312  N   TRP A 125      39.199  52.093  56.525  1.00  0.00           N  
ATOM   1313  CA  TRP A 125      38.282  51.397  57.455  1.00  0.00           C  
ATOM   1314  C   TRP A 125      38.549  51.851  58.862  1.00  0.00           C  
ATOM   1315  O   TRP A 125      39.674  52.357  59.098  1.00  0.00           O  
ATOM   1316  CB  TRP A 125      38.409  49.872  57.250  1.00  0.00           C  
ATOM   1317  CG  TRP A 125      39.716  49.243  57.755  1.00  0.00           C  
ATOM   1318  CD1 TRP A 125      40.026  48.875  58.992  1.00  0.00           C  
ATOM   1319  CD2 TRP A 125      40.894  49.200  57.028  1.00  0.00           C  
ATOM   1320  CE2 TRP A 125      41.904  48.776  57.885  1.00  0.00           C  
ATOM   1321  CE3 TRP A 125      41.145  49.449  55.714  1.00  0.00           C  
ATOM   1322  NE1 TRP A 125      41.349  48.658  59.058  1.00  0.00           N  
ATOM   1323  CZ2 TRP A 125      43.227  48.852  57.488  1.00  0.00           C  
ATOM   1324  CZ3 TRP A 125      42.513  49.403  55.326  1.00  0.00           C  
ATOM   1325  CH2 TRP A 125      43.506  49.280  56.190  1.00  0.00           C  
ATOM   1326  H   TRP A 125      40.173  51.947  56.717  1.00  0.00           H  
ATOM   1327  HD1 TRP A 125      39.331  48.507  59.741  1.00  0.00           H  
ATOM   1328  HE1 TRP A 125      41.796  48.714  59.941  1.00  0.00           H  
ATOM   1329  HE3 TRP A 125      40.362  49.666  54.983  1.00  0.00           H  
ATOM   1330  HZ2 TRP A 125      44.023  48.593  58.189  1.00  0.00           H  
ATOM   1331  HZ3 TRP A 125      42.849  49.338  54.288  1.00  0.00           H  
ATOM   1332  HH2 TRP A 125      44.501  49.498  55.812  1.00  0.00           H  
ATOM   1333  N   PRO A 126      37.480  52.015  59.587  1.00  0.00           N  
ATOM   1334  CA  PRO A 126      37.559  52.541  60.957  1.00  0.00           C  
ATOM   1335  C   PRO A 126      38.153  51.556  61.970  1.00  0.00           C  
ATOM   1336  O   PRO A 126      38.356  50.366  61.697  1.00  0.00           O  
ATOM   1337  CB  PRO A 126      36.143  52.860  61.460  1.00  0.00           C  
ATOM   1338  CG  PRO A 126      35.251  52.811  60.226  1.00  0.00           C  
ATOM   1339  CD  PRO A 126      36.046  51.949  59.239  1.00  0.00           C  
ATOM   1340  N   ASP A 127      38.271  52.090  63.191  1.00  0.00           N  
ATOM   1341  CA  ASP A 127      38.674  51.336  64.352  1.00  0.00           C  
ATOM   1342  C   ASP A 127      37.660  50.180  64.715  1.00  0.00           C  
ATOM   1343  O   ASP A 127      36.542  50.166  64.171  1.00  0.00           O  
ATOM   1344  CB  ASP A 127      39.051  52.130  65.612  1.00  0.00           C  
ATOM   1345  CG  ASP A 127      40.182  53.159  65.482  1.00  0.00           C  
ATOM   1346  OD1 ASP A 127      41.226  52.891  66.094  1.00  0.00           O  
ATOM   1347  OD2 ASP A 127      40.079  54.150  64.762  1.00  0.00           O1-
ATOM   1348  H   ASP A 127      38.200  53.071  63.384  1.00  0.00           H  
ATOM   1349  N   GLU A 128      38.190  49.102  65.301  1.00  0.00           N  
ATOM   1350  CA  GLU A 128      37.257  47.999  65.709  1.00  0.00           C  
ATOM   1351  C   GLU A 128      36.032  48.408  66.544  1.00  0.00           C  
ATOM   1352  O   GLU A 128      36.092  49.307  67.352  1.00  0.00           O  
ATOM   1353  CB  GLU A 128      38.134  47.053  66.526  1.00  0.00           C  
ATOM   1354  CG  GLU A 128      37.655  45.526  66.593  1.00  0.00           C  
ATOM   1355  CD  GLU A 128      38.408  44.761  67.660  1.00  0.00           C  
ATOM   1356  OE1 GLU A 128      38.096  44.774  68.857  1.00  0.00           O  
ATOM   1357  OE2 GLU A 128      39.453  44.222  67.273  1.00  0.00           O1-
ATOM   1358  H   GLU A 128      39.048  49.001  65.809  1.00  0.00           H  
ATOM   1359  N   TYR A 129      34.898  47.988  65.970  1.00  0.00           N  
ATOM   1360  CA  TYR A 129      33.575  48.399  66.470  1.00  0.00           C  
ATOM   1361  C   TYR A 129      33.224  49.905  66.273  1.00  0.00           C  
ATOM   1362  O   TYR A 129      32.107  50.314  66.462  1.00  0.00           O  
ATOM   1363  CB  TYR A 129      33.339  47.967  67.929  1.00  0.00           C  
ATOM   1364  CG  TYR A 129      33.145  46.447  68.090  1.00  0.00           C  
ATOM   1365  CD1 TYR A 129      32.163  45.771  67.456  1.00  0.00           C  
ATOM   1366  CD2 TYR A 129      34.164  45.894  68.784  1.00  0.00           C  
ATOM   1367  CE1 TYR A 129      32.385  44.392  67.460  1.00  0.00           C  
ATOM   1368  CE2 TYR A 129      34.424  44.590  68.741  1.00  0.00           C  
ATOM   1369  CZ  TYR A 129      33.449  43.810  68.135  1.00  0.00           C  
ATOM   1370  OH  TYR A 129      33.488  42.515  68.312  1.00  0.00           O  
ATOM   1371  H   TYR A 129      34.957  47.401  65.166  1.00  0.00           H  
ATOM   1372  HD1 TYR A 129      31.189  46.195  67.221  1.00  0.00           H  
ATOM   1373  HD2 TYR A 129      34.912  46.469  69.335  1.00  0.00           H  
ATOM   1374  HE1 TYR A 129      31.750  43.679  66.920  1.00  0.00           H  
ATOM   1375  HE2 TYR A 129      35.447  44.205  68.739  1.00  0.00           H  
ATOM   1376  HH  TYR A 129      34.396  42.285  68.669  1.00  0.00           H  
ATOM   1377  N   ALA A 130      34.098  50.701  65.674  1.00  0.00           N  
ATOM   1378  CA  ALA A 130      34.015  52.186  65.590  1.00  0.00           C  
ATOM   1379  C   ALA A 130      33.346  52.676  64.270  1.00  0.00           C  
ATOM   1380  O   ALA A 130      33.398  52.008  63.193  1.00  0.00           O  
ATOM   1381  CB  ALA A 130      35.400  52.791  65.760  1.00  0.00           C  
ATOM   1382  H   ALA A 130      34.926  50.257  65.350  1.00  0.00           H  
ATOM   1383  N   LEU A 131      32.995  53.955  64.397  1.00  0.00           N  
ATOM   1384  CA  LEU A 131      32.280  54.601  63.270  1.00  0.00           C  
ATOM   1385  C   LEU A 131      33.188  55.638  62.598  1.00  0.00           C  
ATOM   1386  O   LEU A 131      34.112  56.183  63.217  1.00  0.00           O  
ATOM   1387  CB  LEU A 131      30.991  55.279  63.829  1.00  0.00           C  
ATOM   1388  CG  LEU A 131      30.035  55.913  62.789  1.00  0.00           C  
ATOM   1389  CD1 LEU A 131      29.158  54.759  62.307  1.00  0.00           C  
ATOM   1390  CD2 LEU A 131      29.196  56.948  63.519  1.00  0.00           C  
ATOM   1391  H   LEU A 131      33.332  54.520  65.159  1.00  0.00           H  
ATOM   1392  N   LYS A 132      32.967  55.936  61.344  1.00  0.00           N  
ATOM   1393  CA  LYS A 132      33.703  56.953  60.534  1.00  0.00           C  
ATOM   1394  C   LYS A 132      32.779  57.609  59.547  1.00  0.00           C  
ATOM   1395  O   LYS A 132      32.392  57.054  58.543  1.00  0.00           O  
ATOM   1396  CB  LYS A 132      34.848  56.250  59.838  1.00  0.00           C  
ATOM   1397  CG  LYS A 132      35.954  57.263  59.466  1.00  0.00           C  
ATOM   1398  CD  LYS A 132      36.744  57.692  60.716  1.00  0.00           C  
ATOM   1399  CE  LYS A 132      37.674  58.818  60.258  1.00  0.00           C  
ATOM   1400  NZ  LYS A 132      38.474  59.412  61.393  1.00  0.00           N1+
ATOM   1401  H   LYS A 132      32.392  55.312  60.810  1.00  0.00           H  
ATOM   1402  HZ1 LYS A 132      39.157  60.102  61.152  1.00  0.00           H  
ATOM   1403  HZ2 LYS A 132      37.873  59.750  62.125  1.00  0.00           H  
ATOM   1404  HZ3 LYS A 132      38.922  58.702  61.925  1.00  0.00           H  
ATOM   1405  N   GLU A 133      32.394  58.716  60.100  1.00  0.00           N  
ATOM   1406  CA  GLU A 133      31.592  59.695  59.367  1.00  0.00           C  
ATOM   1407  C   GLU A 133      32.433  60.510  58.427  1.00  0.00           C  
ATOM   1408  O   GLU A 133      32.762  61.623  58.802  1.00  0.00           O  
ATOM   1409  CB  GLU A 133      30.841  60.527  60.376  1.00  0.00           C  
ATOM   1410  CG  GLU A 133      29.502  59.987  60.940  1.00  0.00           C  
ATOM   1411  CD  GLU A 133      28.976  60.805  62.119  1.00  0.00           C  
ATOM   1412  OE1 GLU A 133      29.814  61.354  62.854  1.00  0.00           O  
ATOM   1413  OE2 GLU A 133      27.762  61.150  62.102  1.00  0.00           O1-
ATOM   1414  H   GLU A 133      32.402  58.893  61.086  1.00  0.00           H  
ATOM   1415  N   TYR A 134      32.334  60.232  57.093  1.00  0.00           N  
ATOM   1416  CA  TYR A 134      33.140  60.873  56.076  1.00  0.00           C  
ATOM   1417  C   TYR A 134      32.213  61.610  55.121  1.00  0.00           C  
ATOM   1418  O   TYR A 134      31.660  61.058  54.179  1.00  0.00           O  
ATOM   1419  CB  TYR A 134      33.983  59.882  55.237  1.00  0.00           C  
ATOM   1420  CG  TYR A 134      35.059  60.529  54.404  1.00  0.00           C  
ATOM   1421  CD1 TYR A 134      36.345  60.694  54.898  1.00  0.00           C  
ATOM   1422  CD2 TYR A 134      34.631  61.015  53.185  1.00  0.00           C  
ATOM   1423  CE1 TYR A 134      37.168  61.532  54.258  1.00  0.00           C  
ATOM   1424  CE2 TYR A 134      35.514  61.833  52.466  1.00  0.00           C  
ATOM   1425  CZ  TYR A 134      36.781  62.120  53.074  1.00  0.00           C  
ATOM   1426  OH  TYR A 134      37.671  62.833  52.383  1.00  0.00           O  
ATOM   1427  H   TYR A 134      31.674  59.579  56.734  1.00  0.00           H  
ATOM   1428  HD1 TYR A 134      36.631  60.259  55.862  1.00  0.00           H  
ATOM   1429  HD2 TYR A 134      33.701  60.701  52.702  1.00  0.00           H  
ATOM   1430  HE1 TYR A 134      38.017  61.828  54.866  1.00  0.00           H  
ATOM   1431  HE2 TYR A 134      35.153  62.253  51.519  1.00  0.00           H  
ATOM   1432  HH  TYR A 134      38.513  62.755  52.921  1.00  0.00           H  
ATOM   1433  N   GLY A 135      31.914  62.882  55.431  1.00  0.00           N  
ATOM   1434  CA  GLY A 135      31.001  63.721  54.680  1.00  0.00           C  
ATOM   1435  C   GLY A 135      29.638  63.164  54.461  1.00  0.00           C  
ATOM   1436  O   GLY A 135      28.815  63.133  55.394  1.00  0.00           O  
ATOM   1437  H   GLY A 135      32.516  63.447  55.995  1.00  0.00           H  
ATOM   1438  N   VAL A 136      29.463  62.601  53.247  1.00  0.00           N  
ATOM   1439  CA  VAL A 136      28.237  61.878  52.830  1.00  0.00           C  
ATOM   1440  C   VAL A 136      28.102  60.388  53.215  1.00  0.00           C  
ATOM   1441  O   VAL A 136      26.994  60.022  53.554  1.00  0.00           O  
ATOM   1442  CB  VAL A 136      27.633  62.133  51.406  1.00  0.00           C  
ATOM   1443  CG1 VAL A 136      27.250  63.584  51.217  1.00  0.00           C  
ATOM   1444  CG2 VAL A 136      28.655  61.676  50.290  1.00  0.00           C  
ATOM   1445  H   VAL A 136      30.193  62.724  52.573  1.00  0.00           H  
ATOM   1446  N   MET A 137      29.225  59.691  53.328  1.00  0.00           N  
ATOM   1447  CA  MET A 137      29.290  58.229  53.723  1.00  0.00           C  
ATOM   1448  C   MET A 137      29.434  58.049  55.267  1.00  0.00           C  
ATOM   1449  O   MET A 137      30.422  58.594  55.809  1.00  0.00           O  
ATOM   1450  CB  MET A 137      30.514  57.702  53.065  1.00  0.00           C  
ATOM   1451  CG  MET A 137      30.508  57.912  51.558  1.00  0.00           C  
ATOM   1452  SD  MET A 137      28.985  57.601  50.588  1.00  0.00           S  
ATOM   1453  CE  MET A 137      29.005  55.841  50.732  1.00  0.00           C  
ATOM   1454  H   MET A 137      30.070  60.234  53.342  1.00  0.00           H  
ATOM   1455  N   ARG A 138      28.681  57.206  55.911  1.00  0.00           N  
ATOM   1456  CA  ARG A 138      28.820  56.745  57.327  1.00  0.00           C  
ATOM   1457  C   ARG A 138      29.306  55.275  57.401  1.00  0.00           C  
ATOM   1458  O   ARG A 138      28.656  54.452  56.898  1.00  0.00           O  
ATOM   1459  CB  ARG A 138      27.452  57.086  58.034  1.00  0.00           C  
ATOM   1460  CG  ARG A 138      27.384  56.678  59.532  1.00  0.00           C  
ATOM   1461  CD  ARG A 138      25.969  56.972  60.145  1.00  0.00           C  
ATOM   1462  NE  ARG A 138      25.593  56.162  61.277  1.00  0.00           N  
ATOM   1463  CZ  ARG A 138      25.283  56.563  62.485  1.00  0.00           C  
ATOM   1464  NH1 ARG A 138      25.086  57.875  62.761  1.00  0.00           N1+
ATOM   1465  NH2 ARG A 138      25.585  55.752  63.549  1.00  0.00           N  
ATOM   1466  H   ARG A 138      27.899  56.735  55.501  1.00  0.00           H  
ATOM   1467  HE  ARG A 138      25.528  55.203  61.008  1.00  0.00           H  
ATOM   1468 1HH1 ARG A 138      25.206  58.522  62.013  1.00  0.00           H  
ATOM   1469 2HH1 ARG A 138      24.858  58.177  63.690  1.00  0.00           H  
ATOM   1470 1HH2 ARG A 138      26.054  54.868  63.407  1.00  0.00           H  
ATOM   1471 2HH2 ARG A 138      25.622  56.141  64.463  1.00  0.00           H  
ATOM   1472  N   VAL A 139      30.625  55.049  57.757  1.00  0.00           N  
ATOM   1473  CA  VAL A 139      31.274  53.742  57.722  1.00  0.00           C  
ATOM   1474  C   VAL A 139      31.450  53.162  59.117  1.00  0.00           C  
ATOM   1475  O   VAL A 139      31.908  53.922  59.980  1.00  0.00           O  
ATOM   1476  CB  VAL A 139      32.588  53.728  57.082  1.00  0.00           C  
ATOM   1477  CG1 VAL A 139      33.029  52.287  56.644  1.00  0.00           C  
ATOM   1478  CG2 VAL A 139      32.568  54.585  55.862  1.00  0.00           C  
ATOM   1479  H   VAL A 139      31.078  55.771  58.288  1.00  0.00           H  
ATOM   1480  N   ARG A 140      30.732  52.088  59.425  1.00  0.00           N  
ATOM   1481  CA  ARG A 140      30.913  51.326  60.705  1.00  0.00           C  
ATOM   1482  C   ARG A 140      31.518  50.007  60.428  1.00  0.00           C  
ATOM   1483  O   ARG A 140      31.219  49.341  59.435  1.00  0.00           O  
ATOM   1484  CB  ARG A 140      29.601  51.132  61.450  1.00  0.00           C  
ATOM   1485  CG  ARG A 140      29.806  50.848  62.955  1.00  0.00           C  
ATOM   1486  CD  ARG A 140      28.583  50.063  63.377  1.00  0.00           C  
ATOM   1487  NE  ARG A 140      28.637  50.018  64.841  1.00  0.00           N  
ATOM   1488  CZ  ARG A 140      28.242  49.010  65.617  1.00  0.00           C  
ATOM   1489  NH1 ARG A 140      27.705  47.865  65.131  1.00  0.00           N1+
ATOM   1490  NH2 ARG A 140      28.538  48.970  66.941  1.00  0.00           N  
ATOM   1491  H   ARG A 140      30.080  51.616  58.832  1.00  0.00           H  
ATOM   1492  HE  ARG A 140      28.694  50.889  65.327  1.00  0.00           H  
ATOM   1493 1HH1 ARG A 140      27.659  47.613  64.171  1.00  0.00           H  
ATOM   1494 2HH1 ARG A 140      27.236  47.296  65.805  1.00  0.00           H  
ATOM   1495 1HH2 ARG A 140      29.112  49.626  67.426  1.00  0.00           H  
ATOM   1496 2HH2 ARG A 140      28.245  48.203  67.518  1.00  0.00           H  
ATOM   1497  N   ASN A 141      32.570  49.770  61.242  1.00  0.00           N  
ATOM   1498  CA  ASN A 141      33.382  48.527  61.317  1.00  0.00           C  
ATOM   1499  C   ASN A 141      32.772  47.786  62.531  1.00  0.00           C  
ATOM   1500  O   ASN A 141      32.268  48.381  63.504  1.00  0.00           O  
ATOM   1501  CB  ASN A 141      34.875  48.925  61.507  1.00  0.00           C  
ATOM   1502  CG  ASN A 141      35.779  47.765  61.258  1.00  0.00           C  
ATOM   1503  ND2 ASN A 141      37.087  47.935  61.494  1.00  0.00           N  
ATOM   1504  OD1 ASN A 141      35.325  46.681  60.837  1.00  0.00           O  
ATOM   1505  H   ASN A 141      32.842  50.402  61.962  1.00  0.00           H  
ATOM   1506 1HD2 ASN A 141      37.316  48.823  61.888  1.00  0.00           H  
ATOM   1507 2HD2 ASN A 141      37.794  47.279  61.249  1.00  0.00           H  
ATOM   1508  N   VAL A 142      33.254  46.549  62.700  1.00  0.00           N  
ATOM   1509  CA  VAL A 142      32.891  45.487  63.657  1.00  0.00           C  
ATOM   1510  C   VAL A 142      34.104  44.595  64.060  1.00  0.00           C  
ATOM   1511  O   VAL A 142      35.205  45.153  64.146  1.00  0.00           O  
ATOM   1512  CB  VAL A 142      31.685  44.659  63.188  1.00  0.00           C  
ATOM   1513  CG1 VAL A 142      30.323  45.356  63.383  1.00  0.00           C  
ATOM   1514  CG2 VAL A 142      31.898  44.110  61.821  1.00  0.00           C  
ATOM   1515  H   VAL A 142      34.000  46.287  62.087  1.00  0.00           H  
ATOM   1516  N   LYS A 143      33.850  43.315  64.465  1.00  0.00           N  
ATOM   1517  CA  LYS A 143      34.879  42.296  64.686  1.00  0.00           C  
ATOM   1518  C   LYS A 143      35.812  41.984  63.499  1.00  0.00           C  
ATOM   1519  O   LYS A 143      35.312  41.331  62.477  1.00  0.00           O  
ATOM   1520  CB  LYS A 143      34.075  41.176  65.350  1.00  0.00           C  
ATOM   1521  CG  LYS A 143      35.085  40.239  65.963  1.00  0.00           C  
ATOM   1522  CD  LYS A 143      34.428  38.960  66.459  1.00  0.00           C  
ATOM   1523  CE  LYS A 143      35.442  38.009  67.152  1.00  0.00           C  
ATOM   1524  NZ  LYS A 143      34.820  36.761  67.711  1.00  0.00           N1+
ATOM   1525  H   LYS A 143      32.948  42.903  64.532  1.00  0.00           H  
ATOM   1526  HZ1 LYS A 143      34.307  36.378  66.945  1.00  0.00           H  
ATOM   1527  HZ2 LYS A 143      35.414  36.094  68.171  1.00  0.00           H  
ATOM   1528  HZ3 LYS A 143      34.188  37.005  68.439  1.00  0.00           H  
ATOM   1529  N   GLU A 144      37.042  42.465  63.519  1.00  0.00           N  
ATOM   1530  CA  GLU A 144      37.874  42.399  62.365  1.00  0.00           C  
ATOM   1531  C   GLU A 144      38.636  41.106  62.145  1.00  0.00           C  
ATOM   1532  O   GLU A 144      39.823  41.095  62.120  1.00  0.00           O  
ATOM   1533  CB  GLU A 144      38.873  43.563  62.422  1.00  0.00           C  
ATOM   1534  CG  GLU A 144      38.217  44.907  62.567  1.00  0.00           C  
ATOM   1535  CD  GLU A 144      39.222  46.023  62.223  1.00  0.00           C  
ATOM   1536  OE1 GLU A 144      39.389  46.438  61.100  1.00  0.00           O  
ATOM   1537  OE2 GLU A 144      40.076  46.298  63.091  1.00  0.00           O1-
ATOM   1538  H   GLU A 144      37.547  42.590  64.377  1.00  0.00           H  
ATOM   1539  N   SER A 145      37.815  40.088  61.780  1.00  0.00           N  
ATOM   1540  CA  SER A 145      38.288  38.643  61.543  1.00  0.00           C  
ATOM   1541  C   SER A 145      39.426  38.497  60.490  1.00  0.00           C  
ATOM   1542  O   SER A 145      39.352  38.925  59.317  1.00  0.00           O  
ATOM   1543  CB  SER A 145      37.097  37.750  61.113  1.00  0.00           C  
ATOM   1544  OG  SER A 145      36.001  37.821  62.005  1.00  0.00           O  
ATOM   1545  H   SER A 145      36.857  40.253  61.539  1.00  0.00           H  
ATOM   1546  HG  SER A 145      36.351  37.772  62.942  1.00  0.00           H  
ATOM   1547  N   ALA A 146      40.407  37.675  60.925  1.00  0.00           N  
ATOM   1548  CA  ALA A 146      41.611  37.404  60.102  1.00  0.00           C  
ATOM   1549  C   ALA A 146      42.269  35.979  60.195  1.00  0.00           C  
ATOM   1550  O   ALA A 146      42.369  35.416  61.287  1.00  0.00           O  
ATOM   1551  CB  ALA A 146      42.689  38.427  60.470  1.00  0.00           C  
ATOM   1552  H   ALA A 146      40.630  37.317  61.837  1.00  0.00           H  
ATOM   1553  N   ALA A 147      42.692  35.415  59.119  1.00  0.00           N  
ATOM   1554  CA  ALA A 147      43.448  34.160  59.010  1.00  0.00           C  
ATOM   1555  C   ALA A 147      44.792  34.509  58.301  1.00  0.00           C  
ATOM   1556  O   ALA A 147      44.790  35.270  57.390  1.00  0.00           O  
ATOM   1557  CB  ALA A 147      42.705  33.317  57.912  1.00  0.00           C  
ATOM   1558  H   ALA A 147      42.308  35.745  58.258  1.00  0.00           H  
ATOM   1559  N   HIS A 148      45.759  33.627  58.503  1.00  0.00           N  
ATOM   1560  CA  HIS A 148      47.102  33.858  57.971  1.00  0.00           C  
ATOM   1561  C   HIS A 148      47.214  34.186  56.462  1.00  0.00           C  
ATOM   1562  O   HIS A 148      47.898  35.155  56.169  1.00  0.00           O  
ATOM   1563  CB  HIS A 148      47.927  32.658  58.197  1.00  0.00           C  
ATOM   1564  CG  HIS A 148      49.430  32.842  57.982  1.00  0.00           C  
ATOM   1565  CD2 HIS A 148      50.106  32.500  56.903  1.00  0.00           C  
ATOM   1566  ND1 HIS A 148      50.251  33.684  58.663  1.00  0.00           N  
ATOM   1567  CE1 HIS A 148      51.451  33.815  58.072  1.00  0.00           C  
ATOM   1568  NE2 HIS A 148      51.336  33.114  56.916  1.00  0.00           N  
ATOM   1569  H   HIS A 148      45.742  32.929  59.224  1.00  0.00           H  
ATOM   1570  HD2 HIS A 148      49.875  31.685  56.219  1.00  0.00           H  
ATOM   1571  HE1 HIS A 148      52.410  34.264  58.319  1.00  0.00           H  
ATOM   1572  HE2 HIS A 148      52.013  33.077  56.176  1.00  0.00           H  
ATOM   1573  N   ASP A 149      46.388  33.635  55.698  1.00  0.00           N  
ATOM   1574  CA  ASP A 149      46.178  33.899  54.213  1.00  0.00           C  
ATOM   1575  C   ASP A 149      45.452  35.196  53.833  1.00  0.00           C  
ATOM   1576  O   ASP A 149      45.815  35.729  52.793  1.00  0.00           O  
ATOM   1577  CB  ASP A 149      45.605  32.603  53.561  1.00  0.00           C  
ATOM   1578  CG  ASP A 149      46.601  31.428  53.496  1.00  0.00           C  
ATOM   1579  OD1 ASP A 149      46.262  30.235  53.689  1.00  0.00           O  
ATOM   1580  OD2 ASP A 149      47.720  31.742  53.116  1.00  0.00           O1-
ATOM   1581  H   ASP A 149      46.011  32.764  56.008  1.00  0.00           H  
ATOM   1582  N   TYR A 150      44.517  35.674  54.684  1.00  0.00           N  
ATOM   1583  CA  TYR A 150      43.681  36.868  54.426  1.00  0.00           C  
ATOM   1584  C   TYR A 150      42.837  37.363  55.672  1.00  0.00           C  
ATOM   1585  O   TYR A 150      42.489  36.646  56.618  1.00  0.00           O  
ATOM   1586  CB  TYR A 150      42.729  36.705  53.296  1.00  0.00           C  
ATOM   1587  CG  TYR A 150      41.727  35.590  53.330  1.00  0.00           C  
ATOM   1588  CD1 TYR A 150      41.977  34.470  52.531  1.00  0.00           C  
ATOM   1589  CD2 TYR A 150      40.466  35.739  53.916  1.00  0.00           C  
ATOM   1590  CE1 TYR A 150      40.971  33.528  52.329  1.00  0.00           C  
ATOM   1591  CE2 TYR A 150      39.486  34.705  53.823  1.00  0.00           C  
ATOM   1592  CZ  TYR A 150      39.768  33.631  52.976  1.00  0.00           C  
ATOM   1593  OH  TYR A 150      38.972  32.546  52.910  1.00  0.00           O  
ATOM   1594  H   TYR A 150      44.626  35.512  55.666  1.00  0.00           H  
ATOM   1595  HD1 TYR A 150      42.916  34.307  51.989  1.00  0.00           H  
ATOM   1596  HD2 TYR A 150      40.222  36.685  54.401  1.00  0.00           H  
ATOM   1597  HE1 TYR A 150      41.117  32.904  51.448  1.00  0.00           H  
ATOM   1598  HE2 TYR A 150      38.530  34.873  54.324  1.00  0.00           H  
ATOM   1599  HH  TYR A 150      39.491  31.761  52.553  1.00  0.00           H  
ATOM   1600  N   THR A 151      42.636  38.654  55.697  1.00  0.00           N  
ATOM   1601  CA  THR A 151      41.689  39.377  56.654  1.00  0.00           C  
ATOM   1602  C   THR A 151      40.309  39.639  55.985  1.00  0.00           C  
ATOM   1603  O   THR A 151      40.190  39.954  54.796  1.00  0.00           O  
ATOM   1604  CB  THR A 151      42.275  40.739  57.088  1.00  0.00           C  
ATOM   1605  CG2 THR A 151      41.373  41.575  58.049  1.00  0.00           C  
ATOM   1606  OG1 THR A 151      43.565  40.545  57.573  1.00  0.00           O  
ATOM   1607  H   THR A 151      42.954  39.218  54.926  1.00  0.00           H  
ATOM   1608  HG1 THR A 151      43.966  41.459  57.656  1.00  0.00           H  
ATOM   1609  N   LEU A 152      39.250  39.330  56.699  1.00  0.00           N  
ATOM   1610  CA  LEU A 152      37.829  39.541  56.248  1.00  0.00           C  
ATOM   1611  C   LEU A 152      37.008  40.412  57.154  1.00  0.00           C  
ATOM   1612  O   LEU A 152      36.995  40.248  58.361  1.00  0.00           O  
ATOM   1613  CB  LEU A 152      37.143  38.165  55.919  1.00  0.00           C  
ATOM   1614  CG  LEU A 152      37.168  37.058  56.932  1.00  0.00           C  
ATOM   1615  CD1 LEU A 152      36.041  36.072  56.703  1.00  0.00           C  
ATOM   1616  CD2 LEU A 152      38.443  36.247  56.740  1.00  0.00           C  
ATOM   1617  H   LEU A 152      39.293  39.151  57.688  1.00  0.00           H  
ATOM   1618  N   ARG A 153      36.408  41.495  56.574  1.00  0.00           N  
ATOM   1619  CA  ARG A 153      35.726  42.472  57.399  1.00  0.00           C  
ATOM   1620  C   ARG A 153      34.324  42.796  56.842  1.00  0.00           C  
ATOM   1621  O   ARG A 153      34.101  43.203  55.701  1.00  0.00           O  
ATOM   1622  CB  ARG A 153      36.446  43.776  57.518  1.00  0.00           C  
ATOM   1623  CG  ARG A 153      37.937  43.736  57.907  1.00  0.00           C  
ATOM   1624  CD  ARG A 153      38.403  45.171  57.916  1.00  0.00           C  
ATOM   1625  NE  ARG A 153      39.796  45.336  58.306  1.00  0.00           N  
ATOM   1626  CZ  ARG A 153      40.954  45.213  57.626  1.00  0.00           C  
ATOM   1627  NH1 ARG A 153      40.976  44.794  56.364  1.00  0.00           N1+
ATOM   1628  NH2 ARG A 153      42.081  45.469  58.236  1.00  0.00           N  
ATOM   1629  H   ARG A 153      36.779  41.764  55.687  1.00  0.00           H  
ATOM   1630  HE  ARG A 153      39.951  45.523  59.270  1.00  0.00           H  
ATOM   1631 1HH1 ARG A 153      40.171  44.569  55.800  1.00  0.00           H  
ATOM   1632 2HH1 ARG A 153      41.804  44.686  55.819  1.00  0.00           H  
ATOM   1633 1HH2 ARG A 153      42.211  45.682  59.199  1.00  0.00           H  
ATOM   1634 2HH2 ARG A 153      42.884  45.664  57.667  1.00  0.00           H  
ATOM   1635  N   GLU A 154      33.449  42.681  57.860  1.00  0.00           N  
ATOM   1636  CA  GLU A 154      31.983  42.915  57.618  1.00  0.00           C  
ATOM   1637  C   GLU A 154      31.726  44.415  57.866  1.00  0.00           C  
ATOM   1638  O   GLU A 154      31.180  44.874  58.904  1.00  0.00           O  
ATOM   1639  CB  GLU A 154      31.146  42.001  58.456  1.00  0.00           C  
ATOM   1640  CG  GLU A 154      29.633  41.775  58.179  1.00  0.00           C  
ATOM   1641  CD  GLU A 154      28.968  40.897  59.236  1.00  0.00           C  
ATOM   1642  OE1 GLU A 154      28.833  39.666  58.997  1.00  0.00           O  
ATOM   1643  OE2 GLU A 154      28.724  41.349  60.358  1.00  0.00           O1-
ATOM   1644  H   GLU A 154      33.691  42.209  58.700  1.00  0.00           H  
ATOM   1645  N   LEU A 155      31.968  45.189  56.826  1.00  0.00           N  
ATOM   1646  CA  LEU A 155      31.733  46.661  56.874  1.00  0.00           C  
ATOM   1647  C   LEU A 155      30.224  47.044  56.744  1.00  0.00           C  
ATOM   1648  O   LEU A 155      29.329  46.432  56.085  1.00  0.00           O  
ATOM   1649  CB  LEU A 155      32.527  47.479  55.851  1.00  0.00           C  
ATOM   1650  CG  LEU A 155      34.057  47.296  56.028  1.00  0.00           C  
ATOM   1651  CD1 LEU A 155      34.612  47.968  54.790  1.00  0.00           C  
ATOM   1652  CD2 LEU A 155      34.568  47.898  57.259  1.00  0.00           C  
ATOM   1653  H   LEU A 155      32.240  44.949  55.901  1.00  0.00           H  
ATOM   1654  N   LYS A 156      29.834  47.948  57.571  1.00  0.00           N  
ATOM   1655  CA  LYS A 156      28.405  48.407  57.647  1.00  0.00           C  
ATOM   1656  C   LYS A 156      28.270  49.772  56.956  1.00  0.00           C  
ATOM   1657  O   LYS A 156      28.325  50.769  57.656  1.00  0.00           O  
ATOM   1658  CB  LYS A 156      27.853  48.351  59.082  1.00  0.00           C  
ATOM   1659  CG  LYS A 156      26.401  48.670  59.223  1.00  0.00           C  
ATOM   1660  CD  LYS A 156      25.491  47.588  58.661  1.00  0.00           C  
ATOM   1661  CE  LYS A 156      25.708  46.122  59.093  1.00  0.00           C  
ATOM   1662  NZ  LYS A 156      24.586  45.273  58.718  1.00  0.00           N1+
ATOM   1663  H   LYS A 156      30.403  48.299  58.318  1.00  0.00           H  
ATOM   1664  HZ1 LYS A 156      24.665  44.901  57.790  1.00  0.00           H  
ATOM   1665  HZ2 LYS A 156      24.301  44.554  59.356  1.00  0.00           H  
ATOM   1666  HZ3 LYS A 156      23.784  45.859  58.636  1.00  0.00           H  
ATOM   1667  N   LEU A 157      28.113  49.802  55.688  1.00  0.00           N  
ATOM   1668  CA  LEU A 157      27.986  51.071  55.034  1.00  0.00           C  
ATOM   1669  C   LEU A 157      26.618  51.647  55.226  1.00  0.00           C  
ATOM   1670  O   LEU A 157      25.641  50.901  55.361  1.00  0.00           O  
ATOM   1671  CB  LEU A 157      28.294  50.895  53.562  1.00  0.00           C  
ATOM   1672  CG  LEU A 157      29.193  51.967  53.072  1.00  0.00           C  
ATOM   1673  CD1 LEU A 157      30.492  52.100  53.807  1.00  0.00           C  
ATOM   1674  CD2 LEU A 157      29.267  51.791  51.578  1.00  0.00           C  
ATOM   1675  H   LEU A 157      27.977  48.981  55.129  1.00  0.00           H  
ATOM   1676  N   SER A 158      26.495  52.997  55.417  1.00  0.00           N  
ATOM   1677  CA  SER A 158      25.257  53.781  55.300  1.00  0.00           C  
ATOM   1678  C   SER A 158      25.451  55.259  54.908  1.00  0.00           C  
ATOM   1679  O   SER A 158      26.582  55.692  54.842  1.00  0.00           O  
ATOM   1680  CB  SER A 158      24.492  53.765  56.626  1.00  0.00           C  
ATOM   1681  OG  SER A 158      25.245  54.278  57.736  1.00  0.00           O  
ATOM   1682  H   SER A 158      27.265  53.578  55.688  1.00  0.00           H  
ATOM   1683  HG  SER A 158      24.803  54.106  58.612  1.00  0.00           H  
ATOM   1684  N   LYS A 159      24.390  55.912  54.515  1.00  0.00           N  
ATOM   1685  CA  LYS A 159      24.415  57.407  54.356  1.00  0.00           C  
ATOM   1686  C   LYS A 159      24.228  58.250  55.661  1.00  0.00           C  
ATOM   1687  O   LYS A 159      23.369  57.893  56.483  1.00  0.00           O  
ATOM   1688  CB  LYS A 159      23.661  57.952  53.143  1.00  0.00           C  
ATOM   1689  CG  LYS A 159      24.101  57.550  51.761  1.00  0.00           C  
ATOM   1690  CD  LYS A 159      23.342  58.377  50.696  1.00  0.00           C  
ATOM   1691  CE  LYS A 159      21.846  57.962  50.736  1.00  0.00           C  
ATOM   1692  NZ  LYS A 159      21.085  59.001  50.077  1.00  0.00           N1+
ATOM   1693  H   LYS A 159      23.499  55.457  54.592  1.00  0.00           H  
ATOM   1694  HZ1 LYS A 159      21.228  59.190  49.107  1.00  0.00           H  
ATOM   1695  HZ2 LYS A 159      20.135  58.684  50.094  1.00  0.00           H  
ATOM   1696  HZ3 LYS A 159      21.220  59.887  50.517  1.00  0.00           H  
ATOM   1697  N   VAL A 160      25.056  59.287  55.707  1.00  0.00           N  
ATOM   1698  CA  VAL A 160      25.000  60.264  56.762  1.00  0.00           C  
ATOM   1699  C   VAL A 160      23.596  60.924  56.814  1.00  0.00           C  
ATOM   1700  O   VAL A 160      23.012  61.302  55.806  1.00  0.00           O  
ATOM   1701  CB  VAL A 160      26.129  61.283  56.641  1.00  0.00           C  
ATOM   1702  CG1 VAL A 160      25.895  62.632  57.267  1.00  0.00           C  
ATOM   1703  CG2 VAL A 160      27.396  60.612  57.143  1.00  0.00           C  
ATOM   1704  H   VAL A 160      25.736  59.503  55.014  1.00  0.00           H  
ATOM   1705  N   GLY A 161      23.004  60.589  57.990  1.00  0.00           N  
ATOM   1706  CA  GLY A 161      21.750  61.264  58.420  1.00  0.00           C  
ATOM   1707  C   GLY A 161      20.457  60.657  57.753  1.00  0.00           C  
ATOM   1708  O   GLY A 161      19.321  60.970  58.159  1.00  0.00           O  
ATOM   1709  H   GLY A 161      23.429  60.100  58.758  1.00  0.00           H  
ATOM   1710  N   GLN A 162      20.575  59.989  56.569  1.00  0.00           N  
ATOM   1711  CA  GLN A 162      19.481  59.308  55.909  1.00  0.00           C  
ATOM   1712  C   GLN A 162      19.197  57.866  56.428  1.00  0.00           C  
ATOM   1713  O   GLN A 162      20.100  57.051  56.298  1.00  0.00           O  
ATOM   1714  CB  GLN A 162      19.657  59.416  54.428  1.00  0.00           C  
ATOM   1715  CG  GLN A 162      18.565  58.720  53.617  1.00  0.00           C  
ATOM   1716  CD  GLN A 162      18.213  59.498  52.340  1.00  0.00           C  
ATOM   1717  NE2 GLN A 162      17.207  60.339  52.375  1.00  0.00           N  
ATOM   1718  OE1 GLN A 162      18.622  59.018  51.295  1.00  0.00           O  
ATOM   1719  H   GLN A 162      21.424  60.029  56.049  1.00  0.00           H  
ATOM   1720 1HE2 GLN A 162      16.616  60.458  53.172  1.00  0.00           H  
ATOM   1721 2HE2 GLN A 162      17.174  61.047  51.682  1.00  0.00           H  
ATOM   1722  N   GLY A 163      18.050  57.753  57.063  1.00  0.00           N  
ATOM   1723  CA  GLY A 163      17.515  56.536  57.666  1.00  0.00           C  
ATOM   1724  C   GLY A 163      17.441  55.317  56.729  1.00  0.00           C  
ATOM   1725  O   GLY A 163      17.303  55.401  55.533  1.00  0.00           O  
ATOM   1726  H   GLY A 163      17.581  58.604  57.284  1.00  0.00           H  
ATOM   1727  N   ASN A 164      17.541  54.164  57.424  1.00  0.00           N  
ATOM   1728  CA  ASN A 164      17.398  52.784  56.810  1.00  0.00           C  
ATOM   1729  C   ASN A 164      18.507  52.409  55.750  1.00  0.00           C  
ATOM   1730  O   ASN A 164      18.578  51.251  55.362  1.00  0.00           O  
ATOM   1731  CB  ASN A 164      16.035  52.569  56.190  1.00  0.00           C  
ATOM   1732  CG  ASN A 164      14.946  52.368  57.206  1.00  0.00           C  
ATOM   1733  ND2 ASN A 164      14.570  51.169  57.517  1.00  0.00           N  
ATOM   1734  OD1 ASN A 164      14.594  53.254  58.014  1.00  0.00           O  
ATOM   1735  H   ASN A 164      17.865  54.233  58.373  1.00  0.00           H  
ATOM   1736 1HD2 ASN A 164      14.846  50.361  56.977  1.00  0.00           H  
ATOM   1737 2HD2 ASN A 164      14.112  50.970  58.381  1.00  0.00           H  
ATOM   1738  N   THR A 165      19.506  53.286  55.540  1.00  0.00           N  
ATOM   1739  CA  THR A 165      20.365  53.154  54.344  1.00  0.00           C  
ATOM   1740  C   THR A 165      21.577  52.151  54.444  1.00  0.00           C  
ATOM   1741  O   THR A 165      22.618  52.306  53.856  1.00  0.00           O  
ATOM   1742  CB  THR A 165      20.808  54.454  53.699  1.00  0.00           C  
ATOM   1743  CG2 THR A 165      19.680  55.256  52.986  1.00  0.00           C  
ATOM   1744  OG1 THR A 165      21.662  55.200  54.579  1.00  0.00           O  
ATOM   1745  H   THR A 165      19.823  53.855  56.311  1.00  0.00           H  
ATOM   1746  HG1 THR A 165      21.130  55.709  55.259  1.00  0.00           H  
ATOM   1747  N   GLU A 166      21.351  51.126  55.258  1.00  0.00           N  
ATOM   1748  CA  GLU A 166      22.408  50.168  55.612  1.00  0.00           C  
ATOM   1749  C   GLU A 166      22.749  49.122  54.488  1.00  0.00           C  
ATOM   1750  O   GLU A 166      21.868  48.369  53.987  1.00  0.00           O  
ATOM   1751  CB  GLU A 166      22.086  49.301  56.876  1.00  0.00           C  
ATOM   1752  CG  GLU A 166      22.303  50.192  58.081  1.00  0.00           C  
ATOM   1753  CD  GLU A 166      22.160  49.407  59.396  1.00  0.00           C  
ATOM   1754  OE1 GLU A 166      22.631  49.831  60.420  1.00  0.00           O  
ATOM   1755  OE2 GLU A 166      21.431  48.510  59.418  1.00  0.00           O1-
ATOM   1756  H   GLU A 166      20.414  50.919  55.539  1.00  0.00           H  
ATOM   1757  N   ARG A 167      24.048  49.057  54.177  1.00  0.00           N  
ATOM   1758  CA  ARG A 167      24.633  48.169  53.179  1.00  0.00           C  
ATOM   1759  C   ARG A 167      25.753  47.370  53.851  1.00  0.00           C  
ATOM   1760  O   ARG A 167      26.806  47.930  54.125  1.00  0.00           O  
ATOM   1761  CB  ARG A 167      25.318  49.043  52.092  1.00  0.00           C  
ATOM   1762  CG  ARG A 167      24.359  49.920  51.160  1.00  0.00           C  
ATOM   1763  CD  ARG A 167      23.675  48.997  50.192  1.00  0.00           C  
ATOM   1764  NE  ARG A 167      22.622  49.831  49.574  1.00  0.00           N  
ATOM   1765  CZ  ARG A 167      22.575  50.276  48.332  1.00  0.00           C  
ATOM   1766  NH1 ARG A 167      23.542  49.953  47.517  1.00  0.00           N1+
ATOM   1767  NH2 ARG A 167      21.837  51.406  48.098  1.00  0.00           N  
ATOM   1768  H   ARG A 167      24.639  49.808  54.495  1.00  0.00           H  
ATOM   1769  HE  ARG A 167      22.138  50.329  50.296  1.00  0.00           H  
ATOM   1770 1HH1 ARG A 167      24.272  49.373  47.866  1.00  0.00           H  
ATOM   1771 2HH1 ARG A 167      23.735  50.444  46.668  1.00  0.00           H  
ATOM   1772 1HH2 ARG A 167      21.255  51.824  48.793  1.00  0.00           H  
ATOM   1773 2HH2 ARG A 167      21.794  51.838  47.196  1.00  0.00           H  
ATOM   1774  N   THR A 168      25.438  46.134  54.224  1.00  0.00           N  
ATOM   1775  CA  THR A 168      26.459  45.161  54.636  1.00  0.00           C  
ATOM   1776  C   THR A 168      27.479  44.830  53.463  1.00  0.00           C  
ATOM   1777  O   THR A 168      27.333  43.791  52.768  1.00  0.00           O  
ATOM   1778  CB  THR A 168      25.856  43.859  55.174  1.00  0.00           C  
ATOM   1779  CG2 THR A 168      26.955  43.046  55.795  1.00  0.00           C  
ATOM   1780  OG1 THR A 168      24.790  44.168  56.104  1.00  0.00           O  
ATOM   1781  H   THR A 168      24.480  45.863  54.152  1.00  0.00           H
[truncated: 2,156,651 more chars]
